# Supplementary material for: Proteome census upon nutrient stress reveals Golgiphagy membrane receptors
Source: Nature. 2023 Sep 27;623(7985):167–74. doi: 10.1038/s41586-023-06657-6 (PMC10620096; doi:10.1038/s41586-023-06657-6)
Supplement: Supplementary file 4 — Total proteome analysis for WT and ATG7−/− HEK293 cells with or without 12-h EBSS treatment and total proteome analysis of WT, FIP200−/− and YIPF4−/− HEK293 cells with or without amino acid withdrawal (12 h). This table also contains Golgi protein transmembrane segment annotations. Relevant to Figs. 1 and 5 and Extended Data Figs. 1, 2 and 10. In .xlsx format. Details of the experiment underlying this data are provided in a tab in the table. [file 41586_2023_6657_MOESM4_ESM.xlsx]

## Sheet: Figures 1, 5
Hickey et al. Proteome census during nutrient stress reveals Golgiphagy membrane receptors
	HEK293 12 hours EBSS				HEK293 12 hours -AA
	channel	condition	replicate		channel	condition	replicate
	X126.Raw.Intensity	control_UT	1		X126.Raw.Intensity	control_UT	1
	X127n.Raw.Intensity	control_UT	2		X127n.Raw.Intensity	control_UT	2
	X127c.Raw.Intensity	control_starved	1		X127c.Raw.Intensity	control_starved	1
	X128n.Raw.Intensity	control_starved	2		X128n.Raw.Intensity	control_starved	2
	X128c.Raw.Intensity	control_starved	3		X128c.Raw.Intensity	control_starved	3
	X129n.Raw.Intensity	ATG7-/-_UT	1		X129n.Raw.Intensity	FIP200-/-_UT	1
	X129c.Raw.Intensity	ATG7-/-_UT	2		X129c.Raw.Intensity	FIP200-/-_UT	2
	X130n.Raw.Intensity	ATG7-/-_starved	1		X130n.Raw.Intensity	FIP200-/-_starved	1
	X130c.Raw.Intensity	ATG7-/-_starved	2		X130c.Raw.Intensity	FIP200-/-_starved	2
	X131n.Raw.Intensity	ATG7-/-_starved	3		X131n.Raw.Intensity	FIP200-/-_starved	3
					X131c.Raw.Intensity	YIPF4-/-_UT	1
					X132n.Raw.Intensity	YIPF4-/-_UT	2
					X132c.Raw.Intensity	YIPF4-/-_UT	3
					X133n.Raw.Intensity	YIPF4-/-_starved	1
					X133c.Raw.Intensity	YIPF4-/-_starved	2
					X134n.Raw.Intensity	YIPF4-/-_starved	3

## Sheet: (EBSS) 12 hours
Reference	Gene.Symbol	Annotation	log2FC_1_control_EBSS.0_control	X0_control	q.val_1_control_EBSS.0_control	log2FC_2_ATG7.KO.0_control	X1_control_EBSS	q.val_2_ATG7.KO.0_control	X2_ATG7.KO	q.val_anova	X3_ATG7.KO_EBSS	log2FC_3_ATG7.KO_EBSS.1_control_EBSS	q.val_3_ATG7.KO_EBSS.1_control_EBSS	log2FC_3_ATG7.KO_EBSS.2_ATG7.KO	q.val_3_ATG7.KO_EBSS.2_ATG7.KO	X0_control_1	X0_control_2	X1_control_EBSS_1	X1_control_EBSS_2	X1_control_EBSS_3	X2_ATG7.KO_1	X2_ATG7.KO_2	X3_ATG7.KO_EBSS_1	X3_ATG7.KO_EBSS_2	X3_ATG7.KO_EBSS_3	Compartment_ss	candidates
sp|A0A096LP01|SIM26_HUMAN	SMIM26	Small integral membrane protein 26 OS=Homo sapiens OX=9606 GN=SMIM26 PE=3 SV=1	-1.9323	15.6015	0.0272146	0.110342	13.6692	0.671355	15.7118	6.58581e-05	13.7271	0.0579525	0.687138	-1.98469	0.0203259	15.4625	15.7405	13.6768	13.7713	13.5595	15.7312	15.6925	13.9093	13.601	13.671
sp|A0A0U1RRE5|NBDY_HUMAN	NBDY	Negative regulator of P-body association OS=Homo sapiens OX=9606 GN=NBDY PE=1 SV=1	-0.534035	15.3174	0.408747	-0.283849	14.7834	0.705767	15.0335	0.296861	15.4175	0.634104	0.12934	0.383918	0.40079	14.9624	15.6724	14.683	15.1873	14.4797	14.8367	15.2304	15.3733	15.7655	15.1135	Cytosol
sp|A0A1B0GVR7|F240C_HUMAN	FAM240C	Protein FAM240C OS=Homo sapiens OX=9606 GN=FAM240C PE=3 SV=1	0.12532	15.0307	0.834447	0.207875	15.156	0.820141	15.2386	0.271957	15.6283	0.472293	0.0364918	0.389737	0.267047	15.4932	14.5682	15.1253	15.141	15.2019	15.069	15.4082	15.6204	15.843	15.4216
sp|A0AVF1|IFT56_HUMAN	TTC26	Intraflagellar transport protein 56 OS=Homo sapiens OX=9606 GN=TTC26 PE=2 SV=1	-0.210065	17.5444	0.162364	0.0730789	17.3343	0.732068	17.6175	0.0736929	17.4559	0.121567	0.161937	-0.161577	0.301147	17.6032	17.4857	17.3056	17.4172	17.2802	17.7158	17.5192	17.541	17.3976	17.4291
sp|A0AVT1|UBA6_HUMAN	UBA6	Ubiquitin-like modifier-activating enzyme 6 OS=Homo sapiens OX=9606 GN=UBA6 PE=1 SV=1	0.199406	22.1752	0.0803674	0.0852345	22.3746	0.332808	22.2604	0.004166	22.4283	0.0537505	0.226951	0.167922	0.0660128	22.2017	22.1487	22.3943	22.3222	22.4072	22.2315	22.2893	22.4016	22.4638	22.4197
sp|A0FGR8-6|ESYT2_HUMAN	ESYT2	Isoform 6 of Extended synaptotagmin-2 OS=Homo sapiens OX=9606 GN=ESYT2	-0.0283832	20.0813	0.471769	0.740504	20.0529	0.0894797	20.8218	2.07061e-05	20.8324	0.779536	0.000349493	0.0106486	0.86548	20.106	20.0565	20.0302	20.0664	20.062	20.8653	20.7783	20.8024	20.8304	20.8644		Candidates
sp|A0JNW5|UH1BL_HUMAN	UHRF1BP1L	UHRF1-binding protein 1-like OS=Homo sapiens OX=9606 GN=UHRF1BP1L PE=1 SV=2	-0.146936	19.9403	0.0808529	-0.00395797	19.7933	0.960313	19.9363	0.00085853	19.7435	-0.0498508	0.0111165	-0.192829	0.0174667	19.9021	19.9784	19.7835	19.7952	19.8013	19.9427	19.9299	19.7523	19.7306	19.7476	Cytosol
sp|A0MZ66-3|SHOT1_HUMAN	SHTN1	Isoform 3 of Shootin-1 OS=Homo sapiens OX=9606 GN=SHTN1	-0.0281445	20.4305	0.86587	0.124337	20.4024	0.629219	20.5549	0.101532	20.6476	0.245247	0.024587	0.0927654	0.469732	20.3351	20.526	20.3216	20.494	20.3916	20.6566	20.4531	20.6905	20.609	20.6434	Cytosol
sp|A0PJW6|TM223_HUMAN	TMEM223	Transmembrane protein 223 OS=Homo sapiens OX=9606 GN=TMEM223 PE=1 SV=1	0.191612	16.5239	0.552503	0.147177	16.7155	0.729835	16.6711	0.487553	16.5229	-0.192663	0.154992	-0.148229	0.269656	16.2987	16.7491	16.6004	16.8577	16.6885	16.6332	16.7091	16.5391	16.6102	16.4193
sp|A1A4S6|RHG10_HUMAN	ARHGAP10	Rho GTPase-activating protein 10 OS=Homo sapiens OX=9606 GN=ARHGAP10 PE=1 SV=1	0.0729582	17.0757	0.271485	0.57006	17.1486	0.103471	17.6457	8.00828e-05	17.7628	0.614149	0.000707276	0.117047	0.189093	17.1158	17.0356	17.1583	17.119	17.1686	17.6837	17.6078	17.8121	17.7647	17.7115		Candidates
sp|A1L020|MEX3A_HUMAN	MEX3A	RNA-binding protein MEX3A OS=Homo sapiens OX=9606 GN=MEX3A PE=1 SV=1	0.00835789	17.2632	0.94915	-0.333468	17.2715	0.177004	16.9297	0.000494926	16.5858	-0.685716	0.00200648	-0.343891	0.0541784	17.2276	17.2988	17.2377	17.3753	17.2016	16.9924	16.867	16.6325	16.5409	16.5841	Cytosol
sp|A1L0T0|ILVBL_HUMAN	ILVBL	Acetolactate synthase-like protein OS=Homo sapiens OX=9606 GN=ILVBL PE=1 SV=2	0.0609695	17.889	0.567035	0.635244	17.9499	0.118765	18.5242	0.000150308	18.5483	0.598327	0.000700998	0.0240532	0.639138	17.9591	17.8189	17.8936	17.9847	17.9715	18.5617	18.4867	18.5734	18.5251	18.5463	ER	Candidates
sp|A1L390|PKHG3_HUMAN	PLEKHG3	Pleckstrin homology domain-containing family G member 3 OS=Homo sapiens OX=9606 GN=PLEKHG3 PE=1 SV=1	-0.565214	17.2324	0.0448222	-0.274299	16.6672	0.26166	16.9581	0.000716289	16.4269	-0.240315	0.0279503	-0.53123	0.0439565	17.2616	17.2032	16.6289	16.7677	16.605	17.0492	16.867	16.4702	16.4297	16.3807	Cytosol
sp|A1X283|SPD2B_HUMAN	SH3PXD2B	SH3 and PX domain-containing protein 2B OS=Homo sapiens OX=9606 GN=SH3PXD2B PE=1 SV=3	0.0862121	19.7041	0.0876296	0.648576	19.7903	0.076116	20.3527	2.48864e-05	20.4359	0.645634	0.000558279	0.0832698	0.227976	19.7175	19.6906	19.8103	19.7912	19.7694	20.375	20.3303	20.4078	20.4891	20.4108	Cytosol	Candidates
sp|A1XBS5|FA92A_HUMAN	FAM92A	Protein FAM92A OS=Homo sapiens OX=9606 GN=FAM92A PE=1 SV=2	-0.286737	16.2351	0.109478	0.0464474	15.9483	0.816557	16.2815	0.0283435	16.0301	0.0817787	0.33569	-0.251406	0.161636	16.3182	16.1519	15.9025	15.9444	15.9981	16.212	16.351	16.1086	15.9172	16.0645	Cytosol
sp|A2RRP1|NBAS_HUMAN	NBAS	Neuroblastoma-amplified sequence OS=Homo sapiens OX=9606 GN=NBAS PE=1 SV=2	0.129413	19.8163	0.11614	0.347674	19.9457	0.133122	20.164	0.000806046	20.2369	0.29121	0.00434866	0.0729495	0.355908	19.8323	19.8003	19.9047	19.9885	19.944	20.2124	20.1155	20.2837	20.2005	20.2265	Cytosol
sp|A2RTX5|SYTC2_HUMAN	TARSL2	Threonine--tRNA ligase 2, cytoplasmic OS=Homo sapiens OX=9606 GN=TARSL2 PE=1 SV=1	-0.00279494	20.7552	0.867734	-0.306815	20.7524	0.0854993	20.4483	1.89782e-05	20.4184	-0.333919	0.000386858	-0.0298993	0.285284	20.7633	20.7471	20.7407	20.7582	20.7582	20.4639	20.4328	20.4007	20.4269	20.4277	Cytosol
sp|A2RU67|F234B_HUMAN	FAM234B	Protein FAM234B OS=Homo sapiens OX=9606 GN=FAM234B PE=1 SV=1	-0.186569	16.9776	0.0584478	0.0607301	16.791	0.411437	17.0383	0.00216396	16.8436	0.0525772	0.170244	-0.194722	0.0563848	17.0136	16.9416	16.7904	16.8034	16.7793	17.0337	17.0429	16.8026	16.8916	16.8365
sp|A2RUC4|TYW5_HUMAN	TYW5	tRNA wybutosine-synthesizing protein 5 OS=Homo sapiens OX=9606 GN=TYW5 PE=1 SV=1	0.0996282	16.5232	0.353603	0.185869	16.6228	0.531852	16.709	0.17579	16.7614	0.138652	0.0481583	0.0524114	0.766066	16.5927	16.4536	16.5855	16.6711	16.6118	16.8494	16.5686	16.8031	16.6994	16.7819
sp|A2VDJ0-5|T131L_HUMAN	TMEM131L	Isoform 4 of Transmembrane protein 131-like OS=Homo sapiens OX=9606 GN=TMEM131L	-0.414018	17.4092	0.0300421	0.342006	16.9952	0.0957332	17.7512	5.86256e-05	17.2974	0.302185	0.00356504	-0.453838	0.0240982	17.4361	17.3824	16.9552	17.0118	17.0187	17.7609	17.7416	17.2999	17.3417	17.2507
sp|A3KMH1|VWA8_HUMAN	VWA8	von Willebrand factor A domain-containing protein 8 OS=Homo sapiens OX=9606 GN=VWA8 PE=1 SV=2	0.0978291	19.276	0.245084	-0.48931	19.3738	0.137878	18.7867	9.80497e-05	18.6942	-0.679638	0.000386858	-0.0924989	0.256515	19.3226	19.2294	19.3505	19.4155	19.3554	18.8474	18.7259	18.7093	18.6833	18.69
sp|A3KN83|SBNO1_HUMAN	SBNO1	Protein strawberry notch homolog 1 OS=Homo sapiens OX=9606 GN=SBNO1 PE=1 SV=1	-0.266202	21.3191	0.036315	-0.19003	21.0529	0.170413	21.129	8.22613e-05	20.8018	-0.25108	0.00114034	-0.327251	0.0242837	21.2893	21.3489	21.0317	21.0691	21.0578	21.1547	21.1034	20.7891	20.8271	20.7892
sp|A4D1E9|GTPBA_HUMAN	GTPBP10	GTP-binding protein 10 OS=Homo sapiens OX=9606 GN=GTPBP10 PE=1 SV=1	0.0170639	21.111	0.879284	-0.210261	21.128	0.275122	20.9007	0.00248493	20.7992	-0.328817	0.00186972	-0.101492	0.07332	21.1855	21.0364	21.1689	21.0825	21.1327	20.921	20.8804	20.8221	20.7897	20.7858	Nucleus
sp|A4D1P6|WDR91_HUMAN	WDR91	WD repeat-containing protein 91 OS=Homo sapiens OX=9606 GN=WDR91 PE=1 SV=2	0.0593329	18.5466	0.459907	0.319001	18.606	0.16053	18.8656	0.00213494	18.9085	0.302556	0.00638218	0.0428878	0.591403	18.5918	18.5015	18.5645	18.6548	18.5986	18.9073	18.824	18.972	18.8697	18.8839	Endosome
sp|A4D1U4|DEN11_HUMAN	DENND11	DENN domain-containing protein 11 OS=Homo sapiens OX=9606 GN=DENND11 PE=1 SV=1	-0.0865763	16.9147	0.43361	0.528852	16.8282	0.117774	17.4436	0.000435884	17.41	0.581827	0.00246234	-0.0336011	0.694389	16.9558	16.8736	16.7383	16.8729	16.8732	17.3929	17.4942	17.3479	17.4352	17.4468		Candidates
sp|A4D2B0|MBLC1_HUMAN	MBLAC1	Metallo-beta-lactamase domain-containing protein 1 OS=Homo sapiens OX=9606 GN=MBLAC1 PE=1 SV=1	0.21626	15.2637	0.385061	0.384227	15.48	0.326402	15.648	0.0207086	15.8284	0.348421	0.0217039	0.180454	0.189093	15.433	15.0945	15.4256	15.4265	15.5878	15.6827	15.6133	15.7539	15.802	15.9294
sp|A5D8W1|CFA69_HUMAN	CFAP69	Cilia- and flagella-associated protein 69 OS=Homo sapiens OX=9606 GN=CFAP69 PE=1 SV=3	-0.184062	15.821	0.477314	-0.192315	15.637	0.487192	15.6287	0.0178741	15.1621	-0.474909	0.0339029	-0.466656	0.0849446	15.8376	15.8045	15.6833	15.8173	15.4104	15.7702	15.4873	15.1241	15.1866	15.1755
sp|A5PLL7|TM189_HUMAN	TMEM189	Transmembrane protein 189 OS=Homo sapiens OX=9606 GN=TMEM189 PE=1 SV=3	-0.741902	14.6398	0.149828	0.261239	13.8979	0.605767	14.9011	0.019161	14.0351	0.13715	0.561986	-0.865991	0.0892639	14.8616	14.4181	13.712	14.1358	13.8461	15.0572	14.745	13.8228	14.2849	13.9976	ER
sp|A5PLN9-5|TPC13_HUMAN	TRAPPC13	Isoform 4 of Trafficking protein particle complex subunit 13 OS=Homo sapiens OX=9606 GN=TRAPPC13	-0.303944	19.1372	0.121018	-0.307236	18.8333	0.233254	18.83	0.00253057	18.6124	-0.220866	0.0105489	-0.217573	0.0373547	19.2324	19.0419	18.8752	18.7755	18.8491	18.8289	18.831	18.5732	18.6451	18.6189
sp|A5YKK6|CNOT1_HUMAN	CNOT1	CCR4-NOT transcription complex subunit 1 OS=Homo sapiens OX=9606 GN=CNOT1 PE=1 SV=2	-0.049583	22.4985	0.240155	-0.129758	22.4489	0.208151	22.3687	0.000341972	22.2408	-0.208052	0.000606617	-0.127877	0.044985	22.5252	22.4718	22.4396	22.4629	22.4442	22.3905	22.3469	22.2546	22.2356	22.2324	Cytosol
sp|A6NC86-2|PINLY_HUMAN	PINLYP	Isoform 2 of phospholipase A2 inhibitor and Ly6/PLAUR domain-containing protein OS=Homo sapiens OX=9606 GN=PINLYP	-1.49384	19.8903	0.0793703	-0.542927	18.3965	0.634614	19.3474	0.00867136	17.7203	-0.676254	0.0429354	-1.62716	0.103138	20.2425	19.5382	18.4093	18.5628	18.2175	19.8583	18.8365	17.5679	18.0408	17.552
sp|A6NCE7|MP3B2_HUMAN	MAP1LC3B2	Microtubule-associated proteins 1A/1B light chain 3 beta 2 OS=Homo sapiens OX=9606 GN=MAP1LC3B2 PE=2 SV=1	-1.19388	18.7867	0.0353133	0.77998	17.5928	0.164695	19.5667	4.34006e-05	19.405	1.8122	0.000349493	-0.161657	0.204072	18.9274	18.646	17.601	17.6404	17.537	19.5043	19.629	19.3695	19.4831	19.3624		Candidates
sp|A6NDG6|PGP_HUMAN	PGP	Glycerol-3-phosphate phosphatase OS=Homo sapiens OX=9606 GN=PGP PE=1 SV=1	-0.0863247	20.8349	0.332474	0.187776	20.7485	0.329264	21.0226	0.0220536	20.9397	0.191193	0.0209012	-0.0829076	0.425309	20.8737	20.796	20.7114	20.8114	20.7228	21.0986	20.9467	20.8962	20.9384	20.9846	Cytosol
sp|A6NDU8|CE051_HUMAN	C5orf51	UPF0600 protein C5orf51 OS=Homo sapiens OX=9606 GN=C5orf51 PE=1 SV=1	0.164875	19.3454	0.165119	0.239172	19.5103	0.178832	19.5846	0.0389766	19.5943	0.0839568	0.28837	0.00966001	0.929858	19.3969	19.2939	19.4949	19.466	19.5701	19.5729	19.5964	19.5327	19.6934	19.5567	Cytosol
sp|A6NHR9|SMHD1_HUMAN	SMCHD1	Structural maintenance of chromosomes flexible hinge domain-containing protein 1 OS=Homo sapiens OX=9606 GN=SMCHD1 PE=1 SV=2	0.296404	22.0793	0.0480399	0.0689295	22.3757	0.424114	22.1482	0.00137154	22.2582	-0.117523	0.020501	0.109952	0.0756344	22.1218	22.0367	22.3935	22.3418	22.3917	22.1439	22.1525	22.2918	22.23	22.2527
sp|A6NHX0|CAST2_HUMAN	CASTOR2	Cytosolic arginine sensor for mTORC1 subunit 2 OS=Homo sapiens OX=9606 GN=CASTOR2 PE=1 SV=3	-0.110801	17.6237	0.155406	-0.0824889	17.5129	0.48893	17.5412	0.00163521	17.2681	-0.244809	0.00358603	-0.273121	0.0532172	17.6692	17.5781	17.5285	17.5077	17.5024	17.5	17.5823	17.2898	17.2974	17.2169	Cytosol
sp|A6NI28|RHG42_HUMAN	ARHGAP42	Rho GTPase-activating protein 42 OS=Homo sapiens OX=9606 GN=ARHGAP42 PE=1 SV=3	-0.321505	13.8694	0.0701968	0.47893	13.5479	0.134927	14.3483	0.000486081	14.0966	0.548677	0.00333288	-0.251758	0.117998	13.8144	13.9244	13.5565	13.4927	13.5945	14.3947	14.302	14.1862	14.0123	14.0912		Candidates
sp|A6NIH7|U119B_HUMAN	UNC119B	Protein unc-119 homolog B OS=Homo sapiens OX=9606 GN=UNC119B PE=1 SV=1	0.222033	18.1927	0.404724	0.0721381	18.4148	0.839334	18.2649	0.168687	18.5002	0.0854011	0.383331	0.235296	0.120659	18.0209	18.3646	18.3369	18.5516	18.3558	18.3437	18.1861	18.5341	18.5244	18.4421
sp|A6NJ78|MET15_HUMAN	METTL15	Probable methyltransferase-like protein 15 OS=Homo sapiens OX=9606 GN=METTL15 PE=1 SV=1	-0.119832	18.4638	0.0614711	-0.199861	18.344	0.181889	18.264	8.65541e-05	17.9528	-0.391192	0.000453558	-0.311163	0.0318371	18.4396	18.488	18.338	18.3532	18.3407	18.3021	18.2258	17.9568	17.976	17.9256
sp|A6NKD9|CC85C_HUMAN	CCDC85C	Coiled-coil domain-containing protein 85C OS=Homo sapiens OX=9606 GN=CCDC85C PE=1 SV=1	-0.231647	18.499	0.0322062	0.112051	18.2674	0.349811	18.611	0.00775465	18.3648	0.0974081	0.186338	-0.24629	0.128508	18.5042	18.4938	18.2387	18.2905	18.2728	18.6657	18.5564	18.458	18.2871	18.3492
sp|A6NKF1|SAC31_HUMAN	SAC3D1	SAC3 domain-containing protein 1 OS=Homo sapiens OX=9606 GN=SAC3D1 PE=1 SV=2	-0.0298985	17.098	0.820352	0.362462	17.0681	0.168506	17.4604	0.0286008	17.1615	0.0934758	0.40234	-0.298885	0.136572	17.0658	17.1301	17.0379	17.1764	16.9899	17.5268	17.3941	17.2864	17.1266	17.0716	Cytosol
sp|A6QL63|BTBDB_HUMAN	BTBD11	Ankyrin repeat and BTB/POZ domain-containing protein BTBD11 OS=Homo sapiens OX=9606 GN=BTBD11 PE=2 SV=3	0.13126	17.6591	0.0879976	0.76889	17.7904	0.114885	18.428	0.000364043	18.4147	0.624314	0.00227851	-0.0133155	0.935342	17.6694	17.6488	17.7774	17.831	17.7626	18.5188	18.3372	18.4883	18.312	18.4437		Candidates
sp|A6QL64|AN36A_HUMAN	ANKRD36	Ankyrin repeat domain-containing protein 36A OS=Homo sapiens OX=9606 GN=ANKRD36 PE=2 SV=3	-0.174985	15.4271	0.500743	0.139788	15.2522	0.485389	15.5669	0.130014	15.2241	-0.0280725	0.86013	-0.342846	0.0892448	15.5278	15.3265	15.3274	15.0426	15.3865	15.5455	15.5884	15.1822	15.3478	15.1423	Cytosol
sp|A6ZKI3|RTL8C_HUMAN	RTL8C	Retrotransposon Gag-like protein 8C OS=Homo sapiens OX=9606 GN=RTL8C PE=1 SV=1	0.275706	19.0976	0.222794	0.301661	19.3733	0.46844	19.3992	0.137565	19.493	0.119743	0.25522	0.0937877	0.679357	18.9654	19.2297	19.3963	19.2845	19.439	19.2344	19.564	19.5969	19.3821	19.5	Plasma.Membrane
sp|A7E2V4-4|ZSWM8_HUMAN	ZSWIM8	Isoform 4 of Zinc finger SWIM domain-containing protein 8 OS=Homo sapiens OX=9606 GN=ZSWIM8	0.233214	17.7373	0.0448222	0.186298	17.9705	0.105038	17.9236	0.000561743	18.0851	0.114642	0.0320521	0.161558	0.0548108	17.7537	17.7209	18.006	17.9371	17.9684	17.9324	17.9148	18.0966	18.1137	18.0451	Cytosol
sp|A7KAX9|RHG32_HUMAN	ARHGAP32	Rho GTPase-activating protein 32 OS=Homo sapiens OX=9606 GN=ARHGAP32 PE=1 SV=1	-0.249791	14.174	0.397111	0.205798	13.9242	0.519091	14.3798	0.14623	14.2631	0.338856	0.133806	-0.116734	0.635288	14.0349	14.3132	13.7314	14.0966	13.9447	14.4728	14.2869	14.0773	14.4622	14.2499
sp|A7MCY6|TBKB1_HUMAN	TBKBP1	TANK-binding kinase 1-binding protein 1 OS=Homo sapiens OX=9606 GN=TBKBP1 PE=1 SV=1	-0.24521	15.7191	0.240155	0.478192	15.4739	0.0854993	16.1973	0.00504706	16.0235	0.549646	0.0221634	-0.173757	0.345155	15.696	15.7422	15.4516	15.3427	15.6274	16.1823	16.2122	15.9988	16.1833	15.8885		Candidates
sp|A8CG34|P121C_HUMAN	POM121C	Nuclear envelope pore membrane protein POM 121C OS=Homo sapiens OX=9606 GN=POM121C PE=1 SV=3	-0.206574	19.826	0.288023	-0.0640428	19.6194	0.768437	19.762	0.0357681	19.505	-0.114398	0.144925	-0.256929	0.0418419	19.7093	19.9427	19.5827	19.7121	19.5635	19.7638	19.7601	19.5075	19.5505	19.457
sp|A8K855|EFCB7_HUMAN	EFCAB7	EF-hand calcium-binding domain-containing protein 7 OS=Homo sapiens OX=9606 GN=EFCAB7 PE=1 SV=1	0.157746	14.6157	0.213767	0.409388	14.7735	0.213376	15.0251	0.0592261	14.7423	-0.0312331	0.776992	-0.282875	0.210634	14.543	14.6885	14.7523	14.8254	14.7427	14.9401	15.1102	14.6162	14.8943	14.7163	Cytosol
sp|A8MPS7|YDJC_HUMAN	YDJC	Carbohydrate deacetylase OS=Homo sapiens OX=9606 GN=YDJC PE=1 SV=1	0.385781	14.2001	0.0487863	0.490255	14.5859	0.200438	14.6904	0.0446965	14.6383	0.052405	0.708211	-0.0520692	0.835618	14.2595	14.1407	14.6017	14.6099	14.546	14.8011	14.5796	14.8237	14.4534	14.6377
sp|A8MT69|CENPX_HUMAN	CENPX	Centromere protein X OS=Homo sapiens OX=9606 GN=CENPX PE=1 SV=1	-0.0255317	17.4703	0.842422	-0.0415837	17.4448	0.702542	17.4288	0.981589	17.4478	0.00294329	0.981292	0.0189953	0.915791	17.4956	17.4451	17.4132	17.5524	17.3688	17.4818	17.3757	17.6022	17.386	17.3551	Nucleus
sp|A8MTT3|CEBOS_HUMAN	CEBPZOS	Protein CEBPZOS OS=Homo sapiens OX=9606 GN=CEBPZOS PE=1 SV=2	-1.03912	16.2862	0.0651875	0.125836	15.2471	0.702764	16.412	0.00113552	15.5896	0.342549	0.0467009	-0.822402	0.0245289	16.4591	16.1133	15.3751	15.2889	15.0772	16.4543	16.3697	15.5438	15.6779	15.5471	Mitochondria
sp|A8MTY0|ZN724_HUMAN	ZNF724	Zinc finger protein 724 OS=Homo sapiens OX=9606 GN=ZNF724 PE=2 SV=3	-0.0479195	16.5887	0.795001	-0.0527454	16.5407	0.776371	16.5359	0.214067	16.3588	-0.181929	0.17407	-0.177103	0.274037	16.4888	16.6885	16.4315	16.6389	16.5518	16.5463	16.5255	16.4839	16.2335	16.3591	Nucleus
sp|A8MW92|P20L1_HUMAN	PHF20L1	PHD finger protein 20-like protein 1 OS=Homo sapiens OX=9606 GN=PHF20L1 PE=1 SV=2	-0.117956	15.908	0.497398	-0.391551	15.79	0.266144	15.5164	0.00218456	15.2643	-0.525779	0.00147616	-0.252183	0.0668038	16.0301	15.7859	15.8451	15.8119	15.7131	15.5817	15.4512	15.2679	15.2644	15.2605
sp|A8MWD9|RUXGL_HUMAN	SNRPGP15	Putative small nuclear ribonucleoprotein G-like protein 15 OS=Homo sapiens OX=9606 GN=SNRPGP15 PE=5 SV=2	0.124132	19.9724	0.0586183	-0.0372201	20.0965	0.479851	19.9351	0.0113792	20.0118	-0.0846682	0.06256	0.0766836	0.236446	19.9929	19.9518	20.0806	20.1101	20.0988	19.9526	19.9177	20.0513	19.9625	20.0217	Nucleus
sp|A8MXV4|NUD19_HUMAN	NUDT19	Nucleoside diphosphate-linked moiety X motif 19 OS=Homo sapiens OX=9606 GN=NUDT19 PE=1 SV=1	0.253543	17.9474	0.0513457	0.313273	18.2009	0.13057	18.2606	0.000300973	18.4214	0.220488	0.00351583	0.160757	0.0607334	17.9782	17.9165	18.1597	18.2245	18.2185	18.2936	18.2277	18.4314	18.3973	18.4355	Peroxisome
sp|A9UHW6-3|MI4GD_HUMAN	MIF4GD	Isoform 3 of MIF4G domain-containing protein OS=Homo sapiens OX=9606 GN=MIF4GD	-0.113308	16.4566	0.358896	0.36076	16.3433	0.214513	16.8173	0.00321679	16.6727	0.329468	0.00480465	-0.144601	0.182328	16.3624	16.5507	16.333	16.355	16.3418	16.786	16.8487	16.7473	16.6105	16.6604		Candidates
sp|B2RTY4-4|MYO9A_HUMAN	MYO9A	Isoform 4 of Unconventional myosin-IXa OS=Homo sapiens OX=9606 GN=MYO9A	-0.00923246	17.7145	0.936195	0.205297	17.7052	0.307743	17.9198	0.0478879	17.8286	0.1234	0.0612317	-0.091129	0.299021	17.6471	17.7819	17.6599	17.7636	17.6922	17.9736	17.8659	17.8668	17.781	17.8381	Cytosol
sp|B7ZAQ6|GPHRA_HUMAN	GPR89A	Golgi pH regulator A OS=Homo sapiens OX=9606 GN=GPR89A PE=1 SV=2	0.02196	18.7318	0.894656	0.288555	18.7537	0.298536	19.0203	0.0244806	19.017	0.263276	0.019368	-0.00331909	0.97502	18.8469	18.6166	18.7316	18.721	18.8085	18.9996	19.041	18.9351	19.0972	19.0187	Golgi
sp|B7ZAQ6|GPHRA_HUMAN	GPR89A	Golgi pH regulator A OS=Homo sapiens OX=9606 GN=GPR89A PE=1 SV=2	0.02196	18.7318	0.894656	0.288555	18.7537	0.298536	19.0203	0.0244806	19.017	0.263276	0.019368	-0.00331909	0.97502	18.8469	18.6166	18.7316	18.721	18.8085	18.9996	19.041	18.9351	19.0972	19.0187	Golgi.membrane
sp|C9JLW8|MCRI1_HUMAN	MCRIP1	Mapk-regulated corepressor-interacting protein 1 OS=Homo sapiens OX=9606 GN=MCRIP1 PE=1 SV=1	-0.200839	17.3187	0.422868	0.152456	17.1179	0.643777	17.4712	0.0666915	17.5196	0.401752	0.0257325	0.0484567	0.757113	17.1527	17.4847	17.0561	17.2435	17.054	17.4049	17.5374	17.4771	17.6522	17.4295	Cytosol
sp|C9JTQ0|ANR63_HUMAN	ANKRD63	Ankyrin repeat domain-containing protein 63 OS=Homo sapiens OX=9606 GN=ANKRD63 PE=3 SV=1	-0.252138	12.7338	0.139548	0.721308	12.4817	0.114469	13.4551	0.00571486	12.7478	0.266164	0.189645	-0.707282	0.0979012	12.6494	12.8182	12.5307	12.4904	12.4238	13.4451	13.4651	12.9894	12.5022	12.7519
sp|E9PAV3|NACAM_HUMAN	NACA	Nascent polypeptide-associated complex subunit alpha, muscle-specific form OS=Homo sapiens OX=9606 GN=NACA PE=1 SV=1	-0.428107	20.5111	0.136627	-0.293576	20.083	0.392326	20.2176	0.0171783	19.8118	-0.271224	0.0990028	-0.405755	0.145944	20.3844	20.6378	20.0044	20.2056	20.0391	20.3229	20.1122	19.91	19.638	19.8874	Cytosol
sp|E9PRG8|CK098_HUMAN	C11orf98	Uncharacterized protein C11orf98 OS=Homo sapiens OX=9606 GN=C11orf98 PE=4 SV=2	-0.107521	20.859	0.569142	-0.161703	20.7515	0.519861	20.6973	0.364923	20.7004	-0.0510282	0.463061	0.00315318	0.96389	20.7277	20.9903	20.7246	20.8377	20.6921	20.6861	20.7085	20.6474	20.7005	20.7534
sp|G9CGD6-2|CNIPF_HUMAN	CNK3/IPCEF1	Isoform CNK3-IPCEF1-2 of CNK3/IPCEF1 fusion protein OS=Homo sapiens OX=9606 GN=CNK3/IPCEF1	0.0979448	15.2299	0.570273	-0.0286592	15.3279	0.887025	15.2013	0.362719	15.5237	0.195819	0.422893	0.322423	0.388826	15.1673	15.2926	15.2659	15.2471	15.4706	15.2863	15.1162	15.6234	15.1874	15.7603
sp|I6L899|GOG8R_HUMAN	GOLGA8R	Golgin subfamily A member 8R OS=Homo sapiens OX=9606 GN=GOLGA8R PE=3 SV=1	0.408309	15.6516	0.744688	0.277488	16.0599	0.842762	15.9291	0.699847	15.3956	-0.664255	0.346889	-0.533435	0.481193	16.3945	14.9087	16.329	15.3039	16.5467	15.9123	15.9459	15.2454	14.8364	16.1051
sp|L0R6Q1|S35U4_HUMAN	SLC35A4	SLC35A4 upstream open reading frame protein OS=Homo sapiens OX=9606 GN=SLC35A4 PE=3 SV=1	-0.405885	17.8481	0.0436892	0.141842	17.4422	0.324606	17.9899	0.000407867	17.5341	0.0918825	0.0912954	-0.455845	0.0279955	17.9111	17.785	17.428	17.4582	17.4404	17.9952	17.9846	17.5543	17.58	17.4679	Golgi
sp|L0R6Q1|S35U4_HUMAN	SLC35A4	SLC35A4 upstream open reading frame protein OS=Homo sapiens OX=9606 GN=SLC35A4 PE=3 SV=1	-0.405885	17.8481	0.0436892	0.141842	17.4422	0.324606	17.9899	0.000407867	17.5341	0.0918825	0.0912954	-0.455845	0.0279955	17.9111	17.785	17.428	17.4582	17.4404	17.9952	17.9846	17.5543	17.58	17.4679	Golgi.membrane
sp|L0R819|ASURF_HUMAN	ASDURF	ASNSD1 upstream open reading frame protein OS=Homo sapiens OX=9606 GN=ASDURF PE=1 SV=1	-0.318201	19.1208	0.0432862	-0.251559	18.8026	0.164831	18.8692	0.00299053	18.6408	-0.161823	0.0746542	-0.228464	0.133436	19.0741	19.1675	18.7914	18.7914	18.8249	18.8519	18.8866	18.5388	18.729	18.6545	Cytosol
sp|L0R8F8|MIDUO_HUMAN	MIEF1	MIEF1 upstream open reading frame protein OS=Homo sapiens OX=9606 GN=MIEF1 PE=1 SV=1	0.130981	17.5632	0.469097	-0.0656855	17.6942	0.7681	17.4975	0.144053	17.4333	-0.260883	0.0641545	-0.0642168	0.650464	17.4498	17.6766	17.6291	17.7971	17.6563	17.5351	17.4598	17.5685	17.3735	17.3578	Mitochondria
sp|L0R8F8|MIDUO_HUMAN	MIEF1	MIEF1 upstream open reading frame protein OS=Homo sapiens OX=9606 GN=MIEF1 PE=1 SV=1	0.130981	17.5632	0.469097	-0.0656855	17.6942	0.7681	17.4975	0.144053	17.4333	-0.260883	0.0641545	-0.0642168	0.650464	17.4498	17.6766	17.6291	17.7971	17.6563	17.5351	17.4598	17.5685	17.3735	17.3578	Mitochondria
sp|O00115|DNS2A_HUMAN	DNASE2	Deoxyribonuclease-2-alpha OS=Homo sapiens OX=9606 GN=DNASE2 PE=1 SV=2	0.0534642	18.0833	0.780147	-0.100459	18.1368	0.48234	17.9828	0.0303737	17.7047	-0.432012	0.0353268	-0.278089	0.176319	18.08	18.0866	18.023	18.3072	18.0801	18.056	17.9097	17.8465	17.6342	17.6335	Lysosome
sp|O00116|ADAS_HUMAN	AGPS	Alkyldihydroxyacetonephosphate synthase, peroxisomal OS=Homo sapiens OX=9606 GN=AGPS PE=1 SV=1	0.0656247	21.2761	0.201122	0.253037	21.3417	0.157652	21.5292	0.0017326	21.5488	0.207075	0.00527705	0.0196631	0.766066	21.2673	21.285	21.3089	21.3748	21.3415	21.576	21.4823	21.5668	21.5121	21.5676	Peroxisome
sp|O00139-4|KIF2A_HUMAN	KIF2A	Isoform 4 of Kinesin-like protein KIF2A OS=Homo sapiens OX=9606 GN=KIF2A	-0.148234	21.6279	0.099902	0.0717743	21.4796	0.142578	21.6997	0.00904117	21.4918	0.0121232	0.832295	-0.207885	0.0798518	21.6366	21.6192	21.5264	21.4769	21.4356	21.6914	21.7079	21.5394	21.4223	21.5136	Cytosol
sp|O00148|DX39A_HUMAN	DDX39A	ATP-dependent RNA helicase DDX39A OS=Homo sapiens OX=9606 GN=DDX39A PE=1 SV=2	0.180494	19.5071	0.331264	-0.0951681	19.6876	0.232761	19.4119	0.0245533	19.2432	-0.444328	0.0307908	-0.168667	0.306155	19.5096	19.5046	19.665	19.5604	19.8373	19.3826	19.4412	19.1305	19.3822	19.2171	Cytosol
sp|O00151|PDLI1_HUMAN	PDLIM1	PDZ and LIM domain protein 1 OS=Homo sapiens OX=9606 GN=PDLIM1 PE=1 SV=4	0.00781864	20.2034	0.981681	-0.0368596	20.2112	0.946606	20.1666	0.555833	20.376	0.164727	0.074178	0.209405	0.242521	19.9491	20.4577	20.164	20.2648	20.2049	20.0624	20.2707	20.3286	20.4745	20.3248	Cytosol
sp|O00154|BACH_HUMAN	ACOT7	Cytosolic acyl coenzyme A thioester hydrolase OS=Homo sapiens OX=9606 GN=ACOT7 PE=1 SV=3	0.148703	20.5963	0.0651875	0.438029	20.745	0.0957332	21.0343	0.000150028	21.042	0.297001	0.00201897	0.00767469	0.891519	20.629	20.5635	20.7416	20.7429	20.7503	21.0514	21.0172	21.0028	21.0331	21.09	Cytosol
sp|O00159|MYO1C_HUMAN	MYO1C	Unconventional myosin-Ic OS=Homo sapiens OX=9606 GN=MYO1C PE=1 SV=4	0.0735412	21.1093	0.492105	-0.213277	21.1828	0.314204	20.896	0.00185003	20.7849	-0.397957	0.000664756	-0.111138	0.132396	21.1918	21.0267	21.2059	21.1567	21.1859	20.9358	20.8562	20.8125	20.7787	20.7634	Cytosol
sp|O00161|SNP23_HUMAN	SNAP23	Synaptosomal-associated protein 23 OS=Homo sapiens OX=9606 GN=SNAP23 PE=1 SV=1	0.00480575	20.3513	0.951464	-0.308434	20.3561	0.144807	20.0429	0.00057351	19.9278	-0.428275	0.00223297	-0.115035	0.185753	20.3647	20.3379	20.4224	20.3166	20.3293	19.9921	20.0937	19.967	19.9107	19.9058	Plasma.Membrane
sp|O00165-2|HAX1_HUMAN	HAX1	Isoform 2 of HCLS1-associated protein X-1 OS=Homo sapiens OX=9606 GN=HAX1	0.0192533	18.4253	0.938293	0.287224	18.4445	0.385297	18.7125	0.0377737	18.7737	0.329211	0.0169841	0.0612402	0.389608	18.269	18.5816	18.3394	18.5331	18.4611	18.6903	18.7347	18.711	18.8131	18.7971	Cytosol
sp|O00170|AIP_HUMAN	AIP	AH receptor-interacting protein OS=Homo sapiens OX=9606 GN=AIP PE=1 SV=2	0.0039541	20.6289	0.98461	0.140048	20.6329	0.600182	20.769	0.474477	20.67	0.0371412	0.510177	-0.0989526	0.12524	20.4882	20.7696	20.5663	20.704	20.6283	20.7439	20.794	20.7045	20.6423	20.6631	Cytosol
sp|O00178|GTPB1_HUMAN	GTPBP1	GTP-binding protein 1 OS=Homo sapiens OX=9606 GN=GTPBP1 PE=1 SV=3	0.0200398	20.251	0.717017	0.311275	20.2711	0.100669	20.5623	0.000959775	20.4858	0.214676	0.00903767	-0.0765594	0.229961	20.2718	20.2303	20.2725	20.309	20.2317	20.5817	20.5429	20.4898	20.4407	20.5268	Cytosol
sp|O00186|STXB3_HUMAN	STXBP3	Syntaxin-binding protein 3 OS=Homo sapiens OX=9606 GN=STXBP3 PE=1 SV=2	0.136728	20.3074	0.163841	0.0139063	20.4441	0.588953	20.3213	0.0246891	20.2952	-0.148901	0.0381229	-0.0260785	0.509482	20.3048	20.31	20.4726	20.3737	20.4861	20.3078	20.3348	20.3289	20.2674	20.2893	Cytosol
sp|O00189|AP4M1_HUMAN	AP4M1	AP-4 complex subunit mu-1 OS=Homo sapiens OX=9606 GN=AP4M1 PE=1 SV=2	-0.0392625	16.3102	0.823006	0.123426	16.271	0.588953	16.4337	0.198276	16.251	-0.0199209	0.671139	-0.182609	0.0258767	16.4322	16.1883	16.3039	16.202	16.307	16.4414	16.4259	16.2302	16.2521	16.2709	Golgi
sp|O00189|AP4M1_HUMAN	AP4M1	AP-4 complex subunit mu-1 OS=Homo sapiens OX=9606 GN=AP4M1 PE=1 SV=2	-0.0392625	16.3102	0.823006	0.123426	16.271	0.588953	16.4337	0.198276	16.251	-0.0199209	0.671139	-0.182609	0.0258767	16.4322	16.1883	16.3039	16.202	16.307	16.4414	16.4259	16.2302	16.2521	16.2709	Golgi.membrane.associated
sp|O00193|SMAP_HUMAN	SMAP	Small acidic protein OS=Homo sapiens OX=9606 GN=SMAP PE=1 SV=1	1.41862	17.1742	0.0981687	0.306784	18.5928	0.771311	17.481	0.00870265	18.877	0.284201	0.0969218	1.39604	0.0779654	16.7788	17.5696	18.6693	18.3785	18.7306	17.0741	17.8879	18.9172	18.8349	18.879
sp|O00203|AP3B1_HUMAN	AP3B1	AP-3 complex subunit beta-1 OS=Homo sapiens OX=9606 GN=AP3B1 PE=1 SV=3	0.0200333	21.6569	0.814205	0.0545061	21.677	0.676533	21.7115	0.613882	21.6572	-0.0198078	0.444015	-0.0542806	0.303186	21.7191	21.5948	21.6994	21.6773	21.6542	21.7443	21.6787	21.677	21.6276	21.6669	Cytosol
sp|O00213|APBB1_HUMAN	APBB1	Amyloid-beta A4 precursor protein-binding family B member 1 OS=Homo sapiens OX=9606 GN=APBB1 PE=1 SV=2	-0.419694	19.4306	0.0507702	0.215299	19.0109	0.270257	19.6459	0.000354531	19.3089	0.298037	0.00182172	-0.336957	0.0279955	19.5053	19.3559	19.0339	18.9977	19.0011	19.6671	19.6247	19.3515	19.2966	19.2787	Cytosol
sp|O00217|NDUS8_HUMAN	NDUFS8	NADH dehydrogenase [ubiquinone] iron-sulfur protein 8, mitochondrial OS=Homo sapiens OX=9606 GN=NDUFS8 PE=1 SV=1	-0.0440659	19.782	0.903072	-0.201062	19.7379	0.678839	19.5809	0.766473	19.5862	-0.151753	0.546842	0.00524234	0.990877	19.6145	19.9495	19.6362	19.9828	19.5948	19.781	19.3809	19.7986	19.2913	19.6686	Mitochondria
sp|O00221|IKBE_HUMAN	NFKBIE	NF-kappa-B inhibitor epsilon OS=Homo sapiens OX=9606 GN=NFKBIE PE=1 SV=3	0.246206	18.066	0.275551	0.321902	18.3122	0.0952844	18.3879	0.0463326	18.4415	0.129261	0.330224	0.0535651	0.465815	18.04	18.092	18.1613	18.2926	18.4828	18.383	18.3928	18.3908	18.4222	18.5114	Cytosol
sp|O00231|PSD11_HUMAN	PSMD11	26S proteasome non-ATPase regulatory subunit 11 OS=Homo sapiens OX=9606 GN=PSMD11 PE=1 SV=3	0.123141	22.3491	0.259071	-0.0163754	22.4723	0.846715	22.3327	0.0460352	22.5815	0.109218	0.255534	0.248735	0.130325	22.3765	22.3217	22.5152	22.388	22.5135	22.2972	22.3683	22.6799	22.4837	22.5809	Cytosol
sp|O00232|PSD12_HUMAN	PSMD12	26S proteasome non-ATPase regulatory subunit 12 OS=Homo sapiens OX=9606 GN=PSMD12 PE=1 SV=3	0.110756	22.1107	0.146776	0.0793086	22.2215	0.399843	22.19	0.126278	22.2543	0.0328919	0.564902	0.0643392	0.474338	22.1347	22.0867	22.1785	22.2537	22.2321	22.2288	22.1512	22.2925	22.1776	22.2929
sp|O00233|PSMD9_HUMAN	PSMD9	26S proteasome non-ATPase regulatory subunit 9 OS=Homo sapiens OX=9606 GN=PSMD9 PE=1 SV=3	-0.357617	20.105	0.670603	-0.156935	19.7474	0.90073	19.9481	0.486836	20.4032	0.655804	0.125865	0.455123	0.408072	19.4663	20.7438	19.6515	20.0125	19.5783	19.8188	20.0774	20.0077	20.882	20.32
sp|O00244|ATOX1_HUMAN	ATOX1	Copper transport protein ATOX1 OS=Homo sapiens OX=9606 GN=ATOX1 PE=1 SV=1	-0.474801	19.5966	0.377582	-0.327053	19.1218	0.728597	19.2696	0.297484	18.7768	-0.344982	0.352339	-0.49273	0.457993	19.3386	19.8547	18.9193	19.4995	18.9467	19.7042	18.8349	19.0969	18.3849	18.8487
sp|O00254|PAR3_HUMAN	F2RL2	Proteinase-activated receptor 3 OS=Homo sapiens OX=9606 GN=F2RL2 PE=1 SV=1	0.225033	16.7653	0.0968462	0.145579	16.9903	0.328423	16.9108	0.0042268	17.1355	0.145232	0.0379308	0.224686	0.0749335	16.7226	16.808	17.0241	17.0186	16.9282	16.9611	16.8606	17.1584	17.0895	17.1586	Plasma.Membrane
sp|O00255|MEN1_HUMAN	MEN1	Menin OS=Homo sapiens OX=9606 GN=MEN1 PE=1 SV=4	-0.342612	18.7033	0.141578	-0.0983698	18.3607	0.658112	18.6049	0.00533052	18.2023	-0.158327	0.0556397	-0.402569	0.0282029	18.5831	18.8235	18.3505	18.4317	18.2998	18.6095	18.6003	18.2262	18.2389	18.142	Nucleus
sp|O00257|CBX4_HUMAN	CBX4	E3 SUMO-protein ligase CBX4 OS=Homo sapiens OX=9606 GN=CBX4 PE=1 SV=3	0.229014	15.2152	0.429862	0.070858	15.4442	0.875324	15.2861	0.321412	15.6268	0.182543	0.441691	0.3407	0.380103	15.0298	15.4007	15.4577	15.3009	15.574	15.1379	15.4343	15.4693	15.9558	15.4553	Nucleus
sp|O00264|PGRC1_HUMAN	PGRMC1	Membrane-associated progesterone receptor component 1 OS=Homo sapiens OX=9606 GN=PGRMC1 PE=1 SV=3	-0.260282	20.8179	0.852068	-1.36392	20.5576	0.0912624	19.454	0.405013	20.9468	0.389186	0.734153	1.49282	0.292006	20.9161	20.7197	20.8491	19.378	21.4458	19.4421	19.4659	21.9089	19.7269	21.2047	ER
sp|O00267-2|SPT5H_HUMAN	SUPT5H	Isoform 2 of Transcription elongation factor SPT5 OS=Homo sapiens OX=9606 GN=SUPT5H	0.254746	21.9598	0.152867	0.0684194	22.2146	0.387711	22.0282	0.011831	22.2901	0.0755472	0.383634	0.261874	0.0473681	21.9505	21.9692	22.3261	22.1108	22.2068	21.9915	22.065	22.2766	22.2606	22.3331	Nucleus
sp|O00268|TAF4_HUMAN	TAF4	Transcription initiation factor TFIID subunit 4 OS=Homo sapiens OX=9606 GN=TAF4 PE=1 SV=2	0.0322236	17.9857	0.762397	-0.0873947	18.0179	0.292838	17.8983	0.0296831	17.8081	-0.209776	0.0352049	-0.0901574	0.218619	17.9651	18.0063	17.945	18.1066	18.0022	17.9259	17.8707	17.8586	17.7679	17.7979	Nucleus
sp|O00273-2|DFFA_HUMAN	DFFA	Isoform DFF35 of DNA fragmentation factor subunit alpha OS=Homo sapiens OX=9606 GN=DFFA	0.0320944	16.1136	0.959395	-0.311713	16.1457	0.718959	15.8019	0.542535	15.8488	-0.296925	0.134016	0.0468821	0.816293	15.6565	16.5707	15.9886	16.3471	16.1014	15.7068	15.897	15.7378	16.0122	15.7963	Cytosol
sp|O00273|DFFA_HUMAN	DFFA	DNA fragmentation factor subunit alpha OS=Homo sapiens OX=9606 GN=DFFA PE=1 SV=1	0.186616	19.9204	0.349778	0.217567	20.1071	0.464782	20.138	0.0243534	20.3576	0.250578	0.0131766	0.219628	0.0971277	19.7834	20.0574	20.0405	20.1734	20.1074	20.0746	20.2014	20.3172	20.3981	20.3576	Cytosol
sp|O00287|RFXAP_HUMAN	RFXAP	Regulatory factor X-associated protein OS=Homo sapiens OX=9606 GN=RFXAP PE=1 SV=1	-0.104229	15.989	0.351745	-0.326561	15.8847	0.164679	15.6624	0.00633333	15.623	-0.261757	0.0218781	-0.0394248	0.670033	16.0458	15.9322	15.9094	15.812	15.9328	15.6926	15.6322	15.6951	15.5466	15.6273	Nucleus
sp|O00291|HIP1_HUMAN	HIP1	Huntingtin-interacting protein 1 OS=Homo sapiens OX=9606 GN=HIP1 PE=1 SV=5	-0.0569592	19.4132	0.354473	0.491076	19.3562	0.081793	19.9043	9.01589e-05	19.8448	0.48855	0.0014093	-0.0594852	0.318528	19.4346	19.3918	19.3083	19.3861	19.3743	19.9152	19.8933	19.8412	19.8931	19.8	Cytosol	Candidates
sp|O00299|CLIC1_HUMAN	CLIC1	Chloride intracellular channel protein 1 OS=Homo sapiens OX=9606 GN=CLIC1 PE=1 SV=4	0.0132874	20.4664	0.927243	0.0029973	20.4797	0.989999	20.4694	0.14672	20.2772	-0.202427	0.0822028	-0.192137	0.238009	20.4193	20.5135	20.4139	20.5948	20.4303	20.5618	20.3769	20.3491	20.1921	20.2906	Cytosol
sp|O00303|EIF3F_HUMAN	EIF3F	Eukaryotic translation initiation factor 3 subunit F OS=Homo sapiens OX=9606 GN=EIF3F PE=1 SV=1	0.00214471	21.9104	0.936195	-0.130027	21.9126	0.138088	21.7804	0.0033385	21.7606	-0.15193	0.0107605	-0.0197583	0.697852	21.9052	21.9157	21.8913	21.9177	21.9287	21.7606	21.8002	21.8053	21.7309	21.7458	Cytosol
sp|O00308|WWP2_HUMAN	WWP2	NEDD4-like E3 ubiquitin-protein ligase WWP2 OS=Homo sapiens OX=9606 GN=WWP2 PE=1 SV=2	-0.131145	14.7279	0.621819	-0.542055	14.5967	0.251695	14.1858	0.00586347	13.9365	-0.660247	0.00781506	-0.249337	0.165171	14.5788	14.8769	14.4343	14.7467	14.6092	14.2908	14.0809	13.9059	13.8941	14.0095	Nucleus
sp|O00311|CDC7_HUMAN	CDC7	Cell division cycle 7-related protein kinase OS=Homo sapiens OX=9606 GN=CDC7 PE=1 SV=1	-0.0202638	18.8323	0.921576	0.0504907	18.812	0.859235	18.8827	0.10387	18.6316	-0.180367	0.0105406	-0.251122	0.0497955	18.6843	18.9802	18.8265	18.8336	18.7759	18.8491	18.9164	18.6301	18.6733	18.5915	Nucleus
sp|O00330|ODPX_HUMAN	PDHX	Pyruvate dehydrogenase protein X component, mitochondrial OS=Homo sapiens OX=9606 GN=PDHX PE=1 SV=3	0.16077	20.2465	0.157645	0.0829814	20.4073	0.497763	20.3295	0.0467275	20.4322	0.0249507	0.610512	0.102739	0.207348	20.302	20.191	20.4415	20.36	20.4204	20.2986	20.3604	20.3945	20.4895	20.4128	Mitochondria
sp|O00399|DCTN6_HUMAN	DCTN6	Dynactin subunit 6 OS=Homo sapiens OX=9606 GN=DCTN6 PE=1 SV=1	-0.118495	19.2798	0.0414689	-0.0150662	19.1613	0.446432	19.2647	0.0147397	19.2351	0.0738116	0.0709836	-0.0296172	0.531458	19.2706	19.2889	19.1641	19.1444	19.1754	19.2686	19.2608	19.2821	19.2129	19.2103	Cytosol
sp|O00400|ACATN_HUMAN	SLC33A1	Acetyl-coenzyme A transporter 1 OS=Homo sapiens OX=9606 GN=SLC33A1 PE=1 SV=1	0.00653362	19.3021	0.948055	0.248328	19.3086	0.213839	19.5504	0.00642508	19.5854	0.276826	0.0109877	0.0350326	0.682214	19.2775	19.3266	19.2367	19.3779	19.3111	19.6138	19.4869	19.5651	19.5613	19.6298	ER
sp|O00401|WASL_HUMAN	WASL	Neural Wiskott-Aldrich syndrome protein OS=Homo sapiens OX=9606 GN=WASL PE=1 SV=2	-0.109209	19.7414	0.272404	0.109554	19.6322	0.191531	19.8509	0.0245448	19.7922	0.160028	0.0559138	-0.0587351	0.373231	19.7434	19.7394	19.6651	19.5498	19.6817	19.8243	19.8776	19.7568	19.8458	19.774	Cytosol
sp|O00410-3|IPO5_HUMAN	IPO5	Isoform 3 of Importin-5 OS=Homo sapiens OX=9606 GN=IPO5	-0.0165352	22.8188	0.619791	0.173963	22.8023	0.159065	22.9928	0.000406755	23.0928	0.290553	0.0015355	0.100054	0.134889	22.7974	22.8402	22.8212	22.7905	22.7951	22.9675	23.018	23.1211	23.054	23.1033	Cytosol	Candidates
sp|O00411|RPOM_HUMAN	POLRMT	DNA-directed RNA polymerase, mitochondrial OS=Homo sapiens OX=9606 GN=POLRMT PE=1 SV=2	-0.0971753	20.7032	0.603315	-0.247007	20.606	0.384629	20.4562	0.0698837	20.4324	-0.173593	0.0346577	-0.0237615	0.570557	20.8382	20.5681	20.6716	20.5339	20.6125	20.4661	20.4462	20.4553	20.3922	20.4497	Mitochondria
sp|O00418|EF2K_HUMAN	EEF2K	Eukaryotic elongation factor 2 kinase OS=Homo sapiens OX=9606 GN=EEF2K PE=1 SV=2	-0.125847	19.3435	0.376395	-0.60501	19.2177	0.150977	18.7385	0.000729496	18.5027	-0.715031	0.00261244	-0.235868	0.16987	19.2624	19.4247	19.1746	19.3036	19.175	18.8111	18.6659	18.6061	18.4773	18.4246
sp|O00422-2|SAP18_HUMAN	SAP18	Isoform 2 of Histone deacetylase complex subunit SAP18 OS=Homo sapiens OX=9606 GN=SAP18	0.199532	21.3243	0.043579	-0.0161131	21.5238	0.843027	21.3081	0.0036194	21.3189	-0.204935	0.00631198	0.0107098	0.873251	21.3089	21.3396	21.5418	21.4916	21.538	21.2676	21.3486	21.28	21.3174	21.3591	Cytosol
sp|O00423-3|EMAL1_HUMAN	EML1	Isoform 3 of Echinoderm microtubule-associated protein-like 1 OS=Homo sapiens OX=9606 GN=EML1	0.137987	17.681	0.492615	0.363512	17.819	0.284749	18.0445	0.0481635	18.0354	0.216443	0.0747783	-0.00908112	0.944284	17.5734	17.7886	17.7204	17.954	17.7826	18.1326	17.9565	17.9777	18.0676	18.0611	Cytosol
sp|O00425|IF2B3_HUMAN	IGF2BP3	Insulin-like growth factor 2 mRNA-binding protein 3 OS=Homo sapiens OX=9606 GN=IGF2BP3 PE=1 SV=2	0.347383	21.9245	0.036301	-0.0577584	22.2719	0.570738	21.8667	0.000577175	22.0288	-0.243084	0.00293838	0.162058	0.0884027	21.9054	21.9436	22.2898	22.2248	22.301	21.8158	21.9177	22.0382	22.0163	22.0318	Cytosol
sp|O00429|DNM1L_HUMAN	DNM1L	Dynamin-1-like protein OS=Homo sapiens OX=9606 GN=DNM1L PE=1 SV=2	0.214773	21.6867	0.0340602	0.398395	21.9014	0.076116	22.0851	0.000230616	22.1906	0.289131	0.00509666	0.105508	0.201082	21.6933	21.68	21.8959	21.8794	21.9291	22.0713	22.0988	22.1251	22.2341	22.2125	Cytosol
sp|O00429|DNM1L_HUMAN	DNM1L	Dynamin-1-like protein OS=Homo sapiens OX=9606 GN=DNM1L PE=1 SV=2	0.214773	21.6867	0.0340602	0.398395	21.9014	0.076116	22.0851	0.000230616	22.1906	0.289131	0.00509666	0.105508	0.201082	21.6933	21.68	21.8959	21.8794	21.9291	22.0713	22.0988	22.1251	22.2341	22.2125	Cytosol
sp|O00442-2|RTCA_HUMAN	RTCA	Isoform 2 of RNA 3'-terminal phosphate cyclase OS=Homo sapiens OX=9606 GN=RTCA	0.194036	20.0941	0.0724602	0.156733	20.2882	0.180566	20.2509	0.000759664	20.4055	0.11727	0.013704	0.154573	0.0295373	20.1227	20.0655	20.2798	20.3282	20.2566	20.2712	20.2306	20.4112	20.4048	20.4004	Nucleus
sp|O00443|P3C2A_HUMAN	PIK3C2A	Phosphatidylinositol 4-phosphate 3-kinase C2 domain-containing subunit alpha OS=Homo sapiens OX=9606 GN=PIK3C2A PE=1 SV=2	-0.142479	21.4646	0.0842684	-0.170836	21.3222	0.183142	21.2938	0.000305735	21.1318	-0.190403	0.000926021	-0.162046	0.0261828	21.5026	21.4267	21.3303	21.3097	21.3265	21.3036	21.284	21.1132	21.1359	21.1461	Cytosol
sp|O00458|IFRD1_HUMAN	IFRD1	Interferon-related developmental regulator 1 OS=Homo sapiens OX=9606 GN=IFRD1 PE=1 SV=4	1.92201	16.8998	0.0247196	-0.0356523	18.8218	0.74287	16.8642	1.89782e-05	18.4874	-0.3344	0.0208289	1.62326	0.0164112	16.955	16.8446	18.7275	18.8182	18.9198	16.8826	16.8458	18.4305	18.4574	18.5744
sp|O00459|P85B_HUMAN	PIK3R2	Phosphatidylinositol 3-kinase regulatory subunit beta OS=Homo sapiens OX=9606 GN=PIK3R2 PE=1 SV=2	-0.378977	16.8166	0.0828683	0.0817308	16.4376	0.482184	16.8983	0.00759905	16.4722	0.0345773	0.76092	-0.42613	0.0797327	16.7774	16.8558	16.4043	16.5457	16.3629	16.9431	16.8536	16.5411	16.5407	16.3348
sp|O00461|GOLI4_HUMAN	GOLIM4	Golgi integral membrane protein 4 OS=Homo sapiens OX=9606 GN=GOLIM4 PE=1 SV=1	-0.353173	20.0343	0.198731	0.378613	19.6812	0.309339	20.413	0.00220173	20.4982	0.817073	0.00254633	0.0852865	0.482982	19.8803	20.1884	19.6285	19.7922	19.6229	20.3697	20.4562	20.4048	20.5941	20.4958	Golgi	Candidates
sp|O00461|GOLI4_HUMAN	GOLIM4	Golgi integral membrane protein 4 OS=Homo sapiens OX=9606 GN=GOLIM4 PE=1 SV=1	-0.353173	20.0343	0.198731	0.378613	19.6812	0.309339	20.413	0.00220173	20.4982	0.817073	0.00254633	0.0852865	0.482982	19.8803	20.1884	19.6285	19.7922	19.6229	20.3697	20.4562	20.4048	20.5941	20.4958	Golgi.membrane	Candidates
sp|O00462|MANBA_HUMAN	MANBA	Beta-mannosidase OS=Homo sapiens OX=9606 GN=MANBA PE=1 SV=3	-0.0712573	18.2445	0.604319	0.428426	18.1733	0.180592	18.6729	0.00829274	18.5941	0.420844	0.0202639	-0.07884	0.629507	18.3163	18.1728	18.2121	18.0754	18.2323	18.6091	18.7368	18.49	18.7357	18.5566	Lysosome	Candidates
sp|O00463-2|TRAF5_HUMAN	TRAF5	Isoform 2 of TNF receptor-associated factor 5 OS=Homo sapiens OX=9606 GN=TRAF5	0.0754575	14.185	0.370396	1.01081	14.2605	0.193376	15.1958	0.00485633	14.7597	0.49921	0.0086413	-0.43614	0.236395	14.1438	14.2263	14.3116	14.2589	14.211	15.4424	14.9493	14.744	14.8893	14.6459	Cytosol
sp|O00468|AGRIN_HUMAN	AGRN	Agrin OS=Homo sapiens OX=9606 GN=AGRN PE=1 SV=6	-1.85657	15.2487	0.0300164	0.491776	13.3921	0.223514	15.7405	0.000294702	13.9961	0.603987	0.0495508	-1.74436	0.0352488	15.2304	15.267	13.2946	13.6162	13.2655	15.8831	15.5979	14.2715	13.8885	13.8284
sp|O00469-2|PLOD2_HUMAN	PLOD2	Isoform 2 of Procollagen-lysine,2-oxoglutarate 5-dioxygenase 2 OS=Homo sapiens OX=9606 GN=PLOD2	0.00618384	19.9924	0.940005	0.284795	19.9986	0.102549	20.2772	0.00179401	20.1771	0.178506	0.0172883	-0.100106	0.074614	19.966	20.0188	19.9367	20.019	20.04	20.271	20.2834	20.2091	20.1615	20.1607	ER
sp|O00471|EXOC5_HUMAN	EXOC5	Exocyst complex component 5 OS=Homo sapiens OX=9606 GN=EXOC5 PE=1 SV=1	0.116018	20.088	0.0989395	0.247332	20.204	0.139684	20.3353	0.00090742	20.4228	0.218737	0.00492169	0.0874237	0.206482	20.0945	20.0815	20.1639	20.2308	20.2174	20.3749	20.2958	20.4453	20.3876	20.4355	Cytosol
sp|O00478|BT3A3_HUMAN	BTN3A3	Butyrophilin subfamily 3 member A3 OS=Homo sapiens OX=9606 GN=BTN3A3 PE=1 SV=1	-0.615788	13.4488	0.148079	1.51449	12.833	0.0711164	14.9633	0.000366952	14.4291	1.59612	0.00417338	-0.534163	0.112217	13.4826	13.4149	12.5459	13.0207	12.9324	14.9925	14.9341	14.6414	14.2448	14.4013	Plasma.Membrane	Candidates
sp|O00483|NDUA4_HUMAN	NDUFA4	Cytochrome c oxidase subunit NDUFA4 OS=Homo sapiens OX=9606 GN=NDUFA4 PE=1 SV=1	-0.155502	20.3215	0.309309	-0.223075	20.166	0.386952	20.0984	0.00335146	19.486	-0.680007	0.0092771	-0.612434	0.0854553	20.2869	20.3561	20.1869	20.2622	20.0489	20.2168	19.98	19.6452	19.3455	19.4673	Mitochondria
sp|O00487|PSDE_HUMAN	PSMD14	26S proteasome non-ATPase regulatory subunit 14 OS=Homo sapiens OX=9606 GN=PSMD14 PE=1 SV=1	0.15738	20.6352	0.217832	-0.00439568	20.7925	0.984452	20.6308	0.268503	20.8546	0.0620686	0.672978	0.223844	0.369056	20.5804	20.69	20.7506	20.87	20.757	20.7161	20.5454	21.011	20.6488	20.9041
sp|O00488|ZN593_HUMAN	ZNF593	Zinc finger protein 593 OS=Homo sapiens OX=9606 GN=ZNF593 PE=1 SV=2	-1.07472	17.6286	0.0247196	-0.534947	16.5539	0.116865	17.0936	2.05341e-05	15.7733	-0.780526	0.00110466	-1.3203	0.0174667	17.5951	17.6621	16.4697	16.6097	16.5821	17.1497	17.0376	15.8003	15.7167	15.803	Nucleus
sp|O00499|BIN1_HUMAN	BIN1	Myc box-dependent-interacting protein 1 OS=Homo sapiens OX=9606 GN=BIN1 PE=1 SV=1	0.0773247	16.7008	0.669336	1.10902	16.7781	0.102083	17.8098	0.000132801	17.8929	1.11481	0.00121558	0.0831125	0.415888	16.7759	16.6256	16.6331	16.8496	16.8515	17.8824	17.7371	17.9374	17.8454	17.8958	Cytosol	Candidates
sp|O00505|IMA4_HUMAN	KPNA3	Importin subunit alpha-4 OS=Homo sapiens OX=9606 GN=KPNA3 PE=1 SV=2	-0.095003	20.6761	0.425835	-0.0899333	20.5811	0.60971	20.5862	0.0802373	20.4935	-0.0876128	0.00600648	-0.0926826	0.0512187	20.7691	20.5831	20.6007	20.569	20.5736	20.6029	20.5694	20.4825	20.5043	20.4937	Cytosol
sp|O00506|STK25_HUMAN	STK25	Serine/threonine-protein kinase 25 OS=Homo sapiens OX=9606 GN=STK25 PE=1 SV=1	-0.247434	19.357	0.0842422	-0.286092	19.1096	0.187402	19.0709	0.000263353	18.724	-0.385591	0.00115712	-0.346932	0.0279955	19.4199	19.2942	19.0874	19.1398	19.1016	19.0969	19.045	18.7273	18.7583	18.6864	Cytosol
sp|O00507|USP9Y_HUMAN	USP9Y	Probable ubiquitin carboxyl-terminal hydrolase FAF-Y OS=Homo sapiens OX=9606 GN=USP9Y PE=2 SV=2	-0.212307	18.0716	0.415682	-0.00726434	17.8593	0.989999	18.0644	0.268495	17.786	-0.0733196	0.469894	-0.278362	0.272762	18.2763	17.867	17.8323	17.8728	17.8728	18.2084	17.9203	17.6745	17.749	17.9345	Cytosol
sp|O00519|FAAH1_HUMAN	FAAH	Fatty-acid amide hydrolase 1 OS=Homo sapiens OX=9606 GN=FAAH PE=1 SV=2	0.349708	13.7095	0.475471	0.555682	14.0592	0.338952	14.2652	0.308677	14.0149	-0.0443529	0.865201	-0.250326	0.299688	13.4661	13.953	13.7697	14.3853	14.0227	14.1691	14.3613	13.8509	14.1806	14.0132
sp|O00522|KRIT1_HUMAN	KRIT1	Krev interaction trapped protein 1 OS=Homo sapiens OX=9606 GN=KRIT1 PE=1 SV=2	-0.270958	17.8654	0.121949	-0.0351472	17.5944	0.847582	17.8302	0.00267883	17.3599	-0.234512	0.0206147	-0.470322	0.0417856	17.9245	17.8062	17.5799	17.6777	17.5256	17.9071	17.7534	17.3879	17.375	17.3169	Cytosol
sp|O00541|PESC_HUMAN	PES1	Pescadillo homolog OS=Homo sapiens OX=9606 GN=PES1 PE=1 SV=1	0.142965	21.3469	0.258377	-0.188422	21.4899	0.342318	21.1585	0.00665272	21.2537	-0.236228	0.00273384	0.0951594	0.129087	21.2574	21.4364	21.5036	21.4804	21.4857	21.1483	21.1687	21.2143	21.2909	21.2557	Nucleus
sp|O00548|DLL1_HUMAN	DLL1	Delta-like protein 1 OS=Homo sapiens OX=9606 GN=DLL1 PE=1 SV=2	0.0595711	15.2915	0.816227	-0.681051	15.351	0.221506	14.6104	0.000440257	14.1639	-1.18716	0.000425631	-0.446536	0.0348458	15.0991	15.4838	15.2939	15.3672	15.392	14.568	14.6528	14.1649	14.1068	14.2199	Plasma.Membrane
sp|O00560-2|SDCB1_HUMAN	SDCBP	Isoform 2 of Syntenin-1 OS=Homo sapiens OX=9606 GN=SDCBP	-0.78512	17.1495	0.0250152	-0.505057	16.3644	0.0852156	16.6444	1.4623e-05	15.7195	-0.644878	0.000820805	-0.924942	0.0164112	17.1613	17.1377	16.3743	16.4194	16.2995	16.6197	16.6692	15.7423	15.7124	15.7038	Cytosol
sp|O00560|SDCB1_HUMAN	SDCBP	Syntenin-1 OS=Homo sapiens OX=9606 GN=SDCBP PE=1 SV=1	-0.648469	19.4735	0.0537972	-0.370538	18.8251	0.216457	19.103	0.000513574	18.4307	-0.394321	0.0132196	-0.672253	0.0324996	19.5746	19.3724	18.8706	18.7413	18.8633	19.0822	19.1238	18.465	18.5078	18.3194	Cytosol
sp|O00562|PITM1_HUMAN	PITPNM1	Membrane-associated phosphatidylinositol transfer protein 1 OS=Homo sapiens OX=9606 GN=PITPNM1 PE=1 SV=4	-0.150254	13.9488	0.431041	1.01969	13.7986	0.114759	14.9685	0.000126238	15.0234	1.22481	0.0008306	0.0548685	0.558452	14.0632	13.8345	13.8952	13.696	13.8045	15.0076	14.9295	15.0992	14.958	15.013		Candidates
sp|O00566|MPP10_HUMAN	MPHOSPH10	U3 small nucleolar ribonucleoprotein protein MPP10 OS=Homo sapiens OX=9606 GN=MPHOSPH10 PE=1 SV=2	0.124121	21.0042	0.161878	-0.18563	21.1283	0.223448	20.8186	0.00160743	20.9102	-0.218167	0.00256945	0.0915836	0.113118	20.9561	21.0524	21.1168	21.159	21.1093	20.7937	20.8435	20.8882	20.906	20.9364	Nucleus
sp|O00567|NOP56_HUMAN	NOP56	Nucleolar protein 56 OS=Homo sapiens OX=9606 GN=NOP56 PE=1 SV=4	0.342331	21.9524	0.0247196	0.0068491	22.2947	0.959757	21.9592	0.0018484	22.1023	-0.192463	0.00754928	0.14302	0.193561	21.9362	21.9686	22.2751	22.3055	22.3036	21.8955	22.023	22.093	22.1518	22.0621	Cytosol
sp|O00571|DDX3X_HUMAN	DDX3X	ATP-dependent RNA helicase DDX3X OS=Homo sapiens OX=9606 GN=DDX3X PE=1 SV=3	-0.139309	22.4958	0.0790545	-0.225247	22.3564	0.12536	22.2705	0.000668538	22.1081	-0.248355	0.00562414	-0.162417	0.0892448	22.5086	22.4829	22.3639	22.3192	22.3862	22.2426	22.2984	22.072	22.158	22.0943	Cytosol
sp|O00584|RNT2_HUMAN	RNASET2	Ribonuclease T2 OS=Homo sapiens OX=9606 GN=RNASET2 PE=1 SV=2	-0.0514474	19.1157	0.768409	-0.168733	19.0642	0.456603	18.9469	0.0335707	18.733	-0.331196	0.031244	-0.213911	0.198533	19.2259	19.0055	19.1591	19.004	19.0296	18.9779	18.916	18.8659	18.674	18.6593
sp|O00592|PODXL_HUMAN	PODXL	Podocalyxin OS=Homo sapiens OX=9606 GN=PODXL PE=1 SV=2	-0.36741	15.0395	0.101629	0.826049	14.6721	0.117474	15.8655	0.000102285	16.0149	1.34286	0.000796505	0.149402	0.312844	15.0733	15.0057	14.566	14.788	14.6622	15.9613	15.7697	15.9674	16.095	15.9824		Candidates
sp|O00623|PEX12_HUMAN	PEX12	Peroxisome assembly protein 12 OS=Homo sapiens OX=9606 GN=PEX12 PE=1 SV=1	-0.0670949	14.6389	0.728484	-0.259626	14.5718	0.363271	14.3792	0.189424	14.5809	0.00911215	0.918109	0.201644	0.142018	14.7457	14.532	14.5535	14.6897	14.4721	14.4581	14.3004	14.6099	14.6016	14.5312	Peroxisome
sp|O00625|PIR_HUMAN	PIR	Pirin OS=Homo sapiens OX=9606 GN=PIR PE=1 SV=1	-0.078564	17.5034	0.399271	0.0584182	17.4248	0.181889	17.5618	0.0626233	17.3058	-0.11908	0.259141	-0.256063	0.141456	17.5062	17.5007	17.3664	17.5065	17.4016	17.5489	17.5747	17.3482	17.3915	17.1776	Cytosol
sp|O00629|IMA3_HUMAN	KPNA4	Importin subunit alpha-3 OS=Homo sapiens OX=9606 GN=KPNA4 PE=1 SV=1	-0.0756032	21.2358	0.490635	-0.0936266	21.1602	0.579616	21.1422	0.0399243	20.9995	-0.160703	0.0222809	-0.14268	0.142018	21.3223	21.1493	21.1531	21.1795	21.148	21.1678	21.1165	20.9325	21.0285	21.0375	Cytosol
sp|O00635|TRI38_HUMAN	TRIM38	E3 ubiquitin-protein ligase TRIM38 OS=Homo sapiens OX=9606 GN=TRIM38 PE=1 SV=1	0.253419	16.216	0.261792	0.695943	16.4694	0.13499	16.9119	0.00141461	17.0673	0.597857	0.00731899	0.155334	0.195201	16.3067	16.1253	16.3434	16.4546	16.6102	16.9664	16.8574	17.0835	17.1236	16.9946
sp|O00712-5|NFIB_HUMAN	NFIB	Isoform 5 of Nuclear factor 1 B-type OS=Homo sapiens OX=9606 GN=NFIB	0.214909	12.761	0.228809	0.147166	12.976	0.345833	12.9082	0.066341	13.1428	0.166884	0.243645	0.234628	0.243152	12.8001	12.722	12.9837	13.0883	12.8559	12.9677	12.8487	13.1022	13.2977	13.0287	Nucleus
sp|O00743-3|PPP6_HUMAN	PPP6C	Isoform 3 of Serine/threonine-protein phosphatase 6 catalytic subunit OS=Homo sapiens OX=9606 GN=PPP6C	-0.0858515	19.3381	0.259239	-0.0316906	19.2523	0.748091	19.3064	0.00927823	19.1206	-0.131677	0.0231414	-0.185838	0.0673801	19.3848	19.2915	19.2774	19.2222	19.2572	19.2822	19.3307	19.0724	19.1494	19.14	Cytosol
sp|O00746|NDKM_HUMAN	NME4	Nucleoside diphosphate kinase, mitochondrial OS=Homo sapiens OX=9606 GN=NME4 PE=1 SV=1	-0.319258	16.6327	0.227944	1.61816	16.3135	0.100669	18.2509	6.20574e-05	17.8594	1.54589	0.00061774	-0.391524	0.0461401	16.7782	16.4873	16.194	16.408	16.3384	18.2778	18.224	17.866	17.9287	17.7835	Mitochondria	Candidates
sp|O00748-4|EST2_HUMAN	CES2	Isoform 3 of Cocaine esterase OS=Homo sapiens OX=9606 GN=CES2	0.69443	16.7301	0.152667	0.967288	17.4246	0.251041	17.6974	0.00449959	18.0386	0.614013	0.00166168	0.341155	0.15282	16.4368	17.0234	17.4195	17.4005	17.4537	17.5595	17.8353	17.9529	18.1112	18.0516	ER
sp|O00754|MA2B1_HUMAN	MAN2B1	Lysosomal alpha-mannosidase OS=Homo sapiens OX=9606 GN=MAN2B1 PE=1 SV=3	-0.807992	19.2386	0.0365975	0.560326	18.4306	0.107062	19.7989	8.65541e-05	19.1073	0.676748	0.00280367	-0.69157	0.0242837	19.202	19.2751	18.3946	18.546	18.3512	19.844	19.7538	19.171	19.085	19.0661	Lysosome
sp|O00762|UBE2C_HUMAN	UBE2C	Ubiquitin-conjugating enzyme E2 C OS=Homo sapiens OX=9606 GN=UBE2C PE=1 SV=1	-1.83161	21.6472	0.02882	-0.165009	19.8156	0.496011	21.4822	0.000156939	20.1038	0.288212	0.125463	-1.37839	0.0282029	21.5611	21.7332	19.7398	19.9927	19.7142	21.5734	21.3909	20.2794	19.9796	20.0523
sp|O00764|PDXK_HUMAN	PDXK	Pyridoxal kinase OS=Homo sapiens OX=9606 GN=PDXK PE=1 SV=1	0.0329768	18.45	0.853467	0.263823	18.483	0.417318	18.7138	0.116027	18.6064	0.123446	0.0175875	-0.107399	0.348903	18.5832	18.3168	18.5173	18.4502	18.4815	18.8035	18.6242	18.5865	18.6362	18.5966	Cytosol
sp|O00767|ACOD_HUMAN	SCD	Acyl-CoA desaturase OS=Homo sapiens OX=9606 GN=SCD PE=1 SV=2	-1.58718	20.0281	0.0586183	-0.566578	18.441	0.406206	19.4616	0.000921456	17.5713	-0.869686	0.0205373	-1.89029	0.0386981	20.2983	19.758	18.6235	18.2655	18.4339	19.2667	19.6564	17.5163	17.857	17.3406	ER
sp|O14495|PLPP3_HUMAN	PLPP3	Phospholipid phosphatase 3 OS=Homo sapiens OX=9606 GN=PLPP3 PE=1 SV=1	-0.202891	14.0052	0.205437	-0.154246	13.8023	0.449485	13.8509	0.00191455	12.9643	-0.837982	0.00904264	-0.886627	0.0639809	14.0686	13.9417	13.7181	13.8907	13.798	13.9314	13.7704	12.7498	12.9752	13.1678
sp|O14497|ARI1A_HUMAN	ARID1A	AT-rich interactive domain-containing protein 1A OS=Homo sapiens OX=9606 GN=ARID1A PE=1 SV=3	-0.0416143	20.7314	0.791593	-0.0386175	20.6898	0.86153	20.6928	0.875655	20.6658	-0.0239676	0.711959	-0.0269643	0.771019	20.6178	20.845	20.6676	20.7447	20.657	20.6616	20.724	20.638	20.7488	20.6107	Nucleus
sp|O14519|CDKA1_HUMAN	CDK2AP1	Cyclin-dependent kinase 2-associated protein 1 OS=Homo sapiens OX=9606 GN=CDK2AP1 PE=1 SV=1	-0.00857793	17.5247	0.952497	0.289093	17.5161	0.218613	17.8138	0.0310105	17.4858	-0.0302852	0.731142	-0.327956	0.0749771	17.4442	17.6052	17.4596	17.4885	17.6003	17.7982	17.8294	17.3808	17.5229	17.5539
sp|O14523-2|C2C2L_HUMAN	C2CD2L	Isoform 2 of Phospholipid transfer protein C2CD2L OS=Homo sapiens OX=9606 GN=C2CD2L	0.102851	16.6127	0.413411	0.549	16.7155	0.171095	17.1617	0.000606002	17.3958	0.680332	0.00150682	0.234183	0.145291	16.6732	16.5521	16.7524	16.7688	16.6253	17.2584	17.0649	17.4272	17.3466	17.4136
sp|O14524|NEMP1_HUMAN	NEMP1	Nuclear envelope integral membrane protein 1 OS=Homo sapiens OX=9606 GN=NEMP1 PE=1 SV=2	0.314001	17.0466	0.137861	0.185603	17.3606	0.512859	17.2322	0.0562976	17.3571	-0.00352539	0.951616	0.124872	0.369056	17.1594	16.9338	17.307	17.3739	17.4008	17.3284	17.136	17.381	17.287	17.4032	Nucleus
sp|O14530|TXND9_HUMAN	TXNDC9	Thioredoxin domain-containing protein 9 OS=Homo sapiens OX=9606 GN=TXNDC9 PE=1 SV=2	-0.46197	21.0782	0.0391634	-0.379944	20.6162	0.156432	20.6982	0.000576046	20.4697	-0.146529	0.0305873	-0.228555	0.0756344	21.0146	21.1418	20.6051	20.6433	20.6003	20.6669	20.7296	20.5352	20.4267	20.4471	Cytosol
sp|O14531|DPYL4_HUMAN	DPYSL4	Dihydropyrimidinase-related protein 4 OS=Homo sapiens OX=9606 GN=DPYSL4 PE=1 SV=2	-0.0974332	15.175	0.730561	3.10249	15.0776	0.0854993	18.2775	2.45074e-05	17.9653	2.88773	0.000435606	-0.312186	0.125471	15.3336	15.0164	14.9351	15.249	15.0486	18.3553	18.1996	17.9019	18.0817	17.9122	Cytosol	Candidates
sp|O14548|COX7R_HUMAN	COX7A2L	Cytochrome c oxidase subunit 7A-related protein, mitochondrial OS=Homo sapiens OX=9606 GN=COX7A2L PE=1 SV=2	-0.664857	19.7697	0.061864	-0.444745	19.1048	0.226114	19.325	0.000256959	18.1145	-0.990362	0.00299311	-1.21047	0.029975	19.686	19.8534	19.0454	19.2381	19.0311	19.4279	19.222	18.2586	18.0012	18.0836	Mitochondria
sp|O14561|ACPM_HUMAN	NDUFAB1	Acyl carrier protein, mitochondrial OS=Homo sapiens OX=9606 GN=NDUFAB1 PE=1 SV=3	0.123368	17.0263	0.81314	-0.280864	17.1497	0.405546	16.7455	0.483275	16.9095	-0.240224	0.456174	0.164008	0.521097	17.0167	17.036	16.8998	17.6168	16.9326	16.5812	16.9098	17.0095	16.9787	16.7403	Mitochondria
sp|O14562|UBFD1_HUMAN	UBFD1	Ubiquitin domain-containing protein UBFD1 OS=Homo sapiens OX=9606 GN=UBFD1 PE=1 SV=2	0.165868	20.5142	0.447241	0.00428573	20.68	0.992112	20.5185	0.450125	20.6411	-0.0389042	0.680795	0.122678	0.422692	20.6556	20.3728	20.7743	20.5722	20.6937	20.4142	20.6227	20.6001	20.7292	20.5941
sp|O14578-4|CTRO_HUMAN	CIT	Isoform 4 of Citron Rho-interacting kinase OS=Homo sapiens OX=9606 GN=CIT	-0.291393	20.8927	0.0311567	-0.250355	20.6013	0.108263	20.6424	4.11474e-05	20.2919	-0.30942	0.00118787	-0.350458	0.0222931	20.916	20.8695	20.5986	20.5805	20.6249	20.655	20.6298	20.2941	20.3199	20.2617	Cytosol
sp|O14579|COPE_HUMAN	COPE	Coatomer subunit epsilon OS=Homo sapiens OX=9606 GN=COPE PE=1 SV=3	0.59622	18.9091	0.0778143	0.279447	19.5053	0.480635	19.1885	0.00734396	19.6889	0.183632	0.0979394	0.500405	0.106539	18.812	19.0062	19.568	19.3692	19.5787	19.0108	19.3662	19.7098	19.6414	19.7156	Golgi
sp|O14579|COPE_HUMAN	COPE	Coatomer subunit epsilon OS=Homo sapiens OX=9606 GN=COPE PE=1 SV=3	0.59622	18.9091	0.0778143	0.279447	19.5053	0.480635	19.1885	0.00734396	19.6889	0.183632	0.0979394	0.500405	0.106539	18.812	19.0062	19.568	19.3692	19.5787	19.0108	19.3662	19.7098	19.6414	19.7156	Golgi.membrane.associated
sp|O14593|RFXK_HUMAN	RFXANK	DNA-binding protein RFXANK OS=Homo sapiens OX=9606 GN=RFXANK PE=1 SV=2	0.128832	16.5123	0.362542	0.155957	16.6411	0.411679	16.6682	0.358705	16.5815	-0.0596038	0.479074	-0.0867289	0.451455	16.4192	16.6053	16.6004	16.7056	16.6173	16.6619	16.6746	16.621	16.6533	16.4702	Cytosol
sp|O14613|BORG1_HUMAN	CDC42EP2	Cdc42 effector protein 2 OS=Homo sapiens OX=9606 GN=CDC42EP2 PE=1 SV=1	-0.335213	16.7489	0.309593	-0.409677	16.4137	0.379389	16.3392	0.117463	16.2448	-0.168926	0.301288	-0.0944623	0.652115	16.5326	16.9652	16.3103	16.5383	16.3926	16.2972	16.3813	16.1293	16.4488	16.1561
sp|O14617-5|AP3D1_HUMAN	AP3D1	Isoform 5 of AP-3 complex subunit delta-1 OS=Homo sapiens OX=9606 GN=AP3D1	-0.310589	21.9879	0.0568034	-0.121605	21.6773	0.375581	21.8663	0.00388287	21.6917	0.0143685	0.742209	-0.174615	0.10165	22.0127	21.9632	21.6642	21.7392	21.6286	21.926	21.8067	21.6927	21.6751	21.7073	Cytosol
sp|O14618|CCS_HUMAN	CCS	Copper chaperone for superoxide dismutase OS=Homo sapiens OX=9606 GN=CCS PE=1 SV=1	0.166949	17.1937	0.124232	0.221053	17.3606	0.212174	17.4147	0.00688837	17.4968	0.13617	0.0354647	0.0820664	0.288594	17.1407	17.2467	17.3385	17.3493	17.3941	17.3867	17.4428	17.5527	17.4922	17.4455	Cytosol
sp|O14639|ABLM1_HUMAN	ABLIM1	Actin-binding LIM protein 1 OS=Homo sapiens OX=9606 GN=ABLIM1 PE=1 SV=3	-0.486842	17.6966	0.49328	-0.323916	17.2097	0.73247	17.3727	0.581421	17.5347	0.325003	0.304511	0.162077	0.654149	17.1905	18.2027	17.1907	17.487	16.9515	17.321	17.4243	17.3168	17.8898	17.3977	Cytosol
sp|O14641|DVL2_HUMAN	DVL2	Segment polarity protein dishevelled homolog DVL-2 OS=Homo sapiens OX=9606 GN=DVL2 PE=1 SV=1	0.0139377	19.5001	0.854841	-0.0513008	19.514	0.448344	19.4488	0.205292	19.4107	-0.103354	0.142092	-0.0381156	0.628946	19.5167	19.4834	19.5332	19.5582	19.4507	19.4784	19.4191	19.4473	19.4454	19.3393	Cytosol
sp|O14646|CHD1_HUMAN	CHD1	Chromodomain-helicase-DNA-binding protein 1 OS=Homo sapiens OX=9606 GN=CHD1 PE=1 SV=2	-0.085939	20.5732	0.301043	-0.251992	20.4873	0.185545	20.3212	0.0006859	20.1151	-0.372151	0.00215387	-0.206099	0.0686099	20.5401	20.6064	20.4606	20.5467	20.4546	20.3699	20.2726	20.1018	20.0997	20.1439	Cytosol
sp|O14647|CHD2_HUMAN	CHD2	Chromodomain-helicase-DNA-binding protein 2 OS=Homo sapiens OX=9606 GN=CHD2 PE=1 SV=2	0.312182	20.4559	0.0554191	-0.15596	20.7681	0.302697	20.3	0.000573874	20.4128	-0.355278	0.00135909	0.112864	0.1401	20.514	20.3979	20.7863	20.7495	20.7685	20.2719	20.3281	20.3706	20.4528	20.4151	Nucleus
sp|O14653-2|GOSR2_HUMAN	GOSR2	Isoform B of Golgi SNAP receptor complex member 2 OS=Homo sapiens OX=9606 GN=GOSR2	-0.380974	15.5084	0.293065	-0.298544	15.1275	0.546569	15.2099	0.450452	15.1743	0.0467917	0.848379	-0.0356383	0.930738	15.381	15.6358	15.0604	15.3869	14.9351	15.4388	14.9809	15.3583	14.9128	15.2516	Golgi
sp|O14653-2|GOSR2_HUMAN	GOSR2	Isoform B of Golgi SNAP receptor complex member 2 OS=Homo sapiens OX=9606 GN=GOSR2	-0.380974	15.5084	0.293065	-0.298544	15.1275	0.546569	15.2099	0.450452	15.1743	0.0467917	0.848379	-0.0356383	0.930738	15.381	15.6358	15.0604	15.3869	14.9351	15.4388	14.9809	15.3583	14.9128	15.2516	Golgi.membrane
sp|O14656|TOR1A_HUMAN	TOR1A	Torsin-1A OS=Homo sapiens OX=9606 GN=TOR1A PE=1 SV=1	0.0689494	20.3209	0.327726	0.357871	20.3899	0.0894797	20.6788	0.000255419	20.6941	0.304217	0.00295562	0.0152954	0.60568	20.3217	20.3201	20.3426	20.4468	20.3801	20.7031	20.6545	20.6994	20.6986	20.6842	Cytosol	Candidates
sp|O14657|TOR1B_HUMAN	TOR1B	Torsin-1B OS=Homo sapiens OX=9606 GN=TOR1B PE=1 SV=2	-0.119969	18.6637	0.309593	0.353569	18.5437	0.122675	19.0172	0.000590299	19.008	0.464318	0.00303275	-0.00921969	0.823262	18.7061	18.6212	18.5149	18.6307	18.4854	19.0358	18.9987	18.9748	19.0155	19.0337		Candidates
sp|O14662-4|STX16_HUMAN	STX16	Isoform D of Syntaxin-16 OS=Homo sapiens OX=9606 GN=STX16	0.203348	14.3473	0.211241	-0.476119	14.5507	0.497169	13.8712	0.0591954	14.0179	-0.532808	0.00255436	0.146658	0.724009	14.4373	14.2574	14.5453	14.4912	14.6155	13.519	14.2234	13.9931	13.9717	14.0888	Cytosol
sp|O14662-5|STX16_HUMAN	STX16	Isoform E of Syntaxin-16 OS=Homo sapiens OX=9606 GN=STX16	0.174623	18.3796	0.121841	0.738963	18.5542	0.0810397	19.1186	2.25294e-05	19.3028	0.748583	0.000475716	0.184243	0.0222931	18.3464	18.4128	18.4976	18.6028	18.5622	19.1055	19.1316	19.2921	19.305	19.3114	Cytosol
sp|O14672|ADA10_HUMAN	ADAM10	Disintegrin and metalloproteinase domain-containing protein 10 OS=Homo sapiens OX=9606 GN=ADAM10 PE=1 SV=1	-0.279158	19.4693	0.102145	0.176552	19.1901	0.302538	19.6459	0.00310124	19.184	-0.00617752	0.935803	-0.461887	0.0441704	19.42	19.5186	19.1669	19.2727	19.1308	19.6996	19.5921	19.2422	19.1057	19.204	Cytosol
sp|O14678|ABCD4_HUMAN	ABCD4	ATP-binding cassette sub-family D member 4 OS=Homo sapiens OX=9606 GN=ABCD4 PE=1 SV=1	-0.362414	16.1519	0.0807535	0.138727	15.7894	0.536091	16.2906	0.00357584	15.9697	0.180249	0.00820004	-0.320892	0.0668038	16.2457	16.058	15.783	15.8147	15.7707	16.363	16.2182	15.9837	16.0019	15.9235	Peroxisome
sp|O14681|EI24_HUMAN	EI24	Etoposide-induced protein 2.4 homolog OS=Homo sapiens OX=9606 GN=EI24 PE=1 SV=4	-0.197061	18.1238	0.185253	0.487942	17.9267	0.133242	18.6117	0.000672713	18.4845	0.557759	0.00342719	-0.127244	0.243152	18.1926	18.055	17.8522	17.9822	17.9457	18.591	18.6324	18.4465	18.4313	18.5757	Cytosol	Candidates
sp|O14683|P5I11_HUMAN	TP53I11	Tumor protein p53-inducible protein 11 OS=Homo sapiens OX=9606 GN=TP53I11 PE=1 SV=2	-0.028486	15.526	0.857323	1.80679	15.4975	0.0854993	17.3328	2.18134e-05	17.2401	1.74264	0.000386858	-0.0926363	0.351882	15.6029	15.4491	15.3883	15.5474	15.5568	17.4056	17.26	17.2816	17.2193	17.2195		Candidates
sp|O14686-3|KMT2D_HUMAN	KMT2D	Isoform 3 of Histone-lysine N-methyltransferase 2D OS=Homo sapiens OX=9606 GN=KMT2D	-0.0217799	18.8513	0.955168	-0.0963481	18.8295	0.859235	18.7549	0.915206	18.8771	0.0475685	0.665666	0.122137	0.435784	18.5696	19.133	18.7752	18.937	18.7763	18.6891	18.8208	18.8137	19.0104	18.8072	Nucleus
sp|O14715|RGPD8_HUMAN	RGPD8	RANBP2-like and GRIP domain-containing protein 8 OS=Homo sapiens OX=9606 GN=RGPD8 PE=1 SV=2	-0.595152	18.5541	0.0247196	-0.384628	17.959	0.0711164	18.1695	3.78792e-05	17.4899	-0.469071	0.00255183	-0.679595	0.0240982	18.5625	18.5457	17.9956	17.954	17.9273	18.1647	18.1743	17.4633	17.5688	17.4376
sp|O14717|TRDMT_HUMAN	TRDMT1	tRNA (cytosine(38)-C(5))-methyltransferase OS=Homo sapiens OX=9606 GN=TRDMT1 PE=1 SV=1	-0.325291	18.8487	0.0766671	-0.569491	18.5234	0.138088	18.2792	0.000457934	18.0356	-0.487855	0.00271609	-0.243655	0.109337	18.7742	18.9232	18.5579	18.4895	18.5229	18.2293	18.3291	17.9533	18.1016	18.0519	Cytosol
sp|O14727|APAF_HUMAN	APAF1	Apoptotic protease-activating factor 1 OS=Homo sapiens OX=9606 GN=APAF1 PE=1 SV=2	0.238341	18.0724	0.190566	0.445749	18.3108	0.174104	18.5182	0.00256419	18.6058	0.295025	0.00968328	0.0876172	0.142573	18.1658	17.979	18.336	18.2281	18.3681	18.5332	18.5032	18.5655	18.6354	18.6165	Cytosol
sp|O14730|RIOK3_HUMAN	RIOK3	Serine/threonine-protein kinase RIO3 OS=Homo sapiens OX=9606 GN=RIOK3 PE=1 SV=2	0.0560041	18.3019	0.564364	0.767018	18.3579	0.0711164	19.069	0.000695733	19.0861	0.728175	0.00605472	0.0171608	0.928552	18.3048	18.2991	18.2681	18.3961	18.4096	19.0921	19.0458	18.9601	19.0457	19.2526	Cytosol	Candidates
sp|O14732|IMPA2_HUMAN	IMPA2	Inositol monophosphatase 2 OS=Homo sapiens OX=9606 GN=IMPA2 PE=1 SV=1	-0.139913	14.8644	0.695342	0.677833	14.7245	0.249435	15.5422	0.0191167	15.3991	0.674644	0.027387	-0.143101	0.5573	14.7036	15.0252	14.485	14.957	14.7315	15.6998	15.3847	15.5192	15.2445	15.4337	Cytosol
sp|O14733-2|MP2K7_HUMAN	MAP2K7	Isoform 2 of Dual specificity mitogen-activated protein kinase kinase 7 OS=Homo sapiens OX=9606 GN=MAP2K7	-0.405351	19.0757	0.0783586	-0.0786108	18.6704	0.66978	18.9971	0.0148073	18.6637	-0.00664963	0.950922	-0.33339	0.132698	19.0986	19.0529	18.6288	18.7874	18.595	19.0939	18.9004	18.7585	18.5537	18.679
sp|O14735|CDIPT_HUMAN	CDIPT	CDP-diacylglycerol--inositol 3-phosphatidyltransferase OS=Homo sapiens OX=9606 GN=CDIPT PE=1 SV=1	0.0420552	17.5685	0.695955	0.56551	17.6106	0.123282	18.134	0.000686047	18.1363	0.525765	0.00347661	0.00231041	0.984856	17.5915	17.5455	17.5179	17.6782	17.6356	18.2058	18.0622	18.0804	18.1861	18.1425		Candidates
sp|O14737|PDCD5_HUMAN	PDCD5	Programmed cell death protein 5 OS=Homo sapiens OX=9606 GN=PDCD5 PE=1 SV=3	-0.0201883	21.4015	0.619662	0.0468355	21.3813	0.704008	21.4484	0.0692318	21.5074	0.126035	0.0098464	0.059011	0.4577	21.3819	21.4212	21.4116	21.3615	21.371	21.3848	21.512	21.49	21.5335	21.4986
sp|O14744|ANM5_HUMAN	PRMT5	Protein arginine N-methyltransferase 5 OS=Homo sapiens OX=9606 GN=PRMT5 PE=1 SV=4	0.347883	22.0863	0.0496669	0.076908	22.4342	0.497005	22.1632	0.000922685	22.541	0.106786	0.0883351	0.377761	0.0386981	22.0869	22.0856	22.4712	22.3611	22.4701	22.1045	22.2219	22.5737	22.5199	22.5293	Cytosol
sp|O14745|NHRF1_HUMAN	SLC9A3R1	Na(+)/H(+) exchange regulatory cofactor NHE-RF1 OS=Homo sapiens OX=9606 GN=SLC9A3R1 PE=1 SV=4	-0.0643974	20.3227	0.621926	0.315548	20.2583	0.281831	20.6383	0.00396716	20.6812	0.422918	0.00192453	0.042973	0.651324	20.2266	20.4188	20.2111	20.2628	20.3011	20.5673	20.7092	20.6331	20.697	20.7135	Cytosol	Candidates
sp|O14757|CHK1_HUMAN	CHEK1	Serine/threonine-protein kinase Chk1 OS=Homo sapiens OX=9606 GN=CHEK1 PE=1 SV=2	-0.480329	21.12	0.0247196	-0.258943	20.6397	0.128716	20.8611	3.78792e-05	20.3859	-0.253812	0.00237465	-0.475199	0.0215712	21.0906	21.1495	20.6303	20.6626	20.6262	20.8394	20.8828	20.3813	20.4234	20.353	Cytosol
sp|O14763|TR10B_HUMAN	TNFRSF10B	Tumor necrosis factor receptor superfamily member 10B OS=Homo sapiens OX=9606 GN=TNFRSF10B PE=1 SV=2	-0.294493	17.1946	0.106083	0.330856	16.9001	0.20634	17.5254	0.0023083	17.3563	0.456245	0.00741505	-0.169103	0.238927	17.1657	17.2235	16.8888	16.9966	16.8149	17.6078	17.4431	17.4361	17.3144	17.3185		Candidates
sp|O14773|TPP1_HUMAN	TPP1	Tripeptidyl-peptidase 1 OS=Homo sapiens OX=9606 GN=TPP1 PE=1 SV=2	-0.13091	18.3288	0.245565	0.611454	18.1979	0.143135	18.9402	0.00140073	18.7235	0.525612	0.00615006	-0.216752	0.241754	18.3401	18.3175	18.1833	18.2824	18.1279	19.042	18.8385	18.8265	18.6397	18.7042	Lysosome	Candidates
sp|O14776|TCRG1_HUMAN	TCERG1	Transcription elongation regulator 1 OS=Homo sapiens OX=9606 GN=TCERG1 PE=1 SV=2	0.280908	21.5316	0.0624851	-0.079854	21.8125	0.21501	21.4518	0.00208824	21.6894	-0.123155	0.0873981	0.237607	0.0583053	21.5294	21.5338	21.8173	21.7497	21.8706	21.4298	21.4737	21.726	21.63	21.7122	Nucleus
sp|O14777|NDC80_HUMAN	NDC80	Kinetochore protein NDC80 homolog OS=Homo sapiens OX=9606 GN=NDC80 PE=1 SV=1	-0.0993601	20.818	0.268686	-0.162049	20.7186	0.164901	20.6559	0.000512987	20.3972	-0.3214	0.00348791	-0.258711	0.0213154	20.8502	20.7858	20.6919	20.681	20.783	20.6554	20.6565	20.4209	20.3945	20.3763	Nucleus
sp|O14787|TNPO2_HUMAN	TNPO2	Transportin-2 OS=Homo sapiens OX=9606 GN=TNPO2 PE=1 SV=3	0.0614615	18.4031	0.690266	0.2219	18.4645	0.405654	18.625	0.0477549	18.6619	0.197349	0.00753883	0.0369103	0.617912	18.5241	18.2821	18.4437	18.4575	18.4923	18.6727	18.5772	18.7015	18.616	18.6681	Cytosol
sp|O14795-2|UN13B_HUMAN	UNC13B	Isoform 2 of Protein unc-13 homolog B OS=Homo sapiens OX=9606 GN=UNC13B	-0.00620475	19.2295	0.877256	0.0755033	19.2233	0.507632	19.305	0.221103	19.2661	0.0427432	0.100472	-0.0389648	0.563385	19.2522	19.2069	19.1995	19.2391	19.2315	19.3598	19.2503	19.2864	19.2452	19.2667
sp|O14802|RPC1_HUMAN	POLR3A	DNA-directed RNA polymerase III subunit RPC1 OS=Homo sapiens OX=9606 GN=POLR3A PE=1 SV=2	-0.0332797	21.4617	0.768939	-0.397817	21.4285	0.1795	21.0639	0.000540027	20.9253	-0.503203	0.0008306	-0.138666	0.0986394	21.5417	21.3818	21.4593	21.3827	21.4434	21.1017	21.0261	20.9196	20.9575	20.8987	Nucleus
sp|O14818|PSA7_HUMAN	PSMA7	Proteasome subunit alpha type-7 OS=Homo sapiens OX=9606 GN=PSMA7 PE=1 SV=1	-0.0338427	21.1971	0.834001	-0.00785026	21.1633	0.97889	21.1892	0.987672	21.1696	0.00636074	0.95616	-0.0196317	0.925172	21.1297	21.2645	21.1015	21.2849	21.1034	21.3098	21.0687	21.2313	21.0384	21.2392	Cytosol
sp|O14828|SCAM3_HUMAN	SCAMP3	Secretory carrier-associated membrane protein 3 OS=Homo sapiens OX=9606 GN=SCAMP3 PE=1 SV=3	-0.0760496	16.3404	0.903089	-0.130329	16.2644	0.875195	16.2101	0.936763	16.3626	0.0981733	0.579935	0.152453	0.417023	15.9059	16.775	16.2196	16.4639	16.1097	16.1767	16.2435	16.2008	16.5095	16.3774
sp|O14867|BACH1_HUMAN	BACH1	Transcription regulator protein BACH1 OS=Homo sapiens OX=9606 GN=BACH1 PE=1 SV=2	-0.31811	17.2176	0.292506	-0.558365	16.8995	0.282959	16.6592	0.0288265	16.5544	-0.345011	0.053341	-0.104756	0.593903	17.0076	17.4276	16.8605	16.9806	16.8573	16.6905	16.6279	16.4945	16.744	16.4249	Nucleus
sp|O14874|BCKD_HUMAN	BCKDK	[3-methyl-2-oxobutanoate dehydrogenase [lipoamide]] kinase, mitochondrial OS=Homo sapiens OX=9606 GN=BCKDK PE=1 SV=2	-0.0427395	18.0875	0.667844	-0.098756	18.0448	0.405545	17.9888	0.00429667	17.7986	-0.246152	0.00652394	-0.190135	0.023247	18.1432	18.0318	18.0235	18.0006	18.1103	18.0044	17.9731	17.7876	17.7989	17.8094	Mitochondria
sp|O14880|MGST3_HUMAN	MGST3	Microsomal glutathione S-transferase 3 OS=Homo sapiens OX=9606 GN=MGST3 PE=1 SV=1	-0.132994	16.6431	0.675983	0.251149	16.5101	0.197811	16.8942	0.20042	16.6737	0.163647	0.415271	-0.220495	0.136572	16.6979	16.5882	16.514	16.7586	16.2576	16.9265	16.862	16.6953	16.7511	16.5747	ER
sp|O14893|GEMI2_HUMAN	GEMIN2	Gem-associated protein 2 OS=Homo sapiens OX=9606 GN=GEMIN2 PE=1 SV=1	0.0703622	19.2141	0.330797	-0.0850337	19.2845	0.399843	19.1291	0.00570816	19.0868	-0.197652	0.00393387	-0.042256	0.282967	19.257	19.1713	19.3173	19.2503	19.2858	19.1526	19.1056	19.109	19.071	19.0804	Cytosol
sp|O14907|TX1B3_HUMAN	TAX1BP3	Tax1-binding protein 3 OS=Homo sapiens OX=9606 GN=TAX1BP3 PE=1 SV=2	-0.49915	17.3736	0.0416274	0.253999	16.8744	0.260839	17.6276	0.000775178	17.3355	0.461102	0.00443189	-0.292047	0.10357	17.375	17.3722	16.8882	16.9436	16.7915	17.7159	17.5393	17.3849	17.2746	17.3472	Cytosol
sp|O14908|GIPC1_HUMAN	GIPC1	PDZ domain-containing protein GIPC1 OS=Homo sapiens OX=9606 GN=GIPC1 PE=1 SV=2	-0.285013	20.041	0.0681993	0.00153385	19.7559	0.990267	20.0425	0.00762197	19.8708	0.114813	0.110557	-0.171734	0.136243	19.9861	20.0958	19.7149	19.782	19.7709	20.0411	20.0439	19.8252	19.9565	19.8306	Cytosol
sp|O14910|LIN7A_HUMAN	LIN7A	Protein lin-7 homolog A OS=Homo sapiens OX=9606 GN=LIN7A PE=1 SV=2	0.24369	19.1852	0.0702977	0.336895	19.4289	0.182475	19.5221	0.00376594	19.6104	0.181552	0.0249805	0.0883467	0.39961	19.1361	19.2343	19.4336	19.3974	19.4556	19.4632	19.581	19.6577	19.6374	19.5362	Plasma.Membrane
sp|O14920|IKKB_HUMAN	IKBKB	Inhibitor of nuclear factor kappa-B kinase subunit beta OS=Homo sapiens OX=9606 GN=IKBKB PE=1 SV=1	0.0856237	19.6441	0.554773	-0.772998	19.7297	0.111351	18.8711	0.000112305	18.8455	-0.884221	0.000768812	-0.0255988	0.542897	19.7279	19.5603	19.7795	19.6356	19.7741	18.8447	18.8975	18.8268	18.8357	18.8741	Cytosol
sp|O14924|RGS12_HUMAN	RGS12	Regulator of G-protein signaling 12 OS=Homo sapiens OX=9606 GN=RGS12 PE=1 SV=1	-0.249954	13.9796	0.0802836	0.45867	13.7296	0.0986567	14.4382	0.00300811	14.3202	0.590551	0.0130087	-0.118073	0.558704	13.9839	13.9752	13.6971	13.8057	13.686	14.4787	14.3977	14.4792	14.1408	14.3405		Candidates
sp|O14925|TIM23_HUMAN	TIMM23	Mitochondrial import inner membrane translocase subunit Tim23 OS=Homo sapiens OX=9606 GN=TIMM23 PE=1 SV=1	-0.688664	19.7387	0.031272	-0.0973177	19.05	0.145137	19.6414	6.15654e-05	18.983	-0.067025	0.278927	-0.658371	0.0164112	19.7388	19.7386	19.0223	19.1377	18.9901	19.658	19.6248	18.9703	18.9756	19.0031	Mitochondria
sp|O14929|HAT1_HUMAN	HAT1	Histone acetyltransferase type B catalytic subunit OS=Homo sapiens OX=9606 GN=HAT1 PE=1 SV=1	-0.000944354	19.9969	0.987981	-0.332172	19.9959	0.108263	19.6647	0.000310102	19.4757	-0.520252	0.00211849	-0.189025	0.118998	19.9676	20.0261	19.9572	20.0197	20.0109	19.684	19.6454	19.554	19.4126	19.4604	Cytosol
sp|O14936|CSKP_HUMAN	CASK	Peripheral plasma membrane protein CASK OS=Homo sapiens OX=9606 GN=CASK PE=1 SV=3	0.14615	21.0836	0.099902	0.384257	21.2297	0.116714	21.4679	0.000246598	21.4699	0.240116	0.00134354	0.00200883	0.960177	21.1182	21.049	21.1955	21.2495	21.2442	21.4992	21.4365	21.4671	21.4661	21.4764	Cytosol
sp|O14950|ML12B_HUMAN	MYL12B	Myosin regulatory light chain 12B OS=Homo sapiens OX=9606 GN=MYL12B PE=1 SV=2	0.0528092	21.3859	0.70163	0.232529	21.4387	0.370267	21.6184	0.160137	21.5022	0.0635464	0.338292	-0.116173	0.349019	21.2891	21.4827	21.4205	21.4976	21.398	21.545	21.6918	21.4395	21.5769	21.4904
sp|O14964|HGS_HUMAN	HGS	Hepatocyte growth factor-regulated tyrosine kinase substrate OS=Homo sapiens OX=9606 GN=HGS PE=1 SV=1	0.0262364	19.4971	0.903072	0.161341	19.5233	0.565475	19.6584	0.169257	19.7109	0.187621	0.0434144	0.0525158	0.498923	19.3505	19.6437	19.5045	19.5995	19.466	19.6295	19.6874	19.6494	19.7691	19.7143	Endosome
sp|O14965|AURKA_HUMAN	AURKA	Aurora kinase A OS=Homo sapiens OX=9606 GN=AURKA PE=1 SV=2	-0.695048	20.5192	0.0270499	-0.0444479	19.8241	0.677088	20.4747	0.000572845	20.138	0.313845	0.017757	-0.336755	0.0870857	20.4668	20.5716	19.8414	19.8415	19.7895	20.4513	20.4982	20.031	20.2399	20.143	Cytosol
sp|O14966|RAB7L_HUMAN	RAB29	Ras-related protein Rab-7L1 OS=Homo sapiens OX=9606 GN=RAB29 PE=1 SV=1	-0.236111	18.3156	0.0747385	-0.228094	18.0795	0.218648	18.0875	0.00300907	17.9609	-0.118648	0.0271472	-0.126665	0.1401	18.3591	18.2722	18.0471	18.1227	18.0687	18.1357	18.0394	17.9699	17.929	17.9836
sp|O14967|CLGN_HUMAN	CLGN	Calmegin OS=Homo sapiens OX=9606 GN=CLGN PE=1 SV=1	0.177615	17.9091	0.0637724	1.84667	18.0868	0.0798375	19.7558	9.69812e-06	19.9801	1.89335	0.000253213	0.224299	0.12524	17.9168	17.9015	18.0447	18.1187	18.0968	19.8411	19.6705	19.9487	19.9768	20.0148	ER	Candidates
sp|O14972|VP26C_HUMAN	VPS26C	Vacuolar protein sorting-associated protein 26C OS=Homo sapiens OX=9606 GN=VPS26C PE=1 SV=1	-0.133126	19.4074	0.341229	-0.353659	19.2743	0.33325	19.0537	0.0197436	18.8946	-0.37968	0.0155397	-0.159148	0.443439	19.5102	19.3046	19.2615	19.2569	19.3044	19.1803	18.9272	18.9853	18.755	18.9434	Endosome
sp|O14974|MYPT1_HUMAN	PPP1R12A	Protein phosphatase 1 regulatory subunit 12A OS=Homo sapiens OX=9606 GN=PPP1R12A PE=1 SV=1	0.0589365	20.8937	0.800398	0.0679751	20.9526	0.837846	20.9617	0.143419	21.155	0.202327	0.010117	0.193288	0.0486247	20.7205	21.0669	20.8931	20.9967	20.9681	20.9269	20.9964	21.134	21.1575	21.1734	Cytosol
sp|O14975|S27A2_HUMAN	SLC27A2	Very long-chain acyl-CoA synthetase OS=Homo sapiens OX=9606 GN=SLC27A2 PE=1 SV=2	0.00261546	16.6386	0.982962	0.657754	16.6412	0.138088	17.2963	0.000288154	17.2669	0.625697	0.000652344	-0.0294414	0.722245	16.7221	16.555	16.599	16.6448	16.6797	17.3573	17.2353	17.2349	17.2585	17.3072		Candidates
sp|O14976|GAK_HUMAN	GAK	Cyclin-G-associated kinase OS=Homo sapiens OX=9606 GN=GAK PE=1 SV=2	-0.0729434	20.6145	0.133785	0.0909092	20.5416	0.148746	20.7054	0.00940558	20.6067	0.0651502	0.109118	-0.0987024	0.126555	20.6121	20.617	20.5311	20.573	20.5206	20.7212	20.6896	20.6434	20.6081	20.5687	Cytosol
sp|O14979|HNRDL_HUMAN	HNRNPDL	Heterogeneous nuclear ribonucleoprotein D-like OS=Homo sapiens OX=9606 GN=HNRNPDL PE=1 SV=3	-0.030181	22.1013	0.921576	-0.0148216	22.0711	0.955954	22.0864	0.943712	22.1396	0.0685003	0.650189	0.0531409	0.599309	22.201	22.0015	22.3036	21.9674	21.9423	22.0024	22.1704	22.1292	22.1693	22.1202	Cytosol
sp|O14980|XPO1_HUMAN	XPO1	Exportin-1 OS=Homo sapiens OX=9606 GN=XPO1 PE=1 SV=1	-0.0431296	22.8249	0.697465	-0.0435446	22.7818	0.802637	22.7813	0.152277	22.6594	-0.12234	0.0689149	-0.121925	0.242155	22.8848	22.7649	22.7741	22.8507	22.7204	22.8543	22.7084	22.6535	22.6342	22.6906	Cytosol
sp|O14981|BTAF1_HUMAN	BTAF1	TATA-binding protein-associated factor 172 OS=Homo sapiens OX=9606 GN=BTAF1 PE=1 SV=2	0.0200381	21.047	0.802221	0.0334941	21.0671	0.842032	21.0805	0.219508	20.9742	-0.0929149	0.00522664	-0.106371	0.235699	21.1091	20.985	21.0666	21.0711	21.0636	21.1444	21.0166	20.9702	20.9563	20.996	Nucleus
sp|O15013|ARHGA_HUMAN	ARHGEF10	Rho guanine nucleotide exchange factor 10 OS=Homo sapiens OX=9606 GN=ARHGEF10 PE=1 SV=4	-0.218989	20.736	0.0288907	-0.278633	20.517	0.13887	20.4574	0.00256419	20.3003	-0.21677	0.0250222	-0.157126	0.218291	20.7359	20.7362	20.4934	20.5215	20.5362	20.502	20.4128	20.2185	20.3835	20.2988
sp|O15015|ZN646_HUMAN	ZNF646	Zinc finger protein 646 OS=Homo sapiens OX=9606 GN=ZNF646 PE=1 SV=2	0.0617751	14.6124	0.640127	0.0244158	14.6742	0.887618	14.6368	0.736586	14.5879	-0.0863095	0.386234	-0.0489502	0.722245	14.536	14.6888	14.6013	14.7509	14.6703	14.6851	14.5885	14.6016	14.4736	14.6884	Nucleus
sp|O15020|SPTN2_HUMAN	SPTBN2	Spectrin beta chain, non-erythrocytic 2 OS=Homo sapiens OX=9606 GN=SPTBN2 PE=1 SV=3	0.0781735	21.9492	0.16604	0.111118	22.0274	0.245216	22.0603	0.110023	22.1059	0.0785002	0.243177	0.0455558	0.643329	21.9787	21.9197	22.0231	22.0488	22.0103	22.0816	22.0391	22.1751	22.0141	22.1284	Cytosol
sp|O15027-5|SC16A_HUMAN	SEC16A	Isoform 5 of Protein transport protein Sec16A OS=Homo sapiens OX=9606 GN=SEC16A	0.00831624	21.7183	0.976857	0.0143627	21.7266	0.974195	21.7327	0.175505	22.0062	0.279597	0.0399963	0.27355	0.149778	21.5069	21.9297	21.7077	21.7805	21.6916	21.7029	21.7624	21.9074	22.1437	21.9676	Cytosol
sp|O15031|PLXB2_HUMAN	PLXNB2	Plexin-B2 OS=Homo sapiens OX=9606 GN=PLXNB2 PE=1 SV=3	0.170634	20.5521	0.235253	0.253148	20.7227	0.246422	20.8053	0.0546355	20.7943	0.0715718	0.328435	-0.0109422	0.90908	20.4711	20.6332	20.6617	20.7766	20.73	20.8237	20.7868	20.8822	20.7493	20.7515	Plasma.Membrane
sp|O15037|KHNYN_HUMAN	KHNYN	Protein KHNYN OS=Homo sapiens OX=9606 GN=KHNYN PE=1 SV=3	0.140148	16.8058	0.036315	0.297673	16.9459	0.134966	17.1034	0.00384351	17.0277	0.0818138	0.0900857	-0.0757116	0.359458	16.8034	16.8081	16.9262	16.9493	16.9623	17.1483	17.0586	17.038	17.0722	16.9729
sp|O15042|SR140_HUMAN	U2SURP	U2 snRNP-associated SURP motif-containing protein OS=Homo sapiens OX=9606 GN=U2SURP PE=1 SV=2	0.106521	21.3881	0.229669	-0.0823851	21.4947	0.496323	21.3058	0.00870265	21.3215	-0.173208	0.00129321	0.015698	0.596332	21.3288	21.4475	21.4784	21.5012	21.5044	21.2857	21.3259	21.3281	21.3031	21.3332	Nucleus
sp|O15047|SET1A_HUMAN	SETD1A	Histone-lysine N-methyltransferase SETD1A OS=Homo sapiens OX=9606 GN=SETD1A PE=1 SV=3	0.0343352	20.915	0.342103	-0.00845336	20.9494	0.817544	20.9066	0.000845138	20.7469	-0.202413	0.00292228	-0.159625	0.0429555	20.8957	20.9343	20.9538	20.928	20.9662	20.9111	20.902	20.7197	20.7784	20.7427	Nucleus
sp|O15056|SYNJ2_HUMAN	SYNJ2	Synaptojanin-2 OS=Homo sapiens OX=9606 GN=SYNJ2 PE=1 SV=3	0.0784634	15.7825	0.587955	0.416469	15.861	0.187402	16.199	0.00934442	16.1186	0.257641	0.0261247	-0.0803646	0.405525	15.8806	15.6844	15.8603	15.7964	15.9262	16.2105	16.1875	16.0632	16.2105	16.082	Cytosol
sp|O15060|ZBT39_HUMAN	ZBTB39	Zinc finger and BTB domain-containing protein 39 OS=Homo sapiens OX=9606 GN=ZBTB39 PE=1 SV=1	-0.471624	14.0867	0.238377	0.0207421	13.6151	0.974284	14.1074	0.083574	13.4742	-0.14081	0.509871	-0.633176	0.171294	14.322	13.8514	13.785	13.5133	13.5468	14.3102	13.9046	13.2197	13.4916	13.7114	Nucleus
sp|O15061|SYNEM_HUMAN	SYNM	Synemin OS=Homo sapiens OX=9606 GN=SYNM PE=1 SV=2	-0.0170814	15.6242	0.942504	1.35985	15.6071	0.0854993	16.9841	5.34997e-05	17.3604	1.75327	0.000795395	0.376345	0.0430961	15.5491	15.6994	15.6485	15.7409	15.432	17.0128	16.9553	17.3622	17.4241	17.2949		Candidates
sp|O15063|K0355_HUMAN	KIAA0355	Uncharacterized protein KIAA0355 OS=Homo sapiens OX=9606 GN=KIAA0355 PE=1 SV=2	-0.237701	16.3095	0.358889	-0.128822	16.0718	0.373423	16.1806	0.205092	16.0051	-0.0666859	0.686278	-0.175565	0.259945	16.2662	16.3527	15.9196	16.2902	16.0054	16.2331	16.1281	15.8962	16.1107	16.0083	Cytosol
sp|O15066|KIF3B_HUMAN	KIF3B	Kinesin-like protein KIF3B OS=Homo sapiens OX=9606 GN=KIF3B PE=1 SV=1	-0.0333551	20.1275	0.436176	0.0220813	20.0941	0.817156	20.1495	0.284441	20.063	-0.0311358	0.464209	-0.0865722	0.314113	20.1339	20.121	20.0672	20.1316	20.0835	20.2008	20.0983	20.0946	20.0102	20.0842	Cytosol
sp|O15067|PUR4_HUMAN	PFAS	Phosphoribosylformylglycinamidine synthase OS=Homo sapiens OX=9606 GN=PFAS PE=1 SV=4	0.0597725	21.7229	0.0480399	-0.0736058	21.7826	0.0892408	21.6493	0.00129033	21.7305	-0.0521073	0.0388466	0.081271	0.0718227	21.719	21.7267	21.7785	21.7757	21.7937	21.6464	21.6521	21.7562	21.7186	21.7168	Cytosol
sp|O15069|NACAD_HUMAN	NACAD	NAC-alpha domain-containing protein 1 OS=Homo sapiens OX=9606 GN=NACAD PE=1 SV=3	-0.55978	15.1816	0.113962	0.539259	14.6218	0.229994	15.7209	0.00286162	15.083	0.461118	0.0263923	-0.63792	0.0617515	15.3465	15.0168	14.6333	14.7144	14.5178	15.7178	15.724	14.92	15.2327	15.0962
sp|O15075|DCLK1_HUMAN	DCLK1	Serine/threonine-protein kinase DCLK1 OS=Homo sapiens OX=9606 GN=DCLK1 PE=1 SV=2	0.360067	12.3883	0.262834	2.07639	12.7484	0.103898	14.4647	0.000177947	14.4297	1.68133	0.00158331	-0.0349856	0.881181	12.1858	12.5907	12.6212	12.8202	12.8036	14.4765	14.4528	14.6333	14.2398	14.4159		Candidates
sp|O15078|CE290_HUMAN	CEP290	Centrosomal protein of 290 kDa OS=Homo sapiens OX=9606 GN=CEP290 PE=1 SV=2	-0.0992539	21.089	0.152209	-0.100935	20.9897	0.134966	20.988	0.00559951	20.9069	-0.0828078	0.0603296	-0.0811271	0.0784334	21.0743	21.1036	20.9595	20.9754	21.0342	20.9842	20.9919	20.9134	20.8808	20.9265	Cytosol
sp|O15084-1|ANR28_HUMAN	ANKRD28	Isoform 3 of Serine/threonine-protein phosphatase 6 regulatory ankyrin repeat subunit A OS=Homo sapiens OX=9606 GN=ANKRD28	0.0969882	18.3043	0.341229	0.0360724	18.4013	0.768731	18.3404	0.268035	18.3852	-0.0160415	0.69242	0.0448743	0.324516	18.3672	18.2414	18.4521	18.3676	18.3842	18.3208	18.3599	18.3929	18.4118	18.3511	Nucleus
sp|O15085-2|ARHGB_HUMAN	ARHGEF11	Isoform 2 of Rho guanine nucleotide exchange factor 11 OS=Homo sapiens OX=9606 GN=ARHGEF11	0.0569512	17.0642	0.421083	0.263644	17.1212	0.272658	17.3278	0.0133585	17.3371	0.215938	0.00911112	0.00924479	0.940986	17.1007	17.0277	17.116	17.1661	17.0814	17.4165	17.2392	17.3768	17.2966	17.3378	Cytosol
sp|O15091|MRPP3_HUMAN	PRORP	Mitochondrial ribonuclease P catalytic subunit OS=Homo sapiens OX=9606 GN=PRORP PE=1 SV=2	-0.112767	19.2218	0.036301	-0.304066	19.109	0.124429	18.9177	9.87582e-05	18.6327	-0.476246	0.000923852	-0.284947	0.0531763	19.2282	19.2153	19.1192	19.094	19.1138	18.9582	18.8772	18.6878	18.6132	18.5972	Mitochondria
sp|O15111|IKKA_HUMAN	CHUK	Inhibitor of nuclear factor kappa-B kinase subunit alpha OS=Homo sapiens OX=9606 GN=CHUK PE=1 SV=2	-0.184186	21.0635	0.209971	-0.0231126	20.8793	0.907054	21.0404	0.0457453	20.8765	-0.00279459	0.925169	-0.163868	0.0821487	21.1575	20.9696	20.8991	20.8943	20.8446	21.0835	20.9973	20.8486	20.8975	20.8836	Cytosol
sp|O15116|LSM1_HUMAN	LSM1	U6 snRNA-associated Sm-like protein LSm1 OS=Homo sapiens OX=9606 GN=LSM1 PE=1 SV=1	0.255368	16.7275	0.332906	-0.140393	16.9829	0.654758	16.5871	0.0492597	16.6213	-0.361537	0.0205325	0.0342231	0.720872	16.5647	16.8903	16.8635	17.0906	16.9945	16.5387	16.6355	16.6866	16.6242	16.5532	Cytosol
sp|O15118|NPC1_HUMAN	NPC1	NPC intracellular cholesterol transporter 1 OS=Homo sapiens OX=9606 GN=NPC1 PE=1 SV=2	-0.0488823	18.628	0.366193	0.212813	18.5791	0.13057	18.8408	0.00532688	18.7102	0.131065	0.045486	-0.13063	0.142573	18.6534	18.6026	18.6157	18.5516	18.5701	18.8579	18.8237	18.7601	18.7206	18.6498	Lysosome
sp|O15121|DEGS1_HUMAN	DEGS1	Sphingolipid delta(4)-desaturase DES1 OS=Homo sapiens OX=9606 GN=DEGS1 PE=1 SV=1	-0.591224	17.3799	0.0663223	0.319851	16.7887	0.350419	17.6997	0.00183528	17.1977	0.409039	0.00834717	-0.502036	0.070202	17.4902	17.2695	16.7979	16.7091	16.8591	17.5876	17.8118	17.1582	17.2853	17.1497
sp|O15126|SCAM1_HUMAN	SCAMP1	Secretory carrier-associated membrane protein 1 OS=Homo sapiens OX=9606 GN=SCAMP1 PE=1 SV=2	-0.063905	19.7799	0.746477	0.269941	19.716	0.380326	20.0499	0.00632122	20.1966	0.480562	0.00195295	0.146716	0.0720774	19.6353	19.9246	19.6665	19.7837	19.6979	20.0335	20.0662	20.1646	20.2373	20.1879	Endosome
sp|O15127|SCAM2_HUMAN	SCAMP2	Secretory carrier-associated membrane protein 2 OS=Homo sapiens OX=9606 GN=SCAMP2 PE=1 SV=2	0.071594	15.8869	0.37368	0.302737	15.9585	0.106796	16.1896	0.00184901	16.3033	0.344798	0.00933672	0.113655	0.260516	15.8949	15.8789	15.9958	15.8873	15.9923	16.1594	16.2198	16.2816	16.3829	16.2452	Endosome
sp|O15131|IMA6_HUMAN	KPNA5	Importin subunit alpha-6 OS=Homo sapiens OX=9606 GN=KPNA5 PE=1 SV=2	-0.538332	18.2398	0.114597	-0.78744	17.7014	0.187713	17.4523	0.000782766	17.0105	-0.690873	0.00130801	-0.441765	0.0484339	18.4116	18.0679	17.7539	17.7281	17.6222	17.5282	17.3764	17.0105	16.9602	17.0609	Cytosol
sp|O15143|ARC1B_HUMAN	ARPC1B	Actin-related protein 2/3 complex subunit 1B OS=Homo sapiens OX=9606 GN=ARPC1B PE=1 SV=3	-0.159722	20.3297	0.504687	-0.142558	20.17	0.704008	20.1871	0.229733	20.0502	-0.119745	0.0404604	-0.136909	0.223032	20.5168	20.1426	20.224	20.1526	20.1333	20.2646	20.1097	20.0652	20.0153	20.0702	Cytosol
sp|O15144|ARPC2_HUMAN	ARPC2	Actin-related protein 2/3 complex subunit 2 OS=Homo sapiens OX=9606 GN=ARPC2 PE=1 SV=1	-0.199472	22.444	0.188368	-0.293489	22.2445	0.280194	22.1505	0.00698527	22.0314	-0.21307	0.00415727	-0.119053	0.194716	22.5389	22.349	22.2503	22.2674	22.2158	22.2065	22.0945	22.0582	21.9934	22.0426	Cytosol
sp|O15145|ARPC3_HUMAN	ARPC3	Actin-related protein 2/3 complex subunit 3 OS=Homo sapiens OX=9606 GN=ARPC3 PE=1 SV=3	-0.37551	19.9856	0.500183	-0.249283	19.6101	0.771663	19.7363	0.653128	19.499	-0.11105	0.778669	-0.237277	0.704133	19.7466	20.2246	19.3845	20.0492	19.3966	20.1327	19.3399	19.7914	19.0839	19.6219	Cytosol
sp|O15155|BET1_HUMAN	BET1	BET1 homolog OS=Homo sapiens OX=9606 GN=BET1 PE=1 SV=1	0.0690453	18.204	0.444074	0.0455395	18.2731	0.699828	18.2496	0.491199	18.2149	-0.0581473	0.237885	-0.0346415	0.56801	18.2675	18.1406	18.2559	18.251	18.3122	18.2562	18.2429	18.2751	18.1878	18.1819	Golgi
sp|O15155|BET1_HUMAN	BET1	BET1 homolog OS=Homo sapiens OX=9606 GN=BET1 PE=1 SV=1	0.0690453	18.204	0.444074	0.0455395	18.2731	0.699828	18.2496	0.491199	18.2149	-0.0581473	0.237885	-0.0346415	0.56801	18.2675	18.1406	18.2559	18.251	18.3122	18.2562	18.2429	18.2751	18.1878	18.1819	Golgi.membrane
sp|O15160|RPAC1_HUMAN	POLR1C	DNA-directed RNA polymerases I and III subunit RPAC1 OS=Homo sapiens OX=9606 GN=POLR1C PE=1 SV=1	0.00631804	19.8631	0.936358	-0.0705162	19.8694	0.51621	19.7926	0.0184471	19.7175	-0.151905	0.00566524	-0.0750705	0.122487	19.9167	19.8095	19.8682	19.845	19.8951	19.8114	19.7738	19.7166	19.6944	19.7416	Nucleus
sp|O15162|PLS1_HUMAN	PLSCR1	Phospholipid scramblase 1 OS=Homo sapiens OX=9606 GN=PLSCR1 PE=1 SV=1	0.0300513	17.9349	0.850834	0.022563	17.9649	0.927821	17.9574	0.484616	17.8577	-0.107196	0.0688638	-0.0997078	0.29166	18.0508	17.819	17.9213	17.975	17.9984	18.0137	17.9012	17.8215	17.8388	17.9129
sp|O15164|TIF1A_HUMAN	TRIM24	Transcription intermediary factor 1-alpha OS=Homo sapiens OX=9606 GN=TRIM24 PE=1 SV=3	0.016219	19.8444	0.806269	0.0723932	19.8606	0.20634	19.9168	0.292248	19.8896	0.0290094	0.503897	-0.0271648	0.489338	19.8566	19.8322	19.8222	19.8427	19.9169	19.9021	19.9315	19.9236	19.8801	19.8652	Cytosol
sp|O15169|AXIN1_HUMAN	AXIN1	Axin-1 OS=Homo sapiens OX=9606 GN=AXIN1 PE=1 SV=2	-0.21926	16.8623	0.114908	0.0823562	16.6431	0.496011	16.9447	0.00601111	16.5512	-0.0918399	0.260954	-0.393456	0.0602482	16.877	16.8477	16.7015	16.6681	16.5596	17.0056	16.8838	16.6358	16.5074	16.5105	Cytosol
sp|O15173-2|PGRC2_HUMAN	PGRMC2	Isoform 2 of Membrane-associated progesterone receptor component 2 OS=Homo sapiens OX=9606 GN=PGRMC2	0.127916	17.5551	0.135602	0.371152	17.683	0.101951	17.9263	0.00101738	17.9904	0.307399	0.00839047	0.0641633	0.451763	17.562	17.5483	17.6647	17.7384	17.6459	17.8923	17.9603	18.0017	18.0481	17.9214
sp|O15182|CETN3_HUMAN	CETN3	Centrin-3 OS=Homo sapiens OX=9606 GN=CETN3 PE=1 SV=2	-0.613765	17.8723	0.175282	-0.226561	17.2585	0.65931	17.6457	0.042093	17.2586	0.000135778	0.999063	-0.387069	0.11073	17.5947	18.1498	17.2077	17.3489	17.2189	17.6579	17.6335	17.1695	17.4252	17.1811	Cytosol
sp|O15211|RGL2_HUMAN	RGL2	Ral guanine nucleotide dissociation stimulator-like 2 OS=Homo sapiens OX=9606 GN=RGL2 PE=1 SV=1	-0.400861	13.0283	0.246685	1.0047	12.6274	0.118782	14.033	0.00480453	13.2271	0.599643	0.063541	-0.805922	0.0924956	13.1052	12.9514	12.3641	12.795	12.7232	14.1331	13.9329	12.9523	13.4341	13.2948
sp|O15212|PFD6_HUMAN	PFDN6	Prefoldin subunit 6 OS=Homo sapiens OX=9606 GN=PFDN6 PE=1 SV=1	-0.0421574	21.0109	0.0533519	0.055195	20.9687	0.144292	21.0661	0.0271098	21.0698	0.101022	0.0419785	0.00366922	0.953094	21.003	21.0188	20.9678	20.9704	20.968	21.0611	21.0711	21.1157	21.0191	21.0744
sp|O15213|WDR46_HUMAN	WDR46	WD repeat-containing protein 46 OS=Homo sapiens OX=9606 GN=WDR46 PE=1 SV=3	0.123984	21.0412	0.0524804	-0.121093	21.1652	0.149144	20.9201	0.00342914	20.8901	-0.275089	0.00928591	-0.0300125	0.728778	21.0361	21.0464	21.174	21.1394	21.1823	20.8992	20.9411	20.8178	20.9609	20.8917	Nucleus
sp|O15226-2|NKRF_HUMAN	NKRF	Isoform 2 of NF-kappa-B-repressing factor OS=Homo sapiens OX=9606 GN=NKRF	0.216526	21.9748	0.0288907	-0.129847	22.1913	0.186695	21.8449	0.000124539	21.9801	-0.211167	0.000892502	0.135206	0.0548431	21.9603	21.9893	22.1903	22.1762	22.2074	21.8181	21.8718	21.9737	21.9692	21.9975	Nucleus
sp|O15228|GNPAT_HUMAN	GNPAT	Dihydroxyacetone phosphate acyltransferase OS=Homo sapiens OX=9606 GN=GNPAT PE=1 SV=1	0.00961968	17.6655	0.91617	0.152949	17.6751	0.33261	17.8185	0.180407	17.7696	0.0945007	0.228136	-0.0488283	0.671264	17.6879	17.6432	17.6017	17.7225	17.7012	17.8851	17.7518	17.837	17.6895	17.7824	Peroxisome
sp|O15230|LAMA5_HUMAN	LAMA5	Laminin subunit alpha-5 OS=Homo sapiens OX=9606 GN=LAMA5 PE=1 SV=8	-1.66427	16.4735	0.031272	0.209492	14.8093	0.377056	16.683	0.000291004	15.3436	0.534314	0.0429223	-1.33945	0.0342464	16.4281	16.5189	14.6947	15.0195	14.7137	16.7852	16.5808	15.5378	15.3191	15.1739
sp|O15231-6|ZN185_HUMAN	ZNF185	Isoform 6 of Zinc finger protein 185 OS=Homo sapiens OX=9606 GN=ZNF185	-0.371437	15.1757	0.364094	-0.363847	14.8043	0.511994	14.8119	0.099801	14.4662	-0.338053	0.145843	-0.345644	0.277178	15.4279	14.9235	14.9395	14.5885	14.8848	14.9544	14.6694	14.622	14.2374	14.5393
sp|O15235|RT12_HUMAN	MRPS12	28S ribosomal protein S12, mitochondrial OS=Homo sapiens OX=9606 GN=MRPS12 PE=1 SV=1	0.244203	17.2638	0.0961826	0.0890335	17.508	0.369562	17.3528	0.00669751	17.2988	-0.209192	0.0119093	-0.0540219	0.137046	17.2212	17.3064	17.4576	17.4908	17.5756	17.3713	17.3344	17.3067	17.2819	17.3078	Mitochondria
sp|O15254|ACOX3_HUMAN	ACOX3	Peroxisomal acyl-coenzyme A oxidase 3 OS=Homo sapiens OX=9606 GN=ACOX3 PE=1 SV=2	0.151629	15.7497	0.285791	0.666551	15.9013	0.133265	16.4162	0.000248791	16.4952	0.593927	0.000689281	0.0790054	0.197791	15.8466	15.6528	15.9422	15.8893	15.8724	16.3982	16.4343	16.5245	16.5116	16.4496	Peroxisome
sp|O15258|RER1_HUMAN	RER1	Protein RER1 OS=Homo sapiens OX=9606 GN=RER1 PE=1 SV=1	-0.187607	16.01	0.366653	0.298109	15.8224	0.41396	16.3081	0.05805	16.0384	0.216036	0.0996915	-0.26968	0.234102	16.1625	15.8575	15.8686	15.7717	15.8269	16.4028	16.2134	15.9036	16.1831	16.0285	Golgi
sp|O15258|RER1_HUMAN	RER1	Protein RER1 OS=Homo sapiens OX=9606 GN=RER1 PE=1 SV=1	-0.187607	16.01	0.366653	0.298109	15.8224	0.41396	16.3081	0.05805	16.0384	0.216036	0.0996915	-0.26968	0.234102	16.1625	15.8575	15.8686	15.7717	15.8269	16.4028	16.2134	15.9036	16.1831	16.0285	Golgi.membrane
sp|O15260|SURF4_HUMAN	SURF4	Surfeit locus protein 4 OS=Homo sapiens OX=9606 GN=SURF4 PE=1 SV=3	-0.00693347	18.9624	0.950127	0.256915	18.9555	0.228949	19.2193	0.00481326	19.2082	0.25274	0.00434128	-0.0111089	0.82545	19.0325	18.8924	18.9095	18.9981	18.9589	19.2535	19.1852	19.1825	19.2066	19.2356		Candidates
sp|O15269|SPTC1_HUMAN	SPTLC1	Serine palmitoyltransferase 1 OS=Homo sapiens OX=9606 GN=SPTLC1 PE=1 SV=1	-0.0664612	19.8803	0.389461	0.311107	19.8139	0.159065	20.1914	0.00076017	20.1891	0.375261	0.00215387	-0.00230703	0.974487	19.8301	19.9306	19.7768	19.8254	19.8395	20.1602	20.2227	20.1347	20.2104	20.2223	ER	Candidates
sp|O15270|SPTC2_HUMAN	SPTLC2	Serine palmitoyltransferase 2 OS=Homo sapiens OX=9606 GN=SPTLC2 PE=1 SV=1	-0.132056	20.5595	0.24545	-0.218161	20.4274	0.193636	20.3413	0.0189211	20.2477	-0.179718	0.0643359	-0.0936127	0.360194	20.5903	20.5287	20.4511	20.3449	20.4862	20.2967	20.3859	20.3027	20.1679	20.2726	ER
sp|O15287|FANCG_HUMAN	FANCG	Fanconi anemia group G protein OS=Homo sapiens OX=9606 GN=FANCG PE=1 SV=1	-0.215768	16.9086	0.143282	-0.233108	16.6928	0.344239	16.6754	0.0130937	16.4652	-0.227563	0.027285	-0.210222	0.196469	16.9628	16.8543	16.7511	16.7098	16.6175	16.7737	16.5772	16.5359	16.4421	16.4177
sp|O15294|OGT1_HUMAN	OGT	UDP-N-acetylglucosamine--peptide N-acetylglucosaminyltransferase 110 kDa subunit OS=Homo sapiens OX=9606 GN=OGT PE=1 SV=3	-0.493386	20.907	0.0247196	0.0408437	20.4136	0.364301	20.9478	7.67696e-05	20.4625	0.0489648	0.283134	-0.485265	0.0270763	20.9175	20.8964	20.4114	20.4036	20.4257	20.9297	20.9659	20.4837	20.5067	20.3973	Cytosol
sp|O15304|SIVA_HUMAN	SIVA1	Apoptosis regulatory protein Siva OS=Homo sapiens OX=9606 GN=SIVA1 PE=1 SV=2	-0.760303	17.1812	0.0350668	0.193274	16.4209	0.128533	17.3745	0.000439406	16.4754	0.0544713	0.658543	-0.899106	0.0334357	17.1823	17.1802	16.5298	16.3531	16.3799	17.3473	17.4017	16.3883	16.632	16.4058
sp|O15305|PMM2_HUMAN	PMM2	Phosphomannomutase 2 OS=Homo sapiens OX=9606 GN=PMM2 PE=1 SV=1	0.259483	20.1759	0.0780422	-0.393365	20.4354	0.111058	19.7825	0.000469761	19.9294	-0.506025	0.00349208	0.146823	0.194635	20.1821	20.1697	20.4715	20.3583	20.4764	19.7385	19.8266	19.9757	19.8518	19.9607	Cytosol
sp|O15315|RA51B_HUMAN	RAD51B	DNA repair protein RAD51 homolog 2 OS=Homo sapiens OX=9606 GN=RAD51B PE=1 SV=2	0.0759625	17.0733	0.196651	0.232959	17.1493	0.303429	17.3063	0.0357875	17.2877	0.138385	0.0265078	-0.018611	0.880877	17.1074	17.0393	17.1697	17.1333	17.1449	17.3967	17.2158	17.3284	17.3061	17.2284	Nucleus
sp|O15318|RPC7_HUMAN	POLR3G	DNA-directed RNA polymerase III subunit RPC7 OS=Homo sapiens OX=9606 GN=POLR3G PE=1 SV=2	-0.344592	16.7349	0.148948	-0.191632	16.3904	0.534288	16.5433	0.0147635	16.2078	-0.18256	0.0403187	-0.33552	0.0979012	16.6148	16.8551	16.304	16.4565	16.4105	16.6531	16.4335	16.2424	16.2108	16.1702	Cytosol
sp|O15327|INP4B_HUMAN	INPP4B	Inositol polyphosphate 4-phosphatase type II OS=Homo sapiens OX=9606 GN=INPP4B PE=1 SV=4	0.486845	13.1357	0.162364	1.75105	13.6226	0.0912624	14.8868	0.000185867	14.9213	1.29869	0.00261244	0.0344833	0.814447	13.2581	13.0133	13.4216	13.7655	13.6806	14.9156	14.858	14.973	14.782	15.0089
sp|O15344|TRI18_HUMAN	MID1	E3 ubiquitin-protein ligase Midline-1 OS=Homo sapiens OX=9606 GN=MID1 PE=1 SV=1	0.272341	18.2689	0.101886	0.736306	18.5412	0.0711164	19.0052	9.72647e-05	19.1134	0.572196	0.0023677	0.108231	0.0944954	18.2775	18.2602	18.4486	18.5565	18.6185	18.9868	19.0235	19.1046	19.1483	19.0872	Cytosol
sp|O15347|HMGB3_HUMAN	HMGB3	High mobility group protein B3 OS=Homo sapiens OX=9606 GN=HMGB3 PE=1 SV=4	0.0507309	20.0417	0.64547	0.206246	20.0924	0.314842	20.2479	0.388399	20.1695	0.0770537	0.559227	-0.0784617	0.700699	20.0571	20.0262	20.0384	20.1943	20.0445	20.3354	20.1604	20.3175	20.01	20.1809	Cytosol
sp|O15355|PPM1G_HUMAN	PPM1G	Protein phosphatase 1G OS=Homo sapiens OX=9606 GN=PPM1G PE=1 SV=1	0.0684837	21.3157	0.42012	-0.0745586	21.3842	0.751082	21.2412	0.631632	21.3315	-0.0527041	0.632242	0.0903382	0.666462	21.2607	21.3708	21.401	21.3402	21.4115	21.1286	21.3538	21.196	21.481	21.3175	Cytosol
sp|O15357|SHIP2_HUMAN	INPPL1	Phosphatidylinositol 3,4,5-trisphosphate 5-phosphatase 2 OS=Homo sapiens OX=9606 GN=INPPL1 PE=1 SV=2	-0.134115	19.6146	0.351547	0.291607	19.4805	0.277216	19.9062	0.0043243	19.8566	0.376139	0.00312073	-0.0495834	0.510563	19.7049	19.5243	19.4161	19.5415	19.4839	19.9659	19.8465	19.856	19.8823	19.8316	Cytosol	Candidates
sp|O15360|FANCA_HUMAN	FANCA	Fanconi anemia group A protein OS=Homo sapiens OX=9606 GN=FANCA PE=1 SV=2	-0.0745365	16.0691	0.355849	-0.328153	15.9946	0.181932	15.741	0.00577964	15.5428	-0.451759	0.0149304	-0.198143	0.30292	16.0212	16.1171	16.01	15.9501	16.0236	15.7979	15.6841	15.6171	15.6321	15.3793	Cytosol
sp|O15370|SOX12_HUMAN	SOX12	Transcription factor SOX-12 OS=Homo sapiens OX=9606 GN=SOX12 PE=2 SV=2	-0.270051	16.2635	0.0402032	-0.0624599	15.9934	0.376748	16.201	0.00348317	15.8764	-0.116995	0.155843	-0.324586	0.0792244	16.2873	16.2396	15.9559	16.0138	16.0106	16.2242	16.1778	15.7719	15.9055	15.9519	Nucleus
sp|O15371|EIF3D_HUMAN	EIF3D	Eukaryotic translation initiation factor 3 subunit D OS=Homo sapiens OX=9606 GN=EIF3D PE=1 SV=1	0.104462	21.1771	0.367419	-0.167074	21.2816	0.276754	21.0101	0.0237266	21.0545	-0.227138	0.0343056	0.0443992	0.619384	21.2146	21.1397	21.2786	21.2021	21.3641	20.9608	21.0593	21.1087	20.9898	21.0648	Cytosol
sp|O15372|EIF3H_HUMAN	EIF3H	Eukaryotic translation initiation factor 3 subunit H OS=Homo sapiens OX=9606 GN=EIF3H PE=1 SV=1	0.366123	21.2994	0.200583	-0.195681	21.6655	0.620968	21.1037	0.0257835	21.6816	0.0160973	0.892024	0.577901	0.0888609	21.1233	21.4755	21.6253	21.624	21.7472	20.9829	21.2246	21.8154	21.5323	21.6971	Cytosol
sp|O15379-2|HDAC3_HUMAN	HDAC3	Isoform 2 of Histone deacetylase 3 OS=Homo sapiens OX=9606 GN=HDAC3	-0.152459	18.4072	0.465311	0.00877905	18.2548	0.97961	18.416	0.371952	18.2238	-0.0309721	0.80076	-0.19221	0.325712	18.2839	18.5305	18.1675	18.3825	18.2143	18.519	18.313	18.3535	18.1181	18.1998	Cytosol
sp|O15381|NVL_HUMAN	NVL	Nuclear valosin-containing protein-like OS=Homo sapiens OX=9606 GN=NVL PE=1 SV=1	-0.0270461	21.1837	0.578952	-0.570634	21.1567	0.0931956	20.6131	4.52262e-05	20.4955	-0.661135	0.00057687	-0.117548	0.163134	21.1476	21.2198	21.144	21.1516	21.1744	20.6391	20.587	20.517	20.4372	20.5324	Nucleus
sp|O15382|BCAT2_HUMAN	BCAT2	Branched-chain-amino-acid aminotransferase, mitochondrial OS=Homo sapiens OX=9606 GN=BCAT2 PE=1 SV=2	0.185925	20.3755	0.13555	0.253642	20.5615	0.233652	20.6292	0.00988554	20.6766	0.115093	0.0369936	0.0473756	0.509898	20.4411	20.3099	20.5627	20.5897	20.5319	20.6728	20.5856	20.7187	20.6312	20.6798
sp|O15392|BIRC5_HUMAN	BIRC5	Baculoviral IAP repeat-containing protein 5 OS=Homo sapiens OX=9606 GN=BIRC5 PE=1 SV=3	-0.694051	19.2549	0.0427535	-0.0822921	18.5608	0.69336	19.1726	0.000967064	18.4102	-0.15062	0.190568	-0.762379	0.0437439	19.2396	19.2701	18.508	18.685	18.4895	19.2842	19.061	18.4825	18.3071	18.4409	Cytosol
sp|O15397|IPO8_HUMAN	IPO8	Importin-8 OS=Homo sapiens OX=9606 GN=IPO8 PE=1 SV=2	-0.0746157	21.1176	0.256041	-0.336586	21.043	0.171095	20.781	0.00160743	20.6033	-0.43974	0.00504332	-0.17777	0.225957	21.1613	21.0739	21.0318	21.035	21.0622	20.8357	20.7264	20.6698	20.4957	20.6444	Cytosol
sp|O15400|STX7_HUMAN	STX7	Syntaxin-7 OS=Homo sapiens OX=9606 GN=STX7 PE=1 SV=4	-0.0385124	20.1451	0.923982	0.348909	20.1066	0.530998	20.494	0.0598266	20.6504	0.543827	0.0112831	0.156406	0.376103	19.858	20.4322	20.057	20.2079	20.0549	20.4358	20.5522	20.5206	20.7871	20.6436	Endosome
sp|O15417|TNC18_HUMAN	TNRC18	Trinucleotide repeat-containing gene 18 protein OS=Homo sapiens OX=9606 GN=TNRC18 PE=1 SV=3	-0.0575448	16.9295	0.867953	-0.15532	16.872	0.719152	16.7742	0.211507	16.5873	-0.284709	0.0616714	-0.186934	0.157481	16.6996	17.1594	16.8507	17.0182	16.7469	16.8116	16.7368	16.5538	16.6794	16.5285
sp|O15439|MRP4_HUMAN	ABCC4	Multidrug resistance-associated protein 4 OS=Homo sapiens OX=9606 GN=ABCC4 PE=1 SV=3	0.139787	21.5141	0.279836	-0.0472883	21.6539	0.68223	21.4668	0.0158866	21.3671	-0.286844	0.0141056	-0.0997681	0.21136	21.5509	21.4774	21.7531	21.5933	21.6154	21.517	21.4167	21.3726	21.3353	21.3934
sp|O15440|MRP5_HUMAN	ABCC5	Multidrug resistance-associated protein 5 OS=Homo sapiens OX=9606 GN=ABCC5 PE=1 SV=2	-0.158638	17.9587	0.309641	-0.430632	17.8001	0.139352	17.5281	0.00121048	17.3318	-0.468274	0.00581565	-0.19628	0.0710482	18.0276	17.8897	17.8352	17.6941	17.8709	17.5195	17.5366	17.3242	17.3878	17.2834
sp|O15446-2|RPA34_HUMAN	CD3EAP	Isoform 2 of DNA-directed RNA polymerase I subunit RPA34 OS=Homo sapiens OX=9606 GN=CD3EAP	0.275615	16.767	0.135967	0.0567944	17.0426	0.765649	16.8238	0.0378286	16.9617	-0.0808922	0.227768	0.137929	0.201936	16.677	16.8569	16.9904	17.0334	17.104	16.8713	16.7763	16.8954	17.0177	16.9721	Nucleus
sp|O15460|P4HA2_HUMAN	P4HA2	Prolyl 4-hydroxylase subunit alpha-2 OS=Homo sapiens OX=9606 GN=P4HA2 PE=1 SV=1	0.116327	19.0212	0.36286	0.382918	19.1375	0.190232	19.4041	0.00235845	19.4561	0.318625	0.00330468	0.0520342	0.37744	18.9333	19.1091	19.0867	19.1588	19.1671	19.3743	19.4339	19.5004	19.4317	19.4364	ER
sp|O15479|MAGB2_HUMAN	MAGEB2	Melanoma-associated antigen B2 OS=Homo sapiens OX=9606 GN=MAGEB2 PE=1 SV=3	0.145346	17.9294	0.295558	0.280604	18.0748	0.274682	18.21	0.0143293	18.2574	0.182681	0.0134317	0.0474235	0.487048	17.8275	18.0313	18.0663	18.0804	18.0775	18.2244	18.1957	18.2571	18.3143	18.201
sp|O15498|YKT6_HUMAN	YKT6	Synaptobrevin homolog YKT6 OS=Homo sapiens OX=9606 GN=YKT6 PE=1 SV=1	-0.0188312	19.6236	0.858707	0.290052	19.6048	0.21501	19.9136	0.00352815	19.9472	0.342472	0.00522339	0.0335892	0.693151	19.6831	19.5641	19.6635	19.5527	19.5981	19.8602	19.9671	19.8934	19.9941	19.9542	Cytosol	Candidates
sp|O15504|NUP42_HUMAN	NUP42	Nucleoporin NUP42 OS=Homo sapiens OX=9606 GN=NUP42 PE=1 SV=1	-0.103115	20.6542	0.0470412	-0.101722	20.5511	0.632492	20.5525	0.042126	20.3137	-0.237423	0.0423086	-0.238816	0.258186	20.6522	20.6563	20.5509	20.5339	20.5686	20.4371	20.668	20.2177	20.4381	20.2853	Cytosol
sp|O15511-2|ARPC5_HUMAN	ARPC5	Isoform 2 of Actin-related protein 2/3 complex subunit 5 OS=Homo sapiens OX=9606 GN=ARPC5	-0.159808	20.7935	0.104273	-0.139635	20.6337	0.178832	20.6538	0.000895247	20.4563	-0.177404	0.0100659	-0.197577	0.0306063	20.7685	20.8185	20.6341	20.6784	20.5885	20.6718	20.6359	20.4366	20.4796	20.4525	Cytosol
sp|O15511-2|ARPC5_HUMAN	ARPC5	Isoform 2 of Actin-related protein 2/3 complex subunit 5 OS=Homo sapiens OX=9606 GN=ARPC5	-0.159808	20.7935	0.104273	-0.139635	20.6337	0.178832	20.6538	0.000895247	20.4563	-0.177404	0.0100659	-0.197577	0.0306063	20.7685	20.8185	20.6341	20.6784	20.5885	20.6718	20.6359	20.4366	20.4796	20.4525	Cytosol
sp|O15514|RPB4_HUMAN	POLR2D	DNA-directed RNA polymerase II subunit RPB4 OS=Homo sapiens OX=9606 GN=POLR2D PE=1 SV=1	-0.248004	18.8106	0.152609	0.0297839	18.5626	0.856618	18.8403	0.0185476	18.5122	-0.0503611	0.562139	-0.328149	0.0835919	18.8969	18.7242	18.5512	18.6274	18.5091	18.8292	18.8515	18.6169	18.4167	18.5029	Nucleus
sp|O15525|MAFG_HUMAN	MAFG	Transcription factor MafG OS=Homo sapiens OX=9606 GN=MAFG PE=1 SV=1	0.0116838	16.3285	0.890492	0.404764	16.3402	0.124429	16.7333	0.00160743	16.4451	0.104843	0.0784848	-0.288237	0.0441704	16.2978	16.3592	16.3112	16.4052	16.3042	16.7784	16.6881	16.4289	16.4818	16.4245	Nucleus
sp|O15530|PDPK1_HUMAN	PDPK1	3-phosphoinositide-dependent protein kinase 1 OS=Homo sapiens OX=9606 GN=PDPK1 PE=1 SV=1	-0.0827452	20.3202	0.567523	0.112009	20.2375	0.610077	20.4322	0.0811368	20.4028	0.16531	0.000664104	-0.029444	0.312068	20.4364	20.2041	20.2319	20.2476	20.2329	20.4524	20.4121	20.4102	20.3894	20.4088	Cytosol
sp|O15541|R113A_HUMAN	RNF113A	E3 ubiquitin-protein ligase RNF113A OS=Homo sapiens OX=9606 GN=RNF113A PE=1 SV=1	-0.0233148	16.8261	0.865329	-0.122497	16.8028	0.535941	16.7036	0.0609627	16.5833	-0.219525	0.0300916	-0.120343	0.295834	16.8911	16.7612	16.7158	16.8838	16.8089	16.7857	16.6216	16.5958	16.5399	16.6142	Nucleus
sp|O15550|KDM6A_HUMAN	KDM6A	Lysine-specific demethylase 6A OS=Homo sapiens OX=9606 GN=KDM6A PE=1 SV=2	-0.0142229	19.8054	0.906622	-0.0318094	19.7912	0.755473	19.7736	0.0063307	19.5136	-0.2776	0.01235	-0.260014	0.0361646	19.7672	19.8437	19.7199	19.8813	19.7724	19.8122	19.735	19.5131	19.5312	19.4966	Nucleus
sp|O43143|DHX15_HUMAN	DHX15	Pre-mRNA-splicing factor ATP-dependent RNA helicase DHX15 OS=Homo sapiens OX=9606 GN=DHX15 PE=1 SV=2	0.215256	23.5759	0.0299027	-0.0931365	23.7911	0.148746	23.4827	8.73059e-05	23.6525	-0.138632	0.0033063	0.16976	0.0264087	23.5605	23.5912	23.7817	23.7818	23.8099	23.4768	23.4887	23.6363	23.6743	23.6469	Nucleus
sp|O43148-2|MCES_HUMAN	RNMT	Isoform 2 of mRNA cap guanine-N7 methyltransferase OS=Homo sapiens OX=9606 GN=RNMT	0.0850998	20.7399	0.34607	-0.200047	20.825	0.24426	20.5399	0.00365929	20.573	-0.252075	0.00409781	0.0330724	0.529096	20.675	20.8049	20.8431	20.8321	20.7999	20.5348	20.5449	20.5315	20.6211	20.5664	Nucleus
sp|O43149|ZZEF1_HUMAN	ZZEF1	Zinc finger ZZ-type and EF-hand domain-containing protein 1 OS=Homo sapiens OX=9606 GN=ZZEF1 PE=1 SV=6	-0.0560672	19.856	0.481311	-0.217568	19.7999	0.215092	19.6384	0.00561173	19.5537	-0.24622	0.0111165	-0.0847191	0.319846	19.8475	19.8645	19.7655	19.8731	19.7612	19.6979	19.5789	19.5927	19.5322	19.5362
sp|O43150|ASAP2_HUMAN	ASAP2	Arf-GAP with SH3 domain, ANK repeat and PH domain-containing protein 2 OS=Homo sapiens OX=9606 GN=ASAP2 PE=1 SV=3	-0.0418677	17.6233	0.695955	0.456997	17.5815	0.155431	18.0803	0.000626153	18.0057	0.424268	0.00121817	-0.0745965	0.251978	17.7072	17.5395	17.5631	17.5825	17.5988	18.0674	18.0933	17.9636	18.0576	17.996		Candidates
sp|O43156|TTI1_HUMAN	TTI1	TELO2-interacting protein 1 homolog OS=Homo sapiens OX=9606 GN=TTI1 PE=1 SV=3	-0.103386	17.7518	0.528971	-0.293797	17.6484	0.317825	17.458	0.0051161	17.254	-0.394326	0.00280367	-0.203915	0.0754102	17.8745	17.6291	17.6517	17.6967	17.5967	17.4942	17.4217	17.243	17.3044	17.2148	Cytosol
sp|O43159|RRP8_HUMAN	RRP8	Ribosomal RNA-processing protein 8 OS=Homo sapiens OX=9606 GN=RRP8 PE=1 SV=2	0.268542	18.8988	0.0731699	0.25935	19.1673	0.170413	19.1581	0.00809971	19.2734	0.106035	0.176354	0.115227	0.301365	18.8494	18.9482	19.1198	19.1823	19.1999	19.1372	19.1791	19.1747	19.3314	19.314	Nucleus
sp|O43164|PJA2_HUMAN	PJA2	E3 ubiquitin-protein ligase Praja-2 OS=Homo sapiens OX=9606 GN=PJA2 PE=1 SV=4	-0.354235	19.0902	0.240647	0.356719	18.7359	0.40162	19.4469	0.0133117	18.9327	0.19677	0.0732953	-0.514184	0.0504344	18.8849	19.2954	18.6797	18.769	18.7591	19.4252	19.4686	18.8929	19.0542	18.8509	Cytosol
sp|O43166|SI1L1_HUMAN	SIPA1L1	Signal-induced proliferation-associated 1-like protein 1 OS=Homo sapiens OX=9606 GN=SIPA1L1 PE=1 SV=4	-0.304102	14.9209	0.173634	-0.123248	14.6168	0.187632	14.7977	0.0487396	14.6404	0.0236018	0.838343	-0.157252	0.137009	14.897	14.9449	14.5809	14.7713	14.4983	14.8146	14.7807	14.6084	14.7167	14.5962	Cytosol
sp|O43167|ZBT24_HUMAN	ZBTB24	Zinc finger and BTB domain-containing protein 24 OS=Homo sapiens OX=9606 GN=ZBTB24 PE=1 SV=2	0.157485	19.2545	0.105304	-0.260476	19.4119	0.171095	18.994	8.73059e-05	18.8851	-0.526788	0.000344947	-0.108827	0.0727113	19.2036	19.3053	19.409	19.41	19.4168	19.0125	18.9755	18.899	18.8991	18.8574	Nucleus
sp|O43169|CYB5B_HUMAN	CYB5B	Cytochrome b5 type B OS=Homo sapiens OX=9606 GN=CYB5B PE=1 SV=3	0.228983	16.615	0.270304	0.242559	16.8439	0.0892408	16.8575	0.127973	16.8525	0.00850804	0.944694	-0.00506813	0.954417	16.6294	16.6006	16.6791	16.8839	16.9688	16.8626	16.8524	16.9044	16.773	16.8799	Mitochondria
sp|O43172|PRP4_HUMAN	PRPF4	U4/U6 small nuclear ribonucleoprotein Prp4 OS=Homo sapiens OX=9606 GN=PRPF4 PE=1 SV=2	0.0125656	21.5924	0.657465	-0.286754	21.6049	0.0839185	21.3056	0.000101296	21.3626	-0.242364	0.001769	0.0569562	0.177753	21.5889	21.5959	21.6204	21.5789	21.6155	21.2915	21.3197	21.3537	21.3917	21.3423	Nucleus
sp|O43175|SERA_HUMAN	PHGDH	D-3-phosphoglycerate dehydrogenase OS=Homo sapiens OX=9606 GN=PHGDH PE=1 SV=4	0.211399	22.2517	0.0730688	0.607229	22.4631	0.08459	22.8589	8.12069e-05	22.9833	0.520183	0.00155119	0.124353	0.147173	22.2543	22.2491	22.428	22.5215	22.4398	22.8908	22.8271	22.9356	22.9847	23.0297
sp|O43181|NDUS4_HUMAN	NDUFS4	NADH dehydrogenase [ubiquinone] iron-sulfur protein 4, mitochondrial OS=Homo sapiens OX=9606 GN=NDUFS4 PE=1 SV=1	0.235414	18.5967	0.228497	0.151134	18.8321	0.632492	18.7478	0.433001	18.7728	-0.0592798	0.642814	0.0250003	0.921482	18.4832	18.7102	18.8727	18.7492	18.8745	18.6193	18.8764	18.6317	18.9411	18.7457	Mitochondria
sp|O43237|DC1L2_HUMAN	DYNC1LI2	Cytoplasmic dynein 1 light intermediate chain 2 OS=Homo sapiens OX=9606 GN=DYNC1LI2 PE=1 SV=1	-0.300839	20.6682	0.0446754	-0.0756576	20.3674	0.223514	20.5925	0.0310048	20.6141	0.246772	0.0619264	0.0215909	0.888988	20.6853	20.6511	20.4169	20.3593	20.3259	20.6066	20.5785	20.491	20.7502	20.6012	Cytosol
sp|O43242|PSMD3_HUMAN	PSMD3	26S proteasome non-ATPase regulatory subunit 3 OS=Homo sapiens OX=9606 GN=PSMD3 PE=1 SV=2	0.0117948	21.8145	0.861276	-0.0183944	21.8263	0.890854	21.7961	0.956064	21.8134	-0.0128404	0.811616	0.0173488	0.864871	21.858	21.771	21.8276	21.8542	21.7971	21.8513	21.7409	21.8616	21.7376	21.8412
sp|O43251-8|RFOX2_HUMAN	RBFOX2	Isoform 8 of RNA binding protein fox-1 homolog 2 OS=Homo sapiens OX=9606 GN=RBFOX2	0.368417	17.2819	0.120265	-0.14213	17.6503	0.558865	17.1398	0.00571818	17.1982	-0.452138	0.00463019	0.0584086	0.586943	17.1551	17.4087	17.6645	17.6149	17.6716	17.1148	17.1648	17.293	17.1872	17.1144	Cytosol
sp|O43252|PAPS1_HUMAN	PAPSS1	Bifunctional 3'-phosphoadenosine 5'-phosphosulfate synthase 1 OS=Homo sapiens OX=9606 GN=PAPSS1 PE=1 SV=2	0.00603288	20.4884	0.819853	0.42096	20.4945	0.0798375	20.9094	1.54795e-05	20.906	0.4115	0.000376566	-0.00342683	0.885249	20.5066	20.4703	20.4866	20.4916	20.5051	20.9169	20.9019	20.8913	20.9271	20.8995		Candidates
sp|O43257|ZNHI1_HUMAN	ZNHIT1	Zinc finger HIT domain-containing protein 1 OS=Homo sapiens OX=9606 GN=ZNHIT1 PE=1 SV=1	-0.396663	15.7631	0.249777	0.0342743	15.3664	0.933581	15.7974	0.0616106	15.3661	-0.000340507	0.998138	-0.431277	0.0979455	15.5549	15.9713	15.2367	15.4879	15.3747	15.7907	15.8041	15.2753	15.5376	15.2853	Nucleus
sp|O43264|ZW10_HUMAN	ZW10	Centromere/kinetochore protein zw10 homolog OS=Homo sapiens OX=9606 GN=ZW10 PE=1 SV=3	-0.13176	20.5712	0.461389	-0.0340694	20.4394	0.898497	20.5371	0.473958	20.4806	0.0411235	0.436983	-0.0565669	0.425218	20.703	20.4394	20.4888	20.3788	20.4508	20.4952	20.5791	20.4495	20.5294	20.4628	Cytosol
sp|O43290|SNUT1_HUMAN	SART1	U4/U6.U5 tri-snRNP-associated protein 1 OS=Homo sapiens OX=9606 GN=SART1 PE=1 SV=1	-0.20362	21.3872	0.229782	-0.1765	21.1836	0.351113	21.2107	0.133134	21.1325	-0.0510562	0.61403	-0.0781759	0.543431	21.3002	21.4742	21.1712	21.2669	21.1127	21.2098	21.2116	21.0681	21.2613	21.0682	Nucleus
sp|O43292|GPAA1_HUMAN	GPAA1	Glycosylphosphatidylinositol anchor attachment 1 protein OS=Homo sapiens OX=9606 GN=GPAA1 PE=1 SV=3	0.0887776	16.1317	0.522375	0.00128708	16.2205	0.994362	16.133	0.429143	16.0829	-0.137559	0.17429	-0.050068	0.696036	16.1205	16.1429	16.1355	16.3467	16.1792	16.2307	16.0352	16.1433	16.0491	16.0563	ER
sp|O43293|DAPK3_HUMAN	DAPK3	Death-associated protein kinase 3 OS=Homo sapiens OX=9606 GN=DAPK3 PE=1 SV=1	-0.263657	13.7068	0.0616718	-0.0501017	13.4432	0.7248	13.6567	0.098289	13.4736	0.0303969	0.801402	-0.183158	0.375658	13.6545	13.7592	13.4637	13.4224	13.4434	13.7127	13.6008	13.4802	13.3097	13.6309	Cytosol
sp|O43298|ZBT43_HUMAN	ZBTB43	Zinc finger and BTB domain-containing protein 43 OS=Homo sapiens OX=9606 GN=ZBTB43 PE=1 SV=1	0.252054	16.9582	0.24583	0.420586	17.2102	0.180592	17.3788	0.177865	17.1686	-0.0416068	0.820906	-0.210139	0.411228	17.0437	16.8727	17.2792	17.0646	17.2869	17.3391	17.4185	17.0926	17.4074	17.0059	Nucleus
sp|O43299|AP5Z1_HUMAN	AP5Z1	AP-5 complex subunit zeta-1 OS=Homo sapiens OX=9606 GN=AP5Z1 PE=1 SV=2	0.0763418	16.5627	0.695244	-0.109866	16.639	0.597009	16.4528	0.0462702	16.2895	-0.349502	0.0291888	-0.163295	0.21632	16.6553	16.47	16.7022	16.4948	16.72	16.514	16.3916	16.3223	16.3425	16.2038
sp|O43301|HS12A_HUMAN	HSPA12A	Heat shock 70 kDa protein 12A OS=Homo sapiens OX=9606 GN=HSPA12A PE=1 SV=2	0.109499	18.9751	0.47358	0.461469	19.0846	0.164695	19.4366	0.00678871	19.4684	0.383822	0.021374	0.0318528	0.81478	19.0655	18.8847	19.0781	19.0052	19.1707	19.4479	19.4252	19.3674	19.5949	19.4431	Cytosol
sp|O43303|CP110_HUMAN	CCP110	Centriolar coiled-coil protein of 110 kDa OS=Homo sapiens OX=9606 GN=CCP110 PE=1 SV=3	0.125225	18.2746	0.452987	0.126176	18.3999	0.547415	18.4008	0.0678312	18.566	0.16619	0.0749267	0.165239	0.128575	18.1636	18.3857	18.3214	18.4672	18.4111	18.4017	18.3999	18.5279	18.6454	18.5249	Cytosol
sp|O43310-2|CTIF_HUMAN	CTIF	Isoform 2 of CBP80/20-dependent translation initiation factor OS=Homo sapiens OX=9606 GN=CTIF	-0.476356	16.9553	0.0583749	0.222673	16.4789	0.285097	17.1779	0.00235845	16.681	0.202127	0.0961091	-0.496903	0.0667505	16.9315	16.979	16.4302	16.5869	16.4197	17.2599	17.096	16.5899	16.7868	16.6664	Cytosol
sp|O43314|VIP2_HUMAN	PPIP5K2	Inositol hexakisphosphate and diphosphoinositol-pentakisphosphate kinase 2 OS=Homo sapiens OX=9606 GN=PPIP5K2 PE=1 SV=3	0.167954	19.6304	0.061243	0.112454	19.7984	0.33261	19.7429	0.0106011	19.8189	0.0204645	0.43588	0.0759643	0.256696	19.6401	19.6208	19.764	19.8326	19.7986	19.7936	19.6922	19.8239	19.821	19.8117	Cytosol
sp|O43318|M3K7_HUMAN	MAP3K7	Mitogen-activated protein kinase kinase kinase 7 OS=Homo sapiens OX=9606 GN=MAP3K7 PE=1 SV=1	-0.526292	19.7764	0.0482988	-0.121454	19.2501	0.558553	19.655	0.00226137	19.2508	0.000674743	0.991962	-0.404163	0.0678654	19.8108	19.742	19.2407	19.341	19.1687	19.7597	19.5502	19.2701	19.2458	19.2366	Cytosol
sp|O43324|MCA3_HUMAN	EEF1E1	Eukaryotic translation elongation factor 1 epsilon-1 OS=Homo sapiens OX=9606 GN=EEF1E1 PE=1 SV=1	-0.0696432	20.943	0.598378	-0.412715	20.8733	0.170028	20.5303	0.00576729	20.527	-0.346296	0.0165694	-0.00322351	0.979496	21.0139	20.8721	20.8597	20.9596	20.8007	20.5771	20.4835	20.5942	20.4312	20.5557	Cytosol
sp|O43325|LYRM1_HUMAN	LYRM1	LYR motif-containing protein 1 OS=Homo sapiens OX=9606 GN=LYRM1 PE=2 SV=1	0.0756557	17.1053	0.581567	0.0327843	17.181	0.904973	17.1381	0.817151	17.1725	-0.00849778	0.870969	0.0343737	0.797037	17.2017	17.009	17.1516	17.2444	17.147	17.2438	17.0324	17.2216	17.1387	17.1571	Nucleus
sp|O43347|MSI1H_HUMAN	MSI1	RNA-binding protein Musashi homolog 1 OS=Homo sapiens OX=9606 GN=MSI1 PE=1 SV=1	0.152055	19.4588	0.0416274	0.093378	19.6108	0.559327	19.5522	0.0783726	19.627	0.0161425	0.61168	0.074819	0.487116	19.4497	19.4679	19.6054	19.5925	19.6346	19.4676	19.6367	19.6603	19.6333	19.5874	Cytosol
sp|O43353|RIPK2_HUMAN	RIPK2	Receptor-interacting serine/threonine-protein kinase 2 OS=Homo sapiens OX=9606 GN=RIPK2 PE=1 SV=2	0.0228073	20.1257	0.841538	-0.18293	20.1486	0.296074	19.9428	0.00822463	19.8915	-0.257053	0.00696497	-0.0513155	0.310272	20.1978	20.0537	20.1602	20.0934	20.1921	19.9566	19.929	19.9075	19.9189	19.8482	Cytosol
sp|O43379-4|WDR62_HUMAN	WDR62	Isoform 4 of WD repeat-containing protein 62 OS=Homo sapiens OX=9606 GN=WDR62	-0.543817	18.0644	0.528865	-0.480669	17.5205	0.701613	17.5837	0.549644	17.9311	0.41057	0.187988	0.347422	0.39957	17.4038	18.7249	17.433	17.773	17.3556	17.4364	17.731	17.6961	18.2853	17.812	Cytosol
sp|O43390-2|HNRPR_HUMAN	HNRNPR	Isoform 2 of Heterogeneous nuclear ribonucleoprotein R OS=Homo sapiens OX=9606 GN=HNRNPR	0.054912	24.116	0.616545	-0.181656	24.1709	0.284615	23.9343	0.0250411	23.8887	-0.282203	0.0287718	-0.0456355	0.700664	24.1615	24.0704	24.2322	24.085	24.1954	23.8819	23.9868	23.8055	23.9819	23.8787	Cytosol
sp|O43390-2|HNRPR_HUMAN	HNRNPR	Isoform 2 of Heterogeneous nuclear ribonucleoprotein R OS=Homo sapiens OX=9606 GN=HNRNPR	0.054912	24.116	0.616545	-0.181656	24.1709	0.284615	23.9343	0.0250411	23.8887	-0.282203	0.0287718	-0.0456355	0.700664	24.1615	24.0704	24.2322	24.085	24.1954	23.8819	23.9868	23.8055	23.9819	23.8787	Cytosol
sp|O43395|PRPF3_HUMAN	PRPF3	U4/U6 small nuclear ribonucleoprotein Prp3 OS=Homo sapiens OX=9606 GN=PRPF3 PE=1 SV=2	0.227358	21.7026	0.160192	-0.182124	21.9299	0.440952	21.5204	0.0133523	21.9322	0.00231027	0.976443	0.411792	0.0784334	21.6479	21.7573	21.9467	21.8392	22.004	21.415	21.6259	21.9881	21.869	21.9396	Nucleus
sp|O43396|TXNL1_HUMAN	TXNL1	Thioredoxin-like protein 1 OS=Homo sapiens OX=9606 GN=TXNL1 PE=1 SV=3	0.101261	21.3178	0.317832	0.0702477	21.4191	0.626658	21.388	0.0721235	21.4779	0.0588164	0.0441416	0.0898293	0.113304	21.2432	21.3924	21.4096	21.4135	21.4341	21.3653	21.4108	21.5061	21.4711	21.4563	Cytosol
sp|O43399-3|TPD54_HUMAN	TPD52L2	Isoform 3 of Tumor protein D54 OS=Homo sapiens OX=9606 GN=TPD52L2	0.230436	16.347	0.0900634	0.320896	16.5774	0.215396	16.6679	0.0120625	16.9203	0.342881	0.0429876	0.25242	0.268418	16.2853	16.4087	16.5478	16.5909	16.5935	16.6041	16.7317	16.8184	17.1095	16.833
sp|O43399-7|TPD54_HUMAN	TPD52L2	Isoform 7 of Tumor protein D54 OS=Homo sapiens OX=9606 GN=TPD52L2	-0.0108118	19.6494	0.739454	-0.142179	19.6386	0.180477	19.5072	0.0541601	19.752	0.113468	0.20378	0.244835	0.148179	19.6484	19.6503	19.6485	19.6579	19.6092	19.4754	19.539	19.6993	19.8759	19.6809
sp|O43402|EMC8_HUMAN	EMC8	ER membrane protein complex subunit 8 OS=Homo sapiens OX=9606 GN=EMC8 PE=1 SV=1	-0.0106485	19.9763	0.923982	-0.174651	19.9657	0.267494	19.8017	0.059492	19.8603	-0.105361	0.106332	0.0586419	0.340258	20.0379	19.9147	20.0047	19.9904	19.9019	19.8089	19.7944	19.8051	19.8759	19.9	Cytosol
sp|O43405|COCH_HUMAN	COCH	Cochlin OS=Homo sapiens OX=9606 GN=COCH PE=1 SV=1	-0.636621	17.1351	0.0381468	0.0924578	16.4985	0.570738	17.2275	0.000333694	16.455	-0.0434575	0.556984	-0.772536	0.0270331	17.1882	17.0819	16.4555	16.5839	16.456	17.2966	17.1584	16.5317	16.4226	16.4108
sp|O43414|ERI3_HUMAN	ERI3	ERI1 exoribonuclease 3 OS=Homo sapiens OX=9606 GN=ERI3 PE=1 SV=2	-0.231933	19.0639	0.542468	-0.272292	18.832	0.641064	18.7916	0.0924686	18.481	-0.350981	0.00873378	-0.310622	0.117204	19.3628	18.765	18.9029	18.8303	18.7627	18.8955	18.6877	18.4211	18.5447	18.4771
sp|O43422|P52K_HUMAN	THAP12	52 kDa repressor of the inhibitor of the protein kinase OS=Homo sapiens OX=9606 GN=THAP12 PE=1 SV=2	0.17494	18.0368	0.0311567	0.234212	18.2117	0.162277	18.271	0.00106429	18.3328	0.121098	0.00619935	0.0618258	0.321099	18.0353	18.0383	18.2048	18.197	18.2335	18.2255	18.3165	18.3089	18.3477	18.342
sp|O43426|SYNJ1_HUMAN	SYNJ1	Synaptojanin-1 OS=Homo sapiens OX=9606 GN=SYNJ1 PE=1 SV=2	0.264286	18.774	0.129519	0.075893	19.0383	0.545171	18.8499	0.00713476	19.1426	0.104226	0.184496	0.292619	0.0512187	18.8043	18.7438	19.0253	18.9519	19.1378	18.7909	18.909	19.1559	19.1166	19.1552	Cytosol
sp|O43427|FIBP_HUMAN	FIBP	Acidic fibroblast growth factor intracellular-binding protein OS=Homo sapiens OX=9606 GN=FIBP PE=1 SV=3	-0.167363	19.11	0.0897068	0.288426	18.9426	0.128125	19.3984	0.000298289	19.119	0.176447	0.00658438	-0.279342	0.0255617	19.1501	19.0698	18.9458	18.914	18.9679	19.3957	19.4011	19.136	19.1396	19.0815	Cytosol
sp|O43432-3|IF4G3_HUMAN	EIF4G3	Isoform 3 of Eukaryotic translation initiation factor 4 gamma 3 OS=Homo sapiens OX=9606 GN=EIF4G3	-0.06229	22.0479	0.584099	-0.211068	21.9856	0.221964	21.8369	0.0427638	21.882	-0.10358	0.121609	0.0451984	0.317806	21.9883	22.1075	21.9379	22.0662	21.9528	21.8507	21.823	21.8944	21.8441	21.9076
sp|O43439-4|MTG8R_HUMAN	CBFA2T2	Isoform 4 of Protein CBFA2T2 OS=Homo sapiens OX=9606 GN=CBFA2T2	-0.529462	17.1072	0.0504689	0.209603	16.5778	0.13499	17.3168	0.000168918	16.5631	-0.0147063	0.841375	-0.753771	0.0164112	17.0763	17.1382	16.5037	16.6808	16.5488	17.3092	17.3245	16.5565	16.6016	16.5311	Nucleus
sp|O43447|PPIH_HUMAN	PPIH	Peptidyl-prolyl cis-trans isomerase H OS=Homo sapiens OX=9606 GN=PPIH PE=1 SV=1	0.0929054	19.6083	0.728484	-0.337357	19.7012	0.37418	19.271	0.0494135	19.2844	-0.416832	0.0347172	0.0134299	0.943089	19.7675	19.4491	19.7914	19.5397	19.7726	19.1901	19.3518	19.1978	19.4242	19.2312	Cytosol
sp|O43463-2|SUV91_HUMAN	SUV39H1	Isoform 2 of Histone-lysine N-methyltransferase SUV39H1 OS=Homo sapiens OX=9606 GN=SUV39H1	-0.200948	18.2099	0.237697	-0.0948403	18.0089	0.692528	18.115	0.00711752	17.7613	-0.24763	0.00321754	-0.353738	0.0452361	18.326	18.0937	17.9905	18.0325	18.0038	18.1717	18.0584	17.7605	17.8014	17.7221	Nucleus
sp|O43464|HTRA2_HUMAN	HTRA2	Serine protease HTRA2, mitochondrial OS=Homo sapiens OX=9606 GN=HTRA2 PE=1 SV=2	0.311586	18.6992	0.0365975	0.256733	19.0108	0.102619	18.956	0.000549809	19.1076	0.0967502	0.0720808	0.151603	0.0827862	18.7008	18.6976	18.9625	19.0316	19.0384	18.9804	18.9315	19.0983	19.0736	19.1508
sp|O43474|KLF4_HUMAN	KLF4	Krueppel-like factor 4 OS=Homo sapiens OX=9606 GN=KLF4 PE=1 SV=3	-0.17166	17.4117	0.548423	-0.742919	17.24	0.216553	16.6688	0.00173969	16.3962	-0.843885	0.00176172	-0.272626	0.0552104	17.2047	17.6187	17.2237	17.3501	17.1464	16.685	16.6526	16.4552	16.3988	16.3345	Nucleus
sp|O43488|ARK72_HUMAN	AKR7A2	Aflatoxin B1 aldehyde reductase member 2 OS=Homo sapiens OX=9606 GN=AKR7A2 PE=1 SV=3	0.198796	18.7476	0.0902415	0.260665	18.9464	0.216996	19.0083	0.00594698	19.1312	0.184778	0.0267421	0.122909	0.27308	18.739	18.7562	18.9259	18.9025	19.0109	18.9358	19.0808	19.1816	19.1262	19.0859	Cytosol
sp|O43491-4|E41L2_HUMAN	EPB41L2	Isoform 4 of Band 4.1-like protein 2 OS=Homo sapiens OX=9606 GN=EPB41L2	0.316068	14.1528	0.304372	1.07223	14.4689	0.166444	15.225	0.00146274	15.1782	0.709366	0.0023812	-0.0467973	0.632395	13.9383	14.3673	14.4092	14.5561	14.4413	15.2405	15.2096	15.0816	15.2265	15.2267	Cytosol
sp|O43491|E41L2_HUMAN	EPB41L2	Band 4.1-like protein 2 OS=Homo sapiens OX=9606 GN=EPB41L2 PE=1 SV=1	-0.0877152	22.525	0.613018	0.0842533	22.4373	0.736144	22.6093	0.0477549	22.7682	0.330872	0.0152564	0.158903	0.235016	22.391	22.6591	22.4196	22.4866	22.4058	22.6023	22.6162	22.6714	22.8705	22.7627	Cytosol
sp|O43502|RA51C_HUMAN	RAD51C	DNA repair protein RAD51 homolog 3 OS=Homo sapiens OX=9606 GN=RAD51C PE=1 SV=1	-0.0164833	16.8599	0.876419	0.517219	16.8435	0.150993	17.3772	0.0013174	17.207	0.36355	0.00417044	-0.170152	0.172336	16.9218	16.7981	16.7877	16.8929	16.8498	17.4468	17.3076	17.2633	17.1929	17.1649	Cytosol	Candidates
sp|O43504|LTOR5_HUMAN	LAMTOR5	Ragulator complex protein LAMTOR5 OS=Homo sapiens OX=9606 GN=LAMTOR5 PE=1 SV=1	-0.241445	16.7773	0.0922664	0.0637671	16.5358	0.406015	16.841	0.0217777	16.6579	0.122058	0.199336	-0.183154	0.194635	16.7496	16.8049	16.5081	16.4883	16.611	16.8158	16.8662	16.7226	16.7052	16.5458	Lysosome
sp|O43505|B4GA1_HUMAN	B4GAT1	Beta-1,4-glucuronyltransferase 1 OS=Homo sapiens OX=9606 GN=B4GAT1 PE=1 SV=1	-0.817729	18.0063	0.0288907	0.510396	17.1886	0.0974837	18.5167	3.37966e-05	18.0084	0.819753	0.000851228	-0.508371	0.0222931	18.0288	17.9839	17.1263	17.2764	17.1631	18.5555	18.478	18.0358	18.0089	17.9803	Golgi
sp|O43505|B4GA1_HUMAN	B4GAT1	Beta-1,4-glucuronyltransferase 1 OS=Homo sapiens OX=9606 GN=B4GAT1 PE=1 SV=1	-0.817729	18.0063	0.0288907	0.510396	17.1886	0.0974837	18.5167	3.37966e-05	18.0084	0.819753	0.000851228	-0.508371	0.0222931	18.0288	17.9839	17.1263	17.2764	17.1631	18.5555	18.478	18.0358	18.0089	17.9803	Golgi.membrane
sp|O43513|MED7_HUMAN	MED7	Mediator of RNA polymerase II transcription subunit 7 OS=Homo sapiens OX=9606 GN=MED7 PE=1 SV=1	0.0360271	18.3484	0.869652	-0.16372	18.3844	0.567511	18.1847	0.113	18.1067	-0.277722	0.0407983	-0.0779741	0.535591	18.4893	18.2075	18.4464	18.2757	18.4312	18.1261	18.2433	18.0294	18.2082	18.0826	Nucleus
sp|O43521|B2L11_HUMAN	BCL2L11	Bcl-2-like protein 11 OS=Homo sapiens OX=9606 GN=BCL2L11 PE=1 SV=1	0.203027	17.0116	0.139495	0.0379926	17.2146	0.702738	17.0496	0.0139702	17.2076	-0.00703731	0.886388	0.157998	0.0379718	16.9641	17.0591	17.1405	17.263	17.2404	17.0746	17.0245	17.1979	17.2077	17.2171
sp|O43524|FOXO3_HUMAN	FOXO3	Forkhead box protein O3 OS=Homo sapiens OX=9606 GN=FOXO3 PE=1 SV=1	0.404354	16.0705	0.351745	0.140871	16.4749	0.855868	16.2114	0.462684	16.3149	-0.159933	0.244977	0.10355	0.76603	15.7395	16.4016	16.4778	16.499	16.4478	15.9692	16.4536	16.2488	16.5107	16.1853	Cytosol
sp|O43542|XRCC3_HUMAN	XRCC3	DNA repair protein XRCC3 OS=Homo sapiens OX=9606 GN=XRCC3 PE=1 SV=1	-0.219427	16.7041	0.173024	0.365427	16.4847	0.251566	17.0695	0.00756378	16.8048	0.320093	0.0207906	-0.264761	0.17565	16.7548	16.6533	16.4017	16.5781	16.4742	17.1813	16.9578	16.8049	16.7275	16.8819	Cytosol
sp|O43567|RNF13_HUMAN	RNF13	E3 ubiquitin-protein ligase RNF13 OS=Homo sapiens OX=9606 GN=RNF13 PE=1 SV=1	-0.992254	18.4973	0.0360035	0.135368	17.505	0.381139	18.6326	0.000527752	17.323	-0.181991	0.310831	-1.30961	0.035048	18.5068	18.4878	17.4805	17.643	17.3916	18.7052	18.5601	17.1831	17.5462	17.2397
sp|O43572|AKA10_HUMAN	AKAP10	A-kinase anchor protein 10, mitochondrial OS=Homo sapiens OX=9606 GN=AKAP10 PE=1 SV=2	0.0862975	18.86	0.308304	0.0167446	18.9463	0.87055	18.8767	0.455631	18.8969	-0.0493751	0.4292	0.0201777	0.821159	18.808	18.9119	18.9094	18.98	18.9495	18.8924	18.861	18.9814	18.8385	18.8707	Cytosol
sp|O43583|DENR_HUMAN	DENR	Density-regulated protein OS=Homo sapiens OX=9606 GN=DENR PE=1 SV=2	0.0959512	19.4727	0.464997	-0.0875183	19.5686	0.74287	19.3851	0.426014	19.7092	0.140597	0.54991	0.324066	0.410407	19.4144	19.5309	19.6397	19.4709	19.5952	19.2549	19.5154	19.4549	20.0461	19.6267
sp|O43592|XPOT_HUMAN	XPOT	Exportin-T OS=Homo sapiens OX=9606 GN=XPOT PE=1 SV=2	-0.0112651	20.9539	0.945618	-0.0168042	20.9426	0.945222	20.9371	0.560555	20.8484	-0.0941745	0.216158	-0.0886354	0.43331	21.0489	20.8588	20.9326	21.0235	20.8718	21.0144	20.8597	20.8349	20.7997	20.9107	Cytosol
sp|O43598|DNPH1_HUMAN	DNPH1	2'-deoxynucleoside 5'-phosphate N-hydrolase 1 OS=Homo sapiens OX=9606 GN=DNPH1 PE=1 SV=1	0.280083	19.5447	0.0652935	0.627334	19.8248	0.0791318	20.172	0.000117029	20.2649	0.440088	0.00286822	0.092837	0.202473	19.5707	19.5187	19.8265	19.7673	19.8805	20.1835	20.1606	20.2129	20.2663	20.3154	Cytosol
sp|O43615|TIM44_HUMAN	TIMM44	Mitochondrial import inner membrane translocase subunit TIM44 OS=Homo sapiens OX=9606 GN=TIMM44 PE=1 SV=2	0.327534	21.8309	0.0270499	0.0483802	22.1585	0.404002	21.8793	0.000599264	22.078	-0.0805074	0.0871638	0.198646	0.067364	21.8098	21.8521	22.1513	22.1437	22.1804	21.8979	21.8607	22.107	22.0222	22.1048	Mitochondria
sp|O43617|TPPC3_HUMAN	TRAPPC3	Trafficking protein particle complex subunit 3 OS=Homo sapiens OX=9606 GN=TRAPPC3 PE=1 SV=1	-0.341603	19.3052	0.18707	-0.182539	18.9636	0.579134	19.1226	0.0117498	18.7501	-0.213492	0.0084626	-0.372556	0.048301	19.4719	19.1385	18.9818	18.9666	18.9423	19.1781	19.0672	18.6913	18.7665	18.7925	Golgi
sp|O43617|TPPC3_HUMAN	TRAPPC3	Trafficking protein particle complex subunit 3 OS=Homo sapiens OX=9606 GN=TRAPPC3 PE=1 SV=1	-0.341603	19.3052	0.18707	-0.182539	18.9636	0.579134	19.1226	0.0117498	18.7501	-0.213492	0.0084626	-0.372556	0.048301	19.4719	19.1385	18.9818	18.9666	18.9423	19.1781	19.0672	18.6913	18.7665	18.7925	Golgi.membrane.associated
sp|O43633|CHM2A_HUMAN	CHMP2A	Charged multivesicular body protein 2a OS=Homo sapiens OX=9606 GN=CHMP2A PE=1 SV=1	-0.246402	20.76	0.100376	-0.167565	20.5136	0.29654	20.5925	0.00182754	20.3378	-0.1758	0.0136288	-0.254637	0.034682	20.6937	20.8264	20.5031	20.5576	20.4802	20.5809	20.604	20.3811	20.3076	20.3247	Endosome
sp|O43639|NCK2_HUMAN	NCK2	Cytoplasmic protein NCK2 OS=Homo sapiens OX=9606 GN=NCK2 PE=1 SV=2	-0.326673	18.0029	0.0507209	0.189368	17.6762	0.382265	18.1923	0.00227016	18.0223	0.346048	0.00230894	-0.169992	0.213558	18.0603	17.9455	17.6607	17.6959	17.6721	18.2776	18.1069	18.0508	17.9625	18.0536	Cytosol
sp|O43660|PLRG1_HUMAN	PLRG1	Pleiotropic regulator 1 OS=Homo sapiens OX=9606 GN=PLRG1 PE=1 SV=1	0.0533996	21.1369	0.246358	-0.0406122	21.1903	0.336447	21.0963	0.000969988	20.9285	-0.261807	0.00353765	-0.167795	0.0629863	21.1199	21.1539	21.161	21.2157	21.1942	21.1046	21.088	20.9378	20.8836	20.9641	Nucleus
sp|O43663|PRC1_HUMAN	PRC1	Protein regulator of cytokinesis 1 OS=Homo sapiens OX=9606 GN=PRC1 PE=1 SV=2	-0.37984	21.3067	0.0247196	-0.0748825	20.9269	0.265362	21.2318	3.71968e-05	20.8516	-0.0752505	0.0214559	-0.380208	0.0204549	21.3251	21.2883	20.9265	20.939	20.9152	21.2508	21.2129	20.826	20.8767	20.8522	Cytosol
sp|O43663|PRC1_HUMAN	PRC1	Protein regulator of cytokinesis 1 OS=Homo sapiens OX=9606 GN=PRC1 PE=1 SV=2	-0.37984	21.3067	0.0247196	-0.0748825	20.9269	0.265362	21.2318	3.71968e-05	20.8516	-0.0752505	0.0214559	-0.380208	0.0204549	21.3251	21.2883	20.9265	20.939	20.9152	21.2508	21.2129	20.826	20.8767	20.8522	Cytosol
sp|O43665|RGS10_HUMAN	RGS10	Regulator of G-protein signaling 10 OS=Homo sapiens OX=9606 GN=RGS10 PE=1 SV=3	0.102466	17.5614	0.408861	0.258391	17.6638	0.241327	17.8197	0.0117906	17.8818	0.217985	0.0189871	0.062061	0.377731	17.4787	17.644	17.6099	17.7138	17.6677	17.8098	17.8297	17.9385	17.8828	17.8241	Cytosol
sp|O43670-2|ZN207_HUMAN	ZNF207	Isoform 2 of BUB3-interacting and GLEBS motif-containing protein ZNF207 OS=Homo sapiens OX=9606 GN=ZNF207	-0.0341281	21.2059	0.759182	-0.146533	21.1718	0.534288	21.0594	0.465701	21.0902	-0.081578	0.36564	0.0308271	0.860107	21.2551	21.1568	21.2456	21.0987	21.171	21.1738	20.945	21.1461	20.9825	21.142	Cytosol
sp|O43674|NDUB5_HUMAN	NDUFB5	NADH dehydrogenase [ubiquinone] 1 beta subcomplex subunit 5, mitochondrial OS=Homo sapiens OX=9606 GN=NDUFB5 PE=1 SV=1	-1.26836	21.2794	0.307822	-0.537598	20.0111	0.807793	20.7418	0.374245	21.317	1.30592	0.107541	0.575153	0.67759	21.3826	21.1762	21.0697	19.5118	19.4516	21.9346	19.549	21.3408	21.176	21.4342	Mitochondria
sp|O43676|NDUB3_HUMAN	NDUFB3	NADH dehydrogenase [ubiquinone] 1 beta subcomplex subunit 3 OS=Homo sapiens OX=9606 GN=NDUFB3 PE=1 SV=3	0.0216788	18.1842	0.623475	0.216858	18.2058	0.191681	18.401	0.0135902	18.2299	0.0240253	0.531848	-0.171153	0.11239	18.1588	18.2096	18.1766	18.2185	18.2224	18.3546	18.4475	18.2022	18.282	18.2054	Mitochondria
sp|O43678|NDUA2_HUMAN	NDUFA2	NADH dehydrogenase [ubiquinone] 1 alpha subcomplex subunit 2 OS=Homo sapiens OX=9606 GN=NDUFA2 PE=1 SV=3	-0.026597	18.7707	0.683045	-0.0319721	18.7441	0.310912	18.7387	0.000306094	18.434	-0.310074	0.00269265	-0.304699	0.0164112	18.7657	18.7757	18.6846	18.7822	18.7654	18.7514	18.726	18.437	18.438	18.427	Mitochondria
sp|O43681|ASNA_HUMAN	ASNA1	ATPase ASNA1 OS=Homo sapiens OX=9606 GN=ASNA1 PE=1 SV=2	-0.131906	21.4559	0.124232	0.131084	21.324	0.337548	21.587	0.0122912	21.4207	0.0966642	0.0751178	-0.166326	0.131461	21.5024	21.4094	21.3127	21.3356	21.3238	21.6271	21.5469	21.3685	21.4823	21.4112	Cytosol
sp|O43683|BUB1_HUMAN	BUB1	Mitotic checkpoint serine/threonine-protein kinase BUB1 OS=Homo sapiens OX=9606 GN=BUB1 PE=1 SV=1	-1.33159	19.4528	0.0859157	-0.256922	18.1212	0.671293	19.1959	0.00434534	18.4133	0.292044	0.102505	-0.782624	0.0255617	19.1262	19.7794	18.1159	18.3051	17.9426	19.19	19.2017	18.4335	18.4925	18.3138	Nucleus
sp|O43684|BUB3_HUMAN	BUB3	Mitotic checkpoint protein BUB3 OS=Homo sapiens OX=9606 GN=BUB3 PE=1 SV=1	0.00116171	21.4947	0.995747	-0.0735627	21.4959	0.780452	21.4211	0.810038	21.4542	-0.0416903	0.42713	0.0330341	0.728308	21.3649	21.6244	21.468	21.545	21.4746	21.3605	21.4817	21.3982	21.456	21.5083	Nucleus
sp|O43707|ACTN4_HUMAN	ACTN4	Alpha-actinin-4 OS=Homo sapiens OX=9606 GN=ACTN4 PE=1 SV=2	0.092357	22.6202	0.258177	0.310644	22.7125	0.12536	22.9308	0.000805801	23.0108	0.298326	0.00447027	0.0800384	0.21373	22.6527	22.5876	22.728	22.6584	22.7512	22.9038	22.9578	22.9702	23.0468	23.0155	Cytosol
sp|O43709-3|BUD23_HUMAN	BUD23	Isoform 3 of Probable 18S rRNA (guanine-N(7))-methyltransferase OS=Homo sapiens OX=9606 GN=BUD23	-0.970007	19.7744	0.0247196	-0.142004	18.8044	0.184159	19.6324	1.12665e-05	18.7949	-0.00947435	0.763768	-0.837477	0.0164112	19.7702	19.7786	18.8081	18.8441	18.7609	19.6648	19.5999	18.7895	18.792	18.8031	Cytosol
sp|O43716|GATC_HUMAN	GATC	Glutamyl-tRNA(Gln) amidotransferase subunit C, mitochondrial OS=Homo sapiens OX=9606 GN=GATC PE=1 SV=1	-0.491224	18.9265	0.092232	-0.142322	18.4352	0.520166	18.7841	0.00165116	18.2619	-0.173284	0.0543948	-0.522186	0.0174667	18.812	19.0409	18.3449	18.5239	18.4369	18.8031	18.7652	18.2846	18.2421	18.2591	Mitochondria
sp|O43719|HTSF1_HUMAN	HTATSF1	HIV Tat-specific factor 1 OS=Homo sapiens OX=9606 GN=HTATSF1 PE=1 SV=1	0.284245	21.1427	0.339043	-0.139666	21.427	0.732068	21.0031	0.057537	21.0812	-0.34577	0.00408011	0.0781415	0.215053	20.924	21.3614	21.3737	21.4776	21.4297	20.9944	21.0118	21.0976	21.03	21.1161	Nucleus
sp|O43739|CYH3_HUMAN	CYTH3	Cytohesin-3 OS=Homo sapiens OX=9606 GN=CYTH3 PE=1 SV=2	-0.261033	17.4704	0.436239	0.192102	17.2093	0.664132	17.6625	0.136977	17.502	0.292618	0.0715584	-0.160518	0.309752	17.2455	17.6953	17.0937	17.3709	17.1634	17.7434	17.5816	17.3949	17.5836	17.5274	Cytosol
sp|O43741|AAKB2_HUMAN	PRKAB2	5'-AMP-activated protein kinase subunit beta-2 OS=Homo sapiens OX=9606 GN=PRKAB2 PE=1 SV=1	0.168523	19.2354	0.289984	-0.0130787	19.4039	0.960313	19.2223	0.0818427	19.1954	-0.208485	0.00375861	-0.026883	0.727761	19.126	19.3448	19.4277	19.358	19.426	19.1562	19.2884	19.1925	19.1902	19.2036
sp|O43747|AP1G1_HUMAN	AP1G1	AP-1 complex subunit gamma-1 OS=Homo sapiens OX=9606 GN=AP1G1 PE=1 SV=5	0.250585	19.9687	0.0451887	0.203432	20.2192	0.242742	20.1721	0.00353928	20.3723	0.153006	0.036885	0.200158	0.136339	19.9966	19.9407	20.2302	20.2427	20.1849	20.1124	20.2318	20.385	20.304	20.4277	Cytosol
sp|O43752|STX6_HUMAN	STX6	Syntaxin-6 OS=Homo sapiens OX=9606 GN=STX6 PE=1 SV=1	0.199222	16.7741	0.314548	0.312327	16.9734	0.325337	17.0865	0.00475122	17.4051	0.431708	0.00540576	0.318603	0.0681567	16.6351	16.9132	16.9425	17.0307	16.947	17.0703	17.1027	17.4954	17.3862	17.3336	Golgi
sp|O43752|STX6_HUMAN	STX6	Syntaxin-6 OS=Homo sapiens OX=9606 GN=STX6 PE=1 SV=1	0.199222	16.7741	0.314548	0.312327	16.9734	0.325337	17.0865	0.00475122	17.4051	0.431708	0.00540576	0.318603	0.0681567	16.6351	16.9132	16.9425	17.0307	16.947	17.0703	17.1027	17.4954	17.3862	17.3336	Golgi.membrane
sp|O43765|SGTA_HUMAN	SGTA	Small glutamine-rich tetratricopeptide repeat-containing protein alpha OS=Homo sapiens OX=9606 GN=SGTA PE=1 SV=1	0.178573	20.3409	0.269207	0.225747	20.5195	0.432374	20.5667	0.0332314	20.7101	0.190637	0.01039	0.143464	0.270148	20.2261	20.4557	20.5392	20.5039	20.5154	20.4801	20.6532	20.7684	20.6898	20.6722	Cytosol
sp|O43766|LIAS_HUMAN	LIAS	Lipoyl synthase, mitochondrial OS=Homo sapiens OX=9606 GN=LIAS PE=1 SV=3	0.72386	17.6213	0.160192	0.117259	18.3451	0.868819	17.7385	0.06534	18.1254	-0.219788	0.121484	0.386814	0.254428	17.3324	17.9102	18.4191	18.19	18.4264	17.4984	17.9787	18.1922	18.016	18.1678	Mitochondria
sp|O43768-4|ENSA_HUMAN	ENSA	Isoform 4 of Alpha-endosulfine OS=Homo sapiens OX=9606 GN=ENSA	-0.121	20.6703	0.601863	-0.492658	20.5493	0.321698	20.1777	0.268732	20.5662	0.0168709	0.944526	0.388529	0.353577	20.4943	20.8463	20.6241	20.5276	20.4962	20.0491	20.3062	20.3957	20.9315	20.3713	Cytosol
sp|O43772|MCAT_HUMAN	SLC25A20	Mitochondrial carnitine/acylcarnitine carrier protein OS=Homo sapiens OX=9606 GN=SLC25A20 PE=1 SV=1	0.0806301	19.3201	0.598781	0.185195	19.4008	0.432374	19.5053	0.0850881	19.532	0.131225	0.0175448	0.0266608	0.326138	19.4379	19.2023	19.4339	19.4115	19.3569	19.5051	19.5055	19.5087	19.535	19.5522	Mitochondria
sp|O43776|SYNC_HUMAN	NARS1	Asparagine--tRNA ligase, cytoplasmic OS=Homo sapiens OX=9606 GN=NARS1 PE=1 SV=1	0.233099	21.2404	0.0355319	0.0946308	21.4735	0.281612	21.335	0.000590262	21.4778	0.00429488	0.805628	0.142763	0.0512187	21.2602	21.2206	21.4503	21.4943	21.4758	21.3052	21.3649	21.4859	21.4771	21.4703	Cytosol
sp|O43791|SPOP_HUMAN	SPOP	Speckle-type POZ protein OS=Homo sapiens OX=9606 GN=SPOP PE=1 SV=1	-0.932737	18.8087	0.0270499	-0.306592	17.876	0.217058	18.5022	1.94139e-05	17.2646	-0.611416	0.000396206	-1.23756	0.0164112	18.8891	18.7284	17.8567	17.8739	17.8975	18.5334	18.471	17.2301	17.2925	17.2712	Nucleus
sp|O43795|MYO1B_HUMAN	MYO1B	Unconventional myosin-Ib OS=Homo sapiens OX=9606 GN=MYO1B PE=1 SV=3	-0.0505221	21.7301	0.544902	-0.0511644	21.6795	0.687806	21.6789	0.106807	21.5896	-0.0899156	0.0620173	-0.0892733	0.210651	21.7863	21.6738	21.7146	21.6833	21.6407	21.7181	21.6397	21.6206	21.5532	21.5951
sp|O43805|SSNA1_HUMAN	SSNA1	Sjoegren syndrome nuclear autoantigen 1 OS=Homo sapiens OX=9606 GN=SSNA1 PE=1 SV=2	-0.0248985	18.5141	0.787051	0.0560702	18.4892	0.763522	18.5702	0.638026	18.5818	0.0926053	0.32416	0.0116366	0.948421	18.5405	18.4878	18.5128	18.4132	18.5417	18.4743	18.6661	18.6845	18.5809	18.4801	Cytosol
sp|O43808|PM34_HUMAN	SLC25A17	Peroxisomal membrane protein PMP34 OS=Homo sapiens OX=9606 GN=SLC25A17 PE=1 SV=1	-0.452856	17.3817	0.113381	-0.151014	16.9288	0.597822	17.2307	0.00984336	16.7543	-0.17458	0.153648	-0.476422	0.0817859	17.4459	17.3175	16.9043	17.0805	16.8017	17.3696	17.0918	16.7626	16.7896	16.7106	Peroxisome
sp|O43809|CPSF5_HUMAN	NUDT21	Cleavage and polyadenylation specificity factor subunit 5 OS=Homo sapiens OX=9606 GN=NUDT21 PE=1 SV=1	-0.0520435	20.6039	0.740488	-0.144328	20.5518	0.49333	20.4595	0.0359423	20.3231	-0.228728	0.0163046	-0.136443	0.0939742	20.7121	20.4957	20.6228	20.5048	20.5279	20.4495	20.4695	20.3572	20.3396	20.2726	Cytosol
sp|O43813|LANC1_HUMAN	LANCL1	Glutathione S-transferase LANCL1 OS=Homo sapiens OX=9606 GN=LANCL1 PE=1 SV=1	0.115249	19.0965	0.193763	0.382821	19.2117	0.128472	19.4793	0.000223286	19.5341	0.322372	0.000749572	0.0548002	0.113118	19.15	19.0429	19.1855	19.2278	19.2219	19.483	19.4756	19.5413	19.55	19.511	Cytosol
sp|O43815|STRN_HUMAN	STRN	Striatin OS=Homo sapiens OX=9606 GN=STRN PE=1 SV=4	-0.00383739	20.225	0.978424	0.204796	20.2212	0.352442	20.4298	0.0179336	20.4573	0.236161	0.00502585	0.0275278	0.50892	20.1245	20.3255	20.1882	20.2644	20.2108	20.4159	20.4437	20.4537	20.492	20.4262	Cytosol
sp|O43818|U3IP2_HUMAN	RRP9	U3 small nucleolar RNA-interacting protein 2 OS=Homo sapiens OX=9606 GN=RRP9 PE=1 SV=1	0.866584	18.9919	0.106212	0.368063	19.8584	0.496011	19.3599	0.00306662	20.3297	0.471274	0.0205777	0.969795	0.0387423	18.7554	19.2284	19.8422	19.7131	20.02	19.2104	19.5095	20.3173	20.2595	20.4124	Nucleus
sp|O43819|SCO2_HUMAN	SCO2	Protein SCO2 homolog, mitochondrial OS=Homo sapiens OX=9606 GN=SCO2 PE=1 SV=3	-0.258554	19.7574	0.047462	-0.496067	19.4989	0.13887	19.2614	0.000130242	18.7931	-0.7058	0.000948886	-0.468287	0.0505939	19.7952	19.7197	19.4875	19.5252	19.484	19.3312	19.1916	18.7186	18.8616	18.7991	Mitochondria
sp|O43822-4|CF410_HUMAN	CFAP410	Isoform 4 of Cilia- and flagella-associated protein 410 OS=Homo sapiens OX=9606 GN=CFAP410	-0.0552541	15.9126	0.368666	0.206181	15.8573	0.306586	16.1188	0.0380738	15.9561	0.0987661	0.122028	-0.162669	0.239129	15.9262	15.899	15.8162	15.906	15.8498	16.204	16.0335	15.9963	15.8887	15.9834
sp|O43823|AKAP8_HUMAN	AKAP8	A-kinase anchor protein 8 OS=Homo sapiens OX=9606 GN=AKAP8 PE=1 SV=1	-0.150126	21.1607	0.572063	-0.538113	21.0105	0.291299	20.6226	0.0113039	20.5859	-0.424697	0.00149544	-0.03671	0.462042	21.3712	20.9501	21.0506	20.9747	21.0064	20.6102	20.6349	20.5448	20.6263	20.5865	Cytosol
sp|O43824|GTPB6_HUMAN	GTPBP6	Putative GTP-binding protein 6 OS=Homo sapiens OX=9606 GN=GTPBP6 PE=2 SV=4	0.108101	20.4954	0.244219	-0.189718	20.6035	0.244793	20.3056	0.00165215	20.3099	-0.293528	0.001769	0.00429154	0.925592	20.5572	20.4335	20.6191	20.5807	20.6106	20.3023	20.3089	20.2852	20.2929	20.3517
sp|O43826-2|G6PT1_HUMAN	SLC37A4	Isoform 2 of Glucose-6-phosphate exchanger SLC37A4 OS=Homo sapiens OX=9606 GN=SLC37A4	0.0063472	16.9465	0.977538	0.379756	16.9528	0.317841	17.3262	0.0312694	17.1709	0.218096	0.0103352	-0.155313	0.0854436	17.1104	16.7826	16.9551	16.9965	16.9069	17.3492	17.3033	17.1288	17.1696	17.2144	ER
sp|O43837|IDH3B_HUMAN	IDH3B	Isocitrate dehydrogenase [NAD] subunit beta, mitochondrial OS=Homo sapiens OX=9606 GN=IDH3B PE=1 SV=2	0.0905061	19.0805	0.169837	0.260667	19.171	0.107623	19.3412	0.000389618	19.413	0.241996	0.00325614	0.0718348	0.136339	19.0689	19.0922	19.1832	19.2035	19.1264	19.3659	19.3166	19.4349	19.4026	19.4016	Mitochondria
sp|O43847-2|NRDC_HUMAN	NRDC	Isoform 2 of Nardilysin OS=Homo sapiens OX=9606 GN=NRDC	-0.31225	22.3311	0.0618007	-0.0529885	22.0188	0.652095	22.2781	0.000760431	21.9532	-0.0655909	0.0714499	-0.324852	0.0236537	22.3935	22.2687	22.0464	22.0089	22.0011	22.2906	22.2655	21.9821	21.9214	21.9562
sp|O43852-3|CALU_HUMAN	CALU	Isoform 3 of Calumenin OS=Homo sapiens OX=9606 GN=CALU	0.0538072	23.7563	0.432608	0.693037	23.8101	0.0922529	24.4494	7.36183e-05	24.5998	0.789623	0.000914117	0.150393	0.187557	23.7314	23.7813	23.7542	23.8356	23.8406	24.4047	24.494	24.5283	24.6609	24.61		Candidates
sp|O43852-4|CALU_HUMAN	CALU	Isoform 4 of Calumenin OS=Homo sapiens OX=9606 GN=CALU	0.0450318	16.5152	0.429244	0.714254	16.5602	0.084523	17.2294	0.000105378	17.2041	0.643889	0.00168137	-0.025333	0.798764	16.479	16.5513	16.57	16.5294	16.5812	17.2352	17.2236	17.3016	17.1485	17.1621		Candidates
sp|O43865|SAHH2_HUMAN	AHCYL1	S-adenosylhomocysteine hydrolase-like protein 1 OS=Homo sapiens OX=9606 GN=AHCYL1 PE=1 SV=2	-0.231311	20.8937	0.101249	-0.55091	20.6624	0.159569	20.3428	0.0321301	20.3608	-0.301591	0.127311	0.0180075	0.953448	20.8232	20.9643	20.6842	20.6495	20.6536	20.2647	20.421	20.2079	20.6262	20.2484	Cytosol
sp|O43896|KIF1C_HUMAN	KIF1C	Kinesin-like protein KIF1C OS=Homo sapiens OX=9606 GN=KIF1C PE=1 SV=3	-0.301355	18.9725	0.343248	0.212298	18.6712	0.619585	19.1848	0.0463096	19.0456	0.374444	0.00799738	-0.139208	0.15561	18.7476	19.1974	18.5936	18.7663	18.6535	19.2367	19.1329	19.0776	19.0001	19.0591	Cytosol
sp|O43909|EXTL3_HUMAN	EXTL3	Exostosin-like 3 OS=Homo sapiens OX=9606 GN=EXTL3 PE=1 SV=1	-0.0704538	18.5881	0.544931	-0.039666	18.5177	0.847582	18.5485	0.729957	18.5313	0.0135983	0.640616	-0.0171896	0.828513	18.6787	18.4975	18.4889	18.5348	18.5293	18.6099	18.487	18.4998	18.5598	18.5343	Golgi
sp|O43909|EXTL3_HUMAN	EXTL3	Exostosin-like 3 OS=Homo sapiens OX=9606 GN=EXTL3 PE=1 SV=1	-0.0704538	18.5881	0.544931	-0.039666	18.5177	0.847582	18.5485	0.729957	18.5313	0.0135983	0.640616	-0.0171896	0.828513	18.6787	18.4975	18.4889	18.5348	18.5293	18.6099	18.487	18.4998	18.5598	18.5343	Golgi.membrane
sp|O43913|ORC5_HUMAN	ORC5	Origin recognition complex subunit 5 OS=Homo sapiens OX=9606 GN=ORC5 PE=1 SV=1	0.0546787	19.0544	0.274087	-0.342747	19.1091	0.164901	18.7116	0.000860062	18.7279	-0.381207	0.00205072	0.0162191	0.86548	19.0647	19.044	19.1427	19.111	19.0734	18.779	18.6443	18.749	18.6754	18.7591	Nucleus
sp|O43920|NDUS5_HUMAN	NDUFS5	NADH dehydrogenase [ubiquinone] iron-sulfur protein 5 OS=Homo sapiens OX=9606 GN=NDUFS5 PE=1 SV=3	0.0487383	19.3102	0.126199	0.0597639	19.3589	0.195952	19.3699	0.0117543	19.2488	-0.110081	0.024587	-0.121107	0.0983699	19.2979	19.3225	19.3671	19.3656	19.344	19.3613	19.3785	19.2782	19.2019	19.2663	Mitochondria
sp|O43924|PDE6D_HUMAN	PDE6D	Retinal rod rhodopsin-sensitive cGMP 3',5'-cyclic phosphodiesterase subunit delta OS=Homo sapiens OX=9606 GN=PDE6D PE=1 SV=1	-0.0975776	16.3761	0.671088	0.0706123	16.2785	0.676634	16.4467	0.575197	16.2622	-0.0162748	0.929851	-0.184465	0.399746	16.3289	16.4232	16.0826	16.4358	16.3171	16.5246	16.3688	16.4051	16.0801	16.3015	Cytosol
sp|O43929|ORC4_HUMAN	ORC4	Origin recognition complex subunit 4 OS=Homo sapiens OX=9606 GN=ORC4 PE=1 SV=2	0.123476	19.4872	0.152142	-0.0872395	19.6106	0.342061	19.3999	0.162879	19.6784	0.0677899	0.641989	0.278505	0.26747	19.4821	19.4922	19.6134	19.5574	19.6612	19.3586	19.4413	19.8718	19.4938	19.6697	Nucleus
sp|O43933|PEX1_HUMAN	PEX1	Peroxisome biogenesis factor 1 OS=Homo sapiens OX=9606 GN=PEX1 PE=1 SV=1	-0.237468	19.8702	0.0491116	0.0350824	19.6327	0.798636	19.9053	0.00570383	19.7266	0.0938656	0.0270183	-0.178685	0.122217	19.9089	19.8315	19.6429	19.6119	19.6434	19.9687	19.8419	19.7652	19.7058	19.7088	Peroxisome
sp|O60216|RAD21_HUMAN	RAD21	Double-strand-break repair protein rad21 homolog OS=Homo sapiens OX=9606 GN=RAD21 PE=1 SV=2	0.0477183	21.4508	0.688882	-0.131156	21.4985	0.365745	21.3196	0.00386455	21.114	-0.384469	0.00583058	-0.205595	0.0717013	21.4031	21.4984	21.4306	21.5907	21.4741	21.3675	21.2717	21.142	21.1181	21.082	Cytosol
sp|O60220|TIM8A_HUMAN	TIMM8A	Mitochondrial import inner membrane translocase subunit Tim8 A OS=Homo sapiens OX=9606 GN=TIMM8A PE=1 SV=1	0.755682	17.3647	0.0878448	-0.397128	18.1204	0.272971	16.9676	0.0155198	18.1573	0.0368547	0.914569	1.18966	0.105165	17.3726	17.3568	17.9772	18.3677	18.0162	16.8232	17.112	18.4445	18.3343	17.693	Mitochondria
sp|O60231|DHX16_HUMAN	DHX16	Pre-mRNA-splicing factor ATP-dependent RNA helicase DHX16 OS=Homo sapiens OX=9606 GN=DHX16 PE=1 SV=2	0.0449811	20.714	0.473309	-0.00277519	20.759	0.97961	20.7112	0.0175267	20.6055	-0.153539	0.00586343	-0.105782	0.0946451	20.6741	20.7539	20.7419	20.7944	20.7406	20.7424	20.6801	20.6246	20.5909	20.6009	Nucleus
sp|O60232|ZNRD2_HUMAN	ZNRD2	Protein ZNRD2 OS=Homo sapiens OX=9606 GN=ZNRD2 PE=1 SV=1	-0.235396	20.1518	0.036315	-0.672292	19.9164	0.0796757	19.4795	1.09798e-05	19.3758	-0.540564	0.000253213	-0.103669	0.0298554	20.1239	20.1796	19.9299	19.9022	19.917	19.466	19.4929	19.3762	19.3709	19.3803	Cytosol
sp|O60243|H6ST1_HUMAN	HS6ST1	Heparan-sulfate 6-O-sulfotransferase 1 OS=Homo sapiens OX=9606 GN=HS6ST1 PE=1 SV=5	-1.30269	14.9251	0.0468978	0.439152	13.6224	0.336536	15.3643	0.000733835	13.7524	0.129998	0.517011	-1.61184	0.0352488	14.9221	14.9281	13.4934	13.8765	13.4974	15.5691	15.1594	13.7724	13.8983	13.5866
sp|O60244|MED14_HUMAN	MED14	Mediator of RNA polymerase II transcription subunit 14 OS=Homo sapiens OX=9606 GN=MED14 PE=1 SV=2	-0.0296776	20.0932	0.708806	-0.115606	20.0635	0.417908	19.9776	0.00200333	19.7539	-0.309587	0.0017661	-0.223659	0.0598996	20.151	20.0354	20.0537	20.0925	20.0445	20.018	19.9372	19.761	19.7153	19.7855	Nucleus
sp|O60256|KPRB_HUMAN	PRPSAP2	Phosphoribosyl pyrophosphate synthase-associated protein 2 OS=Homo sapiens OX=9606 GN=PRPSAP2 PE=1 SV=1	0.183583	20.5387	0.117985	0.178074	20.7223	0.266331	20.7167	0.00383797	20.8348	0.112574	0.0117715	0.118083	0.0678654	20.4757	20.6017	20.7075	20.7287	20.7306	20.718	20.7155	20.8634	20.8392	20.8019
sp|O60262|GBG7_HUMAN	GNG7	Guanine nucleotide-binding protein G(I)/G(S)/G(O) subunit gamma-7 OS=Homo sapiens OX=9606 GN=GNG7 PE=1 SV=1	0.384947	16.6581	0.0751541	0.585757	17.043	0.122361	17.2438	0.00107142	17.3809	0.337872	0.0145409	0.137062	0.257929	16.7344	16.5818	17.0109	17.0087	17.1095	17.239	17.2487	17.3072	17.4847	17.3508
sp|O60264|SMCA5_HUMAN	SMARCA5	SWI/SNF-related matrix-associated actin-dependent regulator of chromatin subfamily A member 5 OS=Homo sapiens OX=9606 GN=SMARCA5 PE=1 SV=1	0.0363093	22.0322	0.274482	-0.142119	22.0685	0.143567	21.89	0.000523848	21.8358	-0.232708	0.00215734	-0.0542803	0.25054	22.0112	22.0531	22.0783	22.0553	22.0717	21.8785	21.9016	21.8153	21.8749	21.817	Nucleus
sp|O60266|ADCY3_HUMAN	ADCY3	Adenylate cyclase type 3 OS=Homo sapiens OX=9606 GN=ADCY3 PE=1 SV=3	-0.589725	17.6701	0.0356844	0.257651	17.0803	0.196067	17.9277	0.000526652	17.5768	0.496433	0.00619935	-0.350943	0.0854553	17.608	17.7321	17.0677	17.1284	17.0449	17.9088	17.9466	17.7002	17.4981	17.532
sp|O60268|K0513_HUMAN	KIAA0513	Uncharacterized protein KIAA0513 OS=Homo sapiens OX=9606 GN=KIAA0513 PE=1 SV=1	-0.224582	14.8733	0.131372	0.431281	14.6487	0.084523	15.3046	0.00163521	15.0917	0.443032	0.0128377	-0.212831	0.175545	14.8528	14.8938	14.5605	14.6628	14.7228	15.3139	15.2952	15.2084	15.0737	14.9932	Cytosol	Candidates
sp|O60271-4|JIP4_HUMAN	SPAG9	Isoform 4 of C-Jun-amino-terminal kinase-interacting protein 4 OS=Homo sapiens OX=9606 GN=SPAG9	0.0481015	21.6392	0.861432	0.283794	21.6873	0.463283	21.9229	0.0430873	22.0538	0.366509	0.00949542	0.130816	0.145034	21.4432	21.8351	21.6203	21.7795	21.662	21.9116	21.9343	21.9929	22.1084	22.0599	Cytosol
sp|O60279|SUSD5_HUMAN	SUSD5	Sushi domain-containing protein 5 OS=Homo sapiens OX=9606 GN=SUSD5 PE=1 SV=3	-0.333077	17.4341	0.354925	0.18885	17.1011	0.620968	17.623	0.113874	17.3578	0.256695	0.186338	-0.265233	0.207442	17.2345	17.6338	17.0771	17.3022	16.9239	17.6753	17.5707	17.2491	17.5205	17.3037
sp|O60281|ZN292_HUMAN	ZNF292	Zinc finger protein 292 OS=Homo sapiens OX=9606 GN=ZNF292 PE=1 SV=3	0.196368	15.6811	0.443167	0.262137	15.8774	0.334828	15.9432	0.198443	15.9694	0.0919112	0.487932	0.0261426	0.739418	15.5693	15.7928	15.6893	16.0232	15.9199	15.9909	15.8955	16.0052	15.9143	15.9885	Nucleus
sp|O60282|KIF5C_HUMAN	KIF5C	Kinesin heavy chain isoform 5C OS=Homo sapiens OX=9606 GN=KIF5C PE=1 SV=1	-0.462652	18.1225	0.139122	0.568514	17.6598	0.193636	18.691	0.00310124	18.119	0.459221	0.0282886	-0.571944	0.0678654	18.2583	17.9866	17.6187	17.7969	17.5639	18.73	18.652	18.0201	18.2856	18.0514	Cytosol
sp|O60287|NPA1P_HUMAN	URB1	Nucleolar pre-ribosomal-associated protein 1 OS=Homo sapiens OX=9606 GN=URB1 PE=1 SV=4	-0.0382824	21.4401	0.451095	-0.336619	21.4018	0.113504	21.1035	3.18283e-05	20.8706	-0.531193	0.000339415	-0.232857	0.0222931	21.4761	21.404	21.3853	21.4218	21.3983	21.1191	21.0878	20.8802	20.8787	20.8529	Nucleus
sp|O60291-2|MGRN1_HUMAN	MGRN1	Isoform 2 of E3 ubiquitin-protein ligase MGRN1 OS=Homo sapiens OX=9606 GN=MGRN1	-0.740232	16.7362	0.059208	0.304708	15.996	0.210043	17.0409	0.00342303	16.4845	0.488544	0.0470711	-0.556396	0.11073	16.6704	16.802	15.8651	16.1399	15.9828	17.0892	16.9925	16.6764	16.2728	16.5043
sp|O60292|SI1L3_HUMAN	SIPA1L3	Signal-induced proliferation-associated 1-like protein 3 OS=Homo sapiens OX=9606 GN=SIPA1L3 PE=1 SV=3	-0.0762523	17.1543	0.408747	0.126412	17.078	0.161089	17.2807	0.0231792	17.1527	0.0746683	0.199088	-0.127996	0.0387587	17.1372	17.1713	17.0501	17.1583	17.0256	17.2632	17.2982	17.1582	17.137	17.1627	Plasma.Membrane
sp|O60293|ZC3H1_HUMAN	ZFC3H1	Zinc finger C3H1 domain-containing protein OS=Homo sapiens OX=9606 GN=ZFC3H1 PE=1 SV=3	0.269433	18.4152	0.131969	-0.0330041	18.6847	0.898562	18.3822	0.0156483	18.3577	-0.327008	0.000707276	-0.0245705	0.819644	18.5137	18.3168	18.6567	18.6889	18.7084	18.4734	18.291	18.3578	18.3423	18.3729	Nucleus
sp|O60294|TYW4_HUMAN	LCMT2	tRNA wybutosine-synthesizing protein 4 OS=Homo sapiens OX=9606 GN=LCMT2 PE=1 SV=3	-0.0942505	16.0941	0.494696	-0.124004	15.9998	0.507646	15.9701	0.0282395	15.7785	-0.221291	0.0282886	-0.191538	0.114934	16.0304	16.1578	15.9891	16.0959	15.9144	16.0438	15.8964	15.7776	15.776	15.782
sp|O60296|TRAK2_HUMAN	TRAK2	Trafficking kinesin-binding protein 2 OS=Homo sapiens OX=9606 GN=TRAK2 PE=1 SV=2	-0.35816	14.5121	0.182795	0.00231814	14.1539	0.994362	14.5144	0.131784	14.3552	0.201273	0.205121	-0.159206	0.490763	14.3777	14.6464	14.191	14.031	14.2397	14.6253	14.4035	14.4457	14.4541	14.1657
sp|O60306|AQR_HUMAN	AQR	RNA helicase aquarius OS=Homo sapiens OX=9606 GN=AQR PE=1 SV=4	0.258679	21.6098	0.0573922	0.0886269	21.8685	0.260554	21.6985	0.00387734	21.8275	-0.04099	0.389045	0.129062	0.106304	21.5821	21.6376	21.8622	21.8282	21.9151	21.6851	21.7119	21.825	21.7838	21.8738	Nucleus
sp|O60307|MAST3_HUMAN	MAST3	Microtubule-associated serine/threonine-protein kinase 3 OS=Homo sapiens OX=9606 GN=MAST3 PE=1 SV=2	-0.0853622	15.4212	0.545904	0.213183	15.3358	0.38752	15.6344	0.0449742	15.6807	0.3449	0.0338217	0.046355	0.798709	15.3509	15.4914	15.285	15.4398	15.2828	15.7293	15.5394	15.7318	15.7699	15.5405
sp|O60308|CE104_HUMAN	CEP104	Centrosomal protein of 104 kDa OS=Homo sapiens OX=9606 GN=CEP104 PE=1 SV=1	-0.538153	15.304	0.0427916	-0.187064	14.7658	0.28	15.1169	0.00148614	14.5614	-0.204415	0.101673	-0.555503	0.0595011	15.2346	15.3733	14.7227	14.8187	14.7561	15.106	15.1279	14.6969	14.4313	14.5561
sp|O60313-2|OPA1_HUMAN	OPA1	Isoform 2 of Dynamin-like 120 kDa protein, mitochondrial OS=Homo sapiens OX=9606 GN=OPA1	0.0284047	21.7292	0.542887	0.269278	21.7577	0.0931956	21.9985	0.000258751	21.9714	0.213794	0.00281849	-0.0270787	0.283097	21.7411	21.7174	21.7405	21.7338	21.7987	21.9811	22.0159	21.9617	21.9802	21.9724	Mitochondria	Candidates
sp|O60315|ZEB2_HUMAN	ZEB2	Zinc finger E-box-binding homeobox 2 OS=Homo sapiens OX=9606 GN=ZEB2 PE=1 SV=1	-0.435562	17.1386	0.19663	0.232607	16.703	0.53631	17.3712	0.0177404	16.8043	0.101252	0.429283	-0.566916	0.0611884	16.9403	17.3368	16.6321	16.8182	16.6587	17.3883	17.3541	16.7999	16.9436	16.6694	Nucleus
sp|O60318|GANP_HUMAN	MCM3AP	Germinal-center associated nuclear protein OS=Homo sapiens OX=9606 GN=MCM3AP PE=1 SV=2	0.111482	19.1347	0.208078	0.0496794	19.2462	0.684692	19.1844	0.114962	19.1928	-0.0533368	0.00241511	0.00846566	0.807457	19.1935	19.0759	19.2444	19.2396	19.2545	19.2138	19.1549	19.1883	19.195	19.1952	Cytosol
sp|O60331-3|PI51C_HUMAN	PIP5K1C	Isoform 3 of Phosphatidylinositol 4-phosphate 5-kinase type-1 gamma OS=Homo sapiens OX=9606 GN=PIP5K1C	-0.598902	17.9002	0.132156	-0.0390476	17.3013	0.925465	17.8612	0.0446164	17.4773	0.175964	0.338292	-0.383891	0.216362	18.0901	17.7104	17.4029	17.1626	17.3385	17.7646	17.9578	17.3369	17.7138	17.3813
sp|O60333-2|KIF1B_HUMAN	KIF1B	Isoform 2 of Kinesin-like protein KIF1B OS=Homo sapiens OX=9606 GN=KIF1B	-0.444756	20.7174	0.0270499	-0.236713	20.2726	0.181932	20.4807	4.37892e-05	19.8194	-0.453265	0.00094202	-0.661307	0.0222931	20.7095	20.7252	20.2659	20.3136	20.2384	20.5337	20.4276	19.8534	19.8022	19.8024	Cytosol
sp|O60333-2|KIF1B_HUMAN	KIF1B	Isoform 2 of Kinesin-like protein KIF1B OS=Homo sapiens OX=9606 GN=KIF1B	-0.444756	20.7174	0.0270499	-0.236713	20.2726	0.181932	20.4807	4.37892e-05	19.8194	-0.453265	0.00094202	-0.661307	0.0222931	20.7095	20.7252	20.2659	20.3136	20.2384	20.5337	20.4276	19.8534	19.8022	19.8024	Cytosol
sp|O60333-2|KIF1B_HUMAN	KIF1B	Isoform 2 of Kinesin-like protein KIF1B OS=Homo sapiens OX=9606 GN=KIF1B	-0.444756	20.7174	0.0270499	-0.236713	20.2726	0.181932	20.4807	4.37892e-05	19.8194	-0.453265	0.00094202	-0.661307	0.0222931	20.7095	20.7252	20.2659	20.3136	20.2384	20.5337	20.4276	19.8534	19.8022	19.8024	Cytosol
sp|O60333-3|KIF1B_HUMAN	KIF1B	Isoform 3 of Kinesin-like protein KIF1B OS=Homo sapiens OX=9606 GN=KIF1B	-0.781827	19.0511	0.0247196	0.0181632	18.2692	0.853946	19.0692	1.89782e-05	18.154	-0.115236	0.0134174	-0.915226	0.0164112	19.0917	19.0104	18.2624	18.299	18.2464	19.1019	19.0366	18.1282	18.1583	18.1754	Cytosol
sp|O60333-3|KIF1B_HUMAN	KIF1B	Isoform 3 of Kinesin-like protein KIF1B OS=Homo sapiens OX=9606 GN=KIF1B	-0.781827	19.0511	0.0247196	0.0181632	18.2692	0.853946	19.0692	1.89782e-05	18.154	-0.115236	0.0134174	-0.915226	0.0164112	19.0917	19.0104	18.2624	18.299	18.2464	19.1019	19.0366	18.1282	18.1583	18.1754	Cytosol
sp|O60333-3|KIF1B_HUMAN	KIF1B	Isoform 3 of Kinesin-like protein KIF1B OS=Homo sapiens OX=9606 GN=KIF1B	-0.781827	19.0511	0.0247196	0.0181632	18.2692	0.853946	19.0692	1.89782e-05	18.154	-0.115236	0.0134174	-0.915226	0.0164112	19.0917	19.0104	18.2624	18.299	18.2464	19.1019	19.0366	18.1282	18.1583	18.1754	Cytosol
sp|O60336|MABP1_HUMAN	MAPKBP1	Mitogen-activated protein kinase-binding protein 1 OS=Homo sapiens OX=9606 GN=MAPKBP1 PE=1 SV=4	-0.16469	14.9874	0.368651	0.0337189	14.8227	0.787963	15.0211	0.0969572	14.7915	-0.031267	0.76715	-0.229676	0.0809503	14.9223	15.0526	14.8299	14.9443	14.694	15.0393	15.003	14.8013	14.7204	14.8526
sp|O60341-2|KDM1A_HUMAN	KDM1A	Isoform 2 of Lysine-specific histone demethylase 1A OS=Homo sapiens OX=9606 GN=KDM1A	0.00356483	20.7768	0.965198	-0.00475725	20.7803	0.971481	20.772	0.181477	20.7003	-0.0800372	0.0147113	-0.0717151	0.113236	20.7136	20.8399	20.7897	20.769	20.7823	20.7585	20.7856	20.7179	20.6734	20.7096	Nucleus
sp|O60343|TBCD4_HUMAN	TBC1D4	TBC1 domain family member 4 OS=Homo sapiens OX=9606 GN=TBC1D4 PE=1 SV=2	0.227408	20.6183	0.0930038	-0.0224833	20.8457	0.845018	20.5958	0.0200985	20.6981	-0.147575	0.0637529	0.102316	0.300265	20.635	20.6016	20.8897	20.7703	20.8772	20.5371	20.6546	20.666	20.7577	20.6707	Cytosol
sp|O60427|FADS1_HUMAN	FADS1	Acyl-CoA (8-3)-desaturase OS=Homo sapiens OX=9606 GN=FADS1 PE=1 SV=3	-0.684611	16.8913	0.137861	1.13016	16.2067	0.188537	18.0215	0.000761653	17.1907	0.983956	0.00152799	-0.830816	0.0371013	17.1585	16.6242	16.2012	16.196	16.2229	17.9755	18.0674	17.1735	17.3279	17.0706
sp|O60443|GSDME_HUMAN	GSDME	Gasdermin-E OS=Homo sapiens OX=9606 GN=GSDME PE=1 SV=2	-0.0868436	16.1522	0.777708	1.36388	16.0654	0.148746	17.5161	0.000107176	17.9359	1.8705	0.000253213	0.419773	0.0174667	16.3916	15.9128	16.0984	16.072	16.0257	17.5257	17.5065	17.9519	17.9475	17.9082		Candidates
sp|O60447-2|EVI5_HUMAN	EVI5	Isoform 2 of Ecotropic viral integration site 5 protein homolog OS=Homo sapiens OX=9606 GN=EVI5	-0.117653	18.0108	0.720476	0.130935	17.8932	0.757063	18.1417	0.334706	18.1272	0.234082	0.076106	-0.0145064	0.828	17.7876	18.234	17.8738	18.0375	17.7682	18.1784	18.1051	18.1231	18.1734	18.0852	Cytosol
sp|O60462|NRP2_HUMAN	NRP2	Neuropilin-2 OS=Homo sapiens OX=9606 GN=NRP2 PE=1 SV=3	-0.424491	14.7951	0.116423	0.285223	14.3706	0.223436	15.0803	0.00507515	14.5268	0.156176	0.261368	-0.553538	0.0570004	14.8115	14.7787	14.3767	14.5138	14.2213	15.1619	14.9988	14.6132	14.5504	14.4167
sp|O60476|MA1A2_HUMAN	MAN1A2	Mannosyl-oligosaccharide 1,2-alpha-mannosidase IB OS=Homo sapiens OX=9606 GN=MAN1A2 PE=1 SV=1	-0.000538057	19.7149	0.995951	0.40533	19.7144	0.178832	20.1203	0.000484846	20.2521	0.537652	0.000776757	0.131783	0.198415	19.7859	19.6439	19.7235	19.6974	19.7223	20.0664	20.1741	20.2052	20.3047	20.2462	Golgi	Candidates
sp|O60476|MA1A2_HUMAN	MAN1A2	Mannosyl-oligosaccharide 1,2-alpha-mannosidase IB OS=Homo sapiens OX=9606 GN=MAN1A2 PE=1 SV=1	-0.000538057	19.7149	0.995951	0.40533	19.7144	0.178832	20.1203	0.000484846	20.2521	0.537652	0.000776757	0.131783	0.198415	19.7859	19.6439	19.7235	19.6974	19.7223	20.0664	20.1741	20.2052	20.3047	20.2462	Golgi.membrane	Candidates
sp|O60488|ACSL4_HUMAN	ACSL4	Long-chain-fatty-acid--CoA ligase 4 OS=Homo sapiens OX=9606 GN=ACSL4 PE=1 SV=2	-0.612426	20.4685	0.0526674	-0.483642	19.8561	0.196161	19.9848	0.000189584	19.2872	-0.568815	0.00115388	-0.6976	0.0247756	20.5669	20.3701	19.8489	19.9202	19.7991	20.0566	19.9131	19.3179	19.2726	19.2712
sp|O60493|SNX3_HUMAN	SNX3	Sorting nexin-3 OS=Homo sapiens OX=9606 GN=SNX3 PE=1 SV=3	-0.496398	20.2191	0.0270499	-0.0396518	19.7227	0.699339	20.1795	0.000327292	19.9223	0.199558	0.00831789	-0.257188	0.0593166	20.2309	20.2074	19.7058	19.7717	19.6908	20.2336	20.1254	19.9466	19.8895	19.9308	Endosome
sp|O60499|STX10_HUMAN	STX10	Syntaxin-10 OS=Homo sapiens OX=9606 GN=STX10 PE=1 SV=1	0.191246	17.2831	0.173139	0.534855	17.4743	0.134979	17.8179	0.000982322	17.8386	0.364284	0.00511388	0.0206751	0.800803	17.2059	17.3602	17.4237	17.4915	17.5077	17.8419	17.7939	17.908	17.8309	17.7769	Golgi
sp|O60499|STX10_HUMAN	STX10	Syntaxin-10 OS=Homo sapiens OX=9606 GN=STX10 PE=1 SV=1	0.191246	17.2831	0.173139	0.534855	17.4743	0.134979	17.8179	0.000982322	17.8386	0.364284	0.00511388	0.0206751	0.800803	17.2059	17.3602	17.4237	17.4915	17.5077	17.8419	17.7939	17.908	17.8309	17.7769	Golgi.membrane
sp|O60502|OGA_HUMAN	OGA	Protein O-GlcNAcase OS=Homo sapiens OX=9606 GN=OGA PE=1 SV=2	0.13884	20.8794	0.42012	-0.0791397	21.0183	0.753948	20.8003	0.135734	20.9034	-0.114827	0.0153637	0.103152	0.079705	20.7451	21.0137	20.9967	21.043	21.0151	20.7925	20.8081	20.8724	20.9316	20.9064	Cytosol
sp|O60503|ADCY9_HUMAN	ADCY9	Adenylate cyclase type 9 OS=Homo sapiens OX=9606 GN=ADCY9 PE=1 SV=4	-0.115889	17.6147	0.233189	0.113603	17.4988	0.346014	17.7283	0.0288548	17.5107	0.0119171	0.852421	-0.217575	0.101725	17.6627	17.5667	17.5372	17.4464	17.5127	17.7014	17.7551	17.5431	17.5611	17.4279	Plasma.Membrane
sp|O60504|VINEX_HUMAN	SORBS3	Vinexin OS=Homo sapiens OX=9606 GN=SORBS3 PE=1 SV=2	-0.0797524	16.8263	0.536627	0.201513	16.7465	0.296261	17.0278	0.0385835	16.7733	0.0268344	0.71824	-0.254431	0.0797327	16.7509	16.9016	16.7072	16.8292	16.7031	16.9984	17.0571	16.8471	16.765	16.7079	Cytosol
sp|O60506-3|HNRPQ_HUMAN	SYNCRIP	Isoform 3 of Heterogeneous nuclear ribonucleoprotein Q OS=Homo sapiens OX=9606 GN=SYNCRIP	0.0593788	17.9388	0.755706	-0.346993	17.9982	0.274491	17.5918	0.00750249	17.4594	-0.538781	0.00920216	-0.132409	0.367928	17.8369	18.0406	17.9606	18.1247	17.9092	17.5157	17.6678	17.4123	17.3985	17.5673	Cytosol
sp|O60506-3|HNRPQ_HUMAN	SYNCRIP	Isoform 3 of Heterogeneous nuclear ribonucleoprotein Q OS=Homo sapiens OX=9606 GN=SYNCRIP	0.0593788	17.9388	0.755706	-0.346993	17.9982	0.274491	17.5918	0.00750249	17.4594	-0.538781	0.00920216	-0.132409	0.367928	17.8369	18.0406	17.9606	18.1247	17.9092	17.5157	17.6678	17.4123	17.3985	17.5673	Cytosol
sp|O60506|HNRPQ_HUMAN	SYNCRIP	Heterogeneous nuclear ribonucleoprotein Q OS=Homo sapiens OX=9606 GN=SYNCRIP PE=1 SV=2	0.117816	22.2972	0.0778732	-0.317815	22.415	0.0795641	21.9794	8.60957e-05	22.0217	-0.393304	0.00124867	0.0423277	0.379489	22.2857	22.3087	22.4268	22.383	22.4353	21.9883	21.9705	22.0597	21.9821	22.0233	Cytosol
sp|O60506|HNRPQ_HUMAN	SYNCRIP	Heterogeneous nuclear ribonucleoprotein Q OS=Homo sapiens OX=9606 GN=SYNCRIP PE=1 SV=2	0.117816	22.2972	0.0778732	-0.317815	22.415	0.0795641	21.9794	8.60957e-05	22.0217	-0.393304	0.00124867	0.0423277	0.379489	22.2857	22.3087	22.4268	22.383	22.4353	21.9883	21.9705	22.0597	21.9821	22.0233	Cytosol
sp|O60508|PRP17_HUMAN	CDC40	Pre-mRNA-processing factor 17 OS=Homo sapiens OX=9606 GN=CDC40 PE=1 SV=1	-0.087509	21.7679	0.452753	-0.220901	21.6804	0.382786	21.547	0.10397	21.4637	-0.216684	0.100596	-0.0832922	0.666224	21.6757	21.8602	21.6938	21.6739	21.6736	21.4698	21.6242	21.313	21.6107	21.4675	Nucleus
sp|O60518|RNBP6_HUMAN	RANBP6	Ran-binding protein 6 OS=Homo sapiens OX=9606 GN=RANBP6 PE=1 SV=2	-0.109727	17.5787	0.368709	-0.0869999	17.469	0.54699	17.4917	0.0112524	17.273	-0.195986	0.0186044	-0.218713	0.0439062	17.651	17.5064	17.5264	17.4061	17.4745	17.4668	17.5166	17.2383	17.3052	17.2755	Cytosol
sp|O60524|NEMF_HUMAN	NEMF	Nuclear export mediator factor NEMF OS=Homo sapiens OX=9606 GN=NEMF PE=1 SV=4	0.206237	20.8862	0.0756594	-0.0250768	21.0924	0.776001	20.8611	0.00775465	20.9972	-0.095164	0.079868	0.13615	0.126555	20.8388	20.9335	21.0841	21.1155	21.0777	20.8564	20.8658	21.0372	20.9336	21.0209	Nucleus
sp|O60547|GMDS_HUMAN	GMDS	GDP-mannose 4,6 dehydratase OS=Homo sapiens OX=9606 GN=GMDS PE=1 SV=1	0.0250765	20.3955	0.86325	0.422987	20.4205	0.214839	20.8185	0.00348541	20.7927	0.372192	0.00293838	-0.0257193	0.75937	20.5014	20.2895	20.4559	20.3815	20.4242	20.8669	20.77	20.7457	20.7815	20.851		Candidates
sp|O60551|NMT2_HUMAN	NMT2	Glycylpeptide N-tetradecanoyltransferase 2 OS=Homo sapiens OX=9606 GN=NMT2 PE=1 SV=1	0.0689524	19.6787	0.402347	0.218885	19.7476	0.220917	19.8976	0.00169104	19.9873	0.239684	0.00127821	0.0897516	0.0778032	19.7417	19.6157	19.7359	19.7437	19.7633	19.8932	19.9019	19.9648	20.0156	19.9815	Cytosol
sp|O60563|CCNT1_HUMAN	CCNT1	Cyclin-T1 OS=Homo sapiens OX=9606 GN=CCNT1 PE=1 SV=1	0.0850211	17.84	0.207822	-0.0645108	17.9251	0.532412	17.7755	0.225282	17.8508	-0.0742321	0.329092	0.0752998	0.530341	17.8157	17.8644	17.8825	17.9367	17.956	17.7268	17.8243	17.7869	17.9558	17.8097	Nucleus
sp|O60566-3|BUB1B_HUMAN	BUB1B	Isoform 3 of Mitotic checkpoint serine/threonine-protein kinase BUB1 beta OS=Homo sapiens OX=9606 GN=BUB1B	-0.0158673	20.7624	0.785064	-0.234699	20.7465	0.210344	20.5277	0.00214657	20.5075	-0.239051	0.00184015	-0.0202184	0.754173	20.7189	20.8059	20.7339	20.7618	20.7439	20.4821	20.5734	20.4717	20.5309	20.52	Cytosol
sp|O60568|PLOD3_HUMAN	PLOD3	Multifunctional procollagen lysine hydroxylase and glycosyltransferase LH3 OS=Homo sapiens OX=9606 GN=PLOD3 PE=1 SV=1	0.133186	18.7766	0.233336	0.544079	18.9098	0.132808	19.3207	0.000343395	19.4374	0.527592	0.00148701	0.116699	0.227821	18.8477	18.7055	18.9281	18.8749	18.9263	19.2849	19.3564	19.4056	19.509	19.3975
sp|O60573|IF4E2_HUMAN	EIF4E2	Eukaryotic translation initiation factor 4E type 2 OS=Homo sapiens OX=9606 GN=EIF4E2 PE=1 SV=1	-0.128867	20.5135	0.471512	0.00508011	20.3846	0.987894	20.5185	0.24778	20.3748	-0.0097709	0.803703	-0.143718	0.0741453	20.6484	20.3786	20.4279	20.3317	20.3942	20.5539	20.4831	20.3583	20.3691	20.397	Cytosol
sp|O60583|CCNT2_HUMAN	CCNT2	Cyclin-T2 OS=Homo sapiens OX=9606 GN=CCNT2 PE=1 SV=2	0.0411498	14.446	0.690266	-0.347581	14.4872	0.295847	14.0985	0.00303317	13.876	-0.611152	0.00274262	-0.222421	0.263776	14.5286	14.3634	14.491	14.4824	14.4883	13.9865	14.2104	13.9934	13.7951	13.8396	Cytosol
sp|O60610|DIAP1_HUMAN	DIAPH1	Protein diaphanous homolog 1 OS=Homo sapiens OX=9606 GN=DIAPH1 PE=1 SV=2	0.0362108	22.2029	0.619662	0.000930964	22.2391	0.994022	22.2038	0.0165193	22.3697	0.130573	0.00703295	0.165853	0.0541895	22.1451	22.2607	22.2258	22.2523	22.2391	22.1804	22.2272	22.3491	22.4032	22.3567	Cytosol
sp|O60613|SEP15_HUMAN	SELENOF	Selenoprotein F OS=Homo sapiens OX=9606 GN=SELENOF PE=1 SV=4	0.239434	13.5237	0.408747	0.653142	13.7631	0.178832	14.1768	0.0493123	14.2169	0.453767	0.120934	0.0400593	0.910182	13.5203	13.527	13.6879	14.0192	13.5822	14.321	14.0326	14.3898	13.9279	14.3329	ER
sp|O60645|EXOC3_HUMAN	EXOC3	Exocyst complex component 3 OS=Homo sapiens OX=9606 GN=EXOC3 PE=1 SV=3	0.0432307	20.0449	0.396117	0.287526	20.0881	0.105436	20.3324	0.000131979	20.3423	0.254176	0.00110466	0.00988026	0.39592	20.0722	20.0176	20.058	20.1156	20.0908	20.3419	20.3229	20.343	20.3437	20.3402	Cytosol	Candidates
sp|O60658|PDE8A_HUMAN	PDE8A	High affinity cAMP-specific and IBMX-insensitive 3',5'-cyclic phosphodiesterase 8A OS=Homo sapiens OX=9606 GN=PDE8A PE=1 SV=2	-0.216628	16.7216	0.107767	-0.112312	16.505	0.458372	16.6093	0.028766	16.4774	-0.0275292	0.615737	-0.131845	0.219031	16.6797	16.7635	16.4411	16.5536	16.5203	16.6735	16.545	16.5296	16.444	16.4587
sp|O60664|PLIN3_HUMAN	PLIN3	Perilipin-3 OS=Homo sapiens OX=9606 GN=PLIN3 PE=1 SV=3	0.168743	20.0799	0.0480399	0.10471	20.2487	0.175546	20.1846	0.00145883	20.3299	0.0812592	0.0565575	0.145292	0.0711733	20.0836	20.0763	20.2397	20.225	20.2813	20.1624	20.2068	20.3494	20.3483	20.2921	Endosome
sp|O60673|REV3L_HUMAN	REV3L	DNA polymerase zeta catalytic subunit OS=Homo sapiens OX=9606 GN=REV3L PE=1 SV=2	-0.279277	17.0833	0.117604	-0.346258	16.804	0.0689627	16.737	0.0113717	16.463	-0.341049	0.0678935	-0.274068	0.235699	17.0758	17.0908	16.742	16.9159	16.7542	16.737	16.7371	16.4154	16.3191	16.6544	Nucleus
sp|O60675|MAFK_HUMAN	MAFK	Transcription factor MafK OS=Homo sapiens OX=9606 GN=MAFK PE=1 SV=1	0.467604	15.3003	0.171436	0.375911	15.7679	0.292837	15.6762	0.0402005	15.4739	-0.294055	0.0613555	-0.202363	0.0509348	15.1521	15.4486	15.5907	15.894	15.8191	15.6739	15.6786	15.4301	15.517	15.4745	Nucleus
sp|O60678|ANM3_HUMAN	PRMT3	Protein arginine N-methyltransferase 3 OS=Homo sapiens OX=9606 GN=PRMT3 PE=1 SV=4	-0.198335	21.0403	0.142852	-0.528898	20.8419	0.122627	20.5114	0.000145799	20.3455	-0.496459	0.000767666	-0.165896	0.0341054	21.1095	20.9711	20.8737	20.8555	20.7966	20.5118	20.511	20.3754	20.3293	20.3318	Cytosol
sp|O60683-2|PEX10_HUMAN	PEX10	Isoform 2 of Peroxisome biogenesis factor 10 OS=Homo sapiens OX=9606 GN=PEX10	0.0377804	16.2753	0.829166	-0.0322529	16.313	0.78081	16.243	0.84282	16.2613	-0.0517543	0.621577	0.0182789	0.83075	16.3255	16.225	16.1871	16.439	16.313	16.2809	16.2051	16.325	16.1986	16.2603	Peroxisome
sp|O60684|IMA7_HUMAN	KPNA6	Importin subunit alpha-7 OS=Homo sapiens OX=9606 GN=KPNA6 PE=1 SV=1	-0.0835235	19.4229	0.124232	-0.102984	19.3393	0.13887	19.3199	0.00603786	19.1882	-0.151172	0.0306245	-0.131712	0.143119	19.4367	19.409	19.3208	19.3269	19.3703	19.3286	19.3111	19.1448	19.2545	19.1651
sp|O60701|UGDH_HUMAN	UGDH	UDP-glucose 6-dehydrogenase OS=Homo sapiens OX=9606 GN=UGDH PE=1 SV=1	0.0449894	21.4188	0.746291	0.0957944	21.4637	0.60598	21.5146	0.507625	21.5068	0.0430809	0.347111	-0.00772405	0.860797	21.5141	21.3234	21.5221	21.4116	21.4576	21.5436	21.4855	21.4802	21.5226	21.5178
sp|O60704|TPST2_HUMAN	TPST2	Protein-tyrosine sulfotransferase 2 OS=Homo sapiens OX=9606 GN=TPST2 PE=1 SV=1	1.04434	15.0495	0.139196	0.991042	16.0938	0.366581	16.0405	0.00349014	17.304	1.21015	0.00194316	1.26345	0.0727113	14.6771	15.4219	16.1544	15.8941	16.233	15.689	16.392	17.31	17.2831	17.3188	Golgi
sp|O60704|TPST2_HUMAN	TPST2	Protein-tyrosine sulfotransferase 2 OS=Homo sapiens OX=9606 GN=TPST2 PE=1 SV=1	1.04434	15.0495	0.139196	0.991042	16.0938	0.366581	16.0405	0.00349014	17.304	1.21015	0.00194316	1.26345	0.0727113	14.6771	15.4219	16.1544	15.8941	16.233	15.689	16.392	17.31	17.2831	17.3188	Golgi.membrane
sp|O60716-3|CTND1_HUMAN	CTNND1	Isoform 1AC of Catenin delta-1 OS=Homo sapiens OX=9606 GN=CTNND1	-0.245392	21.5242	0.313996	-0.232853	21.2789	0.476313	21.2914	0.205092	21.3016	0.0227056	0.759207	0.0101667	0.902318	21.3582	21.6903	21.261	21.3597	21.2159	21.3066	21.2762	21.2517	21.378	21.275	Cytosol
sp|O60716-3|CTND1_HUMAN	CTNND1	Isoform 1AC of Catenin delta-1 OS=Homo sapiens OX=9606 GN=CTNND1	-0.245392	21.5242	0.313996	-0.232853	21.2789	0.476313	21.2914	0.205092	21.3016	0.0227056	0.759207	0.0101667	0.902318	21.3582	21.6903	21.261	21.3597	21.2159	21.3066	21.2762	21.2517	21.378	21.275	Cytosol
sp|O60749|SNX2_HUMAN	SNX2	Sorting nexin-2 OS=Homo sapiens OX=9606 GN=SNX2 PE=1 SV=2	0.116565	21.8568	0.0821193	0.0831428	21.9734	0.166958	21.94	0.00689251	21.9587	-0.0146636	0.510144	0.0187584	0.272916	21.8695	21.8442	21.9879	21.94	21.9923	21.929	21.9509	21.9535	21.9554	21.9673	Endosome
sp|O60762|DPM1_HUMAN	DPM1	Dolichol-phosphate mannosyltransferase subunit 1 OS=Homo sapiens OX=9606 GN=DPM1 PE=1 SV=1	0.0984475	20.3887	0.0592924	0.259849	20.4872	0.0810397	20.6486	0.000153484	20.6529	0.165717	0.00358476	0.00431565	0.893333	20.3824	20.3951	20.4829	20.5084	20.4703	20.6379	20.6593	20.6581	20.6747	20.6259	ER
sp|O60763-2|USO1_HUMAN	USO1	Isoform 2 of General vesicular transport factor p115 OS=Homo sapiens OX=9606 GN=USO1	0.396907	21.5528	0.0625943	0.22866	21.9498	0.293204	21.7815	0.00191693	22.1415	0.19174	0.0352766	0.359987	0.0637244	21.5417	21.564	21.9795	21.8539	22.0159	21.6918	21.8712	22.1256	22.1503	22.1486	Cytosol
sp|O60779|S19A2_HUMAN	SLC19A2	Thiamine transporter 1 OS=Homo sapiens OX=9606 GN=SLC19A2 PE=1 SV=2	0.13745	14.3059	0.351717	0.0225773	14.4433	0.954606	14.3284	0.489575	14.4548	0.0114662	0.840817	0.126339	0.528416	14.3954	14.2163	14.4251	14.3858	14.519	14.1586	14.4983	14.4883	14.4566	14.4195	Plasma.Membrane
sp|O60783|RT14_HUMAN	MRPS14	28S ribosomal protein S14, mitochondrial OS=Homo sapiens OX=9606 GN=MRPS14 PE=1 SV=1	-0.00797482	16.4621	0.951464	0.0525337	16.4541	0.582997	16.5147	0.344944	16.3923	-0.0618543	0.410903	-0.122363	0.13872	16.4273	16.4969	16.3517	16.4815	16.5292	16.4773	16.552	16.4173	16.3479	16.4117	Mitochondria
sp|O60784-2|TOM1_HUMAN	TOM1	Isoform 2 of Target of Myb protein 1 OS=Homo sapiens OX=9606 GN=TOM1	0.0868473	18.2022	0.509805	-0.217106	18.289	0.35842	17.9851	0.0271098	18.0066	-0.282466	0.0189598	0.0214872	0.860797	18.1027	18.3017	18.2495	18.3243	18.2934	17.9393	18.0309	18.0381	18.0795	17.9021	Cytosol
sp|O60809|PRA10_HUMAN	PRAMEF10	PRAME family member 10 OS=Homo sapiens OX=9606 GN=PRAMEF10 PE=2 SV=4	0.0177584	18.1806	0.911176	0.00797287	18.1984	0.956067	18.1886	0.540275	18.1039	-0.0944747	0.296421	-0.0846892	0.314676	18.2508	18.1105	18.2076	18.0979	18.2897	18.1999	18.1773	18.0271	18.1427	18.1419
sp|O60825-2|F262_HUMAN	PFKFB2	Isoform 2 of 6-phosphofructo-2-kinase/fructose-2,6-bisphosphatase 2 OS=Homo sapiens OX=9606 GN=PFKFB2	0.0394547	17.6308	0.737548	0.135055	17.6703	0.445013	17.7659	0.437029	17.6551	-0.015224	0.844853	-0.110824	0.365447	17.6693	17.5924	17.5719	17.7191	17.7199	17.846	17.6858	17.707	17.6695	17.5888
sp|O60826|CCD22_HUMAN	CCDC22	Coiled-coil domain-containing protein 22 OS=Homo sapiens OX=9606 GN=CCDC22 PE=1 SV=1	-0.0564392	20.5123	0.339273	-0.253867	20.4558	0.179402	20.2584	0.000305434	20.1032	-0.352689	0.000518817	-0.155261	0.0725949	20.5532	20.4714	20.4365	20.4591	20.472	20.2971	20.2198	20.1128	20.1156	20.0811	Endosome
sp|O60828|PQBP1_HUMAN	PQBP1	Polyglutamine-binding protein 1 OS=Homo sapiens OX=9606 GN=PQBP1 PE=1 SV=1	-0.209775	17.9152	0.627936	-0.135561	17.7054	0.828407	17.7796	0.593731	18.0056	0.300181	0.22474	0.225966	0.504233	17.5919	18.2384	17.7411	17.8231	17.5519	17.6941	17.8651	17.813	18.3236	17.8801	Cytosol
sp|O60830-2|TI17B_HUMAN	TIMM17B	Isoform 2 of Mitochondrial import inner membrane translocase subunit Tim17-B OS=Homo sapiens OX=9606 GN=TIMM17B	-0.0777821	19.0021	0.109372	0.154551	18.9243	0.248429	19.1566	0.00544582	18.9771	0.0528406	0.0975347	-0.179492	0.0866948	19.0197	18.9844	18.9026	18.9316	18.9386	19.2046	19.1086	18.9842	19.0034	18.9438	Mitochondria
sp|O60832|DKC1_HUMAN	DKC1	H/ACA ribonucleoprotein complex subunit DKC1 OS=Homo sapiens OX=9606 GN=DKC1 PE=1 SV=3	0.193226	21.4532	0.0982064	-0.060865	21.6464	0.439462	21.3923	0.00294	21.4355	-0.210928	0.00755985	0.0431633	0.257091	21.4921	21.4143	21.6772	21.5945	21.6676	21.3854	21.3992	21.4037	21.4452	21.4576	Cytosol
sp|O60841|IF2P_HUMAN	EIF5B	Eukaryotic translation initiation factor 5B OS=Homo sapiens OX=9606 GN=EIF5B PE=1 SV=4	0.0880272	22.9881	0.274482	-0.133535	23.0761	0.340924	22.8545	0.0577079	22.8884	-0.187689	0.0624015	0.0338734	0.789589	22.9767	22.9995	23.1006	23.0107	23.117	22.792	22.9171	22.7989	22.9756	22.8908	Cytosol
sp|O60858-3|TRI13_HUMAN	TRIM13	Isoform 3 of E3 ubiquitin-protein ligase TRIM13 OS=Homo sapiens OX=9606 GN=TRIM13	-0.321916	18.1849	0.0940387	-0.067635	17.863	0.612306	18.1173	0.00162556	17.7175	-0.145466	0.0543464	-0.399747	0.0245471	18.1163	18.2535	17.7959	17.9315	17.8616	18.0958	18.1387	17.7475	17.6763	17.7287	ER
sp|O60869|EDF1_HUMAN	EDF1	Endothelial differentiation-related factor 1 OS=Homo sapiens OX=9606 GN=EDF1 PE=1 SV=1	-0.242667	21.2156	0.0488924	-0.261409	20.973	0.186526	20.9542	0.00436036	20.9232	-0.0497448	0.197403	-0.0310021	0.676001	21.1977	21.2336	20.9817	21.0074	20.9298	20.8956	21.0128	20.9539	20.906	20.9097	Cytosol
sp|O60870|KIN17_HUMAN	KIN	DNA/RNA-binding protein KIN17 OS=Homo sapiens OX=9606 GN=KIN PE=1 SV=2	-0.0657607	19.6026	0.529843	-0.00584259	19.5368	0.970017	19.5967	0.275549	19.4933	-0.0435352	0.437579	-0.103453	0.216694	19.5307	19.6745	19.4958	19.5839	19.5307	19.5838	19.6096	19.4557	19.5625	19.4616	Cytosol
sp|O60879|DIAP2_HUMAN	DIAPH2	Protein diaphanous homolog 2 OS=Homo sapiens OX=9606 GN=DIAPH2 PE=1 SV=1	0.0321446	19.6531	0.812757	0.239738	19.6853	0.320117	19.8929	0.0416191	19.8041	0.118879	0.0179095	-0.0887136	0.152416	19.7499	19.5563	19.6464	19.7286	19.6807	19.9342	19.8515	19.8047	19.8029	19.8048	Cytosol
sp|O60884|DNJA2_HUMAN	DNAJA2	DnaJ homolog subfamily A member 2 OS=Homo sapiens OX=9606 GN=DNAJA2 PE=1 SV=1	-0.11724	20.3297	0.261466	-0.0479713	20.2125	0.433069	20.2818	0.212897	20.3057	0.0931559	0.200165	0.0238869	0.726437	20.3026	20.3569	20.1784	20.2927	20.1664	20.2675	20.296	20.3696	20.2602	20.2871
sp|O60885|BRD4_HUMAN	BRD4	Bromodomain-containing protein 4 OS=Homo sapiens OX=9606 GN=BRD4 PE=1 SV=2	-0.00664891	20.4891	0.888658	-0.068754	20.4825	0.620968	20.4203	0.0866424	20.3192	-0.163225	0.0477664	-0.10112	0.418151	20.4551	20.5231	20.4921	20.4862	20.4691	20.3534	20.4873	20.2879	20.4117	20.2581	Nucleus
sp|O60888-2|CUTA_HUMAN	CUTA	Isoform A of Protein CutA OS=Homo sapiens OX=9606 GN=CUTA	0.607529	19.3527	0.0651875	0.237388	19.9602	0.591369	19.5901	0.0233778	20.0684	0.108204	0.444394	0.478345	0.202743	19.3421	19.3632	20.0355	19.8051	20.0399	19.3535	19.8266	20.2212	19.9982	19.9858
sp|O60906|NSMA_HUMAN	SMPD2	Sphingomyelin phosphodiesterase 2 OS=Homo sapiens OX=9606 GN=SMPD2 PE=1 SV=2	-0.216959	16.2972	0.250847	0.895981	16.0802	0.10581	17.1931	0.000120371	17.2258	1.14557	0.00105615	0.0326268	0.729633	16.248	16.3463	15.9596	16.2079	16.0731	17.2692	17.117	17.2131	17.2046	17.2596		Candidates
sp|O60907|TBL1X_HUMAN	TBL1X	F-box-like/WD repeat-containing protein TBL1X OS=Homo sapiens OX=9606 GN=TBL1X PE=1 SV=3	0.0328805	18.1008	0.687196	0.0873057	18.1337	0.518542	18.1881	0.439178	18.1363	0.00260503	0.935765	-0.0518202	0.39382	18.1624	18.0393	18.1241	18.1179	18.1592	18.2231	18.1532	18.176	18.1037	18.1293	Nucleus
sp|O60909-3|B4GT2_HUMAN	B4GALT2	Isoform 3 of Beta-1,4-galactosyltransferase 2 OS=Homo sapiens OX=9606 GN=B4GALT2	-0.468586	14.0551	0.109372	0.38141	13.5865	0.296074	14.4365	0.00579708	14.0881	0.501607	0.0187857	-0.348389	0.169369	14.1976	13.9126	13.6421	13.5162	13.6013	14.4921	14.3809	13.9049	14.1337	14.2258	Golgi
sp|O60909-3|B4GT2_HUMAN	B4GALT2	Isoform 3 of Beta-1,4-galactosyltransferase 2 OS=Homo sapiens OX=9606 GN=B4GALT2	-0.468586	14.0551	0.109372	0.38141	13.5865	0.296074	14.4365	0.00579708	14.0881	0.501607	0.0187857	-0.348389	0.169369	14.1976	13.9126	13.6421	13.5162	13.6013	14.4921	14.3809	13.9049	14.1337	14.2258	Golgi.membrane
sp|O60911|CATL2_HUMAN	CTSV	Cathepsin L2 OS=Homo sapiens OX=9606 GN=CTSV PE=1 SV=2	-0.760469	19.3455	0.0302503	0.0367674	18.585	0.884318	19.3822	0.000885485	18.6956	0.110593	0.224558	-0.686643	0.0537985	19.2929	19.3981	18.6475	18.5837	18.5238	19.5029	19.2616	18.6537	18.8055	18.6276	Lysosome
sp|O60921|HUS1_HUMAN	HUS1	Checkpoint protein HUS1 OS=Homo sapiens OX=9606 GN=HUS1 PE=1 SV=1	0.0251333	17.0436	0.644812	0.143423	17.0688	0.293749	17.1871	0.222048	17.1456	0.076818	0.322093	-0.0414719	0.737713	17.0829	17.0044	17.0599	17.0921	17.0543	17.2282	17.146	17.1672	17.0376	17.232	Cytosol
sp|O60925|PFD1_HUMAN	PFDN1	Prefoldin subunit 1 OS=Homo sapiens OX=9606 GN=PFDN1 PE=1 SV=2	0.0287983	20.0099	0.878979	0.0716026	20.0387	0.782859	20.0815	0.591991	20.1536	0.114865	0.314087	0.0720604	0.664219	20.1027	19.9171	20.1226	19.912	20.0816	19.9758	20.1873	20.1045	20.266	20.0902
sp|O60927|PP1RB_HUMAN	PPP1R11	E3 ubiquitin-protein ligase PPP1R11 OS=Homo sapiens OX=9606 GN=PPP1R11 PE=1 SV=1	-0.159461	14.9401	0.820003	0.0103682	14.7806	0.992584	14.9504	0.751585	15.1236	0.342973	0.206605	0.173144	0.645425	14.4179	15.4622	14.6974	14.9504	14.6941	14.8292	15.0717	14.8337	15.4398	15.0972
sp|O60930|RNH1_HUMAN	RNASEH1	Ribonuclease H1 OS=Homo sapiens OX=9606 GN=RNASEH1 PE=1 SV=2	-0.0480598	15.8043	0.849322	0.0672276	15.7562	0.737355	15.8715	0.103739	15.5587	-0.197555	0.146579	-0.312843	0.0164112	15.6967	15.9119	15.5802	15.8986	15.7899	15.8662	15.8768	15.5609	15.5473	15.5677	Cytosol
sp|O60931-2|CTNS_HUMAN	CTNS	Isoform 2 of Cystinosin OS=Homo sapiens OX=9606 GN=CTNS	-1.59282	16.9354	0.0818285	-0.827506	15.3426	0.294504	16.1079	0.00200387	14.8156	-0.527002	0.0788346	-1.29231	0.0282029	17.2341	16.6367	15.3995	15.621	15.0073	16.2455	15.9703	14.7428	14.9289	14.775	Lysosome
sp|O60934|NBN_HUMAN	NBN	Nibrin OS=Homo sapiens OX=9606 GN=NBN PE=1 SV=1	0.110924	19.671	0.337761	-0.110462	19.7819	0.510185	19.5605	0.019529	19.5697	-0.212201	0.00416618	0.009185	0.855598	19.5838	19.7582	19.7845	19.7873	19.774	19.5677	19.5534	19.5262	19.6103	19.5727	Nucleus
sp|O60941|DTNB_HUMAN	DTNB	Dystrobrevin beta OS=Homo sapiens OX=9606 GN=DTNB PE=1 SV=1	-0.192907	17.3014	0.160637	-0.188029	17.1085	0.292063	17.1134	0.00528793	16.5304	-0.578104	0.0210523	-0.582982	0.103684	17.3753	17.2275	17.0662	17.1085	17.1508	17.1116	17.1151	16.404	16.7717	16.4155	Cytosol
sp|O60942|MCE1_HUMAN	RNGTT	mRNA-capping enzyme OS=Homo sapiens OX=9606 GN=RNGTT PE=1 SV=1	0.149943	19.7582	0.225342	0.174868	19.9081	0.31401	19.9331	0.0148131	20.0157	0.107569	0.0261931	0.082644	0.0517139	19.833	19.6834	19.9228	19.8632	19.9383	19.9268	19.9393	19.9963	20.0235	20.0273	Nucleus
sp|O75027-2|ABCB7_HUMAN	ABCB7	Isoform 2 of ATP-binding cassette sub-family B member 7, mitochondrial OS=Homo sapiens OX=9606 GN=ABCB7	-0.0347125	21.0918	0.707435	-0.141404	21.0571	0.350374	20.9504	0.00277807	20.783	-0.274079	0.00197328	-0.167388	0.0454303	21.1593	21.0244	21.088	21.0296	21.0537	20.9673	20.9336	20.7528	20.7879	20.8085	Mitochondria
sp|O75044|SRGP2_HUMAN	SRGAP2	SLIT-ROBO Rho GTPase-activating protein 2 OS=Homo sapiens OX=9606 GN=SRGAP2 PE=1 SV=3	0.00441354	20.9354	0.971231	0.0105625	20.9398	0.948306	20.9459	0.668794	20.9993	0.059516	0.316846	0.053367	0.447689	20.8776	20.9931	20.8958	21.0273	20.8962	21.0037	20.8882	21.0103	20.9821	21.0055	Cytosol
sp|O75051|PLXA2_HUMAN	PLXNA2	Plexin-A2 OS=Homo sapiens OX=9606 GN=PLXNA2 PE=1 SV=4	-0.0721028	19.2247	0.765114	-0.786673	19.1525	0.173078	18.438	0.000623466	18.1491	-1.00349	0.00145785	-0.288916	0.0820407	19.387	19.0623	19.228	19.0377	19.1919	18.4683	18.4077	18.1083	18.244	18.0948	Plasma.Membrane
sp|O75054-2|IGSF3_HUMAN	IGSF3	Isoform 2 of Immunoglobulin superfamily member 3 OS=Homo sapiens OX=9606 GN=IGSF3	-0.138514	19.1154	0.243654	0.132965	18.9769	0.198097	19.2483	0.0131381	19.0872	0.110342	0.119884	-0.161136	0.0450794	19.1454	19.0854	18.9754	18.9	19.0552	19.2639	19.2328	19.0967	19.1085	19.0565
sp|O75061-2|AUXI_HUMAN	DNAJC6	Isoform 2 of Putative tyrosine-protein phosphatase auxilin OS=Homo sapiens OX=9606 GN=DNAJC6	0.0240103	14.6068	0.927101	0.862246	14.6308	0.115929	15.469	0.00148932	15.394	0.763236	0.00805455	-0.0749997	0.531982	14.6563	14.5572	14.4533	14.8325	14.6065	15.5598	15.3783	15.4505	15.3775	15.354		Candidates
sp|O75063|XYLK_HUMAN	FAM20B	Glycosaminoglycan xylosylkinase OS=Homo sapiens OX=9606 GN=FAM20B PE=1 SV=1	-0.0184246	18.7762	0.943765	0.437477	18.7577	0.218613	19.2136	0.0109953	19.1824	0.424646	0.0181496	-0.0312557	0.218129	18.6531	18.8992	18.6549	18.9276	18.6908	19.2318	19.1955	19.1796	19.1875	19.1801	Golgi
sp|O75063|XYLK_HUMAN	FAM20B	Glycosaminoglycan xylosylkinase OS=Homo sapiens OX=9606 GN=FAM20B PE=1 SV=1	-0.0184246	18.7762	0.943765	0.437477	18.7577	0.218613	19.2136	0.0109953	19.1824	0.424646	0.0181496	-0.0312557	0.218129	18.6531	18.8992	18.6549	18.9276	18.6908	19.2318	19.1955	19.1796	19.1875	19.1801	Golgi.membrane
sp|O75064|DEN4B_HUMAN	DENND4B	DENN domain-containing protein 4B OS=Homo sapiens OX=9606 GN=DENND4B PE=1 SV=4	0.0217663	15.0255	0.902539	0.646244	15.0473	0.13887	15.6717	0.00267019	15.5146	0.467355	0.0122781	-0.157123	0.281754	14.9732	15.0778	14.9504	15.1844	15.007	15.7607	15.5828	15.56	15.5513	15.4327	Golgi
sp|O75064|DEN4B_HUMAN	DENND4B	DENN domain-containing protein 4B OS=Homo sapiens OX=9606 GN=DENND4B PE=1 SV=4	0.0217663	15.0255	0.902539	0.646244	15.0473	0.13887	15.6717	0.00267019	15.5146	0.467355	0.0122781	-0.157123	0.281754	14.9732	15.0778	14.9504	15.1844	15.007	15.7607	15.5828	15.56	15.5513	15.4327	Golgi.membrane.associated
sp|O75072|FKTN_HUMAN	FKTN	Fukutin OS=Homo sapiens OX=9606 GN=FKTN PE=1 SV=2	-0.0133319	16.0177	0.852877	0.352616	16.0044	0.112351	16.3703	0.00299093	16.2716	0.267168	0.0177222	-0.0987802	0.343648	16.0502	15.9853	15.9533	16.0254	16.0345	16.395	16.3457	16.2501	16.2033	16.3612	Golgi	Candidates
sp|O75072|FKTN_HUMAN	FKTN	Fukutin OS=Homo sapiens OX=9606 GN=FKTN PE=1 SV=2	-0.0133319	16.0177	0.852877	0.352616	16.0044	0.112351	16.3703	0.00299093	16.2716	0.267168	0.0177222	-0.0987802	0.343648	16.0502	15.9853	15.9533	16.0254	16.0345	16.395	16.3457	16.2501	16.2033	16.3612	Golgi.membrane	Candidates
sp|O75083|WDR1_HUMAN	WDR1	WD repeat-containing protein 1 OS=Homo sapiens OX=9606 GN=WDR1 PE=1 SV=4	0.0112105	21.1765	0.755293	0.323662	21.1877	0.0957332	21.5002	4.54265e-05	21.5259	0.338184	0.000503783	0.0257324	0.368816	21.1504	21.2026	21.1947	21.1744	21.1941	21.492	21.5083	21.5018	21.545	21.5309	Cytosol	Candidates
sp|O75110|ATP9A_HUMAN	ATP9A	Probable phospholipid-transporting ATPase IIA OS=Homo sapiens OX=9606 GN=ATP9A PE=1 SV=3	-0.187357	14.9382	0.161963	0.599322	14.7508	0.222072	15.5375	0.00399058	15.3809	0.630106	0.00564867	-0.156574	0.518223	14.978	14.8984	14.7673	14.6709	14.8143	15.7068	15.3682	15.4939	15.2504	15.3985		Candidates
sp|O75113|N4BP1_HUMAN	N4BP1	NEDD4-binding protein 1 OS=Homo sapiens OX=9606 GN=N4BP1 PE=1 SV=4	-0.112115	18.9501	0.301243	-0.167993	18.838	0.37615	18.7821	0.0170004	18.6259	-0.212075	0.0198444	-0.156198	0.195725	18.9909	18.9094	18.915	18.7822	18.8168	18.8617	18.7026	18.6424	18.5876	18.6477	Nucleus
sp|O75116|ROCK2_HUMAN	ROCK2	Rho-associated protein kinase 2 OS=Homo sapiens OX=9606 GN=ROCK2 PE=1 SV=4	0.159541	21.7755	0.152836	0.0497895	21.935	0.777378	21.8252	0.0373298	22.0309	0.0958942	0.125737	0.205646	0.160086	21.759	21.7919	21.9698	21.8592	21.976	21.7314	21.9191	22.0084	22.0168	22.0675	Cytosol
sp|O75121|MFA3L_HUMAN	MFAP3L	Microfibrillar-associated protein 3-like OS=Homo sapiens OX=9606 GN=MFAP3L PE=1 SV=3	-0.0564365	15.5688	0.859655	-0.966387	15.5124	0.181198	14.6025	0.000922685	14.2357	-1.27672	0.00210361	-0.366768	0.133436	15.7857	15.352	15.5712	15.3785	15.5876	14.5872	14.6177	14.1625	14.4145	14.13
sp|O75122-3|CLAP2_HUMAN	CLASP2	Isoform 3 of CLIP-associating protein 2 OS=Homo sapiens OX=9606 GN=CLASP2	0.0183029	21.2615	0.683444	0.258981	21.2798	0.136161	21.5204	0.00145751	21.5145	0.234735	0.00597711	-0.00594318	0.934355	21.2311	21.2918	21.2731	21.2645	21.3017	21.4945	21.5463	21.481	21.5728	21.4896	Cytosol	Candidates
sp|O75131|CPNE3_HUMAN	CPNE3	Copine-3 OS=Homo sapiens OX=9606 GN=CPNE3 PE=1 SV=1	0.0229504	20.9392	0.831616	-0.240877	20.9621	0.228667	20.6983	0.00204577	20.6491	-0.313056	0.00178947	-0.0492289	0.109751	21.012	20.8664	20.9948	20.9165	20.9752	20.7002	20.6965	20.6701	20.6384	20.6387	Cytosol
sp|O75140|DEPD5_HUMAN	DEPDC5	GATOR complex protein DEPDC5 OS=Homo sapiens OX=9606 GN=DEPDC5 PE=1 SV=2	0.0100838	15.1399	0.872893	0.171628	15.1499	0.301055	15.3115	0.0715154	15.3035	0.153587	0.0776548	-0.00795735	0.95343	15.1117	15.168	15.1101	15.1502	15.1896	15.3762	15.2468	15.221	15.3922	15.2974	Cytosol
sp|O75143-5|ATG13_HUMAN	ATG13	Isoform 5 of Autophagy-related protein 13 OS=Homo sapiens OX=9606 GN=ATG13	-0.0703377	17.6474	0.097389	0.0526994	17.577	0.602022	17.7001	0.332815	17.5804	0.00333714	0.969156	-0.1197	0.41608	17.668	17.6268	17.5773	17.5704	17.5835	17.6501	17.7501	17.5652	17.7007	17.4753
sp|O75145|LIPA3_HUMAN	PPFIA3	Liprin-alpha-3 OS=Homo sapiens OX=9606 GN=PPFIA3 PE=1 SV=3	-0.0199965	15.2806	0.89836	0.114843	15.2607	0.53004	15.3955	0.269309	15.3977	0.137055	0.149491	0.00221566	0.985919	15.2014	15.3599	15.1609	15.3187	15.3024	15.45	15.341	15.465	15.3196	15.4085
sp|O75146|HIP1R_HUMAN	HIP1R	Huntingtin-interacting protein 1-related protein OS=Homo sapiens OX=9606 GN=HIP1R PE=1 SV=2	-0.229689	19.898	0.185517	-0.0490827	19.6683	0.796906	19.849	0.0359066	19.6506	-0.0177612	0.758344	-0.198368	0.0870487	19.8113	19.9848	19.6139	19.7488	19.6424	19.9038	19.7941	19.6855	19.6409	19.6254	Cytosol
sp|O75147|OBSL1_HUMAN	OBSL1	Obscurin-like protein 1 OS=Homo sapiens OX=9606 GN=OBSL1 PE=1 SV=4	-1.22507	19.5466	0.0247196	-0.0161934	18.3215	0.91684	19.5304	1.9589e-05	18.3489	0.0273601	0.459876	-1.18151	0.0164112	19.6163	19.4769	18.342	18.3457	18.2768	19.5704	19.4904	18.3331	18.3843	18.3292	Cytosol
sp|O75150|BRE1B_HUMAN	RNF40	E3 ubiquitin-protein ligase BRE1B OS=Homo sapiens OX=9606 GN=RNF40 PE=1 SV=5	-0.33233	21.2015	0.067418	0.121674	20.8692	0.327478	21.3232	0.00425861	20.9918	0.12258	0.17798	-0.331424	0.0788971	21.1777	21.2254	20.8063	20.9475	20.8538	21.3726	21.2738	21.047	20.8942	21.0341	Nucleus
sp|O75151|PHF2_HUMAN	PHF2	Lysine-specific demethylase PHF2 OS=Homo sapiens OX=9606 GN=PHF2 PE=1 SV=4	-0.174101	20.3835	0.329334	0.162763	20.2094	0.458298	20.5462	0.0968286	20.377	0.167584	0.181312	-0.16928	0.31208	20.2764	20.4905	20.199	20.2946	20.1346	20.576	20.5165	20.242	20.5026	20.3863	Nucleus
sp|O75152|ZC11A_HUMAN	ZC3H11A	Zinc finger CCCH domain-containing protein 11A OS=Homo sapiens OX=9606 GN=ZC3H11A PE=1 SV=3	0.291139	21.4629	0.216077	-0.112827	21.754	0.750777	21.35	0.0459247	21.6926	-0.0613556	0.357816	0.34261	0.11785	21.304	21.6217	21.7435	21.7704	21.7481	21.2476	21.4525	21.6264	21.7906	21.6609
sp|O75153|CLU_HUMAN	CLUH	Clustered mitochondria protein homolog OS=Homo sapiens OX=9606 GN=CLUH PE=1 SV=2	-0.444847	22.3634	0.0247196	-0.184297	21.9186	0.135766	22.1791	2.25294e-05	21.722	-0.196547	0.00194433	-0.457097	0.0174667	22.3532	22.3737	21.8933	21.9422	21.9202	22.1527	22.2056	21.7163	21.7102	21.7396	Cytosol
sp|O75153|CLU_HUMAN	CLUH	Clustered mitochondria protein homolog OS=Homo sapiens OX=9606 GN=CLUH PE=1 SV=2	-0.444847	22.3634	0.0247196	-0.184297	21.9186	0.135766	22.1791	2.25294e-05	21.722	-0.196547	0.00194433	-0.457097	0.0174667	22.3532	22.3737	21.8933	21.9422	21.9202	22.1527	22.2056	21.7163	21.7102	21.7396	Cytosol
sp|O75155|CAND2_HUMAN	CAND2	Cullin-associated NEDD8-dissociated protein 2 OS=Homo sapiens OX=9606 GN=CAND2 PE=1 SV=3	-0.00343487	20.2187	0.971722	0.170402	20.2153	0.317429	20.3891	0.0638482	20.2855	0.0702158	0.141945	-0.103621	0.185359	20.2926	20.1447	20.2029	20.2317	20.2112	20.3941	20.3841	20.2704	20.3462	20.2398	Nucleus
sp|O75161|NPHP4_HUMAN	NPHP4	Nephrocystin-4 OS=Homo sapiens OX=9606 GN=NPHP4 PE=1 SV=2	-0.0905026	15.8541	0.584601	0.373644	15.7636	0.0711164	16.2278	0.00502594	15.6297	-0.133917	0.275146	-0.598063	0.0300176	15.8497	15.8586	15.6338	15.7559	15.9012	16.2195	16.236	15.5752	15.5885	15.7254
sp|O75164|KDM4A_HUMAN	KDM4A	Lysine-specific demethylase 4A OS=Homo sapiens OX=9606 GN=KDM4A PE=1 SV=2	-0.119037	19.4319	0.0365975	-0.0357871	19.3129	0.831586	19.3961	0.00841019	19.1496	-0.163316	0.00214176	-0.246566	0.109335	19.4363	19.4275	19.2991	19.3295	19.31	19.4855	19.3067	19.1332	19.1716	19.1439	Nucleus
sp|O75165|DJC13_HUMAN	DNAJC13	DnaJ homolog subfamily C member 13 OS=Homo sapiens OX=9606 GN=DNAJC13 PE=1 SV=5	-0.0590642	20.7556	0.378614	-0.203316	20.6966	0.251589	20.5523	0.00148734	20.3946	-0.301992	0.00159053	-0.15774	0.113304	20.8008	20.7105	20.6834	20.7262	20.6801	20.6036	20.5011	20.4304	20.3819	20.3714	Endosome
sp|O75167-4|PHAR2_HUMAN	PHACTR2	Isoform 4 of Phosphatase and actin regulator 2 OS=Homo sapiens OX=9606 GN=PHACTR2	-0.0400679	16.374	0.617116	0.586056	16.3339	0.076116	16.9601	8.27232e-05	16.8318	0.497884	0.00163867	-0.12824	0.0576203	16.3593	16.3887	16.3482	16.389	16.2646	16.9426	16.9775	16.8039	16.8503	16.8413		Candidates
sp|O75170|PP6R2_HUMAN	PPP6R2	Serine/threonine-protein phosphatase 6 regulatory subunit 2 OS=Homo sapiens OX=9606 GN=PPP6R2 PE=1 SV=2	0.00516795	17.7315	0.975712	0.182981	17.7366	0.33968	17.9144	0.183073	17.8961	0.159481	0.176105	-0.0183324	0.88497	17.7716	17.6913	17.7009	17.8731	17.6359	17.9911	17.8377	17.942	17.8094	17.9369	Cytosol
sp|O75175|CNOT3_HUMAN	CNOT3	CCR4-NOT transcription complex subunit 3 OS=Homo sapiens OX=9606 GN=CNOT3 PE=1 SV=1	-0.0640566	20.484	0.406068	-0.114738	20.4199	0.344075	20.3692	0.00377828	20.1865	-0.233368	0.00692418	-0.182687	0.0735391	20.4354	20.5326	20.3803	20.451	20.4285	20.3431	20.3954	20.1641	20.2375	20.1581	Cytosol
sp|O75179|ANR17_HUMAN	ANKRD17	Ankyrin repeat domain-containing protein 17 OS=Homo sapiens OX=9606 GN=ANKRD17 PE=1 SV=3	-0.130045	22.0167	0.162212	-0.148393	21.8867	0.361228	21.8683	0.0171621	21.7582	-0.128441	0.0236707	-0.110093	0.235461	21.9591	22.0744	21.8812	21.8874	21.8914	21.8197	21.917	21.7243	21.8148	21.7357	Cytosol
sp|O75182|SIN3B_HUMAN	SIN3B	Paired amphipathic helix protein Sin3b OS=Homo sapiens OX=9606 GN=SIN3B PE=1 SV=2	-0.258866	19.2268	0.0651875	0.175511	18.9679	0.198525	19.4023	0.00106193	19.1019	0.133916	0.0454184	-0.300461	0.0421901	19.2017	19.252	18.9393	19.0277	18.9369	19.4392	19.3654	19.1482	19.0688	19.0885	Nucleus
sp|O75190|DNJB6_HUMAN	DNAJB6	DnaJ homolog subfamily B member 6 OS=Homo sapiens OX=9606 GN=DNAJB6 PE=1 SV=2	-0.579473	20.4617	0.036315	0.195023	19.8822	0.386189	20.6567	0.000524404	20.1499	0.267686	0.00650562	-0.50681	0.044985	20.5299	20.3935	19.8538	19.9226	19.8703	20.7399	20.5735	20.1082	20.2094	20.1321	Cytosol
sp|O75191|XYLB_HUMAN	XYLB	Xylulose kinase OS=Homo sapiens OX=9606 GN=XYLB PE=1 SV=3	0.275718	19.859	0.0388949	0.40394	20.1347	0.10581	20.263	8.73059e-05	20.3913	0.256536	0.00121558	0.128314	0.0621093	19.895	19.823	20.1244	20.1245	20.1554	20.2823	20.2436	20.3915	20.4162	20.3661
sp|O75223|GGCT_HUMAN	GGCT	Gamma-glutamylcyclotransferase OS=Homo sapiens OX=9606 GN=GGCT PE=1 SV=1	0.138651	20.3114	0.158409	0.120941	20.45	0.313006	20.4323	0.05164	20.4428	-0.00719246	0.841297	0.010517	0.806649	20.3566	20.2662	20.4751	20.4037	20.4713	20.4071	20.4575	20.4123	20.4545	20.4617
sp|O75251|NDUS7_HUMAN	NDUFS7	NADH dehydrogenase [ubiquinone] iron-sulfur protein 7, mitochondrial OS=Homo sapiens OX=9606 GN=NDUFS7 PE=1 SV=3	0.0604447	18.4035	0.443383	-0.0909186	18.464	0.712867	18.3126	0.157779	18.2579	-0.206097	0.03032	-0.0547337	0.747272	18.393	18.4141	18.4106	18.532	18.4493	18.4456	18.1797	18.2912	18.187	18.2956	Mitochondria
sp|O75306|NDUS2_HUMAN	NDUFS2	NADH dehydrogenase [ubiquinone] iron-sulfur protein 2, mitochondrial OS=Homo sapiens OX=9606 GN=NDUFS2 PE=1 SV=2	0.16759	19.8258	0.240647	-0.136466	19.9934	0.428765	19.6893	0.00750153	19.7198	-0.273576	0.00416681	0.0304798	0.255239	19.9113	19.7403	20.0277	19.934	20.0183	19.6958	19.6828	19.7418	19.7121	19.7054	Mitochondria
sp|O75312|ZPR1_HUMAN	ZPR1	Zinc finger protein ZPR1 OS=Homo sapiens OX=9606 GN=ZPR1 PE=1 SV=1	0.0520176	19.8675	0.903072	0.199776	19.9195	0.735973	20.0673	0.68735	20.0532	0.133631	0.246993	-0.0141274	0.936466	19.5566	20.1785	19.8404	19.9995	19.9187	20.0023	20.1323	19.9445	20.1867	20.0283	Cytosol
sp|O75323|NIPS2_HUMAN	NIPSNAP2	Protein NipSnap homolog 2 OS=Homo sapiens OX=9606 GN=NIPSNAP2 PE=1 SV=1	0.153058	18.9501	0.355331	0.390528	19.1032	0.232971	19.3407	0.0320916	19.2941	0.190902	0.085568	-0.046568	0.729197	19.0509	18.8494	19.1482	19.0142	19.1472	19.2741	19.4073	19.2346	19.4039	19.2438	Cytosol
sp|O75324|SNN_HUMAN	SNN	Stannin OS=Homo sapiens OX=9606 GN=SNN PE=1 SV=1	-0.876545	13.7334	0.142236	0.140277	12.8568	0.724429	13.8736	0.00934366	12.9486	0.0917987	0.699392	-0.925023	0.0370593	13.5198	13.947	13.1811	12.694	12.6954	13.8881	13.8592	12.8174	13.1153	12.9132	Mitochondria
sp|O75330-3|HMMR_HUMAN	HMMR	Isoform 3 of Hyaluronan mediated motility receptor OS=Homo sapiens OX=9606 GN=HMMR	-0.242206	21.1042	0.0412777	-0.209627	20.862	0.148746	20.8945	3.00519e-05	20.3993	-0.4627	0.000472553	-0.495279	0.0174667	21.0677	21.1406	20.8543	20.8642	20.8673	20.8888	20.9003	20.4032	20.4294	20.3653	Cytosol
sp|O75340|PDCD6_HUMAN	PDCD6	Programmed cell death protein 6 OS=Homo sapiens OX=9606 GN=PDCD6 PE=1 SV=1	0.143457	19.7975	0.182448	0.146405	19.941	0.330917	19.9439	0.0167819	20.0247	0.0837712	0.04482	0.0808238	0.147087	19.8643	19.7308	19.9569	19.9453	19.9208	19.9421	19.9457	20.0669	19.9986	20.0088	Cytosol
sp|O75347|TBCA_HUMAN	TBCA	Tubulin-specific chaperone A OS=Homo sapiens OX=9606 GN=TBCA PE=1 SV=3	0.0633161	20.0978	0.955207	0.0599034	20.1611	0.97165	20.1577	0.637	20.6272	0.466096	0.0894371	0.469508	0.08576	19.286	20.9096	19.9794	20.5036	20.0002	20.0278	20.2875	20.6714	20.5471	20.663	Cytosol
sp|O75347|TBCA_HUMAN	TBCA	Tubulin-specific chaperone A OS=Homo sapiens OX=9606 GN=TBCA PE=1 SV=3	0.0633161	20.0978	0.955207	0.0599034	20.1611	0.97165	20.1577	0.637	20.6272	0.466096	0.0894371	0.469508	0.08576	19.286	20.9096	19.9794	20.5036	20.0002	20.0278	20.2875	20.6714	20.5471	20.663	Cytosol
sp|O75348|VATG1_HUMAN	ATP6V1G1	V-type proton ATPase subunit G 1 OS=Homo sapiens OX=9606 GN=ATP6V1G1 PE=1 SV=3	-0.217479	17.818	0.824529	-0.0731889	17.6005	0.960943	17.7448	0.834928	17.954	0.353562	0.188998	0.209272	0.442961	17.1004	18.5355	17.544	17.8809	17.3766	17.6444	17.8452	17.7859	18.1874	17.8888	Lysosome
sp|O75351|VPS4B_HUMAN	VPS4B	Vacuolar protein sorting-associated protein 4B OS=Homo sapiens OX=9606 GN=VPS4B PE=1 SV=2	-0.306512	21.1799	0.0793969	0.030764	20.8734	0.893767	21.2107	0.0113877	20.9566	0.0832101	0.05221	-0.254066	0.118376	21.2598	21.1001	20.88	20.8613	20.879	21.3011	21.1203	20.9636	20.9949	20.9114	Endosome
sp|O75362|ZN217_HUMAN	ZNF217	Zinc finger protein 217 OS=Homo sapiens OX=9606 GN=ZNF217 PE=1 SV=1	-0.714355	16.7512	0.220831	-0.65747	16.0369	0.351514	16.0938	0.0562708	15.8133	-0.223592	0.354342	-0.280478	0.308388	16.4269	17.0755	15.9069	16.3022	15.9015	16.0782	16.1093	15.7701	16.0507	15.619	Nucleus
sp|O75367-2|H2AY_HUMAN	H2AFY	Isoform 1 of Core histone macro-H2A.1 OS=Homo sapiens OX=9606 GN=H2AFY	0.36537	14.5798	0.161982	0.985501	14.9452	0.096286	15.5653	0.000581842	15.6373	0.692114	0.00662254	0.0719833	0.504324	14.5793	14.5803	14.8115	14.8981	15.1259	15.4804	15.6502	15.6776	15.6284	15.6058	Nucleus
sp|O75367|H2AY_HUMAN	H2AFY	Core histone macro-H2A.1 OS=Homo sapiens OX=9606 GN=H2AFY PE=1 SV=4	0.596064	21.1031	0.0420205	0.314434	21.6991	0.336966	21.4175	0.00204683	21.7988	0.0996094	0.055007	0.381239	0.091816	21.0195	21.1867	21.7413	21.6621	21.6941	21.2967	21.5384	21.7753	21.7818	21.8392	Nucleus
sp|O75368|SH3L1_HUMAN	SH3BGRL	SH3 domain-binding glutamic acid-rich-like protein OS=Homo sapiens OX=9606 GN=SH3BGRL PE=1 SV=1	0.114226	16.0647	0.570971	2.25231	16.1789	0.0711164	18.317	2.26457e-05	18.2055	2.0266	0.00057687	-0.111487	0.266513	16.0499	16.0795	15.9931	16.2868	16.2568	18.3924	18.2416	18.223	18.1896	18.204		Candidates
sp|O75369-8|FLNB_HUMAN	FLNB	Isoform 8 of Filamin-B OS=Homo sapiens OX=9606 GN=FLNB	-0.111628	24.1782	0.0288907	-0.232396	24.0666	0.0711164	23.9458	0.000600896	23.9463	-0.120251	0.0157649	0.00051679	0.99249	24.1812	24.1752	24.0726	24.0541	24.073	23.9397	23.9519	23.9895	23.9157	23.9338	Cytosol
sp|O75369-8|FLNB_HUMAN	FLNB	Isoform 8 of Filamin-B OS=Homo sapiens OX=9606 GN=FLNB	-0.111628	24.1782	0.0288907	-0.232396	24.0666	0.0711164	23.9458	0.000600896	23.9463	-0.120251	0.0157649	0.00051679	0.99249	24.1812	24.1752	24.0726	24.0541	24.073	23.9397	23.9519	23.9895	23.9157	23.9338	Cytosol
sp|O75376|NCOR1_HUMAN	NCOR1	Nuclear receptor corepressor 1 OS=Homo sapiens OX=9606 GN=NCOR1 PE=1 SV=2	0.0145889	19.4236	0.94726	-0.172028	19.4382	0.533808	19.2516	0.365629	19.3253	-0.112958	0.265242	0.0736587	0.542712	19.2784	19.5689	19.4282	19.52	19.3665	19.2641	19.2391	19.2906	19.4422	19.243	Nucleus
sp|O75380|NDUS6_HUMAN	NDUFS6	NADH dehydrogenase [ubiquinone] iron-sulfur protein 6, mitochondrial OS=Homo sapiens OX=9606 GN=NDUFS6 PE=1 SV=1	-0.136479	19.9866	0.7065	0.0788486	19.8501	0.857617	20.0655	0.515075	19.789	-0.0611145	0.755604	-0.276442	0.281911	19.8121	20.1611	19.6422	20.0968	19.8114	20.2185	19.9125	19.8897	19.6428	19.8346	Mitochondria
sp|O75381|PEX14_HUMAN	PEX14	Peroxisomal membrane protein PEX14 OS=Homo sapiens OX=9606 GN=PEX14 PE=1 SV=1	0.0977861	20.9456	0.582911	0.0375325	21.0434	0.885236	20.9831	0.416845	21.1209	0.0774939	0.43684	0.137748	0.360421	21.0499	20.8413	21.0845	20.9303	21.1153	20.8969	21.0693	21.0451	21.2174	21.1	Peroxisome
sp|O75385|ULK1_HUMAN	ULK1	Serine/threonine-protein kinase ULK1 OS=Homo sapiens OX=9606 GN=ULK1 PE=1 SV=2	-0.378569	16.3338	0.063068	0.0855787	15.9552	0.593749	16.4193	0.0193598	16.1847	0.22948	0.1048	-0.234667	0.267071	16.3341	16.3335	15.9458	16.0415	15.8782	16.5052	16.3335	16.2516	16.2771	16.0253	Cytosol
sp|O75387-2|LAT3_HUMAN	SLC43A1	Isoform 2 of Large neutral amino acids transporter small subunit 3 OS=Homo sapiens OX=9606 GN=SLC43A1	-0.0218376	16.0832	0.735214	-0.740349	16.0614	0.076116	15.3428	2.65219e-05	14.8818	-1.17956	0.000549089	-0.461045	0.0386981	16.0577	16.1087	16.044	16.1119	16.0282	15.3532	15.3325	14.8684	14.9667	14.8103
sp|O75390|CISY_HUMAN	CS	Citrate synthase, mitochondrial OS=Homo sapiens OX=9606 GN=CS PE=1 SV=2	0.102813	22.0732	0.357119	-0.102945	22.176	0.470122	21.9702	0.0673083	21.9875	-0.18845	0.0525237	0.0173076	0.866859	22.1454	22.001	22.1946	22.1235	22.2098	21.963	21.9774	21.9206	22.0864	21.9555	Mitochondria
sp|O75391|SPAG7_HUMAN	SPAG7	Sperm-associated antigen 7 OS=Homo sapiens OX=9606 GN=SPAG7 PE=1 SV=2	-0.180399	16.8538	0.37163	-0.0322533	16.6734	0.825643	16.8216	0.185115	16.6202	-0.0532225	0.682184	-0.201368	0.195725	16.9229	16.7847	16.709	16.5191	16.7921	16.7841	16.8591	16.5677	16.7407	16.5522	Nucleus
sp|O75394|RM33_HUMAN	MRPL33	39S ribosomal protein L33, mitochondrial OS=Homo sapiens OX=9606 GN=MRPL33 PE=1 SV=1	-0.0167432	19.3943	0.82501	-0.109671	19.3775	0.294868	19.2846	0.0597239	19.2298	-0.147786	0.0678935	-0.0548587	0.533706	19.438	19.3506	19.3978	19.4028	19.3321	19.2827	19.2865	19.307	19.1546	19.2276	Mitochondria
sp|O75396|SC22B_HUMAN	SEC22B	Vesicle-trafficking protein SEC22b OS=Homo sapiens OX=9606 GN=SEC22B PE=1 SV=4	0.172866	19.6194	0.253084	0.41685	19.7923	0.156761	20.0362	0.00183109	20.1581	0.365835	0.00727686	0.121851	0.140262	19.5442	19.6946	19.7082	19.8578	19.8108	20.0569	20.0156	20.2025	20.1044	20.1674	Golgi
sp|O75396|SC22B_HUMAN	SEC22B	Vesicle-trafficking protein SEC22b OS=Homo sapiens OX=9606 GN=SEC22B PE=1 SV=4	0.172866	19.6194	0.253084	0.41685	19.7923	0.156761	20.0362	0.00183109	20.1581	0.365835	0.00727686	0.121851	0.140262	19.5442	19.6946	19.7082	19.8578	19.8108	20.0569	20.0156	20.2025	20.1044	20.1674	Golgi.membrane
sp|O75400|PR40A_HUMAN	PRPF40A	Pre-mRNA-processing factor 40 homolog A OS=Homo sapiens OX=9606 GN=PRPF40A PE=1 SV=2	0.110317	21.7756	0.341229	-0.0867328	21.8859	0.545737	21.6888	0.0323306	21.6801	-0.205786	0.0171666	-0.00873707	0.893333	21.8368	21.7143	21.9339	21.8144	21.9094	21.6439	21.7338	21.6473	21.7098	21.6832	Nucleus
sp|O75410-2|TACC1_HUMAN	TACC1	Isoform 2 of Transforming acidic coiled-coil-containing protein 1 OS=Homo sapiens OX=9606 GN=TACC1	-0.305902	19.3852	0.218862	0.358858	19.0793	0.296175	19.7441	0.00235376	19.721	0.641701	0.002247	-0.0230591	0.672651	19.243	19.5275	18.9946	19.1766	19.0668	19.7665	19.7217	19.7028	19.6915	19.7689	Cytosol	Candidates
sp|O75414|NDK6_HUMAN	NME6	Nucleoside diphosphate kinase 6 OS=Homo sapiens OX=9606 GN=NME6 PE=1 SV=3	0.164369	18.3077	0.109372	0.28267	18.472	0.128472	18.5903	0.0148036	18.5167	0.0447111	0.46209	-0.0735901	0.39382	18.3392	18.2761	18.4203	18.5009	18.4948	18.6144	18.5662	18.5274	18.4442	18.5786
sp|O75417|DPOLQ_HUMAN	POLQ	DNA polymerase theta OS=Homo sapiens OX=9606 GN=POLQ PE=1 SV=2	0.0578929	16.8804	0.810553	0.14777	16.9383	0.643508	17.0282	0.738087	17.0027	0.0643692	0.628499	-0.0255079	0.896165	16.7387	17.0221	16.8524	17.0789	16.8836	17.1274	16.929	17.0956	16.8541	17.0583	Nucleus
sp|O75419-3|CDC45_HUMAN	CDC45	Isoform 3 of Cell division control protein 45 homolog OS=Homo sapiens OX=9606 GN=CDC45	-0.083473	20.0315	0.549575	-0.343871	19.948	0.226114	19.6876	0.000817169	19.4371	-0.510912	0.00083683	-0.250513	0.0209657	20.134	19.9289	19.9947	19.9012	19.9481	19.6893	19.6859	19.4557	19.4415	19.414	Cytosol
sp|O75420|GGYF1_HUMAN	GIGYF1	GRB10-interacting GYF protein 1 OS=Homo sapiens OX=9606 GN=GIGYF1 PE=1 SV=2	-0.0321019	18.1867	0.680248	0.0243865	18.1546	0.512089	18.2111	0.132909	18.0754	-0.0791886	0.260954	-0.135677	0.167044	18.1927	18.1807	18.1131	18.2263	18.1243	18.2295	18.1926	18.1497	18.0315	18.0449
sp|O75427|LRCH4_HUMAN	LRCH4	Leucine-rich repeat and calponin homology domain-containing protein 4 OS=Homo sapiens OX=9606 GN=LRCH4 PE=1 SV=2	0.0125466	16.278	0.911579	0.6626	16.2905	0.109149	16.9406	7.67696e-05	16.9948	0.704255	0.000526034	0.0542015	0.185359	16.3499	16.2061	16.2431	16.2976	16.3308	16.9398	16.9413	16.9874	17.0265	16.9704		Candidates
sp|O75431|MTX2_HUMAN	MTX2	Metaxin-2 OS=Homo sapiens OX=9606 GN=MTX2 PE=1 SV=1	0.254245	19.2261	0.0463315	0.0832366	19.4803	0.482391	19.3093	0.027612	19.4033	-0.0770057	0.260954	0.0940027	0.41653	19.2428	19.2094	19.5219	19.4441	19.475	19.251	19.3677	19.4277	19.4664	19.3159	Mitochondria
sp|O75436|VP26A_HUMAN	VPS26A	Vacuolar protein sorting-associated protein 26A OS=Homo sapiens OX=9606 GN=VPS26A PE=1 SV=2	-0.124042	20.5566	0.186637	0.0388048	20.4326	0.660882	20.5954	0.0102066	20.4212	-0.0113669	0.732713	-0.174214	0.0300084	20.6026	20.5106	20.4279	20.4746	20.3952	20.6084	20.5824	20.4418	20.4206	20.4012	Endosome
sp|O75438|NDUB1_HUMAN	NDUFB1	NADH dehydrogenase [ubiquinone] 1 beta subcomplex subunit 1 OS=Homo sapiens OX=9606 GN=NDUFB1 PE=1 SV=1	0.44971	18.5118	0.0842684	0.192534	18.9615	0.386281	18.7044	0.0210654	19.1181	0.156532	0.342344	0.413708	0.168044	18.494	18.5297	18.9565	18.8408	19.0872	18.5996	18.8091	19.28	18.9282	19.146	Mitochondria
sp|O75439|MPPB_HUMAN	PMPCB	Mitochondrial-processing peptidase subunit beta OS=Homo sapiens OX=9606 GN=PMPCB PE=1 SV=2	0.00384043	20.4546	0.856526	-0.188744	20.4584	0.0957332	20.2658	2.49618e-05	20.0215	-0.436916	0.000442084	-0.244331	0.0255617	20.4695	20.4396	20.4616	20.4508	20.4629	20.2598	20.2718	20.0523	19.9973	20.0149	Mitochondria
sp|O75446|SAP30_HUMAN	SAP30	Histone deacetylase complex subunit SAP30 OS=Homo sapiens OX=9606 GN=SAP30 PE=1 SV=1	0.183003	15.9401	0.749472	-0.0852732	16.1231	0.920556	15.8549	0.769145	15.9437	-0.179412	0.307856	0.0888645	0.68621	15.5318	16.3484	16.0134	16.3548	16.0013	16.0115	15.6982	16.0589	15.8423	15.93	Nucleus
sp|O75448|MED24_HUMAN	MED24	Mediator of RNA polymerase II transcription subunit 24 OS=Homo sapiens OX=9606 GN=MED24 PE=1 SV=1	-0.188298	20.8739	0.156996	-0.153391	20.6856	0.456603	20.7205	0.000747119	20.2731	-0.412485	0.000386858	-0.447392	0.0332431	20.9544	20.7934	20.6714	20.6935	20.6919	20.7863	20.6547	20.2551	20.2944	20.2699	Nucleus
sp|O75449|KTNA1_HUMAN	KATNA1	Katanin p60 ATPase-containing subunit A1 OS=Homo sapiens OX=9606 GN=KATNA1 PE=1 SV=1	-0.0866851	18.7098	0.537383	-0.178972	18.6231	0.311932	18.5308	0.011348	18.3677	-0.255408	0.0179556	-0.163121	0.042105	18.6359	18.7836	18.5319	18.7025	18.6349	18.5504	18.5112	18.3937	18.3522	18.3571	Cytosol
sp|O75461|E2F6_HUMAN	E2F6	Transcription factor E2F6 OS=Homo sapiens OX=9606 GN=E2F6 PE=1 SV=1	-0.048043	15.6469	0.612467	0.336861	15.5989	0.12607	15.9838	0.00385849	15.5679	-0.0310015	0.672329	-0.415906	0.0422393	15.6732	15.6207	15.5551	15.5592	15.6824	16.0217	15.9458	15.565	15.5024	15.6362	Nucleus
sp|O75475|PSIP1_HUMAN	PSIP1	PC4 and SFRS1-interacting protein OS=Homo sapiens OX=9606 GN=PSIP1 PE=1 SV=1	0.241156	20.6256	0.152836	0.00872193	20.8668	0.974005	20.6344	0.0807746	20.8419	-0.0248647	0.756052	0.20757	0.239779	20.5282	20.7231	20.8682	20.8347	20.8975	20.5508	20.718	20.7457	20.9503	20.8297	Nucleus
sp|O75477|ERLN1_HUMAN	ERLIN1	Erlin-1 OS=Homo sapiens OX=9606 GN=ERLIN1 PE=1 SV=2	0.47257	19.4927	0.0480399	0.351279	19.9653	0.225075	19.844	0.000860503	20.2131	0.247821	0.00851196	0.369112	0.0624651	19.4221	19.5633	19.9695	19.9219	20.0043	19.7679	19.92	20.1784	20.1897	20.2711	ER
sp|O75478|TAD2A_HUMAN	TADA2A	Transcriptional adapter 2-alpha OS=Homo sapiens OX=9606 GN=TADA2A PE=1 SV=3	0.0436082	18.6441	0.430593	0.208727	18.6877	0.148746	18.8529	0.00467364	18.6484	-0.0393314	0.25256	-0.20445	0.0404489	18.6683	18.62	18.6466	18.6995	18.7172	18.8807	18.825	18.6494	18.6243	18.6716	Nucleus
sp|O75486-4|SUPT3_HUMAN	SUPT3H	Isoform 2 of Transcription initiation protein SPT3 homolog OS=Homo sapiens OX=9606 GN=SUPT3H	-0.184034	15.4143	0.399271	-0.133004	15.2302	0.137638	15.2812	0.268883	15.1637	-0.0664872	0.660483	-0.117518	0.38877	15.435	15.3935	15.1039	15.4228	15.1639	15.2815	15.281	15.2794	15.053	15.1588	Nucleus
sp|O75489|NDUS3_HUMAN	NDUFS3	NADH dehydrogenase [ubiquinone] iron-sulfur protein 3, mitochondrial OS=Homo sapiens OX=9606 GN=NDUFS3 PE=1 SV=1	0.23835	19.7397	0.061864	-0.14644	19.9781	0.338087	19.5933	0.00154411	19.6717	-0.306422	0.00213404	0.0783668	0.334795	19.719	19.7605	20.0164	19.926	19.9919	19.5278	19.6588	19.6742	19.6663	19.6746	Mitochondria
sp|O75494|SRS10_HUMAN	SRSF10	Serine/arginine-rich splicing factor 10 OS=Homo sapiens OX=9606 GN=SRSF10 PE=1 SV=1	0.395677	19.1075	0.147437	0.0867367	19.5031	0.779204	19.1942	0.0289639	19.4832	-0.0198911	0.78775	0.289049	0.108125	18.9517	19.2632	19.4488	19.5188	19.5418	19.1317	19.2567	19.5646	19.3928	19.4924	Cytosol
sp|O75496|GEMI_HUMAN	GMNN	Geminin OS=Homo sapiens OX=9606 GN=GMNN PE=1 SV=1	-0.240257	19.421	0.109574	-0.145117	19.1808	0.269194	19.2759	0.0063254	19.1233	-0.0574078	0.278776	-0.152548	0.0444327	19.3691	19.4729	19.1193	19.2426	19.1804	19.2804	19.2714	19.1478	19.0913	19.1309	Cytosol
sp|O75521|ECI2_HUMAN	ECI2	Enoyl-CoA delta isomerase 2, mitochondrial OS=Homo sapiens OX=9606 GN=ECI2 PE=1 SV=4	0.109972	18.0138	0.480552	0.0373518	18.1238	0.877227	18.0512	0.430895	18.1382	0.0144423	0.786875	0.0870629	0.346556	18.1377	17.8899	18.1424	18.1061	18.1229	18.0809	18.0214	18.2086	18.1358	18.0703
sp|O75528|TADA3_HUMAN	TADA3	Transcriptional adapter 3 OS=Homo sapiens OX=9606 GN=TADA3 PE=1 SV=1	-0.0470746	16.7879	0.812035	0.272502	16.7408	0.157149	17.0604	0.0211432	17.0588	0.318016	0.0407819	-0.00156059	0.976418	16.7533	16.8226	16.6315	16.9115	16.6795	17.0981	17.0228	17.0482	17.0485	17.0798	Nucleus
sp|O75529|TAF5L_HUMAN	TAF5L	TAF5-like RNA polymerase II p300/CBP-associated factor-associated factor 65 kDa subunit 5L OS=Homo sapiens OX=9606 GN=TAF5L PE=1 SV=1	0.184353	17.584	0.0463132	0.00344757	17.7684	0.939146	17.5875	0.00109441	17.5264	-0.242036	0.0034355	-0.0611306	0.248758	17.5749	17.5932	17.7445	17.7594	17.8013	17.6085	17.5665	17.5656	17.5105	17.503	Nucleus
sp|O75530-2|EED_HUMAN	EED	Isoform 2 of Polycomb protein EED OS=Homo sapiens OX=9606 GN=EED	0.203823	19.6031	0.0402032	0.0982115	19.8069	0.230223	19.7013	0.000488333	19.6507	-0.156215	0.00057687	-0.0506033	0.0550535	19.5731	19.6331	19.8021	19.8126	19.8059	19.699	19.7035	19.6558	19.6585	19.6377	Nucleus
sp|O75531|BAF_HUMAN	BANF1	Barrier-to-autointegration factor OS=Homo sapiens OX=9606 GN=BANF1 PE=1 SV=1	0.206596	19.9241	0.135598	0.116071	20.1307	0.394316	20.0402	0.0226249	20.3406	0.20983	0.110268	0.300355	0.158336	19.9877	19.8606	20.1554	20.0752	20.1616	20.056	20.0244	20.5011	20.228	20.2926	Cytosol
sp|O75533|SF3B1_HUMAN	SF3B1	Splicing factor 3B subunit 1 OS=Homo sapiens OX=9606 GN=SF3B1 PE=1 SV=3	-0.0985809	23.1157	0.250847	-0.208185	23.0171	0.178832	22.9075	0.00211909	22.7832	-0.233941	0.00764587	-0.124337	0.101725	23.1286	23.1029	22.9901	23.0852	22.9761	22.9515	22.8636	22.7811	22.7855	22.783	Cytosol
sp|O75534-4|CSDE1_HUMAN	CSDE1	Isoform 4 of Cold shock domain-containing protein E1 OS=Homo sapiens OX=9606 GN=CSDE1	-0.517537	23.1707	0.0247196	-0.0508608	22.6531	0.604791	23.1198	0.000118834	22.7591	0.105985	0.0195649	-0.360691	0.0309005	23.1348	23.2065	22.6689	22.6382	22.6523	23.0813	23.1583	22.7415	22.7366	22.7992	Cytosol
sp|O75554|WBP4_HUMAN	WBP4	WW domain-binding protein 4 OS=Homo sapiens OX=9606 GN=WBP4 PE=1 SV=1	0.475068	18.3035	0.143	0.100109	18.7785	0.783376	18.4036	0.0183838	18.7168	-0.0617443	0.0829333	0.313215	0.0437439	18.112	18.495	18.7639	18.7827	18.789	18.3572	18.45	18.6997	18.7591	18.6916	Nucleus
sp|O75569|PRKRA_HUMAN	PRKRA	Interferon-inducible double-stranded RNA-dependent protein kinase activator A OS=Homo sapiens OX=9606 GN=PRKRA PE=1 SV=1	0.143634	19.7608	0.0778143	0.671693	19.9045	0.0711164	20.4325	3.53275e-05	20.5196	0.615105	0.00083683	0.0870462	0.22503	19.7483	19.7734	19.869	19.9063	19.9381	20.4185	20.4465	20.4604	20.5499	20.5484	Cytosol	Candidates
sp|O75575|RPC9_HUMAN	CRCP	DNA-directed RNA polymerase III subunit RPC9 OS=Homo sapiens OX=9606 GN=CRCP PE=1 SV=1	-0.0647532	17.9402	0.418208	-0.285895	17.8755	0.372629	17.6544	0.0287584	17.5301	-0.345444	0.0175044	-0.124302	0.552725	17.9299	17.9506	17.8488	17.9468	17.8309	17.8046	17.5041	17.6471	17.4749	17.4682	Cytosol
sp|O75582|KS6A5_HUMAN	RPS6KA5	Ribosomal protein S6 kinase alpha-5 OS=Homo sapiens OX=9606 GN=RPS6KA5 PE=1 SV=1	0.258491	19.4231	0.0449141	0.398602	19.6816	0.0854993	19.8217	0.00019004	19.8582	0.17661	0.00913255	0.0365002	0.356072	19.439	19.4072	19.6529	19.6654	19.7264	19.839	19.8044	19.8348	19.8881	19.8516	Cytosol
sp|O75586-2|MED6_HUMAN	MED6	Isoform 2 of Mediator of RNA polymerase II transcription subunit 6 OS=Homo sapiens OX=9606 GN=MED6	-0.0409981	18.2674	0.816513	-0.218206	18.2264	0.391069	18.0492	0.0110403	17.8384	-0.38807	0.00836391	-0.210862	0.113093	18.3894	18.1454	18.28	18.1575	18.2417	18.0506	18.0478	17.769	17.926	17.82	Nucleus
sp|O75592|MYCB2_HUMAN	MYCBP2	E3 ubiquitin-protein ligase MYCBP2 OS=Homo sapiens OX=9606 GN=MYCBP2 PE=1 SV=4	0.173482	21.3313	0.0731699	0.177521	21.5048	0.195261	21.5088	0.00475853	21.5625	0.0577421	0.105208	0.0537025	0.318528	21.3575	21.3051	21.4713	21.5065	21.5366	21.5447	21.4729	21.586	21.5637	21.5379	Cytosol
sp|O75600-2|KBL_HUMAN	GCAT	Isoform 2 of 2-amino-3-ketobutyrate coenzyme A ligase, mitochondrial OS=Homo sapiens OX=9606 GN=GCAT	-0.0205659	19.2676	0.780579	-0.364085	19.2471	0.0711164	18.9035	4.54265e-05	18.4957	-0.751341	0.00076239	-0.407821	0.0247756	19.2627	19.2725	19.2042	19.2241	19.3128	18.9145	18.8925	18.5334	18.5055	18.4483
sp|O75607|NPM3_HUMAN	NPM3	Nucleoplasmin-3 OS=Homo sapiens OX=9606 GN=NPM3 PE=1 SV=3	0.136673	18.8619	0.388897	-0.41539	18.9986	0.152015	18.4465	0.00149312	18.4959	-0.502681	0.00503107	0.0493826	0.396202	18.9349	18.7888	19.095	18.8965	19.0042	18.4651	18.4279	18.4493	18.5388	18.4995	Nucleus
sp|O75608|LYPA1_HUMAN	LYPLA1	Acyl-protein thioesterase 1 OS=Homo sapiens OX=9606 GN=LYPLA1 PE=1 SV=1	0.0547079	19.2078	0.695955	-0.427126	19.2625	0.17449	18.7807	0.000809108	18.7127	-0.549877	0.00178764	-0.0680434	0.238929	19.2988	19.1168	19.3294	19.1987	19.2596	18.7819	18.7796	18.7589	18.7059	18.6732	Cytosol
sp|O75616|ERAL1_HUMAN	ERAL1	GTPase Era, mitochondrial OS=Homo sapiens OX=9606 GN=ERAL1 PE=1 SV=2	0.352631	19.8339	0.0565922	-0.165612	20.1865	0.218189	19.6683	0.00137154	19.7317	-0.454772	0.0057938	0.0634714	0.54212	19.8805	19.7873	20.2174	20.1265	20.2157	19.6639	19.6727	19.7191	19.8275	19.6487	Mitochondria
sp|O75643|U520_HUMAN	SNRNP200	U5 small nuclear ribonucleoprotein 200 kDa helicase OS=Homo sapiens OX=9606 GN=SNRNP200 PE=1 SV=2	-0.136352	24.0043	0.130094	0.110262	23.868	0.358207	24.1146	0.00499446	24.0111	0.143106	0.00656401	-0.103508	0.118927	24.0546	23.9541	23.8633	23.8781	23.8626	24.1383	24.0909	24.0266	23.973	24.0336	Nucleus
sp|O75648|MTU1_HUMAN	TRMU	Mitochondrial tRNA-specific 2-thiouridylase 1 OS=Homo sapiens OX=9606 GN=TRMU PE=1 SV=2	0.350575	17.5774	0.0356844	-0.367764	17.928	0.112453	17.2096	0.000196571	17.3185	-0.609464	0.00175399	0.108875	0.306623	17.62	17.5348	17.9215	17.9438	17.9185	17.2084	17.2109	17.3998	17.2305	17.3252	Mitochondria
sp|O75663|TIPRL_HUMAN	TIPRL	TIP41-like protein OS=Homo sapiens OX=9606 GN=TIPRL PE=1 SV=2	0.595758	17.3755	0.131543	0.427193	17.9712	0.152078	17.8027	0.00264589	18.7421	0.77086	0.0257352	0.939425	0.0584322	17.4279	17.323	17.9986	17.7404	18.1747	17.7455	17.8599	18.9237	18.5036	18.799	Cytosol
sp|O75665|OFD1_HUMAN	OFD1	Oral-facial-digital syndrome 1 protein OS=Homo sapiens OX=9606 GN=OFD1 PE=1 SV=1	-0.0894462	20.0719	0.139076	-0.0428382	19.9825	0.392751	20.0291	0.00302065	19.9108	-0.0716739	0.0311589	-0.118282	0.0304362	20.096	20.0478	19.991	19.9535	20.0029	20.0287	20.0295	19.9301	19.902	19.9004	Cytosol
sp|O75674|TM1L1_HUMAN	TOM1L1	TOM1-like protein 1 OS=Homo sapiens OX=9606 GN=TOM1L1 PE=1 SV=2	-0.0202302	18.4079	0.823248	0.701223	18.3876	0.10413	19.1091	3.48839e-05	19.156	0.768368	0.000258535	0.0469151	0.154128	18.3385	18.4772	18.3847	18.3995	18.3788	19.11	19.1082	19.1306	19.1687	19.1687	Golgi	Candidates
sp|O75674|TM1L1_HUMAN	TOM1L1	TOM1-like protein 1 OS=Homo sapiens OX=9606 GN=TOM1L1 PE=1 SV=2	-0.0202302	18.4079	0.823248	0.701223	18.3876	0.10413	19.1091	3.48839e-05	19.156	0.768368	0.000258535	0.0469151	0.154128	18.3385	18.4772	18.3847	18.3995	18.3788	19.11	19.1082	19.1306	19.1687	19.1687	Golgi.membrane.associated	Candidates
sp|O75676|KS6A4_HUMAN	RPS6KA4	Ribosomal protein S6 kinase alpha-4 OS=Homo sapiens OX=9606 GN=RPS6KA4 PE=1 SV=1	-0.171883	16.8601	0.238431	0.490363	16.6882	0.13944	17.3505	0.00111431	17.1074	0.419197	0.00638278	-0.24305	0.0865924	16.9114	16.8088	16.6015	16.7764	16.6867	17.4109	17.29	17.1378	17.0528	17.1317	Nucleus	Candidates
sp|O75683|SURF6_HUMAN	SURF6	Surfeit locus protein 6 OS=Homo sapiens OX=9606 GN=SURF6 PE=1 SV=3	0.289842	18.0274	0.252782	-0.0718482	18.3173	0.815199	17.9556	0.0846246	18.2132	-0.104045	0.334338	0.257645	0.159647	17.8701	18.1848	18.3185	18.23	18.4032	17.9005	18.0107	18.0957	18.3165	18.2274	Nucleus
sp|O75688|PPM1B_HUMAN	PPM1B	Protein phosphatase 1B OS=Homo sapiens OX=9606 GN=PPM1B PE=1 SV=1	0.246167	19.6841	0.0353384	0.206325	19.9303	0.141643	19.8904	0.00058477	19.9984	0.0681017	0.0528826	0.107944	0.101774	19.6903	19.6779	19.9031	19.9246	19.9631	19.9237	19.8572	20.0024	19.9778	20.0149	Cytosol
sp|O75691|UTP20_HUMAN	UTP20	Small subunit processome component 20 homolog OS=Homo sapiens OX=9606 GN=UTP20 PE=1 SV=3	0.0190151	22.8345	0.852174	-0.223118	22.8535	0.250373	22.6114	0.00365942	22.5857	-0.267803	0.00244643	-0.02567	0.541048	22.9088	22.7601	22.8785	22.8303	22.8517	22.6156	22.6072	22.5488	22.5874	22.6209	Nucleus
sp|O75694|NU155_HUMAN	NUP155	Nuclear pore complex protein Nup155 OS=Homo sapiens OX=9606 GN=NUP155 PE=1 SV=1	-0.15223	22.4609	0.0270499	0.0206258	22.3087	0.227749	22.4816	0.00019339	22.3623	0.0535754	0.029714	-0.11928	0.0352488	22.4623	22.4596	22.3077	22.3225	22.2959	22.4755	22.4876	22.3699	22.3416	22.3754	Cytosol
sp|O75695|XRP2_HUMAN	RP2	Protein XRP2 OS=Homo sapiens OX=9606 GN=RP2 PE=1 SV=4	0.526137	19.4463	0.0807603	0.460595	19.9725	0.193123	19.9069	0.00286162	20.2543	0.281871	0.0475075	0.347412	0.0928791	19.4015	19.4912	20.0253	19.8213	20.0709	19.8025	20.0113	20.1991	20.2695	20.2945
sp|O75716|STK16_HUMAN	STK16	Serine/threonine-protein kinase 16 OS=Homo sapiens OX=9606 GN=STK16 PE=1 SV=4	0.172312	17.5168	0.188353	0.292956	17.6891	0.315616	17.8097	0.0208301	17.8579	0.168767	0.00573682	0.0481232	0.679735	17.5927	17.4409	17.6653	17.7334	17.6686	17.9108	17.7086	17.856	17.8576	17.8599
sp|O75717|WDHD1_HUMAN	WDHD1	WD repeat and HMG-box DNA-binding protein 1 OS=Homo sapiens OX=9606 GN=WDHD1 PE=1 SV=1	0.201358	21.4367	0.141766	0.0103206	21.6381	0.949772	21.447	0.0252563	21.5287	-0.109315	0.0174222	0.0817228	0.159381	21.3561	21.5173	21.6413	21.6415	21.6314	21.4343	21.4597	21.5089	21.5716	21.5057	Nucleus
sp|O75718|CRTAP_HUMAN	CRTAP	Cartilage-associated protein OS=Homo sapiens OX=9606 GN=CRTAP PE=1 SV=1	-0.177452	20.1	0.193091	0.411137	19.9225	0.114675	20.5111	0.000477043	20.3922	0.469733	0.00318024	-0.118855	0.0948278	20.1408	20.0591	19.8502	20.0077	19.9096	20.5375	20.4847	20.427	20.3778	20.3719		Candidates
sp|O75746|CMC1_HUMAN	SLC25A12	Calcium-binding mitochondrial carrier protein Aralar1 OS=Homo sapiens OX=9606 GN=SLC25A12 PE=1 SV=2	0.178518	20.3854	0.0778143	0.0630037	20.5639	0.602004	20.4484	0.00809349	20.6076	0.0436677	0.121448	0.159182	0.101011	20.4305	20.3403	20.5736	20.5601	20.558	20.4946	20.4021	20.644	20.5869	20.5919	Mitochondria
sp|O75752|B3GL1_HUMAN	B3GALNT1	UDP-GalNAc:beta-1,3-N-acetylgalactosaminyltransferase 1 OS=Homo sapiens OX=9606 GN=B3GALNT1 PE=1 SV=1	-0.692775	13.4585	0.331264	0.15809	12.7658	0.211194	13.6166	0.106143	13.0757	0.309932	0.445018	-0.540932	0.0328917	13.5002	13.4169	12.8271	13.2675	12.2027	13.6076	13.6257	13.0663	13.1617	12.9991	Golgi
sp|O75752|B3GL1_HUMAN	B3GALNT1	UDP-GalNAc:beta-1,3-N-acetylgalactosaminyltransferase 1 OS=Homo sapiens OX=9606 GN=B3GALNT1 PE=1 SV=1	-0.692775	13.4585	0.331264	0.15809	12.7658	0.211194	13.6166	0.106143	13.0757	0.309932	0.445018	-0.540932	0.0328917	13.5002	13.4169	12.8271	13.2675	12.2027	13.6076	13.6257	13.0663	13.1617	12.9991	Golgi.membrane
sp|O75771|RA51D_HUMAN	RAD51D	DNA repair protein RAD51 homolog 4 OS=Homo sapiens OX=9606 GN=RAD51D PE=1 SV=1	0.0259097	15.8048	0.899507	0.24663	15.8307	0.360464	16.0515	0.326671	15.9841	0.153316	0.348344	-0.0674042	0.766915	15.8487	15.761	15.6603	15.9149	15.917	16.1686	15.9343	16.0749	15.8041	16.0732
sp|O75787|RENR_HUMAN	ATP6AP2	Renin receptor OS=Homo sapiens OX=9606 GN=ATP6AP2 PE=1 SV=2	-0.695591	17.9856	0.0324496	0.208439	17.29	0.396867	18.194	0.000348876	17.7012	0.411216	0.00159844	-0.492814	0.0486626	18.0541	17.9172	17.2605	17.3411	17.2685	18.2906	18.0975	17.7393	17.6876	17.6769	Cytosol
sp|O75792|RNH2A_HUMAN	RNASEH2A	Ribonuclease H2 subunit A OS=Homo sapiens OX=9606 GN=RNASEH2A PE=1 SV=2	0.194023	20.866	0.100716	0.325593	21.06	0.151475	21.1916	0.00264768	21.2275	0.16753	0.0207906	0.0359602	0.597637	20.8754	20.8566	21.0756	20.9934	21.1111	21.1335	21.2497	21.2174	21.2404	21.2248	Nucleus
sp|O75794|CD123_HUMAN	CDC123	Cell division cycle protein 123 homolog OS=Homo sapiens OX=9606 GN=CDC123 PE=1 SV=1	-0.860792	20.7576	0.0584478	-0.247112	19.8968	0.422175	20.5104	0.000885969	19.8563	-0.0404376	0.605417	-0.654118	0.0222931	20.6122	20.9029	19.8406	20.0095	19.8402	20.4643	20.5566	19.8111	19.8778	19.88	Cytosol
sp|O75808|CAN15_HUMAN	CAPN15	Calpain-15 OS=Homo sapiens OX=9606 GN=CAPN15 PE=1 SV=1	0.0421289	17.2703	0.198618	-0.249127	17.3124	0.251124	17.0212	0.00824022	16.8539	-0.458544	0.0131603	-0.167288	0.39382	17.2864	17.2542	17.3259	17.2971	17.3144	16.9392	17.1032	16.7757	17.0173	16.7687
sp|O75817|POP7_HUMAN	POP7	Ribonuclease P protein subunit p20 OS=Homo sapiens OX=9606 GN=POP7 PE=1 SV=2	-0.256421	15.5716	0.379395	-0.248997	15.3152	0.21501	15.3226	0.0316483	14.9477	-0.367451	0.101174	-0.374875	0.10327	15.5047	15.6386	15.3791	15.4921	15.0743	15.3073	15.338	15.1005	14.8873	14.8554	Cytosol
sp|O75818|RPP40_HUMAN	RPP40	Ribonuclease P protein subunit p40 OS=Homo sapiens OX=9606 GN=RPP40 PE=1 SV=3	0.313928	19.3392	0.200469	-0.0202438	19.6531	0.939146	19.319	0.0266488	19.6236	-0.0295475	0.705741	0.304625	0.0373547	19.4687	19.2098	19.766	19.5862	19.6073	19.2848	19.3532	19.61	19.5943	19.6664	Nucleus
sp|O75820|ZN189_HUMAN	ZNF189	Zinc finger protein 189 OS=Homo sapiens OX=9606 GN=ZNF189 PE=1 SV=2	-0.178058	15.6663	0.336251	0.222438	15.4882	0.220829	15.8887	0.0110403	15.8603	0.372064	0.0209561	-0.0284323	0.670916	15.6376	15.695	15.4706	15.6329	15.3612	15.946	15.8314	15.8496	15.8689	15.8624	Nucleus	Candidates
sp|O75822|EIF3J_HUMAN	EIF3J	Eukaryotic translation initiation factor 3 subunit J OS=Homo sapiens OX=9606 GN=EIF3J PE=1 SV=2	0.113139	20.2697	0.713121	-0.195759	20.3828	0.681208	20.0739	0.215398	20.4044	0.021615	0.642784	0.330513	0.079705	20.0307	20.5087	20.3298	20.4382	20.3804	19.9806	20.1672	20.3902	20.4405	20.3825	Cytosol
sp|O75828|CBR3_HUMAN	CBR3	Carbonyl reductase [NADPH] 3 OS=Homo sapiens OX=9606 GN=CBR3 PE=1 SV=3	0.314228	17.1126	0.100394	0.893355	17.4269	0.107062	18.006	5.30013e-05	18.2065	0.779683	0.0003766	0.200556	0.0242837	17.2029	17.0223	17.4442	17.4551	17.3813	18.0264	17.9856	18.2037	18.2044	18.2116	Cytosol
sp|O75832|PSD10_HUMAN	PSMD10	26S proteasome non-ATPase regulatory subunit 10 OS=Homo sapiens OX=9606 GN=PSMD10 PE=1 SV=1	0.1018	20.183	0.232985	0.31386	20.2848	0.13057	20.4968	0.00442763	20.4562	0.17141	0.0316718	-0.0406501	0.578773	20.2164	20.1495	20.3193	20.2293	20.3057	20.4664	20.5272	20.4182	20.5202	20.4301	Cytosol
sp|O75843|AP1G2_HUMAN	AP1G2	AP-1 complex subunit gamma-like 2 OS=Homo sapiens OX=9606 GN=AP1G2 PE=1 SV=1	-0.0180348	18.5833	0.857323	0.538518	18.5653	0.134927	19.1218	0.00136455	19.0937	0.528454	0.00564189	-0.0280992	0.84339	18.6317	18.535	18.5079	18.6276	18.5605	19.1866	19.0571	19.11	18.983	19.1883	Cytosol	Candidates
sp|O75844|FACE1_HUMAN	ZMPSTE24	CAAX prenyl protease 1 homolog OS=Homo sapiens OX=9606 GN=ZMPSTE24 PE=1 SV=2	-0.0284952	21.6467	0.481014	0.226718	21.6182	0.195597	21.8734	0.00397222	21.8191	0.20086	0.00716326	-0.0543528	0.494705	21.679	21.6144	21.6185	21.6145	21.6216	21.9202	21.8266	21.7627	21.8563	21.8382	ER	Candidates
sp|O75874|IDHC_HUMAN	IDH1	Isocitrate dehydrogenase [NADP] cytoplasmic OS=Homo sapiens OX=9606 GN=IDH1 PE=1 SV=2	0.163699	20.5474	0.0412777	0.111391	20.7111	0.225151	20.6587	0.00320084	20.7913	0.0802456	0.0698225	0.132553	0.117648	20.523	20.5717	20.717	20.7051	20.7111	20.6365	20.681	20.8393	20.7888	20.7458	Cytosol
sp|O75879|GATB_HUMAN	GATB	Glutamyl-tRNA(Gln) amidotransferase subunit B, mitochondrial OS=Homo sapiens OX=9606 GN=GATB PE=1 SV=1	0.0986862	18.4358	0.361139	0.0218097	18.5345	0.771311	18.4576	0.158188	18.4049	-0.129623	0.099652	-0.0527467	0.392297	18.4546	18.4171	18.4984	18.478	18.6272	18.4934	18.4219	18.3625	18.4293	18.4228	Mitochondria
sp|O75880|SCO1_HUMAN	SCO1	Protein SCO1 homolog, mitochondrial OS=Homo sapiens OX=9606 GN=SCO1 PE=1 SV=1	-0.357803	20.0847	0.366163	-0.424022	19.7269	0.467324	19.6607	0.0562022	19.3742	-0.35273	0.0398095	-0.28651	0.179571	20.3658	19.8036	19.8499	19.6149	19.7159	19.7539	19.5675	19.2782	19.5038	19.3406	Mitochondria
sp|O75884|RBBP9_HUMAN	RBBP9	Serine hydrolase RBBP9 OS=Homo sapiens OX=9606 GN=RBBP9 PE=1 SV=2	0.171792	18.343	0.124232	-0.114012	18.5148	0.228934	18.229	0.001828	18.1489	-0.365897	0.00493099	-0.0800929	0.288479	18.3406	18.3455	18.5194	18.4504	18.5747	18.1945	18.2635	18.1298	18.2036	18.1134
sp|O75886|STAM2_HUMAN	STAM2	Signal transducing adapter molecule 2 OS=Homo sapiens OX=9606 GN=STAM2 PE=1 SV=1	-0.00736222	18.1062	0.930446	0.186086	18.0989	0.299141	18.2923	0.412972	18.2443	0.145386	0.388935	-0.0480625	0.857436	18.0941	18.1183	18.121	18.0285	18.1471	18.2173	18.3673	18.1312	18.4909	18.1107	Endosome
sp|O75896|TUSC2_HUMAN	TUSC2	Tumor suppressor candidate 2 OS=Homo sapiens OX=9606 GN=TUSC2 PE=1 SV=3	-0.669548	16.7655	0.0378934	0.131274	16.096	0.463332	16.8968	0.000451623	16.4921	0.396141	0.00535647	-0.40468	0.0486626	16.8563	16.6747	16.0806	16.1269	16.0805	16.8964	16.8972	16.5399	16.5412	16.3953
sp|O75909-4|CCNK_HUMAN	CCNK	Isoform 4 of Cyclin-K OS=Homo sapiens OX=9606 GN=CCNK	-0.026694	20.1983	0.820752	0.0219367	20.1717	0.89449	20.2203	0.0336496	20.0131	-0.158599	0.0142121	-0.20723	0.0468886	20.2838	20.1129	20.1735	20.1386	20.2029	20.2341	20.2065	19.9725	20.0507	20.016	Nucleus
sp|O75915|PRAF3_HUMAN	ARL6IP5	PRA1 family protein 3 OS=Homo sapiens OX=9606 GN=ARL6IP5 PE=1 SV=1	-0.0352986	18.7176	0.649455	0.226873	18.6823	0.224412	18.9445	0.00809623	18.8642	0.181931	0.0129462	-0.0802403	0.294997	18.6824	18.7527	18.6298	18.7343	18.6828	19.0013	18.8876	18.8847	18.864	18.844	Cytosol
sp|O75925-2|PIAS1_HUMAN	PIAS1	Isoform 2 of E3 SUMO-protein ligase PIAS1 OS=Homo sapiens OX=9606 GN=PIAS1	-0.352816	17.7548	0.0760815	0.00422976	17.4019	0.97961	17.759	0.00391653	17.4658	0.0638824	0.307227	-0.293163	0.0574088	17.7902	17.7194	17.3692	17.4942	17.3425	17.8276	17.6903	17.4661	17.4707	17.4607	Nucleus
sp|O75928|PIAS2_HUMAN	PIAS2	E3 SUMO-protein ligase PIAS2 OS=Homo sapiens OX=9606 GN=PIAS2 PE=1 SV=3	0.0227926	17.2087	0.820352	-0.132667	17.2315	0.100669	17.076	0.0026891	16.8998	-0.331618	0.00879983	-0.176158	0.0633211	17.1966	17.2207	17.1697	17.3175	17.2071	17.0754	17.0766	16.8501	16.9343	16.9151	Nucleus
sp|O75934|SPF27_HUMAN	BCAS2	Pre-mRNA-splicing factor SPF27 OS=Homo sapiens OX=9606 GN=BCAS2 PE=1 SV=1	-0.0462958	19.6864	0.814684	0.0405627	19.6401	0.879301	19.7269	0.569798	19.6098	-0.03027	0.538469	-0.117129	0.0411557	19.5462	19.8266	19.5743	19.6995	19.6465	19.7297	19.7241	19.5883	19.6111	19.6301	Nucleus
sp|O75935|DCTN3_HUMAN	DCTN3	Dynactin subunit 3 OS=Homo sapiens OX=9606 GN=DCTN3 PE=1 SV=1	-0.107195	19.5889	0.156996	0.156254	19.4817	0.29427	19.7451	0.00976406	19.6306	0.148883	0.0191299	-0.114566	0.212823	19.6342	19.5436	19.4711	19.4905	19.4834	19.7875	19.7028	19.6817	19.5777	19.6323	Cytosol
sp|O75937|DNJC8_HUMAN	DNAJC8	DnaJ homolog subfamily C member 8 OS=Homo sapiens OX=9606 GN=DNAJC8 PE=1 SV=2	0.0619638	21.092	0.467385	-0.0501852	21.154	0.704008	21.0418	0.590392	21.1927	0.0386993	0.789424	0.150848	0.507107	21.0815	21.1025	21.1118	21.2318	21.1183	21.1124	20.9713	21.3202	20.984	21.2738	Nucleus
sp|O75940|SPF30_HUMAN	SMNDC1	Survival of motor neuron-related-splicing factor 30 OS=Homo sapiens OX=9606 GN=SMNDC1 PE=1 SV=1	-0.0047147	18.7522	0.970428	-0.288027	18.7475	0.353415	18.4641	0.167402	18.526	-0.221477	0.167822	0.0618352	0.810653	18.6636	18.8408	18.7889	18.7013	18.7522	18.3518	18.5765	18.3724	18.7377	18.4679	Nucleus
sp|O75943|RAD17_HUMAN	RAD17	Cell cycle checkpoint protein RAD17 OS=Homo sapiens OX=9606 GN=RAD17 PE=1 SV=2	-0.0125593	18.249	0.89282	-0.223137	18.2364	0.386991	18.0258	0.0226637	17.9403	-0.296063	0.00901068	-0.0854851	0.566084	18.3049	18.193	18.2033	18.2217	18.2842	18.1358	17.9158	18.0092	17.874	17.9378	Nucleus
sp|O75947|ATP5H_HUMAN	ATP5PD	ATP synthase subunit d, mitochondrial OS=Homo sapiens OX=9606 GN=ATP5PD PE=1 SV=3	0.183743	20.8684	0.050457	0.0369356	21.0522	0.49333	20.9053	0.00149068	20.9333	-0.118853	0.00586601	0.0279548	0.269651	20.8943	20.8426	21.0588	21.028	21.0696	20.8952	20.9155	20.9245	20.9228	20.9525	Mitochondria
sp|O75955|FLOT1_HUMAN	FLOT1	Flotillin-1 OS=Homo sapiens OX=9606 GN=FLOT1 PE=1 SV=3	0.130353	20.4681	0.177247	0.55902	20.5984	0.076116	21.0271	6.70033e-05	21.0785	0.480048	0.00139104	0.0513814	0.121745	20.451	20.4851	20.5337	20.65	20.6115	21.04	21.0141	21.0928	21.0612	21.0814
sp|O75962|TRIO_HUMAN	TRIO	Triple functional domain protein OS=Homo sapiens OX=9606 GN=TRIO PE=1 SV=2	-0.0561345	20.1992	0.461722	0.260288	20.1431	0.168388	20.4595	0.0034768	20.3562	0.21313	0.0122942	-0.103292	0.194889	20.168	20.2304	20.0868	20.1907	20.1518	20.5022	20.4168	20.396	20.3215	20.3511	Cytosol	Candidates
sp|O75964|ATP5L_HUMAN	ATP5MG	ATP synthase subunit g, mitochondrial OS=Homo sapiens OX=9606 GN=ATP5MG PE=1 SV=3	0.0634512	19.5457	0.216378	0.125999	19.6091	0.374031	19.6717	0.0616528	19.541	-0.068104	0.0194835	-0.130652	0.155961	19.5776	19.5137	19.6143	19.6196	19.5934	19.7302	19.6132	19.5181	19.5557	19.5492	Mitochondria
sp|O75970|MPDZ_HUMAN	MPDZ	Multiple PDZ domain protein OS=Homo sapiens OX=9606 GN=MPDZ PE=1 SV=2	-0.0853944	19.0377	0.700346	-0.00619309	18.9523	0.989999	19.0315	0.921658	18.9798	0.0274875	0.829233	-0.0517138	0.83075	18.9021	19.1733	18.8839	19.0838	18.8892	19.1975	18.8655	19.0452	18.8343	19.0598	Cytosol
sp|O75976|CBPD_HUMAN	CPD	Carboxypeptidase D OS=Homo sapiens OX=9606 GN=CPD PE=1 SV=2	-0.123218	21.4391	0.0771481	-0.102569	21.3159	0.216457	21.3365	0.000184388	21.0824	-0.233508	0.00180035	-0.254157	0.0265039	21.4466	21.4316	21.326	21.2818	21.3398	21.309	21.3641	21.0977	21.0791	21.0702	Plasma.Membrane
sp|O76003|GLRX3_HUMAN	GLRX3	Glutaredoxin-3 OS=Homo sapiens OX=9606 GN=GLRX3 PE=1 SV=2	0.0648639	21.042	0.13265	-0.0191036	21.1068	0.719152	21.0229	0.0532527	21.0707	-0.0361349	0.163747	0.0478326	0.280974	21.0232	21.0607	21.1044	21.0922	21.1239	21.0012	21.0446	21.1015	21.0589	21.0516	Cytosol
sp|O76021|RL1D1_HUMAN	RSL1D1	Ribosomal L1 domain-containing protein 1 OS=Homo sapiens OX=9606 GN=RSL1D1 PE=1 SV=3	0.227405	21.7696	0.157473	-0.233243	21.997	0.404002	21.5363	0.012918	21.6485	-0.348498	0.00819554	0.11215	0.462765	21.6835	21.8556	22.0293	21.9417	22.0199	21.4311	21.6415	21.5776	21.7301	21.6378	Nucleus
sp|O76024|WFS1_HUMAN	WFS1	Wolframin OS=Homo sapiens OX=9606 GN=WFS1 PE=1 SV=2	-0.164046	17.8511	0.144251	0.414926	17.6871	0.155953	18.266	0.000540574	18.1926	0.50555	0.00173418	-0.0734223	0.440745	17.882	17.8202	17.6549	17.7553	17.651	18.3369	18.1952	18.2195	18.1481	18.2103	ER	Candidates
sp|O76031|CLPX_HUMAN	CLPX	ATP-dependent Clp protease ATP-binding subunit clpX-like, mitochondrial OS=Homo sapiens OX=9606 GN=CLPX PE=1 SV=2	0.0997196	20.4624	0.216014	-0.0298103	20.5621	0.666143	20.4326	0.00551997	20.3577	-0.204383	0.00622784	-0.0748535	0.103684	20.489	20.4357	20.586	20.5072	20.5931	20.4063	20.4588	20.3639	20.3567	20.3525	Mitochondria
sp|O76054|S14L2_HUMAN	SEC14L2	SEC14-like protein 2 OS=Homo sapiens OX=9606 GN=SEC14L2 PE=1 SV=1	0.218711	17.253	0.0749906	1.50752	17.4717	0.0763997	18.7605	1.89782e-05	18.8268	1.35506	0.00044564	0.0662496	0.555325	17.2584	17.2476	17.4442	17.5338	17.4371	18.8242	18.6969	18.7421	18.8754	18.8628	Cytosol	Candidates
sp|O76070|SYUG_HUMAN	SNCG	Gamma-synuclein OS=Homo sapiens OX=9606 GN=SNCG PE=1 SV=2	0.229695	14.5536	0.13071	0.983775	14.7833	0.133122	15.5374	0.000207945	15.8454	1.06214	0.000880677	0.308058	0.177513	14.4966	14.6106	14.8563	14.7602	14.7334	15.67	15.4048	15.8914	15.901	15.7439	Cytosol
sp|O76071|CIAO1_HUMAN	CIAO1	Probable cytosolic iron-sulfur protein assembly protein CIAO1 OS=Homo sapiens OX=9606 GN=CIAO1 PE=1 SV=1	0.547878	13.6988	0.20204	0.441814	14.2467	0.397918	14.1406	0.0214614	14.6219	0.37516	0.0778103	0.481224	0.11784	13.4636	13.9341	14.0907	14.2351	14.4143	14.0492	14.2321	14.7909	14.4621	14.6127	Cytosol
sp|O76075|DFFB_HUMAN	DFFB	DNA fragmentation factor subunit beta OS=Homo sapiens OX=9606 GN=DFFB PE=1 SV=1	0.115659	17.3986	0.494166	0.0794677	17.5142	0.719152	17.478	0.766473	17.4777	-0.0364913	0.756661	-0.000299575	0.998629	17.4691	17.328	17.5193	17.6283	17.395	17.5743	17.3818	17.5586	17.3565	17.518	Cytosol
sp|O76094|SRP72_HUMAN	SRP72	Signal recognition particle subunit SRP72 OS=Homo sapiens OX=9606 GN=SRP72 PE=1 SV=3	0.0404681	21.6842	0.574431	0.210048	21.7247	0.173934	21.8942	0.00163521	21.9486	0.223897	0.00410876	0.0543164	0.146674	21.7287	21.6397	21.7424	21.6817	21.7499	21.8956	21.8929	21.9262	21.9444	21.9751	Cytosol
sp|O94759|TRPM2_HUMAN	TRPM2	Transient receptor potential cation channel subfamily M member 2 OS=Homo sapiens OX=9606 GN=TRPM2 PE=1 SV=2	0.370133	14.7689	0.814335	-0.628202	15.1391	0.316194	14.1407	0.174782	13.5919	-1.54719	0.130777	-0.548852	0.0796911	15.0373	14.5006	16.5119	14.545	14.3603	14.1833	14.0982	13.5641	13.4498	13.7618
sp|O94760|DDAH1_HUMAN	DDAH1	N(G),N(G)-dimethylarginine dimethylaminohydrolase 1 OS=Homo sapiens OX=9606 GN=DDAH1 PE=1 SV=3	0.211033	20.2433	0.0912151	1.12022	20.4543	0.0854993	21.3635	2.18134e-05	21.4754	1.02104	0.000396206	0.111859	0.204507	20.2978	20.1888	20.4368	20.4378	20.4884	21.3949	21.3321	21.4115	21.5122	21.5024		Candidates
sp|O94761|RECQ4_HUMAN	RECQL4	ATP-dependent DNA helicase Q4 OS=Homo sapiens OX=9606 GN=RECQL4 PE=1 SV=2	0.144495	16.2474	0.204177	-0.588932	16.3919	0.157024	15.6584	0.000332306	15.5438	-0.848055	0.00100045	-0.114627	0.427243	16.2129	16.2818	16.3181	16.4512	16.4063	15.7633	15.5536	15.6019	15.5519	15.4776	Cytosol
sp|O94762|RECQ5_HUMAN	RECQL5	ATP-dependent DNA helicase Q5 OS=Homo sapiens OX=9606 GN=RECQL5 PE=1 SV=2	0.0308698	18.4009	0.755153	0.205799	18.4318	0.270077	18.6067	0.0285313	18.394	-0.0378455	0.352981	-0.212775	0.052677	18.4591	18.3427	18.3759	18.4388	18.4807	18.6527	18.5608	18.3984	18.4002	18.3833	Cytosol
sp|O94763|RMP_HUMAN	URI1	Unconventional prefoldin RPB5 interactor 1 OS=Homo sapiens OX=9606 GN=URI1 PE=1 SV=3	-0.0635032	19.2019	0.559634	-0.0185103	19.1384	0.904969	19.1834	0.502413	19.2811	0.142689	0.262629	0.0976963	0.593422	19.1219	19.2819	19.0972	19.1549	19.1632	19.1728	19.194	19.1703	19.4628	19.2102	Cytosol
sp|O94766|B3GA3_HUMAN	B3GAT3	Galactosylgalactosylxylosylprotein 3-beta-glucuronosyltransferase 3 OS=Homo sapiens OX=9606 GN=B3GAT3 PE=1 SV=2	-0.0519262	17.9873	0.463589	0.539176	17.9353	0.105922	18.5264	5.19123e-05	18.6556	0.720239	0.000486389	0.129137	0.117728	18.022	17.9525	17.8992	17.9854	17.9214	18.5689	18.484	18.6849	18.6311	18.6507	Golgi	Candidates
sp|O94766|B3GA3_HUMAN	B3GAT3	Galactosylgalactosylxylosylprotein 3-beta-glucuronosyltransferase 3 OS=Homo sapiens OX=9606 GN=B3GAT3 PE=1 SV=2	-0.0519262	17.9873	0.463589	0.539176	17.9353	0.105922	18.5264	5.19123e-05	18.6556	0.720239	0.000486389	0.129137	0.117728	18.022	17.9525	17.8992	17.9854	17.9214	18.5689	18.484	18.6849	18.6311	18.6507	Golgi.membrane	Candidates
sp|O94768|ST17B_HUMAN	STK17B	Serine/threonine-protein kinase 17B OS=Homo sapiens OX=9606 GN=STK17B PE=1 SV=1	-0.0907528	16.8978	0.391656	0.11721	16.8071	0.420001	17.015	0.0767506	16.7663	-0.0407907	0.641984	-0.248754	0.141871	16.9239	16.8718	16.8452	16.8589	16.717	17.082	16.9481	16.8673	16.7034	16.7281
sp|O94776|MTA2_HUMAN	MTA2	Metastasis-associated protein MTA2 OS=Homo sapiens OX=9606 GN=MTA2 PE=1 SV=1	-0.223793	21.8013	0.0985214	-0.0833359	21.5775	0.434264	21.7179	0.00320084	21.4994	-0.0780516	0.106885	-0.218509	0.0331595	21.8535	21.749	21.6281	21.5639	21.5404	21.7291	21.7068	21.4699	21.5326	21.4958	Nucleus
sp|O94782|UBP1_HUMAN	USP1	Ubiquitin carboxyl-terminal hydrolase 1 OS=Homo sapiens OX=9606 GN=USP1 PE=1 SV=1	-0.814215	19.504	0.031272	-0.35576	18.6897	0.143135	19.1482	4.67833e-05	17.6843	-1.00546	0.001774	-1.46391	0.0209657	19.5509	19.4571	18.7513	18.6028	18.7152	19.1116	19.1848	17.6529	17.817	17.583	Nucleus
sp|O94788|AL1A2_HUMAN	ALDH1A2	Retinal dehydrogenase 2 OS=Homo sapiens OX=9606 GN=ALDH1A2 PE=1 SV=3	0.132499	18.8439	0.271771	0.406824	18.9764	0.172557	19.2507	0.001828	19.3423	0.365858	0.00487079	0.0915322	0.331275	18.9257	18.7621	18.9448	18.9808	19.0036	19.2743	19.2271	19.2879	19.4244	19.3144	Cytosol
sp|O94804|STK10_HUMAN	STK10	Serine/threonine-protein kinase 10 OS=Homo sapiens OX=9606 GN=STK10 PE=1 SV=1	0.014287	19.2707	0.671088	-0.0518318	19.285	0.109149	19.2188	0.0179048	19.1325	-0.152488	0.0300206	-0.0863688	0.25875	19.2651	19.2763	19.2663	19.3154	19.2731	19.2182	19.2195	19.1878	19.0712	19.1384	Plasma.Membrane
sp|O94806|KPCD3_HUMAN	PRKD3	Serine/threonine-protein kinase D3 OS=Homo sapiens OX=9606 GN=PRKD3 PE=1 SV=1	0.0312345	17.3452	0.869013	0.0538192	17.3765	0.813734	17.399	0.831883	17.3266	-0.0498301	0.489153	-0.0724147	0.310272	17.2228	17.4677	17.4323	17.4126	17.2845	17.4179	17.3802	17.2805	17.3857	17.3137
sp|O94808|GFPT2_HUMAN	GFPT2	Glutamine--fructose-6-phosphate aminotransferase [isomerizing] 2 OS=Homo sapiens OX=9606 GN=GFPT2 PE=1 SV=3	-0.615268	19.4356	0.0662955	0.143587	18.8203	0.572456	19.5792	0.000584221	18.7959	-0.0244868	0.631606	-0.783341	0.0197037	19.5661	19.3051	18.8545	18.7665	18.84	19.6174	19.541	18.7563	18.8517	18.7795
sp|O94811|TPPP_HUMAN	TPPP	Tubulin polymerization-promoting protein OS=Homo sapiens OX=9606 GN=TPPP PE=1 SV=1	0.158039	17.5371	0.156631	0.666305	17.6951	0.0894797	18.2034	4.52262e-05	18.3541	0.658944	0.000669823	0.150678	0.0483022	17.577	17.4972	17.6841	17.7551	17.6462	18.227	18.1798	18.3757	18.3363	18.3503
sp|O94813|SLIT2_HUMAN	SLIT2	Slit homolog 2 protein OS=Homo sapiens OX=9606 GN=SLIT2 PE=1 SV=1	0.181807	15.3831	0.413177	0.0936856	15.5649	0.762611	15.4768	0.0229191	15.1306	-0.43428	0.00473732	-0.346158	0.0484339	15.5451	15.221	15.544	15.5114	15.6393	15.4447	15.5088	15.1534	15.0587	15.1797
sp|O94817|ATG12_HUMAN	ATG12	Ubiquitin-like protein ATG12 OS=Homo sapiens OX=9606 GN=ATG12 PE=1 SV=1	-0.0138288	18.3808	0.943877	-2.9743	18.3669	0.076116	15.4065	9.49473e-06	13.6559	-4.71104	0.000258535	-1.75057	0.0174667	18.45	18.3115	18.4564	18.221	18.4234	15.4954	15.3176	13.642	13.7384	13.5872	Cytosol
sp|O94819|KBTBB_HUMAN	KBTBD11	Kelch repeat and BTB domain-containing protein 11 OS=Homo sapiens OX=9606 GN=KBTBD11 PE=1 SV=1	0.194441	17.012	0.131708	0.0321867	17.2064	0.805541	17.0442	0.018474	16.9407	-0.265723	0.0126871	-0.103469	0.30056	17.0441	16.9798	17.1666	17.2825	17.1701	17.1074	16.9809	16.9382	16.9896	16.8943
sp|O94822-3|LTN1_HUMAN	LTN1	Isoform 3 of E3 ubiquitin-protein ligase listerin OS=Homo sapiens OX=9606 GN=LTN1	-0.331457	21.2411	0.0617877	-0.144186	20.9097	0.484361	21.0969	0.00293575	20.7087	-0.200968	0.0208289	-0.388239	0.0722284	21.2819	21.2003	20.8795	20.9766	20.873	21.1944	20.9995	20.7412	20.6564	20.7285	Cytosol
sp|O94826|TOM70_HUMAN	TOMM70	Mitochondrial import receptor subunit TOM70 OS=Homo sapiens OX=9606 GN=TOMM70 PE=1 SV=1	0.158209	22.0654	0.138096	0.0129264	22.2236	0.892663	22.0783	0.0283435	22.182	-0.041566	0.334357	0.103716	0.128494	22.0159	22.1149	22.185	22.2592	22.2266	22.0867	22.0699	22.2018	22.1335	22.2108	Mitochondria
sp|O94829|IPO13_HUMAN	IPO13	Importin-13 OS=Homo sapiens OX=9606 GN=IPO13 PE=1 SV=3	0.119208	18.6687	0.19183	0.216749	18.7879	0.178832	18.8855	0.0117934	18.8999	0.111995	0.0657487	0.0144537	0.815933	18.7125	18.6249	18.7509	18.8314	18.7814	18.9045	18.8664	18.9471	18.8481	18.9045	Cytosol
sp|O94830|DDHD2_HUMAN	DDHD2	Phospholipase DDHD2 OS=Homo sapiens OX=9606 GN=DDHD2 PE=1 SV=2	-0.119502	18.9238	0.174492	-0.42123	18.8042	0.100232	18.5025	0.000125581	18.3149	-0.489311	0.00135909	-0.187583	0.0627536	18.9393	18.9082	18.7871	18.8645	18.7612	18.5374	18.4677	18.3474	18.312	18.2855
sp|O94832|MYO1D_HUMAN	MYO1D	Unconventional myosin-Id OS=Homo sapiens OX=9606 GN=MYO1D PE=1 SV=2	0.127784	21.5616	0.238004	0.317592	21.6893	0.18179	21.8792	0.00397126	21.7945	0.105199	0.00753883	-0.0846095	0.0348675	21.6329	21.4902	21.7125	21.6648	21.6907	21.8859	21.8724	21.8067	21.7837	21.7932	Cytosol
sp|O94842|TOX4_HUMAN	TOX4	TOX high mobility group box family member 4 OS=Homo sapiens OX=9606 GN=TOX4 PE=1 SV=1	-0.143172	18.2889	0.805812	-0.286969	18.1457	0.728673	18.0019	0.587004	18.4108	0.265057	0.298181	0.408854	0.306623	17.8632	18.7146	18.1498	18.295	17.9924	17.8768	18.1271	18.159	18.7321	18.3413	Nucleus
sp|O94851|MICA2_HUMAN	MICAL2	[F-actin]-monooxygenase MICAL2 OS=Homo sapiens OX=9606 GN=MICAL2 PE=1 SV=1	-0.227174	14.8736	0.299032	0.250477	14.6464	0.193123	15.1241	0.0143286	15.0857	0.439242	0.0278075	-0.0384088	0.741768	14.8535	14.8937	14.4831	14.6533	14.8028	15.0657	15.1824	15.1368	14.9907	15.1294	Nucleus	Candidates
sp|O94855-2|SC24D_HUMAN	SEC24D	Isoform 2 of Protein transport protein Sec24D OS=Homo sapiens OX=9606 GN=SEC24D	-0.0210786	19.7372	0.871996	0.211137	19.7162	0.340832	19.9484	0.0206278	19.9145	0.198374	0.00399671	-0.0338419	0.443175	19.8363	19.6382	19.7177	19.6958	19.735	19.9328	19.964	19.8943	19.9538	19.8955	Cytosol
sp|O94864|ST65G_HUMAN	SUPT7L	STAGA complex 65 subunit gamma OS=Homo sapiens OX=9606 GN=SUPT7L PE=1 SV=1	0.0183053	18.4178	0.902479	0.0985052	18.4361	0.616595	18.5163	0.560651	18.4178	-0.0183296	0.75201	-0.0985296	0.272987	18.3127	18.5229	18.415	18.4793	18.4139	18.503	18.5296	18.4844	18.4213	18.3477	Nucleus
sp|O94868|FCSD2_HUMAN	FCHSD2	F-BAR and double SH3 domains protein 2 OS=Homo sapiens OX=9606 GN=FCHSD2 PE=1 SV=3	-0.415176	18.5215	0.0304008	0.184764	18.1063	0.152296	18.7062	8.50348e-05	18.2439	0.137569	0.0213684	-0.462371	0.0222931	18.5432	18.4997	18.0657	18.1102	18.143	18.732	18.6805	18.2657	18.2057	18.2602	Cytosol
sp|O94874|UFL1_HUMAN	UFL1	E3 UFM1-protein ligase 1 OS=Homo sapiens OX=9606 GN=UFL1 PE=1 SV=2	0.0845827	21.4248	0.471769	0.060841	21.5094	0.712055	21.4856	0.184106	21.5704	0.0610224	0.147115	0.0847641	0.15132	21.512	21.3376	21.5323	21.4679	21.5278	21.4676	21.5036	21.5373	21.607	21.5669	Cytosol
sp|O94876|TMCC1_HUMAN	TMCC1	Transmembrane and coiled-coil domains protein 1 OS=Homo sapiens OX=9606 GN=TMCC1 PE=1 SV=3	-0.0441938	13.433	0.656981	0.36175	13.3888	0.227991	13.7948	0.0177056	13.6923	0.303458	0.0309482	-0.102487	0.551967	13.452	13.4141	13.4756	13.3672	13.3238	13.9021	13.6875	13.6864	13.5919	13.7986	ER
sp|O94880|PHF14_HUMAN	PHF14	PHD finger protein 14 OS=Homo sapiens OX=9606 GN=PHF14 PE=1 SV=2	-0.0541998	19.3327	0.200116	-0.156939	19.2785	0.226017	19.1758	0.000135471	18.8518	-0.426691	0.000662909	-0.323951	0.0363245	19.3275	19.338	19.2805	19.305	19.2501	19.2222	19.1294	18.8524	18.8772	18.8259
sp|O94885|SASH1_HUMAN	SASH1	SAM and SH3 domain-containing protein 1 OS=Homo sapiens OX=9606 GN=SASH1 PE=1 SV=3	-0.238636	18.0228	0.575831	-0.301292	17.7841	0.626895	17.7215	0.675723	17.8541	0.0699655	0.723208	0.132621	0.648646	17.6953	18.3503	17.7989	17.8826	17.6709	17.6513	17.7916	17.742	18.1331	17.6872	Cytosol
sp|O94886|CSCL1_HUMAN	TMEM63A	CSC1-like protein 1 OS=Homo sapiens OX=9606 GN=TMEM63A PE=1 SV=3	0.331888	14.4129	0.132423	0.796295	14.7448	0.117774	15.2092	0.000477072	15.4711	0.726366	0.00353295	0.261959	0.134157	14.325	14.5007	14.641	14.8049	14.7885	15.2534	15.165	15.5886	15.429	15.3957	Lysosome
sp|O94887|FARP2_HUMAN	FARP2	FERM, ARHGEF and pleckstrin domain-containing protein 2 OS=Homo sapiens OX=9606 GN=FARP2 PE=1 SV=3	-0.0641439	19.2347	0.669232	-0.194295	19.1706	0.415642	19.0404	0.271957	19.1179	-0.0526604	0.452556	0.0774906	0.457993	19.1224	19.347	19.1557	19.2218	19.1343	19.0054	19.0754	19.0502	19.2087	19.0949
sp|O94888|UBXN7_HUMAN	UBXN7	UBX domain-containing protein 7 OS=Homo sapiens OX=9606 GN=UBXN7 PE=1 SV=2	0.135276	20.5397	0.452753	-0.0617531	20.675	0.799997	20.478	0.189752	20.6209	-0.0541356	0.302557	0.142894	0.0668915	20.4092	20.6703	20.6241	20.7414	20.6595	20.4585	20.4974	20.6159	20.6547	20.592	Nucleus
sp|O94889|KLH18_HUMAN	KLHL18	Kelch-like protein 18 OS=Homo sapiens OX=9606 GN=KLHL18 PE=1 SV=3	0.0883614	17.5875	0.472776	-0.0431439	17.6759	0.801246	17.5443	0.0394886	17.4284	-0.247499	0.0132832	-0.115994	0.218619	17.5226	17.6524	17.6643	17.7553	17.6079	17.6106	17.4781	17.4286	17.4485	17.408
sp|O94898|LRIG2_HUMAN	LRIG2	Leucine-rich repeats and immunoglobulin-like domains protein 2 OS=Homo sapiens OX=9606 GN=LRIG2 PE=2 SV=3	0.22884	15.5851	0.140843	-0.00203802	15.814	0.994362	15.5831	0.176823	15.6806	-0.133349	0.111761	0.0975294	0.601158	15.6328	15.5375	15.8902	15.8176	15.7341	15.7353	15.4309	15.7364	15.6817	15.6237	Cytosol
sp|O94901-9|SUN1_HUMAN	SUN1	Isoform 9 of SUN domain-containing protein 1 OS=Homo sapiens OX=9606 GN=SUN1	0.0877898	20.4899	0.644553	0.123003	20.5777	0.619039	20.6129	0.721598	20.5302	-0.0474537	0.650262	-0.0826667	0.543467	20.6021	20.3777	20.6398	20.4557	20.6376	20.5408	20.685	20.4725	20.6379	20.4803	Nucleus
sp|O94903|PLPHP_HUMAN	PLPBP	Pyridoxal phosphate homeostasis protein OS=Homo sapiens OX=9606 GN=PLPBP PE=1 SV=1	0.150082	17.4078	0.099902	-0.0770788	17.5579	0.347001	17.3307	0.00405014	17.3723	-0.185554	0.00925094	0.0416065	0.405525	17.382	17.4336	17.5276	17.6021	17.5439	17.3578	17.3036	17.3786	17.3377	17.4007
sp|O94905|ERLN2_HUMAN	ERLIN2	Erlin-2 OS=Homo sapiens OX=9606 GN=ERLIN2 PE=1 SV=1	0.127004	20.1628	0.067687	-0.104924	20.2899	0.181932	20.0579	0.00679422	20.2594	-0.0304504	0.535687	0.201478	0.0870487	20.1409	20.1848	20.3045	20.2684	20.2966	20.0489	20.067	20.3324	20.2181	20.2276	ER
sp|O94906|PRP6_HUMAN	PRPF6	Pre-mRNA-processing factor 6 OS=Homo sapiens OX=9606 GN=PRPF6 PE=1 SV=1	-0.00792469	21.291	0.929898	0.146483	21.2831	0.295514	21.4375	0.0294588	21.3889	0.10584	0.0279012	-0.0485669	0.192555	21.3495	21.2325	21.2631	21.2633	21.3228	21.4353	21.4396	21.3676	21.4185	21.3806	Nucleus
sp|O94913|PCF11_HUMAN	PCF11	Pre-mRNA cleavage complex 2 protein Pcf11 OS=Homo sapiens OX=9606 GN=PCF11 PE=1 SV=3	0.122025	20.1054	0.06862	0.188278	20.2274	0.123812	20.2936	0.000194695	20.3973	0.16991	0.0017661	0.103657	0.0461401	20.0803	20.1304	20.2157	20.2412	20.2253	20.2971	20.2902	20.3963	20.4181	20.3775	Nucleus
sp|O94915|FRYL_HUMAN	FRYL	Protein furry homolog-like OS=Homo sapiens OX=9606 GN=FRYL PE=1 SV=2	-0.011672	20.0131	0.821639	-0.0150448	20.0014	0.809725	19.9981	0.835448	19.9867	-0.0146909	0.633512	-0.0113181	0.784808	20.0036	20.0226	19.9581	20.0335	20.0127	20.0305	19.9656	19.9971	19.9705	19.9926
sp|O94916-5|NFAT5_HUMAN	NFAT5	Isoform E of Nuclear factor of activated T-cells 5 OS=Homo sapiens OX=9606 GN=NFAT5	0.0106774	16.9716	0.979077	0.550234	16.9823	0.397577	17.5218	0.0215138	17.6736	0.691358	0.00386031	0.151801	0.379175	16.6695	17.2737	16.9599	17.0612	16.9257	17.4381	17.6056	17.6406	17.8018	17.5785	Cytosol
sp|O94919|ENDD1_HUMAN	ENDOD1	Endonuclease domain-containing 1 protein OS=Homo sapiens OX=9606 GN=ENDOD1 PE=1 SV=2	-0.0386825	19.3833	0.676913	0.772681	19.3446	0.0791318	20.156	3.69296e-05	20.2414	0.896783	0.000652344	0.0854197	0.166548	19.4092	19.3573	19.2641	19.3926	19.3771	20.1792	20.1327	20.2432	20.2052	20.2758		Candidates
sp|O94923|GLCE_HUMAN	GLCE	D-glucuronyl C5-epimerase OS=Homo sapiens OX=9606 GN=GLCE PE=1 SV=3	-0.0809423	17.763	0.643719	0.557498	17.682	0.185218	18.3205	0.000910388	18.3205	0.638493	0.00114076	5.32856e-05	0.999175	17.8896	17.6363	17.6083	17.7198	17.7179	18.3499	18.291	18.2792	18.3531	18.3293	Golgi	Candidates
sp|O94923|GLCE_HUMAN	GLCE	D-glucuronyl C5-epimerase OS=Homo sapiens OX=9606 GN=GLCE PE=1 SV=3	-0.0809423	17.763	0.643719	0.557498	17.682	0.185218	18.3205	0.000910388	18.3205	0.638493	0.00114076	5.32856e-05	0.999175	17.8896	17.6363	17.6083	17.7198	17.7179	18.3499	18.291	18.2792	18.3531	18.3293	Golgi.membrane	Candidates
sp|O94925-3|GLSK_HUMAN	GLS	Isoform 3 of Glutaminase kidney isoform, mitochondrial OS=Homo sapiens OX=9606 GN=GLS	-0.071904	19.7316	0.764162	-0.250073	19.6597	0.512089	19.4815	0.0489079	19.3018	-0.357902	0.011183	-0.179733	0.256457	19.5577	19.9054	19.6874	19.7186	19.5729	19.3838	19.5792	19.2196	19.3432	19.3425	Cytosol
sp|O94925-3|GLSK_HUMAN	GLS	Isoform 3 of Glutaminase kidney isoform, mitochondrial OS=Homo sapiens OX=9606 GN=GLS	-0.071904	19.7316	0.764162	-0.250073	19.6597	0.512089	19.4815	0.0489079	19.3018	-0.357902	0.011183	-0.179733	0.256457	19.5577	19.9054	19.6874	19.7186	19.5729	19.3838	19.5792	19.2196	19.3432	19.3425	Cytosol
sp|O94925|GLSK_HUMAN	GLS	Glutaminase kidney isoform, mitochondrial OS=Homo sapiens OX=9606 GN=GLS PE=1 SV=1	0.0936058	21.0196	0.0923633	0.00627609	21.1132	0.911697	21.0259	0.0474515	20.9759	-0.137347	0.0396812	-0.0500177	0.509508	20.9964	21.0428	21.0979	21.1283	21.1135	21.0441	21.0077	20.9789	20.9118	21.0369	Cytosol
sp|O94925|GLSK_HUMAN	GLS	Glutaminase kidney isoform, mitochondrial OS=Homo sapiens OX=9606 GN=GLS PE=1 SV=1	0.0936058	21.0196	0.0923633	0.00627609	21.1132	0.911697	21.0259	0.0474515	20.9759	-0.137347	0.0396812	-0.0500177	0.509508	20.9964	21.0428	21.0979	21.1283	21.1135	21.0441	21.0077	20.9789	20.9118	21.0369	Cytosol
sp|O94927|HAUS5_HUMAN	HAUS5	HAUS augmin-like complex subunit 5 OS=Homo sapiens OX=9606 GN=HAUS5 PE=1 SV=2	0.164292	18.8013	0.0323642	-0.00575912	18.9656	0.906869	18.7956	0.00986238	18.8354	-0.130244	0.0324133	0.0398064	0.559891	18.7867	18.8159	18.9593	18.9575	18.98	18.8166	18.7745	18.8899	18.7794	18.8368	Cytosol
sp|O94952|FBX21_HUMAN	FBXO21	F-box only protein 21 OS=Homo sapiens OX=9606 GN=FBXO21 PE=2 SV=2	-1.64984	18.6517	0.0366207	-0.168909	17.0019	0.798551	18.4828	0.000988564	16.8703	-0.131554	0.356075	-1.61248	0.0488235	18.865	18.4385	16.9718	17.0777	16.9562	18.7683	18.1973	16.7095	17.0574	16.8441
sp|O94953|KDM4B_HUMAN	KDM4B	Lysine-specific demethylase 4B OS=Homo sapiens OX=9606 GN=KDM4B PE=1 SV=4	-0.133938	17.9464	0.311095	-0.021936	17.8125	0.900472	17.9245	0.00617459	17.5616	-0.250911	0.0147813	-0.362914	0.0461401	17.8572	18.0356	17.7712	17.8542	17.812	17.9072	17.9417	17.5696	17.6272	17.4878	Nucleus
sp|O94964-2|SOGA1_HUMAN	SOGA1	Isoform 2 of Protein SOGA1 OS=Homo sapiens OX=9606 GN=SOGA1	-0.337163	18.408	0.0826501	0.184491	18.0708	0.357477	18.5925	0.00323386	18.2632	0.19235	0.0337954	-0.329304	0.0673435	18.359	18.457	18.1034	18.1271	17.982	18.6713	18.5137	18.302	18.2382	18.2493
sp|O94966-6|UBP19_HUMAN	USP19	Isoform 6 of Ubiquitin carboxyl-terminal hydrolase 19 OS=Homo sapiens OX=9606 GN=USP19	-0.110632	19.8072	0.0969979	-0.0290741	19.6966	0.583353	19.7782	0.00965006	19.6706	-0.0260342	0.376484	-0.107592	0.0867363	19.7789	19.8355	19.7061	19.7085	19.6752	19.7775	19.7788	19.7093	19.6571	19.6452	ER
sp|O94967-4|WDR47_HUMAN	WDR47	Isoform 4 of WD repeat-containing protein 47 OS=Homo sapiens OX=9606 GN=WDR47	-0.0462802	16.7171	0.72583	0.344076	16.6708	0.299001	17.0612	0.0124523	17.093	0.422204	0.00940946	0.0318484	0.85618	16.7689	16.6653	16.65	16.7703	16.5922	17.1915	16.9309	17.1255	17.143	17.0106	Cytosol	Candidates
sp|O94973-2|AP2A2_HUMAN	AP2A2	Isoform 2 of AP-2 complex subunit alpha-2 OS=Homo sapiens OX=9606 GN=AP2A2	-0.105475	20.6182	0.519027	0.258386	20.5128	0.330925	20.8766	0.0461021	20.7183	0.205571	0.0719696	-0.158291	0.258186	20.7285	20.508	20.5447	20.4299	20.5638	20.835	20.9183	20.6466	20.8308	20.6776	Cytosol
sp|O94979-8|SC31A_HUMAN	SEC31A	Isoform 8 of Protein transport protein Sec31A OS=Homo sapiens OX=9606 GN=SEC31A	-0.00766491	22.376	0.922201	0.162042	22.3683	0.242742	22.538	0.045495	22.4802	0.111863	0.0858157	-0.0578446	0.465197	22.3858	22.3661	22.3467	22.433	22.3253	22.5896	22.4865	22.5046	22.4297	22.5062	Cytosol
sp|O94985|CSTN1_HUMAN	CLSTN1	Calsyntenin-1 OS=Homo sapiens OX=9606 GN=CLSTN1 PE=1 SV=1	-1.0407	16.2783	0.0247196	-0.189579	15.2376	0.286243	16.0887	5.49014e-05	15.0065	-0.231062	0.0341083	-1.08218	0.0222931	16.3453	16.2112	15.2079	15.2693	15.2355	16.0603	16.117	15.0837	15.0391	14.8967
sp|O94986|CE152_HUMAN	CEP152	Centrosomal protein of 152 kDa OS=Homo sapiens OX=9606 GN=CEP152 PE=1 SV=4	-0.0154166	15.6634	0.856112	-0.17272	15.648	0.161888	15.4907	0.0518419	15.3986	-0.249383	0.0724289	-0.0920792	0.562714	15.6314	15.6954	15.6134	15.7138	15.6167	15.4808	15.5006	15.5257	15.2527	15.4174	Cytosol
sp|O94991|SLIK5_HUMAN	SLITRK5	SLIT and NTRK-like protein 5 OS=Homo sapiens OX=9606 GN=SLITRK5 PE=2 SV=2	-0.723831	17.6178	0.317764	-0.837417	16.8939	0.438732	16.7803	0.25955	17.1966	0.302657	0.334607	0.416243	0.39936	17.0853	18.1502	16.8022	16.9903	16.8894	16.6741	16.8866	16.984	17.6571	16.9486
sp|O94992|HEXI1_HUMAN	HEXIM1	Protein HEXIM1 OS=Homo sapiens OX=9606 GN=HEXIM1 PE=1 SV=1	-0.113253	18.7563	0.863484	-0.322329	18.6431	0.709426	18.434	0.619825	18.4179	-0.225114	0.243703	-0.0160378	0.928088	18.2936	19.219	18.5329	18.8848	18.5115	18.3717	18.4962	18.3036	18.5532	18.397	Cytosol
sp|O95059|RPP14_HUMAN	RPP14	Ribonuclease P protein subunit p14 OS=Homo sapiens OX=9606 GN=RPP14 PE=1 SV=3	-0.158651	18.0842	0.452753	-0.144676	17.9256	0.482333	17.9395	0.0338711	17.6041	-0.321457	0.0677222	-0.335433	0.119041	18.1875	17.9809	17.9616	18.037	17.7781	17.9609	17.9182	17.4547	17.6617	17.6958	Nucleus
sp|O95067|CCNB2_HUMAN	CCNB2	G2/mitotic-specific cyclin-B2 OS=Homo sapiens OX=9606 GN=CCNB2 PE=1 SV=1	-0.911946	19.359	0.0300043	-0.294195	18.447	0.213101	19.0648	0.000328073	18.3756	-0.0714883	0.464179	-0.689239	0.0390477	19.2865	19.4314	18.4361	18.5134	18.3916	19.0993	19.0303	18.2943	18.5075	18.3248	Cytosol
sp|O95071|UBR5_HUMAN	UBR5	E3 ubiquitin-protein ligase UBR5 OS=Homo sapiens OX=9606 GN=UBR5 PE=1 SV=2	0.00701477	22.0938	0.947054	-0.623839	22.1009	0.134351	21.47	8.00747e-05	21.291	-0.809809	0.00029171	-0.178955	0.0884027	22.1678	22.0199	22.1308	22.0788	22.093	21.5266	21.4134	21.2918	21.3013	21.2801	Nucleus
sp|O95081|AGFG2_HUMAN	AGFG2	Arf-GAP domain and FG repeat-containing protein 2 OS=Homo sapiens OX=9606 GN=AGFG2 PE=1 SV=2	-0.126852	16.6851	0.643428	-0.00143066	16.5583	0.996744	16.6837	0.615598	16.5682	0.00993586	0.870969	-0.115486	0.1087	16.4778	16.8925	16.5075	16.6498	16.5176	16.721	16.6464	16.581	16.5794	16.5442
sp|O95104|SCAF4_HUMAN	SCAF4	SR-related and CTD-associated factor 4 OS=Homo sapiens OX=9606 GN=SCAF4 PE=1 SV=3	-0.210549	20.7308	0.195509	-0.293528	20.5203	0.159172	20.4373	0.0210336	20.2779	-0.242392	0.0904673	-0.159412	0.325027	20.7827	20.679	20.4642	20.6283	20.4684	20.4584	20.4162	20.1351	20.3858	20.3128	Nucleus
sp|O95139|NDUB6_HUMAN	NDUFB6	NADH dehydrogenase [ubiquinone] 1 beta subcomplex subunit 6 OS=Homo sapiens OX=9606 GN=NDUFB6 PE=1 SV=3	-0.368322	20.7216	0.230023	-0.0722548	20.3533	0.859235	20.6493	0.0309348	20.2602	-0.0930919	0.0507173	-0.389159	0.0386981	20.9312	20.512	20.3827	20.3303	20.3468	20.7034	20.5953	20.2631	20.2986	20.2188	Mitochondria
sp|O95140|MFN2_HUMAN	MFN2	Mitofusin-2 OS=Homo sapiens OX=9606 GN=MFN2 PE=1 SV=3	-0.41688	19.046	0.0818001	0.330277	18.6291	0.188763	19.3763	0.00113076	18.9462	0.31706	0.018047	-0.430097	0.0398573	19.1245	18.9675	18.6372	18.5446	18.7057	19.3641	19.3885	18.8617	18.9706	19.0063	Mitochondria
sp|O95147|DUS14_HUMAN	DUSP14	Dual specificity protein phosphatase 14 OS=Homo sapiens OX=9606 GN=DUSP14 PE=1 SV=1	-0.865294	15.219	0.0495524	0.103066	14.3537	0.723381	15.322	0.00110589	14.7822	0.428518	0.00995043	-0.539842	0.0532172	15.3742	15.0637	14.3264	14.3661	14.3686	15.3439	15.3001	14.6512	14.8789	14.8164	Cytosol
sp|O95149|SPN1_HUMAN	SNUPN	Snurportin-1 OS=Homo sapiens OX=9606 GN=SNUPN PE=1 SV=1	-0.187641	14.3493	0.726235	-0.0715463	14.1616	0.906869	14.2777	0.229147	13.7936	-0.368047	0.194042	-0.484142	0.133882	14.6361	14.0624	14.3796	13.8025	14.3028	14.1401	14.4153	13.6444	13.9535	13.7828	Cytosol
sp|O95155-4|UBE4B_HUMAN	UBE4B	Isoform 4 of Ubiquitin conjugation factor E4 B OS=Homo sapiens OX=9606 GN=UBE4B	-0.286772	20.6692	0.0343377	-0.54157	20.3825	0.109907	20.1277	3.7818e-05	19.7332	-0.649263	0.000386858	-0.394465	0.0338569	20.6895	20.6489	20.3721	20.4152	20.36	20.1842	20.0711	19.7348	19.756	19.7088	Cytosol
sp|O95163|ELP1_HUMAN	ELP1	Elongator complex protein 1 OS=Homo sapiens OX=9606 GN=ELP1 PE=1 SV=3	-0.12143	22.2603	0.533893	0.0080931	22.1388	0.981709	22.2684	0.150667	22.0387	-0.100179	0.0793314	-0.229702	0.0913417	22.4128	22.1077	22.1779	22.1007	22.1379	22.3261	22.2106	21.987	22.084	22.045	Cytosol
sp|O95167|NDUA3_HUMAN	NDUFA3	NADH dehydrogenase [ubiquinone] 1 alpha subcomplex subunit 3 OS=Homo sapiens OX=9606 GN=NDUFA3 PE=1 SV=1	-0.337237	18.9613	0.0734187	-0.220273	18.6241	0.199038	18.741	0.000491882	18.1783	-0.445803	0.00666498	-0.562767	0.035048	19.0173	18.9053	18.6521	18.5553	18.6647	18.7453	18.7368	18.0966	18.2738	18.1644	Mitochondria
sp|O95168|NDUB4_HUMAN	NDUFB4	NADH dehydrogenase [ubiquinone] 1 beta subcomplex subunit 4 OS=Homo sapiens OX=9606 GN=NDUFB4 PE=1 SV=3	0.177998	17.8488	0.113298	0.14454	18.0268	0.364301	17.9933	0.0659472	18.0745	0.0476684	0.467515	0.0811267	0.476901	17.7946	17.903	17.9995	18.0548	18.0261	18.044	17.9427	18.1706	18.0216	18.0312	Mitochondria
sp|O95169|NDUB8_HUMAN	NDUFB8	NADH dehydrogenase [ubiquinone] 1 beta subcomplex subunit 8, mitochondrial OS=Homo sapiens OX=9606 GN=NDUFB8 PE=1 SV=1	0.124272	19.7888	0.325826	0.0526091	19.9131	0.619585	19.8414	0.133114	19.7092	-0.203937	0.0863344	-0.132273	0.322653	19.7434	19.8342	20.0018	19.8373	19.9002	19.8066	19.8762	19.7512	19.7833	19.593	Mitochondria
sp|O95178|NDUB2_HUMAN	NDUFB2	NADH dehydrogenase [ubiquinone] 1 beta subcomplex subunit 2, mitochondrial OS=Homo sapiens OX=9606 GN=NDUFB2 PE=1 SV=1	0.10051	18.0289	0.3618	0.252431	18.1294	0.118	18.2813	0.0570795	18.143	0.0136427	0.863045	-0.138278	0.176636	18.0497	18.0081	18.0489	18.1261	18.2131	18.2579	18.3047	18.2196	18.0938	18.1157	Mitochondria
sp|O95182|NDUA7_HUMAN	NDUFA7	NADH dehydrogenase [ubiquinone] 1 alpha subcomplex subunit 7 OS=Homo sapiens OX=9606 GN=NDUFA7 PE=1 SV=3	0.119127	19.9926	0.210438	-0.0186037	20.1117	0.865929	19.974	0.0250836	19.9582	-0.153518	0.00899036	-0.0157879	0.670916	20.0511	19.9342	20.138	20.0863	20.1109	19.973	19.975	19.9941	19.9318	19.9488	Mitochondria
sp|O95197|RTN3_HUMAN	RTN3	Reticulon-3 OS=Homo sapiens OX=9606 GN=RTN3 PE=1 SV=2	-0.354174	19.9679	0.200468	0.25543	19.6137	0.475033	20.2233	0.0157652	19.996	0.382255	0.0127133	-0.22735	0.172635	20.15	19.7858	19.6376	19.6063	19.5972	20.2264	20.2202	19.8776	20.1077	20.0027	ER
sp|O95202|LETM1_HUMAN	LETM1	Mitochondrial proton/calcium exchanger protein OS=Homo sapiens OX=9606 GN=LETM1 PE=1 SV=1	0.156577	21.2552	0.309741	0.271737	21.4118	0.24182	21.527	0.0195805	21.5524	0.140631	0.0540395	0.0254715	0.108479	21.1678	21.3427	21.3665	21.4975	21.3715	21.5197	21.5342	21.5583	21.5463	21.5527	Mitochondria
sp|O95208|EPN2_HUMAN	EPN2	Epsin-2 OS=Homo sapiens OX=9606 GN=EPN2 PE=1 SV=3	0.00260276	16.8377	0.979833	-0.147996	16.8403	0.402327	16.6897	0.0844599	16.6812	-0.15915	0.051087	-0.00855178	0.940605	16.7828	16.8926	16.8414	16.8966	16.783	16.7557	16.6238	16.7394	16.6199	16.6842	Cytosol
sp|O95218|ZRAB2_HUMAN	ZRANB2	Zinc finger Ran-binding domain-containing protein 2 OS=Homo sapiens OX=9606 GN=ZRANB2 PE=1 SV=2	0.262817	20.2467	0.377483	0.163773	20.5095	0.680199	20.4104	0.318047	20.5226	0.0131198	0.908386	0.112164	0.448941	20.0362	20.4571	20.4178	20.6064	20.5042	20.3734	20.4474	20.4153	20.6529	20.4996	Nucleus
sp|O95219|SNX4_HUMAN	SNX4	Sorting nexin-4 OS=Homo sapiens OX=9606 GN=SNX4 PE=1 SV=1	0.134127	20.3054	0.301996	0.475543	20.4395	0.141822	20.7809	0.000531784	20.9941	0.554543	0.00237465	0.213127	0.0898009	20.3477	20.2631	20.4674	20.3428	20.5083	20.7149	20.8469	20.9917	21.0166	20.9738	Endosome
sp|O95229|ZWINT_HUMAN	ZWINT	ZW10 interactor OS=Homo sapiens OX=9606 GN=ZWINT PE=1 SV=2	-0.747957	17.8637	0.0247196	0.0266815	17.1158	0.289813	17.8904	4.42449e-05	16.9748	-0.140938	0.0825142	-0.915576	0.0209657	17.8554	17.8721	17.0843	17.1655	17.0975	17.8966	17.8843	16.9996	17.0371	16.8878	Nucleus
sp|O95232|LC7L3_HUMAN	LUC7L3	Luc7-like protein 3 OS=Homo sapiens OX=9606 GN=LUC7L3 PE=1 SV=2	-0.0540711	21.1207	0.734925	-0.407958	21.0667	0.218527	20.7128	0.00473473	20.7335	-0.333197	0.00416975	0.0206905	0.675861	21.01	21.2315	21.0366	21.1373	21.0261	20.6795	20.746	20.7171	20.7185	20.7648	Nucleus
sp|O95235|KI20A_HUMAN	KIF20A	Kinesin-like protein KIF20A OS=Homo sapiens OX=9606 GN=KIF20A PE=1 SV=1	-0.742706	19.7222	0.02882	0.104385	18.9795	0.336527	19.8266	7.56146e-05	19.1691	0.189583	0.0269363	-0.657507	0.0209657	19.6764	19.768	18.9613	19.0412	18.9361	19.8101	19.8431	19.1174	19.2245	19.1654	Cytosol
sp|O95239|KIF4A_HUMAN	KIF4A	Chromosome-associated kinesin KIF4A OS=Homo sapiens OX=9606 GN=KIF4A PE=1 SV=3	-0.128069	21.3352	0.0928799	0.262042	21.2071	0.110998	21.5972	0.000461262	21.443	0.235895	0.00487562	-0.154216	0.0757064	21.3115	21.3588	21.2117	21.2344	21.1752	21.615	21.5795	21.397	21.4744	21.4576	Cytosol
sp|O95243|MBD4_HUMAN	MBD4	Methyl-CpG-binding domain protein 4 OS=Homo sapiens OX=9606 GN=MBD4 PE=1 SV=1	-0.215616	18.7435	0.0568034	-0.140314	18.5279	0.218708	18.6032	0.000150308	18.2378	-0.290117	0.00195181	-0.365419	0.0247756	18.7835	18.7035	18.5394	18.5102	18.5341	18.6033	18.6031	18.2712	18.2487	18.1934	Nucleus
sp|O95248-4|MTMR5_HUMAN	SBF1	Isoform 4 of Myotubularin-related protein 5 OS=Homo sapiens OX=9606 GN=SBF1	-0.291941	20.9209	0.0441877	0.110933	20.629	0.335919	21.0319	0.000342605	20.7618	0.13277	0.00415727	-0.270104	0.0274223	20.9599	20.882	20.6206	20.6587	20.6077	21.0656	20.9981	20.7609	20.7592	20.7652	Cytosol
sp|O95249|GOSR1_HUMAN	GOSR1	Golgi SNAP receptor complex member 1 OS=Homo sapiens OX=9606 GN=GOSR1 PE=1 SV=1	-0.108285	18.3553	0.617526	0.226978	18.247	0.287495	18.5823	0.0491116	18.5626	0.31555	0.0563422	-0.0197135	0.821056	18.2743	18.4363	18.1258	18.4235	18.1917	18.6155	18.5491	18.623	18.4907	18.5739	Golgi
sp|O95249|GOSR1_HUMAN	GOSR1	Golgi SNAP receptor complex member 1 OS=Homo sapiens OX=9606 GN=GOSR1 PE=1 SV=1	-0.108285	18.3553	0.617526	0.226978	18.247	0.287495	18.5823	0.0491116	18.5626	0.31555	0.0563422	-0.0197135	0.821056	18.2743	18.4363	18.1258	18.4235	18.1917	18.6155	18.5491	18.623	18.4907	18.5739	Golgi.membrane
sp|O95251|KAT7_HUMAN	KAT7	Histone acetyltransferase KAT7 OS=Homo sapiens OX=9606 GN=KAT7 PE=1 SV=1	0.0192854	18.2157	0.914673	0.186327	18.2349	0.46844	18.402	0.10106	18.4463	0.211371	0.0430512	0.04433	0.692585	18.099	18.3323	18.1599	18.2891	18.2557	18.4605	18.3434	18.4864	18.3571	18.4954	Cytosol
sp|O95258-3|UCP5_HUMAN	SLC25A14	Isoform 3 of Brain mitochondrial carrier protein 1 OS=Homo sapiens OX=9606 GN=SLC25A14	-0.294084	18.0167	0.197189	-0.272818	17.7226	0.397025	17.7439	0.0033881	17.2517	-0.47099	0.00562429	-0.492255	0.0552711	18.1596	17.8739	17.7402	17.7586	17.6692	17.8041	17.6837	17.1626	17.3526	17.2397	Mitochondria
sp|O95260-2|ATE1_HUMAN	ATE1	Isoform ATE1-2 of Arginyl-tRNA--protein transferase 1 OS=Homo sapiens OX=9606 GN=ATE1	0.248696	17.4045	0.209971	0.260029	17.6532	0.371492	17.6645	0.187489	17.7409	0.087661	0.546972	0.0763288	0.738973	17.4612	17.3479	17.7256	17.514	17.72	17.5404	17.7887	17.6213	17.9152	17.6862	Cytosol
sp|O95260|ATE1_HUMAN	ATE1	Arginyl-tRNA--protein transferase 1 OS=Homo sapiens OX=9606 GN=ATE1 PE=1 SV=2	0.28581	15.1544	0.124232	0.203867	15.4402	0.314204	15.3583	0.0919106	15.3775	-0.0627585	0.528701	0.0191854	0.895568	15.2315	15.0773	15.5196	15.3907	15.4105	15.3167	15.3999	15.432	15.4551	15.2453	Cytosol
sp|O95271|TNKS1_HUMAN	TNKS	Poly [ADP-ribose] polymerase tankyrase-1 OS=Homo sapiens OX=9606 GN=TNKS PE=1 SV=2	-0.17339	17.2644	0.126	-0.672373	17.091	0.0711164	16.592	3.65541e-05	16.4292	-0.661799	0.000854196	-0.162816	0.0373547	17.2725	17.2562	17.1119	17.1408	17.0202	16.6064	16.5776	16.4262	16.4536	16.4077	Cytosol
sp|O95292|VAPB_HUMAN	VAPB	Vesicle-associated membrane protein-associated protein B/C OS=Homo sapiens OX=9606 GN=VAPB PE=1 SV=3	0.00861503	21.0528	0.955406	0.0860192	21.0615	0.684179	21.1389	0.1179	21.2525	0.191031	0.0378504	0.113627	0.276192	20.9483	21.1574	21.034	21.1263	21.024	21.0941	21.1837	21.19	21.3243	21.2432	ER
sp|O95295|SNAPN_HUMAN	SNAPIN	SNARE-associated protein Snapin OS=Homo sapiens OX=9606 GN=SNAPIN PE=1 SV=1	-0.150879	18.4283	0.0411392	0.143952	18.2774	0.173283	18.5722	0.0105338	18.2944	0.0170241	0.814549	-0.277807	0.103209	18.4399	18.4167	18.2956	18.2804	18.2563	18.5443	18.6002	18.3548	18.344	18.1845	Cytosol
sp|O95297|MPZL1_HUMAN	MPZL1	Myelin protein zero-like protein 1 OS=Homo sapiens OX=9606 GN=MPZL1 PE=1 SV=1	-0.685824	18.8365	0.192972	-0.568058	18.1507	0.366121	18.2684	0.0307231	17.8611	-0.289578	0.184574	-0.407344	0.159647	18.5435	19.1295	18.0525	18.3609	18.0386	18.2745	18.2624	17.7188	18.0846	17.7798
sp|O95298|NDUC2_HUMAN	NDUFC2	NADH dehydrogenase [ubiquinone] 1 subunit C2 OS=Homo sapiens OX=9606 GN=NDUFC2 PE=1 SV=1	0.270307	20.6478	0.139294	-0.00420078	20.9181	0.992481	20.6436	0.132678	20.6416	-0.276545	0.0207966	-0.00203768	0.993658	20.7146	20.581	20.9939	20.8288	20.9316	20.457	20.8302	20.623	20.5951	20.7066	Mitochondria
sp|O95299|NDUAA_HUMAN	NDUFA10	NADH dehydrogenase [ubiquinone] 1 alpha subcomplex subunit 10, mitochondrial OS=Homo sapiens OX=9606 GN=NDUFA10 PE=1 SV=1	0.262876	21.17	0.0355091	0.0788337	21.4329	0.247663	21.2489	0.00225803	21.4045	-0.0284202	0.518857	0.155622	0.102821	21.1855	21.1545	21.4159	21.4158	21.467	21.228	21.2697	21.4457	21.421	21.3468	Mitochondria
sp|O95302-3|FKBP9_HUMAN	FKBP9	Isoform 3 of Peptidyl-prolyl cis-trans isomerase FKBP9 OS=Homo sapiens OX=9606 GN=FKBP9	-0.164099	20.3433	0.331264	0.304938	20.1792	0.299661	20.6482	0.00415263	20.5675	0.388266	0.0012997	-0.0807712	0.174411	20.468	20.2187	20.1739	20.1573	20.2065	20.6481	20.6484	20.5254	20.6078	20.5692	ER	Candidates
sp|O95336|6PGL_HUMAN	PGLS	6-phosphogluconolactonase OS=Homo sapiens OX=9606 GN=PGLS PE=1 SV=2	0.143059	17.8854	0.130446	0.666502	18.0285	0.103471	18.5519	7.03947e-05	18.7219	0.693462	0.000649769	0.170019	0.128162	17.9315	17.8393	18.0215	18.0052	18.0586	18.5975	18.5063	18.7838	18.6947	18.6873	Cytosol
sp|O95340-2|PAPS2_HUMAN	PAPSS2	Isoform B of Bifunctional 3'-phosphoadenosine 5'-phosphosulfate synthase 2 OS=Homo sapiens OX=9606 GN=PAPSS2	-0.0195139	19.567	0.796362	0.16606	19.5475	0.187645	19.733	0.00416737	19.754	0.206548	0.00881417	0.0209744	0.587299	19.6041	19.5299	19.5387	19.5065	19.5972	19.7468	19.7192	19.7191	19.7756	19.7673		Candidates
sp|O95347|SMC2_HUMAN	SMC2	Structural maintenance of chromosomes protein 2 OS=Homo sapiens OX=9606 GN=SMC2 PE=1 SV=2	0.0972609	23.0306	0.108296	0.00163224	23.1279	0.981184	23.0323	0.0153117	23.0473	-0.080571	0.0136519	0.0150577	0.594954	23.0522	23.0091	23.144	23.1005	23.1392	23.0092	23.0553	23.057	23.0441	23.0408	Cytosol
sp|O95352|ATG7_HUMAN	ATG7	Ubiquitin-like modifier-activating enzyme ATG7 OS=Homo sapiens OX=9606 GN=ATG7 PE=1 SV=1	0.0238874	20.1482	0.721218	-3.84353	20.1721	0.0689627	16.3047	9.49473e-06	14.2431	-5.929	0.000253213	-2.06159	0.0195858	20.1977	20.0987	20.1783	20.1503	20.1877	16.3102	16.2991	14.2028	14.1038	14.4226	Cytosol
sp|O95363|SYFM_HUMAN	FARS2	Phenylalanine--tRNA ligase, mitochondrial OS=Homo sapiens OX=9606 GN=FARS2 PE=1 SV=1	0.127494	18.544	0.376572	-0.255001	18.6715	0.337548	18.289	0.00657112	18.3228	-0.348769	0.00168589	0.0337262	0.64875	18.6461	18.442	18.6931	18.7019	18.6196	18.3511	18.227	18.3032	18.33	18.3351	Mitochondria
sp|O95365|ZBT7A_HUMAN	ZBTB7A	Zinc finger and BTB domain-containing protein 7A OS=Homo sapiens OX=9606 GN=ZBTB7A PE=1 SV=1	-0.418655	19.5836	0.0247196	-0.244054	19.1649	0.105435	19.3395	0.000340408	19.0452	-0.119657	0.072067	-0.294258	0.0600906	19.5639	19.6032	19.1784	19.1475	19.1688	19.3249	19.3541	18.9721	19.1104	19.0533	Nucleus
sp|O95372|LYPA2_HUMAN	LYPLA2	Acyl-protein thioesterase 2 OS=Homo sapiens OX=9606 GN=LYPLA2 PE=1 SV=1	0.301151	19.5713	0.152872	0.177802	19.8724	0.456603	19.7491	0.0380738	19.8193	-0.0531077	0.248193	0.070241	0.200166	19.4507	19.6919	19.8258	19.9109	19.8807	19.748	19.7502	19.8608	19.7824	19.8148	Cytosol
sp|O95373|IPO7_HUMAN	IPO7	Importin-7 OS=Homo sapiens OX=9606 GN=IPO7 PE=1 SV=1	-0.1374	21.7631	0.208883	0.0854773	21.6257	0.526464	21.8486	0.0330913	21.7197	0.0940461	0.0912978	-0.128832	0.148214	21.8293	21.6969	21.6545	21.6305	21.5921	21.8234	21.8737	21.658	21.7512	21.75	Cytosol
sp|O95376|ARI2_HUMAN	ARIH2	E3 ubiquitin-protein ligase ARIH2 OS=Homo sapiens OX=9606 GN=ARIH2 PE=1 SV=1	0.1986	18.8682	0.0382952	0.0852275	19.0668	0.275912	18.9534	0.000941695	19.1075	0.0407482	0.142811	0.154121	0.0555879	18.8452	18.8911	19.047	19.076	19.0773	18.9319	18.9749	19.1075	19.0793	19.1358	Cytosol
sp|O95379-4|TFIP8_HUMAN	TNFAIP8	Isoform 4 of Tumor necrosis factor alpha-induced protein 8 OS=Homo sapiens OX=9606 GN=TNFAIP8	0.216292	18.0116	0.301535	1.0097	18.2279	0.123282	19.0213	0.000558685	18.9353	0.70747	0.00300491	-0.0859346	0.459497	17.8974	18.1257	18.1082	18.2996	18.2758	19.092	18.9505	19.0026	18.8641	18.9393	Cytosol
sp|O95382|M3K6_HUMAN	MAP3K6	Mitogen-activated protein kinase kinase kinase 6 OS=Homo sapiens OX=9606 GN=MAP3K6 PE=1 SV=3	-0.451854	16.8194	0.0512739	0.394881	16.3675	0.282734	17.2143	0.00366972	16.8652	0.497627	0.0108179	-0.349108	0.192181	16.7505	16.8883	16.318	16.3716	16.413	17.3476	17.081	17.0025	16.7312	16.8618
sp|O95391|SLU7_HUMAN	SLU7	Pre-mRNA-splicing factor SLU7 OS=Homo sapiens OX=9606 GN=SLU7 PE=1 SV=2	0.0319525	19.6358	0.761665	0.0376451	19.6677	0.865273	19.6734	0.985889	19.6257	-0.041984	0.837922	-0.0476766	0.888097	19.6128	19.6588	19.7077	19.5754	19.7201	19.5581	19.7887	19.4154	19.9197	19.542	Cytosol
sp|O95394-4|AGM1_HUMAN	PGM3	Isoform 3 of Phosphoacetylglucosamine mutase OS=Homo sapiens OX=9606 GN=PGM3	0.066446	21.1934	0.269207	-0.0189505	21.2599	0.81296	21.1745	0.175233	21.2071	-0.0527348	0.162531	0.0326616	0.536597	21.2192	21.1677	21.2602	21.2945	21.225	21.2095	21.1395	21.2401	21.1833	21.1981
sp|O95396|MOCS3_HUMAN	MOCS3	Adenylyltransferase and sulfurtransferase MOCS3 OS=Homo sapiens OX=9606 GN=MOCS3 PE=1 SV=1	0.275291	19.4255	0.0486507	0.193688	19.7008	0.236242	19.6192	0.00771942	19.7467	0.0459116	0.420829	0.127515	0.249174	19.4251	19.4258	19.7187	19.6453	19.7382	19.5584	19.6799	19.7133	19.8131	19.7135	Cytosol
sp|O95400|CD2B2_HUMAN	CD2BP2	CD2 antigen cytoplasmic tail-binding protein 2 OS=Homo sapiens OX=9606 GN=CD2BP2 PE=1 SV=1	-0.152441	18.9797	0.47435	0.0609778	18.8272	0.839391	19.0406	0.422077	18.9767	0.149503	0.260954	-0.0639156	0.728308	18.8229	19.1364	18.7741	18.9046	18.8029	19.0088	19.0725	18.8678	19.1545	18.9079	Cytosol
sp|O95402|MED26_HUMAN	MED26	Mediator of RNA polymerase II transcription subunit 26 OS=Homo sapiens OX=9606 GN=MED26 PE=1 SV=2	0.305049	15.3228	0.0781606	0.00462051	15.6278	0.983231	15.3274	0.0315677	15.394	-0.233844	0.0414387	0.0665842	0.650857	15.2827	15.3628	15.5694	15.7027	15.6113	15.4199	15.2349	15.4745	15.2994	15.408	Nucleus
sp|O95409|ZIC2_HUMAN	ZIC2	Zinc finger protein ZIC 2 OS=Homo sapiens OX=9606 GN=ZIC2 PE=1 SV=2	-0.668802	16.732	0.0611898	-0.167001	16.0632	0.50717	16.565	0.000983221	15.6658	-0.397396	0.0279255	-0.899198	0.0384048	16.848	16.616	16.0744	16.1387	15.9765	16.6256	16.5044	15.8275	15.568	15.6019	Cytosol
sp|O95425|SVIL_HUMAN	SVIL	Supervillin OS=Homo sapiens OX=9606 GN=SVIL PE=1 SV=2	-0.0910714	19.9711	0.116531	0.260142	19.88	0.110516	20.2312	0.000134877	20.1948	0.314752	0.00108565	-0.0364608	0.369056	19.9445	19.9977	19.8632	19.8974	19.8795	20.2432	20.2193	20.1907	20.2277	20.1659	Cytosol	Candidates
sp|O95427|PIGN_HUMAN	PIGN	GPI ethanolamine phosphate transferase 1 OS=Homo sapiens OX=9606 GN=PIGN PE=1 SV=1	0.0780514	16.6165	0.400136	0.207249	16.6946	0.421352	16.8238	0.10809	16.8263	0.131734	0.0393625	0.00253636	0.987958	16.6559	16.5772	16.6735	16.7634	16.6469	16.9452	16.7024	16.8189	16.8354	16.8246	ER
sp|O95429|BAG4_HUMAN	BAG4	BAG family molecular chaperone regulator 4 OS=Homo sapiens OX=9606 GN=BAG4 PE=1 SV=1	0.0108159	15.6052	0.948101	-0.608412	15.616	0.109907	14.9968	0.000514429	14.9293	-0.68678	0.00305355	-0.0675516	0.385408	15.5456	15.6648	15.4916	15.6618	15.6947	15.029	14.9646	14.9817	14.8704	14.9356	Cytosol
sp|O95433|AHSA1_HUMAN	AHSA1	Activator of 90 kDa heat shock protein ATPase homolog 1 OS=Homo sapiens OX=9606 GN=AHSA1 PE=1 SV=1	0.0106805	20.3905	0.833671	-0.172019	20.4012	0.134351	20.2185	0.000969988	20.0842	-0.316937	0.00416187	-0.134237	0.130821	20.3807	20.4003	20.4043	20.3616	20.4375	20.1947	20.2422	20.0318	20.1341	20.0867	Cytosol
sp|O95453|PARN_HUMAN	PARN	Poly(A)-specific ribonuclease PARN OS=Homo sapiens OX=9606 GN=PARN PE=1 SV=1	0.111898	19.4233	0.674704	-0.463397	19.5352	0.260839	18.9599	0.00794698	18.8457	-0.689531	0.01028	-0.114236	0.467251	19.56	19.2866	19.6388	19.3441	19.6227	18.8745	19.0453	18.7994	18.9643	18.7733	Cytosol
sp|O95455|TGDS_HUMAN	TGDS	dTDP-D-glucose 4,6-dehydratase OS=Homo sapiens OX=9606 GN=TGDS PE=1 SV=1	-0.0821903	17.9503	0.374924	-0.301267	17.8681	0.202203	17.6491	0.00125671	17.3882	-0.47988	0.0035423	-0.260803	0.107661	18.0059	17.8948	17.9203	17.8407	17.8434	17.7036	17.5945	17.4606	17.3046	17.3996
sp|O95456|PSMG1_HUMAN	PSMG1	Proteasome assembly chaperone 1 OS=Homo sapiens OX=9606 GN=PSMG1 PE=1 SV=1	-0.227479	19.3797	0.170455	-0.0737406	19.1523	0.68223	19.306	0.0162052	19.0643	-0.0880009	0.144181	-0.241739	0.0615598	19.2926	19.4669	19.0874	19.2015	19.1679	19.3486	19.2634	19.09	19.0168	19.086	Cytosol
sp|O95470|SGPL1_HUMAN	SGPL1	Sphingosine-1-phosphate lyase 1 OS=Homo sapiens OX=9606 GN=SGPL1 PE=1 SV=3	0.0804574	20.9447	0.579215	0.411411	21.0252	0.24222	21.3561	0.00280526	21.4321	0.40692	0.00029171	0.0759665	0.339352	21.0613	20.8281	21.0388	21.0245	21.0121	21.4201	21.2921	21.43	21.4262	21.44	ER
sp|O95478|NSA2_HUMAN	NSA2	Ribosome biogenesis protein NSA2 homolog OS=Homo sapiens OX=9606 GN=NSA2 PE=1 SV=1	-0.0734094	18.7261	0.333226	-0.0609718	18.6527	0.551405	18.6651	0.0314776	18.5404	-0.112262	0.051087	-0.1247	0.140872	18.7797	18.6725	18.6339	18.6505	18.6735	18.6731	18.657	18.5293	18.5997	18.4921	Nucleus
sp|O95479|G6PE_HUMAN	H6PD	GDH/6PGL endoplasmic bifunctional protein OS=Homo sapiens OX=9606 GN=H6PD PE=1 SV=2	0.190949	17.3933	0.0740919	1.11543	17.5842	0.0892408	18.5087	1.89782e-05	18.7961	1.21181	0.000339415	0.287335	0.0697985	17.4293	17.3573	17.5499	17.6054	17.5974	18.5707	18.4467	18.8462	18.7862	18.7558	ER	Candidates
sp|O95486|SC24A_HUMAN	SEC24A	Protein transport protein Sec24A OS=Homo sapiens OX=9606 GN=SEC24A PE=1 SV=2	0.137103	18.8334	0.0915801	-0.0393786	18.9705	0.16767	18.794	0.0037056	18.8284	-0.142093	0.0163888	0.0343893	0.308626	18.8405	18.8263	18.9702	18.9309	19.0104	18.7903	18.7977	18.8528	18.8326	18.7999	Cytosol
sp|O95487-3|SC24B_HUMAN	SEC24B	Isoform 3 of Protein transport protein Sec24B OS=Homo sapiens OX=9606 GN=SEC24B	0.0659489	20.9282	0.142852	0.0860903	20.9941	0.235968	21.0143	0.0620833	20.9708	-0.0233205	0.326768	-0.043462	0.279273	20.9452	20.9111	20.9891	21.0166	20.9766	20.9933	21.0352	20.9513	20.9644	20.9966	Cytosol
sp|O95490-6|AGRL2_HUMAN	ADGRL2	Isoform 6 of Adhesion G protein-coupled receptor L2 OS=Homo sapiens OX=9606 GN=ADGRL2	-0.0502651	16.5255	0.677429	-0.0477222	16.4752	0.811571	16.4778	0.0163119	16.2288	-0.246379	0.00440485	-0.248922	0.0734915	16.6103	16.4407	16.4241	16.5193	16.4822	16.5457	16.4098	16.2119	16.2293	16.2453
sp|O95503|CBX6_HUMAN	CBX6	Chromobox protein homolog 6 OS=Homo sapiens OX=9606 GN=CBX6 PE=1 SV=1	-0.32377	13.8813	0.310342	0.0539176	13.5575	0.889474	13.9352	0.0321702	13.3305	-0.22701	0.174911	-0.604697	0.0697985	14.0844	13.6781	13.547	13.6854	13.4401	13.933	13.9373	13.5178	13.2289	13.2447	Nucleus
sp|O95544-2|NADK_HUMAN	NADK	Isoform 2 of NAD kinase OS=Homo sapiens OX=9606 GN=NADK	-0.6705	15.097	0.440612	0.73991	14.4265	0.470122	15.8369	0.0346711	15.6909	1.26442	0.0201024	-0.145992	0.0841574	15.6182	14.5758	14.8086	13.9213	14.5497	15.8437	15.8302	15.7236	15.64	15.7092
sp|O95551-2|TYDP2_HUMAN	TDP2	Isoform 2 of Tyrosyl-DNA phosphodiesterase 2 OS=Homo sapiens OX=9606 GN=TDP2	0.0850333	18.4031	0.326393	-0.0780365	18.4882	0.522565	18.3251	0.00283465	18.1883	-0.299901	0.00180156	-0.136831	0.0820407	18.4632	18.343	18.4639	18.4881	18.5126	18.3471	18.3031	18.2256	18.1552	18.184	Cytosol
sp|O95562|SFT2B_HUMAN	SFT2D2	Vesicle transport protein SFT2B OS=Homo sapiens OX=9606 GN=SFT2D2 PE=1 SV=1	-0.481729	14.5824	0.0830809	0.418386	14.1007	0.197781	15.0008	0.000902581	14.7399	0.63925	0.00389058	-0.260865	0.110909	14.6867	14.4781	14.1159	14.1727	14.0134	15.0195	14.9821	14.8342	14.6424	14.7432
sp|O95563|MPC2_HUMAN	MPC2	Mitochondrial pyruvate carrier 2 OS=Homo sapiens OX=9606 GN=MPC2 PE=1 SV=1	0.0489064	19.4396	0.761961	0.136498	19.4885	0.564315	19.5761	0.265782	19.5934	0.104968	0.0749179	0.0173764	0.802934	19.5649	19.3143	19.5095	19.4594	19.4965	19.5627	19.5894	19.5337	19.6496	19.597	Mitochondria
sp|O95568|MET18_HUMAN	METTL18	Histidine protein methyltransferase 1 homolog OS=Homo sapiens OX=9606 GN=METTL18 PE=1 SV=1	-0.258943	18.6307	0.206794	-0.128602	18.3717	0.658593	18.5021	0.00619285	17.9866	-0.38507	0.0103255	-0.515411	0.0668038	18.7297	18.5316	18.3307	18.4804	18.304	18.6244	18.3797	17.9508	18.0487	17.9604
sp|O95571|ETHE1_HUMAN	ETHE1	Persulfide dioxygenase ETHE1, mitochondrial OS=Homo sapiens OX=9606 GN=ETHE1 PE=1 SV=2	0.112297	16.3081	0.329929	0.772406	16.4204	0.0922529	17.0805	8.20077e-05	17.187	0.766582	0.00104103	0.106474	0.175512	16.2853	16.331	16.3464	16.5109	16.404	17.1329	17.0281	17.1879	17.1714	17.2017	Cytosol	Candidates
sp|O95573|ACSL3_HUMAN	ACSL3	Long-chain-fatty-acid--CoA ligase 3 OS=Homo sapiens OX=9606 GN=ACSL3 PE=1 SV=3	-0.0832687	20.7912	0.414783	-0.164964	20.7079	0.373402	20.6263	0.0298449	20.5594	-0.148561	0.0141375	-0.0668665	0.346556	20.8717	20.7108	20.7132	20.7033	20.7074	20.6597	20.5928	20.606	20.5118	20.5604
sp|O95602|RPA1_HUMAN	POLR1A	DNA-directed RNA polymerase I subunit RPA1 OS=Homo sapiens OX=9606 GN=POLR1A PE=1 SV=2	-0.108346	21.8866	0.059208	0.0144819	21.7783	0.606809	21.9011	0.00123638	21.8207	0.0424388	0.0468917	-0.0803893	0.0372573	21.9	21.8732	21.7602	21.796	21.7785	21.908	21.8942	21.8338	21.8125	21.8158	Nucleus
sp|O95613|PCNT_HUMAN	PCNT	Pericentrin OS=Homo sapiens OX=9606 GN=PCNT PE=1 SV=4	0.0490507	22.2815	0.677543	-0.138884	22.3305	0.365132	22.1426	0.011513	22.0439	-0.286668	0.0107266	-0.098734	0.190948	22.231	22.3319	22.2588	22.4178	22.315	22.1932	22.092	22.0626	22.0277	22.0413	Cytosol
sp|O95619|YETS4_HUMAN	YEATS4	YEATS domain-containing protein 4 OS=Homo sapiens OX=9606 GN=YEATS4 PE=1 SV=1	-0.388022	17.1178	0.294626	-0.280002	16.7297	0.549689	16.8378	0.459272	16.8851	0.155334	0.525696	0.0473135	0.898616	16.8716	17.3639	16.7177	16.8507	16.6208	16.8667	16.8089	16.7209	17.2416	16.6927	Nucleus
sp|O95625|ZBT11_HUMAN	ZBTB11	Zinc finger and BTB domain-containing protein 11 OS=Homo sapiens OX=9606 GN=ZBTB11 PE=1 SV=2	-0.263044	19.8424	0.0828683	-0.0554017	19.5793	0.723381	19.787	0.00855606	19.4969	-0.0824321	0.218406	-0.290074	0.0898009	19.7924	19.8923	19.5199	19.6145	19.6036	19.8547	19.7192	19.501	19.4291	19.5607	Nucleus
sp|O95628-9|CNOT4_HUMAN	CNOT4	Isoform 9 of CCR4-NOT transcription complex subunit 4 OS=Homo sapiens OX=9606 GN=CNOT4	-0.503628	18.2528	0.120921	-0.13163	17.7491	0.657441	18.1211	0.0106074	17.5817	-0.167435	0.230094	-0.539433	0.076464	18.3172	18.1883	17.6971	17.9362	17.6141	18.2682	17.9741	17.5391	17.6411	17.5649	Cytosol
sp|O95630|STABP_HUMAN	STAMBP	STAM-binding protein OS=Homo sapiens OX=9606 GN=STAMBP PE=1 SV=1	0.141956	20.1394	0.355355	0.105995	20.2814	0.660219	20.2454	0.0833349	20.4255	0.144152	0.0741955	0.180112	0.206482	20.0398	20.2391	20.3026	20.2109	20.3306	20.1615	20.3294	20.3645	20.485	20.4271	Cytosol
sp|O95639|CPSF4_HUMAN	CPSF4	Cleavage and polyadenylation specificity factor subunit 4 OS=Homo sapiens OX=9606 GN=CPSF4 PE=1 SV=1	0.173745	17.8306	0.0793467	-0.211399	18.0044	0.108438	17.6192	0.000206007	17.633	-0.371362	0.00167765	0.0137818	0.713847	17.8477	17.8136	17.9704	17.991	18.0518	17.6339	17.6046	17.6498	17.6497	17.5995	Nucleus
sp|O95644|NFAC1_HUMAN	NFATC1	Nuclear factor of activated T-cells, cytoplasmic 1 OS=Homo sapiens OX=9606 GN=NFATC1 PE=1 SV=3	-0.0852606	17.2728	0.163841	-0.0949652	17.1876	0.317429	17.1779	0.0110769	17.0726	-0.114975	0.0307922	-0.105271	0.163134	17.2686	17.2771	17.1492	17.1882	17.2254	17.2189	17.1368	17.0937	17.087	17.0371
sp|O95671|ASML_HUMAN	ASMTL	Probable bifunctional dTTP/UTP pyrophosphatase/methyltransferase protein OS=Homo sapiens OX=9606 GN=ASMTL PE=1 SV=3	0.123535	17.9347	0.152142	0.513805	18.0582	0.0810397	18.4485	5.15454e-05	18.5343	0.476121	0.00103787	0.0858511	0.0787527	17.9433	17.926	18.014	18.0459	18.1147	18.4253	18.4717	18.5279	18.5462	18.5288
sp|O95674|CDS2_HUMAN	CDS2	Phosphatidate cytidylyltransferase 2 OS=Homo sapiens OX=9606 GN=CDS2 PE=1 SV=1	0.0980404	18.3597	0.192845	0.362675	18.4577	0.104869	18.7223	0.000514228	18.83	0.372255	0.0038686	0.10762	0.219882	18.395	18.3243	18.4184	18.473	18.4818	18.7301	18.7146	18.7561	18.8616	18.8722	Mitochondria
sp|O95677-4|EYA4_HUMAN	EYA4	Isoform 4 of Eyes absent homolog 4 OS=Homo sapiens OX=9606 GN=EYA4	-0.0161535	18.7382	0.762397	-0.12417	18.7221	0.143135	18.6141	0.0446164	18.6058	-0.116281	0.0844333	-0.00826467	0.918077	18.7314	18.7451	18.6815	18.7198	18.765	18.5945	18.6337	18.5959	18.6714	18.5501	Cytosol
sp|O95684|FR1OP_HUMAN	FGFR1OP	FGFR1 oncogene partner OS=Homo sapiens OX=9606 GN=FGFR1OP PE=1 SV=1	0.11751	20.1101	0.40033	0.14925	20.2276	0.481397	20.2593	0.0489079	20.4266	0.198999	0.0522072	0.167259	0.228346	20.0102	20.21	20.1929	20.212	20.2779	20.2172	20.3015	20.3365	20.524	20.4193	Cytosol
sp|O95685|PPR3D_HUMAN	PPP1R3D	Protein phosphatase 1 regulatory subunit 3D OS=Homo sapiens OX=9606 GN=PPP1R3D PE=1 SV=1	-0.0836646	16.9579	0.223037	0.23053	16.8743	0.168674	17.1885	0.0149014	17.0693	0.194972	0.052273	-0.119223	0.342701	16.9638	16.9521	16.928	16.8461	16.8488	17.2351	17.1419	17.1622	16.9807	17.0649
sp|O95696-2|BRD1_HUMAN	BRD1	Isoform 2 of Bromodomain-containing protein 1 OS=Homo sapiens OX=9606 GN=BRD1	0.033239	18.9725	0.305648	-0.0234821	19.0057	0.890781	18.949	0.350137	18.8895	-0.116206	0.100999	-0.0594851	0.661118	18.9831	18.9618	18.9933	19.0306	18.9932	19.0379	18.86	18.9439	18.8011	18.9236	Nucleus
sp|O95707|RPP29_HUMAN	POP4	Ribonuclease P protein subunit p29 OS=Homo sapiens OX=9606 GN=POP4 PE=1 SV=2	0.0184761	18.8049	0.90573	-0.136368	18.8234	0.485389	18.6686	0.00711192	18.4712	-0.352195	0.00372832	-0.19735	0.035164	18.905	18.7049	18.8388	18.8749	18.7565	18.6608	18.6763	18.4471	18.461	18.5056	Nucleus
sp|O95714|HERC2_HUMAN	HERC2	E3 ubiquitin-protein ligase HERC2 OS=Homo sapiens OX=9606 GN=HERC2 PE=1 SV=2	-0.0691474	20.9976	0.426702	0.0601553	20.9285	0.707902	21.0578	0.0345344	20.8595	-0.0689933	0.00467151	-0.198296	0.0715594	21.0662	20.9291	20.9241	20.9376	20.9238	21.1107	21.0049	20.8656	20.8454	20.8675	Cytosol
sp|O95715|CXL14_HUMAN	CXCL14	C-X-C motif chemokine 14 OS=Homo sapiens OX=9606 GN=CXCL14 PE=1 SV=2	-0.672493	15.0898	0.138771	-0.0044731	14.4173	0.994402	15.0853	0.0795282	14.6345	0.217259	0.205687	-0.45076	0.300562	15.3275	14.8521	14.5108	14.4532	14.2877	15.3803	14.7903	14.5024	14.563	14.8382
sp|O95716|RAB3D_HUMAN	RAB3D	Ras-related protein Rab-3D OS=Homo sapiens OX=9606 GN=RAB3D PE=1 SV=1	-0.230248	17.4237	0.113368	0.572269	17.1935	0.128125	17.996	5.75096e-05	18.0978	0.904311	0.000386858	0.101794	0.176636	17.5018	17.3456	17.1822	17.1971	17.201	17.9795	18.0125	18.0429	18.1398	18.1107		Candidates
sp|O95721|SNP29_HUMAN	SNAP29	Synaptosomal-associated protein 29 OS=Homo sapiens OX=9606 GN=SNAP29 PE=1 SV=1	-0.306323	18.0497	0.134352	0.167731	17.7434	0.427425	18.2174	0.00690494	18.2161	0.47276	0.00894411	-0.00129416	0.993255	17.9447	18.1547	17.7652	17.7815	17.6833	18.2157	18.2191	18.1835	18.3446	18.1203	Cytosol
sp|O95747|OXSR1_HUMAN	OXSR1	Serine/threonine-protein kinase OSR1 OS=Homo sapiens OX=9606 GN=OXSR1 PE=1 SV=1	0.0857229	19.646	0.6646	0.0413231	19.7317	0.901143	19.6873	0.79181	19.5954	-0.13625	0.416538	-0.0918506	0.732309	19.6051	19.6868	19.6476	19.9097	19.6378	19.8553	19.5192	19.7366	19.4216	19.6282	Cytosol
sp|O95749|GGPPS_HUMAN	GGPS1	Geranylgeranyl pyrophosphate synthase OS=Homo sapiens OX=9606 GN=GGPS1 PE=1 SV=1	0.260996	19.0234	0.0902415	0.1811	19.2844	0.351985	19.2045	0.00183724	19.4648	0.18042	0.000684584	0.260316	0.0446461	19.0985	18.9482	19.2913	19.2885	19.2733	19.2531	19.1558	19.4794	19.4538	19.4611	Cytosol
sp|O95751|LDOC1_HUMAN	LDOC1	Protein LDOC1 OS=Homo sapiens OX=9606 GN=LDOC1 PE=1 SV=1	-1.66238	18.586	0.0270284	0.157109	16.9236	0.489775	18.7431	3.62193e-05	17.1876	0.263983	0.0282886	-1.5555	0.0164112	18.703	18.469	16.9949	16.9409	16.8351	18.7503	18.736	17.2371	17.2213	17.1045	Nucleus
sp|O95757|HS74L_HUMAN	HSPA4L	Heat shock 70 kDa protein 4L OS=Homo sapiens OX=9606 GN=HSPA4L PE=1 SV=3	0.186952	21.6033	0.0287307	0.475948	21.7903	0.0711164	22.0793	1.12665e-05	22.1835	0.393222	0.000396206	0.104226	0.0473681	21.6081	21.5986	21.7719	21.793	21.806	22.0671	22.0914	22.1941	22.1636	22.1928	Cytosol
sp|O95758-4|PTBP3_HUMAN	PTBP3	Isoform 4 of Polypyrimidine tract-binding protein 3 OS=Homo sapiens OX=9606 GN=PTBP3	0.206207	21.3339	0.092232	-0.288098	21.5401	0.105819	21.0458	0.000161694	21.1285	-0.41161	0.00160289	0.0826954	0.0429555	21.3615	21.3063	21.5655	21.4776	21.5772	21.0359	21.0557	21.1395	21.1301	21.1159
sp|O95772|STR3N_HUMAN	STARD3NL	STARD3 N-terminal-like protein OS=Homo sapiens OX=9606 GN=STARD3NL PE=1 SV=1	0.132624	15.3844	0.0533692	0.322029	15.517	0.225698	15.7064	0.0121591	15.8041	0.287125	0.0252774	0.0977196	0.562327	15.3739	15.3948	15.5121	15.4967	15.5422	15.6115	15.8013	15.822	15.9052	15.6852
sp|O95777|LSM8_HUMAN	LSM8	U6 snRNA-associated Sm-like protein LSm8 OS=Homo sapiens OX=9606 GN=LSM8 PE=1 SV=3	0.16606	18.714	0.371629	0.373625	18.88	0.280857	19.0876	0.014038	19.1357	0.255631	0.00768407	0.0480656	0.483505	18.8436	18.5844	18.9388	18.8154	18.8859	19.0323	19.1429	19.1255	19.123	19.1585	Nucleus
sp|O95782|AP2A1_HUMAN	AP2A1	AP-2 complex subunit alpha-1 OS=Homo sapiens OX=9606 GN=AP2A1 PE=1 SV=3	-0.269157	21.3698	0.125426	0.0672085	21.1006	0.706572	21.437	0.00468959	21.1572	0.0565416	0.0516395	-0.279824	0.0194022	21.4652	21.2744	21.1183	21.0734	21.1103	21.4501	21.4239	21.1479	21.1769	21.1468	Cytosol
sp|O95785-3|WIZ_HUMAN	WIZ	Isoform 3 of Protein Wiz OS=Homo sapiens OX=9606 GN=WIZ	0.0192428	18.0321	0.812095	-0.103954	18.0513	0.333702	17.9281	0.013596	17.8794	-0.171888	0.0121431	-0.0486913	0.250143	17.9926	18.0715	18.0469	18.1023	18.0047	17.9008	17.9554	17.8904	17.8879	17.8599	Nucleus
sp|O95785|WIZ_HUMAN	WIZ	Protein Wiz OS=Homo sapiens OX=9606 GN=WIZ PE=1 SV=2	0.0511358	21.3836	0.471513	-0.125469	21.4347	0.276543	21.2581	0.0179008	21.3059	-0.128769	0.0254866	0.0478355	0.322721	21.3506	21.4165	21.4779	21.3856	21.4406	21.2255	21.2907	21.3222	21.3137	21.2819	Nucleus
sp|O95793|STAU1_HUMAN	STAU1	Double-stranded RNA-binding protein Staufen homolog 1 OS=Homo sapiens OX=9606 GN=STAU1 PE=1 SV=2	-0.436417	21.3786	0.0494273	-0.0859028	20.9422	0.386281	21.2927	0.000543353	20.9124	-0.0297321	0.585706	-0.380247	0.0229325	21.3346	21.4226	20.9024	21.0178	20.9063	21.3103	21.275	20.8744	20.9308	20.9321	Cytosol
sp|O95801|TTC4_HUMAN	TTC4	Tetratricopeptide repeat protein 4 OS=Homo sapiens OX=9606 GN=TTC4 PE=1 SV=3	0.139882	19.5037	0.249995	0.126618	19.6436	0.254532	19.6303	0.0767026	19.673	0.029374	0.623801	0.0426385	0.283632	19.4609	19.5466	19.5933	19.6085	19.7291	19.627	19.6337	19.7065	19.6456	19.6669	Cytosol
sp|O95816|BAG2_HUMAN	BAG2	BAG family molecular chaperone regulator 2 OS=Homo sapiens OX=9606 GN=BAG2 PE=1 SV=1	0.0472032	19.9492	0.804617	-0.404321	19.9964	0.254116	19.5449	0.0118486	19.5352	-0.461221	0.0141809	-0.00969722	0.955098	20.0367	19.8617	20.0319	19.8633	20.0941	19.4393	19.6505	19.476	19.6343	19.4954
sp|O95817|BAG3_HUMAN	BAG3	BAG family molecular chaperone regulator 3 OS=Homo sapiens OX=9606 GN=BAG3 PE=1 SV=3	-0.477542	17.9789	0.0288907	-0.43674	17.5013	0.1795	17.5421	0.00688889	17.5305	0.0291242	0.723364	-0.011677	0.947982	17.9403	18.0175	17.4972	17.53	17.4768	17.453	17.6312	17.5873	17.5974	17.4067	Cytosol
sp|O95819-3|M4K4_HUMAN	MAP4K4	Isoform 3 of Mitogen-activated protein kinase kinase kinase kinase 4 OS=Homo sapiens OX=9606 GN=MAP4K4	0.0958741	19.3338	0.497491	0.0953367	19.4296	0.680367	19.4291	0.459479	19.4587	0.0290955	0.46387	0.029633	0.727134	19.2213	19.4462	19.4086	19.441	19.4393	19.3757	19.4825	19.4189	19.5148	19.4426	Cytosol
sp|O95822|DCMC_HUMAN	MLYCD	Malonyl-CoA decarboxylase, mitochondrial OS=Homo sapiens OX=9606 GN=MLYCD PE=1 SV=3	0.2987	14.1659	0.0616416	0.376069	14.4646	0.167017	14.542	0.0040214	14.7328	0.268187	0.0327858	0.190818	0.24633	14.1584	14.1735	14.404	14.5301	14.4599	14.4666	14.6174	14.8391	14.7154	14.644
sp|O95825|QORL1_HUMAN	CRYZL1	Quinone oxidoreductase-like protein 1 OS=Homo sapiens OX=9606 GN=CRYZL1 PE=1 SV=2	-0.116655	20.6532	0.317764	-0.54373	20.5366	0.136982	20.1095	0.000236673	19.9882	-0.548378	0.000689281	-0.121303	0.108288	20.7307	20.5757	20.5699	20.4924	20.5475	20.1427	20.0763	20.0224	19.9662	19.976
sp|O95831|AIFM1_HUMAN	AIFM1	Apoptosis-inducing factor 1, mitochondrial OS=Homo sapiens OX=9606 GN=AIFM1 PE=1 SV=1	0.161748	22.8195	0.46435	-0.00394625	22.9812	0.951221	22.8155	0.364209	22.8795	-0.101704	0.446059	0.0639903	0.212961	22.7903	22.8486	22.9652	23.1632	22.8153	22.8284	22.8027	22.9156	22.8452	22.8777	Cytosol
sp|O95834-3|EMAL2_HUMAN	EML2	Isoform 3 of Echinoderm microtubule-associated protein-like 2 OS=Homo sapiens OX=9606 GN=EML2	0.207285	16.8645	0.158144	0.658163	17.0718	0.0955176	17.5226	0.000224669	17.6375	0.565726	0.00254633	0.114848	0.178447	16.9046	16.8244	17.0026	17.1608	17.0519	17.5597	17.4856	17.6823	17.641	17.5892	Cytosol
sp|O95835|LATS1_HUMAN	LATS1	Serine/threonine-protein kinase LATS1 OS=Homo sapiens OX=9606 GN=LATS1 PE=1 SV=1	-0.474903	19.8845	0.0365975	-0.186412	19.4096	0.292184	19.6981	0.0003023	19.277	-0.132644	0.0176518	-0.421135	0.0300084	19.8278	19.9412	19.3886	19.4434	19.3969	19.7446	19.6516	19.2892	19.2374	19.3043	Cytosol
sp|O95858|TSN15_HUMAN	TSPAN15	Tetraspanin-15 OS=Homo sapiens OX=9606 GN=TSPAN15 PE=1 SV=1	-0.0212908	14.7924	0.90129	-0.197358	14.7711	0.430386	14.595	0.268035	14.6214	-0.149702	0.217332	0.0263656	0.881042	14.8125	14.7722	14.6736	14.9145	14.7251	14.718	14.4721	14.6599	14.526	14.6782
sp|O95861|BPNT1_HUMAN	BPNT1	3'(2'),5'-bisphosphate nucleotidase 1 OS=Homo sapiens OX=9606 GN=BPNT1 PE=1 SV=1	-0.0727864	20.3607	0.814629	-0.183343	20.288	0.634614	20.1774	0.117295	19.9096	-0.378362	0.0678935	-0.267805	0.264763	20.5703	20.1512	20.3739	20.1517	20.3383	20.1724	20.1824	19.7748	20.1199	19.8341
sp|O95865|DDAH2_HUMAN	DDAH2	N(G),N(G)-dimethylarginine dimethylaminohydrolase 2 OS=Homo sapiens OX=9606 GN=DDAH2 PE=1 SV=1	0.126331	18.5058	0.263711	-0.0596817	18.6321	0.612488	18.4461	0.0934969	18.5824	-0.0497173	0.463164	0.136296	0.195914	18.5067	18.5048	18.6205	18.7183	18.5575	18.5095	18.3826	18.6283	18.5513	18.5676	Cytosol
sp|O95870|ABHGA_HUMAN	ABHD16A	Phosphatidylserine lipase ABHD16A OS=Homo sapiens OX=9606 GN=ABHD16A PE=1 SV=3	0.0381818	18.7667	0.572265	0.235886	18.8049	0.177004	19.0026	0.00264589	19.0837	0.278809	0.00698516	0.0811045	0.321473	18.7818	18.7516	18.7758	18.8653	18.7735	19.0513	18.9539	19.1347	19.0577	19.0587
sp|O95881|TXD12_HUMAN	TXNDC12	Thioredoxin domain-containing protein 12 OS=Homo sapiens OX=9606 GN=TXNDC12 PE=1 SV=1	-0.0611338	20.9462	0.728484	-0.0509404	20.885	0.805541	20.8952	0.202824	20.7498	-0.135277	0.130147	-0.14547	0.1401	20.8353	21.057	20.8569	20.9804	20.8179	20.9127	20.8778	20.78	20.6787	20.7907	ER
sp|O95900|TRUB2_HUMAN	TRUB2	Mitochondrial mRNA pseudouridine synthase TRUB2 OS=Homo sapiens OX=9606 GN=TRUB2 PE=1 SV=1	-0.253769	19.2374	0.255015	-0.0883989	18.9836	0.731497	19.149	0.0103327	18.6802	-0.303346	0.0311589	-0.468716	0.0532138	19.1152	19.3595	18.9405	19.0992	18.9111	19.2133	19.0846	18.773	18.6199	18.6479	Mitochondria
sp|O95905-3|ECD_HUMAN	ECD	Isoform 3 of Protein ecdysoneless homolog OS=Homo sapiens OX=9606 GN=ECD	-0.55282	20.2635	0.0247196	0.0432754	19.7107	0.148746	20.3067	1.24492e-05	20.0225	0.311865	0.000721496	-0.28423	0.0174667	20.2709	20.2561	19.6855	19.7153	19.7312	20.3051	20.3084	20.0079	20.0422	20.0175	Cytosol
sp|O95926|SYF2_HUMAN	SYF2	Pre-mRNA-splicing factor SYF2 OS=Homo sapiens OX=9606 GN=SYF2 PE=1 SV=1	-0.177425	19.2243	0.436755	0.0564663	19.0469	0.865353	19.2808	0.496091	19.092	0.0451085	0.801402	-0.188783	0.493584	19.0512	19.3974	18.9855	19.0942	19.0609	19.3153	19.2462	19.2771	18.8291	19.1698	Nucleus
sp|O95983|MBD3_HUMAN	MBD3	Methyl-CpG-binding domain protein 3 OS=Homo sapiens OX=9606 GN=MBD3 PE=1 SV=1	0.0215579	18.071	0.833671	0.155588	18.0925	0.350918	18.2266	0.350512	18.1041	0.0115905	0.898801	-0.122439	0.396302	18.0346	18.1073	18.0756	18.032	18.1699	18.1591	18.294	18.0064	18.2061	18.0999	Nucleus
sp|O95985|TOP3B_HUMAN	TOP3B	DNA topoisomerase 3-beta-1 OS=Homo sapiens OX=9606 GN=TOP3B PE=1 SV=1	0.0126707	19.4433	0.946397	-0.164475	19.456	0.536905	19.2789	0.0456694	19.2033	-0.252714	0.00135909	-0.075569	0.163096	19.5804	19.3063	19.4873	19.4368	19.4439	19.3117	19.2461	19.2197	19.2041	19.1861
sp|O95989|NUDT3_HUMAN	NUDT3	Diphosphoinositol polyphosphate phosphohydrolase 1 OS=Homo sapiens OX=9606 GN=NUDT3 PE=1 SV=1	0.0614516	17.6059	0.683444	-0.153607	17.6674	0.319611	17.4523	0.0608137	17.4323	-0.235093	0.0583764	-0.0200344	0.828264	17.5634	17.6484	17.5531	17.7802	17.6687	17.5045	17.4001	17.4643	17.3629	17.4696	Cytosol
sp|O95997|PTTG1_HUMAN	PTTG1	Securin OS=Homo sapiens OX=9606 GN=PTTG1 PE=1 SV=1	-0.793687	18.3865	0.163807	-0.329159	17.5928	0.597693	18.0573	0.108028	17.9097	0.316974	0.223487	-0.147555	0.670619	18.0576	18.7154	17.5888	17.732	17.4576	18.0028	18.1117	17.7643	18.2506	17.7144
sp|O95999|BCL10_HUMAN	BCL10	B-cell lymphoma/leukemia 10 OS=Homo sapiens OX=9606 GN=BCL10 PE=1 SV=1	-0.0609917	14.5887	0.64116	0.00177689	14.5277	0.98814	14.5904	0.700195	14.6023	0.0746234	0.434025	0.0118548	0.909648	14.6377	14.5396	14.4437	14.51	14.6293	14.5839	14.597	14.7002	14.5469	14.5597	Cytosol
sp|O96000|NDUBA_HUMAN	NDUFB10	NADH dehydrogenase [ubiquinone] 1 beta subcomplex subunit 10 OS=Homo sapiens OX=9606 GN=NDUFB10 PE=1 SV=3	-0.0225438	19.748	0.876629	0.119201	19.7254	0.551158	19.8672	0.282412	19.7489	0.0234649	0.606399	-0.11828	0.132532	19.6421	19.8538	19.7005	19.7656	19.7101	19.8688	19.8655	19.8036	19.7378	19.7052	Mitochondria
sp|O96005|CLPT1_HUMAN	CLPTM1	Cleft lip and palate transmembrane protein 1 OS=Homo sapiens OX=9606 GN=CLPTM1 PE=1 SV=1	-0.503555	20.3059	0.0365975	0.366018	19.8024	0.0711164	20.6719	8.05461e-05	20.3978	0.595396	0.00173418	-0.274177	0.0419228	20.2978	20.314	19.7253	19.8485	19.8333	20.6633	20.6806	20.3586	20.3815	20.4532
sp|O96006|ZBED1_HUMAN	ZBED1	Zinc finger BED domain-containing protein 1 OS=Homo sapiens OX=9606 GN=ZBED1 PE=1 SV=1	-0.335714	17.975	0.036301	0.342351	17.6393	0.133242	18.3173	8.27232e-05	18.1121	0.472871	0.000701711	-0.205194	0.0607508	17.9422	18.0078	17.6071	17.6466	17.6642	18.3555	18.2792	18.1126	18.144	18.0798	Nucleus	Candidates
sp|O96007|MOC2B_HUMAN	MOCS2	Molybdopterin synthase catalytic subunit OS=Homo sapiens OX=9606 GN=MOCS2 PE=1 SV=1	-0.49091	17.405	0.0270499	-0.0870259	16.9141	0.329264	17.318	3.18769e-05	16.5515	-0.362646	0.00179181	-0.766531	0.0174667	17.4426	17.3674	16.9376	16.8943	16.9105	17.3058	17.3302	16.587	16.5691	16.4983	Cytosol
sp|O96007|MOC2B_HUMAN	MOCS2	Molybdopterin synthase catalytic subunit OS=Homo sapiens OX=9606 GN=MOCS2 PE=1 SV=1	-0.49091	17.405	0.0270499	-0.0870259	16.9141	0.329264	17.318	3.18769e-05	16.5515	-0.362646	0.00179181	-0.766531	0.0174667	17.4426	17.3674	16.9376	16.8943	16.9105	17.3058	17.3302	16.587	16.5691	16.4983	Cytosol
sp|O96008|TOM40_HUMAN	TOMM40	Mitochondrial import receptor subunit TOM40 homolog OS=Homo sapiens OX=9606 GN=TOMM40 PE=1 SV=1	0.123847	20.3551	0.38548	0.11557	20.4789	0.564317	20.4707	0.412774	20.4706	-0.00831265	0.894086	-3.48664e-05	0.99956	20.4534	20.2567	20.4981	20.4211	20.5176	20.4291	20.5122	20.4134	20.5431	20.4554	Mitochondria
sp|O96011|PX11B_HUMAN	PEX11B	Peroxisomal membrane protein 11B OS=Homo sapiens OX=9606 GN=PEX11B PE=1 SV=1	0.208259	18.7222	0.0425798	0.705413	18.9305	0.0894382	19.4277	3.78792e-05	19.6175	0.687008	0.00061774	0.189854	0.100843	18.737	18.7075	18.8989	18.956	18.9366	19.4717	19.3836	19.6475	19.5596	19.6454	Peroxisome
sp|O96013|PAK4_HUMAN	PAK4	Serine/threonine-protein kinase PAK 4 OS=Homo sapiens OX=9606 GN=PAK4 PE=1 SV=1	-0.114272	17.872	0.304223	-0.149081	17.7577	0.298782	17.7229	0.0310477	17.6379	-0.119863	0.0790295	-0.0850544	0.207712	17.8117	17.9324	17.6942	17.7999	17.7792	17.7281	17.7178	17.6481	17.6807	17.5848	Cytosol
sp|O96017-9|CHK2_HUMAN	CHEK2	Isoform 9 of Serine/threonine-protein kinase Chk2 OS=Homo sapiens OX=9606 GN=CHEK2	-0.208972	19.1247	0.198853	-0.185365	18.9158	0.522181	18.9394	0.0150809	18.5995	-0.316278	0.0163098	-0.339885	0.14133	19.1875	19.062	18.8314	19.0057	18.9102	19.0776	18.8011	18.6029	18.5372	18.6584	Nucleus
sp|O96019|ACL6A_HUMAN	ACTL6A	Actin-like protein 6A OS=Homo sapiens OX=9606 GN=ACTL6A PE=1 SV=1	-0.017888	21.4044	0.851729	-0.149657	21.3865	0.28833	21.2548	0.0382052	21.2271	-0.159479	0.043501	-0.0277097	0.704178	21.3891	21.4198	21.4419	21.3056	21.4121	21.1988	21.3107	21.1941	21.2516	21.2355	Nucleus
sp|O96028|NSD2_HUMAN	NSD2	Histone-lysine N-methyltransferase NSD2 OS=Homo sapiens OX=9606 GN=NSD2 PE=1 SV=1	-0.374337	19.1818	0.0681524	-0.023705	18.8075	0.875324	19.1581	0.000248791	18.5442	-0.263311	0.00337185	-0.613944	0.0174667	19.1064	19.2573	18.7854	18.8553	18.7818	19.1829	19.1334	18.5579	18.5601	18.5145	Cytosol
sp|O96033|MOC2A_HUMAN	MOCS2	Molybdopterin synthase sulfur carrier subunit OS=Homo sapiens OX=9606 GN=MOCS2 PE=1 SV=1	-0.0898529	19.1178	0.751444	-0.147332	19.028	0.723381	18.9705	0.699502	18.9423	-0.0856249	0.485409	-0.0281455	0.884251	19.3397	18.896	19.0711	19.0095	19.0033	18.9377	19.0032	19.1163	18.8008	18.9099	Cytosol
sp|O96033|MOC2A_HUMAN	MOCS2	Molybdopterin synthase sulfur carrier subunit OS=Homo sapiens OX=9606 GN=MOCS2 PE=1 SV=1	-0.0898529	19.1178	0.751444	-0.147332	19.028	0.723381	18.9705	0.699502	18.9423	-0.0856249	0.485409	-0.0281455	0.884251	19.3397	18.896	19.0711	19.0095	19.0033	18.9377	19.0032	19.1163	18.8008	18.9099	Cytosol
sp|P00156|CYB_HUMAN	MT-CYB	Cytochrome b OS=Homo sapiens OX=9606 GN=MT-CYB PE=1 SV=2	-0.618721	18.16	0.137207	-0.618653	17.5413	0.334262	17.5414	0.00306332	16.7115	-0.829745	0.00536536	-0.829813	0.076464	18.3603	17.9597	17.4696	17.6958	17.4584	17.7453	17.3374	16.6413	16.8582	16.6351	Mitochondria
sp|P00167|CYB5_HUMAN	CYB5A	Cytochrome b5 OS=Homo sapiens OX=9606 GN=CYB5A PE=1 SV=2	-0.0657645	18.4255	0.614567	0.376469	18.3597	0.150528	18.8019	0.00210313	18.7871	0.427364	0.00663144	-0.014869	0.837248	18.3596	18.4913	18.2795	18.4457	18.3539	18.787	18.8168	18.8464	18.7254	18.7894	ER	Candidates
sp|P00338-3|LDHA_HUMAN	LDHA	Isoform 3 of L-lactate dehydrogenase A chain OS=Homo sapiens OX=9606 GN=LDHA	-0.0232367	23.5293	0.655742	-0.173931	23.5061	0.231305	23.3554	0.0407686	23.3801	-0.125922	0.072067	0.0247719	0.796145	23.5127	23.546	23.4764	23.5499	23.4919	23.4062	23.3045	23.408	23.3067	23.4257	Cytosol
sp|P00367|DHE3_HUMAN	GLUD1	Glutamate dehydrogenase 1, mitochondrial OS=Homo sapiens OX=9606 GN=GLUD1 PE=1 SV=2	0.26928	21.1663	0.0380698	0.556189	21.4355	0.0892408	21.7224	9.61436e-05	21.9515	0.515962	0.00180156	0.229052	0.0861904	21.1332	21.1993	21.4186	21.4565	21.4315	21.7112	21.7337	22.0266	21.8848	21.943	Mitochondria
sp|P00374|DYR_HUMAN	DHFR	Dihydrofolate reductase OS=Homo sapiens OX=9606 GN=DHFR PE=1 SV=2	-0.325273	20.9314	0.135787	-0.144956	20.6061	0.497005	20.7864	0.000938024	20.2302	-0.375848	0.00347122	-0.556165	0.0174667	21.0418	20.8209	20.6671	20.5469	20.6043	20.7803	20.7925	20.2531	20.2495	20.1881	Cytosol
sp|P00387-3|NB5R3_HUMAN	CYB5R3	Isoform 3 of NADH-cytochrome b5 reductase 3 OS=Homo sapiens OX=9606 GN=CYB5R3	-0.0407603	21.0188	0.661189	0.643643	20.978	0.111978	21.6624	4.88729e-05	21.6941	0.716088	0.00029226	0.031685	0.279341	21.09	20.9475	20.9548	21.0017	20.9775	21.6804	21.6444	21.7013	21.678	21.703		Candidates
sp|P00390|GSHR_HUMAN	GSR	Glutathione reductase, mitochondrial OS=Homo sapiens OX=9606 GN=GSR PE=1 SV=2	0.19294	19.4368	0.351745	-0.280201	19.6297	0.353128	19.1566	0.0127405	19.3008	-0.328952	0.00837148	0.144189	0.0756344	19.5743	19.2993	19.6638	19.54	19.6854	19.1357	19.1775	19.2851	19.3417	19.2755	Cytosol
sp|P00403|COX2_HUMAN	MT-CO2	Cytochrome c oxidase subunit 2 OS=Homo sapiens OX=9606 GN=MT-CO2 PE=1 SV=1	0.0949219	20.5312	0.313387	-0.05434	20.6261	0.548164	20.4769	0.0138337	20.3358	-0.290294	0.0162281	-0.141032	0.213588	20.4946	20.5678	20.5874	20.695	20.5959	20.5079	20.4459	20.4134	20.2597	20.3344	Mitochondria
sp|P00441|SODC_HUMAN	SOD1	Superoxide dismutase [Cu-Zn] OS=Homo sapiens OX=9606 GN=SOD1 PE=1 SV=2	0.419062	19.6783	0.108141	-0.0863924	20.0974	0.617675	19.5919	0.00662444	19.8246	-0.272793	0.0352239	0.232661	0.076464	19.5968	19.7598	20.0059	20.222	20.0642	19.5465	19.6373	19.7679	19.8615	19.8443	Cytosol
sp|P00491|PNPH_HUMAN	PNP	Purine nucleoside phosphorylase OS=Homo sapiens OX=9606 GN=PNP PE=1 SV=2	0.081901	21.0917	0.563503	0.0692261	21.1736	0.732317	21.1609	0.539523	21.1956	0.0219557	0.641445	0.0346306	0.57163	21.1984	20.9851	21.2048	21.128	21.1881	21.1402	21.1817	21.1508	21.2477	21.1882	Cytosol
sp|P00492|HPRT_HUMAN	HPRT1	Hypoxanthine-guanine phosphoribosyltransferase OS=Homo sapiens OX=9606 GN=HPRT1 PE=1 SV=2	0.135039	20.6491	0.24353	0.181124	20.7841	0.168388	20.8302	0.0203957	21.0231	0.239001	0.0654887	0.192916	0.220115	20.6171	20.681	20.7234	20.8672	20.7618	20.8484	20.812	21.1342	20.9052	21.0299	Cytosol
sp|P00505|AATM_HUMAN	GOT2	Aspartate aminotransferase, mitochondrial OS=Homo sapiens OX=9606 GN=GOT2 PE=1 SV=3	0.379426	21.7042	0.0493205	0.333968	22.0837	0.110815	22.0382	0.000272377	22.3721	0.288473	0.00831266	0.333931	0.0318216	21.7358	21.6727	22.0893	22.0203	22.1414	22.018	22.0585	22.328	22.3711	22.4172
sp|P00519-2|ABL1_HUMAN	ABL1	Isoform IB of Tyrosine-protein kinase ABL1 OS=Homo sapiens OX=9606 GN=ABL1	-0.181903	16.4703	0.342389	0.0140279	16.2884	0.970063	16.4843	0.174399	16.2676	-0.020797	0.691012	-0.216728	0.205064	16.5984	16.3421	16.3379	16.3172	16.2099	16.6072	16.3614	16.2824	16.2528	16.2675	Cytosol
sp|P00533|EGFR_HUMAN	EGFR	Epidermal growth factor receptor OS=Homo sapiens OX=9606 GN=EGFR PE=1 SV=2	-0.280066	16.6284	0.0651875	0.460074	16.3483	0.193123	17.0885	0.00183528	16.7511	0.402783	0.00744706	-0.337357	0.126617	16.6308	16.626	16.3837	16.3847	16.2765	17.2019	16.975	16.841	16.7245	16.6878
sp|P00558|PGK1_HUMAN	PGK1	Phosphoglycerate kinase 1 OS=Homo sapiens OX=9606 GN=PGK1 PE=1 SV=3	0.160224	23.6634	0.452987	-0.000806395	23.8236	0.996744	23.6626	0.316352	23.7848	-0.038829	0.687572	0.122201	0.101432	23.7804	23.5464	23.8035	23.9564	23.711	23.6433	23.6819	23.8256	23.7488	23.78	Cytosol
sp|P00568|KAD1_HUMAN	AK1	Adenylate kinase isoenzyme 1 OS=Homo sapiens OX=9606 GN=AK1 PE=1 SV=3	0.301186	20.3682	0.0799803	0.600529	20.6694	0.116047	20.9687	0.00105477	21.2041	0.534785	0.00840363	0.235441	0.209512	20.3002	20.4362	20.6325	20.7138	20.6618	20.9439	20.9935	21.2908	21.0495	21.2721	Cytosol
sp|P00734|THRB_HUMAN	F2	Prothrombin OS=Homo sapiens OX=9606 GN=F2 PE=1 SV=2	-0.273286	16.9029	0.176168	1.53247	16.6296	0.0689627	18.4353	3.7818e-05	17.8662	1.2366	0.00113769	-0.569156	0.0255617	16.9013	16.9044	16.6127	16.766	16.51	18.4607	18.41	17.8081	17.931	17.8594		Candidates
sp|P00813|ADA_HUMAN	ADA	Adenosine deaminase OS=Homo sapiens OX=9606 GN=ADA PE=1 SV=3	0.33549	16.7723	0.307167	0.288809	17.1077	0.460134	17.0611	0.10567	17.2016	0.0938649	0.421739	0.140547	0.13753	16.5755	16.969	17.1938	16.9417	17.1877	17.0396	17.0825	17.1437	17.2026	17.2586	Cytosol
sp|P00846|ATP6_HUMAN	MT-ATP6	ATP synthase subunit a OS=Homo sapiens OX=9606 GN=MT-ATP6 PE=1 SV=1	0.142797	19.3546	0.116857	0.0684798	19.4974	0.716455	19.4231	0.151001	19.2664	-0.23103	0.0711689	-0.156713	0.417648	19.3199	19.3893	19.4728	19.4814	19.5381	19.3275	19.5188	19.1974	19.4187	19.1831	Mitochondria
sp|P00918|CAH2_HUMAN	CA2	Carbonic anhydrase 2 OS=Homo sapiens OX=9606 GN=CA2 PE=1 SV=2	0.150134	21.5126	0.200469	-0.586297	21.6627	0.096933	20.9263	0.000537775	21.0684	-0.594311	0.00424527	0.14212	0.290188	21.5599	21.4652	21.7226	21.5993	21.6662	20.9447	20.9078	21.1727	20.9651	21.0674	Cytosol
sp|P00966|ASSY_HUMAN	ASS1	Argininosuccinate synthase OS=Homo sapiens OX=9606 GN=ASS1 PE=1 SV=2	0.235591	20.1395	0.0677348	0.947095	20.3751	0.0711164	21.0866	1.24492e-05	21.2503	0.875203	0.000391181	0.163698	0.0301019	20.1651	20.1138	20.3216	20.4121	20.3916	21.0888	21.0844	21.2269	21.2514	21.2726	Cytosol
sp|P01008|ANT3_HUMAN	SERPINC1	Antithrombin-III OS=Homo sapiens OX=9606 GN=SERPINC1 PE=1 SV=1	-0.0175486	16.8514	0.959391	1.4742	16.8338	0.1489	18.3256	0.000558659	17.9513	1.11748	0.000680957	-0.374268	0.0512187	17.1126	16.5901	16.8106	16.9021	16.7889	18.3286	18.3225	18.0412	17.885	17.9278		Candidates
sp|P01023|A2MG_HUMAN	A2M	Alpha-2-macroglobulin OS=Homo sapiens OX=9606 GN=A2M PE=1 SV=3	0.163397	19.4847	0.755706	0.700511	19.6481	0.397868	20.1852	0.22482	19.8878	0.239696	0.343483	-0.297418	0.416541	19.8786	19.0908	19.7821	19.5022	19.6601	20.254	20.1164	20.038	19.5414	20.084
sp|P01024|CO3_HUMAN	C3	Complement C3 OS=Homo sapiens OX=9606 GN=C3 PE=1 SV=2	0.0074622	17.9401	0.987817	0.0970079	17.9476	0.88643	18.0371	0.257763	17.584	-0.363628	0.0641545	-0.453173	0.160252	18.2851	17.5951	17.9668	17.9095	17.9665	18.1171	17.9572	17.6872	17.3494	17.7153
sp|P01034|CYTC_HUMAN	CST3	Cystatin-C OS=Homo sapiens OX=9606 GN=CST3 PE=1 SV=1	-1.58568	14.3332	0.0340602	0.412346	12.7476	0.314842	14.7456	0.000572845	12.7701	0.0225834	0.930585	-1.97544	0.0377286	14.4825	14.184	12.7369	12.6287	12.8771	14.8419	14.6493	12.8437	13.0465	12.4203
sp|P01106-2|MYC_HUMAN	MYC	Isoform 2 of Myc proto-oncogene protein OS=Homo sapiens OX=9606 GN=MYC	-0.678535	16.3965	0.0480371	-0.259322	15.718	0.290217	16.1372	8.96117e-05	15.1146	-0.603392	0.00173514	-1.02261	0.0174667	16.4971	16.296	15.653	15.7699	15.7312	16.148	16.1264	15.1286	15.1667	15.0486	Nucleus
sp|P01112|RASH_HUMAN	HRAS	GTPase HRas OS=Homo sapiens OX=9606 GN=HRAS PE=1 SV=1	-0.157447	19.3957	0.296801	0.0687775	19.2383	0.831564	19.4645	0.324848	19.2694	0.0311457	0.775763	-0.195079	0.405893	19.3172	19.4742	19.162	19.3189	19.2339	19.6174	19.3116	19.3702	19.131	19.307	Cytosol
sp|P01116|RASK_HUMAN	KRAS	GTPase KRas OS=Homo sapiens OX=9606 GN=KRAS PE=1 SV=1	-0.031961	17.8831	0.724303	0.0304658	17.8511	0.695469	17.9136	0.0721235	17.7541	-0.0970364	0.143657	-0.159463	0.0929171	17.889	17.8772	17.8629	17.9161	17.7744	17.9551	17.872	17.7749	17.7715	17.7159	Cytosol
sp|P01116|RASK_HUMAN	KRAS	GTPase KRas OS=Homo sapiens OX=9606 GN=KRAS PE=1 SV=1	-0.031961	17.8831	0.724303	0.0304658	17.8511	0.695469	17.9136	0.0721235	17.7541	-0.0970364	0.143657	-0.159463	0.0929171	17.889	17.8772	17.8629	17.9161	17.7744	17.9551	17.872	17.7749	17.7715	17.7159	Cytosol
sp|P01130|LDLR_HUMAN	LDLR	Low-density lipoprotein receptor OS=Homo sapiens OX=9606 GN=LDLR PE=1 SV=1	-0.295654	17.3681	0.411502	-0.1756	17.0725	0.7248	17.1925	0.434901	17.3508	0.278326	0.180456	0.158271	0.562961	17.0997	17.6366	16.9802	17.0738	17.1635	17.1841	17.201	17.5305	17.4397	17.0822
sp|P01876|IGHA1_HUMAN	IGHA1	Immunoglobulin heavy constant alpha 1 OS=Homo sapiens OX=9606 GN=IGHA1 PE=1 SV=2	-1.09941	11.2321	0.927243	1.28443	10.1327	0.556969	12.5165	0.96961	11.3571	1.22445	0.85744	-1.15939	0.465922	11.3043	11.1599	12.7101	0	17.6879	11.3586	13.6744	10.9904	12.176	10.9051
sp|P01889|HLAB_HUMAN	HLA-B	HLA class I histocompatibility antigen, B alpha chain OS=Homo sapiens OX=9606 GN=HLA-B PE=1 SV=3	-0.186121	15.559	0.498423	1.41849	15.3729	0.118782	16.9775	0.00076737	16.6594	1.2865	0.0044699	-0.318111	0.283097	15.6322	15.4859	15.2122	15.6094	15.2971	17.1399	16.8151	16.5692	16.8499	16.5591		Candidates
sp|P02462|CO4A1_HUMAN	COL4A1	Collagen alpha-1(IV) chain OS=Homo sapiens OX=9606 GN=COL4A1 PE=1 SV=4	-1.25793	15.2467	0.0486637	0.73351	13.9888	0.137235	15.9803	0.00018932	14.9857	0.996892	0.0044791	-0.994547	0.0186217	15.1327	15.3608	13.8296	14.2033	13.9335	15.9815	15.9791	15.0551	14.9073	14.9947
sp|P02545|LMNA_HUMAN	LMNA	Prelamin-A/C OS=Homo sapiens OX=9606 GN=LMNA PE=1 SV=1	0.207952	22.058	0.0311567	0.274375	22.2659	0.0894797	22.3323	4.42705e-05	22.4511	0.185214	0.00131967	0.118791	0.037154	22.0518	22.0642	22.2429	22.2683	22.2866	22.3141	22.3506	22.4429	22.4566	22.4539	Nucleus
sp|P02647|APOA1_HUMAN	APOA1	Apolipoprotein A-I OS=Homo sapiens OX=9606 GN=APOA1 PE=1 SV=1	0.511395	13.9941	0.345021	0.702722	14.5055	0.397821	14.6969	0.0122263	15.3478	0.842251	0.00658908	0.650923	0.0715766	14.3944	13.5939	14.6173	14.4598	14.4395	14.6768	14.7169	15.5372	15.1858	15.3203
sp|P02751|FINC_HUMAN	FN1	Fibronectin OS=Homo sapiens OX=9606 GN=FN1 PE=1 SV=5	0.276668	15.2373	0.825868	0.814282	15.514	0.139284	16.0516	0.58423	15.4213	-0.0926894	0.899708	-0.630303	0.0750327	15.2256	15.249	16.6126	14.7376	15.1918	16.1819	15.9213	15.3692	15.3316	15.5632
sp|P02771|FETA_HUMAN	AFP	Alpha-fetoprotein OS=Homo sapiens OX=9606 GN=AFP PE=1 SV=1	0.805823	17.1241	0.408609	0.64832	17.9299	0.636348	17.7724	0.478523	17.5143	-0.415633	0.312316	-0.25813	0.654619	17.8666	16.3816	18.0622	17.7096	18.018	17.7229	17.8219	17.7902	16.9384	17.8143
sp|P02786|TFR1_HUMAN	TFRC	Transferrin receptor protein 1 OS=Homo sapiens OX=9606 GN=TFRC PE=1 SV=2	-0.523625	21.3229	0.0563491	0.32217	20.7993	0.204769	21.6451	0.000311557	21.3727	0.573417	0.001769	-0.272378	0.0478951	21.2413	21.4045	20.7772	20.8705	20.7501	21.6664	21.6237	21.3823	21.3173	21.4185
sp|P02787|TRFE_HUMAN	TF	Serotransferrin OS=Homo sapiens OX=9606 GN=TF PE=1 SV=3	-0.222876	15.1155	0.662607	0.364773	14.8927	0.564223	15.4803	0.175691	14.4901	-0.402509	0.380794	-0.990159	0.201082	15.434	14.7971	15.1903	14.7862	14.7015	15.3715	15.589	14.7639	13.861	14.8455
sp|P02788|TRFL_HUMAN	LTF	Lactotransferrin OS=Homo sapiens OX=9606 GN=LTF PE=1 SV=6	0.21158	16.6002	0.574628	0.63805	16.8117	0.182619	17.2382	0.167693	16.4778	-0.333972	0.384987	-0.760442	0.202697	16.7276	16.4727	16.732	16.584	17.1192	17.1683	17.3081	16.7709	15.9901	16.6723	Cytosol
sp|P02792|FRIL_HUMAN	FTL	Ferritin light chain OS=Homo sapiens OX=9606 GN=FTL PE=1 SV=2	-1.40817	17.839	0.0373732	1.10705	16.4308	0.103471	18.946	0.000209135	17.2906	0.859795	0.0155784	-1.65542	0.0300176	17.7645	17.9135	16.2765	16.6312	16.3848	18.8684	19.0236	17.392	17.4402	17.0397	Cytosol
sp|P02794|FRIH_HUMAN	FTH1	Ferritin heavy chain OS=Homo sapiens OX=9606 GN=FTH1 PE=1 SV=2	-0.226934	18.4051	0.189226	0.999717	18.1781	0.149825	19.4048	0.0022126	18.714	0.535858	0.0214479	-0.690794	0.10068	18.4411	18.369	18.1327	18.1018	18.2999	19.23	19.5796	18.6172	18.9084	18.6163
sp|P03886|NU1M_HUMAN	MT-ND1	NADH-ubiquinone oxidoreductase chain 1 OS=Homo sapiens OX=9606 GN=MT-ND1 PE=1 SV=1	0.607278	17.8695	0.0554191	0.00346788	18.4767	0.989865	17.8729	0.00232719	18.5377	0.0609618	0.594896	0.664772	0.0547081	17.8039	17.935	18.5548	18.3658	18.5096	17.7788	17.9671	18.6468	18.4117	18.5546	Mitochondria
sp|P03905|NU4M_HUMAN	MT-ND4	NADH-ubiquinone oxidoreductase chain 4 OS=Homo sapiens OX=9606 GN=MT-ND4 PE=1 SV=1	-0.245927	17.1195	0.445963	-0.117483	16.8736	0.752521	17.002	0.0669086	16.6278	-0.245741	0.105002	-0.374185	0.0309183	17.3159	16.9231	16.8521	17.0497	16.719	17.0307	16.9733	16.6505	16.6579	16.5751	Mitochondria
sp|P03915|NU5M_HUMAN	MT-ND5	NADH-ubiquinone oxidoreductase chain 5 OS=Homo sapiens OX=9606 GN=MT-ND5 PE=1 SV=2	1.97894	14.6451	0.0295577	0.756486	16.624	0.361095	15.4016	0.0013314	17.3229	0.698879	0.0630271	1.92133	0.0690244	14.5248	14.7653	16.7223	16.4339	16.7157	15.0364	15.7668	17.6184	16.9253	17.4249	Mitochondria
sp|P04004|VTNC_HUMAN	VTN	Vitronectin OS=Homo sapiens OX=9606 GN=VTN PE=1 SV=1	0.337267	16.2781	0.152836	2.40897	16.6153	0.076116	18.687	4.34363e-05	18.6534	2.03811	0.000960776	-0.033598	0.881389	16.316	16.2401	16.6373	16.7411	16.4676	18.7743	18.5997	18.844	18.5211	18.5951		Candidates
sp|P04040|CATA_HUMAN	CAT	Catalase OS=Homo sapiens OX=9606 GN=CAT PE=1 SV=3	-0.0148052	20.4834	0.886116	0.0115383	20.4686	0.938285	20.495	0.788383	20.4498	-0.0188064	0.558681	-0.0451499	0.304496	20.558	20.4089	20.4826	20.4389	20.4844	20.4913	20.4986	20.4612	20.4775	20.4108	Peroxisome
sp|P04049|RAF1_HUMAN	RAF1	RAF proto-oncogene serine/threonine-protein kinase OS=Homo sapiens OX=9606 GN=RAF1 PE=1 SV=1	-0.644378	18.6715	0.368709	-0.29892	18.0271	0.760512	18.3726	0.320386	18.0969	0.0697625	0.771469	-0.275695	0.389996	18.1529	19.1902	17.9319	18.2485	17.9011	18.306	18.4392	17.8792	18.3828	18.0287	Cytosol
sp|P04062|GLCM_HUMAN	GBA	Lysosomal acid glucosylceramidase OS=Homo sapiens OX=9606 GN=GBA PE=1 SV=3	-0.500635	20.3545	0.0311203	0.478515	19.8539	0.0931956	20.833	6.2313e-05	20.2034	0.349476	0.00502585	-0.629673	0.0239889	20.3829	20.3262	19.8112	19.9039	19.8466	20.8573	20.8088	20.269	20.1883	20.1528	Lysosome
sp|P04066|FUCO_HUMAN	FUCA1	Tissue alpha-L-fucosidase OS=Homo sapiens OX=9606 GN=FUCA1 PE=1 SV=4	-0.155646	18.6187	0.209919	0.379728	18.4631	0.177367	18.9984	0.00125055	18.782	0.318909	0.00379021	-0.216465	0.0741311	18.7012	18.5362	18.466	18.4503	18.4728	19.0048	18.992	18.7717	18.8473	18.7269	Lysosome
sp|P04075-2|ALDOA_HUMAN	ALDOA	Isoform 2 of Fructose-bisphosphate aldolase A OS=Homo sapiens OX=9606 GN=ALDOA	-0.0381578	23.5782	0.410855	-0.149972	23.54	0.209785	23.4282	0.00882031	23.3665	-0.173479	0.0186424	-0.061664	0.413148	23.5678	23.5885	23.5172	23.5803	23.5225	23.467	23.3894	23.3949	23.3087	23.396	Cytosol
sp|P04080|CYTB_HUMAN	CSTB	Cystatin-B OS=Homo sapiens OX=9606 GN=CSTB PE=1 SV=2	-0.631257	21.4799	0.152117	-0.384927	20.8486	0.528172	21.0949	0.011455	20.4149	-0.433697	0.0130087	-0.680027	0.0907518	21.7381	21.2216	20.9162	20.8441	20.7855	21.2845	20.9054	20.358	20.5494	20.3374	Cytosol
sp|P04083|ANXA1_HUMAN	ANXA1	Annexin A1 OS=Homo sapiens OX=9606 GN=ANXA1 PE=1 SV=2	0.198827	20.2647	0.106513	1.63653	20.4635	0.0711164	21.9012	9.49473e-06	22.0179	1.55437	0.00029171	0.116664	0.106361	20.3165	20.2128	20.4201	20.4743	20.4961	21.9186	21.8838	21.9921	21.9991	22.0625	Cytosol	Candidates
sp|P04150-3|GCR_HUMAN	NR3C1	Isoform Alpha-2 of Glucocorticoid receptor OS=Homo sapiens OX=9606 GN=NR3C1	0.00587574	18.7713	0.951553	0.107407	18.7772	0.323893	18.8788	0.25852	18.8269	0.0496494	0.404199	-0.0518821	0.43788	18.7237	18.819	18.8406	18.7468	18.7443	18.8747	18.8828	18.7917	18.8922	18.7968	Cytosol
sp|P04179|SODM_HUMAN	SOD2	Superoxide dismutase [Mn], mitochondrial OS=Homo sapiens OX=9606 GN=SOD2 PE=1 SV=3	0.18811	20.6913	0.0365975	0.0109454	20.8794	0.793469	20.7022	0.0139283	20.8284	-0.0510234	0.353017	0.126141	0.201936	20.7024	20.6801	20.8658	20.9058	20.8666	20.7218	20.6827	20.9072	20.7834	20.7945	Mitochondria
sp|P04181|OAT_HUMAN	OAT	Ornithine aminotransferase, mitochondrial OS=Homo sapiens OX=9606 GN=OAT PE=1 SV=1	-0.345525	22.2125	0.0771481	-0.302403	21.867	0.1795	21.9101	0.000507669	21.5685	-0.298496	0.00575525	-0.341618	0.0251275	22.2749	22.15	21.9378	21.8314	21.8318	21.8852	21.9349	21.5844	21.5867	21.5343	Mitochondria
sp|P04183|KITH_HUMAN	TK1	Thymidine kinase, cytosolic OS=Homo sapiens OX=9606 GN=TK1 PE=1 SV=2	-1.35815	18.8546	0.031272	-0.41446	17.4965	0.282285	18.4401	0.000116233	17.1262	-0.370232	0.0163772	-1.31392	0.0231423	18.968	18.7412	17.536	17.5714	17.3819	18.5491	18.3312	17.1889	17.1442	17.0455	Cytosol
sp|P04350|TBB4A_HUMAN	TUBB4A	Tubulin beta-4A chain OS=Homo sapiens OX=9606 GN=TUBB4A PE=1 SV=2	0.154993	19.0479	0.0937212	0.542259	19.2029	0.134979	19.5902	0.000701695	19.6214	0.418479	0.00303204	0.031214	0.790852	19.0239	19.0719	19.1659	19.2447	19.198	19.6685	19.5119	19.6791	19.5543	19.6308
sp|P04406|G3P_HUMAN	GAPDH	Glyceraldehyde-3-phosphate dehydrogenase OS=Homo sapiens OX=9606 GN=GAPDH PE=1 SV=3	0.04193	23.9625	0.610664	0.205592	24.0045	0.245619	24.1681	0.00688915	24.1953	0.190826	0.00580405	0.0271638	0.595883	23.8961	24.029	23.9988	24.0027	24.0119	24.1791	24.1571	24.234	24.1488	24.2031	Cytosol
sp|P04424|ARLY_HUMAN	ASL	Argininosuccinate lyase OS=Homo sapiens OX=9606 GN=ASL PE=1 SV=4	-0.0335453	18.8276	0.720476	0.295131	18.7941	0.184443	19.1228	0.00244226	19.0799	0.285781	0.00463276	-0.0428961	0.482169	18.7741	18.8811	18.7441	18.8473	18.7908	19.1651	19.0804	19.0722	19.1136	19.0538		Candidates
sp|P04439-2|HLAA_HUMAN	HLA-A	Isoform 2 of HLA class I histocompatibility antigen, A alpha chain OS=Homo sapiens OX=9606 GN=HLA-A	-0.736099	19.4372	0.0496959	1.11201	18.7011	0.117774	20.5492	4.63673e-05	19.8916	1.1905	0.000379019	-0.657607	0.0242837	19.5592	19.3152	18.6485	18.7591	18.6957	20.6121	20.4863	19.8954	19.8623	19.9172		Candidates
sp|P04626|ERBB2_HUMAN	ERBB2	Receptor tyrosine-protein kinase erbB-2 OS=Homo sapiens OX=9606 GN=ERBB2 PE=1 SV=1	0.0168972	16.7479	0.813138	0.0379356	16.7648	0.456603	16.7858	0.0710569	16.6345	-0.130286	0.0913249	-0.151324	0.152683	16.7306	16.7651	16.7492	16.8235	16.7217	16.8049	16.7667	16.7046	16.5687	16.6301	Cytosol
sp|P04632|CPNS1_HUMAN	CAPNS1	Calpain small subunit 1 OS=Homo sapiens OX=9606 GN=CAPNS1 PE=1 SV=1	0.0226163	18.2702	0.886524	0.200818	18.2928	0.399843	18.471	0.0295179	18.5267	0.233961	0.00726801	0.0557585	0.324516	18.3846	18.1557	18.3238	18.249	18.3055	18.4854	18.4566	18.5566	18.5466	18.4771	Cytosol
sp|P04637|P53_HUMAN	TP53	Cellular tumor antigen p53 OS=Homo sapiens OX=9606 GN=TP53 PE=1 SV=4	0.103393	21.8292	0.432608	-0.197279	21.9326	0.370293	21.6319	0.0105022	21.6529	-0.279677	0.00299082	0.0209943	0.690367	21.734	21.9245	21.964	21.9512	21.8826	21.5924	21.6714	21.6698	21.6269	21.6621	Cytosol
sp|P04792|HSPB1_HUMAN	HSPB1	Heat shock protein beta-1 OS=Homo sapiens OX=9606 GN=HSPB1 PE=1 SV=2	0.00905786	17.5415	0.965198	0.905731	17.5506	0.139284	18.4473	0.00136885	18.1904	0.639815	0.00603092	-0.256859	0.175061	17.4184	17.6647	17.4844	17.6707	17.4967	18.5247	18.3698	18.289	18.204	18.0782	Cytosol	Candidates
sp|P04818|TYSY_HUMAN	TYMS	Thymidylate synthase OS=Homo sapiens OX=9606 GN=TYMS PE=1 SV=3	-0.876397	19.3813	0.087471	0.262305	18.5049	0.495249	19.6436	0.00183528	18.5432	0.0383077	0.802193	-1.10039	0.0279955	19.2019	19.5608	18.374	18.7001	18.4407	19.7294	19.5578	18.658	18.435	18.5368	Cytosol
sp|P04843|RPN1_HUMAN	RPN1	Dolichyl-diphosphooligosaccharide--protein glycosyltransferase subunit 1 OS=Homo sapiens OX=9606 GN=RPN1 PE=1 SV=1	-0.0986852	22.6741	0.397856	0.0719999	22.5754	0.104238	22.7461	0.0143662	22.8284	0.253055	0.0227284	0.0823697	0.113663	22.6757	22.6725	22.6353	22.4704	22.6205	22.7391	22.753	22.85	22.7933	22.842	ER
sp|P04844|RPN2_HUMAN	RPN2	Dolichyl-diphosphooligosaccharide--protein glycosyltransferase subunit 2 OS=Homo sapiens OX=9606 GN=RPN2 PE=1 SV=3	-0.0714112	21.7402	0.755256	-0.021725	21.6688	0.946763	21.7184	0.788939	21.6316	-0.037191	0.724512	-0.0868771	0.518104	21.8793	21.6011	21.7723	21.5417	21.6922	21.6345	21.8023	21.5468	21.7059	21.6419	ER
sp|P04899-4|GNAI2_HUMAN	GNAI2	Isoform sGi2 of Guanine nucleotide-binding protein G(i) subunit alpha-2 OS=Homo sapiens OX=9606 GN=GNAI2	-0.00616284	20.4913	0.897027	0.118727	20.4852	0.171095	20.6101	0.0572885	20.4854	0.0002197	0.996715	-0.124671	0.150266	20.4898	20.4928	20.4471	20.5183	20.4901	20.6347	20.5854	20.5411	20.4377	20.4774	Cytosol
sp|P04920|B3A2_HUMAN	SLC4A2	Anion exchange protein 2 OS=Homo sapiens OX=9606 GN=SLC4A2 PE=1 SV=4	-0.401304	19.2328	0.0911857	-0.435462	18.8315	0.192696	18.7973	0.000335769	18.3203	-0.511242	0.00122872	-0.477084	0.0195858	19.1258	19.3397	18.7913	18.886	18.8172	18.7995	18.7952	18.36	18.316	18.2848
sp|P05023|AT1A1_HUMAN	ATP1A1	Sodium/potassium-transporting ATPase subunit alpha-1 OS=Homo sapiens OX=9606 GN=ATP1A1 PE=1 SV=1	-0.098359	21.946	0.169469	0.00795008	21.8476	0.628969	21.9539	0.0107565	21.7475	-0.100088	0.120178	-0.206397	0.0774715	21.9379	21.9541	21.8489	21.8914	21.8025	21.9502	21.9576	21.8025	21.6834	21.7567	Plasma.Membrane
sp|P05026|AT1B1_HUMAN	ATP1B1	Sodium/potassium-transporting ATPase subunit beta-1 OS=Homo sapiens OX=9606 GN=ATP1B1 PE=1 SV=1	-0.11568	18.5573	0.0469061	0.365453	18.4416	0.0974837	18.9227	0.000546984	18.6965	0.254933	0.00873879	-0.2262	0.0881469	18.572	18.5425	18.4362	18.4562	18.4323	18.9512	18.8943	18.7681	18.6855	18.636	Plasma.Membrane
sp|P05067|A4_HUMAN	APP	Amyloid-beta precursor protein OS=Homo sapiens OX=9606 GN=APP PE=1 SV=3	-0.73072	18.4628	0.0784593	0.19465	17.732	0.529676	18.6574	0.00131518	17.6244	-0.107669	0.401476	-1.03304	0.0289344	18.305	18.6206	17.6239	17.835	17.7372	18.6172	18.6976	17.7368	17.6588	17.4775	Cytosol
sp|P05091|ALDH2_HUMAN	ALDH2	Aldehyde dehydrogenase, mitochondrial OS=Homo sapiens OX=9606 GN=ALDH2 PE=1 SV=2	0.150213	20.1004	0.112534	0.931919	20.2506	0.0854993	21.0323	1.89782e-05	21.0436	0.792964	0.000386858	0.0112573	0.822247	20.1475	20.0533	20.2392	20.2737	20.239	21.0519	21.0127	21.0876	21.0192	21.0239	Mitochondria	Candidates
sp|P05114|HMGN1_HUMAN	HMGN1	Non-histone chromosomal protein HMG-14 OS=Homo sapiens OX=9606 GN=HMGN1 PE=1 SV=3	-0.090007	20.0502	0.670047	-0.237722	19.9602	0.476189	19.8125	0.0526711	19.4554	-0.504817	0.0544716	-0.357102	0.293879	19.9373	20.163	20.0096	19.8147	20.0562	19.6854	19.9395	19.2274	19.6983	19.4404	Cytosol
sp|P05141|ADT2_HUMAN	SLC25A5	ADP/ATP translocase 2 OS=Homo sapiens OX=9606 GN=SLC25A5 PE=1 SV=7	0.0617684	20.8269	0.751444	0.207246	20.8886	0.469488	21.0341	0.167584	21.0924	0.203747	0.106332	0.0582697	0.70637	20.7149	20.9388	20.8378	21.0113	20.8169	21.1274	20.9408	21.1715	20.9849	21.1207	Mitochondria
sp|P05165|PCCA_HUMAN	PCCA	Propionyl-CoA carboxylase alpha chain, mitochondrial OS=Homo sapiens OX=9606 GN=PCCA PE=1 SV=4	0.213387	18.3414	0.148079	0.317041	18.5548	0.227137	18.6584	0.00665584	18.722	0.167234	0.0146908	0.06358	0.408886	18.4147	18.268	18.511	18.5455	18.6079	18.719	18.5979	18.7363	18.7338	18.6959	Mitochondria
sp|P05166-2|PCCB_HUMAN	PCCB	Isoform 2 of Propionyl-CoA carboxylase beta chain, mitochondrial OS=Homo sapiens OX=9606 GN=PCCB	0.142064	18.8646	0.238208	0.201118	19.0066	0.202289	19.0657	0.0616867	19.043	0.0363416	0.568238	-0.0227121	0.723586	18.8577	18.8714	18.9353	19.0984	18.9862	19.1173	19.0141	19.0249	19.0399	19.0641	Mitochondria
sp|P05198|IF2A_HUMAN	EIF2S1	Eukaryotic translation initiation factor 2 subunit 1 OS=Homo sapiens OX=9606 GN=EIF2S1 PE=1 SV=3	0.0842917	21.8375	0.368309	0.0332299	21.9218	0.822354	21.8707	0.345104	21.9658	0.0440396	0.539192	0.0951013	0.430727	21.7839	21.891	21.9134	21.878	21.9738	21.8119	21.9295	21.8791	22.0458	21.9725	Cytosol
sp|P05204|HMGN2_HUMAN	HMGN2	Non-histone chromosomal protein HMG-17 OS=Homo sapiens OX=9606 GN=HMGN2 PE=1 SV=3	-0.225939	17.3303	0.362542	-0.146329	17.1044	0.706857	17.184	0.522507	17.1518	0.0474685	0.700012	-0.0321415	0.884588	17.2198	17.4408	17.2831	16.9992	17.0308	17.3625	17.0055	17.1547	17.0938	17.2071	Cytosol
sp|P05386|RLA1_HUMAN	RPLP1	60S acidic ribosomal protein P1 OS=Homo sapiens OX=9606 GN=RPLP1 PE=1 SV=1	-1.26155	21.3467	0.522263	-1.37753	20.0851	0.221123	19.9691	0.49151	20.615	0.529904	0.646203	0.645878	0.0871068	20.9676	21.7257	19.1994	21.8707	19.1853	19.8484	20.0898	20.7974	20.4714	20.5762
sp|P05387|RLA2_HUMAN	RPLP2	60S acidic ribosomal protein P2 OS=Homo sapiens OX=9606 GN=RPLP2 PE=1 SV=1	0.0969288	21.6606	0.301243	-0.312569	21.7575	0.141921	21.348	0.00132249	21.4551	-0.302425	0.00588162	0.107073	0.163134	21.6653	21.6559	21.7413	21.698	21.8332	21.2964	21.3996	21.4646	21.449	21.4516
sp|P05388|RLA0_HUMAN	RPLP0	60S acidic ribosomal protein P0 OS=Homo sapiens OX=9606 GN=RPLP0 PE=1 SV=1	-0.107257	23.179	0.290355	-0.415666	23.0718	0.148746	22.7634	0.000693692	22.7566	-0.315179	0.00135909	-0.00676933	0.880877	23.2471	23.111	23.1055	23.0585	23.0513	22.7901	22.7366	22.7764	22.7258	22.7676	Cytosol
sp|P05412|JUN_HUMAN	JUN	Transcription factor AP-1 OS=Homo sapiens OX=9606 GN=JUN PE=1 SV=2	-0.0132013	17.2535	0.973062	-0.370735	17.2403	0.507646	16.8828	0.161852	17.4199	0.179533	0.258999	0.537067	0.0974121	16.9661	17.541	17.2591	17.3262	17.1357	16.8357	16.9299	17.3598	17.6204	17.2794	Nucleus
sp|P05423|RPC4_HUMAN	POLR3D	DNA-directed RNA polymerase III subunit RPC4 OS=Homo sapiens OX=9606 GN=POLR3D PE=1 SV=2	0.00590729	19.9674	0.990502	-0.586639	19.9733	0.408365	19.3807	0.0714779	19.4819	-0.491401	0.0206141	0.101145	0.604853	19.626	20.3088	19.939	20.0717	19.9092	19.3173	19.4442	19.337	19.6498	19.4588	Nucleus
sp|P05455|LA_HUMAN	SSB	Lupus La protein OS=Homo sapiens OX=9606 GN=SSB PE=1 SV=2	0.365832	22.2757	0.0288907	-0.0386077	22.6415	0.51673	22.2371	0.0177096	22.6784	0.0369304	0.802193	0.44137	0.142282	22.2671	22.2843	22.6462	22.6038	22.6746	22.2071	22.267	22.8649	22.4764	22.694	Nucleus
sp|P05549|AP2A_HUMAN	TFAP2A	Transcription factor AP-2-alpha OS=Homo sapiens OX=9606 GN=TFAP2A PE=1 SV=1	0.0267635	16.1737	0.795001	0.567473	16.2005	0.135766	16.7412	0.001897	16.369	0.168523	0.0490058	-0.372186	0.0625895	16.2089	16.1386	16.1337	16.1901	16.2776	16.8211	16.6613	16.4089	16.3796	16.3186	Nucleus
sp|P05556|ITB1_HUMAN	ITGB1	Integrin beta-1 OS=Homo sapiens OX=9606 GN=ITGB1 PE=1 SV=2	-0.271754	20.3172	0.156583	0.218766	20.0455	0.317429	20.536	0.0065296	20.3708	0.325261	0.014835	-0.16526	0.162759	20.2227	20.4118	19.9992	20.1251	20.0121	20.5465	20.5256	20.4467	20.2876	20.378
sp|P05771-2|KPCB_HUMAN	PRKCB	Isoform Beta-II of Protein kinase C beta type OS=Homo sapiens OX=9606 GN=PRKCB	0.0986242	17.7021	0.193005	0.1336	17.8007	0.298656	17.8357	0.0884378	17.8655	0.0647778	0.258576	0.0298016	0.735253	17.7435	17.6607	17.8322	17.7872	17.7828	17.8007	17.8707	17.7876	17.9106	17.8984
sp|P06132|DCUP_HUMAN	UROD	Uroporphyrinogen decarboxylase OS=Homo sapiens OX=9606 GN=UROD PE=1 SV=2	0.400349	19.8485	0.186331	0.0853789	20.2489	0.835434	19.9339	0.0969675	20.115	-0.133894	0.162341	0.181076	0.329628	19.654	20.0431	20.2614	20.2184	20.2668	19.8347	20.0331	20.2274	20.1152	20.0023	Cytosol
sp|P06213|INSR_HUMAN	INSR	Insulin receptor OS=Homo sapiens OX=9606 GN=INSR PE=1 SV=4	0.0959928	18.4222	0.537902	0.239812	18.5182	0.36926	18.662	0.101902	18.4539	-0.0643668	0.175084	-0.208186	0.0697985	18.547	18.2975	18.5356	18.5066	18.5125	18.6661	18.658	18.4394	18.5154	18.4067
sp|P06241-2|FYN_HUMAN	FYN	Isoform 2 of Tyrosine-protein kinase Fyn OS=Homo sapiens OX=9606 GN=FYN	-0.0672112	18.616	0.741261	-0.167182	18.5488	0.582103	18.4488	0.0453453	18.1975	-0.351298	0.0251485	-0.251327	0.195948	18.762	18.4699	18.6126	18.4746	18.5591	18.5192	18.3784	18.1242	18.3357	18.1324	Cytosol
sp|P06241-2|FYN_HUMAN	FYN	Isoform 2 of Tyrosine-protein kinase Fyn OS=Homo sapiens OX=9606 GN=FYN	-0.0672112	18.616	0.741261	-0.167182	18.5488	0.582103	18.4488	0.0453453	18.1975	-0.351298	0.0251485	-0.251327	0.195948	18.762	18.4699	18.6126	18.4746	18.5591	18.5192	18.3784	18.1242	18.3357	18.1324	Cytosol
sp|P06280|AGAL_HUMAN	GLA	Alpha-galactosidase A OS=Homo sapiens OX=9606 GN=GLA PE=1 SV=1	-0.272592	19.9829	0.0375668	-0.236071	19.7103	0.076116	19.7469	0.000328073	19.6163	-0.0940796	0.0491992	-0.130601	0.0574293	19.9925	19.9734	19.7528	19.6851	19.6932	19.7485	19.7452	19.6457	19.6185	19.5846	Lysosome
sp|P06307|CCKN_HUMAN	CCK	Cholecystokinin OS=Homo sapiens OX=9606 GN=CCK PE=1 SV=1	0.305824	17.5906	0.683045	-0.0616817	17.8964	0.911465	17.5289	0.747832	17.4804	-0.416064	0.470233	-0.0485585	0.945944	17.4147	17.7665	17.3744	18.515	17.7999	17.3001	17.7577	17.3278	18.0526	17.0607
sp|P06396|GELS_HUMAN	GSN	Gelsolin OS=Homo sapiens OX=9606 GN=GSN PE=1 SV=1	0.137977	19.0481	0.558259	1.14911	19.1861	0.134966	20.1972	0.000171669	20.3811	1.195	0.000465913	0.183866	0.0386981	19.2195	18.8768	19.2443	19.0924	19.2217	20.2235	20.171	20.4006	20.3777	20.365	Cytosol	Candidates
sp|P06400|RB_HUMAN	RB1	Retinoblastoma-associated protein OS=Homo sapiens OX=9606 GN=RB1 PE=1 SV=2	-0.587722	19.6071	0.0662955	0.297169	19.0194	0.338952	19.9043	0.000860401	19.3948	0.375389	0.00299082	-0.509502	0.0342464	19.7394	19.4749	19.0314	19.015	19.0118	19.95	19.8586	19.3248	19.4546	19.405	Nucleus
sp|P06401|PRGR_HUMAN	PGR	Progesterone receptor OS=Homo sapiens OX=9606 GN=PGR PE=1 SV=4	-0.0265308	14.4178	0.879692	0.153389	14.3912	0.679524	14.5712	0.00667452	13.8414	-0.54986	0.00419934	-0.72978	0.0638901	14.5364	14.2992	14.4204	14.4362	14.3171	14.7316	14.4107	13.7815	13.7972	13.9455
sp|P06454-2|PTMA_HUMAN	PTMA	Isoform 2 of Prothymosin alpha OS=Homo sapiens OX=9606 GN=PTMA	-0.109044	19.0361	0.823006	-0.0763365	18.9271	0.90627	18.9598	0.401543	18.649	-0.278098	0.184095	-0.310806	0.228454	18.7062	19.3661	18.7517	19.1175	18.9121	19.0268	18.8928	18.4449	18.7819	18.7202	Nucleus
sp|P06493|CDK1_HUMAN	CDK1	Cyclin-dependent kinase 1 OS=Homo sapiens OX=9606 GN=CDK1 PE=1 SV=3	-0.108529	21.8818	0.272817	-0.0117399	21.7733	0.928275	21.87	0.0201758	21.6879	-0.0853368	0.0583847	-0.182126	0.0526794	21.9457	21.8179	21.7837	21.7372	21.7989	21.8484	21.8917	21.7095	21.7053	21.649	Cytosol
sp|P06576|ATPB_HUMAN	ATP5F1B	ATP synthase subunit beta, mitochondrial OS=Homo sapiens OX=9606 GN=ATP5F1B PE=1 SV=3	0.237745	21.9931	0.0288907	0.144874	22.2309	0.148746	22.138	0.000493114	22.223	-0.00781787	0.713948	0.0850537	0.102343	21.9728	22.0134	22.2274	22.2205	22.2446	22.1223	22.1537	22.2529	22.2082	22.208	Mitochondria
sp|P06730-2|IF4E_HUMAN	EIF4E	Isoform 2 of Eukaryotic translation initiation factor 4E OS=Homo sapiens OX=9606 GN=EIF4E	0.170042	20.2427	0.247517	0.18029	20.4127	0.416134	20.423	0.0848057	20.5526	0.139866	0.172082	0.129618	0.401194	20.1563	20.3291	20.3523	20.4657	20.4202	20.49	20.356	20.6336	20.4266	20.5976	Cytosol
sp|P06733-2|ENOA_HUMAN	ENO1	Isoform MBP-1 of Alpha-enolase OS=Homo sapiens OX=9606 GN=ENO1	-0.373979	19.2877	0.859371	0.0801421	18.9137	0.981752	19.3679	0.396261	20.374	1.46031	0.000737475	1.00619	0.0386981	20.9098	17.6656	19.0231	18.9195	18.7986	19.5217	19.214	20.4419	20.3949	20.2854	Cytosol
sp|P06733|ENOA_HUMAN	ENO1	Alpha-enolase OS=Homo sapiens OX=9606 GN=ENO1 PE=1 SV=2	0.0447413	24.912	0.203582	-0.0861371	24.9568	0.344879	24.8259	0.0680781	24.862	-0.0947818	0.0789364	0.0360966	0.64435	24.9153	24.9088	24.9427	24.9836	24.9441	24.8674	24.7845	24.9064	24.802	24.8776	Cytosol
sp|P06737|PYGL_HUMAN	PYGL	Glycogen phosphorylase, liver form OS=Homo sapiens OX=9606 GN=PYGL PE=1 SV=4	0.0933363	22.3481	0.226506	0.507902	22.4415	0.104238	22.856	4.54265e-05	22.9626	0.521167	0.000386858	0.106601	0.0543671	22.3985	22.2978	22.4459	22.4234	22.4551	22.8544	22.8576	22.9881	22.9401	22.9597	Cytosol	Candidates
sp|P06744-2|G6PI_HUMAN	GPI	Isoform 2 of Glucose-6-phosphate isomerase OS=Homo sapiens OX=9606 GN=GPI	0.102862	22.0029	0.215906	0.142241	22.1057	0.298386	22.1451	0.0525724	22.1832	0.0775031	0.14868	0.0381245	0.611105	22.0266	21.9791	22.107	22.0541	22.1562	22.0926	22.1976	22.1557	22.2275	22.1665	Cytosol
sp|P06746|DPOLB_HUMAN	POLB	DNA polymerase beta OS=Homo sapiens OX=9606 GN=POLB PE=1 SV=3	-0.00013678	13.8558	0.999353	-0.547702	13.8557	0.217031	13.3081	0.0028949	12.9438	-0.911917	0.00603092	-0.364352	0.256403	13.8002	13.9115	13.9243	13.865	13.7778	13.4513	13.165	13.1322	12.963	12.7362	Cytosol
sp|P06748|NPM_HUMAN	NPM1	Nucleophosmin OS=Homo sapiens OX=9606 GN=NPM1 PE=1 SV=2	-0.0820108	23.8528	0.836695	-0.38167	23.7708	0.303308	23.4711	0.149293	23.4025	-0.368287	0.15775	-0.0686279	0.725353	23.8354	23.8702	23.8042	24.0603	23.4478	23.6284	23.3138	23.3847	23.4692	23.3536	Cytosol
sp|P06753-2|TPM3_HUMAN	TPM3	Isoform 2 of Tropomyosin alpha-3 chain OS=Homo sapiens OX=9606 GN=TPM3	-0.179453	21.717	0.744431	0.082353	21.5376	0.927821	21.7994	0.319918	22.0696	0.531978	0.0315554	0.270172	0.422387	21.2924	22.1417	21.446	21.6491	21.5176	21.602	21.9968	21.8414	22.2372	22.1301	Cytosol
sp|P06753-2|TPM3_HUMAN	TPM3	Isoform 2 of Tropomyosin alpha-3 chain OS=Homo sapiens OX=9606 GN=TPM3	-0.179453	21.717	0.744431	0.082353	21.5376	0.927821	21.7994	0.319918	22.0696	0.531978	0.0315554	0.270172	0.422387	21.2924	22.1417	21.446	21.6491	21.5176	21.602	21.9968	21.8414	22.2372	22.1301	Cytosol
sp|P06756|ITAV_HUMAN	ITGAV	Integrin alpha-V OS=Homo sapiens OX=9606 GN=ITGAV PE=1 SV=2	-0.204191	20.0186	0.0592924	0.319322	19.8144	0.130001	20.3379	8.27232e-05	20.0134	0.198986	0.000561716	-0.324527	0.0177964	19.9775	20.0597	19.8131	19.8051	19.825	20.3574	20.3184	20.0137	20.0252	20.0013	Plasma.Membrane
sp|P06865|HEXA_HUMAN	HEXA	Beta-hexosaminidase subunit alpha OS=Homo sapiens OX=9606 GN=HEXA PE=1 SV=2	-0.0706058	20.4009	0.437497	0.0338779	20.3303	0.799997	20.4348	0.0728562	20.2657	-0.0645754	0.198371	-0.169059	0.10736	20.4681	20.3337	20.3604	20.3225	20.3079	20.4615	20.4081	20.3302	20.2325	20.2345	Lysosome
sp|P07093-3|GDN_HUMAN	SERPINE2	Isoform 3 of Glia-derived nexin OS=Homo sapiens OX=9606 GN=SERPINE2	-0.59756	13.4985	0.248825	1.06914	12.9009	0.0974837	14.5676	0.0030919	14.0283	1.1274	0.0186044	-0.539305	0.094	13.4469	13.5501	12.7337	13.3163	12.6528	14.6461	14.4892	14.214	13.9085	13.9625		Candidates
sp|P07099|HYEP_HUMAN	EPHX1	Epoxide hydrolase 1 OS=Homo sapiens OX=9606 GN=EPHX1 PE=1 SV=1	-0.172785	21.1833	0.426702	0.370104	21.0105	0.313006	21.5534	0.0280715	21.4847	0.474171	0.0304687	-0.0687181	0.755191	21.1348	21.2318	20.8952	21.2001	20.9363	21.7043	21.4025	21.5704	21.3545	21.5292	ER
sp|P07108-5|ACBP_HUMAN	DBI	Isoform 5 of Acyl-CoA-binding protein OS=Homo sapiens OX=9606 GN=DBI	-0.241756	19.8035	0.693658	-0.141998	19.5618	0.877227	19.6615	0.867485	19.6006	0.038854	0.844893	-0.0609035	0.836662	20.2868	19.3202	19.6057	19.4639	19.6156	19.6893	19.6337	19.8676	19.3647	19.5696
sp|P07195|LDHB_HUMAN	LDHB	L-lactate dehydrogenase B chain OS=Homo sapiens OX=9606 GN=LDHB PE=1 SV=2	-0.0294617	22.827	0.871996	-0.0710923	22.7975	0.740302	22.7559	0.468977	22.6917	-0.10582	0.233944	-0.0641891	0.471732	22.9399	22.7141	22.8411	22.6998	22.8517	22.7342	22.7776	22.6355	22.7745	22.6651	Cytosol
sp|P07196|NFL_HUMAN	NEFL	Neurofilament light polypeptide OS=Homo sapiens OX=9606 GN=NEFL PE=1 SV=3	0.0269548	22.6574	0.788275	-0.444032	22.6844	0.15452	22.2134	0.00135754	22.2177	-0.466657	0.00406682	0.00433045	0.971109	22.5789	22.736	22.6823	22.6899	22.681	22.19	22.2368	22.325	22.1646	22.1637	Cytosol
sp|P07197|NFM_HUMAN	NEFM	Neurofilament medium polypeptide OS=Homo sapiens OX=9606 GN=NEFM PE=1 SV=3	-0.138156	23.9281	0.394553	-0.548232	23.7899	0.186533	23.3799	0.00203125	23.3243	-0.465625	0.00280132	-0.0555492	0.563067	23.8085	24.0477	23.7846	23.7514	23.8338	23.3325	23.4272	23.2964	23.4024	23.2742	Cytosol
sp|P07199|CENPB_HUMAN	CENPB	Major centromere autoantigen B OS=Homo sapiens OX=9606 GN=CENPB PE=1 SV=2	0.229594	18.1168	0.204177	0.243819	18.3464	0.21889	18.3606	0.0783476	18.3223	-0.0240658	0.783217	-0.0382909	0.600903	18.1635	18.0701	18.2264	18.4463	18.3663	18.4122	18.3089	18.3409	18.2794	18.3465	Nucleus
sp|P07203|GPX1_HUMAN	GPX1	Glutathione peroxidase 1 OS=Homo sapiens OX=9606 GN=GPX1 PE=1 SV=4	0.135864	19.1071	0.517054	1.1952	19.2429	0.129307	20.3023	0.00019255	20.2982	1.05531	0.000472931	-0.00402087	0.966801	19.2685	18.9456	19.2583	19.1866	19.2838	20.3542	20.2503	20.2374	20.3081	20.3492	Cytosol	Candidates
sp|P07205|PGK2_HUMAN	PGK2	Phosphoglycerate kinase 2 OS=Homo sapiens OX=9606 GN=PGK2 PE=1 SV=3	0.186225	19.2442	0.241493	0.120036	19.4304	0.224681	19.3642	0.170284	19.403	-0.0273939	0.77036	0.0387951	0.624637	19.2796	19.2088	19.504	19.3096	19.4775	19.364	19.3644	19.3236	19.4467	19.4387	Cytosol
sp|P07237|PDIA1_HUMAN	P4HB	Protein disulfide-isomerase OS=Homo sapiens OX=9606 GN=P4HB PE=1 SV=3	0.0515886	22.0613	0.675816	0.479673	22.1129	0.143582	22.541	0.000655407	22.6964	0.583551	0.00252681	0.155467	0.165677	21.9811	22.1415	22.0509	22.1674	22.1203	22.5509	22.531	22.7574	22.6113	22.7206	ER	Candidates
sp|P07305|H10_HUMAN	H1-0	Histone H1.0 OS=Homo sapiens OX=9606 GN=H1-0 PE=1 SV=3	0.58205	19.7575	0.0247196	1.65326	20.3396	0.0689627	21.4108	9.49473e-06	21.7248	1.38521	0.000376566	0.313998	0.0553673	19.7271	19.788	20.3324	20.3473	20.339	21.3962	21.4254	21.6449	21.7503	21.7791	Nucleus
sp|P07311|ACYP1_HUMAN	ACYP1	Acylphosphatase-1 OS=Homo sapiens OX=9606 GN=ACYP1 PE=1 SV=2	0.179402	18.6878	0.273011	0.319841	18.8672	0.269194	19.0077	0.0376564	18.9477	0.0804732	0.167106	-0.0599665	0.429811	18.7979	18.5778	18.9051	18.877	18.8196	19.0403	18.975	19.0102	18.9284	18.9046
sp|P07320|CRGD_HUMAN	CRYGD	Gamma-crystallin D OS=Homo sapiens OX=9606 GN=CRYGD PE=1 SV=3	0.149356	16.2729	0.185517	0.342428	16.4223	0.109907	16.6154	0.00239198	16.864	0.441692	0.0123671	0.24862	0.157989	16.2385	16.3074	16.3734	16.3984	16.4951	16.5991	16.6316	16.9104	16.9513	16.7304
sp|P07355-2|ANXA2_HUMAN	ANXA2	Isoform 2 of Annexin A2 OS=Homo sapiens OX=9606 GN=ANXA2	0.0343332	22.6365	0.498233	0.151609	22.6709	0.242954	22.7881	0.00333594	22.8486	0.177712	0.00303369	0.0604357	0.266174	22.5978	22.6753	22.6616	22.6654	22.6856	22.7578	22.8184	22.8654	22.8153	22.8651	Cytosol
sp|P07384|CAN1_HUMAN	CAPN1	Calpain-1 catalytic subunit OS=Homo sapiens OX=9606 GN=CAPN1 PE=1 SV=1	0.0195417	20.3604	0.794131	0.493378	20.38	0.119176	20.8538	8.73059e-05	20.9018	0.521785	0.000386858	0.047948	0.299173	20.4179	20.3029	20.3864	20.3675	20.386	20.8779	20.8298	20.9156	20.8701	20.9195	Cytosol	Candidates
sp|P07437|TBB5_HUMAN	TUBB	Tubulin beta chain OS=Homo sapiens OX=9606 GN=TUBB PE=1 SV=2	0.0631611	22.1805	0.0780145	-0.0884603	22.2437	0.194307	22.092	0.00137895	22.0599	-0.183749	0.00374084	-0.0321278	0.474449	22.1778	22.1833	22.2251	22.2535	22.2524	22.1139	22.0702	22.0342	22.0504	22.0952	Cytosol
sp|P07510|ACHG_HUMAN	CHRNG	Acetylcholine receptor subunit gamma OS=Homo sapiens OX=9606 GN=CHRNG PE=1 SV=2	0.701451	15.3664	0.162391	0.289522	16.0679	0.664038	15.656	0.0985864	15.905	-0.162851	0.311103	0.249078	0.441475	15.0699	15.6629	16.0976	15.9566	16.1495	15.4518	15.8601	16.1131	15.8354	15.7666	Plasma.Membrane
sp|P07602-3|SAP_HUMAN	PSAP	Isoform Sap-mu-9 of Prosaposin OS=Homo sapiens OX=9606 GN=PSAP	-0.781342	19.5642	0.0807535	-0.25033	18.7829	0.522739	19.3139	0.00482144	18.7208	-0.0621111	0.580292	-0.593124	0.0627536	19.7605	19.368	18.8454	18.795	18.7082	19.3745	19.2533	18.8757	18.6427	18.6439	Lysosome
sp|P07686|HEXB_HUMAN	HEXB	Beta-hexosaminidase subunit beta OS=Homo sapiens OX=9606 GN=HEXB PE=1 SV=3	0.0135113	21.6825	0.912178	-0.00634231	21.696	0.970017	21.6761	0.539018	21.629	-0.0669442	0.104674	-0.0470905	0.0950518	21.7624	21.6025	21.741	21.6526	21.6944	21.6737	21.6786	21.6399	21.6363	21.611	Lysosome
sp|P07737|PROF1_HUMAN	PFN1	Profilin-1 OS=Homo sapiens OX=9606 GN=PFN1 PE=1 SV=2	0.0676307	22.3841	0.261707	0.0944419	22.4517	0.299916	22.4785	0.054412	22.4798	0.0280816	0.234444	0.00127046	0.964839	22.4191	22.349	22.478	22.4276	22.4495	22.4949	22.4622	22.4718	22.4695	22.4979	Cytosol
sp|P07738|PMGE_HUMAN	BPGM	Bisphosphoglycerate mutase OS=Homo sapiens OX=9606 GN=BPGM PE=1 SV=2	0.121429	15.5458	0.25916	0.313577	15.6672	0.214199	15.8594	0.00612186	15.8945	0.22726	0.0104552	0.0351122	0.687124	15.5971	15.4945	15.6017	15.6931	15.707	15.9285	15.7902	15.9297	15.8743	15.8795
sp|P07741|APT_HUMAN	APRT	Adenine phosphoribosyltransferase OS=Homo sapiens OX=9606 GN=APRT PE=1 SV=2	0.279707	21.5632	0.0778143	0.229732	21.8429	0.237415	21.7929	0.00792258	21.9257	0.0828624	0.192342	0.132838	0.218656	21.5929	21.5334	21.8663	21.7694	21.8929	21.7266	21.8592	21.9445	21.9569	21.8758	Cytosol
sp|P07814|SYEP_HUMAN	EPRS	Bifunctional glutamate/proline--tRNA ligase OS=Homo sapiens OX=9606 GN=EPRS PE=1 SV=5	0.149934	23.6402	0.206077	-0.206632	23.7901	0.193123	23.4336	0.00351034	23.5072	-0.282967	0.0100448	0.0735991	0.267595	23.6719	23.6085	23.8302	23.7061	23.834	23.3936	23.4735	23.476	23.5401	23.5054	Cytosol
sp|P07858|CATB_HUMAN	CTSB	Cathepsin B OS=Homo sapiens OX=9606 GN=CTSB PE=1 SV=3	-0.00974827	19.8503	0.904088	-0.340491	19.8406	0.133242	19.5098	0.00106911	19.4158	-0.424798	0.00447027	-0.0940556	0.344351	19.8954	19.8053	19.8841	19.8023	19.8353	19.4878	19.5319	19.503	19.391	19.3534	Lysosome
sp|P07864|LDHC_HUMAN	LDHC	L-lactate dehydrogenase C chain OS=Homo sapiens OX=9606 GN=LDHC PE=1 SV=4	-0.0852119	17.1517	0.465838	0.384399	17.0665	0.229286	17.5361	0.00951841	17.2759	0.209341	0.0300316	-0.260269	0.136466	17.1886	17.1149	17.0288	17.165	17.0058	17.6472	17.4251	17.2529	17.2871	17.2876	Cytosol
sp|P07900-2|HS90A_HUMAN	HSP90AA1	Isoform 2 of Heat shock protein HSP 90-alpha OS=Homo sapiens OX=9606 GN=HSP90AA1	0.0554941	24.5484	0.252867	-0.201405	24.6039	0.139352	24.347	0.00030869	24.3785	-0.225375	0.0010824	0.0315248	0.278334	24.5807	24.5161	24.6114	24.5901	24.6101	24.3501	24.3438	24.4027	24.3584	24.3744	Cytosol
sp|P07902|GALT_HUMAN	GALT	Galactose-1-phosphate uridylyltransferase OS=Homo sapiens OX=9606 GN=GALT PE=1 SV=3	0.00227691	17.6697	0.983008	0.492077	17.672	0.141921	18.1618	0.000189584	18.2205	0.548559	0.000386858	0.058759	0.18997	17.7511	17.5883	17.6771	17.6687	17.6701	18.1618	18.1618	18.1862	18.2488	18.2266		Candidates
sp|P07910-2|HNRPC_HUMAN	HNRNPC	Isoform C1 of Heterogeneous nuclear ribonucleoproteins C1/C2 OS=Homo sapiens OX=9606 GN=HNRNPC	0.185758	16.444	0.833619	-0.155961	16.6298	0.889373	16.2881	0.881347	16.4445	-0.185295	0.6422	0.156425	0.739533	15.9093	16.9787	16.3369	17.1164	16.4361	16.5277	16.0484	16.7341	16.087	16.5124	Nucleus
sp|P07910|HNRPC_HUMAN	HNRNPC	Heterogeneous nuclear ribonucleoproteins C1/C2 OS=Homo sapiens OX=9606 GN=HNRNPC PE=1 SV=4	0.429798	22.6066	0.0366372	-0.204187	23.0364	0.248646	22.4024	0.00281096	22.8645	-0.171852	0.138201	0.462133	0.0824725	22.5783	22.6349	23.0618	22.977	23.0703	22.341	22.4638	22.9489	22.7184	22.9263	Nucleus
sp|P07942|LAMB1_HUMAN	LAMB1	Laminin subunit beta-1 OS=Homo sapiens OX=9606 GN=LAMB1 PE=1 SV=2	-0.53145	19.8288	0.036301	-0.214111	19.2973	0.248429	19.6147	0.000298289	19.2825	-0.0148484	0.631606	-0.332188	0.0287897	19.892	19.7656	19.3198	19.3064	19.2658	19.6467	19.5827	19.3178	19.2629	19.2667
sp|P07947|YES_HUMAN	YES1	Tyrosine-protein kinase Yes OS=Homo sapiens OX=9606 GN=YES1 PE=1 SV=3	0.306917	20.0782	0.108864	-0.112627	20.3851	0.375013	19.9655	0.0218303	20.3881	0.00306672	0.982434	0.42261	0.117668	20.1063	20.05	20.4392	20.272	20.444	19.9129	20.0182	20.5385	20.2263	20.3997	Cytosol
sp|P07948|LYN_HUMAN	LYN	Tyrosine-protein kinase Lyn OS=Homo sapiens OX=9606 GN=LYN PE=1 SV=3	0.0536161	19.3345	0.583973	-0.469509	19.3881	0.114675	18.865	0.000120242	18.7583	-0.629824	0.000856913	-0.106699	0.0737695	19.3891	19.2799	19.4175	19.3221	19.4248	18.8748	18.8553	18.7833	18.7642	18.7274	Cytosol
sp|P07954|FUMH_HUMAN	FH	Fumarate hydratase, mitochondrial OS=Homo sapiens OX=9606 GN=FH PE=1 SV=3	0.147679	22.1861	0.117985	0.207984	22.3338	0.210324	22.3941	0.00265695	22.4658	0.132069	0.00530741	0.0717634	0.170342	22.231	22.1411	22.3552	22.3055	22.3406	22.361	22.4272	22.4656	22.4802	22.4517	Cytosol
sp|P07992-3|ERCC1_HUMAN	ERCC1	Isoform 3 of DNA excision repair protein ERCC-1 OS=Homo sapiens OX=9606 GN=ERCC1	-0.352532	15.4795	0.250301	0.00378695	15.127	0.992481	15.4833	0.0297735	14.9525	-0.174476	0.264511	-0.530795	0.071667	15.6405	15.3185	15.248	15.1669	14.966	15.5333	15.4332	14.7955	15.0114	15.0506
sp|P08047|SP1_HUMAN	SP1	Transcription factor Sp1 OS=Homo sapiens OX=9606 GN=SP1 PE=1 SV=3	-0.0932871	13.2878	0.598781	-0.23944	13.1945	0.617774	13.0483	0.409583	12.9893	-0.205144	0.208236	-0.0589907	0.865439	13.2519	13.3236	13.1918	13.335	13.0566	13.3045	12.7921	12.9552	12.862	13.1508	Cytosol
sp|P08069|IGF1R_HUMAN	IGF1R	Insulin-like growth factor 1 receptor OS=Homo sapiens OX=9606 GN=IGF1R PE=1 SV=1	0.0946887	18.9518	0.221923	-0.00594327	19.0465	0.943748	18.9459	0.00468982	18.8128	-0.233755	0.00514498	-0.133123	0.0815163	18.9941	18.9096	19.076	19.0127	19.0508	18.9501	18.9417	18.8269	18.8439	18.7676	Plasma.Membrane
sp|P08133|ANXA6_HUMAN	ANXA6	Annexin A6 OS=Homo sapiens OX=9606 GN=ANXA6 PE=1 SV=3	0.00896919	22.3299	0.857859	0.254982	22.3389	0.139284	22.5849	0.000308068	22.569	0.23013	0.00057687	-0.015883	0.551967	22.3676	22.2922	22.334	22.3345	22.3482	22.6009	22.5689	22.5875	22.5642	22.5553	Cytosol	Candidates
sp|P08134|RHOC_HUMAN	RHOC	Rho-related GTP-binding protein RhoC OS=Homo sapiens OX=9606 GN=RHOC PE=1 SV=1	0.404746	19.025	0.240155	0.579507	19.4298	0.332808	19.6045	0.0185688	19.8308	0.401061	0.011487	0.2263	0.285409	18.8115	19.2385	19.372	19.3604	19.5569	19.4446	19.7644	19.8453	19.8652	19.782	Cytosol
sp|P08174-7|DAF_HUMAN	CD55	Isoform 7 of Complement decay-accelerating factor OS=Homo sapiens OX=9606 GN=CD55	-0.127595	18.45	0.0474881	-0.135204	18.3224	0.22435	18.3148	0.00425515	17.9773	-0.345066	0.0190937	-0.337456	0.111517	18.4405	18.4595	18.3119	18.3102	18.345	18.3534	18.2762	18.0827	17.8451	18.0043
sp|P08183|MDR1_HUMAN	ABCB1	ATP-dependent translocase ABCB1 OS=Homo sapiens OX=9606 GN=ABCB1 PE=1 SV=3	-0.0924849	20.0299	0.623537	0.387073	19.9374	0.293204	20.417	0.00812059	20.2922	0.354735	0.0015544	-0.124822	0.109813	20.1812	19.8787	19.9306	19.917	19.9646	20.4399	20.3941	20.2454	20.3165	20.3146	Plasma.Membrane	Candidates
sp|P08195-4|4F2_HUMAN	SLC3A2	Isoform 4 of 4F2 cell-surface antigen heavy chain OS=Homo sapiens OX=9606 GN=SLC3A2	0.133301	20.7155	0.175474	-0.159944	20.8488	0.365955	20.5556	0.0109452	20.6464	-0.202432	0.00766006	0.0908135	0.324516	20.6583	20.7727	20.8236	20.8479	20.8749	20.4961	20.615	20.6039	20.6928	20.6424
sp|P08236|BGLR_HUMAN	GUSB	Beta-glucuronidase OS=Homo sapiens OX=9606 GN=GUSB PE=1 SV=2	-0.380514	20.337	0.127766	-0.290944	19.9565	0.331671	20.046	0.0145511	19.7421	-0.214378	0.103736	-0.303948	0.154434	20.2608	20.4132	19.8818	20.0925	19.8951	20.1552	19.9369	19.7849	19.6362	19.8052	Lysosome
sp|P08237-3|PFKAM_HUMAN	PFKM	Isoform 3 of ATP-dependent 6-phosphofructokinase, muscle type OS=Homo sapiens OX=9606 GN=PFKM	0.0224428	21.1615	0.834001	0.163967	21.1839	0.355117	21.3254	0.0688131	21.2584	0.0745088	0.0279972	-0.0670152	0.12627	21.2432	21.0797	21.1919	21.1676	21.1922	21.3295	21.3214	21.27	21.2779	21.2274	Cytosol
sp|P08238|HS90B_HUMAN	HSP90AB1	Heat shock protein HSP 90-beta OS=Homo sapiens OX=9606 GN=HSP90AB1 PE=1 SV=4	0.0445831	23.3888	0.476324	-0.237407	23.4334	0.163	23.1514	0.00489171	23.2247	-0.208668	0.0163736	0.0733217	0.37201	23.3728	23.4047	23.4686	23.3791	23.4524	23.1078	23.1949	23.2824	23.2087	23.183	Cytosol
sp|P08240|SRPRA_HUMAN	SRPRA	Signal recognition particle receptor subunit alpha OS=Homo sapiens OX=9606 GN=SRPRA PE=1 SV=2	-0.102697	21.6073	0.0685156	-0.110043	21.5046	0.347252	21.4973	0.209512	21.5288	0.0241471	0.612727	0.0314932	0.733634	21.6069	21.6077	21.526	21.4791	21.5088	21.4438	21.5508	21.4783	21.5945	21.5136	ER
sp|P08243|ASNS_HUMAN	ASNS	Asparagine synthetase [glutamine-hydrolyzing] OS=Homo sapiens OX=9606 GN=ASNS PE=1 SV=4	0.184951	22.2636	0.0728099	-0.183501	22.4485	0.164958	22.0801	0.000133215	22.09	-0.358506	0.000652344	0.00994491	0.636026	22.2976	22.2296	22.4683	22.4156	22.4617	22.0934	22.0667	22.1004	22.0936	22.0761
sp|P08247|SYPH_HUMAN	SYP	Synaptophysin OS=Homo sapiens OX=9606 GN=SYP PE=1 SV=3	0.193375	15.9688	0.234064	0.772629	16.1622	0.0854993	16.7415	0.000155	16.8889	0.726699	0.00219472	0.147445	0.0815163	15.9767	15.9609	16.0358	16.2492	16.2017	16.7836	16.6994	16.9056	16.8777	16.8835	Cytosol
sp|P08397|HEM3_HUMAN	HMBS	Porphobilinogen deaminase OS=Homo sapiens OX=9606 GN=HMBS PE=1 SV=2	0.296521	20.3879	0.0247196	0.147856	20.6844	0.13887	20.5358	0.000615468	20.755	0.0705826	0.140058	0.219248	0.0677228	20.4077	20.3682	20.6749	20.6867	20.6918	20.5488	20.5227	20.8121	20.7002	20.7527	Cytosol
sp|P08559-4|ODPA_HUMAN	PDHA1	Isoform 4 of Pyruvate dehydrogenase E1 component subunit alpha, somatic form, mitochondrial OS=Homo sapiens OX=9606 GN=PDHA1	0.162016	20.5841	0.434591	-0.0173936	20.7461	0.949057	20.5667	0.368208	20.5879	-0.158156	0.19869	0.0212538	0.881179	20.4663	20.7018	20.6927	20.8789	20.6666	20.6345	20.4988	20.6561	20.4747	20.6329	Mitochondria
sp|P08572|CO4A2_HUMAN	COL4A2	Collagen alpha-2(IV) chain OS=Homo sapiens OX=9606 GN=COL4A2 PE=1 SV=4	-0.44606	18.0698	0.0488924	0.360021	17.6237	0.249581	18.4298	0.000983221	18.0233	0.39963	0.00370864	-0.406452	0.076464	18.1213	18.0183	17.6224	17.6852	17.5636	18.5378	18.3218	18.015	17.9811	18.074
sp|P08574|CY1_HUMAN	CYC1	Cytochrome c1, heme protein, mitochondrial OS=Homo sapiens OX=9606 GN=CYC1 PE=1 SV=3	0.0144681	19.6589	0.874121	-0.523312	19.6733	0.123625	19.1356	0.000436798	19.0953	-0.577994	0.00216939	-0.0402132	0.696571	19.693	19.6248	19.7326	19.6098	19.6776	19.0743	19.1968	19.0537	19.1701	19.0623	Mitochondria
sp|P08579|RU2B_HUMAN	SNRPB2	U2 small nuclear ribonucleoprotein B'' OS=Homo sapiens OX=9606 GN=SNRPB2 PE=1 SV=1	0.157584	20.946	0.31983	-0.176309	21.1036	0.496011	20.7697	0.0453947	20.7312	-0.372461	0.0277242	-0.0385687	0.840444	21.0072	20.8848	21.1668	20.9866	21.1574	20.6506	20.8889	20.6283	20.8531	20.7121	Nucleus
sp|P08582|TRFM_HUMAN	MELTF	Melanotransferrin OS=Homo sapiens OX=9606 GN=MELTF PE=1 SV=2	0.0453896	19.0927	0.543545	1.01566	19.1381	0.0736128	20.1084	2.27142e-05	20.0707	0.93261	0.000567385	-0.0376599	0.558704	19.0575	19.1279	19.0832	19.1773	19.1538	20.1038	20.1129	20.1343	20.0315	20.0463	Plasma.Membrane	Candidates
sp|P08621|RU17_HUMAN	SNRNP70	U1 small nuclear ribonucleoprotein 70 kDa OS=Homo sapiens OX=9606 GN=SNRNP70 PE=1 SV=2	0.129895	21.2685	0.124232	-0.213444	21.3984	0.213865	21.0551	0.00185593	21.1415	-0.256913	0.00372288	0.0864255	0.269651	21.287	21.2501	21.4075	21.3512	21.4366	20.9995	21.1106	21.1169	21.1645	21.1431	Nucleus
sp|P08648|ITA5_HUMAN	ITGA5	Integrin alpha-5 OS=Homo sapiens OX=9606 GN=ITGA5 PE=1 SV=2	0.20022	16.9834	0.108735	0.309063	17.1836	0.120174	17.2925	0.00125723	17.3802	0.196525	0.0152791	0.0876818	0.128508	16.9545	17.0123	17.1684	17.2495	17.133	17.3195	17.2655	17.4078	17.3716	17.3611
sp|P08651|NFIC_HUMAN	NFIC	Nuclear factor 1 C-type OS=Homo sapiens OX=9606 GN=NFIC PE=1 SV=2	-0.0197044	16.9147	0.947054	0.469337	16.895	0.302831	17.384	0.0128262	17.513	0.617988	0.0108354	0.128947	0.44874	16.7208	17.1086	16.8537	17.0147	16.8165	17.3956	17.3724	17.5235	17.6517	17.3637	Nucleus
sp|P08670|VIME_HUMAN	VIM	Vimentin OS=Homo sapiens OX=9606 GN=VIM PE=1 SV=4	-0.0560853	23.0613	0.620781	0.0694563	23.0052	0.545737	23.1307	0.00525278	23.3258	0.32061	0.00662254	0.195068	0.0387423	23.0055	23.117	23.0254	22.9237	23.0664	23.1064	23.155	23.3045	23.3217	23.3512	Cytosol
sp|P08697|A2AP_HUMAN	SERPINF2	Alpha-2-antiplasmin OS=Homo sapiens OX=9606 GN=SERPINF2 PE=1 SV=3	0.587594	16.6476	0.529634	0.938537	17.2352	0.470122	17.5861	0.341513	17.2837	0.0484916	0.87905	-0.302451	0.290488	17.2934	16.0017	17.6012	16.8245	17.2798	17.4436	17.7287	17.2172	17.4806	17.1532
sp|P08708|RS17_HUMAN	RPS17	40S ribosomal protein S17 OS=Homo sapiens OX=9606 GN=RPS17 PE=1 SV=2	-0.22176	22.8828	0.0819939	-0.198698	22.661	0.143914	22.6841	0.000305434	22.3972	-0.26381	0.00454266	-0.286872	0.0202816	22.9158	22.8498	22.661	22.7113	22.6108	22.6906	22.6776	22.3804	22.3887	22.4225
sp|P08754|GNAI3_HUMAN	GNAI3	Guanine nucleotide-binding protein G(i) subunit alpha OS=Homo sapiens OX=9606 GN=GNAI3 PE=1 SV=3	0.0776334	20.1046	0.67708	-0.176998	20.1823	0.540452	19.9276	0.0324924	19.794	-0.388283	0.0109186	-0.133652	0.349454	20.2297	19.9795	20.225	20.0865	20.2354	19.8393	20.016	19.7154	19.8667	19.7998	Cytosol
sp|P08758|ANXA5_HUMAN	ANXA5	Annexin A5 OS=Homo sapiens OX=9606 GN=ANXA5 PE=1 SV=2	0.186745	21.9393	0.188826	0.540918	22.126	0.13499	22.4802	0.000837626	22.5512	0.42514	0.00410876	0.0709664	0.41653	22.0095	21.869	22.1701	22.0578	22.1502	22.4383	22.5221	22.5045	22.6196	22.5294
sp|P08842|STS_HUMAN	STS	Steryl-sulfatase OS=Homo sapiens OX=9606 GN=STS PE=1 SV=2	-0.0156438	14.5848	0.946397	0.539368	14.5691	0.101975	15.1242	0.00329011	15.1521	0.582998	0.0134922	0.0279868	0.755702	14.5537	14.6159	14.5175	14.7591	14.4308	15.1642	15.0841	15.218	15.1529	15.0855	ER	Candidates
sp|P08865|RSSA_HUMAN	RPSA	40S ribosomal protein SA OS=Homo sapiens OX=9606 GN=RPSA PE=1 SV=4	-0.0359486	22.4985	0.246832	-0.182183	22.4626	0.106796	22.3164	0.00141159	22.3212	-0.141404	0.00979577	0.0048296	0.918479	22.517	22.4801	22.4743	22.451	22.4625	22.3126	22.3201	22.345	22.2778	22.3408	Cytosol
sp|P09001|RM03_HUMAN	MRPL3	39S ribosomal protein L3, mitochondrial OS=Homo sapiens OX=9606 GN=MRPL3 PE=1 SV=1	-0.349148	20.8945	0.0537447	-0.0571816	20.5454	0.718959	20.8374	0.00163521	20.382	-0.163427	0.0449778	-0.455393	0.0501767	20.8969	20.8922	20.5597	20.604	20.4724	20.923	20.7518	20.4255	20.336	20.3843	Mitochondria
sp|P09012|SNRPA_HUMAN	SNRPA	U1 small nuclear ribonucleoprotein A OS=Homo sapiens OX=9606 GN=SNRPA PE=1 SV=3	0.0894006	21.4543	0.189226	-0.145256	21.5437	0.186695	21.309	0.00400058	21.3784	-0.165234	0.013267	0.0694224	0.230429	21.4601	21.4484	21.5547	21.5811	21.4953	21.3427	21.2753	21.3957	21.3476	21.392	Nucleus
sp|P09104|ENOG_HUMAN	ENO2	Gamma-enolase OS=Homo sapiens OX=9606 GN=ENO2 PE=1 SV=3	0.543947	16.0236	0.181659	2.24864	16.5676	0.102083	18.2723	5.49014e-05	18.8065	2.23891	0.000545076	0.534219	0.0308312	15.8159	16.2313	16.4038	16.5771	16.7218	18.3182	18.2263	18.8696	18.747	18.8028	Cytosol
sp|P09110|THIK_HUMAN	ACAA1	3-ketoacyl-CoA thiolase, peroxisomal OS=Homo sapiens OX=9606 GN=ACAA1 PE=1 SV=2	0.141864	19.7071	0.240647	0.329886	19.849	0.187063	20.037	0.0229513	20.0748	0.225874	0.0704595	0.0378514	0.801827	19.7386	19.6756	19.8927	19.7584	19.8958	19.9658	20.1082	19.9584	20.1708	20.0953	Peroxisome
sp|P09132|SRP19_HUMAN	SRP19	Signal recognition particle 19 kDa protein OS=Homo sapiens OX=9606 GN=SRP19 PE=1 SV=3	0.203466	19.9344	0.234071	0.255655	20.1378	0.297949	20.19	0.013537	20.3342	0.196408	0.0297257	0.144219	0.126555	19.8323	20.0364	20.0934	20.1145	20.2056	20.2062	20.1739	20.2717	20.3475	20.3834	Cytosol
sp|P09211|GSTP1_HUMAN	GSTP1	Glutathione S-transferase P OS=Homo sapiens OX=9606 GN=GSTP1 PE=1 SV=2	-0.0495084	22.5209	0.822802	-0.0548782	22.4714	0.788749	22.4661	0.801231	22.5408	0.0693285	0.480939	0.0746983	0.0638901	22.6313	22.4105	22.5934	22.4871	22.3337	22.4654	22.4667	22.5586	22.521	22.5427	Cytosol
sp|P09234|RU1C_HUMAN	SNRPC	U1 small nuclear ribonucleoprotein C OS=Homo sapiens OX=9606 GN=SNRPC PE=1 SV=1	0.0180226	19.3561	0.925099	-0.0595232	19.3741	0.795722	19.2966	0.325288	19.2107	-0.163442	0.112765	-0.0858964	0.435784	19.4493	19.2629	19.4401	19.2479	19.4343	19.2152	19.3779	19.2157	19.2541	19.1623	Nucleus
sp|P09382|LEG1_HUMAN	LGALS1	Galectin-1 OS=Homo sapiens OX=9606 GN=LGALS1 PE=1 SV=2	0.100354	17.0644	0.739299	0.478472	17.1647	0.28065	17.5428	0.0308776	17.7364	0.57167	0.0397514	0.193552	0.448336	17.2226	16.9061	17.2607	16.9572	17.2763	17.4568	17.6289	17.5631	17.954	17.6921
sp|P09417|DHPR_HUMAN	QDPR	Dihydropteridine reductase OS=Homo sapiens OX=9606 GN=QDPR PE=1 SV=2	0.304948	15.8098	0.253143	1.54472	16.1148	0.0912624	17.3546	0.00019255	17.4808	1.36598	0.00228971	0.126205	0.47559	15.705	15.9147	15.9332	16.2169	16.1943	17.3195	17.3897	17.6413	17.4491	17.3519		Candidates
sp|P09429|HMGB1_HUMAN	HMGB1	High mobility group protein B1 OS=Homo sapiens OX=9606 GN=HMGB1 PE=1 SV=3	0.796533	21.9834	0.071603	0.0472656	22.7799	0.825087	22.0306	0.00493047	22.7592	-0.0206946	0.912222	0.728572	0.0721089	21.8788	22.088	22.8242	22.6047	22.9107	21.9833	22.078	22.903	22.5358	22.8388	Cytosol
sp|P09455-3|RET1_HUMAN	RBP1	Isoform 3 of Retinol-binding protein 1 OS=Homo sapiens OX=9606 GN=RBP1	0.0184219	19.1417	0.874702	-0.343609	19.1601	0.349811	18.7981	0.0468892	18.8445	-0.315584	0.0291996	0.0464473	0.836662	19.1762	19.1072	19.1407	19.2512	19.0884	18.963	18.6332	18.9406	18.7371	18.8559	Cytosol
sp|P09493-3|TPM1_HUMAN	TPM1	Isoform 3 of Tropomyosin alpha-1 chain OS=Homo sapiens OX=9606 GN=TPM1	-0.172539	18.1202	0.399721	0.341602	17.9477	0.303194	18.4618	0.0158115	18.3934	0.44571	0.0171625	-0.068431	0.654049	18.0151	18.2254	17.8221	18.0637	17.9573	18.3671	18.5566	18.2903	18.4196	18.4703	Cytosol	Candidates
sp|P09493-3|TPM1_HUMAN	TPM1	Isoform 3 of Tropomyosin alpha-1 chain OS=Homo sapiens OX=9606 GN=TPM1	-0.172539	18.1202	0.399721	0.341602	17.9477	0.303194	18.4618	0.0158115	18.3934	0.44571	0.0171625	-0.068431	0.654049	18.0151	18.2254	17.8221	18.0637	17.9573	18.3671	18.5566	18.2903	18.4196	18.4703	Cytosol	Candidates
sp|P09493-3|TPM1_HUMAN	TPM1	Isoform 3 of Tropomyosin alpha-1 chain OS=Homo sapiens OX=9606 GN=TPM1	-0.172539	18.1202	0.399721	0.341602	17.9477	0.303194	18.4618	0.0158115	18.3934	0.44571	0.0171625	-0.068431	0.654049	18.0151	18.2254	17.8221	18.0637	17.9573	18.3671	18.5566	18.2903	18.4196	18.4703	Cytosol	Candidates
sp|P09493-4|TPM1_HUMAN	TPM1	Isoform 4 of Tropomyosin alpha-1 chain OS=Homo sapiens OX=9606 GN=TPM1	-0.273849	21.0068	0.104323	0.121703	20.7329	0.529021	21.1285	0.0188262	21.1519	0.418993	0.0199038	0.023441	0.902897	20.9669	21.0467	20.6801	20.8232	20.6955	21.035	21.2219	21.0026	21.2232	21.2299	Cytosol
sp|P09493-4|TPM1_HUMAN	TPM1	Isoform 4 of Tropomyosin alpha-1 chain OS=Homo sapiens OX=9606 GN=TPM1	-0.273849	21.0068	0.104323	0.121703	20.7329	0.529021	21.1285	0.0188262	21.1519	0.418993	0.0199038	0.023441	0.902897	20.9669	21.0467	20.6801	20.8232	20.6955	21.035	21.2219	21.0026	21.2232	21.2299	Cytosol
sp|P09493-4|TPM1_HUMAN	TPM1	Isoform 4 of Tropomyosin alpha-1 chain OS=Homo sapiens OX=9606 GN=TPM1	-0.273849	21.0068	0.104323	0.121703	20.7329	0.529021	21.1285	0.0188262	21.1519	0.418993	0.0199038	0.023441	0.902897	20.9669	21.0467	20.6801	20.8232	20.6955	21.035	21.2219	21.0026	21.2232	21.2299	Cytosol
sp|P09496-2|CLCA_HUMAN	CLTA	Isoform Non-brain of Clathrin light chain A OS=Homo sapiens OX=9606 GN=CLTA	0.0981422	19.0764	0.872006	0.0874043	19.1746	0.922051	19.1639	0.844702	19.3116	0.137027	0.379714	0.147764	0.45166	18.6278	19.5251	19.0104	19.2739	19.2395	19.0857	19.242	19.1455	19.4278	19.3616	Cytosol
sp|P09497-2|CLCB_HUMAN	CLTB	Isoform Non-brain of Clathrin light chain B OS=Homo sapiens OX=9606 GN=CLTB	-0.106305	19.7178	0.563007	0.187792	19.6115	0.492417	19.9056	0.0592416	19.9749	0.363447	0.0330108	0.0693497	0.693856	19.5818	19.8538	19.5551	19.6711	19.6083	19.8691	19.9421	19.8038	20.0569	20.0641	Cytosol
sp|P09525|ANXA4_HUMAN	ANXA4	Annexin A4 OS=Homo sapiens OX=9606 GN=ANXA4 PE=1 SV=4	0.118203	19.7105	0.160094	0.486342	19.8287	0.141921	20.1968	0.000283872	20.2772	0.448501	0.000465913	0.0803617	0.344664	19.7616	19.6593	19.8376	19.8197	19.8288	20.2589	20.1348	20.2639	20.2556	20.3121
sp|P09543|CN37_HUMAN	CNP	2',3'-cyclic-nucleotide 3'-phosphodiesterase OS=Homo sapiens OX=9606 GN=CNP PE=1 SV=2	-0.115467	20.7285	0.260133	0.454929	20.613	0.139267	21.1834	0.00058477	21.0108	0.397765	0.00252681	-0.172631	0.111639	20.7877	20.6693	20.5898	20.6629	20.5863	21.2261	21.1407	20.9745	20.9913	21.0666		Candidates
sp|P09601|HMOX1_HUMAN	HMOX1	Heme oxygenase 1 OS=Homo sapiens OX=9606 GN=HMOX1 PE=1 SV=1	-0.72859	18.0175	0.027244	0.200313	17.2889	0.193559	18.2178	6.58581e-05	17.7956	0.506673	0.0017409	-0.422231	0.0288012	17.9741	18.0608	17.2367	17.3362	17.2938	18.2422	18.1934	17.8004	17.7425	17.8438	ER
sp|P09622|DLDH_HUMAN	DLD	Dihydrolipoyl dehydrogenase, mitochondrial OS=Homo sapiens OX=9606 GN=DLD PE=1 SV=2	0.101492	20.3462	0.261379	0.162632	20.4477	0.279427	20.5088	0.197703	20.4975	0.0497562	0.520206	-0.0113833	0.92924	20.3212	20.3712	20.4141	20.5166	20.4124	20.5644	20.4533	20.5529	20.3991	20.5404	Cytosol
sp|P09651-2|ROA1_HUMAN	HNRNPA1	Isoform A1-A of Heterogeneous nuclear ribonucleoprotein A1 OS=Homo sapiens OX=9606 GN=HNRNPA1	-0.114517	18.0816	0.622147	-0.437904	17.9671	0.300998	17.6437	0.0318726	17.5786	-0.388487	0.0314454	-0.0650994	0.720819	17.9038	18.2594	17.971	18.0294	17.9009	17.616	17.6714	17.5661	17.7387	17.4309	Cytosol
sp|P09651|ROA1_HUMAN	HNRNPA1	Heterogeneous nuclear ribonucleoprotein A1 OS=Homo sapiens OX=9606 GN=HNRNPA1 PE=1 SV=5	0.0559928	22.8897	0.680341	-0.14816	22.9457	0.497644	22.7415	0.0417723	22.7259	-0.219823	0.00521777	-0.0156709	0.813648	22.7811	22.9983	22.9382	22.9608	22.9381	22.7093	22.7738	22.7035	22.7794	22.6947	Cytosol
sp|P09661|RU2A_HUMAN	SNRPA1	U2 small nuclear ribonucleoprotein A' OS=Homo sapiens OX=9606 GN=SNRPA1 PE=1 SV=2	0.160118	19.7032	0.29963	-0.24488	19.8634	0.399843	19.4584	0.025309	19.6783	-0.185074	0.0195404	0.219923	0.160152	19.5919	19.8146	19.8661	19.8382	19.8857	19.3722	19.5445	19.6716	19.7433	19.6199	Nucleus
sp|P09669|COX6C_HUMAN	COX6C	Cytochrome c oxidase subunit 6C OS=Homo sapiens OX=9606 GN=COX6C PE=1 SV=2	-0.145917	19.5649	0.0815902	-0.311873	19.419	0.0952176	19.253	4.65112e-05	18.8928	-0.526189	0.000814856	-0.360233	0.0255617	19.5476	19.5823	19.4593	19.3944	19.4033	19.2719	19.2342	18.9291	18.8961	18.8532	Mitochondria
sp|P09874|PARP1_HUMAN	PARP1	Poly [ADP-ribose] polymerase 1 OS=Homo sapiens OX=9606 GN=PARP1 PE=1 SV=4	0.307063	23.9048	0.0480399	0.303226	24.2119	0.109644	24.2081	0.000600328	24.4333	0.221388	0.0161852	0.225225	0.0702059	23.9331	23.8766	24.2378	24.1588	24.2392	24.1905	24.2257	24.4763	24.3671	24.4564	Nucleus
sp|P09884|DPOLA_HUMAN	POLA1	DNA polymerase alpha catalytic subunit OS=Homo sapiens OX=9606 GN=POLA1 PE=1 SV=2	-0.0970924	21.2119	0.248434	0.127329	21.1148	0.319778	21.3392	0.00409087	21.097	-0.0178287	0.483525	-0.24225	0.0252672	21.2644	21.1594	21.1398	21.0853	21.1193	21.3202	21.3583	21.0806	21.1194	21.0909	Cytosol
sp|P09917|LOX5_HUMAN	ALOX5	Arachidonate 5-lipoxygenase OS=Homo sapiens OX=9606 GN=ALOX5 PE=1 SV=2	-0.0537457	12.0019	0.949049	2.04671	11.9482	0.148746	14.0486	0.00158594	14.3264	2.37829	0.00514014	0.277827	0.0594124	12.3616	11.6422	11.3591	12.3243	12.1611	14.027	14.0702	14.3977	14.2779	14.3038		Candidates
sp|P09936|UCHL1_HUMAN	UCHL1	Ubiquitin carboxyl-terminal hydrolase isozyme L1 OS=Homo sapiens OX=9606 GN=UCHL1 PE=1 SV=2	0.313728	20.8135	0.14889	0.619655	21.1272	0.104151	21.4332	0.000873268	21.9026	0.77533	0.00676849	0.469403	0.0867363	20.8732	20.7538	21.1355	21.0075	21.2387	21.447	21.4193	22.0387	21.7449	21.924	Cytosol
sp|P09960|LKHA4_HUMAN	LTA4H	Leukotriene A-4 hydrolase OS=Homo sapiens OX=9606 GN=LTA4H PE=1 SV=2	0.137842	22.0495	0.0401131	-0.196856	22.1873	0.0933015	21.8526	0.000174817	21.8832	-0.304124	0.00173461	0.0305744	0.515493	22.0506	22.0483	22.2095	22.1691	22.1832	21.8369	21.8683	21.9161	21.8908	21.8426	Cytosol
sp|P09972|ALDOC_HUMAN	ALDOC	Fructose-bisphosphate aldolase C OS=Homo sapiens OX=9606 GN=ALDOC PE=1 SV=2	0.000676645	20.6583	0.994474	0.171487	20.6589	0.31257	20.8298	0.0510996	20.7368	0.0778323	0.0803264	-0.0929784	0.272788	20.7008	20.6158	20.6199	20.7003	20.6567	20.8895	20.77	20.7454	20.7063	20.7587
sp|P0C0S5|H2AZ_HUMAN	H2AZ1	Histone H2A.Z OS=Homo sapiens OX=9606 GN=H2AZ1 PE=1 SV=2	0.384484	21.5056	0.0480399	0.293314	21.8901	0.292699	21.7989	0.00507655	22.018	0.127936	0.058999	0.219106	0.187987	21.4448	21.5664	21.9017	21.8574	21.9112	21.7006	21.8972	22.0524	22.0576	21.9441	Nucleus
sp|P0CAP2|GRL1A_HUMAN	POLR2M	DNA-directed RNA polymerase II subunit GRINL1A OS=Homo sapiens OX=9606 GN=POLR2M PE=1 SV=1	0.206045	18.5687	0.0526674	0.15685	18.7747	0.217031	18.7255	0.00100709	18.9184	0.143709	0.01235	0.192904	0.0630377	18.5383	18.5991	18.7868	18.7467	18.7907	18.6937	18.7574	18.9085	18.9585	18.8883	Nucleus
sp|P0CB38|PAB4L_HUMAN	PABPC4L	Polyadenylate-binding protein 4-like OS=Homo sapiens OX=9606 GN=PABPC4L PE=2 SV=1	-0.0447559	14.2949	0.847144	0.239399	14.2501	0.55625	14.5343	0.293392	14.2998	0.0496952	0.590548	-0.23446	0.289413	14.1276	14.4622	14.2034	14.3204	14.2266	14.6705	14.3981	14.1829	14.322	14.3946
sp|P0CG12|DERPC_HUMAN	DERPC	Decreased expression in renal and prostate cancer protein OS=Homo sapiens OX=9606 GN=DERPC PE=1 SV=1	0.538682	12.5225	0.22907	-0.119986	13.0612	0.864145	12.4025	0.105982	12.9734	-0.0878103	0.654913	0.570858	0.214438	12.6922	12.3528	13.2253	12.7649	13.1933	12.0721	12.7329	13.0364	12.9735	12.9102	Nucleus
sp|P0CG13|CTF8_HUMAN	CHTF8	Chromosome transmission fidelity protein 8 homolog OS=Homo sapiens OX=9606 GN=CHTF8 PE=1 SV=1	0.139131	17.6223	0.536414	-0.00602258	17.7615	0.98648	17.6163	0.536626	17.709	-0.0524898	0.599642	0.0926639	0.410355	17.7545	17.4902	17.8981	17.6555	17.7308	17.6957	17.5369	17.6924	17.6679	17.7666	Nucleus
sp|P0CG38|POTEI_HUMAN	POTEI	POTE ankyrin domain family member I OS=Homo sapiens OX=9606 GN=POTEI PE=3 SV=1	-0.0110495	20.5114	0.914114	0.157714	20.5004	0.379919	20.6691	0.0089655	20.7466	0.246189	0.00217301	0.0774253	0.262138	20.4405	20.5824	20.4718	20.4998	20.5295	20.6224	20.7159	20.7444	20.7725	20.7228
sp|P0CG48|UBC_HUMAN	UBC	Polyubiquitin-C OS=Homo sapiens OX=9606 GN=UBC PE=1 SV=3	-0.328866	22.6504	0.347797	-0.355212	22.3215	0.340832	22.2952	0.183143	22.3147	-0.00675499	0.965664	0.0195912	0.572481	22.8189	22.4818	22.3181	22.5301	22.1163	22.3066	22.2837	22.3309	22.3308	22.2826	Cytosol
sp|P0DI81-3|TPC2A_HUMAN	TRAPPC2	Isoform 3 of Trafficking protein particle complex subunit 2 OS=Homo sapiens OX=9606 GN=TRAPPC2	-0.682862	17.6088	0.0681524	0.0593107	16.926	0.692605	17.6681	0.00101738	16.931	0.00499552	0.966054	-0.737177	0.0247513	17.6728	17.5449	16.8968	17.0818	16.7994	17.7177	17.6185	16.9901	16.866	16.9368
sp|P0DJ07|PT100_HUMAN	PET100	Protein PET100 homolog, mitochondrial OS=Homo sapiens OX=9606 GN=PET100 PE=1 SV=1	-0.413294	16.9292	0.437386	0.0709514	16.5159	0.938734	17.0001	0.554848	16.8524	0.336512	0.350306	-0.147733	0.804081	16.6523	17.2061	16.3345	16.8867	16.3264	17.3733	16.6269	17.1284	16.4617	16.967	Mitochondria
sp|P0DMM9-3|ST1A3_HUMAN	SULT1A3	Isoform 3 of Sulfotransferase 1A3 OS=Homo sapiens OX=9606 GN=SULT1A3	0.0366342	19.2536	0.921632	-0.186933	19.2902	0.657095	19.0667	0.366373	19.0067	-0.283562	0.161075	-0.0599947	0.787017	19.4636	19.0436	19.365	19.0884	19.4172	18.9787	19.1547	18.8799	19.1972	18.9428	Cytosol
sp|P0DMV8|HS71A_HUMAN	HSPA1A	Heat shock 70 kDa protein 1A OS=Homo sapiens OX=9606 GN=HSPA1A PE=1 SV=1	0.0915692	24.7365	0.144629	-1.17514	24.8281	0.0711164	23.5613	9.49473e-06	23.4806	-1.34747	0.000258535	-0.080757	0.177591	24.7319	24.741	24.8354	24.7879	24.8608	23.5973	23.5254	23.4917	23.4561	23.4939	Cytosol
sp|P0DN76|U2AF5_HUMAN	U2AF1L5	Splicing factor U2AF 35 kDa subunit-like protein OS=Homo sapiens OX=9606 GN=U2AF1L5 PE=1 SV=1	0.240954	20.1493	0.122023	0.0425199	20.3902	0.77592	20.1918	0.037636	20.4161	0.0258505	0.764818	0.224284	0.168044	20.08	20.2185	20.3591	20.3616	20.4499	20.1506	20.233	20.5327	20.3337	20.3818	Nucleus
sp|P0DP24|CALM2_HUMAN	CALM2	Calmodulin-2 OS=Homo sapiens OX=9606 GN=CALM2 PE=1 SV=1	0.461031	21.4678	0.161193	0.443722	21.9289	0.193636	21.9116	0.279965	21.8456	-0.0833175	0.775659	-0.0660084	0.87464	21.4558	21.4799	21.7284	21.9229	22.1353	22.0212	21.8019	21.8767	21.4958	22.1641	Cytosol
sp|P0DPB5|RPC22_HUMAN	POLR1D	Protein POLR1D, isoform 2 OS=Homo sapiens OX=9606 GN=POLR1D PE=1 SV=1	-0.844183	17.5995	0.139306	-0.368793	16.7553	0.526464	17.2307	0.0493583	17.0531	0.297751	0.153941	-0.177639	0.469151	17.2978	17.9012	16.7472	16.9041	16.6146	17.1827	17.2787	16.9361	17.2888	16.9343	Nucleus
sp|P0DPB6|RPAC2_HUMAN	POLR1D	DNA-directed RNA polymerases I and III subunit RPAC2 OS=Homo sapiens OX=9606 GN=POLR1D PE=1 SV=1	0.175885	18.5033	0.177683	-0.0289	18.6792	0.869596	18.4744	0.0378287	18.4489	-0.230272	0.0145158	-0.0254872	0.797663	18.4526	18.5539	18.6574	18.6265	18.7535	18.3962	18.5525	18.4875	18.4278	18.4314	Nucleus
sp|P0DPD8|EFCE2_HUMAN	EEF1AKMT4-ECE2	EEF1AKMT4-ECE2 readthrough transcript protein OS=Homo sapiens OX=9606 GN=EEF1AKMT4-ECE2 PE=1 SV=1	-0.0155007	18.0336	0.811091	0.350898	18.0181	0.0933015	18.3845	0.000358866	18.3784	0.360362	0.00298702	-0.00603653	0.919654	18.0602	18.0069	17.982	18.0652	18.007	18.3922	18.3767	18.3476	18.355	18.4327		Candidates
sp|P10070|GLI2_HUMAN	GLI2	Zinc finger protein GLI2 OS=Homo sapiens OX=9606 GN=GLI2 PE=1 SV=4	-0.183289	16.2283	0.645313	0.495944	16.0451	0.432544	16.7243	0.0112924	16.9914	0.946381	0.00334251	0.267148	0.219179	15.9172	16.5395	15.9737	16.1455	16.016	16.6682	16.7804	16.8928	17.164	16.9176
sp|P10074|TZAP_HUMAN	ZBTB48	Telomere zinc finger-associated protein OS=Homo sapiens OX=9606 GN=ZBTB48 PE=1 SV=2	-0.104165	16.4354	0.537902	-0.222797	16.3312	0.193129	16.2126	0.027938	16.0494	-0.281819	0.0597654	-0.163187	0.203628	16.4109	16.4599	16.1904	16.4575	16.3458	16.2619	16.1633	16.1345	16.0343	15.9795	Nucleus
sp|P10109|ADX_HUMAN	FDX1	Adrenodoxin, mitochondrial OS=Homo sapiens OX=9606 GN=FDX1 PE=1 SV=1	-0.176689	18.5708	0.184377	0.158915	18.3941	0.226114	18.7297	0.00516454	18.5195	0.125383	0.0712605	-0.210221	0.0222931	18.5236	18.618	18.3268	18.386	18.4695	18.7341	18.7254	18.5026	18.5151	18.5408	Mitochondria
sp|P10114|RAP2A_HUMAN	RAP2A	Ras-related protein Rap-2a OS=Homo sapiens OX=9606 GN=RAP2A PE=1 SV=1	-0.0710498	18.6336	0.397856	0.208329	18.5626	0.191185	18.842	0.00558585	18.7915	0.228968	0.0132151	-0.0504105	0.456221	18.6727	18.5946	18.6101	18.572	18.5057	18.8742	18.8097	18.84	18.7446	18.7901	Endosome	Candidates
sp|P10155|RO60_HUMAN	RO60	60 kDa SS-A/Ro ribonucleoprotein OS=Homo sapiens OX=9606 GN=RO60 PE=1 SV=2	0.0359729	21.0681	0.834001	0.127261	21.1041	0.59798	21.1954	0.336618	21.1969	0.0928575	0.0692317	0.00156921	0.978169	21.1911	20.945	21.1614	21.0731	21.0776	21.2346	21.1561	21.2209	21.192	21.1779	Cytosol
sp|P10244|MYBB_HUMAN	MYBL2	Myb-related protein B OS=Homo sapiens OX=9606 GN=MYBL2 PE=1 SV=1	0.128624	18.5877	0.324525	0.265905	18.7163	0.182713	18.8536	0.0376544	18.7682	0.0518809	0.432736	-0.0853996	0.173717	18.5348	18.6405	18.6495	18.8079	18.6916	18.8835	18.8237	18.7975	18.7348	18.7722	Nucleus
sp|P10253|LYAG_HUMAN	GAA	Lysosomal alpha-glucosidase OS=Homo sapiens OX=9606 GN=GAA PE=1 SV=4	0.172818	17.177	0.109574	0.501116	17.3499	0.0955176	17.6782	9.12044e-05	17.8173	0.467433	0.00117158	0.139134	0.0699013	17.2074	17.1467	17.2931	17.374	17.3825	17.7066	17.6497	17.8442	17.8109	17.7968	Lysosome
sp|P10301|RRAS_HUMAN	RRAS	Ras-related protein R-Ras OS=Homo sapiens OX=9606 GN=RRAS PE=1 SV=1	-0.03787	17.8934	0.740209	0.0179145	17.8556	0.91584	17.9114	0.0651489	17.7474	-0.108222	0.0102147	-0.164006	0.0255617	17.9795	17.8074	17.8854	17.8533	17.828	17.9277	17.8951	17.7355	17.7555	17.7511	Cytosol
sp|P10321|HLAC_HUMAN	HLA-C	HLA class I histocompatibility antigen, C alpha chain OS=Homo sapiens OX=9606 GN=HLA-C PE=1 SV=3	-1.72346	17.7079	0.0300421	1.51426	15.9844	0.076116	19.2221	2.6043e-05	17.7515	1.76712	0.00104103	-1.47059	0.0174667	17.649	17.7667	15.7989	16.1417	16.0125	19.2272	19.217	17.8495	17.7345	17.6706
sp|P10398|ARAF_HUMAN	ARAF	Serine/threonine-protein kinase A-Raf OS=Homo sapiens OX=9606 GN=ARAF PE=1 SV=2	0.0399463	17.7473	0.470125	0.225815	17.7872	0.187285	17.9731	0.025069	17.8137	0.0264946	0.596002	-0.159374	0.149646	17.7395	17.7551	17.738	17.8213	17.8024	17.9202	18.026	17.7604	17.8184	17.8624
sp|P10412|H14_HUMAN	H1-4	Histone H1.4 OS=Homo sapiens OX=9606 GN=H1-4 PE=1 SV=2	0.588741	20.055	0.250147	-0.0722605	20.6437	0.771311	19.9827	0.0367301	20.9783	0.334637	0.359992	0.995638	0.0982663	20.0938	20.0161	20.782	20.2356	20.9135	19.8547	20.1107	21.2665	20.6346	21.0339	Nucleus
sp|P10515|ODP2_HUMAN	DLAT	Dihydrolipoyllysine-residue acetyltransferase component of pyruvate dehydrogenase complex, mitochondrial OS=Homo sapiens OX=9606 GN=DLAT PE=1 SV=3	0.194903	21.6892	0.132156	-0.139296	21.8841	0.348188	21.5499	0.00473117	21.7143	-0.169743	0.0138767	0.164456	0.071667	21.7506	21.6277	21.9208	21.84	21.8914	21.5209	21.5788	21.754	21.7002	21.6888	Mitochondria
sp|P10586|PTPRF_HUMAN	PTPRF	Receptor-type tyrosine-protein phosphatase F OS=Homo sapiens OX=9606 GN=PTPRF PE=1 SV=2	-0.360632	20.3456	0.0316572	-0.189413	19.985	0.168388	20.1562	0.000181146	19.7413	-0.243711	0.00745572	-0.41493	0.0308312	20.3823	20.3089	19.9643	19.9993	19.9914	20.1676	20.1448	19.805	19.7289	19.6899
sp|P10599|THIO_HUMAN	TXN	Thioredoxin OS=Homo sapiens OX=9606 GN=TXN PE=1 SV=3	0.376054	22.3121	0.37056	-0.255294	22.6882	0.53629	22.0568	0.104039	22.603	-0.0852032	0.729855	0.546145	0.130168	22.5001	22.1241	22.8223	22.3835	22.8588	21.9458	22.1679	22.7857	22.3889	22.6343	Cytosol
sp|P10606|COX5B_HUMAN	COX5B	Cytochrome c oxidase subunit 5B, mitochondrial OS=Homo sapiens OX=9606 GN=COX5B PE=1 SV=2	0.130725	20.4539	0.152872	-0.209425	20.5846	0.399843	20.2445	0.0198863	20.2833	-0.301344	0.00942471	0.0388056	0.805995	20.4069	20.5008	20.5954	20.5509	20.6075	20.1336	20.3554	20.3463	20.3063	20.1972	Mitochondria
sp|P10619|PPGB_HUMAN	CTSA	Lysosomal protective protein OS=Homo sapiens OX=9606 GN=CTSA PE=1 SV=2	-0.480889	20.4208	0.0912151	-0.230079	19.9399	0.370267	20.1907	0.00351526	19.7945	-0.145475	0.109738	-0.396285	0.0422393	20.5402	20.3014	20.0101	19.8604	19.9493	20.1768	20.2047	19.7448	19.877	19.7616	Lysosome
sp|P10636-9|TAU_HUMAN	MAPT	Isoform Tau-G of Microtubule-associated protein tau OS=Homo sapiens OX=9606 GN=MAPT	-0.104858	16.5414	0.316342	0.533055	16.4365	0.0933015	17.0745	0.000271209	17.2717	0.835169	0.00202207	0.197256	0.18997	16.5789	16.5039	16.4099	16.5143	16.3854	17.0935	17.0554	17.2651	17.3796	17.1704	Cytosol	Candidates
sp|P10636-9|TAU_HUMAN	MAPT	Isoform Tau-G of Microtubule-associated protein tau OS=Homo sapiens OX=9606 GN=MAPT	-0.104858	16.5414	0.316342	0.533055	16.4365	0.0933015	17.0745	0.000271209	17.2717	0.835169	0.00202207	0.197256	0.18997	16.5789	16.5039	16.4099	16.5143	16.3854	17.0935	17.0554	17.2651	17.3796	17.1704	Cytosol	Candidates
sp|P10644|KAP0_HUMAN	PRKAR1A	cAMP-dependent protein kinase type I-alpha regulatory subunit OS=Homo sapiens OX=9606 GN=PRKAR1A PE=1 SV=1	-0.382108	18.6572	0.0480399	0.952712	18.2751	0.076116	19.61	1.59657e-05	19.4334	1.15821	0.000391803	-0.176607	0.0571456	18.6799	18.6346	18.2098	18.3363	18.2793	19.6386	19.5813	19.4611	19.4017	19.4373	Plasma.Membrane	Candidates
sp|P10721|KIT_HUMAN	KIT	Mast/stem cell growth factor receptor Kit OS=Homo sapiens OX=9606 GN=KIT PE=1 SV=1	-0.361817	15.3225	0.148739	0.282157	14.9607	0.399169	15.6047	0.00777935	14.86	-0.100685	0.442888	-0.744659	0.0627536	15.2927	15.3524	14.8029	15.0942	14.985	15.7636	15.4457	14.9537	14.8617	14.7647
sp|P10746|HEM4_HUMAN	UROS	Uroporphyrinogen-III synthase OS=Homo sapiens OX=9606 GN=UROS PE=1 SV=1	-0.0289967	13.3603	0.915266	0.195065	13.3313	0.530998	13.5554	0.258629	13.5356	0.204282	0.134016	-0.0197792	0.874817	13.5172	13.2034	13.3035	13.2179	13.4724	13.6023	13.5084	13.4446	13.5282	13.6339
sp|P10768|ESTD_HUMAN	ESD	S-formylglutathione hydrolase OS=Homo sapiens OX=9606 GN=ESD PE=1 SV=2	0.0480949	21.5847	0.578935	0.348818	21.6328	0.186695	21.9335	0.00120966	21.9345	0.301762	0.000465913	0.00103978	0.987691	21.6534	21.516	21.6347	21.6181	21.6455	21.9785	21.8884	21.9297	21.9218	21.9521	Cytosol	Candidates
sp|P10809|CH60_HUMAN	HSPD1	60 kDa heat shock protein, mitochondrial OS=Homo sapiens OX=9606 GN=HSPD1 PE=1 SV=2	0.176204	24.4914	0.182248	-0.0964402	24.6676	0.238867	24.395	0.010755	24.5483	-0.119378	0.0998894	0.153266	0.029903	24.5143	24.4686	24.6971	24.5752	24.7307	24.3745	24.4155	24.5487	24.5431	24.553	Mitochondria
sp|P11021|BIP_HUMAN	HSPA5	Endoplasmic reticulum chaperone BiP OS=Homo sapiens OX=9606 GN=HSPA5 PE=1 SV=2	0.0123881	24.0273	0.922201	-0.241769	24.0397	0.237026	23.7855	0.0352889	23.933	-0.106691	0.141234	0.147466	0.14275	24.087	23.9676	24.0959	23.9576	24.0655	23.7382	23.8329	23.8982	23.9851	23.9157	ER
sp|P11047|LAMC1_HUMAN	LAMC1	Laminin subunit gamma-1 OS=Homo sapiens OX=9606 GN=LAMC1 PE=1 SV=3	-1.16521	20.091	0.0667545	-0.0407667	18.9257	0.916492	20.0502	0.00134339	19.161	0.235305	0.140885	-0.889138	0.0222931	19.8948	20.2871	18.7997	19.1283	18.8492	20.0952	20.0052	19.2338	19.1473	19.1021
sp|P11117|PPAL_HUMAN	ACP2	Lysosomal acid phosphatase OS=Homo sapiens OX=9606 GN=ACP2 PE=1 SV=3	0.145859	18.5508	0.374326	0.0826779	18.6967	0.751348	18.6335	0.0805149	18.4389	-0.257757	0.0105812	-0.194576	0.159058	18.4445	18.6571	18.6168	18.7323	18.7409	18.7232	18.5438	18.4222	18.4684	18.4262	Lysosome
sp|P11142|HSP7C_HUMAN	HSPA8	Heat shock cognate 71 kDa protein OS=Homo sapiens OX=9606 GN=HSPA8 PE=1 SV=1	0.0666714	24.2051	0.413411	0.187756	24.2718	0.237352	24.3929	0.00541739	24.5326	0.26084	0.0111989	0.139755	0.17757	24.1467	24.2636	24.2409	24.2885	24.2861	24.4033	24.3824	24.5867	24.4516	24.5596	Cytosol
sp|P11166|GTR1_HUMAN	SLC2A1	Solute carrier family 2, facilitated glucose transporter member 1 OS=Homo sapiens OX=9606 GN=SLC2A1 PE=1 SV=2	0.1997	20.0221	0.031803	-0.114831	20.2218	0.192685	19.9073	0.000271209	19.975	-0.246828	0.0016294	0.0677027	0.196524	20.0356	20.0087	20.2098	20.243	20.2126	19.9321	19.8825	20.0037	19.9739	19.9474	Plasma.Membrane
sp|P11171|41_HUMAN	EPB41	Protein 4.1 OS=Homo sapiens OX=9606 GN=EPB41 PE=1 SV=4	-0.130484	20.9649	0.495592	-0.0340762	20.8345	0.906869	20.9309	0.554042	20.9621	0.127679	0.197288	0.0312721	0.822141	20.8147	21.1152	20.8132	20.8753	20.8149	20.9083	20.9534	20.8799	21.0962	20.9103	Cytosol
sp|P11172|UMPS_HUMAN	UMPS	Uridine 5'-monophosphate synthase OS=Homo sapiens OX=9606 GN=UMPS PE=1 SV=1	0.163265	21.2499	0.195751	-0.124834	21.4131	0.399169	21.125	0.00762186	21.248	-0.165129	0.00930596	0.12297	0.0279955	21.3213	21.1784	21.4231	21.3666	21.4497	21.1212	21.1288	21.2641	21.2333	21.2466
sp|P11177|ODPB_HUMAN	PDHB	Pyruvate dehydrogenase E1 component subunit beta, mitochondrial OS=Homo sapiens OX=9606 GN=PDHB PE=1 SV=3	0.186392	21.8067	0.135598	-0.0564753	21.9931	0.61278	21.7502	0.0101707	21.8355	-0.157557	0.0177222	0.0853102	0.139231	21.8652	21.7482	22.0275	21.9465	22.0054	21.7366	21.7639	21.8156	21.8759	21.8151	Mitochondria
sp|P11182|ODB2_HUMAN	DBT	Lipoamide acyltransferase component of branched-chain alpha-keto acid dehydrogenase complex, mitochondrial OS=Homo sapiens OX=9606 GN=DBT PE=1 SV=3	0.325185	19.8137	0.061864	0.0605894	20.1389	0.629194	19.8743	0.0010625	20.1166	-0.022306	0.221321	0.24229	0.0174667	19.8816	19.7458	20.1567	20.1252	20.1346	19.8712	19.8773	20.1161	20.1006	20.1329	Mitochondria
sp|P11216|PYGB_HUMAN	PYGB	Glycogen phosphorylase, brain form OS=Homo sapiens OX=9606 GN=PYGB PE=1 SV=5	0.0159041	19.8096	0.749171	0.344365	19.8255	0.133851	20.154	0.000441452	20.1573	0.331818	0.00171272	0.00335697	0.96283	19.8293	19.7899	19.7969	19.8634	19.8163	20.2012	20.1068	20.1827	20.1227	20.1667		Candidates
sp|P11233|RALA_HUMAN	RALA	Ras-related protein Ral-A OS=Homo sapiens OX=9606 GN=RALA PE=1 SV=1	-0.209279	20.5809	0.443062	0.0432796	20.3717	0.936386	20.6242	0.357988	20.3398	-0.0319011	0.806737	-0.284459	0.33509	20.7669	20.3949	20.4712	20.2489	20.3948	20.4269	20.8215	20.2338	20.4907	20.2948	Cytosol
sp|P11234-2|RALB_HUMAN	RALB	Isoform 2 of Ras-related protein Ral-B OS=Homo sapiens OX=9606 GN=RALB	-0.0270438	18.5062	0.730178	0.252557	18.4791	0.179689	18.7587	0.00572024	18.7387	0.2596	0.0135706	-0.0200007	0.823288	18.5507	18.4616	18.4388	18.5251	18.4734	18.7245	18.793	18.6676	18.8054	18.7432	Cytosol	Candidates
sp|P11274|BCR_HUMAN	BCR	Breakpoint cluster region protein OS=Homo sapiens OX=9606 GN=BCR PE=1 SV=2	-0.167877	19.3284	0.243844	-0.00818528	19.1606	0.970017	19.3203	0.0338198	19.1319	-0.0286677	0.155767	-0.18836	0.0332173	19.4287	19.2281	19.1658	19.1483	19.1676	19.3392	19.3013	19.1355	19.1516	19.1085
sp|P11277-2|SPTB1_HUMAN	SPTB	Isoform 2 of Spectrin beta chain, erythrocytic OS=Homo sapiens OX=9606 GN=SPTB	0.226514	16.0671	0.13831	1.13996	16.2937	0.0810397	17.2071	2.91571e-05	17.4371	1.14347	0.000586588	0.230021	0.0696453	16.1206	16.0137	16.2145	16.3149	16.3516	17.2178	17.1964	17.3705	17.4892	17.4516	Cytosol	Candidates
sp|P11279|LAMP1_HUMAN	LAMP1	Lysosome-associated membrane glycoprotein 1 OS=Homo sapiens OX=9606 GN=LAMP1 PE=1 SV=3	-0.335498	19.7716	0.0737297	-0.371061	19.4361	0.159701	19.4006	0.000343665	19.0425	-0.393637	0.00289196	-0.358075	0.0334752	19.8423	19.701	19.446	19.4717	19.3907	19.4078	19.3933	19.0781	18.9794	19.07	Lysosome
sp|P11310-2|ACADM_HUMAN	ACADM	Isoform 2 of Medium-chain specific acyl-CoA dehydrogenase, mitochondrial OS=Homo sapiens OX=9606 GN=ACADM	0.143692	20.4521	0.240647	0.348386	20.5958	0.18885	20.8005	0.0025552	20.8156	0.219821	0.00243167	0.0151275	0.67343	20.5359	20.3682	20.6097	20.5765	20.601	20.8018	20.7991	20.7853	20.8475	20.8139	Mitochondria
sp|P11362-21|FGFR1_HUMAN	FGFR1	Isoform 21 of Fibroblast growth factor receptor 1 OS=Homo sapiens OX=9606 GN=FGFR1	-0.9344	17.7071	0.0380698	-0.40271	16.7727	0.138063	17.3044	8.65541e-05	16.277	-0.495692	0.00810562	-1.02738	0.0169428	17.7563	17.658	16.821	16.8647	16.6324	17.344	17.2648	16.3144	16.2725	16.2442	Cytosol
sp|P11387|TOP1_HUMAN	TOP1	DNA topoisomerase 1 OS=Homo sapiens OX=9606 GN=TOP1 PE=1 SV=2	0.186455	22.3402	0.0328912	-0.100211	22.5266	0.177367	22.2399	0.000126884	22.2991	-0.227555	0.00104719	0.059111	0.132415	22.3348	22.3455	22.5453	22.5032	22.5313	22.2188	22.2611	22.292	22.2906	22.3145	Nucleus
sp|P11388-4|TOP2A_HUMAN	TOP2A	Isoform 4 of DNA topoisomerase 2-alpha OS=Homo sapiens OX=9606 GN=TOP2A	-0.183903	23.079	0.0768955	0.156483	22.8951	0.21889	23.2355	0.00151726	23.0008	0.105718	0.0410471	-0.234668	0.0486626	23.1226	23.0355	22.91	22.8777	22.8976	23.2455	23.2255	22.9563	23.0509	22.9954	Cytosol
sp|P11413-2|G6PD_HUMAN	G6PD	Isoform Long of Glucose-6-phosphate 1-dehydrogenase OS=Homo sapiens OX=9606 GN=G6PD	-0.0462069	20.577	0.584987	0.420859	20.5308	0.149144	20.9979	0.000655677	20.9026	0.371718	0.00161056	-0.0953479	0.228164	20.6446	20.5095	20.5256	20.5439	20.5229	21.0301	20.9657	20.8463	20.925	20.9364	Cytosol	Candidates
sp|P11441|UBL4A_HUMAN	UBL4A	Ubiquitin-like protein 4A OS=Homo sapiens OX=9606 GN=UBL4A PE=1 SV=1	0.103618	18.9083	0.371815	0.224471	19.0119	0.328727	19.1328	0.0199099	19.2588	0.246918	0.0214479	0.126066	0.326296	18.9345	18.8821	19.0296	18.9187	19.0875	19.0345	19.2311	19.2967	19.239	19.2408	Cytosol
sp|P11474|ERR1_HUMAN	ESRRA	Steroid hormone receptor ERR1 OS=Homo sapiens OX=9606 GN=ESRRA PE=1 SV=3	-0.112915	18.3866	0.0482988	-0.0267707	18.2737	0.106796	18.3598	0.000535534	18.0339	-0.239749	0.00775281	-0.325894	0.0399709	18.386	18.3872	18.2947	18.2714	18.255	18.3625	18.3571	18.0984	18.0167	17.9867	Cytosol
sp|P11498|PYC_HUMAN	PC	Pyruvate carboxylase, mitochondrial OS=Homo sapiens OX=9606 GN=PC PE=1 SV=2	0.138875	19.4718	0.0616718	0.286216	19.6107	0.146856	19.758	0.000600328	19.7621	0.15141	0.000386858	0.00406924	0.937722	19.5006	19.4431	19.6187	19.6089	19.6044	19.7984	19.7177	19.7578	19.7676	19.7609	Mitochondria
sp|P11532|DMD_HUMAN	DMD	Dystrophin OS=Homo sapiens OX=9606 GN=DMD PE=1 SV=3	-0.305833	17.2234	0.185517	0.0479331	16.9176	0.811341	17.2714	0.0107422	16.883	-0.034625	0.664664	-0.388391	0.0209657	17.1185	17.3284	16.8647	17.0401	16.8481	17.3004	17.2424	16.9003	16.8801	16.8685	Cytosol
sp|P11586|C1TC_HUMAN	MTHFD1	C-1-tetrahydrofolate synthase, cytoplasmic OS=Homo sapiens OX=9606 GN=MTHFD1 PE=1 SV=3	0.0990369	23.2662	0.0739893	0.205248	23.3652	0.0763997	23.4714	0.000164392	23.5271	0.161869	0.00345724	0.055658	0.103856	23.2725	23.2599	23.3428	23.3896	23.3633	23.4656	23.4773	23.5474	23.5246	23.5094	Cytosol
sp|P11717|MPRI_HUMAN	IGF2R	Cation-independent mannose-6-phosphate receptor OS=Homo sapiens OX=9606 GN=IGF2R PE=1 SV=3	-0.135626	22.275	0.27608	-0.115026	22.1394	0.511965	22.16	0.0142041	21.9139	-0.22548	0.024587	-0.246079	0.105989	22.3543	22.1957	22.1462	22.1789	22.0931	22.2057	22.1142	21.8907	21.9996	21.8514	Cytosol
sp|P11766|ADHX_HUMAN	ADH5	Alcohol dehydrogenase class-3 OS=Homo sapiens OX=9606 GN=ADH5 PE=1 SV=4	0.107281	21.6122	0.640603	0.119917	21.7194	0.69553	21.7321	0.604786	21.7635	0.0440144	0.603235	0.0313788	0.717954	21.7745	21.4498	21.7882	21.616	21.7542	21.7007	21.7635	21.7147	21.8412	21.7344	Cytosol
sp|P11802|CDK4_HUMAN	CDK4	Cyclin-dependent kinase 4 OS=Homo sapiens OX=9606 GN=CDK4 PE=1 SV=2	-0.445368	21.3547	0.0711107	-0.181878	20.9094	0.432584	21.1729	0.0041009	20.8632	-0.0461962	0.407967	-0.309686	0.075105	21.4524	21.2571	20.9361	20.9277	20.8643	21.2354	21.1104	20.8659	20.7992	20.9245	Cytosol
sp|P11831|SRF_HUMAN	SRF	Serum response factor OS=Homo sapiens OX=9606 GN=SRF PE=1 SV=1	0.0371366	16.8454	0.675476	0.131184	16.8825	0.412021	16.9765	0.731505	16.8589	-0.0235998	0.874481	-0.117647	0.613829	16.8454	16.8454	16.8081	16.9505	16.8889	17.0551	16.898	17.0247	16.6564	16.8956	Nucleus
sp|P11908-2|PRPS2_HUMAN	PRPS2	Isoform 2 of Ribose-phosphate pyrophosphokinase 2 OS=Homo sapiens OX=9606 GN=PRPS2	-0.129224	20.2982	0.138067	0.281738	20.169	0.221219	20.5799	0.00607908	20.5303	0.361311	0.0113273	-0.0496518	0.729197	20.3035	20.293	20.1604	20.223	20.1235	20.6612	20.4987	20.6073	20.4262	20.5574		Candidates
sp|P11940|PABP1_HUMAN	PABPC1	Polyadenylate-binding protein 1 OS=Homo sapiens OX=9606 GN=PABPC1 PE=1 SV=2	-0.178868	21.8569	0.139302	-0.358977	21.6781	0.287702	21.4979	0.0297735	21.4411	-0.236934	0.0446868	-0.0568244	0.770111	21.81	21.9039	21.6966	21.6184	21.7192	21.3675	21.6284	21.3821	21.5609	21.3804	Cytosol
sp|P12004|PCNA_HUMAN	PCNA	Proliferating cell nuclear antigen OS=Homo sapiens OX=9606 GN=PCNA PE=1 SV=1	0.136293	23.1971	0.382842	-0.101774	23.3334	0.600182	23.0953	0.0461286	23.0705	-0.262827	0.021596	-0.0247598	0.779283	23.299	23.0951	23.369	23.2579	23.3732	23.0757	23.1149	22.9876	23.125	23.099	Nucleus
sp|P12074|CX6A1_HUMAN	COX6A1	Cytochrome c oxidase subunit 6A1, mitochondrial OS=Homo sapiens OX=9606 GN=COX6A1 PE=1 SV=4	0.134591	18.7428	0.0480399	-0.0582284	18.8774	0.291046	18.6846	0.00187991	18.4271	-0.450336	0.00557376	-0.257517	0.118927	18.731	18.7547	18.8819	18.8553	18.8951	18.6651	18.7041	18.5379	18.3983	18.3452	Mitochondria
sp|P12081|SYHC_HUMAN	HARS	Histidine--tRNA ligase, cytoplasmic OS=Homo sapiens OX=9606 GN=HARS PE=1 SV=2	0.0718177	21.91	0.60937	-0.0172532	21.9819	0.939146	21.8928	0.47379	21.858	-0.123839	0.143428	-0.0347686	0.768005	22.0003	21.8198	22.015	21.9017	22.0288	21.8222	21.9634	21.7851	21.9301	21.8589	Cytosol
sp|P12109|CO6A1_HUMAN	COL6A1	Collagen alpha-1(VI) chain OS=Homo sapiens OX=9606 GN=COL6A1 PE=1 SV=3	-1.36154	18.7229	0.0412777	0.807277	17.3614	0.220917	19.5302	0.000237511	18.1039	0.742553	0.00393387	-1.42627	0.0274912	18.8973	18.5485	17.3328	17.4873	17.2641	19.6845	19.3759	18.0973	18.1985	18.016
sp|P12235|ADT1_HUMAN	SLC25A4	ADP/ATP translocase 1 OS=Homo sapiens OX=9606 GN=SLC25A4 PE=1 SV=4	-0.070601	14.3687	0.869804	0.241595	14.2981	0.688046	14.6103	0.467668	14.5009	0.202712	0.141317	-0.109484	0.516693	14.6907	14.0468	14.2004	14.3479	14.3461	14.6512	14.5694	14.3424	14.6066	14.5536	Mitochondria
sp|P12236|ADT3_HUMAN	SLC25A6	ADP/ATP translocase 3 OS=Homo sapiens OX=9606 GN=SLC25A6 PE=1 SV=4	-0.0479496	22.7232	0.544931	0.00203776	22.6753	0.983189	22.7253	0.556681	22.71	0.0346842	0.417093	-0.0153032	0.678355	22.7652	22.6812	22.6732	22.7246	22.6281	22.7374	22.7132	22.6995	22.687	22.7434	Mitochondria
sp|P12259|FA5_HUMAN	F5	Coagulation factor V OS=Homo sapiens OX=9606 GN=F5 PE=1 SV=4	-0.161864	16.3954	0.209971	1.22599	16.2335	0.0914225	17.6214	0.00018932	17.2267	0.993184	0.00254579	-0.394666	0.129853	16.4819	16.3089	16.2407	16.2305	16.2295	17.6439	17.5989	17.2666	17.0468	17.3667		Candidates
sp|P12268|IMDH2_HUMAN	IMPDH2	Inosine-5'-monophosphate dehydrogenase 2 OS=Homo sapiens OX=9606 GN=IMPDH2 PE=1 SV=2	-0.236594	22.2397	0.361139	-0.0453355	22.0031	0.892215	22.1943	0.315926	22.1285	0.125429	0.246399	-0.0658291	0.56801	22.3911	22.0882	22.1139	21.8614	22.034	22.106	22.2827	22.0852	22.1781	22.1222	Cytosol
sp|P12270|TPR_HUMAN	TPR	Nucleoprotein TPR OS=Homo sapiens OX=9606 GN=TPR PE=1 SV=3	0.0774797	23.3196	0.400856	0.0462389	23.3971	0.719152	23.3658	0.122537	23.4374	0.0403086	0.0627369	0.0715494	0.0323595	23.2502	23.389	23.3768	23.4171	23.3973	23.3684	23.3633	23.4471	23.4264	23.4386	Cytosol
sp|P12277|KCRB_HUMAN	CKB	Creatine kinase B-type OS=Homo sapiens OX=9606 GN=CKB PE=1 SV=1	0.115037	22.1433	0.344676	0.170642	22.2583	0.404931	22.3139	0.0815094	22.3885	0.130178	0.0951571	0.0745734	0.50193	22.0586	22.228	22.2313	22.3009	22.2427	22.3668	22.2611	22.4654	22.3073	22.3927	Cytosol
sp|P12429|ANXA3_HUMAN	ANXA3	Annexin A3 OS=Homo sapiens OX=9606 GN=ANXA3 PE=1 SV=3	0.241959	19.3313	0.109975	0.80717	19.5732	0.0933015	20.1384	0.000213235	20.2916	0.718362	0.00245693	0.153151	0.265141	19.3953	19.2672	19.5671	19.5264	19.6261	20.1333	20.1435	20.1809	20.3028	20.3911
sp|P12532-2|KCRU_HUMAN	CKMT1A	Isoform 2 of Creatine kinase U-type, mitochondrial OS=Homo sapiens OX=9606 GN=CKMT1A	-0.159275	18.2556	0.267503	-0.0296599	18.0963	0.91118	18.2259	0.00235824	17.6574	-0.438908	0.00187575	-0.568523	0.0454997	18.3581	18.153	18.0828	18.1005	18.1056	18.3185	18.1334	17.606	17.7273	17.639	Mitochondria
sp|P12694|ODBA_HUMAN	BCKDHA	2-oxoisovalerate dehydrogenase subunit alpha, mitochondrial OS=Homo sapiens OX=9606 GN=BCKDHA PE=1 SV=2	0.366072	19.9456	0.0653526	-0.0376424	20.3117	0.80121	19.908	0.00209596	19.9582	-0.353466	0.00309263	0.0502481	0.490763	19.8648	20.0265	20.3004	20.314	20.3207	19.9071	19.9089	20.0268	19.9434	19.9045	Mitochondria
sp|P12755|SKI_HUMAN	SKI	Ski oncogene OS=Homo sapiens OX=9606 GN=SKI PE=1 SV=1	-0.474052	18.1581	0.0340602	0.683873	17.6841	0.116014	18.842	7.48452e-05	17.9322	0.248081	0.00916223	-0.909844	0.0229325	18.1124	18.2039	17.644	17.7002	17.7081	18.9104	18.7736	17.8665	17.956	17.974	Nucleus
sp|P12814-3|ACTN1_HUMAN	ACTN1	Isoform 3 of Alpha-actinin-1 OS=Homo sapiens OX=9606 GN=ACTN1	-0.0451166	22.7518	0.547895	0.390987	22.7066	0.120174	23.1428	0.000306239	23.13	0.423373	0.00166979	-0.0127313	0.816745	22.7914	22.7121	22.6735	22.7591	22.6874	23.1734	23.1121	23.126	23.0962	23.1678	Cytosol	Candidates
sp|P12814-3|ACTN1_HUMAN	ACTN1	Isoform 3 of Alpha-actinin-1 OS=Homo sapiens OX=9606 GN=ACTN1	-0.0451166	22.7518	0.547895	0.390987	22.7066	0.120174	23.1428	0.000306239	23.13	0.423373	0.00166979	-0.0127313	0.816745	22.7914	22.7121	22.6735	22.7591	22.6874	23.1734	23.1121	23.126	23.0962	23.1678	Cytosol	Candidates
sp|P12829|MYL4_HUMAN	MYL4	Myosin light chain 4 OS=Homo sapiens OX=9606 GN=MYL4 PE=1 SV=3	-0.148473	14.9197	0.753572	0.69973	14.7712	0.118796	15.6194	0.0113525	15.7726	1.00135	0.0251345	0.153145	0.401194	14.9963	14.8431	14.4309	15.1594	14.7234	15.5762	15.6627	15.7925	15.9082	15.6171		Candidates
sp|P12883|MYH7_HUMAN	MYH7	Myosin-7 OS=Homo sapiens OX=9606 GN=MYH7 PE=1 SV=5	-0.10117	18.2495	0.80884	0.573828	18.1483	0.126176	18.8233	0.0281758	18.8331	0.684811	0.0520771	0.00981331	0.96389	18.2243	18.2747	17.7966	18.434	18.2144	18.7488	18.8978	18.867	18.9651	18.6674
sp|P12931-2|SRC_HUMAN	SRC	Isoform 2 of Proto-oncogene tyrosine-protein kinase Src OS=Homo sapiens OX=9606 GN=SRC	0.355587	18.9124	0.160873	0.277227	19.268	0.187645	19.1896	0.00233772	19.6881	0.420083	0.0223296	0.498443	0.0300176	18.921	18.9038	19.3116	19.0939	19.3984	19.1241	19.2551	19.7111	19.6631	19.6901	Cytosol
sp|P12955|PEPD_HUMAN	PEPD	Xaa-Pro dipeptidase OS=Homo sapiens OX=9606 GN=PEPD PE=1 SV=3	0.133869	20.1063	0.312688	0.0710117	20.2402	0.527735	20.1773	0.470454	20.2269	-0.0132692	0.901884	0.0495879	0.723697	20.0534	20.1592	20.1581	20.3247	20.2378	20.2034	20.1513	20.3374	20.1027	20.2407
sp|P12956|XRCC6_HUMAN	XRCC6	X-ray repair cross-complementing protein 6 OS=Homo sapiens OX=9606 GN=XRCC6 PE=1 SV=2	0.187473	24.0999	0.0803674	0.0494037	24.2874	0.690687	24.1493	0.0212376	24.2543	-0.0330935	0.300128	0.104975	0.210434	24.1435	24.0564	24.3079	24.261	24.2933	24.0985	24.2002	24.2927	24.2301	24.2401	Nucleus
sp|P13010|XRCC5_HUMAN	XRCC5	X-ray repair cross-complementing protein 5 OS=Homo sapiens OX=9606 GN=XRCC5 PE=1 SV=3	0.19798	23.3781	0.250847	0.0788751	23.5761	0.47835	23.457	0.0737326	23.6011	0.025025	0.774008	0.144129	0.08576	23.4342	23.3221	23.5756	23.6846	23.4681	23.4479	23.4662	23.6449	23.5563	23.6022	Nucleus
sp|P13051|UNG_HUMAN	UNG	Uracil-DNA glycosylase OS=Homo sapiens OX=9606 GN=UNG PE=1 SV=2	-0.504655	19.7828	0.0489196	-0.176377	19.2781	0.486887	19.6064	0.000804951	18.9764	-0.301671	0.00497483	-0.629948	0.0417328	19.8557	19.7098	19.2817	19.3294	19.2232	19.7145	19.4983	19.0134	18.9775	18.9384
sp|P13056|NR2C1_HUMAN	NR2C1	Nuclear receptor subfamily 2 group C member 1 OS=Homo sapiens OX=9606 GN=NR2C1 PE=1 SV=2	-0.316909	17.9841	0.0580889	-0.329823	17.6672	0.165524	17.6543	0.000203291	17.1478	-0.519395	0.00207647	-0.506481	0.0348458	17.9955	17.9727	17.6821	17.7213	17.5982	17.7191	17.5894	17.1919	17.1532	17.0983	Nucleus
sp|P13073|COX41_HUMAN	COX4I1	Cytochrome c oxidase subunit 4 isoform 1, mitochondrial OS=Homo sapiens OX=9606 GN=COX4I1 PE=1 SV=1	-0.153407	20.9916	0.307822	-0.173349	20.8382	0.401618	20.8182	0.00411331	20.5401	-0.298102	0.00434128	-0.278159	0.0282029	21.0896	20.8936	20.8733	20.8646	20.7766	20.8394	20.797	20.5739	20.5201	20.5262	Mitochondria
sp|P13196|HEM1_HUMAN	ALAS1	5-aminolevulinate synthase, nonspecific, mitochondrial OS=Homo sapiens OX=9606 GN=ALAS1 PE=1 SV=2	-0.384869	17.7876	0.100394	0.23665	17.4027	0.351531	18.0242	0.00603927	17.6739	0.271166	0.0393213	-0.350352	0.100528	17.6724	17.9027	17.3852	17.445	17.378	18.0042	18.0443	17.5778	17.6336	17.8102	Mitochondria
sp|P13284|GILT_HUMAN	IFI30	Gamma-interferon-inducible lysosomal thiol reductase OS=Homo sapiens OX=9606 GN=IFI30 PE=1 SV=3	0.186351	16.5495	0.284953	0.707958	16.7358	0.136982	17.2574	0.00129835	17.2376	0.501732	0.00604025	-0.0198757	0.86321	16.4474	16.6515	16.6719	16.8189	16.7167	17.2175	17.2974	17.3401	17.1928	17.1798	Lysosome
sp|P13473-3|LAMP2_HUMAN	LAMP2	Isoform LAMP-2C of Lysosome-associated membrane glycoprotein 2 OS=Homo sapiens OX=9606 GN=LAMP2	0.0699665	17.8263	0.320563	0.584776	17.8962	0.0711164	18.411	5.81303e-05	18.3834	0.487153	0.00129321	-0.0276557	0.50378	17.807	17.8456	17.8439	17.9411	17.9037	18.4064	18.4156	18.4211	18.3516	18.3774	Lysosome	Candidates
sp|P13489|RINI_HUMAN	RNH1	Ribonuclease inhibitor OS=Homo sapiens OX=9606 GN=RNH1 PE=1 SV=2	0.158167	19.4344	0.0885006	-0.0190514	19.5926	0.7927	19.4154	0.00357553	19.3774	-0.215186	0.00493099	-0.0379674	0.423786	19.4179	19.451	19.5664	19.5701	19.6413	19.38	19.4507	19.3992	19.3667	19.3664	Cytosol
sp|P13591|NCAM1_HUMAN	NCAM1	Neural cell adhesion molecule 1 OS=Homo sapiens OX=9606 GN=NCAM1 PE=1 SV=3	0.183069	19.4007	0.143199	1.29059	19.5838	0.105818	20.6913	0.000419728	20.6729	1.08918	0.00321147	-0.0183394	0.949268	19.3835	19.4178	19.5755	19.5162	19.6596	20.5617	20.8208	20.4811	20.8496	20.6881		Candidates
sp|P13612|ITA4_HUMAN	ITGA4	Integrin alpha-4 OS=Homo sapiens OX=9606 GN=ITGA4 PE=1 SV=3	-0.131627	15.3238	0.384247	0.429106	15.1921	0.153489	15.7529	0.00373646	15.6093	0.417109	0.0136475	-0.143625	0.262033	15.3949	15.2527	15.1367	15.3	15.1398	15.7867	15.7191	15.5041	15.6766	15.6471		Candidates
sp|P13637-3|AT1A3_HUMAN	ATP1A3	Isoform 3 of Sodium/potassium-transporting ATPase subunit alpha-3 OS=Homo sapiens OX=9606 GN=ATP1A3	0.025193	21.1777	0.740227	0.102041	21.2029	0.402988	21.2797	0.551777	21.2138	0.0109572	0.885808	-0.0658912	0.572392	21.207	21.1483	21.226	21.1425	21.2401	21.2282	21.3312	21.3128	21.1484	21.1803	Plasma.Membrane
sp|P13639|EF2_HUMAN	EEF2	Elongation factor 2 OS=Homo sapiens OX=9606 GN=EEF2 PE=1 SV=4	-0.205455	24.4451	0.100517	-0.243842	24.2397	0.167221	24.2013	0.020741	24.2485	0.00880339	0.877103	0.0471902	0.522428	24.4939	24.3963	24.2239	24.2074	24.2877	24.2075	24.1951	24.2969	24.1767	24.2718	Cytosol
sp|P13667|PDIA4_HUMAN	PDIA4	Protein disulfide-isomerase A4 OS=Homo sapiens OX=9606 GN=PDIA4 PE=1 SV=2	0.02687	22.8976	0.871453	0.488325	22.9245	0.234277	23.386	0.00489462	23.5688	0.644281	0.00707643	0.182826	0.39382	22.9154	22.8798	22.9808	22.7793	23.0134	23.537	23.235	23.5843	23.4662	23.6559	ER
sp|P13674|P4HA1_HUMAN	P4HA1	Prolyl 4-hydroxylase subunit alpha-1 OS=Homo sapiens OX=9606 GN=P4HA1 PE=1 SV=2	-0.217682	20.415	0.304343	-0.499099	20.1973	0.226114	19.9159	0.00207893	19.6972	-0.500153	0.00151332	-0.218736	0.0454997	20.5628	20.2672	20.2542	20.1499	20.1879	19.9326	19.8992	19.6786	19.7427	19.6702	ER
sp|P13693|TCTP_HUMAN	TPT1	Translationally-controlled tumor protein OS=Homo sapiens OX=9606 GN=TPT1 PE=1 SV=1	-0.195633	21.4714	0.303261	0.0196665	21.2757	0.93667	21.491	0.12069	21.4709	0.195103	0.0489935	-0.0201969	0.815018	21.5949	21.3478	21.332	21.2016	21.2936	21.4998	21.4823	21.4386	21.5549	21.4191	Cytosol
sp|P13716-2|HEM2_HUMAN	ALAD	Isoform 2 of Delta-aminolevulinic acid dehydratase OS=Homo sapiens OX=9606 GN=ALAD	0.279479	16.4562	0.0504689	0.628251	16.7357	0.0894797	17.0845	0.000141879	17.3835	0.64782	0.00212908	0.299047	0.0874797	16.449	16.4634	16.6771	16.767	16.763	17.1276	17.0413	17.48	17.319	17.3515
sp|P13797|PLST_HUMAN	PLS3	Plastin-3 OS=Homo sapiens OX=9606 GN=PLS3 PE=1 SV=4	-0.185546	22.7124	0.198618	0.0921332	22.5269	0.631893	22.8046	0.0247334	22.6224	0.0955232	0.0293823	-0.182156	0.0877972	22.805	22.6198	22.5012	22.535	22.5444	22.8527	22.7565	22.6425	22.5845	22.6402	Cytosol
sp|P13798|ACPH_HUMAN	APEH	Acylamino-acid-releasing enzyme OS=Homo sapiens OX=9606 GN=APEH PE=1 SV=4	0.011918	21.1076	0.893705	0.367409	21.1195	0.144807	21.475	0.00136059	21.4695	0.350018	0.00467367	-0.00547234	0.950845	21.0827	21.1324	21.0914	21.191	21.0761	21.5323	21.4177	21.4932	21.424	21.4914	Cytosol	Candidates
sp|P13804|ETFA_HUMAN	ETFA	Electron transfer flavoprotein subunit alpha, mitochondrial OS=Homo sapiens OX=9606 GN=ETFA PE=1 SV=1	0.248114	20.648	0.0670974	-0.156088	20.8961	0.290503	20.4919	0.00138579	20.6694	-0.226679	0.00527705	0.177524	0.0846372	20.7025	20.5935	20.9128	20.8866	20.889	20.4647	20.5191	20.7242	20.649	20.6351	Mitochondria
sp|P13807|GYS1_HUMAN	GYS1	Glycogen [starch] synthase, muscle OS=Homo sapiens OX=9606 GN=GYS1 PE=1 SV=2	0.0469228	20.2592	0.464433	-0.137062	20.3062	0.268537	20.1222	0.00742675	20.1638	-0.14235	0.00687005	0.0416348	0.29302	20.3055	20.213	20.323	20.3144	20.281	20.1061	20.1383	20.1746	20.1834	20.1334	Cytosol
sp|P13861|KAP2_HUMAN	PRKAR2A	cAMP-dependent protein kinase type II-alpha regulatory subunit OS=Homo sapiens OX=9606 GN=PRKAR2A PE=1 SV=2	0.0762699	20.2855	0.250847	0.151808	20.3618	0.225872	20.4374	0.00380168	20.5369	0.175064	0.00877164	0.0995254	0.144316	20.2404	20.3307	20.3558	20.3768	20.3528	20.4377	20.437	20.5322	20.5839	20.4946	Cytosol
sp|P13929|ENOB_HUMAN	ENO3	Beta-enolase OS=Homo sapiens OX=9606 GN=ENO3 PE=1 SV=5	0.22606	20.1799	0.1036	0.177764	20.4059	0.261525	20.3576	0.0186219	20.3637	-0.0421999	0.325101	0.00609663	0.902897	20.1288	20.2309	20.3605	20.3958	20.4616	20.3225	20.3927	20.3383	20.379	20.374	Cytosol
sp|P13984|T2FB_HUMAN	GTF2F2	General transcription factor IIF subunit 2 OS=Homo sapiens OX=9606 GN=GTF2F2 PE=1 SV=2	-0.0933124	21.1471	0.166659	-0.070026	21.0538	0.302697	21.077	0.0234885	20.8803	-0.17342	0.0745869	-0.196706	0.173734	21.1729	21.1213	21.0849	21.0181	21.0583	21.0902	21.0639	20.8019	20.9919	20.8472	Nucleus
sp|P13987-2|CD59_HUMAN	CD59	Isoform 2 of CD59 glycoprotein OS=Homo sapiens OX=9606 GN=CD59	0.169587	18.8559	0.238377	0.333365	19.0254	0.198887	19.1892	0.0110031	19.1988	0.173376	0.0423756	0.00959707	0.901848	18.7846	18.9271	19.0069	18.9664	19.1031	19.1429	19.2356	19.2424	19.2018	19.1522
sp|P13994|CC130_HUMAN	CCDC130	Coiled-coil domain-containing protein 130 OS=Homo sapiens OX=9606 GN=CCDC130 PE=1 SV=2	-0.1567	16.191	0.139306	0.234086	16.0343	0.081793	16.4251	0.0195738	16.2077	0.173411	0.14169	-0.217375	0.209467	16.1869	16.1951	16.0255	16.1002	15.9772	16.4144	16.4358	16.1492	16.3518	16.1221
sp|P13995|MTDC_HUMAN	MTHFD2	Bifunctional methylenetetrahydrofolate dehydrogenase/cyclohydrolase, mitochondrial OS=Homo sapiens OX=9606 GN=MTHFD2 PE=1 SV=2	-0.00722662	21.2681	0.941234	0.0619315	21.2609	0.626031	21.3301	0.128918	21.1887	-0.0721874	0.122626	-0.141345	0.100217	21.2059	21.3303	21.2266	21.2997	21.2565	21.301	21.3591	21.2171	21.1428	21.2062	Mitochondria
sp|P14174|MIF_HUMAN	MIF	Macrophage migration inhibitory factor OS=Homo sapiens OX=9606 GN=MIF PE=1 SV=4	0.202963	17.9866	0.344457	0.373794	18.1896	0.296544	18.3604	0.0882995	18.2636	0.0739619	0.423451	-0.0968688	0.433264	17.8483	18.1249	18.1099	18.1772	18.2817	18.3016	18.4192	18.3427	18.2771	18.1709	Cytosol
sp|P14209|CD99_HUMAN	CD99	CD99 antigen OS=Homo sapiens OX=9606 GN=CD99 PE=1 SV=1	0.131062	17.4685	0.57773	0.222939	17.5995	0.388713	17.6914	0.171949	17.8371	0.237545	0.198954	0.145668	0.482473	17.3948	17.5422	17.4091	17.7542	17.6352	17.7911	17.5917	17.9745	17.6823	17.8544
sp|P14324|FPPS_HUMAN	FDPS	Farnesyl pyrophosphate synthase OS=Homo sapiens OX=9606 GN=FDPS PE=1 SV=4	-0.213917	20.8553	0.574628	-0.183898	20.6414	0.161114	20.6714	0.595207	20.7996	0.158279	0.50507	0.12826	0.276853	20.8818	20.8287	20.8111	20.8255	20.2875	20.6477	20.695	20.8794	20.7042	20.8153	Cytosol
sp|P14373|TRI27_HUMAN	TRIM27	Zinc finger protein RFP OS=Homo sapiens OX=9606 GN=TRIM27 PE=1 SV=1	-0.528577	19.168	0.0270499	-0.194146	18.6394	0.501019	18.9739	0.00248915	18.3305	-0.308891	0.0299345	-0.643322	0.080235	19.1739	19.1621	18.5991	18.6913	18.6279	19.1235	18.8242	18.4678	18.2381	18.2857	Cytosol
[truncated: 6,403 more rows]

## Sheet: (-AA) 12 hours
Reference	Gene.Symbol	Annotation	log2FC_1_control_aa.0_control	X0_control	q.val_1_control_aa.0_control	log2FC_2_fip200.0_control	X1_control_aa	q.val_2_fip200.0_control	X2_fip200	q.val_anova	X3_fip200_aa	log2FC_3_fip200_aa.1_control_aa	q.val_3_fip200_aa.1_control_aa	log2FC_3_fip200_aa.2_fip200	q.val_3_fip200_aa.2_fip200	log2FC_4_yipf4.0_control	X4_yipf4	q.val_4_yipf4.0_control	log2FC_4_yipf4.2_fip200	q.val_4_yipf4.2_fip200	X5_yipf4_aa	log2FC_5_yipf4_aa.1_control_aa	q.val_5_yipf4_aa.1_control_aa	log2FC_5_yipf4_aa.3_fip200_aa	q.val_5_yipf4_aa.3_fip200_aa	log2FC_5_yipf4_aa.4_yipf4	q.val_5_yipf4_aa.4_yipf4	X0_control_1	X0_control_2	X1_control_aa_1	X1_control_aa_2	X1_control_aa_3	X2_fip200_1	X2_fip200_2	X3_fip200_aa_1	X3_fip200_aa_2	X3_fip200_aa_3	X4_yipf4_1	X4_yipf4_2	X4_yipf4_3	X5_yipf4_aa_1	X5_yipf4_aa_2	X5_yipf4_aa_3	Compartment_ss	candidates
[truncated: 7,205 more rows]

[truncated: 1 more sheets: Golgi protein TM annotations]
