# Supplementary material for: Proteome census upon nutrient stress reveals Golgiphagy membrane receptors
Source: Nature. 2023 Sep 27;623(7985):167–74. doi: 10.1038/s41586-023-06657-6 (PMC10620096; doi:10.1038/s41586-023-06657-6)
Supplement: Supplementary file 5 — Proteome ruler analysis. Relevant to Fig. 1 and Extended Data Figs. 3 and 4. In .xlsx format. Details of the experiment underlying this data are provided in a tab in the table. [file 41586_2023_6657_MOESM5_ESM.xlsx]

## Sheet: Proteome Ruler Calculations 
Hickey et al. Proteome census during nutrient stress reveals Golgiphagy membrane receptors
Figure 1, Extended Data Fig 4	Abbreviations used in tabs:
fold change loss starved/untreated cells	Fold change (FC)
proteome ruler value calculation	Proteome ruler (PR)
Wisniewski et al proteome ruler calculations	Wisniewski (Wis)

## Sheet: DIA-FC_Wis-PR
	Compartment	avg_loss_candidates	all_molecules_lost_candidates	numberProtWithLoss_candidates	total_molecules_compartment_candidates	avg_molecules_compartment_candidates	avg_loss_allLoss	all_molecules_lost_allLoss	numberProtWithLoss_allLoss	total_molecules_compartment_allLoss	avg_molecules_compartment_allLoss	numberProtWithLoss	total_molecules_compartment	avg_molecules_compartment	percent_loss_candidates	percent_loss_allProt
1	Cytosol	25338	3.01523e+06	119	2.52381e+07	212085	72308.3	6.74636e+07	933	5.8034e+08	622015	1905	1.26964e+09	666478	0.237487	5.3136
2	Endosome	77008	1.0011e+06	13	7.40846e+06	569882	35768.2	1.96725e+06	55	1.41374e+07	257044	86	2.01172e+07	233921	4.97636	9.77895
3	ER	106405	4.46903e+06	42	2.68809e+07	640021	71073.9	8.03135e+06	113	5.41104e+07	478853	155	6.31939e+07	407703	7.07192	12.709
4	Golgi.membrane	20443.4	388425	19	2.60207e+06	136951	19270.6	443224	23	2.90731e+06	126405	33	6.00824e+06	182068	6.46488	7.37694
5	Golgi.membrane.associated	25867.7	310412	12	2.85802e+06	238169	23260.6	883903	38	6.60021e+06	173690	57	1.27489e+07	223664	2.43482	6.93319
6	Lysosome	14534.6	43603.8	3	636414	212138	25491.9	586314	23	4.02737e+06	175103	54	9.05677e+06	167718	0.481449	6.47376
7	Mitochondria	2290.42	4580.83	2	485863	242931	48767.8	3.60882e+06	74	2.61972e+07	354016	353	1.60702e+08	455248	0.00285051	2.24565
8	Nucleus	28565.2	285652	10	1.86357e+06	186357	29153	1.13697e+07	390	9.03987e+07	231792	898	3.28589e+08	365912	0.0869327	3.46014
9	Peroxisome	54448.3	108897	2	587220	293610	40336.2	564707	14	2.97045e+06	212175	20	3.87247e+06	193624	2.81207	14.5826
10	Plasma.Membrane	71878.8	143758	2	465069	232535	27356.4	765978	28	4.73255e+06	169020	62	1.43861e+07	232034	0.999282	5.32444

## Sheet: DIA-FC_DIA-PR
	Compartment_ss	avg_loss_candidates	all_molecules_lost_candidates	numberProtWithLoss_candidates	total_molecules_compartment_candidates	avg_molecules_compartment_candidates	avg_loss_allLoss	all_molecules_lost_allLoss	numberProtWithLoss_allLoss	total_molecules_compartment_allLoss	avg_molecules_compartment_allLoss	numberProtWithLoss	total_molecules_compartment	avg_molecules_compartment	percent_loss_candidates	percent_loss_allProt
1	Cytosol	102416	1.23923e+07	121	9.52614e+07	787284	313889	2.90661e+08	926	2.76705e+09	2.98818e+06	1870	5.99721e+09	3.20707e+06	0.206635	4.8466
2	Endosome	232438	3.0217e+06	13	2.23864e+07	1.72203e+06	110708	6.08891e+06	55	4.17663e+07	759387	86	5.86973e+07	682527	5.14793	10.3734
3	ER	309522	1.23809e+07	40	7.52886e+07	1.88222e+06	182738	2.02839e+07	111	1.36331e+08	1.22821e+06	152	1.533e+08	1.00856e+06	8.07623	13.2315
4	Golgi.membrane	44328.3	842238	19	6.01792e+06	316732	43803	1.00747e+06	23	6.93262e+06	301418	33	1.15852e+07	351067	7.26995	8.69618
5	Golgi.membrane.associated	43274.2	476016	11	3.13062e+06	284601	79325.2	3.01436e+06	38	1.68616e+07	443725	56	2.38549e+07	425980	1.99546	12.6362
6	Lysosome	39519.2	118557	3	1.61071e+06	536902	72859	1.67576e+06	23	1.1046e+07	480261	53	2.5074e+07	473094	0.47283	6.68325
7	Mitochondria	3473.26	6946.52	2	1.3757e+06	687852	180207	1.36957e+07	76	1.166e+08	1.53421e+06	350	5.04889e+08	1.44254e+06	0.00137585	2.71262
8	Nucleus	57263.4	515370	9	3.43025e+06	381139	85981.6	3.2759e+07	381	3.69055e+08	968649	881	1.07458e+09	1.21973e+06	0.04796	3.04853
9	Peroxisome	88391.7	176783	2	990968	495484	59688.5	835639	14	4.52723e+06	323374	20	5.71579e+06	285789	3.0929	14.6198
10	Plasma.Membrane	115150	230301	2	755446	377723	58610.7	1.58249e+06	27	1.01161e+07	374672	62	3.5452e+07	571807	0.649613	4.46375

## Sheet: TMT-FC_Wis-PR
	Compartment_ss	avg_loss_candidates	all_molecules_lost_candidates	numberProtWithLoss_candidates	total_molecules_compartment_candidates	avg_molecules_compartment_candidates	avg_loss_allLoss	all_molecules_lost_allLoss	numberProtWithLoss_allLoss	total_molecules_compartment_allLoss	avg_molecules_compartment_allLoss	numberProtWithLoss	total_molecules_compartment	avg_molecules_compartment	percent_loss_candidates	percent_loss_allProt
1	Cytosol	15317.4	3.09412e+06	202	3.55805e+07	176141	42778	6.72042e+07	1571	6.25763e+08	398321	2825	1.4841e+09	525345	0.208485	4.52828
2	Endosome	42871.8	814564	19	7.06204e+06	371686	22160.1	1.59553e+06	72	1.33374e+07	185242	115	2.22892e+07	193819	3.65452	7.15829
3	ER	38206.8	2.06317e+06	54	2.16516e+07	400956	40634.9	8.28951e+06	204	5.70643e+07	279727	246	7.39233e+07	300501	2.79096	11.2137
4	Golgi.membrane	7317.22	336592	46	2.91812e+06	63437.4	7674.98	498874	65	3.82759e+06	58886	78	7.55067e+06	96803.4	4.45778	6.60701
5	Golgi.membrane.associated	16344.3	294197	18	3.41244e+06	189580	19967.9	1.21804e+06	61	9.43426e+06	154660	86	1.63017e+07	189555	1.8047	7.47188
6	Lysosome	8988.61	80897.5	9	1.48023e+06	164470	29045.1	1.7427e+06	60	9.32558e+06	155426	83	1.16213e+07	140016	0.696112	14.9957
7	Mitochondria	11741.5	152639	13	2.19057e+06	168505	29811.7	8.1684e+06	274	7.25325e+07	264717	519	1.82833e+08	352279	0.0834856	4.46769
8	Nucleus	6733.48	94268.7	14	1.33248e+06	95177.5	26422.5	1.56685e+07	593	1.11779e+08	188497	1301	3.92479e+08	301675	0.0240188	3.9922
9	Peroxisome	17587.8	87938.8	5	955966	191193	25159.7	779951	31	4.61097e+06	148741	33	5.13661e+06	155655	1.712	15.1842
10	Plasma.Membrane	19844.6	138912	7	597568	85366.9	20104.3	1.48772e+06	74	9.47191e+06	127999	121	1.78852e+07	147811	0.776689	8.31817

## Sheet: TMT-FC_TMT-PR
	Compartment_ss	avg_loss_candidates	all_molecules_lost_candidates	numberProtWithLoss_candidates	total_molecules_compartment_candidates	avg_molecules_compartment_candidates	avg_loss_allLoss	all_molecules_lost_allLoss	numberProtWithLoss_allLoss	total_molecules_compartment_allLoss	avg_molecules_compartment_allLoss	numberProtWithLoss	total_molecules_compartment	avg_molecules_compartment	percent_loss_candidates	percent_loss_allProt
1	Cytosol	2703.47	540694	200	6.39073e+06	31953.7	8175.67	1.28849e+07	1576	1.5088e+08	95736.2	2843	3.72007e+08	130850	0.145345	3.46361
2	Endosome	8167.44	155181	19	1.45135e+06	76386.6	4114.28	292114	71	2.59397e+06	36534.8	115	3.58754e+06	31196	4.32556	8.14245
3	ER	7230.32	383207	53	4.71571e+06	88975.6	6855.38	1.40535e+06	205	1.12967e+07	55105.9	248	1.40212e+07	56536.9	2.73306	10.0231
4	Golgi.membrane	1777.48	85319.1	48	770914	16060.7	1571.57	108438	69	861494	12485.4	82	1.28077e+06	15619.2	6.66152	8.4666
5	Golgi.membrane.associated	2067.52	39282.8	19	490948	25839.4	3901.5	245795	63	1.56198e+06	24793.3	87	1.87574e+06	21560.3	2.09425	13.1039
6	Lysosome	2399.48	23994.8	10	356698	35669.8	4157.9	253632	61	1.44021e+06	23610.1	84	2.07396e+06	24690	1.15695	12.2293
7	Mitochondria	1204.89	15663.6	13	190861	14681.6	8351.31	2.33837e+06	280	1.963e+07	70107.3	530	4.56655e+07	86161.3	0.0343008	5.12065
8	Nucleus	763.689	10691.7	14	175537	12538.4	5644.04	3.36385e+06	596	2.98496e+07	50083.2	1310	3.49775e+08	267004	0.00305672	0.961718
9	Peroxisome	2116.85	10584.2	5	108461	21692.2	3412.87	105799	31	581209	18748.7	33	586475	17772	1.80472	18.0398
10	Plasma.Membrane	2292.64	18341.1	8	97718.4	12214.8	3614.88	289190	80	1.9002e+06	23752.5	129	2.67275e+06	20719	0.686225	10.8199

## Sheet: DIA_proteome-ruler_Results
Rank	accession	Protein.Ids	Protein.Names	Genes	First.Protein.Description	counts_ut	Intensity_ut	counts_aa	Intensity_aa	Mass	prot_ruler_copyNum_ut	foldchange	prot_ruler_copyNum_aa	hek_protein_copy_number	locale	candidate
1	P62937	P62937;F8WE65;A0A7I2V5J5;C9J5S7	PPIA_HUMAN	PPIA	Peptidyl-prolyl cis-trans isomerase A	4	2497500000	4	2880000000	18012	4.1491e+08	0.205584		9.44705e+06	Cytosol	NotCandidate
2	P10599	P10599;P10599-2	THIO_HUMAN	TXN	Thioredoxin	4	680750000	4	765500000	11737	1.73557e+08	0.169277		6.05484e+06	Cytosol	NotCandidate
3	Q8N257	P23527;Q6DN03;Q16778;Q8N257;Q6DRA6;P06899;P33778	H2B3B_HUMAN	H2BU1	Histone H2B type 3-B	4	764750000	4	861750000	13908	1.64538e+08	0.172281				NotCandidate
4	P62857	P62857	RS28_HUMAN	RPS28	40S ribosomal protein S28	4	414750000	4	428750000	7841	1.5828e+08	0.0478947		4.16227e+06	Cytosol	NotCandidate
5	P62258	P62258;P62258-2;K7EM20	1433E_HUMAN	YWHAE	14-3-3 protein epsilon	4	1467500000	4	1665000000	29174	1.50519e+08	0.182162		8.04701e+06	Cytosol	NotCandidate
6	P62979	P62987;P62979;P0CG48;P0CG47;Q96C32;F5H265;F5H2Z3;F5GYU3;F5H747;J3QKN0;F5H388;F5GXK7;M0R1V7;J3QSA3;F5H6Q2;B4DV12;J3QTR3;Q5PY61;J3QS39;F5GZ39	RS27A_HUMAN	RPS27A	Ubiquitin-40S ribosomal protein S27a	4	879000000	4	834500000	17965	1.4641e+08	-0.0749511	1.38998e+08		Cytosol	NotCandidate
7	Q05639	Q05639;A0A2U3TZH3;A0A2R8YDN5;A0A2R8Y488;A0A2R8Y660	EF1A2_HUMAN	EEF1A2	Elongation factor 1-alpha 2	4	2097500000	4	2015000000	50470	1.2436e+08	-0.057891	1.19468e+08	272884	Nucleus	NotCandidate
8	P61604	P61604;B8ZZ54	CH10_HUMAN	HSPE1	10 kDa heat shock protein, mitochondrial	4	342000000	4	413250000	10932	9.36132e+07	0.273018		4.88986e+06	Mitochondria	NotCandidate
9	P68104	P68104;Q5VTE0;Q5JR01;A0A7I2V5N4;A0A087WVQ9;A0A7I2V659;A6PW80;A0A7I2V3H3;A0A087WV01	EF1A1_HUMAN;EF1A3_HUMAN	EEF1A1;EEF1A1P5	Elongation factor 1-alpha 1	4	1532500000	4	1420000000	50141	9.14572e+07	-0.109996	8.47434e+07	1.20413e+07		NotCandidate
10	P11142	P0DMV8;P0DMV8-2;P11021;P0DMV9;P34931;P54652;P11142;P11142-2;E9PLF4;E9PQK7;A0A7P0TAI0;E9PI65;A0A7P0TB36;E9PKE3;E9PQQ4;E9PPY6;Q53FA3;E9PN25;E9PNE6;E9PK54;A0A0G2JIW1	HSP7C_HUMAN	HSPA8	Heat shock cognate 71 kDa protein	4	2080000000	4	1902500000	70898	8.7789e+07	-0.128687	8.02973e+07	7.85363e+06	Cytosol	NotCandidate
11	P63261	P63261;P60709;K7EM38;J3KT65;A0A6Q8PFE4;A0A2R8Y793;I3L4N8;C9JUM1;A0A804GS07;I3L1U9;A0A6Q8PH58;I3L3R2;E7EVS6;I3L3I0;A0A2R8YGF8;C9JZR7;G5E9R0	ACTG_HUMAN	ACTG1	Actin, cytoplasmic 2	4	1212500000	4	1322500000	41793	8.68138e+07	0.125283		2.06234e+07	Cytosol	NotCandidate
12	Q06830	Q06830;A0A0A0MSI0	PRDX1_HUMAN	PRDX1	Peroxiredoxin-1	4	622250000	4	662000000	22110	8.42145e+07	0.0893369		5.85829e+06	Cytosol	NotCandidate
13	P46776	P46776;E9PLL6	RL27A_HUMAN	RPL27A	60S ribosomal protein L27a	4	435750000	4	394500000	16561	7.87338e+07	-0.143475	7.12805e+07	2.04538e+06	Cytosol	NotCandidate
14	P14174	P14174	MIF_HUMAN	MIF	Macrophage migration inhibitory factor	4	303250000	4	613500000	12476	7.27337e+07	1.01656		4.86471e+06	Cytosol	NotCandidate
15	P35268	P35268;K7ERI7	RL22_HUMAN	RPL22	60S ribosomal protein L22	4	329750000	4	309500000	14787	6.67291e+07	-0.0914333	6.26313e+07	4.08845e+06	Cytosol	NotCandidate
16	P05387	P05387	RLA2_HUMAN	RPLP2	60S acidic ribosomal protein P2	4	255000000	4	192250000	11665	6.54133e+07	-0.407514	4.93165e+07	9.13763e+06		NotCandidate
17	P42677	P42677;Q71UM5;H0YMV8;C9JLI6	RS27_HUMAN	RPS27	40S ribosomal protein S27	4	191250000	4	155750000	9461	6.04888e+07	-0.296228	4.92608e+07	4.26877e+06		NotCandidate
18	P62851	P62851	RS25_HUMAN	RPS25	40S ribosomal protein S25	4	277250000	4	233500000	13742	6.03715e+07	-0.247765	5.08449e+07	5.80848e+06		NotCandidate
19	P07737	P07737;K7EJ44	PROF1_HUMAN	PFN1	Profilin-1	4	298250000	4	338000000	15054	5.92842e+07	0.180501		3.5853e+06	Cytosol	NotCandidate
20	P62805	P62805	H4_HUMAN	H4C1	Histone H4	4	218750000	4	366250000	11367	5.75854e+07	0.743546		3.18744e+07	Nucleus	NotCandidate
21	P62269	P62269;J3JS69	RS18_HUMAN	RPS18	40S ribosomal protein S18	4	332500000	4	294250000	17719	5.61517e+07	-0.176312	4.96921e+07	4.83675e+06	Cytosol	NotCandidate
22	P68371	P68371;P07437;P04350;Q5ST81;Q5JP53	TBB4B_HUMAN	TUBB4B	Tubulin beta-4B chain	4	935000000	4	1085000000	49831	5.61465e+07	0.214657		9.02515e+06	Cytosol	NotCandidate
23	P60174	P60174;P60174-3;P60174-4;U3KQF3;U3KPZ0	TPIS_HUMAN	TPI1	Triosephosphate isomerase	4	479750000	4	575250000	26669	5.38293e+07	0.261906		6.90293e+06	Cytosol	NotCandidate
24	P63220	P63220;Q8WVC2;Q9BYK1	RS21_HUMAN	RPS21	40S ribosomal protein S21	4	162500000	4	150000000	9111	5.33701e+07	-0.115477	4.92647e+07	6.84031e+06	Cytosol	NotCandidate
25	P23528	P23528;Q9Y281;Q9Y281-3;G3V1A4;E9PP50;E9PK25;E9PLJ3;E9PQB7	COF1_HUMAN	CFL1	Cofilin-1	4	323750000	4	318750000	18502	5.23602e+07	-0.0224549	5.15516e+07	7.07897e+06	Cytosol	NotCandidate
26	P26373	P26373;P26373-2;H3BUK8;J3KS98	RL13_HUMAN	RPL13	60S ribosomal protein L13	4	413000000	4	372750000	24261	5.09392e+07	-0.147933	4.59748e+07	4.26726e+06	Cytosol	NotCandidate
27	P30050	P30050	RL12_HUMAN	RPL12	60S ribosomal protein L12	4	303000000	4	285750000	17819	5.08827e+07	-0.0845643	4.79859e+07	4.1012e+06		NotCandidate
28	P07195	Q6ZMR3;P00338;P00338-2;P00338-3;P00338-4;P00338-5;P07195;P07864;A0A5F9ZHM4;A0A087WUM2;F5H245;F5H155;F5H5G7;A8MW50;G3XAP5;A0A3B3IS95	LDHB_HUMAN	LDHB	L-lactate dehydrogenase B chain	4	603000000	4	587500000	36638	4.92488e+07	-0.0375692	4.79829e+07	8.03843e+06	Cytosol	NotCandidate
29	Q9Y3U8	Q9Y3U8;J3QSB5;J3KTD3	RL36_HUMAN	RPL36	60S ribosomal protein L36	4	201500000	4	168750000	12254	4.92048e+07	-0.255892	4.12075e+07	5.71974e+06	Cytosol	NotCandidate
30	P18077	P18077	RL35A_HUMAN	RPL35A	60S ribosomal protein L35a	4	201500000	4	168000000	12538	4.80903e+07	-0.262319	4.00951e+07	2.48711e+06	Cytosol	NotCandidate
31	P61254	P61254;Q9UNX3;E5RIT6;J3QQV1;J3KS10;J3QRC4;J3QQQ9;J3QRI7	RL26_HUMAN	RPL26	60S ribosomal protein L26	4	275500000	4	229750000	17258	4.77685e+07	-0.261987	3.9836e+07	6.38162e+06	Cytosol	NotCandidate
32	P62899	P62899;P62899-2;P62899-3;C9JU56;B8ZZK4;B7Z4E3;B7Z4C8;H7C2W9	RL31_HUMAN	RPL31	60S ribosomal protein L31	4	218750000	4	204750000	14463	4.52585e+07	-0.0954196	4.2362e+07	3.46624e+06	Cytosol	NotCandidate
33	P06733	P06733;P06733-2;A0A2R8Y6G6	ENOA_HUMAN	ENO1	Alpha-enolase	4	707500000	4	760000000	47169	4.48828e+07	0.103269		9.58677e+06	Cytosol	NotCandidate
34	P39019	P39019;M0QYF7;M0R2L9;M0R140	RS19_HUMAN	RPS19	40S ribosomal protein S19	4	240750000	4	217750000	16060	4.48571e+07	-0.144863	4.05717e+07	1.83348e+06	Nucleus	NotCandidate
35	Q07020	Q07020;Q07020-2;A0A075B7A0;F8VYV2;J3QQ67;G3V203;H0YHA7	RL18_HUMAN	RPL18	60S ribosomal protein L18	4	318000000	4	264750000	21634	4.39846e+07	-0.264396	3.66193e+07	4.17643e+06	Cytosol	NotCandidate
36	P62826	P62826;J3KQE5;H0YFC6;F5H018;B5MDF5	RAN_HUMAN	RAN	GTP-binding nuclear protein Ran	4	354000000	4	386500000	24423	4.33725e+07	0.126719		5.4703e+06	Cytosol	NotCandidate
37	P46781	P46781;C9JM19;A8MXK4;F2Z3C0;B5MCT8	RS9_HUMAN	RPS9	40S ribosomal protein S9	4	319500000	4	285250000	22591	4.232e+07	-0.163589	3.77834e+07	3.06566e+06	Cytosol	NotCandidate
38	O75347	O75347;O75347-2;E5RJD8;E5RIW3;E5RHG6	TBCA_HUMAN	TBCA	Tubulin-specific chaperone A	4	178000000	4	166750000	12855	4.14342e+07	-0.0941905	3.88154e+07	2.73062e+06	Cytosol	NotCandidate
39	P62263	P62263;E5RH77;A0A2R8Y811	RS14_HUMAN	RPS14	40S ribosomal protein S14	4	224250000	4	195000000	16273	4.12359e+07	-0.201634	3.58573e+07	6.8516e+06		NotCandidate
40	P06748	P06748;P06748-2;P06748-3;A0A7I2V5J8;A0A7I2V579;A0A7I2V2X9;A0A7I2V433;A0A7I2V3U2;A0A7I2V3G5;A0A7I2V5S2;E5RI98;A0A7I2YQC0;A0A7I2V4G8	NPM_HUMAN	NPM1	Nucleophosmin	4	433000000	4	457500000	32575	3.97753e+07	0.0794047		1.58995e+07	Cytosol	NotCandidate
41	P61353	P61353;K7ELC7	RL27_HUMAN	RPL27	60S ribosomal protein L27	4	204250000	4	183250000	15798	3.86875e+07	-0.156523	3.47098e+07	5.31284e+06	Cytosol	NotCandidate
42	P05386	P05386	RLA1_HUMAN	RPLP1	60S acidic ribosomal protein P1	4	142500000	4	118750000	11514	3.70339e+07	-0.263034	3.08616e+07	4.90749e+06		NotCandidate
43	P62277	P62277	RS13_HUMAN	RPS13	40S ribosomal protein S13	4	210000000	4	162500000	17222	3.64877e+07	-0.36995	2.82345e+07	2.36909e+06		NotCandidate
44	P62081	P62081;A0A2R8Y623	RS7_HUMAN	RPS7	40S ribosomal protein S7	4	265750000	4	221500000	22127	3.59386e+07	-0.262763	2.99545e+07	6.50737e+06	Cytosol	NotCandidate
45	P22626	P22626;P22626-2;A0A7I2V323;A0A7I2V4I6;A0A7I2V4S4;A0A024RA28;A0A7I2V4N1;A0A7I2V3P7;A0A087WUI2;A0A7I2V3P1	ROA2_HUMAN	HNRNPA2B1	Heterogeneous nuclear ribonucleoproteins A2/B1	4	449000000	4	498500000	37430	3.58953e+07	0.150878		1.22427e+07	Cytosol	NotCandidate
46	P12277	P12277;G3V4N7;G3V461	KCRB_HUMAN	CKB	Creatine kinase B-type	4	503750000	4	629500000	42644	3.53482e+07	0.321498		6.19483e+06	Cytosol	NotCandidate
47	P23396	P23396;P23396-2;E9PPU1;E9PJH4;H0YCJ7;F2Z2S8;E9PK82;H0YF32;E9PQ96;E9PL09	RS3_HUMAN	RPS3	40S ribosomal protein S3	4	311750000	4	310750000	26688	3.49543e+07	-0.00463517	3.48422e+07	3.46863e+06	Cytosol	NotCandidate
48	P62424	P62424;Q5T8U3	RL7A_HUMAN	RPL7A	60S ribosomal protein L7a	4	345750000	4	275500000	29996	3.44913e+07	-0.327677	2.74833e+07	5.32607e+06	Cytosol	NotCandidate
49	P09651	P09651;P09651-2;P09651-3;A0A2R8Y4L2;A0A7I2YQX9;A0A7I2V334;F8VTQ5;A0A7I2V3R8;A0A7I2V5H0;A0A7I2V3W0;A0A7I2V2L6;A0A7I2V5T1;F8VZ49;F8W6I7;H0YH80	ROA1_HUMAN	HNRNPA1	Heterogeneous nuclear ribonucleoprotein A1	4	445000000	4	468500000	38747	3.43663e+07	0.0742437		8.10031e+06	Cytosol	NotCandidate
50	P62910	P62910;F8W727;D3YTB1	RL32_HUMAN	RPL32	60S ribosomal protein L32	4	180000000	4	178000000	15860	3.3961e+07	-0.0161197	3.35836e+07	3.35225e+06	Cytosol	NotCandidate
51	P53999	P53999;D6R970;D6RC37	TCP4_HUMAN	SUB1	Activated RNA polymerase II transcriptional coactivator p15	4	163250000	4	173000000	14395	3.39353e+07	0.083689		2.03713e+06	Nucleus	NotCandidate
52	Q9BQE3	P68363;P68363-2;P68366;P68366-2;A6NHL2;A6NHL2-2;Q71U36;Q71U36-2;Q9BQE3;A0A1W2PQM2;F5H5D3	TBA1C_HUMAN	TUBA1C	Tubulin alpha-1C chain	4	554750000	4	631000000	49895	3.32698e+07	0.185802		344124	Cytosol	NotCandidate
53	Q02878	Q02878;F8VR69;U3KQR5;F8VZ45	RL6_HUMAN	RPL6	60S ribosomal protein L6	4	362000000	4	313250000	32728	3.30978e+07	-0.208675	2.86406e+07	6.4528e+06	Cytosol	NotCandidate
54	P46778	P46778;M0R181;G3V1B3	RL21_HUMAN	RPL21	60S ribosomal protein L21	4	201500000	4	188000000	18565	3.24781e+07	-0.100047	3.03021e+07	4.04472e+06	Cytosol	NotCandidate
55	P62913	P62913;P62913-2;Q5VVC8	RL11_HUMAN	RPL11	60S ribosomal protein L11	4	216750000	4	214250000	20252	3.20259e+07	-0.0167368	3.16565e+07	2.93955e+06	Cytosol	NotCandidate
56	P10412	P16402;P10412;P16403	H14_HUMAN	H1-4	Histone H1.4	4	230000000	4	307750000	21865	3.14767e+07	0.420125		251935	Nucleus	NotCandidate
57	P18124	P18124;A8MUD9	RL7_HUMAN	RPL7	60S ribosomal protein L7	4	304000000	4	259250000	29226	3.11254e+07	-0.229727	2.65436e+07	3.62523e+06	Cytosol	NotCandidate
58	P36578	P36578;H3BTP7;H3BM89	RL4_HUMAN	RPL4	60S ribosomal protein L4	4	494000000	4	444500000	47697	3.09918e+07	-0.152328	2.78863e+07	5.5294e+06	Cytosol	NotCandidate
59	Q15185	Q15185;Q15185-3;Q15185-4;A0A087WYT3	TEBP_HUMAN	PTGES3	Prostaglandin E synthase 3	4	187750000	4	192500000	18697	3.00482e+07	0.0360455		2.18007e+06	Cytosol	NotCandidate
60	P62249	P62249;M0R1M5;Q6IPX4;M0R3H0	RS16_HUMAN	RPS16	40S ribosomal protein S16	4	165000000	4	148250000	16445	3.00234e+07	-0.154434	2.69756e+07	2.21887e+06		NotCandidate
61	P62750	P62750;H7BY10;K7EJV9;K7EMA7;K7ERT8;A8MUS3	RL23A_HUMAN	RPL23A	60S ribosomal protein L23a	4	176750000	4	159500000	17695	2.98895e+07	-0.148154	2.69725e+07	7.15619e+06	Cytosol	NotCandidate
62	P42766	P42766;F2Z388	RL35_HUMAN	RPL35	60S ribosomal protein L35	4	144500000	4	117250000	14551	2.97157e+07	-0.301482	2.41118e+07	7.38979e+06	Cytosol	NotCandidate
63	P08670	P08670;B0YJC5;B0YJC4	VIME_HUMAN	VIM	Vimentin	4	500000000	4	526500000	53652	2.78865e+07	0.0745054		3.37898e+06	Cytosol	NotCandidate
64	P25398	P25398	RS12_HUMAN	RPS12	40S ribosomal protein S12	4	135000000	4	128750000	14515	2.78309e+07	-0.068387	2.65424e+07	7.60034e+06	Cytosol	NotCandidate
65	P62888	P62888;A0A0C4DH44;E5RI99;A0A0B4J213	RL30_HUMAN	RPL30	60S ribosomal protein L30	4	116500000	4	123000000	12784	2.7269e+07	0.0783284		3.66676e+06	Cytosol	NotCandidate
66	Q02543	Q02543;M0R0P7;M0R117;M0R3D6;M0R1A7	RL18A_HUMAN	RPL18A	60S ribosomal protein L18a	4	188500000	4	166500000	20762	2.71677e+07	-0.179042	2.39969e+07	3.31609e+06	Cytosol	NotCandidate
67	P24534	P24534;C9JZW3	EF1B_HUMAN	EEF1B2	Elongation factor 1-beta	4	224500000	4	223250000	24764	2.71273e+07	-0.00805527	2.69762e+07	1.17375e+06		NotCandidate
68	P07437	Q13509;Q9BVA1;P07437;Q13885;G3V3J6;G3V2R8;G3V3W7;G3V2N6;G3V4U2;G3V3R4;G3V5W4	TBB5_HUMAN	TUBB	Tubulin beta chain	4	449750000	4	559750000	49671	2.70944e+07	0.315659		1.63793e+06	Cytosol	NotCandidate
69	P08238	P08238	HS90B_HUMAN	HSP90AB1	Heat shock protein HSP 90-beta	4	743250000	4	694000000	83264	2.67109e+07	-0.0989119	2.49409e+07	4.74923e+06	Cytosol	NotCandidate
70	P60842	P60842;P60842-2;J3KT12;J3QR64;J3QL43;J3QS69;J3QLN6;J3KS25;J3KSZ0;J3KTB5;J3QKZ9	IF4A1_HUMAN	EIF4A1	Eukaryotic initiation factor 4A-I	4	410250000	4	386750000	46154	2.6598e+07	-0.085102	2.50745e+07	6.09175e+06		NotCandidate
71	P62861	P62861;E9PR30	RS30_HUMAN	FAU	FAU ubiquitin-like and ribosomal protein S30	4	126250000	4	109000000	14390	2.62531e+07	-0.211955	2.26661e+07	2.79631e+06		NotCandidate
72	P62241	P62241;Q5JR95	RS8_HUMAN	RPS8	40S ribosomal protein S8	4	207500000	4	181250000	24205	2.56521e+07	-0.19513	2.2407e+07	3.53706e+06	Cytosol	NotCandidate
73	P62318	P62318;P62318-2;H3BT13	SMD3_HUMAN	SNRPD3	Small nuclear ribonucleoprotein Sm D3	4	115925000	4	149000000	13916	2.49272e+07	0.362121		2.83929e+06	Cytosol	NotCandidate
74	P61247	P61247;H0Y9Y4;E9PFI5;D6RI02;H0Y8L7	RS3A_HUMAN	RPS3A	40S ribosomal protein S3a	4	249250000	4	217250000	29945	2.4907e+07	-0.198237	2.17093e+07	6.481e+06	Cytosol	NotCandidate
75	P09429	P09429;Q5T7C4	HMGB1_HUMAN	HMGB1	High mobility group protein B1	4	204500000	4	224750000	24894	2.45815e+07	0.13622			Cytosol	NotCandidate
76	P08865	P08865;C9J9K3;A0A0C4DG17	RSSA_HUMAN	RPSA	40S ribosomal protein SA	4	263500000	4	259250000	32854	2.39995e+07	-0.023459	2.36124e+07	1.98605e+06	Cytosol	NotCandidate
77	P0C0S5	P0C0S5;Q71UI9;Q71UI9-2;Q71UI9-4;C9J0D1;A0A494C189	H2AV_HUMAN;H2AZ_HUMAN	H2AZ1;H2AZ2	Histone H2A.Z	4	107400000	4	122500000	13553	2.37126e+07	0.189788			Nucleus	NotCandidate
78	P30041	P30041	PRDX6_HUMAN	PRDX6	Peroxiredoxin-6	4	197250000	4	250500000	25035	2.35765e+07	0.344785		3.22368e+06	Cytosol	NotCandidate
79	P00918	P00918;E5RID5;E5RK37	CAH2_HUMAN	CA2	Carbonic anhydrase 2	4	229750000	4	290250000	29246	2.35071e+07	0.337231		3.9131e+06	Cytosol	NotCandidate
80	P04080	P04080	CYTB_HUMAN	CSTB	Cystatin-B	4	87300000	4	92850000	11140	2.34498e+07	0.0889203		4.68158e+06	Cytosol	NotCandidate
81	P62304	P62304	RUXE_HUMAN	SNRPE	Small nuclear ribonucleoprotein E	4	84650000	4	79800000	10804	2.34451e+07	-0.0851213	2.21019e+07	1.79689e+06	Cytosol	NotCandidate
82	P61313	P61313;P61313-2;E7EQV9;E7ENU7;A0A2R8YEM3;E7EX53;A0A2R8Y738	RL15_HUMAN	RPL15	60S ribosomal protein L15	4	187250000	4	185250000	24146	2.32053e+07	-0.0154922	2.29574e+07	1.58821e+06	Cytosol	NotCandidate
83	P18669	P18669	PGAM1_HUMAN	PGAM1	Phosphoglycerate mutase 1	4	223000000	4	253250000	28804	2.31666e+07	0.183519		4.56163e+06		NotCandidate
84	P99999	P99999;C9JFR7	CYC_HUMAN	CYCS	Cytochrome c	4	90025000	4	114750000	11749	2.29283e+07	0.350097		1.09975e+06	Mitochondria	NotCandidate
85	Q07955	Q07955;Q07955-2;Q07955-3;J3KSR8;J3KTL2	SRSF1_HUMAN	SRSF1	Serine/arginine-rich splicing factor 1	4	212000000	4	240500000	27745	2.28645e+07	0.181973		2.0889e+06	Cytosol	NotCandidate
86	P31946	P31946;P31946-2	1433B_HUMAN	YWHAB	14-3-3 protein beta/alpha	4	211000000	4	222250000	28082	2.24836e+07	0.0749404		2.654e+06	Cytosol	NotCandidate
87	P67809	P67809;P16989;P16989-2;P16989-3;Q9Y2T7;A0A0D9SEI8;H0Y449	YBOX1_HUMAN	YBX1	Y-box-binding protein 1	4	263000000	4	256250000	35924	2.19069e+07	-0.0375108	2.13447e+07	3.70845e+06	Cytosol	NotCandidate
88	P83731	P83731;C9JXB8;C9JNW5	RL24_HUMAN	RPL24	60S ribosomal protein L24	4	129250000	4	105000000	17779	2.17537e+07	-0.299775	1.76723e+07	3.13264e+06	Cytosol	NotCandidate
89	P27635	Q96L21;P27635;F8W7C6;H7C2C5;H7C123;X1WI28	RL10_HUMAN	RPL10	60S ribosomal protein L10	4	177750000	4	164000000	24577	2.16417e+07	-0.116154	1.99676e+07	3.71839e+06		NotCandidate
90	Q9UQ80	Q9UQ80;Q9UQ80-2;F8VR77;F8W0A3	PA2G4_HUMAN	PA2G4	Proliferation-associated protein 2G4	4	316250000	4	343750000	43787	2.1612e+07	0.120294		3.45895e+06	Cytosol	NotCandidate
91	P62829	P62829;J3KT29;J3KTJ3;C9JD32;J3QQT9	RL23_HUMAN	RPL23	60S ribosomal protein L23	4	106875000	4	109750000	14865	2.1514e+07	0.0382965		4.14146e+06	Cytosol	NotCandidate
92	Q04760	Q04760;Q04760-2	LGUL_HUMAN	GLO1	Lactoylglutathione lyase	4	148000000	4	181500000	20778	2.13142e+07	0.294372		2.65392e+06		NotCandidate
93	Q15365	Q15365	PCBP1_HUMAN	PCBP1	Poly(rC)-binding protein 1	4	267000000	4	272000000	37498	2.13066e+07	0.0267669		3.57516e+06	Cytosol	NotCandidate
94	P16949	P16949;P16949-2;A2A2D0	STMN1_HUMAN	STMN1	Stathmin	4	120750000	4	153000000	17303	2.08822e+07	0.341508		1.35823e+06	Cytosol	NotCandidate
95	P00558	P00558;P00558-2	PGK1_HUMAN	PGK1	Phosphoglycerate kinase 1	4	306500000	4	358500000	44615	2.0557e+07	0.226086		4.49055e+06	Cytosol	NotCandidate
96	Q01105	P0DME0;Q01105;Q01105-2;Q01105-3;Q01105-4;A0A0C4DFV9	SET_HUMAN	SET	Protein SET	4	227500000	4	243250000	33489	2.03278e+07	0.0965733		5.06861e+06	Cytosol	NotCandidate
97	Q07021	Q07021;I3L3Q7;I3L3B0	C1QBP_HUMAN	C1QBP	Complement component 1 Q subcomponent-binding protein, mitochondrial	4	210500000	4	274750000	31362	2.00844e+07	0.384299		2.05609e+06	Cytosol	NotCandidate
98	P49207	P49207	RL34_HUMAN	RPL34	60S ribosomal protein L34	4	85800000	4	69300000	13293	1.93141e+07	-0.308122	1.55999e+07	4.88725e+06	Cytosol	NotCandidate
99	P40429	P40429;Q6NVV1;A0A7I2V2L9;Q8J015;A0A7I2V5L3;M0QYS1	RL13A_HUMAN	RPL13A	60S ribosomal protein L13a	4	149500000	4	141500000	23577	1.89742e+07	-0.0793434	1.79588e+07	2.63861e+06	Cytosol	NotCandidate
100	P62244	P62244;I3L3P7;H3BVC7	RS15A_HUMAN	RPS15A	40S ribosomal protein S15a	4	93650000	4	89450000	14840	1.88836e+07	-0.0661975	1.80367e+07	2.1147e+06		NotCandidate
101	P13639	P13639	EF2_HUMAN	EEF2	Elongation factor 2	4	599250000	4	522750000	95338	1.88084e+07	-0.197037	1.64074e+07	6.13803e+06	Cytosol	NotCandidate
102	Q01469	Q01469;I6L8B7	FABP5_HUMAN	FABP5	Fatty acid-binding protein 5	4	92425000	4	93750000	15164	1.82384e+07	0.0205356		2.91734e+06	Cytosol	NotCandidate
103	P04406	P04406	G3P_HUMAN	GAPDH	Glyceraldehyde-3-phosphate dehydrogenase	4	219500000	4	170000000	36053	1.82181e+07	-0.368686	1.41097e+07	1.09276e+07	Cytosol	NotCandidate
104	P62942	P62942;A0A087WZM5;F6T7Q3;A0A7I2V3S6	FKB1A_HUMAN	FKBP1A	Peptidyl-prolyl cis-trans isomerase FKBP1A	4	72050000	4	95000000	11951	1.80402e+07	0.398929		2.90968e+06	Cytosol	NotCandidate
105	P10809	P10809;A0A7I2V599;A0A7I2V2X6;A0A7I2YQK6	CH60_HUMAN	HSPD1	60 kDa heat shock protein, mitochondrial	4	364750000	4	414250000	61055	1.78766e+07	0.183594		8.72241e+06	Mitochondria	NotCandidate
106	P84098	P84098;A0A7I2YQG2;A0A7I2V2L0;A0A7I2V638;A0A7I2V512;A0A7I2V4U6;J3QR09;J3KTE4	RL19_HUMAN	RPL19	60S ribosomal protein L19	4	136750000	4	114875000	23466	1.74381e+07	-0.251476	1.46486e+07	2.26475e+06	Cytosol	NotCandidate
107	P05388	P05388;P05388-2;F8W1K8;F8VZS0;F8VW21;F8VWS0	RLA0_HUMAN	RPLP0	60S acidic ribosomal protein P0	4	199250000	4	187750000	34274	1.73958e+07	-0.0857668	1.63918e+07	3.15106e+06	Cytosol	NotCandidate
108	Q9UHV9	Q9UHV9	PFD2_HUMAN	PFDN2	Prefoldin subunit 2	4	94550000	4	78400000	16648	1.69946e+07	-0.270224	1.40917e+07	1.04686e+06	Cytosol	Candidate
109	P62906	P62906	RL10A_HUMAN	RPL10A	60S ribosomal protein L10a	4	140250000	4	112000000	24831	1.69013e+07	-0.324502	1.34969e+07	4.06181e+06	Cytosol	NotCandidate
110	Q9HB71	Q9HB71;Q9HB71-3	CYBP_HUMAN	CACYBP	Calcyclin-binding protein	4	147500000	4	136000000	26210	1.68397e+07	-0.117108	1.55268e+07	3.53047e+06	Cytosol	NotCandidate
111	P62316	P62316;K7ERG4	SMD2_HUMAN	SNRPD2	Small nuclear ribonucleoprotein Sm D2	4	75550000	4	90650000	13527	1.67126e+07	0.262875		2.12225e+06	Cytosol	NotCandidate
112	P05141	P05141;P12236;Q9H0C2;P12235;V9GYG0	ADT2_HUMAN	SLC25A5	ADP/ATP translocase 2	4	179750000	4	195250000	32852	1.63726e+07	0.119331		3.97787e+06	Mitochondria	NotCandidate
113	P63244	P63244;H0Y9P0;H0Y8W2;D6RAC2;H0Y8R5;H0YAF8;H0YAM7;D6RF23;J3KPE3;D6REE5	RACK1_HUMAN	RACK1	Receptor of activated protein C kinase 1	4	191000000	4	217000000	35077	1.62938e+07	0.184122		3.87701e+06	Cytosol	NotCandidate
114	P32969	P32969;D6RAN4	RL9_HUMAN	RPL9	60S ribosomal protein L9	4	119000000	4	96150000	21863	1.62872e+07	-0.307603	1.31598e+07	2.69145e+06	Cytosol	NotCandidate
115	P55769	P55769;A0A3B3IUA2;B1AHD1;A0A3B3IRU2	NH2L1_HUMAN	SNU13	NHP2-like protein 1	4	76900000	4	84850000	14174	1.62347e+07	0.141931		1.74059e+06	Nucleus	NotCandidate
116	P62917	P62917;G3V1A1;E9PKU4;E9PKZ0	RL8_HUMAN	RPL8	60S ribosomal protein L8	4	150500000	4	125500000	28025	1.60695e+07	-0.262076	1.34001e+07	5.96777e+06	Cytosol	NotCandidate
117	P51991	P51991;P51991-2;A0A7I2V4G0;A0A7I2V4J6;A0A7I2V5D8;A0A7I2V2R3	ROA3_HUMAN	HNRNPA3	Heterogeneous nuclear ribonucleoprotein A3	4	212500000	4	248250000	39595	1.60594e+07	0.224331		2.4549e+06	Nucleus	NotCandidate
118	P63173	P63173;J3QL01;J3KT73	RL38_HUMAN	RPL38	60S ribosomal protein L38	4	44075000	4	43025000	8218	1.60486e+07	-0.0347854	1.56663e+07	2.1783e+06	Cytosol	NotCandidate
119	Q01130	Q01130;J3KP15	SRSF2_HUMAN	SRSF2	Serine/arginine-rich splicing factor 2	4	132250000	4	139500000	25476	1.55337e+07	0.0769974		2.35401e+06	Nucleus	NotCandidate
120	P46782	P46782;M0R0F0;M0R0R2	RS5_HUMAN	RPS5	40S ribosomal protein S5	4	118750000	4	107750000	22876	1.55333e+07	-0.14024	1.40944e+07	3.90721e+06		NotCandidate
121	Q92688	Q92688;Q92688-2	AN32B_HUMAN	ANP32B	Acidic leucine-rich nuclear phosphoprotein 32 family member B	4	149250000	4	195500000	28788	1.55136e+07	0.389438		1.35732e+06	Cytosol	NotCandidate
122	Q99497	Q99497;K7ELW0	PARK7_HUMAN	PARK7	Parkinson disease protein 7	4	102125000	4	113750000	19891	1.53634e+07	0.15553		3.92434e+06	Cytosol	NotCandidate
123	P19338	P19338;A0A7I2V506;A0A7I2V5M5;A0A7I2V3F3;A0A7I2V699;A0A7I2V349;A0A7I2V2S8;H7BY16;A0A7I2V428;A0A7I2V2U7;C9JLB1	NUCL_HUMAN	NCL	Nucleolin	4	393250000	4	441750000	76614	1.53593e+07	0.167783		3.40554e+06	Cytosol	NotCandidate
124	P62701	P62701;Q8TD47	RS4X_HUMAN	RPS4X	40S ribosomal protein S4, X isoform	4	149750000	4	130500000	29598	1.51396e+07	-0.198506	1.31935e+07	4.01622e+06	Cytosol	NotCandidate
125	P43487	P43487;P43487-2;F6WQW2;C9JJ34;C9JDM3	RANG_HUMAN	RANBP1	Ran-specific GTPase-activating protein	4	117750000	4	127000000	23310	1.51157e+07	0.109101		4.12251e+06		NotCandidate
126	P47914	P47914;A0A3B3ITT5	RL29_HUMAN	RPL29	60S ribosomal protein L29	4	89275000	4	76675000	17752	1.50485e+07	-0.2195	1.29246e+07	981549	Cytosol	NotCandidate
127	Q08170	Q08170;Q13247;Q13247-2;Q13247-3;A0A590UK80;A0A0D9SGD2;A0A590UJP7;A0A590UJK4;A0A0D9SEM4;A0A590UK01	SRSF4_HUMAN	SRSF4	Serine/arginine-rich splicing factor 4	4	284750000	4	292500000	56678	1.50335e+07	0.0387408		1.30096e+06	Nucleus	NotCandidate
128	O14737	O14737;O14737-2;K7EQA1	PDCD5_HUMAN	PDCD5	Programmed cell death protein 5	4	71125000	4	67375000	14285	1.48988e+07	-0.0781434	1.41133e+07	2.48126e+06		NotCandidate
129	P14618	P14618;P14618-2;P14618-3;A0A804F729;B4DNK4;A0A804F6T5;H3BR70	KPYM_HUMAN	PKM	Pyruvate kinase PKM	4	286000000	4	312500000	57937	1.47714e+07	0.127841		7.31084e+06	Cytosol	NotCandidate
130	P15880	P15880;E9PQD7;H0YEN5	RS2_HUMAN	RPS2	40S ribosomal protein S2	4	154500000	4	139000000	31324	1.47592e+07	-0.152522	1.32785e+07	3.89512e+06		NotCandidate
131	P62280	P62280;M0QZC5;M0R1H6	RS11_HUMAN	RPS11	40S ribosomal protein S11	4	88175000	4	80025000	18431	1.43155e+07	-0.139919	1.29923e+07	3.67104e+06		NotCandidate
132	P35637	P35637;P35637-2;H3BPE7	FUS_HUMAN	FUS	RNA-binding protein FUS	4	254250000	4	291000000	53426	1.42403e+07	0.194771		2.88439e+06	Nucleus	NotCandidate
133	P09211	P09211	GSTP1_HUMAN	GSTP1	Glutathione S-transferase P	4	111000000	4	128250000	23356	1.42212e+07	0.208399		3.17493e+06	Cytosol	NotCandidate
134	Q16629	Q16629;Q16629-2;Q16629-3;Q16629-4;A0A0B4J1Z1;C9JAB2	SRSF7_HUMAN	SRSF7	Serine/arginine-rich splicing factor 7	4	129750000	4	126000000	27367	1.4187e+07	-0.0423108	1.3777e+07	2.71188e+06	Cytosol	NotCandidate
135	P23284	P23284;A0A7P0TB45;A0A7P0Z497	PPIB_HUMAN	PPIB	Peptidyl-prolyl cis-trans isomerase B	4	108875000	4	89325000	23743	1.37215e+07	-0.285537	1.12577e+07	2.2904e+06	ER	Candidate
136	P50990	P50990;P50990-2;P50990-3;H7C4C8	TCPQ_HUMAN	CCT8	T-complex protein 1 subunit theta	4	270750000	4	235250000	59621	1.35888e+07	-0.202767	1.1807e+07	3.51453e+06	Cytosol	NotCandidate
137	P50914	P50914;E7EPB3	RL14_HUMAN	RPL14	60S ribosomal protein L14	4	106125000	4	84775000	23432	1.35525e+07	-0.324054	1.0826e+07	3.91792e+06	Cytosol	NotCandidate
138	P40227	P40227;P40227-2	TCPZ_HUMAN	CCT6A	T-complex protein 1 subunit zeta	4	260500000	4	239500000	58024	1.34342e+07	-0.121258	1.23512e+07	3.93406e+06	Cytosol	NotCandidate
139	P62753	P62753;A2A3R7	RS6_HUMAN	RPS6	40S ribosomal protein S6	4	127500000	4	113250000	28681	1.33023e+07	-0.170986	1.18156e+07	5.40667e+06		NotCandidate
140	P31943	P31943;H0YB39;G8JLB6	HNRH1_HUMAN	HNRNPH1	Heterogeneous nuclear ribonucleoprotein H	4	218000000	4	227250000	49229	1.32509e+07	0.0599522		5.39387e+06	Nucleus	NotCandidate
141	Q9Y5S9	Q9Y5S9;Q9Y5S9-2	RBM8A_HUMAN	RBM8A	RNA-binding protein 8A	4	87950000	4	87125000	19889	1.32322e+07	-0.0135968	1.31081e+07	3.31976e+06	Cytosol	NotCandidate
142	P63104	P63104;P63104-2;B0AZS6;B7Z2E6;E7EX29;H0YB80	1433Z_HUMAN	YWHAZ	14-3-3 protein zeta/delta	4	121750000	4	137250000	27745	1.31309e+07	0.172884		5.75208e+06	Cytosol	NotCandidate
143	P63165	P63165;G2XKQ0;B8ZZN6;B9A032;B8ZZJ0	SUMO1_HUMAN	SUMO1	Small ubiquitin-related modifier 1	4	50600000	4	48700000	11557	1.31013e+07	-0.0552156	1.26094e+07	1.25998e+06	Cytosol	NotCandidate
144	P59190	P59190;P59190-2;A0A2R8Y7G7;A0A2R8YFB8;J3QSF4;G3V196;G3V562	RAB15_HUMAN	RAB15	Ras-related protein Rab-15	4	104575000	4	96150000	24391	1.28295e+07	-0.121179	1.17959e+07	2027.28	Cytosol	Candidate
145	P49773	P49773;D6RC06;A0A6Q8PGQ8;H0YC49;D6REP8;D6RE99;D6RD60	HINT1_HUMAN	HINT1	Adenosine 5'-monophosphoramidase HINT1	4	59100000	4	73225000	13802	1.28132e+07	0.309178		2.84567e+06	Cytosol	NotCandidate
146	P09669	P09669	COX6C_HUMAN	COX6C	Cytochrome c oxidase subunit 6C	4	37500000	4	33025000	8781	1.2779e+07	-0.183332	1.12541e+07		Mitochondria	NotCandidate
147	P05455	P05455	LA_HUMAN	SSB	Lupus La protein	4	199250000	4	242250000	46837	1.27297e+07	0.281917		2.33624e+06	Nucleus	NotCandidate
148	P46777	P46777;A0A2R8Y6J3	RL5_HUMAN	RPL5	60S ribosomal protein L5	4	145000000	4	134750000	34363	1.26266e+07	-0.105768	1.17341e+07	6.28022e+06	Cytosol	NotCandidate
149	Q07666	Q07666;Q07666-2;Q07666-3;Q5VWX1;O75525;O75525-2;A0A6Q8PGH5	KHDR1_HUMAN	KHDRBS1	KH domain-containing, RNA-binding, signal transduction-associated protein 1	4	200000000	4	196500000	48227	1.24094e+07	-0.0254707	1.21922e+07	3.13262e+06	Cytosol	NotCandidate
150	P12004	P12004	PCNA_HUMAN	PCNA	Proliferating cell nuclear antigen	4	117000000	4	152000000	28769	1.21695e+07	0.377563		3.97145e+06	Nucleus	NotCandidate
151	P60660	P60660;P60660-2;F8W1R7;F8W180;J3KND3;F8VPF3;B7Z6Z4;G8JLA2;G3V1V0;G3V1Y7;F8VZU9	MYL6_HUMAN	MYL6	Myosin light polypeptide 6	4	68800000	4	67325000	16930	1.21602e+07	-0.0312662	1.18995e+07	1.13418e+06		NotCandidate
152	P22087	P22087;M0R1H0;M0R2U2;M0R2Q4;M0R2B0;M0R0P1;M0R299;M0QXL5	FBRL_HUMAN	FBL	rRNA 2'-O-methyltransferase fibrillarin	4	135000000	4	140250000	33784	1.19573e+07	0.0550414		1.26424e+06	Nucleus	NotCandidate
153	P39687	P39687;O43423;H0YN26	AN32A_HUMAN	ANP32A	Acidic leucine-rich nuclear phosphoprotein 32 family member A	4	113750000	4	138750000	28585	1.19076e+07	0.286621		4.11211e+06	Cytosol	NotCandidate
154	Q9Y5L4	Q9Y5L4;K7EIT2	TIM13_HUMAN	TIMM13	Mitochondrial import inner membrane translocase subunit Tim13	4	41775000	4	27025000	10500	1.19052e+07	-0.628345	7.70171e+06	1.84113e+06	Mitochondria	NotCandidate
155	P52272	P52272;P52272-2;A0A087X0X3;M0R2I7;M0QZM1	HNRPM_HUMAN	HNRNPM	Heterogeneous nuclear ribonucleoprotein M	4	307000000	4	317500000	77516	1.18511e+07	0.0485179		2.3017e+06	Nucleus	NotCandidate
156	P61513	P61513;A6NKH3;M0R2L6;C9J4Z3;M0R0A1;G5E9R3;Q6P4E4;E9PEL3	RL37A_HUMAN	RPL37A	60S ribosomal protein L37a	4	40350000	4	39900000	10275	1.17509e+07	-0.0161799	1.16199e+07	7.53104e+06	Cytosol	NotCandidate
157	P39023	P39023;G5E9G0;H7C422;H7C3M2;B5MCW2	RL3_HUMAN	RPL3	60S ribosomal protein L3	4	180500000	4	178750000	46109	1.17139e+07	-0.0140556	1.16003e+07	4.83813e+06	Cytosol	NotCandidate
158	O00571	O15523;O15523-2;O15523-3;O00571;O00571-2;A0A2R8YF78;A0A2R8Y7T2;F6S8Q4;C9J8G5;A0A2R8YCW1;A0A2R8Y4D2;A0A2R8Y645;A0A2U3TZJ9;A0A2R8Y4A4;A0A2R8YFR4;A0A2R8Y5G6;A0A0D9SG12;A0A0D9SF53;A0A0D9SFB3;A0A2R8YFS5;A0A2R8YDT5;C9J081;A0A2R8YDH3	DDX3X_HUMAN	DDX3X	ATP-dependent RNA helicase DDX3X	4	286000000	4	281000000	73243	1.16845e+07	-0.025445	1.14802e+07	1.73331e+06	Cytosol	NotCandidate
159	P63208	P63208;P63208-2;E5RJR5;E7ERH2;E5RGM3;F8W8N3	SKP1_HUMAN	SKP1	S-phase kinase-associated protein 1	4	72150000	4	56750000	18658	1.15713e+07	-0.346379	9.10146e+06	1.402e+06		NotCandidate
160	P62854	Q5JNZ5;P62854	RS26_HUMAN	RPS26	40S ribosomal protein S26	4	49850000	4	51025000	13015	1.14612e+07	0.0336108				NotCandidate
161	Q15181	Q15181;Q5SQT6	IPYR_HUMAN	PPA1	Inorganic pyrophosphatase	4	123500000	4	133500000	32660	1.13152e+07	0.112329		2.56121e+06	Cytosol	NotCandidate
162	P38159	P38159;P38159-2;Q96E39;H3BUY5	RBMX_HUMAN	RBMX	RNA-binding motif protein, X chromosome	4	158750000	4	158250000	42332	1.12216e+07	-0.00455109	1.11863e+07	1.8163e+06	Nucleus	NotCandidate
163	O14979	O14979;O14979-2;O14979-3;A0A087WUK2	HNRDL_HUMAN	HNRNPDL	Heterogeneous nuclear ribonucleoprotein D-like	4	172250000	4	179250000	46438	1.10993e+07	0.0574691		1.52906e+06	Cytosol	NotCandidate
164	P62314	P62314;J3QLI9	SMD1_HUMAN	SNRPD1	Small nuclear ribonucleoprotein Sm D1	4	49050000	4	55550000	13282	1.10506e+07	0.179534		6.81604e+06	Cytosol	NotCandidate
165	P09936	P09936;D6RE83;D6R956	UCHL1_HUMAN	UCHL1	Ubiquitin carboxyl-terminal hydrolase isozyme L1	4	91300000	4	113250000	24824	1.10055e+07	0.310824		2.12368e+06	Cytosol	NotCandidate
166	P40926	P40926;P40926-2;G3XAL0	MDHM_HUMAN	MDH2	Malate dehydrogenase, mitochondrial	4	130000000	4	180000000	35503	1.09569e+07	0.469485		3.26133e+06	Mitochondria	NotCandidate
167	P98179	P98179	RBM3_HUMAN	RBM3	RNA-binding protein 3	4	62775000	4	41925000	17170	1.09402e+07	-0.582379	7.30657e+06	2.04155e+06	Cytosol	NotCandidate
168	P62266	P62266	RS23_HUMAN	RPS23	40S ribosomal protein S23	4	57150000	4	52550000	15808	1.08181e+07	-0.121063	9.94733e+06	3.56104e+06	Cytosol	NotCandidate
169	A8MWD9	P62308;A8MWD9;C9JVQ0;F5H013;Q49AN9	RUXGL_HUMAN;RUXG_HUMAN	SNRPG;SNRPGP15	Putative small nuclear ribonucleoprotein G-like protein 15	4	30775000	4	36300000	8544	1.07782e+07	0.238211				NotCandidate
170	P61981	P61981	1433G_HUMAN	YWHAG	14-3-3 protein gamma	4	100950000	4	110750000	28303	1.06729e+07	0.133666		1.96908e+06	Cytosol	NotCandidate
171	P46783	P46783;A0A2R8YFH6;F6U211;S4R435;A0A2R8Y7H1;A0A1W2PQS6	RS10_HUMAN	RPS10	40S ribosomal protein S10	4	66475000	4	57750000	18898	1.05257e+07	-0.202991	9.14422e+06	2.84472e+06	Cytosol	NotCandidate
172	P25789	P25789;P25789-2;H0YMZ1;H0YMV3;H0YKS0;H0YL69;H0YMA1;H0YN18;H0YKT8;H0YLC2	PSA4_HUMAN	PSMA4	Proteasome subunit alpha type-4	4	101550000	4	94650000	29484	1.03063e+07	-0.101516	9.60605e+06	1.75104e+06	Cytosol	NotCandidate
173	P61081	P61081;M0QYI6	UBC12_HUMAN	UBE2M	NEDD8-conjugating enzyme Ubc12	4	70950000	4	88375000	20900	1.01582e+07	0.316836		1.15638e+06		NotCandidate
174	P08708	P08708;H0YN88;A0A075B716;H0YN73;H3BNC9	RS17_HUMAN	RPS17	40S ribosomal protein S17	4	52675000	4	46850000	15550	1.01364e+07	-0.169069	9.0155e+06	8.92836e+06		NotCandidate
175	P29966	P29966	MARCS_HUMAN	MARCKS	Myristoylated alanine-rich C-kinase substrate	4	105900000	4	113750000	31555	1.00424e+07	0.103164		1.77448e+06	Cytosol	NotCandidate
176	P27348	P27348;E9PG15	1433T_HUMAN	YWHAQ	14-3-3 protein theta	4	92025000	4	99350000	27764	9.91823e+06	0.110494		2.34961e+06	Cytosol	NotCandidate
177	Q13185	Q13185	CBX3_HUMAN	CBX3	Chromobox protein homolog 3	4	68100000	4	78225000	20811	9.79185e+06	0.199975		4.25845e+06	Nucleus	NotCandidate
178	O75964	O75964;A0A3B3ITX4;E9PN17	ATP5L_HUMAN	ATP5MG	ATP synthase subunit g, mitochondrial	4	37375000	4	37325000	11428	9.78637e+06	-0.00193132	9.77327e+06	779455	Mitochondria	NotCandidate
179	O14818	O14818;O14818-2;H0Y586	PSA7_HUMAN	PSMA7	Proteasome subunit alpha type-7	4	91050000	4	90550000	27887	9.76987e+06	-0.00794438	9.71622e+06	2.36865e+06	Cytosol	NotCandidate
180	P24666	P24666;P24666-4;G5E9R5	PPAC_HUMAN	ACP1	Low molecular weight phosphotyrosine protein phosphatase	4	58250000	4	69500000	18042	9.66099e+06	0.254755		1.10407e+06	Cytosol	NotCandidate
181	P60891	P21108;P11908;P11908-2;P60891;P60891-2;A0A6Q8PGP2;A0A0B4J207;A0A2R8Y7H4;A0A0A0MRQ9;H7C540;B1ALA9	PRPS1_HUMAN	PRPS1	Ribose-phosphate pyrophosphokinase 1	4	111750000	4	119500000	34834	9.59963e+06	0.0967358		2.16797e+06		NotCandidate
182	Q13283	Q13283;Q13283-2;A0A7P0P2U7;A0A7I2V533;A0A7I2YQB1;A0A7I2V651;E5RIF8;E5RH42;A0A7I2V2S5;E5RJU8;A0A7I2YQN9;A0A7I2V5M7;A0A7I2YQU8;A0A7I2YQQ8	G3BP1_HUMAN	G3BP1	Ras GTPase-activating protein-binding protein 1	4	167000000	4	134750000	52164	9.57979e+06	-0.309563	7.7298e+06	1.84364e+06	Cytosol	NotCandidate
183	P28072	P28072;I3L3X7;A0A087X2I4	PSB6_HUMAN	PSMB6	Proteasome subunit beta type-6	4	80750000	4	80975000	25358	9.5288e+06	0.0040143		824636	Cytosol	NotCandidate
184	P13073	P13073	COX41_HUMAN	COX4I1	Cytochrome c oxidase subunit 4 isoform 1, mitochondrial	4	62100000	4	58450000	19577	9.49196e+06	-0.0873902	8.93406e+06	1.50952e+06	Mitochondria	NotCandidate
185	P06576	P06576;F8W079;H0YH81	ATPB_HUMAN	ATP5F1B	ATP synthase subunit beta, mitochondrial	4	179000000	4	215000000	56560	9.47009e+06	0.264377		3.68135e+06	Mitochondria	NotCandidate
186	Q99832	Q99832;Q99832-2;Q99832-3;Q99832-4	TCPH_HUMAN	CCT7	T-complex protein 1 subunit eta	4	186250000	4	166000000	59367	9.38775e+06	-0.166057	8.36707e+06	3.28257e+06	Cytosol	NotCandidate
187	P20618	P20618	PSB1_HUMAN	PSMB1	Proteasome subunit beta type-1	4	82525000	4	82825000	26489	9.32246e+06	0.00523506		1.27865e+06	Cytosol	NotCandidate
188	Q9BRA2	Q9BRA2;I3L0K2;I3L3M7;I3L2R6	TXD17_HUMAN	TXNDC17	Thioredoxin domain-containing protein 17	4	43375000	4	46850000	13941	9.31014e+06	0.111185		465099	Cytosol	NotCandidate
189	P51858	P51858;P51858-2;P51858-3	HDGF_HUMAN	HDGF	Hepatoma-derived growth factor	4	83250000	4	91825000	26788	9.29939e+06	0.141437		1.46486e+06	Cytosol	NotCandidate
190	P60900	P60900;P60900-2;P60900-3;G3V5Z7;G3V295;G3V3I1	PSA6_HUMAN	PSMA6	Proteasome subunit alpha type-6	4	84850000	4	92750000	27399	9.26675e+06	0.128433		2.14858e+06	Cytosol	NotCandidate
191	P06493	P06493;P06493-2;A0A024QZP7;A0A087WZZ9	CDK1_HUMAN	CDK1	Cyclin-dependent kinase 1	4	105500000	4	103025000	34095	9.25917e+06	-0.0342485	9.04196e+06	1.17395e+06	Cytosol	NotCandidate
192	P09661	P09661;H0YKK0	RU2A_HUMAN	SNRPA1	U2 small nuclear ribonucleoprotein A'	4	87750000	4	91975000	28416	9.24048e+06	0.0678426		1.75143e+06	Nucleus	NotCandidate
193	Q15233	Q15233;Q15233-2;A0A7I2V4J2;C9IZL7;C9J4X2;A0A7P0MRW0;A0A7I2V535;A0A7I2V464;A0A7I2V5Y7;C9JYS8;A0A7I2V4N2;A0A7I2V4K9	NONO_HUMAN	NONO	Non-POU domain-containing octamer-binding protein	4	165000000	4	155250000	54232	9.10414e+06	-0.0878728	8.56617e+06	3.31959e+06	Nucleus	NotCandidate
194	P54819	P54819;P54819-2;P54819-3;P54819-4;P54819-5;P54819-6;F8VY04;A0A5K1VW67;F8W1A4	KAD2_HUMAN	AK2	Adenylate kinase 2, mitochondrial	4	80425000	4	93750000	26478	9.08901e+06	0.221175		2.47884e+06	Mitochondria	NotCandidate
195	P62312	P62312	LSM6_HUMAN	LSM6	U6 snRNA-associated Sm-like protein LSm6	4	27550000	4	29725000	9128	9.03143e+06	0.109624		920923	Cytosol	NotCandidate
196	P06454	P06454;P06454-2;B8ZZQ6	PTMA_HUMAN	PTMA	Prothymosin alpha	4	36750000	4	40025000	12203	9.01159e+06	0.123157		2.1928e+06	Nucleus	NotCandidate
197	P31949	P31949	S10AB_HUMAN	S100A11	Protein S100-A11	4	35325000	4	43900000	11740	9.00377e+06	0.313531		815064	Cytosol	NotCandidate
198	P45973	P45973	CBX5_HUMAN	CBX5	Chromobox protein homolog 5	4	66650000	4	82600000	22225	8.97365e+06	0.309537		1.15255e+06	Nucleus	NotCandidate
199	P35232	P35232;P35232-2;E7ESE2;C9JZ20;E9PCW0;C9JW96	PHB1_HUMAN	PHB1	Prohibitin 1	4	88025000	4	103400000	29804	8.83776e+06	0.232251				NotCandidate
200	P23246	P23246;P23246-2	SFPQ_HUMAN	SFPQ	Splicing factor, proline- and glutamine-rich	4	224750000	4	230750000	76149	8.83173e+06	0.0380095		3.64508e+06	Cytosol	NotCandidate
201	Q15819	Q15819;H0YBP9;G3V113;H0YBX6	UB2V2_HUMAN	UBE2V2	Ubiquitin-conjugating enzyme E2 variant 2	4	48225000	4	55350000	16363	8.81901e+06	0.198802		450875		NotCandidate
202	P41567	O60739;P41567;K7EM18	EIF1_HUMAN	EIF1	Eukaryotic translation initiation factor 1	4	37400000	4	23375000	12732	8.78993e+06	-0.678072	5.49371e+06	2.25403e+06	Cytosol	NotCandidate
203	P56537	P56537;P56537-2;A0A0U1RQV5	IF6_HUMAN	EIF6	Eukaryotic translation initiation factor 6	4	77250000	4	94575000	26599	8.69048e+06	0.291924		1.46126e+06	Cytosol	NotCandidate
204	P50991	P50991;P50991-2	TCPD_HUMAN	CCT4	T-complex protein 1 subunit delta	4	166000000	4	144250000	57924	8.57551e+06	-0.202612	7.45191e+06	3.20598e+06	Cytosol	NotCandidate
205	Q9H3K6	Q9H3K6;Q9H3K6-2;H3BVE0;H3BTW0;A0A087WZT3;H3BV85;A0A0B4J295	BOLA2_HUMAN	BOLA2	BolA-like protein 2	4	28975000	4	28375000	10117	8.57003e+06	-0.0301883	8.39256e+06	2.57767e+06	Cytosol	NotCandidate
206	P47813	P47813;O14602;A6NJH9;X6RAC9	IF1AX_HUMAN	EIF1AX	Eukaryotic translation initiation factor 1A, X-chromosomal	4	46825000	4	48825000	16460	8.51253e+06	0.060341				NotCandidate
207	P56385	P56385	ATP5I_HUMAN	ATP5ME	ATP synthase subunit e, mitochondrial	4	22475000	4	19825000	7933	8.4776e+06	-0.181	7.47801e+06	969308	Mitochondria	NotCandidate
208	O60869	O60869;O60869-2;O60869-3	EDF1_HUMAN	EDF1	Endothelial differentiation-related factor 1	4	46225000	4	33975000	16369	8.45017e+06	-0.4442	6.2108e+06	1.20771e+06	Cytosol	NotCandidate
209	O00299	O00299	CLIC1_HUMAN	CLIC1	Chloride intracellular channel protein 1	4	75475000	4	95825000	26923	8.38861e+06	0.344403		1.66349e+06	Cytosol	NotCandidate
210	P10606	P10606	COX5B_HUMAN	COX5B	Cytochrome c oxidase subunit 5B, mitochondrial	4	38075000	4	43950000	13696	8.31872e+06	0.207019		1.09501e+06	Mitochondria	NotCandidate
211	O15212	O15212	PFD6_HUMAN	PFDN6	Prefoldin subunit 6	4	40425000	4	32625000	14583	8.29495e+06	-0.30927	6.69444e+06	916701		NotCandidate
212	Q99584	Q99584	S10AD_HUMAN	S100A13	Protein S100-A13	4	31575000	4	29300000	11471	8.23669e+06	-0.107882	7.64323e+06	529256	Cytosol	Candidate
213	P30101	P30101;H7BZJ3	PDIA3_HUMAN	PDIA3	Protein disulfide-isomerase A3	4	155000000	4	129250000	56782	8.1683e+06	-0.262104	6.81131e+06	2.7292e+06	ER	Candidate
214	P32119	P32119	PRDX2_HUMAN	PRDX2	Peroxiredoxin-2	4	59625000	4	74775000	21892	8.14992e+06	0.326639		3.41128e+06	Cytosol	NotCandidate
215	P07197	P07197;P07197-2;E7EMV2;E7ESP9	NFM_HUMAN	NEFM	Neurofilament medium polypeptide	4	278500000	4	246000000	102472	8.13262e+06	-0.179019	7.18357e+06	308738	Cytosol	NotCandidate
216	P28066	P28066;P28066-2	PSA5_HUMAN	PSMA5	Proteasome subunit alpha type-5	4	71550000	4	77400000	26411	8.10654e+06	0.113382		3.31642e+06	Cytosol	NotCandidate
217	Q9NP97	Q9NP97;B1AKR6	DLRB1_HUMAN	DYNLRB1	Dynein light chain roadblock-type 1	4	29175000	4	33450000	10922	7.99317e+06	0.197274		1.56145e+06	Cytosol	NotCandidate
218	Q96IX5	Q96IX5	ATPMK_HUMAN	ATP5MK	ATP synthase membrane subunit K, mitochondrial	4	17250000	4	12740000	6458	7.99285e+06	-0.437231	5.90312e+06			NotCandidate
219	Q9Y2S6	Q9Y2S6;A0A024R1R8	TMA7_HUMAN	TMA7	Translation machinery-associated protein 7	4	18850000	4	14072500	7066	7.98267e+06	-0.421686	5.95948e+06			NotCandidate
220	P49368	P49368;P49368-2;Q5SZW8;E9PRC8;B4DUR8;Q5SZX6;E9PQ35	TCPG_HUMAN	CCT3	T-complex protein 1 subunit gamma	4	159500000	4	152500000	60534	7.88446e+06	-0.0647472	7.53843e+06	3.16469e+06	Cytosol	NotCandidate
221	Q00839	Q00839;Q00839-2;A0A1W2PRZ7;A0A1W2PPL4;A0A1W2PPS1;A0A1W2PQD4;A0A1W2PPH7;A0A1X7SBS1;A0A1W2PQ74;A0A1W2PP35;A0A1W2PQL0;Q5RI18;A0A1W2PP34	HNRPU_HUMAN	HNRNPU	Heterogeneous nuclear ribonucleoprotein U	4	238250000	4	273500000	90584	7.87031e+06	0.199065		3.58357e+06	Cytosol	NotCandidate
222	P52292	P52292;A0A7I2V351;A0A7I2V3Z3;A0A7I2YQE1;A0A7I2V487	IMA1_HUMAN	KPNA2	Importin subunit alpha-1	4	151750000	4	105750000	57862	7.84776e+06	-0.521039	5.46887e+06	2.58849e+06	Cytosol	NotCandidate
223	Q15056	Q15056;Q15056-2;A0A7I2V4E4;A0A7I2V3D5;A0A7I2V3E4	IF4H_HUMAN	EIF4H	Eukaryotic translation initiation factor 4H	4	71625000	4	72600000	27385	7.82641e+06	0.0195063		1.24579e+06	Cytosol	NotCandidate
224	Q16658	Q16658;C9JPH9;C9JFC0;A0A0A0MSB2	FSCN1_HUMAN	FSCN1	Fascin	4	141750000	4	147000000	54530	7.77854e+06	0.0524674		1.07355e+06	Cytosol	NotCandidate
225	O00244	O00244;E5RIM7;E5RGN3	ATOX1_HUMAN	ATOX1	Copper transport protein ATOX1	4	19175000	4	15850000	7402	7.7517e+06	-0.274744	6.40753e+06	1.17499e+06		NotCandidate
226	P50502	Q8NFI4;P50502	F10A1_HUMAN	ST13	Hsc70-interacting protein	4	105925000	4	94950000	41332	7.66871e+06	-0.157803	6.87415e+06		Cytosol	NotCandidate
227	O43390	O43390;O43390-2;O43390-4;A0A6Q8PEX7	HNRPR_HUMAN	HNRNPR	Heterogeneous nuclear ribonucleoprotein R	4	180500000	4	204250000	70943	7.61339e+06	0.178337		1.19201e+06	Cytosol	NotCandidate
228	P17987	P17987;E7EQR6;E7ERF2	TCPA_HUMAN	TCP1	T-complex protein 1 subunit alpha	4	153250000	4	143500000	60344	7.59936e+06	-0.0948363	7.11588e+06	3.99505e+06	Cytosol	NotCandidate
229	P30086	P30086	PEBP1_HUMAN	PEBP1	Phosphatidylethanolamine-binding protein 1	4	53350000	4	66150000	21057	7.58138e+06	0.310253		4.62734e+06	Cytosol	NotCandidate
230	Q15287	Q15287;Q15287-2;Q15287-3;H3BV80;H3BTC0;H3BPG5;H3BMM9	RNPS1_HUMAN	RNPS1	RNA-binding protein with serine-rich domain 1	4	85900000	4	75300000	34208	7.51408e+06	-0.190008	6.58685e+06	549108	Cytosol	NotCandidate
231	P00492	P00492	HPRT_HUMAN	HPRT1	Hypoxanthine-guanine phosphoribosyltransferase	4	61650000	4	81725000	24579	7.5055e+06	0.406677		3.13299e+06	Cytosol	NotCandidate
232	P61586	P61586;P08134;P62745;Q5JR05;C9JX21;A0A7I2YQV1;C9JNR4;U3KQV3;Q5JR06;Q5JR07;C9JRM1;A0A7I2V3G1;U3KQA9;E9PN11;E9PLA2;Q5JR08;E9PQH6;A0A7I2V5E6	RHOA_HUMAN	RHOA	Transforming protein RhoA	4	54500000	4	54050000	21768	7.49184e+06	-0.0119616	7.42998e+06	2.85908e+06	Cytosol	NotCandidate
233	P78417	P78417;P78417-3;Q5TA02	GSTO1_HUMAN	GSTO1	Glutathione S-transferase omega-1	4	68950000	4	95475000	27566	7.48464e+06	0.469572		1.08457e+06	Cytosol	Candidate
234	P78371	P78371;P78371-2;F5GWF6;F8VQ14	TCPB_HUMAN	CCT2	T-complex protein 1 subunit beta	4	143250000	4	131500000	57488	7.45638e+06	-0.123472	6.84477e+06	4.12795e+06	Cytosol	NotCandidate
235	P09234	P09234;A0A0A0MRR7	RU1C_HUMAN	SNRPC	U1 small nuclear ribonucleoprotein C	4	42800000	4	37075000	17394	7.363e+06	-0.207164	6.37811e+06	1.04152e+06	Nucleus	NotCandidate
236	O14950	P19105;O14950;J3QRS3	ML12A_HUMAN;ML12B_HUMAN	MYL12A;MYL12B	Myosin regulatory light chain 12B	4	48625000	4	47925000	19779	7.35641e+06	-0.0209198	7.25051e+06	16549.6		NotCandidate
237	Q9Y4Z0	Q9Y4Z0;V9GZ56;M0QXB0	LSM4_HUMAN	LSM4	U6 snRNA-associated Sm-like protein LSm4	4	37575000	4	45250000	15350	7.32489e+06	0.268145		423457	Nucleus	NotCandidate
238	P60903	P60903	S10AA_HUMAN	S100A10	Protein S100-A10	4	27350000	4	21950000	11203	7.30522e+06	-0.31732	5.86288e+06	462394		NotCandidate
239	Q9GZT3	Q9GZT3;Q9GZT3-2;H0YJ40;H0YJI1;G3V2S9;A0A087WUN7;G3V4X6	SLIRP_HUMAN	SLIRP	SRA stem-loop-interacting RNA-binding protein, mitochondrial	4	30125000	4	37325000	12349	7.29971e+06	0.309181		1.53985e+06		NotCandidate
240	Q16576	Q16576;Q16576-2;Q5JP01;E9PC52	RBBP7_HUMAN	RBBP7	Histone-binding protein RBBP7	4	115750000	4	129750000	47820	7.24306e+06	0.164722		2.67756e+06	Nucleus	NotCandidate
241	P14625	P14625;A0A7P0TAE1;A0A7P0TBC2;A0A7P0TAY2;A0A7P0T823;H0YIV0;A0A7P0TAT8;A0A087WT78;A0A7P0T917	ENPL_HUMAN	HSP90B1	Endoplasmin	4	223250000	4	189250000	92469	7.22447e+06	-0.238367	6.12421e+06	2.0236e+06	ER	NotCandidate
242	Q9Y265	Q9Y265;H7C4G5	RUVB1_HUMAN	RUVBL1	RuvB-like 1	4	120000000	4	126500000	50228	7.14901e+06	0.076103		2.37759e+06	Cytosol	NotCandidate
243	P49458	P49458	SRP09_HUMAN	SRP9	Signal recognition particle 9 kDa protein	4	24050000	4	24375000	10112	7.11686e+06	0.0193653		1.27658e+06	Cytosol	NotCandidate
244	Q9UBQ5	Q9UBQ5;Q9UBQ5-2;K7ES31;K7ERF1	EIF3K_HUMAN	EIF3K	Eukaryotic translation initiation factor 3 subunit K	4	59250000	4	49475000	25060	7.07486e+06	-0.260115	5.90766e+06	981950	Cytosol	NotCandidate
245	Q9UK45	Q9UK45;A0A087X2I5	LSM7_HUMAN	LSM7	U6 snRNA-associated Sm-like protein LSm7	4	27400000	4	32875000	11602	7.06689e+06	0.262815		403253	Nucleus	NotCandidate
246	P63167	P63167;F8VXI7;F8VRV5;F8VXL2	DYL1_HUMAN	DYNLL1	Dynein light chain 1, cytoplasmic	4	24300000	4	24050000	10366	7.01464e+06	-0.0149194	6.94248e+06	2.34245e+06	Cytosol	NotCandidate
247	Q9NPA8	Q9NPA8;Q9NPA8-2	ENY2_HUMAN	ENY2	Transcription and mRNA export factor ENY2	4	26975000	4	22725000	11529	7.00133e+06	-0.247343	5.89824e+06	520681	Nucleus	NotCandidate
248	P23526	P23526;P23526-2	SAHH_HUMAN	AHCY	Adenosylhomocysteinase	4	110000000	4	113000000	47716	6.89825e+06	0.0388192		3.12162e+06	Cytosol	NotCandidate
249	P61224	P62834;P61224;P61224-2;P61224-3;F5GWU8;F5H491;E7ESV4;F5GX62;F5GYH7;F5H7Y6;A0A075B6Q0;F5H0B7;F5H004;F5H500;F5H4H0;F5H6R7;F5GYB5;F5H077	RAP1B_HUMAN	RAP1B	Ras-related protein Rap-1b	4	47425000	4	44625000	20825	6.81448e+06	-0.0877956	6.41215e+06	1.20327e+06		Candidate
250	Q13263	Q13263;Q13263-2	TIF1B_HUMAN	TRIM28	Transcription intermediary factor 1-beta	4	200000000	4	224000000	88550	6.75853e+06	0.163499		2.29775e+06	Nucleus	NotCandidate
251	Q7RTV0	Q7RTV0	PHF5A_HUMAN	PHF5A	PHD finger-like domain-containing protein 5A	4	28000000	4	32425000	12405	6.75417e+06	0.21168		652897	Nucleus	NotCandidate
252	P11940	P11940;P11940-2;Q4VXU2;Q4VXU2-2;A0A6Q8JFT6;A0A087WTT1;A0A6I8PLA1;H0YAR2;H0YAP2;A0A6I8PS38;A0A7I2YQE4;E7EQV3;E7ERJ7;A0A7I2V4N4;A0A7I2YQ88	PABP1_HUMAN	PABPC1	Polyadenylate-binding protein 1	4	159250000	4	137500000	70671	6.74293e+06	-0.211862	5.822e+06	2.47586e+06	Cytosol	NotCandidate
253	P17844	P17844;P17844-2;J3KTQ4;J3QRQ7;J3KTA4;A0A7I2V2S0;X6RLV5;J3QR02;A0A7I2V507	DDX5_HUMAN	DDX5	Probable ATP-dependent RNA helicase DDX5	4	155000000	4	125250000	69148	6.70753e+06	-0.307458	5.42012e+06	2.84455e+06	Nucleus	NotCandidate
254	P30626	P30626;P30626-2;P30626-3;C9J0K6	SORCN_HUMAN	SRI	Sorcin	4	48575000	4	54775000	21676	6.7057e+06	0.173304		857970	Cytosol	NotCandidate
255	P08758	P08758;D6RBE9;D6RBL5	ANXA5_HUMAN	ANXA5	Annexin A5	4	80525000	4	99925000	35937	6.70501e+06	0.311409		1.61241e+06		NotCandidate
256	Q15286	Q15286;Q15286-2;F5H157	RAB35_HUMAN	RAB35	Ras-related protein Rab-35	4	51550000	4	55725000	23025	6.69946e+06	0.112352		310221	Cytosol	NotCandidate
257	O75821	O75821;K7EP16;K7ENA8;K7ER90;K7EL20	EIF3G_HUMAN	EIF3G	Eukaryotic translation initiation factor 3 subunit G	4	79475000	4	70900000	35611	6.67816e+06	-0.164715	5.95762e+06	1.55162e+06	Cytosol	NotCandidate
258	P19623	P19623;K7EL89	SPEE_HUMAN	SRM	Spermidine synthase	4	74825000	4	89625000	33825	6.61941e+06	0.260381		1.61962e+06		NotCandidate
259	P20962	P20962;F5GXR3	PTMS_HUMAN	PTMS	Parathymosin	4	25200000	4	30600000	11530	6.54006e+06	0.280108		702757		NotCandidate
260	P14854	P14854	CX6B1_HUMAN	COX6B1	Cytochrome c oxidase subunit 6B1	4	22150000	4	23475000	10192	6.50317e+06	0.0838185		489919	Mitochondria	NotCandidate
261	P52565	P52565;P52565-2;J3KTF8;J3KRY1;J3QQX2	GDIR1_HUMAN	ARHGDIA	Rho GDP-dissociation inhibitor 1	4	50300000	4	65650000	23207	6.48574e+06	0.384237		3.37708e+06	Cytosol	NotCandidate
262	P30049	P30049	ATPD_HUMAN	ATP5F1D	ATP synthase subunit delta, mitochondrial	4	37900000	4	37050000	17490	6.48425e+06	-0.0327243	6.33883e+06	1.99405e+06	Mitochondria	NotCandidate
263	Q9BZL1	Q9BZL1;K7EQ43	UBL5_HUMAN	UBL5	Ubiquitin-like protein 5	4	18425000	4	5550000	8547	6.45066e+06	-1.7311	1.94308e+06	1.16395e+06	Cytosol	NotCandidate
264	P61088	P61088;F8VZ29;F8VSD4;F8VV71	UBE2N_HUMAN	UBE2N	Ubiquitin-conjugating enzyme E2 N	4	36925000	4	60500000	17138	6.4472e+06	0.712337			Cytosol	NotCandidate
265	Q13162	Q13162;A6NG45	PRDX4_HUMAN	PRDX4	Peroxiredoxin-4	4	65525000	4	47825000	30540	6.4202e+06	-0.45428	4.68594e+06	1.66932e+06	ER	Candidate
266	P11021	P11021;A0A7P0TAI0	BIP_HUMAN	HSPA5	Endoplasmic reticulum chaperone BiP	4	154250000	4	144000000	72333	6.38115e+06	-0.0992017	5.95712e+06	2.51683e+06	ER	Candidate
267	Q9Y2B0	Q9Y2B0;Q9Y2B0-2;F8VP03;F8VXJ7;H0YIH9;F8W031;F8W1U5	CNPY2_HUMAN	CNPY2	Protein canopy homolog 2	4	44025000	4	37800000	20652	6.37893e+06	-0.219937	5.47697e+06	821638	ER	Candidate
268	Q71UM5	Q71UM5;H0YMV8;C9JLI6	RS27L_HUMAN	RPS27L	40S ribosomal protein S27-like	4	20125000	4	21475000	9477	6.35441e+06	0.0936693		318976		NotCandidate
269	P61086	P61086;P61086-3;D6RDM7	UBE2K_HUMAN	UBE2K	Ubiquitin-conjugating enzyme E2 K	4	47475000	4	61125000	22407	6.34004e+06	0.364595		983507	Cytosol	NotCandidate
270	O43447	O43447;A0A7I2V2H6;A0A7I2V5V0;A0A7I2V343;A0A7I2YQS4;C9JQD4	PPIH_HUMAN	PPIH	Peptidyl-prolyl cis-trans isomerase H	4	40500000	4	41825000	19208	6.30933e+06	0.0464436		822481	Cytosol	NotCandidate
271	P63279	P63279;B0QYN7;H3BQQ9;H3BPC4	UBC9_HUMAN	UBE2I	SUMO-conjugating enzyme UBC9	4	37950000	4	53250000	18007	6.30639e+06	0.488682		2.02735e+06	Cytosol	NotCandidate
272	Q15691	Q15691	MARE1_HUMAN	MAPRE1	Microtubule-associated protein RP/EB family member 1	4	63000000	4	67800000	29999	6.28412e+06	0.105933		1.75249e+06	Cytosol	NotCandidate
273	P52815	P52815;B4DLN1	RM12_HUMAN	MRPL12	39S ribosomal protein L12, mitochondrial	4	44750000	4	51125000	21348	6.27258e+06	0.192141		1.76214e+06	Mitochondria	NotCandidate
274	Q02790	Q02790;H0YFG2	FKBP4_HUMAN	FKBP4	Peptidyl-prolyl cis-trans isomerase FKBP4	4	108500000	4	107750000	51805	6.26713e+06	-0.0100072	6.22381e+06	2.59649e+06	Cytosol	NotCandidate
275	P21796	P21796	VDAC1_HUMAN	VDAC1	Voltage-dependent anion-selective channel protein 1	4	64450000	4	79975000	30773	6.26706e+06	0.311369		2.03007e+06		NotCandidate
276	Q9NR31	Q9NR31;Q9NR31-2	SAR1A_HUMAN	SAR1A	GTP-binding protein SAR1a	4	46525000	4	44375000	22367	6.22428e+06	-0.068259	5.93665e+06	1.4701e+06		Candidate
277	Q96CX2	Q68DU8;Q96CX2	KCD12_HUMAN	KCTD12	BTB/POZ domain-containing protein KCTD12	4	73950000	4	77225000	35701	6.19824e+06	0.0625178		391576	Plasma.Membrane	NotCandidate
278	P12268	P12268;A0A7I2YQK5;A0A7I2V2T3;E7ETK5;H0Y4R1	IMDH2_HUMAN	IMPDH2	Inosine-5'-monophosphate dehydrogenase 2	4	115500000	4	105000000	55805	6.19326e+06	-0.137504	5.63024e+06	3.15869e+06	Cytosol	NotCandidate
279	O60506	O60506;O60506-2;O60506-3;O60506-4;A0A7I2V5Q6;A0A7I2YQN2;F6UXX1;A0A7I2V2F2;A0A7I2V309;A0A7I2V4Z0;B7Z645	HNRPQ_HUMAN	SYNCRIP	Heterogeneous nuclear ribonucleoprotein Q	4	144000000	4	166750000	69603	6.19078e+06	0.211618		1.83791e+06	Cytosol	NotCandidate
280	P07196	P07196	NFL_HUMAN	NEFL	Neurofilament light polypeptide	4	127250000	4	118250000	61517	6.18975e+06	-0.105825	5.75197e+06	72877.8	Cytosol	NotCandidate
281	Q13242	Q13242	SRSF9_HUMAN	SRSF9	Serine/arginine-rich splicing factor 9	4	52475000	4	56375000	25542	6.14763e+06	0.103425		879776	Nucleus	NotCandidate
282	P52597	P52597	HNRPF_HUMAN	HNRNPF	Heterogeneous nuclear ribonucleoprotein F	4	93750000	4	100875000	45672	6.14231e+06	0.105678		1.41304e+06	Nucleus	NotCandidate
283	P62841	P62841;K7EM56;S4R417;A0A0B4J2B4;K7ELC2	RS15_HUMAN	RPS15	40S ribosomal protein S15	4	34800000	4	29900000	17040	6.11111e+06	-0.218942	5.25064e+06	4.51021e+06		NotCandidate
284	P48643	P48643;P48643-2;E7ENZ3;E9PCA1;B7ZAR1	TCPE_HUMAN	CCT5	T-complex protein 1 subunit epsilon	4	121500000	4	110500000	59671	6.09289e+06	-0.13691	5.54127e+06	4.23231e+06	Cytosol	NotCandidate
285	P62995	P62995;P62995-3	TRA2B_HUMAN	TRA2B	Transformer-2 protein homolog beta	4	68150000	4	74200000	33666	6.05738e+06	0.122706		1.24859e+06	Nucleus	NotCandidate
286	Q04917	Q04917;A2IDB2	1433F_HUMAN	YWHAH	14-3-3 protein eta	4	57050000	4	60800000	28219	6.04957e+06	0.0918444		1.78781e+06		NotCandidate
287	O00151	O00151	PDLI1_HUMAN	PDLIM1	PDZ and LIM domain protein 1	4	72675000	4	67750000	36072	6.02872e+06	-0.101238	5.62017e+06	1.35969e+06	Cytosol	NotCandidate
288	P25788	P25788;P25788-2;G3V5N4;G3V3W4	PSA3_HUMAN	PSMA3	Proteasome subunit alpha type-3	4	57050000	4	56150000	28433	6.00404e+06	-0.0229409	5.90932e+06	1.59599e+06	Cytosol	NotCandidate
289	Q9NZI8	Q9NZI8	IF2B1_HUMAN	IGF2BP1	Insulin-like growth factor 2 mRNA-binding protein 1	4	127000000	4	152500000	63481	5.98647e+06	0.263981		1.7847e+06	Cytosol	NotCandidate
290	Q96FJ2	P63167;Q96FJ2	DYL2_HUMAN	DYNLL2	Dynein light chain 2, cytoplasmic	4	20550000	4	20650000	10350	5.94131e+06	0.00700339		300448	Cytosol	NotCandidate
291	Q9P258	Q9P258	RCC2_HUMAN	RCC2	Protein RCC2	4	111250000	4	151250000	56085	5.93559e+06	0.44313		1.01219e+06	Cytosol	NotCandidate
292	Q9Y3B4	Q9Y3B4	SF3B6_HUMAN	SF3B6	Splicing factor 3B subunit 6	4	28575000	4	28925000	14585	5.8626e+06	0.0175635		558526	Nucleus	NotCandidate
293	Q9Y266	Q9Y266	NUDC_HUMAN	NUDC	Nuclear migration protein nudC	4	74900000	4	71725000	38243	5.86058e+06	-0.0624897	5.61215e+06	2.73876e+06	Cytosol	NotCandidate
294	Q96K17	Q96K17;Q96K17-2;E9PL10	BT3L4_HUMAN	BTF3L4	Transcription factor BTF3 homolog 4	4	33750000	4	36425000	17271	5.84745e+06	0.110041		1.28524e+06		NotCandidate
295	O95881	O95881	TXD12_HUMAN	TXNDC12	Thioredoxin domain-containing protein 12	4	37400000	4	34050000	19206	5.827e+06	-0.135383	5.30506e+06	503475	ER	Candidate
296	P26583	P26583;D6R9A6	HMGB2_HUMAN	HMGB2	High mobility group protein B2	4	46050000	4	62750000	24034	5.73342e+06	0.446414		4.0922e+06	Cytosol	NotCandidate
297	O15511	O15511;O15511-2;B1ALC0	ARPC5_HUMAN	ARPC5	Actin-related protein 2/3 complex subunit 5	4	31125000	4	28725000	16320	5.70689e+06	-0.115767	5.26684e+06	573905	Cytosol	NotCandidate
298	P51149	P51149;C9J4V0;A0A6Q8PH84;A0A6Q8PG52;C9IZZ0;C9J7D1;C9J4S4;C9J8S3;C9J592	RAB7A_HUMAN	RAB7A	Ras-related protein Rab-7a	4	44775000	4	38525000	23490	5.70378e+06	-0.216898	4.90761e+06	1.88273e+06	Endosome	Candidate
299	P18085	P18085;C9JAK5;U3KQF2	ARF4_HUMAN	ARF4	ADP-ribosylation factor 4	4	39075000	4	33950000	20511	5.70063e+06	-0.202834	4.95294e+06	706837	Golgi.membrane.associated	NotCandidate
300	P33552	P33552	CKS2_HUMAN	CKS2	Cyclin-dependent kinases regulatory subunit 2	4	18700000	4	9235000	9860	5.67512e+06	-1.01785	2.80266e+06	440481		NotCandidate
301	O43684	O43684;O43684-2;J3QT28;J3QSX4	BUB3_HUMAN	BUB3	Mitotic checkpoint protein BUB3	4	69525000	4	74375000	37155	5.59931e+06	0.0972859		1.2983e+06	Nucleus	NotCandidate
302	P49721	P49721;A0A087WVV1	PSB2_HUMAN	PSMB2	Proteasome subunit beta type-2	4	42575000	4	39925000	22836	5.57886e+06	-0.0927141	5.23161e+06	1.12907e+06	Cytosol	NotCandidate
303	Q15907	P62491;P62491-2;Q15907;Q15907-2;H3BSC1;H3BMH2;B4DQU5	RB11B_HUMAN	RAB11B	Ras-related protein Rab-11B	4	45625000	4	37025000	24489	5.57497e+06	-0.301325	4.52412e+06	1.40252e+06	Endosome	Candidate
304	P37837	P37837	TALDO_HUMAN	TALDO1	Transaldolase	4	69525000	4	77450000	37540	5.54188e+06	0.155733		2.02848e+06	Cytosol	NotCandidate
305	Q04837	Q04837;A0A0G2JLD8;C9K0U8;E7EUY5	SSBP_HUMAN	SSBP1	Single-stranded DNA-binding protein, mitochondrial	4	31775000	4	41050000	17260	5.50878e+06	0.36949		3.12553e+06	Mitochondria	NotCandidate
306	P13693	P13693;P13693-2;Q56UQ5;E9PJF7;J3KPG2;A0A0B4J2C3;Q5W0H4	TCTP_HUMAN	TPT1	Translationally-controlled tumor protein	4	36025000	4	35150000	19595	5.50135e+06	-0.0354737	5.36773e+06	3.4197e+06	Cytosol	NotCandidate
307	P56381	P56381;Q5VTU8	AT5EL_HUMAN;ATP5E_HUMAN	ATP5F1E;ATP5F1EP2	ATP synthase subunit epsilon, mitochondrial	4	10607500	2	9770000	5780	5.49156e+06	-0.118654	5.05798e+06		Mitochondria	NotCandidate
308	P27797	P27797;K7EJB9;K7EL50;A0A7P0T861	CALR_HUMAN	CALR	Calreticulin	4	88350000	4	67900000	48142	5.49152e+06	-0.379819	4.22042e+06	3.1033e+06	ER	Candidate
309	P05198	P05198;G3V4T5;H0YJS4	IF2A_HUMAN	EIF2S1	Eukaryotic translation initiation factor 2 subunit 1	4	66150000	4	73500000	36112	5.48137e+06	0.152003		789192	Cytosol	NotCandidate
310	P30040	P30040;F8VY02	ERP29_HUMAN	ERP29	Endoplasmic reticulum resident protein 29	4	53025000	4	44375000	28993	5.47265e+06	-0.256926	4.5799e+06	961570	ER	NotCandidate
311	P58546	P58546	MTPN_HUMAN	MTPN	Myotrophin	4	23550000	4	28625000	12895	5.46487e+06	0.281549		2.00004e+06	Cytosol	NotCandidate
312	P42771	P42771;P42771-2;P42771-4;P42772;K7ES20;K7ENC6;J3QRG6	CDN2A_HUMAN	CDKN2A	Cyclin-dependent kinase inhibitor 2A	4	30100000	4	23800000	16533	5.44785e+06	-0.338802	4.3076e+06	1.33125e+06	Cytosol	NotCandidate
313	P16989	P16989;P16989-2;P16989-3	YBOX3_HUMAN	YBX3	Y-box-binding protein 3	4	72675000	4	60575000	40090	5.4245e+06	-0.262737	4.52135e+06	1.64318e+06	Cytosol	NotCandidate
314	P15954	P15954;D6R9Z7	COX7C_HUMAN	COX7C	Cytochrome c oxidase subunit 7C, mitochondrial	4	13100000	4	13350000	7246	5.40983e+06	0.0272729		158986	Mitochondria	NotCandidate
315	Q13257	Q13257;Q13257-2	MD2L1_HUMAN	MAD2L1	Mitotic spindle assembly checkpoint protein MAD2A	4	42425000	4	37250000	23510	5.39983e+06	-0.187674	4.74116e+06	476675	Cytosol	NotCandidate
316	Q09028	Q09028;Q09028-2;Q09028-3;Q09028-4	RBBP4_HUMAN	RBBP4	Histone-binding protein RBBP4	4	85925000	4	73775000	47656	5.39526e+06	-0.219946	4.63236e+06	2.23125e+06	Nucleus	NotCandidate
317	P61160	P61160;P61160-2;A0A1B0GWH0;A0A1B0GWD0	ARP2_HUMAN	ACTR2	Actin-related protein 2	4	79850000	4	72550000	44761	5.33809e+06	-0.138317	4.85007e+06	1.15868e+06	Cytosol	NotCandidate
318	P46779	P46779;P46779-2;P46779-3;P46779-4;P46779-5;H0YLP6;H0YMF4;H0YKD8	RL28_HUMAN	RPL28	60S ribosomal protein L28	4	28050000	4	24725000	15748	5.32989e+06	-0.18203	4.69809e+06	2.94723e+06	Cytosol	NotCandidate
319	P61106	P61106;X6RFL8	RAB14_HUMAN	RAB14	Ras-related protein Rab-14	4	42175000	4	44100000	23897	5.28107e+06	0.0643906		612381	Endosome	Candidate
320	Q16543	Q16543;K7EKQ2	CDC37_HUMAN	CDC37	Hsp90 co-chaperone Cdc37	4	77775000	4	72025000	44468	5.23363e+06	-0.110809	4.8467e+06	1.47096e+06	Cytosol	NotCandidate
321	Q96EP5	Q96EP5;Q96EP5-2;K7EQ55;K7EK33;K7EQ02	DAZP1_HUMAN	DAZAP1	DAZ-associated protein 1	4	75725000	4	83375000	43383	5.22312e+06	0.138845		1.24357e+06	Cytosol	NotCandidate
322	Q9Y281	Q9Y281;Q9Y281-3;F8WDN3	COF2_HUMAN	CFL2	Cofilin-2	4	32700000	4	34075000	18737	5.22226e+06	0.059423		1.03706e+06	Cytosol	Candidate
323	P61970	P61970;H3BRV9	NTF2_HUMAN	NUTF2	Nuclear transport factor 2	4	25225000	4	37700000	14478	5.21354e+06	0.57971		1.55996e+06	Cytosol	NotCandidate
324	P62310	P62310	LSM3_HUMAN	LSM3	U6 snRNA-associated Sm-like protein LSm3	4	20600000	4	25200000	11845	5.20406e+06	0.290779		1.23058e+06	Nucleus	NotCandidate
325	P35244	P35244	RFA3_HUMAN	RPA3	Replication protein A 14 kDa subunit	4	23550000	4	31850000	13569	5.19342e+06	0.435566		1.14573e+06	Nucleus	NotCandidate
326	Q99471	Q99471;Q99471-3;H3BPF6;F8VNW6;A0A0D9SFR8;H3BMQ1	PFD5_HUMAN	PFDN5	Prefoldin subunit 5	4	29750000	4	24300000	17328	5.13747e+06	-0.291933	4.19632e+06	1.71997e+06	Cytosol	NotCandidate
327	P16152	P16152	CBR1_HUMAN	CBR1	Carbonyl reductase [NADPH] 1	4	52125000	4	61550000	30375	5.135e+06	0.239783		1.34128e+06	Cytosol	NotCandidate
328	O75531	O75531	BAF_HUMAN	BANF1	Barrier-to-autointegration factor	4	17200000	4	24350000	10059	5.11663e+06	0.501513		2.75886e+06	Cytosol	NotCandidate
329	P25705	P25705;P25705-2;K7EQH4;K7ENJ4;K7EK77;K7ERX7;K7EJP1	ATPA_HUMAN	ATP5F1A	ATP synthase subunit alpha, mitochondrial	4	101875000	4	115675000	59751	5.10191e+06	0.183277		2.39867e+06	Mitochondria	NotCandidate
330	P35613	P35613;P35613-2;P35613-3;P35613-4;I3L192;R4GN83;R4GMX5;A0A7P0TB04;A0A7P0TA85;A0A087WUV8;A0A7P0T8A7	BASI_HUMAN	BSG	Basigin	4	71675000	4	81675000	42200	5.08236e+06	0.188425		1.16902e+06	Plasma.Membrane	NotCandidate
331	P26368	P26368;P26368-2;K7ELP8	U2AF2_HUMAN	U2AF2	Splicing factor U2AF 65 kDa subunit	4	90825000	4	100600000	53501	5.07989e+06	0.147469		1.97791e+06	Nucleus	NotCandidate
332	P49321	P49321;P49321-2;P49321-3;E9PPR5;E9PI86;E9PPQ8	NASP_HUMAN	NASP	Nuclear autoantigenic sperm protein	4	144000000	4	165000000	85238	5.05522e+06	0.196397		1.83734e+06	Cytosol	NotCandidate
333	P00403	P00403	COX2_HUMAN	MT-CO2	Cytochrome c oxidase subunit 2	4	43125000	4	53375000	25565	5.0477e+06	0.30764		1.82891e+06	Mitochondria	NotCandidate
334	Q9H773	Q9H773;H3BPN2;H3BSA6	DCTP1_HUMAN	DCTPP1	dCTP pyrophosphatase 1	4	31425000	4	36875000	18681	5.03368e+06	0.23073		1.28162e+06	Cytosol	NotCandidate
335	O15347	O15347;E7ES08;E7EQU1;E9PES6	HMGB3_HUMAN	HMGB3	High mobility group protein B3	4	38550000	4	38675000	22980	5.01978e+06	0.00467043		1.13071e+06	Cytosol	NotCandidate
336	Q99436	Q99436;Q99436-2;Q5TBG5	PSB7_HUMAN	PSMB7	Proteasome subunit beta type-7	4	50250000	4	50325000	29965	5.01802e+06	0.00215167		1.8203e+06	Cytosol	NotCandidate
337	P28070	P28070	PSB4_HUMAN	PSMB4	Proteasome subunit beta type-4	4	48925000	4	48675000	29204	5.01302e+06	-0.00739087	4.9874e+06	1.3406e+06	Cytosol	NotCandidate
338	P61758	P61758;P61758-2	PFD3_HUMAN	VBP1	Prefoldin subunit 3	4	37450000	4	34275000	22626	4.95284e+06	-0.127809	4.53294e+06	1.05146e+06	Cytosol	NotCandidate
339	O00264	O00264;O00264-2	PGRC1_HUMAN	PGRMC1	Membrane-associated progesterone receptor component 1	4	35775000	4	33350000	21671	4.93982e+06	-0.101265	4.60498e+06	3.36402e+06	ER	NotCandidate
340	Q9Y230	Q9Y230;Q9Y230-2	RUVB2_HUMAN	RUVBL2	RuvB-like 2	4	84000000	4	95450000	51157	4.91343e+06	0.184356		1.60699e+06	Cytosol	NotCandidate
341	Q9Y3C6	Q9Y3C6	PPIL1_HUMAN	PPIL1	Peptidyl-prolyl cis-trans isomerase-like 1	4	29875000	4	36300000	18237	4.90191e+06	0.281031		690530	Nucleus	NotCandidate
342	Q9Y224	Q9Y224;G3V4C6;H0YJB9	RTRAF_HUMAN	RTRAF	RNA transcription, translation and transport factor protein	4	45925000	4	49175000	28068	4.89608e+06	0.0986453		874129	Cytosol	NotCandidate
343	O75467	Q6AW86;O75467;M0R1X9;M0R3B5;M0R0B1;Q96I98;M0R090	Z324A_HUMAN	ZNF324	Zinc finger protein 324A	4	99900000	4	108300000	61104	4.89222e+06	0.116477		16044.9	Nucleus	NotCandidate
344	P60981	P60981;P60981-2;F6RFD5	DEST_HUMAN	DSTN	Destrin	4	30250000	4	29650000	18506	4.89129e+06	-0.028903	4.79427e+06	774231		NotCandidate
345	P38646	P38646;A0A7I2V2S7;A0A7I2V3F7;A0A3B3ITI4;A0A7I2V2G2;H0Y8K0;A0A7I2YQB2;D6RCD7	GRP75_HUMAN	HSPA9	Stress-70 protein, mitochondrial	4	119600000	4	122000000	73680	4.85727e+06	0.0286638		2.73878e+06		NotCandidate
346	Q9UKY7	Q9UKY7;Q9UKY7-2;H0Y8K3	CDV3_HUMAN	CDV3	Protein CDV3 homolog	4	44200000	4	47625000	27335	4.83853e+06	0.107673		1.27926e+06	Cytosol	NotCandidate
347	P31153	P31153;P31153-2	METK2_HUMAN	MAT2A	S-adenosylmethionine synthase isoform type-2	4	70500000	4	65925000	43661	4.83177e+06	-0.0967976	4.51822e+06	1.36539e+06		NotCandidate
348	Q9NR30	Q9NR30;Q9NR30-2	DDX21_HUMAN	DDX21	Nucleolar RNA helicase 2	4	141000000	4	125250000	87344	4.83055e+06	-0.170885	4.29097e+06	1.51319e+06	Cytosol	NotCandidate
349	Q6GMV3	Q6GMV3	PTRD1_HUMAN	PTRHD1	Putative peptidyl-tRNA hydrolase PTRHD1	4	25450000	4	25250000	15805	4.81841e+06	-0.0113823	4.78054e+06	730256		NotCandidate
350	P35659	P35659;P35659-2;A0A494C198;A0A494C028;B4DFG0;H0Y993	DEK_HUMAN	DEK	Protein DEK	4	67600000	4	78525000	42674	4.74017e+06	0.216129		1.01279e+06	Nucleus	NotCandidate
351	Q13247	Q13247;Q13247-3;A0A590UK80;A0A590UJP7;A0A590UJK4;A0A590UK01	SRSF6_HUMAN	SRSF6	Serine/arginine-rich splicing factor 6	4	62600000	4	56975000	39587	4.73186e+06	-0.135834	4.30668e+06	468223	Nucleus	NotCandidate
352	P00491	P00491	PNPH_HUMAN	PNP	Purine nucleoside phosphorylase	4	50025000	4	55125000	32118	4.66068e+06	0.140057		1.1481e+06	Cytosol	NotCandidate
353	Q86V81	Q86V81;E9PB61	THOC4_HUMAN	ALYREF	THO complex subunit 4	4	41875000	4	42550000	26888	4.66022e+06	0.0230699			Cytosol	NotCandidate
354	Q96PU8	Q96PU8;Q96PU8-3;Q96PU8-5;Q96PU8-6;Q96PU8-8;Q96PU8-9;H0YGD6;H0YG47	QKI_HUMAN	QKI	Protein quaking	4	58475000	4	60375000	37671	4.64487e+06	0.0461313		425811	Cytosol	NotCandidate
355	Q9UK76	Q9UK76;Q9UK76-2;J3KT51	JUPI1_HUMAN	JPT1	Jupiter microtubule associated homolog 1	4	24750000	4	19725000	16015	4.62444e+06	-0.327403	3.68554e+06	2.6261e+06	Cytosol	NotCandidate
356	P26885	P26885;A0A494C1N0;F5H0N4	FKBP2_HUMAN	FKBP2	Peptidyl-prolyl cis-trans isomerase FKBP2	4	24025000	4	23500000	15649	4.59396e+06	-0.0318757	4.49357e+06	818760	ER	NotCandidate
357	P14866	P14866	HNRPL_HUMAN	HNRNPL	Heterogeneous nuclear ribonucleoprotein L	4	98325000	4	115250000	64133	4.58768e+06	0.229137		4.67495e+06	Cytosol	NotCandidate
358	Q92769	Q92769;Q92769-3	HDAC2_HUMAN	HDAC2	Histone deacetylase 2	4	84450000	4	64625000	55364	4.56439e+06	-0.386005	3.49288e+06	651590	Cytosol	NotCandidate
359	Q8WW12	Q8WW12;Q8WW12-3	PCNP_HUMAN	PCNP	PEST proteolytic signal-containing nuclear protein	4	28750000	4	29575000	18925	4.54582e+06	0.0408162		636064	Nucleus	NotCandidate
360	P22314	P22314;P22314-2	UBA1_HUMAN	UBA1	Ubiquitin-like modifier-activating enzyme 1	4	178500000	4	218500000	117849	4.53234e+06	0.291709		2.40641e+06	Cytosol	NotCandidate
361	Q01658	Q01658	NC2B_HUMAN	DR1	Protein Dr1	4	29400000	4	31100000	19444	4.52452e+06	0.0810984		392390	Nucleus	NotCandidate
362	P62195	P62195;P62195-2;J3QLH6;J3KRP2;J3QRR3;J3QQM1;J3QSA9	PRS8_HUMAN	PSMC5	26S proteasome regulatory subunit 8	4	68975000	4	72850000	45626	4.52366e+06	0.0788554		1.2577e+06	Cytosol	NotCandidate
363	P11586	P11586;A0A494C1T2;V9GZ78;V9GYY3;F5H2F4	C1TC_HUMAN	MTHFD1	C-1-tetrahydrofolate synthase, cytoplasmic	4	153250000	4	173000000	101531	4.51661e+06	0.174885		1.9091e+06	Cytosol	NotCandidate
364	P07741	P07741;H3BQZ9	APT_HUMAN	APRT	Adenine phosphoribosyltransferase	4	29550000	4	44150000	19608	4.50957e+06	0.579255		2.10065e+06	Cytosol	NotCandidate
365	Q12905	Q12905;B4DY09	ILF2_HUMAN	ILF2	Interleukin enhancer-binding factor 2	4	64525000	4	64750000	43062	4.48378e+06	0.00502196		2.21683e+06	Cytosol	NotCandidate
366	P39748	P39748;P39748-2;I3L3E9	FEN1_HUMAN	FEN1	Flap endonuclease 1	4	63325000	4	80175000	42593	4.44885e+06	0.340377		919160		NotCandidate
367	O60232	O60232;G3V1B8;H0YEB6	ZNRD2_HUMAN	ZNRD2	Protein ZNRD2	4	31850000	4	29075000	21474	4.4382e+06	-0.131514	4.05151e+06	606611	Cytosol	Candidate
368	O15145	O15145	ARPC3_HUMAN	ARPC3	Actin-related protein 2/3 complex subunit 3	4	30175000	4	28525000	20547	4.3945e+06	-0.0811269	4.1542e+06	800201	Cytosol	NotCandidate
369	Q14011	Q14011;Q14011-2;K7ELT6;K7ENX8;K7EJV1;K7EMY9;K7EJV5;K7ER40;K7EQR7;K7ELV6;D6W5Y5;K7EPM4	CIRBP_HUMAN	CIRBP	Cold-inducible RNA-binding protein	4	27375000	4	29025000	18648	4.39271e+06	0.0844371		688787	Cytosol	NotCandidate
370	P54727	P54725;P54725-2;P54725-3;P54727;K7ELW1;A0A494C0B4;K7ENJ0;Q5W0S5	RD23B_HUMAN	RAD23B	UV excision repair protein RAD23 homolog B	4	63325000	4	63975000	43171	4.38928e+06	0.0147331		3.37238e+06	Cytosol	NotCandidate
371	P52907	P52907	CAZA1_HUMAN	CAPZA1	F-actin-capping protein subunit alpha-1	4	47650000	4	48375000	32923	4.33086e+06	0.0217854		1.59156e+06	Cytosol	NotCandidate
372	Q92945	Q92945;M0QYH3;A0A087WTP3;M0R0I5;M0R0C6	FUBP2_HUMAN	KHSRP	Far upstream element-binding protein 2	4	105750000	4	114250000	73115	4.32797e+06	0.111537		1.53791e+06	Cytosol	NotCandidate
373	O75607	O75607	NPM3_HUMAN	NPM3	Nucleoplasmin-3	4	27775000	4	29750000	19344	4.29653e+06	0.0991028		1.49371e+06	Nucleus	NotCandidate
374	O75822	O75822;O75822-2;O75822-3	EIF3J_HUMAN	EIF3J	Eukaryotic translation initiation factor 3 subunit J	4	41300000	4	42975000	29062	4.25241e+06	0.0573559		887869	Cytosol	NotCandidate
375	P20290	P20290;P20290-2;A0A7I2V3T6;H0Y9Y1;A0A7I2YQL2;A0A7I2V5Y3;D6RDG3	BTF3_HUMAN	BTF3	Transcription factor BTF3	4	31250000	4	20150000	22168	4.21827e+06	-0.633076	2.71994e+06	3.11937e+06	Cytosol	NotCandidate
376	Q96AG4	Q96AG4	LRC59_HUMAN	LRRC59	Leucine-rich repeat-containing protein 59	4	49100000	4	40900000	34930	4.20623e+06	-0.263622	3.50377e+06	1.76081e+06		NotCandidate
377	P67775	P67775;P67775-2;P62714;H0YBN9	PP2AA_HUMAN	PPP2CA	Serine/threonine-protein phosphatase 2A catalytic subunit alpha isoform	4	49700000	4	52350000	35594	4.17821e+06	0.0749437		1.53633e+06	Cytosol	NotCandidate
378	Q13148	Q13148;K7EJ99;A0A0A0N0M3;A0A087WX29;A0A087WYY0;A0A087X260;K7EJM5;K7EN94;A0A0A0MSV7;B1AKP7;G3V162	TADBP_HUMAN	TARDBP	TAR DNA-binding protein 43	4	62450000	4	68100000	44740	4.17683e+06	0.124953		1.82323e+06	Cytosol	NotCandidate
379	O95433	O95433;H0YJU2;G3V438	AHSA1_HUMAN	AHSA1	Activator of 90 kDa heat shock protein ATPase homolog 1	4	53225000	4	52650000	38274	4.16124e+06	-0.0156705	4.11628e+06	1.80029e+06	Cytosol	NotCandidate
380	P12956	P12956;P12956-2;B1AHC9	XRCC6_HUMAN	XRCC6	X-ray repair cross-complementing protein 6	4	96500000	4	117000000	69843	4.13442e+06	0.277908		3.02918e+06	Nucleus	NotCandidate
381	Q13442	Q13442	HAP28_HUMAN	PDAP1	28 kDa heat- and acid-stable phosphoprotein	4	28375000	4	28250000	20630	4.11573e+06	-0.00636952	4.0976e+06	1.27484e+06		NotCandidate
382	P13010	P13010	XRCC5_HUMAN	XRCC5	X-ray repair cross-complementing protein 5	4	113500000	4	137500000	82705	4.10653e+06	0.276739		1.82984e+06	Nucleus	NotCandidate
383	P67936	P67936;P67936-2;K7EPB9;K7ENT6;A0A5F9UN72;A0A2R8YE05	TPM4_HUMAN	TPM4	Tropomyosin alpha-4 chain	4	39125000	4	39075000	28522	4.10473e+06	-0.00184488	4.09949e+06	596569	Cytosol	Candidate
384	Q00765	Q00765;Q00765-2;B7Z510;H0Y8J8;B7Z332	REEP5_HUMAN	REEP5	Receptor expression-enhancing protein 5	4	29275000	4	25775000	21493	4.07578e+06	-0.183697	3.58849e+06	1.05949e+06	ER	NotCandidate
385	Q9NX24	Q9NX24;D6RCB9;J3QSY4;D6RC52	NHP2_HUMAN	NHP2	H/ACA ribonucleoprotein complex subunit 2	4	23400000	4	22550000	17201	4.07073e+06	-0.0533811	3.92287e+06	932410	Nucleus	NotCandidate
386	P49720	P49720;A0A087WUL2	PSB3_HUMAN	PSMB3	Proteasome subunit beta type-3	4	31200000	4	31575000	22949	4.06819e+06	0.0172367		1.14351e+06	Cytosol	NotCandidate
387	O15372	O15372;B3KS98;A0A087WZK9;E5RJT0	EIF3H_HUMAN	EIF3H	Eukaryotic translation initiation factor 3 subunit H	4	54125000	4	48950000	39930	4.0561e+06	-0.144986	3.66829e+06	801928	Cytosol	NotCandidate
388	O60925	O60925;E5RGS4	PFD1_HUMAN	PFDN1	Prefoldin subunit 1	4	19100000	4	19075000	14210	4.02207e+06	-0.00188958	4.01681e+06	651873		NotCandidate
389	Q969E8	Q969E8	TSR2_HUMAN	TSR2	Pre-rRNA-processing protein TSR2 homolog	4	28025000	4	25300000	20894	4.0136e+06	-0.147577	3.62334e+06	164398		NotCandidate
390	Q9NQH7	Q9NQH7;Q9NQH7-2;Q9NQH7-4	XPP3_HUMAN	XPNPEP3	Xaa-Pro aminopeptidase 3	4	76350000	4	91575000	57034	4.00577e+06	0.262326		220962	Cytosol	NotCandidate
391	P23588	P23588;P23588-2;E7EX17	IF4B_HUMAN	EIF4B	Eukaryotic translation initiation factor 4B	4	92200000	4	82500000	69151	3.98973e+06	-0.160373	3.56998e+06	865370		NotCandidate
392	Q00688	Q00688	FKBP3_HUMAN	FKBP3	Peptidyl-prolyl cis-trans isomerase FKBP3	4	33550000	4	35925000	25177	3.98748e+06	0.0986754		2.01497e+06	Nucleus	NotCandidate
393	P08621	P08621;P08621-4	RU17_HUMAN	SNRNP70	U1 small nuclear ribonucleoprotein 70 kDa	4	68475000	4	74200000	51557	3.97425e+06	0.115842		2.11789e+06	Nucleus	NotCandidate
394	P41091	P41091;Q2VIR3;Q2VIR3-2	IF2G_HUMAN	EIF2S3	Eukaryotic translation initiation factor 2 subunit 3	4	67650000	4	68350000	51109	3.96078e+06	0.0148514		1.35559e+06		NotCandidate
395	Q9Y2V2	Q9Y2V2;H3BPY5;H3BNU9;H3BUY4	CHSP1_HUMAN	CARHSP1	Calcium-regulated heat-stable protein 1	4	20925000	4	22500000	15892	3.94001e+06	0.104697		691179	Cytosol	NotCandidate
396	P15311	P15311;E7EQR4	EZRI_HUMAN	EZR	Ezrin	4	91375000	4	100675000	69413	3.9391e+06	0.139834		946450	Cytosol	Candidate
397	Q99714	Q99714	HCD2_HUMAN	HSD17B10	3-hydroxyacyl-CoA dehydrogenase type-2	4	35425000	4	46150000	26923	3.93729e+06	0.381563		2.45285e+06	Mitochondria	NotCandidate
398	O43175	O43175;A0A286YF22;A0A286YER3;A0A286YFL2;A0A286YFM8;A0A286YFB2;A0A286YF34;A0A2C9F2M7;A0A286YFA2;A0A286YFC8	SERA_HUMAN	PHGDH	D-3-phosphoglycerate dehydrogenase	4	74050000	4	98725000	56651	3.91136e+06	0.414916		2.60505e+06		NotCandidate
399	P30048	P30048;P30048-2	PRDX3_HUMAN	PRDX3	Thioredoxin-dependent peroxide reductase, mitochondrial	4	36175000	4	54600000	27693	3.90885e+06	0.593908		2.16069e+06	Cytosol	NotCandidate
400	P37108	P37108;H0YLA2	SRP14_HUMAN	SRP14	Signal recognition particle 14 kDa protein	4	18950000	4	17400000	14570	3.89189e+06	-0.123111	3.57355e+06	1.41744e+06	Cytosol	NotCandidate
401	Q99735	Q99735;Q99735-2	MGST2_HUMAN	MGST2	Microsomal glutathione S-transferase 2	4	21500000	4	18000000	16621	3.87072e+06	-0.25634	3.2406e+06	94203.4	ER	NotCandidate
402	O60493	O60493;O60493-3;O60493-4	SNX3_HUMAN	SNX3	Sorting nexin-3	4	24150000	4	18250000	18762	3.85167e+06	-0.404127	2.91068e+06	636742	Endosome	NotCandidate
403	O76003	O76003	GLRX3_HUMAN	GLRX3	Glutaredoxin-3	4	47975000	4	51200000	37432	3.83515e+06	0.093861		895884	Cytosol	NotCandidate
404	Q9BQA1	Q9BQA1;H0Y711	MEP50_HUMAN	WDR77	Methylosome protein 50	4	46850000	4	50250000	36724	3.81742e+06	0.101075		1.38347e+06	Cytosol	NotCandidate
405	O43765	O43765;A0A7I2V697;A0A7I2V4T9;A0A7I2V2U2;A0A7I2V5Z3;K7EMD6;A0A7I2V588	SGTA_HUMAN	SGTA	Small glutamine-rich tetratricopeptide repeat-containing protein alpha	4	43375000	4	41600000	34063	3.81037e+06	-0.0602802	3.65444e+06	622604	Cytosol	NotCandidate
406	O43324	O43324	MCA3_HUMAN	EEF1E1	Eukaryotic translation elongation factor 1 epsilon-1	4	25100000	4	27500000	19811	3.79121e+06	0.131744		1.09346e+06	Cytosol	NotCandidate
407	P28074	P28074;P28074-3	PSB5_HUMAN	PSMB5	Proteasome subunit beta type-5	4	36075000	4	36500000	28480	3.79033e+06	0.0168971		1.45045e+06	Cytosol	NotCandidate
408	P55795	P55795	HNRH2_HUMAN	HNRNPH2	Heterogeneous nuclear ribonucleoprotein H2	4	61750000	4	70350000	49264	3.75075e+06	0.188111		696634	Nucleus	NotCandidate
409	Q99417	Q99417;A0A087WV05	MYCBP_HUMAN	MYCBP	c-Myc-binding protein	4	14875000	4	13600000	11967	3.71948e+06	-0.129283	3.40067e+06	626763	Cytosol	NotCandidate
410	Q15369	Q15369;Q15369-2;E5RHG8	ELOC_HUMAN	ELOC	Elongin-C	4	15500000	4	17975000	12473	3.71853e+06	0.213724		2.03923e+06	Nucleus	NotCandidate
411	Q99848	Q99848;H7C2Q8	EBP2_HUMAN	EBNA1BP2	Probable rRNA-processing protein EBP2	4	42575000	4	45425000	34852	3.65542e+06	0.09348		769244	Nucleus	NotCandidate
412	Q15631	Q15631;Q15631-2;E9PGT1;A0A0J9YVW2;H7C1D4	TSN_HUMAN	TSN	Translin	4	31900000	4	38825000	26183	3.64571e+06	0.28343		1.53826e+06	Cytosol	NotCandidate
413	P04181	P04181	OAT_HUMAN	OAT	Ornithine aminotransferase, mitochondrial	4	58650000	4	65325000	48535	3.61596e+06	0.155504		1.29177e+06	Mitochondria	NotCandidate
414	Q9UNE7	Q9UNE7;H3BS86	CHIP_HUMAN	STUB1	E3 ubiquitin-protein ligase CHIP	4	42075000	4	42475000	34856	3.61208e+06	0.0136507		419524	Cytosol	NotCandidate
415	P62136	P36873;P36873-2;P62136;P62136-2;P62136-3;P62140;E9PMD7;F8VYE8;A0A087WYY5;F8VR82;E7ETD8;C9J9S3;A0A7I2V4F7;C9JP48;F8W0W8	PP1A_HUMAN	PPP1CA	Serine/threonine-protein phosphatase PP1-alpha catalytic subunit	4	45275000	4	50100000	37512	3.61159e+06	0.146096		2.18465e+06	Cytosol	NotCandidate
416	Q12931	Q12931;Q12931-2;I3L239;I3L0K7;I3L2D5	TRAP1_HUMAN	TRAP1	Heat shock protein 75 kDa, mitochondrial	4	96225000	4	116450000	80110	3.59428e+06	0.275227		1.10052e+06	Mitochondria	NotCandidate
417	O95816	O95816;O95816-2	BAG2_HUMAN	BAG2	BAG family molecular chaperone regulator 2	4	28450000	4	29250000	23772	3.58119e+06	0.040008		574507		NotCandidate
418	P14406	P14406;H0UI06;D6RIE3;D6RGV5	CX7A2_HUMAN	COX7A2	Cytochrome c oxidase subunit 7A2, mitochondrial	4	11230000	4	12477500	9396	3.57641e+06	0.151971			Mitochondria	NotCandidate
419	Q9BUL8	Q9BUL8;F8WDF3;C9JND6;H7C5M9;C9J932;C9JSA3;C9J6F3;C9J5C3	PDC10_HUMAN	PDCD10	Programmed cell death protein 10	4	29475000	4	29575000	24702	3.57053e+06	0.00488636		266109	Cytosol	NotCandidate
420	Q4VC31	Q4VC31;H7C525;C9JQ41;C9JBU9	MIX23_HUMAN	MIX23	Protein MIX23	4	19775000	4	20750000	16620	3.56038e+06	0.0694336				NotCandidate
421	Q9Y333	Q9Y333	LSM2_HUMAN	LSM2	U6 snRNA-associated Sm-like protein LSm2	4	12875000	4	18400000	10835	3.55573e+06	0.515133		1.02089e+06	Nucleus	NotCandidate
422	P09012	P09012;M0QXK2;M0R268;M0R221;M0QZG7;M0R2B8	SNRPA_HUMAN	SNRPA	U1 small nuclear ribonucleoprotein A	4	36850000	4	41525000	31280	3.52518e+06	0.172316		937325	Nucleus	NotCandidate
423	Q13526	Q13526;K7EMU7	PIN1_HUMAN	PIN1	Peptidyl-prolyl cis-trans isomerase NIMA-interacting 1	4	21425000	4	20675000	18243	3.51427e+06	-0.0514079	3.39125e+06	745528	Cytosol	NotCandidate
424	P55072	P55072;A0A7P0TAW3;A0A7P0T8A3;A0A7P0T8Q5;A0A7P0TA22;C9JUP7;A0A7I2V540	TERA_HUMAN	VCP	Transitional endoplasmic reticulum ATPase	4	104475000	4	107250000	89322	3.49997e+06	0.0378199		2.51334e+06	Cytosol	NotCandidate
425	P20700	P20700	LMNB1_HUMAN	LMNB1	Lamin-B1	4	77300000	4	86825000	66408	3.48313e+06	0.167642		2.63276e+06	Nucleus	NotCandidate
426	Q9BVC6	Q9BVC6	TM109_HUMAN	TMEM109	Transmembrane protein 109	4	30500000	4	26150000	26210	3.48212e+06	-0.221998	2.98549e+06	353075		NotCandidate
427	Q9UKD2	Q9UKD2	MRT4_HUMAN	MRTO4	mRNA turnover protein 4 homolog	4	31925000	4	34325000	27560	3.46627e+06	0.104573		410700	Cytosol	NotCandidate
428	P60520	P60520;H3BSM5	GBRL2_HUMAN	GABARAPL2	Gamma-aminobutyric acid receptor-associated protein-like 2	4	15750000	4	6672500	13667	3.4484e+06	-1.23905	1.46092e+06	373079	Cytosol	Candidate
429	Q9GZZ1	Q9GZZ1;Q9GZZ1-2;C9J5J3;E7EQ69;A0A0D9SF32;B0AZT5;C9J5D1;A0A087WWJ2	NAA50_HUMAN	NAA50	N-alpha-acetyltransferase 50	4	22325000	4	25800000	19398	3.44386e+06	0.208711		1.4739e+06	Cytosol	NotCandidate
430	Q9UHD1	Q9UHD1;Q9UHD1-2;E9PHZ2	CHRD1_HUMAN	CHORDC1	Cysteine and histidine-rich domain-containing protein 1	4	43025000	4	39400000	37490	3.43412e+06	-0.12698	3.14479e+06	1.9539e+06		NotCandidate
431	P25787	P25787;C9JCK5;A0A7I2YQP7;A0A024RA52	PSA2_HUMAN	PSMA2	Proteasome subunit alpha type-2	4	29650000	4	33075000	25899	3.42572e+06	0.157709		1.66075e+06	Cytosol	NotCandidate
432	P46109	P46109	CRKL_HUMAN	CRKL	Crk-like protein	4	38150000	4	42700000	33777	3.37975e+06	0.162553		582931		NotCandidate
433	Q9UMS4	Q9UMS4;F5GY56	PRP19_HUMAN	PRPF19	Pre-mRNA-processing factor 19	4	62225000	4	65300000	55181	3.37432e+06	0.0695887		2.36535e+06	Cytosol	NotCandidate
434	O75937	O75937;S4R3J5	DNJC8_HUMAN	DNAJC8	DnaJ homolog subfamily C member 8	4	33625000	4	33825000	29842	3.37167e+06	0.00855567		1.52247e+06	Nucleus	NotCandidate
435	Q9BQ61	Q9BQ61	TRIR_HUMAN	TRIR	Telomerase RNA component interacting RNase	4	20725000	4	20625000	18419	3.36697e+06	-0.00697798	3.35072e+06	741119		NotCandidate
436	Q96AE4	Q96AE4;Q96AE4-2;C9JSZ1;E9PEB5	FUBP1_HUMAN	FUBP1	Far upstream element-binding protein 1	4	75825000	4	84300000	67560	3.35841e+06	0.152859		1.56917e+06	Nucleus	NotCandidate
437	Q8WUH6	Q8WUH6	TM263_HUMAN	TMEM263	Transmembrane protein 263	4	13150000	4	9555000	11748	3.34944e+06	-0.460735	2.43376e+06	641367		Candidate
438	Q9BPX5	Q9BPX5	ARP5L_HUMAN	ARPC5L	Actin-related protein 2/3 complex subunit 5-like protein	4	18850000	4	19600000	16941	3.32953e+06	0.0562891		320061	Cytosol	NotCandidate
439	P13797	P13797;P13797-2;P13797-3;A0A0A0MSQ0	PLST_HUMAN	PLS3	Plastin-3	4	78150000	4	79325000	70811	3.30247e+06	0.0215297		2.40302e+06	Cytosol	Candidate
440	P20042	P20042	IF2B_HUMAN	EIF2S2	Eukaryotic translation initiation factor 2 subunit 2	4	42325000	4	52975000	38388	3.29923e+06	0.323802		946253		NotCandidate
441	Q16637	Q16637;Q16637-2;Q16637-3;Q16637-4;E7EQZ4;H0YBZ9;A0A0G2JRY6;A0A1W2PRV5;A0A0G2JRX5;B4DP61	SMN_HUMAN	SMN1	Survival motor neuron protein	4	34900000	4	31650000	31849	3.27899e+06	-0.141022	2.97364e+06	663030	Cytosol	NotCandidate
442	O00487	O00487	PSDE_HUMAN	PSMD14	26S proteasome non-ATPase regulatory subunit 14	4	37775000	4	46775000	34577	3.2691e+06	0.308306		577004		NotCandidate
443	Q01518	Q01518;Q01518-2;P40123;P40123-2;P40123-3;E9PDI2;A0A087X0J3;B7Z385;A0A087WZ15	CAP1_HUMAN	CAP1	Adenylyl cyclase-associated protein 1	4	56500000	4	58225000	51901	3.25749e+06	0.0433879		1.39397e+06	Plasma.Membrane	NotCandidate
444	Q96C01	Q96C01;C9J2Y4;E7EQY1	F136A_HUMAN	FAM136A	Protein FAM136A	4	17025000	4	16125000	15641	3.25712e+06	-0.0783556	3.08493e+06	472310		NotCandidate
445	Q96DI7	Q96DI7;Q96DI7-2;Q9NSS8	SNR40_HUMAN	SNRNP40	U5 small nuclear ribonucleoprotein 40 kDa protein	4	42625000	4	43975000	39311	3.2446e+06	0.0449837		1.06709e+06	Nucleus	NotCandidate
446	Q9UKK9	Q9UKK9;A6NFX8	NUDT5_HUMAN	NUDT5	ADP-sugar pyrophosphatase	4	26325000	4	28425000	24328	3.23797e+06	0.110727		1.24098e+06	Nucleus	NotCandidate
447	P48556	P48556;R4GMR5;K7EJR3;K7EJC1;K7ERW6	PSMD8_HUMAN	PSMD8	26S proteasome non-ATPase regulatory subunit 8	4	42800000	4	41325000	39612	3.23316e+06	-0.050596	3.12174e+06	544474		NotCandidate
448	Q99873	Q99873;Q99873-2;Q99873-3;E9PQ98;E9PKG1;H0YDE4;E9PIX6;E9PNR9	ANM1_HUMAN	PRMT1	Protein arginine N-methyltransferase 1	4	45875000	4	46050000	42462	3.23285e+06	0.005493		1.33327e+06	Cytosol	NotCandidate
449	O75947	O75947	ATP5H_HUMAN	ATP5PD	ATP synthase subunit d, mitochondrial	4	19950000	4	21850000	18491	3.22844e+06	0.131245		1.55626e+06	Mitochondria	NotCandidate
450	Q9Y3A5	Q9Y3A5;A0A087X020	SBDS_HUMAN	SBDS	Ribosome maturation protein SBDS	4	31000000	4	31550000	28764	3.22495e+06	0.0253718		592542	Cytosol	NotCandidate
451	P22102	P22102;P22102-2;F8WD69;C9JTV6;C9JBJ1;C9JZG2;C9JKQ7	PUR2_HUMAN	GART	Trifunctional purine biosynthetic protein adenosine-3	4	114000000	4	117250000	107767	3.16541e+06	0.0405541		1.45752e+06		NotCandidate
452	P35998	P35998;P35998-2;C9JX88	PRS7_HUMAN	PSMC2	26S proteasome regulatory subunit 7	4	51425000	4	55175000	48634	3.16406e+06	0.101545		1.4533e+06	Cytosol	NotCandidate
453	P0DPB6	P0DPB6;A0A0R4J2F3	RPAC2_HUMAN	POLR1D	DNA-directed RNA polymerases I and III subunit RPAC2	4	16075000	4	17600000	15237	3.15691e+06	0.130757		507783	Nucleus	NotCandidate
454	O75494	O75494;O75494-2;O75494-3;O75494-4;O75494-5;O75494-6;Q6IQ42;R4GMP8;Q5JRI1	SRS10_HUMAN	SRSF10	Serine/arginine-rich splicing factor 10	4	32900000	4	40350000	31301	3.1452e+06	0.294481		1.10362e+06	Cytosol	NotCandidate
455	P50395	P50395;P50395-2	GDIB_HUMAN	GDI2	Rab GDP dissociation inhibitor beta	4	53125000	4	55525000	50663	3.13775e+06	0.0637466		2.31634e+06	Cytosol	NotCandidate
456	Q9NY12	Q9NY12;Q9NY12-2	GAR1_HUMAN	GAR1	H/ACA ribonucleoprotein complex subunit 1	4	23325000	4	24075000	22348	3.12315e+06	0.0456587		596849	Nucleus	NotCandidate
457	O75390	O75390;F8VR34;B4DJV2;F8VPA1;A0A0C4DGI3;F8VRI6	CISY_HUMAN	CS	Citrate synthase, mitochondrial	4	53825000	4	62650000	51712	3.11461e+06	0.219038		1.88481e+06	Mitochondria	NotCandidate
458	Q99623	Q99623;Q99623-2;F5GY37;J3KPX7;A0A7I2V5F0;F5GWA7;F5H3X6	PHB2_HUMAN	PHB2	Prohibitin-2	4	34500000	4	41775000	33296	3.10054e+06	0.276043		1.39582e+06	Cytosol	NotCandidate
459	P09132	P09132;A0A087WYR0	SRP19_HUMAN	SRP19	Signal recognition particle 19 kDa protein	4	16700000	4	18675000	16156	3.09309e+06	0.16126		215594	Cytosol	NotCandidate
460	P30153	P30153;B3KQV6	2AAA_HUMAN	PPP2R1A	Serine/threonine-protein phosphatase 2A 65 kDa regulatory subunit A alpha isoform	4	67400000	4	67975000	65309	3.08814e+06	0.0122557		2.03977e+06	Cytosol	NotCandidate
461	P62820	P62820;P62820-2;Q9H0U4;E7END7;E9PLD0	RAB1A_HUMAN	RAB1A	Ras-related protein Rab-1A	4	23175000	4	20000000	22678	3.05792e+06	-0.212569	2.63898e+06	1.51876e+06	Endosome	Candidate
462	Q16763	Q16763;K7EPJ1	UBE2S_HUMAN	UBE2S	Ubiquitin-conjugating enzyme E2 S	4	24300000	4	9745000	23845	3.04944e+06	-1.31822	1.22291e+06	406546	Cytosol	NotCandidate
463	P41227	P41227;P41227-2;C9JN83;C9JW55;F8W808;A8MWP7	NAA10_HUMAN	NAA10	N-alpha-acetyltransferase 10	4	26700000	4	28725000	26459	3.01959e+06	0.105467		1.58719e+06	Cytosol	NotCandidate
464	Q9UNM6	Q9UNM6;Q9UNM6-2;A0A087WUL9;J3KNQ3;H0YD73;E9PL38	PSD13_HUMAN	PSMD13	26S proteasome non-ATPase regulatory subunit 13	4	43225000	4	43075000	42945	3.01185e+06	-0.00501517	3.0014e+06	852149		NotCandidate
465	P49411	P49411	EFTU_HUMAN	TUFM	Elongation factor Tu, mitochondrial	4	49825000	4	66375000	49542	3.00943e+06	0.41377		2.19257e+06	Mitochondria	NotCandidate
466	Q969H8	Q969H8;M0QYN0;M0QXF7	MYDGF_HUMAN	MYDGF	Myeloid-derived growth factor	4	18900000	4	17925000	18795	3.00905e+06	-0.0764131	2.85383e+06	640041		NotCandidate
467	P10768	P10768;U3KQT1	ESTD_HUMAN	ESD	S-formylglutathione hydrolase	4	31500000	4	42750000	31463	2.99586e+06	0.440573		1.99499e+06	Cytosol	NotCandidate
468	Q15004	Q15004;H0YKX3;A0A0U1RQM0;H0YMA4	PAF15_HUMAN	PCLAF	PCNA-associated factor	4	11975000	4	1672500	11986	2.98959e+06	-2.83995	417544	229466	Cytosol	NotCandidate
469	O00483	O00483	NDUA4_HUMAN	NDUFA4	Cytochrome c oxidase subunit NDUFA4	4	9340000	4	8305000	9370	2.98276e+06	-0.169442	2.65223e+06	599062	Mitochondria	NotCandidate
470	Q9NWV4	Q9NWV4	CZIB_HUMAN	CZIB	CXXC motif containing zinc binding protein	4	17900000	4	20425000	18048	2.9678e+06	0.190376		440470		NotCandidate
471	Q04941	Q04941	PLP2_HUMAN	PLP2	Proteolipid protein 2	4	16550000	4	18675000	16691	2.96706e+06	0.174277				NotCandidate
472	P34932	P34932;A0A087WYC1;A0A087WTS8	HSP74_HUMAN	HSPA4	Heat shock 70 kDa protein 4	4	93450000	4	96025000	94331	2.96439e+06	0.0392154		2.24008e+06	Cytosol	NotCandidate
473	Q14444	Q14444;Q14444-2;G3V153;E9PLA9	CAPR1_HUMAN	CAPRIN1	Caprin-1	4	77525000	4	49650000	78366	2.96022e+06	-0.642868	1.89584e+06	1.40388e+06	Cytosol	NotCandidate
474	P09960	P09960;P09960-4	LKHA4_HUMAN	LTA4H	Leukotriene A-4 hydrolase	4	68475000	4	74075000	69285	2.95735e+06	0.113409		1.04084e+06	Cytosol	NotCandidate
475	O00303	O00303;H0YDT6	EIF3F_HUMAN	EIF3F	Eukaryotic translation initiation factor 3 subunit F	4	37075000	4	39650000	37564	2.95338e+06	0.0968742		1.50392e+06	Cytosol	NotCandidate
476	Q9BWF3	Q9BWF3;Q9BWF3-2;Q9BWF3-3;Q9BWF3-4;Q9BQ04;J3QRR5;D6R9K7;U3KQD5;E9PB51;E9PLB0;E9PM61	RBM4_HUMAN	RBM4	RNA-binding protein 4	4	39650000	4	34950000	40314	2.94305e+06	-0.182028	2.59419e+06	1.56115e+06	Cytosol	NotCandidate
477	O00233	O00233;O00233-2;F5H5V4;F5GX23;F5H169;F5H7X1;J3KN29	PSMD9_HUMAN	PSMD9	26S proteasome non-ATPase regulatory subunit 9	4	24275000	4	24325000	24682	2.94299e+06	0.00296851		433377		NotCandidate
478	O15355	O15355	PPM1G_HUMAN	PPM1G	Protein phosphatase 1G	4	58275000	4	65975000	59272	2.942e+06	0.179042		1.029e+06	Cytosol	NotCandidate
479	P20674	P20674;H3BRI0;H3BNX8	COX5A_HUMAN	COX5A	Cytochrome c oxidase subunit 5A, mitochondrial	4	16425000	4	15925000	16762	2.93218e+06	-0.0446	2.84292e+06	1.11293e+06	Mitochondria	NotCandidate
480	Q9UBI6	Q9UBI6	GBG12_HUMAN	GNG12	Guanine nucleotide-binding protein G(I)/G(S)/G(O) subunit gamma-12	4	7830000	4	9027500	8006	2.92656e+06	0.205314		580848	Cytosol	NotCandidate
481	Q13435	Q13435;H0YEX5;E9PPJ0	SF3B2_HUMAN	SF3B2	Splicing factor 3B subunit 2	4	97775000	4	104500000	100228	2.9191e+06	0.0959654		893833	Nucleus	NotCandidate
482	Q96C90	Q96C90	PP14B_HUMAN	PPP1R14B	Protein phosphatase 1 regulatory subunit 14B	4	15500000	4	14725000	15911	2.91504e+06	-0.0740006	2.76929e+06	611793	Cytosol	NotCandidate
483	P54105	P54105;E9PJF4;E9PQ83;E9PMI6;J3KN38	ICLN_HUMAN	CLNS1A	Methylosome subunit pICln	4	25350000	4	20425000	26215	2.8936e+06	-0.31165	2.33143e+06	1.37773e+06	Cytosol	NotCandidate
484	P28482	P28482;P28482-2	MK01_HUMAN	MAPK1	Mitogen-activated protein kinase 1	4	39975000	4	36175000	41390	2.89004e+06	-0.144105	2.61531e+06	901622	Cytosol	NotCandidate
485	Q9Y5V0	Q9Y5V0;H0YC70	ZN706_HUMAN	ZNF706	Zinc finger protein 706	4	8185000	4	5620000	8498	2.88212e+06	-0.542412	1.97893e+06	57837.2	Cytosol	NotCandidate
486	Q9NQP4	Q9NQP4;E9PQY2	PFD4_HUMAN	PFDN4	Prefoldin subunit 4	4	14695000	4	13875000	15314	2.87139e+06	-0.0828376	2.71116e+06	848972	Cytosol	Candidate
487	O94826	O94826	TOM70_HUMAN	TOMM70	Mitochondrial import receptor subunit TOM70	4	64675000	4	81200000	67455	2.86901e+06	0.328272		555635	Mitochondria	NotCandidate
488	P62333	P62333;A0A087X2I1;H0YJS8;H0YJC0	PRS10_HUMAN	PSMC6	26S proteasome regulatory subunit 10B	4	42325000	4	43950000	44173	2.86715e+06	0.0543531		1.2951e+06	Cytosol	NotCandidate
489	P43686	P43686;P43686-2	PRS6B_HUMAN	PSMC4	26S proteasome regulatory subunit 6B	4	45375000	4	46850000	47366	2.86656e+06	0.0461514		1.25333e+06	Cytosol	NotCandidate
490	Q9Y2Y1	Q9Y2Y1	RPC10_HUMAN	POLR3K	DNA-directed RNA polymerase III subunit RPC10	4	11800000	4	7967500	12320	2.86604e+06	-0.566588	1.93518e+06	176517	Nucleus	NotCandidate
491	Q9BTT0	Q9BTT0;Q9BTT0-2;Q9BTT0-3;E9PPH5	AN32E_HUMAN	ANP32E	Acidic leucine-rich nuclear phosphoprotein 32 family member E	4	29325000	4	36650000	30692	2.85906e+06	0.321682		1.18887e+06	Cytosol	NotCandidate
492	Q9UBE0	Q9UBE0;M0QZS6	SAE1_HUMAN	SAE1	SUMO-activating enzyme subunit 1	4	36300000	4	43350000	38450	2.82502e+06	0.256062		1.15846e+06	Nucleus	NotCandidate
493	P09874	P09874;A0A7I2V3E1;A0A7I2V5E9;A0A7I2V625	PARP1_HUMAN	PARP1	Poly [ADP-ribose] polymerase 1	4	106600000	4	132000000	113084	2.82076e+06	0.30833		2.92541e+06	Nucleus	NotCandidate
494	O43707	O43707;O43707-2;O43707-3;H7C144;F5GXS2	ACTN4_HUMAN	ACTN4	Alpha-actinin-4	4	98350000	4	102275000	104854	2.80673e+06	0.0564566		1.91873e+06	Cytosol	Candidate
495	Q8TC12	Q8TC12;Q8TC12-3;G3V2G6;G3V234	RDH11_HUMAN	RDH11	Retinol dehydrogenase 11	4	33075000	4	33450000	35386	2.79691e+06	0.0162651		326094	ER	Candidate
496	P23193	Q15560;Q15560-2;P23193;P23193-2;A0A1W2PRL9;B7Z4S1;A0A0A0MT58;A0A1W2PPZ5;Q5JRI7	TCEA1_HUMAN	TCEA1	Transcription elongation factor A protein 1	4	31600000	4	31425000	33970	2.78357e+06	-0.00801181	2.76815e+06	500697	Nucleus	NotCandidate
497	P48047	P48047	ATPO_HUMAN	ATP5PO	ATP synthase subunit O, mitochondrial	4	21650000	4	26175000	23277	2.78318e+06	0.273823		1.43821e+06	Mitochondria	NotCandidate
498	Q96CT7	Q96CT7	CC124_HUMAN	CCDC124	Coiled-coil domain-containing protein 124	4	23975000	4	20875000	25835	2.7769e+06	-0.199755	2.41785e+06	1.03309e+06	Cytosol	NotCandidate
499	O15371	O15371;O15371-2;O15371-3	EIF3D_HUMAN	EIF3D	Eukaryotic translation initiation factor 3 subunit D	4	58850000	4	56875000	63973	2.75271e+06	-0.0492478	2.66033e+06	1.22312e+06	Cytosol	NotCandidate
500	P60228	P60228;A0A7I2V3I0;A0A7I2V3I2;A0A7I2V5Z6;A0A7I2V5P9;A0A7I2V2H9;A0A7I2V3S3;A0A7I2V2W0;E5RHS5;A0A7I2V4B4;E5RGA2;B3KW56	EIF3E_HUMAN	EIF3E	Eukaryotic translation initiation factor 3 subunit E	4	47850000	4	40400000	52221	2.74187e+06	-0.244164	2.31498e+06	1.00436e+06	Cytosol	NotCandidate
501	P51571	P51571	SSRD_HUMAN	SSR4	Translocon-associated protein subunit delta	4	17375000	4	13025000	18999	2.73656e+06	-0.41573	2.05143e+06	1.26462e+06	ER	NotCandidate
502	P01111	P01116;P01116-2;P01111	RASN_HUMAN	NRAS	GTPase NRas	4	19400000	4	17950000	21229	2.73453e+06	-0.112073	2.53015e+06	29401.5	Cytosol	NotCandidate
503	P17980	P17980;R4GNH3;E9PN50;E9PLG2;E9PKD5;E9PMD8	PRS6A_HUMAN	PSMC3	26S proteasome regulatory subunit 6A	4	44825000	4	41175000	49204	2.72603e+06	-0.122535	2.50405e+06	1.20955e+06	Cytosol	Candidate
504	P31689	P31689	DNJA1_HUMAN	DNAJA1	DnaJ homolog subfamily A member 1	4	40850000	4	26375000	44868	2.72437e+06	-0.631165	1.759e+06	1.75005e+06	Cytosol	NotCandidate
505	Q13151	Q13151	ROA0_HUMAN	HNRNPA0	Heterogeneous nuclear ribonucleoprotein A0	4	28050000	4	29500000	30841	2.72154e+06	0.0727142		1.14565e+06	Nucleus	NotCandidate
506	Q15785	Q15785	TOM34_HUMAN	TOMM34	Mitochondrial import receptor subunit TOM34	4	31425000	4	29150000	34559	2.72098e+06	-0.108417	2.52399e+06	704115	Cytosol	NotCandidate
507	Q9NP79	Q9NP79;Q9NP79-2;Q5TGM0;A0A087WY55	VTA1_HUMAN	VTA1	Vacuolar protein sorting-associated protein VTA1 homolog	4	30800000	4	34575000	33879	2.72039e+06	0.166799		776605	Endosome	NotCandidate
508	P21333	P21333;P21333-2;Q60FE5;A0A7P0NMY4	FLNA_HUMAN	FLNA	Filamin-A	4	254500000	4	259750000	280739	2.71266e+06	0.0294581		1.03552e+06	Cytosol	NotCandidate
509	Q8N4H5	Q8N4H5;Q8N4H5-2;Q8N4H5-3;F8W8Z9	TOM5_HUMAN	TOMM5	Mitochondrial import receptor subunit TOM5 homolog	3	5440000	4	6197500	6035	2.69732e+06	0.18808		55598.1	Mitochondria	NotCandidate
510	P11766	P11766	ADHX_HUMAN	ADH5	Alcohol dehydrogenase class-3	4	35775000	4	39800000	39724	2.69487e+06	0.153817		846803	Cytosol	NotCandidate
511	O75608	O75608;O75608-2;B4DP64;A0A087X1K9	LYPA1_HUMAN	LYPLA1	Acyl-protein thioesterase 1	4	22000000	4	29950000	24670	2.66848e+06	0.445052		611967	Cytosol	NotCandidate
512	O75367	O75367;O75367-2;O75367-3	H2AY_HUMAN	MACROH2A1	Core histone macro-H2A.1	4	34900000	4	41350000	39184	2.66518e+06	0.24466		1.09782e+06		NotCandidate
513	Q08211	Q08211	DHX9_HUMAN	DHX9	ATP-dependent RNA helicase A	4	125500000	4	128250000	140958	2.66419e+06	0.0312715		1.95289e+06	Cytosol	NotCandidate
514	P55060	P55060;P55060-3;P55060-4	XPO2_HUMAN	CSE1L	Exportin-2	4	98000000	4	101225000	110417	2.65583e+06	0.046712		1.56965e+06	Cytosol	NotCandidate
515	P51970	P51970	NDUA8_HUMAN	NDUFA8	NADH dehydrogenase [ubiquinone] 1 alpha subcomplex subunit 8	4	17800000	4	16275000	20105	2.64927e+06	-0.12922	2.4223e+06	742134	Mitochondria	NotCandidate
516	O76021	O76021;I3L3C4;J3QSV6	RL1D1_HUMAN	RSL1D1	Ribosomal L1 domain-containing protein 1	4	48425000	4	50125000	54973	2.63591e+06	0.0497783		1.13594e+06	Nucleus	NotCandidate
517	Q969T4	Q969T4;P51965;P51965-2;P51965-3;Q96LR5;C9J2P0;A0A1B0GX65;B7Z306;H7C061;A0A087X283;R4GND1	UB2E3_HUMAN	UBE2E3	Ubiquitin-conjugating enzyme E2 E3	4	20125000	4	18200000	22913	2.62824e+06	-0.14505	2.37684e+06	315105	Cytosol	NotCandidate
518	P52209	P52209;P52209-2;K7EM49;K7EMN2;K7EPF6	6PGD_HUMAN	PGD	6-phosphogluconate dehydrogenase, decarboxylating	4	46450000	4	45425000	53140	2.61562e+06	-0.0321921	2.5579e+06	1.92487e+06	Cytosol	Candidate
519	Q92979	Q92979;A0A087WVM7	NEP1_HUMAN	EMG1	Ribosomal RNA small subunit methyltransferase NEP1	4	23300000	4	22525000	26720	2.60934e+06	-0.0488028	2.52254e+06	344006	Nucleus	NotCandidate
520	Q99536	Q99536;Q99536-2;Q99536-3;K7ESA3	VAT1_HUMAN	VAT1	Synaptic vesicle membrane protein VAT-1 homolog	4	36400000	4	32625000	41920	2.59831e+06	-0.157961	2.32884e+06	1.09485e+06	Cytosol	Candidate
521	Q9UN86	Q9UN86;Q9UN86-2;D6RB17;D6RAC7;A0A7I2YQS2;A0A7I2V572;A0A7I2YQG8;D6RBR0;D6RBW8;A0A7I2V3E2	G3BP2_HUMAN	G3BP2	Ras GTPase-activating protein-binding protein 2	4	46900000	4	34775000	54121	2.59309e+06	-0.431537	1.9227e+06	1.16417e+06	Cytosol	NotCandidate
522	Q9BVG4	Q9BVG4;A6NDF3	PBDC1_HUMAN	PBDC1	Protein PBDC1	4	22550000	4	27300000	26057	2.5896e+06	0.275774		638576		NotCandidate
523	P46060	P46060	RAGP1_HUMAN	RANGAP1	Ran GTPase-activating protein 1	4	54825000	4	42325000	63542	2.58183e+06	-0.373324	1.99318e+06	1.66767e+06	Cytosol	NotCandidate
524	Q13347	Q13347;A0A7I2V685;A0A7I2V3N2;A0A7I2YQC8;A0A7I2YQN1;A0A7P0MRT9;A0A7I2YQT9;A0A7I2V3U3;A0A7I2V4S8;A0A7I2V613;A0A7I2YQP9;A0A7I2V5V8;A0A7I2YQI6;A0A7I2V391;A0A7I2V640;A0A7I2V607;A0A7I2YQI2;Q5TFK1;A0A7I2YQF8;A0A7I2V3K6;A0A7I2V2M3	EIF3I_HUMAN	EIF3I	Eukaryotic translation initiation factor 3 subunit I	4	31450000	4	34175000	36502	2.57819e+06	0.119881		2.36035e+06	Cytosol	NotCandidate
525	Q14247	Q14247;Q14247-2;Q14247-3	SRC8_HUMAN	CTTN	Src substrate cortactin	4	53050000	4	52175000	61586	2.57759e+06	-0.0239941	2.53508e+06	837849	Cytosol	NotCandidate
526	P34897	P34897;P34897-2;P34897-3;G3V3Y8;G3V4T0;G3V4W5;G3V2W0;G3V540;G3V5L0;G3V2E4;G3V241;G3V4X0	GLYM_HUMAN	SHMT2	Serine hydroxymethyltransferase, mitochondrial	4	47950000	4	65100000	55993	2.56251e+06	0.441127		1.27334e+06	Mitochondria	NotCandidate
527	O75934	O75934	SPF27_HUMAN	BCAS2	Pre-mRNA-splicing factor SPF27	4	22375000	4	21550000	26131	2.56223e+06	-0.0541998	2.46775e+06	1.04355e+06	Nucleus	NotCandidate
528	Q9Y277	Q9Y277;Q9Y277-2;E5RJN6;E5RHE1;E5RHZ6;E5RFP6;E5RK27	VDAC3_HUMAN	VDAC3	Voltage-dependent anion-selective channel protein 3	4	26225000	4	34125000	30659	2.55958e+06	0.379886		1.29813e+06	Mitochondria	NotCandidate
529	Q96A26	Q96A26;F8W7Q4;E9PH05	F162A_HUMAN	FAM162A	Protein FAM162A	4	14775000	4	16500000	17342	2.5494e+06	0.159308		573901	Mitochondria	NotCandidate
530	P00568	P00568;Q5T9B7	KAD1_HUMAN	AK1	Adenylate kinase isoenzyme 1	4	18425000	4	18400000	21635	2.54836e+06	-0.00195885	2.5449e+06	557229	Cytosol	NotCandidate
531	P62140	P62140	PP1B_HUMAN	PPP1CB	Serine/threonine-protein phosphatase PP1-beta catalytic subunit	4	31550000	4	34775000	37187	2.53874e+06	0.140411		411367	Cytosol	NotCandidate
532	Q08945	Q08945	SSRP1_HUMAN	SSRP1	FACT complex subunit SSRP1	4	68650000	4	75725000	81075	2.53375e+06	0.14151		893057	Nucleus	NotCandidate
533	O00505	O00505	IMA4_HUMAN	KPNA3	Importin subunit alpha-4	4	48925000	4	45975000	57811	2.53239e+06	-0.0897223	2.3797e+06	713173	Cytosol	NotCandidate
534	Q14019	Q14019	COTL1_HUMAN	COTL1	Coactosin-like protein	4	13375000	4	13275000	15945	2.51004e+06	-0.010827	2.49127e+06	422748	Cytosol	NotCandidate
535	P31939	P31939;P31939-2;H7C1S2	PUR9_HUMAN	ATIC	Bifunctional purine biosynthesis protein ATIC	4	53775000	4	61925000	64616	2.4903e+06	0.203586		1.69466e+06		NotCandidate
536	P54709	P54709;P54709-2;C9JA36;C9JXZ1	AT1B3_HUMAN	ATP1B3	Sodium/potassium-transporting ATPase subunit beta-3	4	26100000	4	26150000	31513	2.47834e+06	0.00276114		1.99157e+06	Plasma.Membrane	NotCandidate
537	Q9BTE7	Q92564;Q92564-2;Q92564-3;Q9BTE7;E9PM04;H0Y907;H0YCN4;H0Y9C5	DCNL5_HUMAN	DCUN1D5	DCN1-like protein 5	4	22725000	4	22050000	27508	2.47204e+06	-0.0435016	2.39861e+06	318234	Cytosol	NotCandidate
538	P17812	Q9NRF8;P17812;A0A3B3ITF6;A0A3B3ITH9;A0A3B3IRQ8;A0A3B3ITB8;A0A3B3IRI2	PYRG1_HUMAN	CTPS1	CTP synthase 1	4	54875000	4	67425000	66690	2.46221e+06	0.297135		1.24003e+06	Cytosol	NotCandidate
539	Q9Y383	Q9NQ29;Q9NQ29-2;Q9NQ29-3;Q96HJ9-2;Q9Y383;Q9Y383-2;Q9Y383-3;A0A0A6YYJ8;A8MYV2;B8ZZ09;B8ZZ10	LC7L2_HUMAN	LUC7L2	Putative RNA-binding protein Luc7-like 2	4	38225000	4	42800000	46514	2.45909e+06	0.163094		261788	Nucleus	NotCandidate
540	Q00059	Q00059;Q00059-2	TFAM_HUMAN	TFAM	Transcription factor A, mitochondrial	4	23825000	4	28350000	29097	2.45016e+06	0.250873		527844	Mitochondria	NotCandidate
541	Q92734	Q92734;Q92734-2;Q92734-3;Q92734-4;C9JJP5;A0A6Q8PF40;A0A6Q8PG04;A0A6Q8PFY7;A0A6Q8PFC4;A0A6Q8PG00;A0A6Q8PH89;A0A6Q8PH27;A0A6Q8PGS4	TFG_HUMAN	TFG	Protein TFG	4	35500000	4	41200000	43448	2.44494e+06	0.214825		960626	ER	NotCandidate
542	P00505	P00505;P00505-2	AATM_HUMAN	GOT2	Aspartate aminotransferase, mitochondrial	4	38825000	4	44025000	47518	2.44492e+06	0.181337		1.46486e+06		NotCandidate
543	P54577	P54577;A0A6Q8PFX2	SYYC_HUMAN	YARS1	Tyrosine--tRNA ligase, cytoplasmic	4	48075000	4	58050000	59143	2.43235e+06	0.272009		1.60174e+06	Cytosol	NotCandidate
544	O95218	O95218;O95218-2	ZRAB2_HUMAN	ZRANB2	Zinc finger Ran-binding domain-containing protein 2	4	30325000	4	34125000	37404	2.42601e+06	0.170321		566599	Nucleus	NotCandidate
545	P15121	P15121;E9PCX2	ALDR_HUMAN	AKR1B1	Aldo-keto reductase family 1 member B1	4	29050000	4	35975000	35853	2.42455e+06	0.308457		1.76666e+06	Cytosol	NotCandidate
546	P60510	P60510;H3BV22;I3L4X0;H3BTA2	PP4C_HUMAN	PPP4C	Serine/threonine-protein phosphatase 4 catalytic subunit	4	28325000	4	30825000	35080	2.41613e+06	0.122025		258135	Cytosol	NotCandidate
547	Q15050	Q15050	RRS1_HUMAN	RRS1	Ribosome biogenesis regulatory protein homolog	4	33175000	4	34225000	41193	2.40989e+06	0.0449541		726157	Nucleus	NotCandidate
548	P54725	P54725;P54725-2;P54725-3;A0A494C0B4	RD23A_HUMAN	RAD23A	UV excision repair protein RAD23 homolog A	4	31875000	4	31500000	39609	2.40806e+06	-0.0170735	2.37973e+06	400119	Nucleus	NotCandidate
549	Q8TDN6	Q8TDN6	BRX1_HUMAN	BRIX1	Ribosome biogenesis protein BRX1 homolog	4	33225000	4	34275000	41401	2.4014e+06	0.0448875		709441	Nucleus	NotCandidate
550	P13489	P13489;E9PIM9;E9PMA9;E9PR82;E9PMN0;E9PLZ3;E9PIK5;E9PMJ3;E9PMI1	RINI_HUMAN	RNH1	Ribonuclease inhibitor	4	40050000	4	41575000	49973	2.39816e+06	0.053914		778530	Cytosol	NotCandidate
551	P61803	P61803;F5H895;F5GXX5;A0A0B4J239	DAD1_HUMAN	DAD1	Dolichyl-diphosphooligosaccharide--protein glycosyltransferase subunit DAD1	4	10007500	4	8795000	12497	2.39624e+06	-0.186326	2.10591e+06	602567	ER	NotCandidate
552	Q9NRX4	Q9NRX4	PHP14_HUMAN	PHPT1	14 kDa phosphohistidine phosphatase	4	11057500	4	11850000	13833	2.39194e+06	0.0998618		803288	Cytosol	NotCandidate
553	Q9NPE3	Q9NPE3	NOP10_HUMAN	NOP10	H/ACA ribonucleoprotein complex subunit 3	4	6145000	4	9857500	7706	2.38618e+06	0.681809		1.12223e+06	Nucleus	NotCandidate
554	Q15293	Q15293;Q15293-2	RCN1_HUMAN	RCN1	Reticulocalbin-1	4	31000000	4	28700000	38890	2.38525e+06	-0.111217	2.20828e+06	1.25763e+06	ER	Candidate
555	P00441	P00441;H7BYH4	SODC_HUMAN	SOD1	Superoxide dismutase [Cu-Zn]	4	12675000	4	8757500	15936	2.38001e+06	-0.533395	1.64441e+06	5.24013e+06	Cytosol	NotCandidate
556	P33992	P33992;B1AHB1	MCM5_HUMAN	MCM5	DNA replication licensing factor MCM5	4	65050000	4	63000000	82286	2.36555e+06	-0.0461972	2.291e+06	807496	Cytosol	NotCandidate
557	Q9H7C9	Q9H7C9;E9PR47;E9PNP3	AAMDC_HUMAN	AAMDC	Mth938 domain-containing protein	4	10515000	4	10092500	13332	2.36007e+06	-0.0591653	2.26524e+06	325531	Cytosol	NotCandidate
558	Q9BWJ5	Q9BWJ5	SF3B5_HUMAN	SF3B5	Splicing factor 3B subunit 5	4	7982500	4	16550000	10135	2.35682e+06	1.05192		2.40989e+06	Nucleus	NotCandidate
559	P38117	P38117;P38117-2;M0QY67	ETFB_HUMAN	ETFB	Electron transfer flavoprotein subunit beta	4	21900000	4	27850000	27844	2.35355e+06	0.346746		776892	Mitochondria	NotCandidate
560	P62191	P62191;P62191-2	PRS4_HUMAN	PSMC1	26S proteasome regulatory subunit 4	4	38500000	4	38050000	49185	2.34228e+06	-0.016962	2.3149e+06	937361	Cytosol	NotCandidate
561	Q92804	Q92804;Q92804-2;A0A075B7F4;A0A075B7D9	RBP56_HUMAN	TAF15	TATA-binding protein-associated factor 2N	4	48375000	4	61850000	61830	2.34117e+06	0.354512		305910	Cytosol	NotCandidate
562	P68402	P68402;J3KNE3	PA1B2_HUMAN	PAFAH1B2	Platelet-activating factor acetylhydrolase IB subunit alpha2	4	20000000	4	23275000	25569	2.3406e+06	0.218781		1.6193e+06	Cytosol	NotCandidate
563	Q9BVP2	Q9BVP2;Q9BVP2-2	GNL3_HUMAN	GNL3	Guanine nucleotide-binding protein-like 3	4	48450000	4	55950000	61993	2.33863e+06	0.207641		873895	Nucleus	NotCandidate
564	Q9NRP2	Q9NRP2;H3BPP2	COXM2_HUMAN	CMC2	COX assembly mitochondrial protein 2 homolog	4	7380000	4	6195000	9460	2.3344e+06	-0.252517	1.95957e+06	88228	Mitochondria	NotCandidate
565	Q9Y2Z0	Q9Y2Z0;Q9Y2Z0-2	SGT1_HUMAN	SUGT1	Protein SGT1 homolog	4	32000000	4	27775000	41024	2.33412e+06	-0.204285	2.02594e+06	1.0562e+06	Cytosol	NotCandidate
566	Q14974	Q14974;Q14974-2;J3KTM9	IMB1_HUMAN	KPNB1	Importin subunit beta-1	4	75500000	4	81475000	97170	2.32501e+06	0.109881		2.71473e+06	Cytosol	NotCandidate
567	O75915	O75915	PRAF3_HUMAN	ARL6IP5	PRA1 family protein 3	4	16775000	4	14525000	21615	2.3223e+06	-0.207775	2.01081e+06	539658	Cytosol	NotCandidate
568	Q9H444	Q9H444	CHM4B_HUMAN	CHMP4B	Charged multivesicular body protein 4b	4	19225000	4	15600000	24950	2.30572e+06	-0.301438	1.87096e+06	891996	Cytosol	NotCandidate
569	P24539	P24539;Q5QNZ2	AT5F1_HUMAN	ATP5PB	ATP synthase F(0) complex subunit B1, mitochondrial	4	22275000	4	23900000	28909	2.30566e+06	0.101585		770274	Mitochondria	NotCandidate
570	P61158	P61158;B4DXW1	ARP3_HUMAN	ACTR3	Actin-related protein 3	4	36475000	4	40550000	47371	2.30406e+06	0.152794		930406	Cytosol	NotCandidate
571	Q9GZL7	Q9GZL7	WDR12_HUMAN	WDR12	Ribosome biogenesis protein WDR12	4	36575000	4	39950000	47708	2.29405e+06	0.127338		617235	Nucleus	NotCandidate
572	P48507	P48507;P48507-2	GSH0_HUMAN	GCLM	Glutamate--cysteine ligase regulatory subunit	4	23500000	4	26100000	30727	2.28854e+06	0.151389		599369		NotCandidate
573	Q92522	Q92522	H1X_HUMAN	H1-10	Histone H1.10	4	17175000	4	27850000	22487	2.28547e+06	0.697367				NotCandidate
574	P11279	P11279;P11279-2	LAMP1_HUMAN	LAMP1	Lysosome-associated membrane glycoprotein 1	4	34275000	4	31250000	44882	2.28516e+06	-0.1333	2.08348e+06	367423	Lysosome	NotCandidate
575	P49915	P49915;P49915-2	GUAA_HUMAN	GMPS	GMP synthase [glutamine-hydrolyzing]	4	58550000	4	60600000	76715	2.2838e+06	0.0496486		1.14771e+06	Cytosol	NotCandidate
576	P38919	P38919;I3L3H2	IF4A3_HUMAN	EIF4A3	Eukaryotic initiation factor 4A-III	4	35725000	4	49625000	46871	2.28075e+06	0.474133		2.15659e+06	Cytosol	NotCandidate
577	Q15417	Q15417;Q15417-3	CNN3_HUMAN	CNN3	Calponin-3	4	27700000	4	25050000	36414	2.27626e+06	-0.145075	2.0585e+06	1.06467e+06		NotCandidate
578	P84085	P84085;C9J1Z8	ARF5_HUMAN	ARF5	ADP-ribosylation factor 5	4	15575000	4	14775000	20530	2.27012e+06	-0.076074	2.15352e+06	540363	Cytosol	NotCandidate
579	O43617	O43617;O43617-2;A0A087WWM0;A0A087WYS5	TPPC3_HUMAN	TRAPPC3	Trafficking protein particle complex subunit 3	4	15275000	4	11150000	20274	2.25451e+06	-0.454129	1.64568e+06	190836	Golgi.membrane.associated	NotCandidate
580	P14324	P14324;P14324-2;A0A087X1D8;A0A087WVN4;A0A087WTP2	FPPS_HUMAN	FDPS	Farnesyl pyrophosphate synthase	4	36250000	4	37900000	48275	2.24696e+06	0.0642169		700763	Cytosol	NotCandidate
581	Q6FI81	Q6FI81;Q6FI81-2;Q6FI81-3;H3BV90	CPIN1_HUMAN	CIAPIN1	Anamorsin	4	25100000	4	19875000	33582	2.23655e+06	-0.336733	1.77097e+06	451736	Cytosol	NotCandidate
582	Q12874	Q12874	SF3A3_HUMAN	SF3A3	Splicing factor 3A subunit 3	4	43950000	4	44100000	58849	2.23476e+06	0.00491549		945654	Nucleus	NotCandidate
583	P40937	P40937;P40937-2;F5H304;F5H0U6;C9JH72	RFC5_HUMAN	RFC5	Replication factor C subunit 5	4	28675000	4	27525000	38497	2.22888e+06	-0.0590509	2.13949e+06	344930	Nucleus	NotCandidate
584	P27695	P27695;G3V359;G3V3C7;G3V5M0;G3V3M6	APEX1_HUMAN	APEX1	DNA-(apurinic or apyrimidinic site) endonuclease	4	26400000	4	29500000	35555	2.22184e+06	0.160177		1.65994e+06	Cytosol	NotCandidate
585	P54578	P54578;P54578-2;P54578-3;A6NJA2	UBP14_HUMAN	USP14	Ubiquitin carboxyl-terminal hydrolase 14	4	41575000	4	46475000	56069	2.21881e+06	0.160739		474097	Cytosol	NotCandidate
586	O14561	O14561;H3BNK3	ACPM_HUMAN	NDUFAB1	Acyl carrier protein, mitochondrial	4	12870000	4	15825000	17417	2.21114e+06	0.298193		699917	Mitochondria	NotCandidate
587	P52298	P52298;P52298-2;P52298-3;C9JQX9;B3KSB0	NCBP2_HUMAN	NCBP2	Nuclear cap-binding protein subunit 2	4	13150000	4	13050000	18001	2.18595e+06	-0.011013	2.16932e+06	357235	Cytosol	NotCandidate
588	Q99961	Q99961;Q99961-3;Q99962;M0QYE0;M0R0I3	SH3G1_HUMAN	SH3GL1	Endophilin-A2	4	30200000	4	24925000	41490	2.17808e+06	-0.276955	1.79764e+06	770658	Endosome	Candidate
589	Q9NX63	Q9NX63;A0A286YEX5;C9JRZ6;F8WAR4	MIC19_HUMAN	CHCHD3	MICOS complex subunit MIC19	4	18950000	4	21800000	26152	2.16828e+06	0.20213		695109	Cytosol	NotCandidate
590	O96008	O96008;O96008-2;K7EKG4	TOM40_HUMAN	TOMM40	Mitochondrial import receptor subunit TOM40 homolog	4	27425000	4	31450000	37893	2.1657e+06	0.197568		1.60629e+06	Mitochondria	NotCandidate
591	Q9UKM9	Q9UKM9;Q9UKM9-2;Q5QPM1;Q5QPL9;Q5QPM0	RALY_HUMAN	RALY	RNA-binding protein Raly	4	23475000	4	29225000	32463	2.16385e+06	0.316078		697247	Nucleus	NotCandidate
592	P61218	P61218;U3KQB0;U3KPY1	RPAB2_HUMAN	POLR2F	DNA-directed RNA polymerases I, II, and III subunit RPABC2	4	10455000	4	8700000	14478	2.16086e+06	-0.265106	1.79813e+06	128632	Nucleus	NotCandidate
593	Q15758	Q15758;M0QXM4;M0QX44	AAAT_HUMAN	SLC1A5	Neutral amino acid transporter B(0)	4	40725000	4	50800000	56598	2.15313e+06	0.318914		1.15918e+06	Plasma.Membrane	NotCandidate
594	F8W7C6	F8W7C6	F8W7C6_HUMAN	RPL10	60S ribosomal protein L10	4	13350000	4	17375000	18565	2.15177e+06	0.380173		3.71839e+06		NotCandidate
595	Q13243	Q13243;Q13243-2;Q13243-3;B4DJK0;G3V5K8;B4DUA4	SRSF5_HUMAN	SRSF5	Serine/arginine-rich splicing factor 5	4	22325000	4	24075000	31264	2.13677e+06	0.108876		644084	Nucleus	NotCandidate
596	Q96A49	Q96A49	SYAP1_HUMAN	SYAP1	Synapse-associated protein 1	4	28350000	4	23800000	39933	2.12438e+06	-0.252387	1.78343e+06	1.31904e+06	Cytosol	Candidate
597	O96019	O96019;H7C5S0	ACL6A_HUMAN	ACTL6A	Actin-like protein 6A	4	33625000	4	38425000	47461	2.12e+06	0.192511		541307	Nucleus	NotCandidate
598	O75083	O75083;D6RD66	WDR1_HUMAN	WDR1	WD repeat-containing protein 1	4	46875000	4	47775000	66194	2.11901e+06	0.0274372		737464	Cytosol	NotCandidate
599	Q9NRR5	Q9NRR5	UBQL4_HUMAN	UBQLN4	Ubiquilin-4	4	45125000	4	44075000	63853	2.11469e+06	-0.0339664	2.06548e+06	658033	Cytosol	NotCandidate
600	Q9Y3I0	Q9Y3I0	RTCB_HUMAN	RTCB	RNA-splicing ligase RtcB homolog	4	39000000	4	46725000	55210	2.11377e+06	0.260721		1.356e+06	Cytosol	NotCandidate
601	Q16181	Q16181;Q16181-2;G3V1Q4;A0A0U1RRE1;E7ES33;A0A0U1RRH9;E7EPK1	SEPT7_HUMAN	SEPTIN7	Septin-7	4	35775000	4	38625000	50680	2.11229e+06	0.110583		1.18138e+06	Cytosol	NotCandidate
602	O15400	O15400;O15400-2	STX7_HUMAN	STX7	Syntaxin-7	4	21025000	4	20250000	29816	2.11007e+06	-0.0541839	2.03229e+06	207919	Endosome	Candidate
603	O60828	O60828;O60828-2;O60828-4;O60828-5;H7C053	PQBP1_HUMAN	PQBP1	Polyglutamine-binding protein 1	4	21475000	4	20800000	30472	2.10884e+06	-0.0460746	2.04255e+06	345543	Cytosol	NotCandidate
604	Q16718	Q16718;Q16718-2;H7BYD0;A0A087X1G1;A0A7I2V2W4;C9IZN5;A0A7I2V3L8;F8WAS3	NDUA5_HUMAN	NDUFA5	NADH dehydrogenase [ubiquinone] 1 alpha subcomplex subunit 5	4	9460000	4	13675000	13459	2.10324e+06	0.531629		1.51233e+06	Mitochondria	NotCandidate
605	P36542	P36542;P36542-2	ATPG_HUMAN	ATP5F1C	ATP synthase subunit gamma, mitochondrial	4	23175000	4	26325000	32996	2.10169e+06	0.183864		1.18326e+06	Mitochondria	NotCandidate
606	Q9NX55	Q9NX55;Q9NX55-3;J3QT56	HYPK_HUMAN	HYPK	Huntingtin-interacting protein K	4	9587500	4	9020000	13651	2.10161e+06	-0.0880272	1.97721e+06	1.58237e+06	Cytosol	NotCandidate
607	P35250	P35250;P35250-2;A0A087WVY3;H7C5P4;H7C596	RFC2_HUMAN	RFC2	Replication factor C subunit 2	4	27475000	4	29675000	39157	2.09961e+06	0.111129		443889	Nucleus	NotCandidate
608	P07311	P07311;P07311-2;G3V597;G3V3F8;G3V2U7	ACYP1_HUMAN	ACYP1	Acylphosphatase-1	4	7875000	4	10010000	11261	2.09259e+06	0.34609		210834		Candidate
609	P30520	P30520	PURA2_HUMAN	ADSS2	Adenylosuccinate synthetase isozyme 2	4	34925000	4	35400000	50097	2.0861e+06	0.0194892		757408	Cytosol	NotCandidate
610	Q9Y696	Q9Y696	CLIC4_HUMAN	CLIC4	Chloride intracellular channel protein 4	4	20050000	4	25600000	28772	2.08523e+06	0.352542		971115	Cytosol	NotCandidate
611	Q9BW61	Q9BW61	DDA1_HUMAN	DDA1	DET1- and DDB1-associated protein 1	4	8217500	4	7142500	11835	2.0777e+06	-0.20227	1.8059e+06	173078		NotCandidate
612	L0R819	L0R819;U3KQP1	ASURF_HUMAN	ASDURF	ASNSD1 upstream open reading frame protein	4	7810000	4	6852500	11250	2.07735e+06	-0.188692	1.82267e+06		Cytosol	NotCandidate
613	P30046	A6NHG4;P30046;P30046-2;B5MC82;J3KQ18	DOPD_HUMAN	DDT	D-dopachrome decarboxylase	4	8765000	4	12475000	12712	2.06323e+06	0.509214			Cytosol	Candidate
614	Q9NR33	Q9NR33	DPOE4_HUMAN	POLE4	DNA polymerase epsilon subunit 4	4	8382500	4	8197500	12209	2.05449e+06	-0.0321966	2.00915e+06	497126	Nucleus	NotCandidate
615	P52758	P52758	RIDA_HUMAN	RIDA	2-iminobutanoate/2-iminopropanoate deaminase	4	9935000	4	9947500	14494	2.05112e+06	0.00181403		594238	Cytosol	NotCandidate
616	Q7L2H7	Q7L2H7;J3KNJ2;E9PN86	EIF3M_HUMAN	EIF3M	Eukaryotic translation initiation factor 3 subunit M	4	29125000	4	26775000	42503	2.05049e+06	-0.121371	1.88504e+06	1.13444e+06	Cytosol	NotCandidate
617	P48444	P48444;B0YIW6;Q6P1Q5	COPD_HUMAN	ARCN1	Coatomer subunit delta	4	39100000	4	37650000	57210	2.0451e+06	-0.0545187	1.96926e+06	1.09874e+06	Cytosol	NotCandidate
618	P62834	P62834	RAP1A_HUMAN	RAP1A	Ras-related protein Rap-1A	4	14275000	4	14025000	20987	2.03534e+06	-0.02549	1.99969e+06	156677	Cytosol	Candidate
619	Q92882	Q92882	OSTF1_HUMAN	OSTF1	Osteoclast-stimulating factor 1	4	16150000	4	15800000	23787	2.03162e+06	-0.0316096	1.9876e+06	173657	Cytosol	NotCandidate
620	Q96AY3	Q96AY3;Q96AY3-2;H0Y827	FKB10_HUMAN	FKBP10	Peptidyl-prolyl cis-trans isomerase FKBP10	4	43550000	4	31200000	64245	2.02843e+06	-0.481127	1.4532e+06	218915	ER	Candidate
621	O43598	O43598;H0Y8X4	DNPH1_HUMAN	DNPH1	2'-deoxynucleoside 5'-phosphate N-hydrolase 1	4	12950000	4	16175000	19108	2.02799e+06	0.320814		585144	Cytosol	NotCandidate
622	P50402	P50402;A0A804HLA2;A0A804HIV7	EMD_HUMAN	EMD	Emerin	4	19650000	4	19900000	28994	2.02799e+06	0.0182391		1.2931e+06	Nucleus	NotCandidate
623	O00762	O00762;O00762-2;O00762-3;O00762-4;A0A087WVK1	UBE2C_HUMAN	UBE2C	Ubiquitin-conjugating enzyme E2 C	4	13300000	4	3947500	19652	2.02514e+06	-1.75242	601071	964390		NotCandidate
624	Q9H9B4	Q9H9B4;D6RDG7;D6RFI0;S4R2X2	SFXN1_HUMAN	SFXN1	Sideroflexin-1	4	24075000	4	30175000	35619	2.02253e+06	0.325818		1.30867e+06	Mitochondria	NotCandidate
625	O75340	O75340;O75340-2;A0A024QZ42	PDCD6_HUMAN	PDCD6	Programmed cell death protein 6	4	14775000	4	14500000	21868	2.02176e+06	-0.0271052	1.98413e+06	335923	Cytosol	NotCandidate
626	O95456	O95456;O95456-2	PSMG1_HUMAN	PSMG1	Proteasome assembly chaperone 1	4	22175000	4	16925000	32854	2.0197e+06	-0.389778	1.54153e+06	174264	Cytosol	NotCandidate
627	Q96BR5	Q96BR5	COA7_HUMAN	COA7	Cytochrome c oxidase assembly factor 7	4	17350000	4	15750000	25709	2.01941e+06	-0.139584	1.83318e+06	385463	Mitochondria	NotCandidate
628	Q9BRT6	Q9BRT6	LLPH_HUMAN	LLPH	Protein LLP homolog	4	10267500	4	10157500	15225	2.01798e+06	-0.0155396	1.99637e+06	599300	Nucleus	NotCandidate
629	P24941	P24941;P24941-2;E7ESI2;G3V5T9	CDK2_HUMAN	CDK2	Cyclin-dependent kinase 2	4	22800000	4	20775000	33930	2.01077e+06	-0.134185	1.83218e+06	547218	Cytosol	NotCandidate
630	Q9NTK5	Q9NTK5;Q9NTK5-2;J3KQ32	OLA1_HUMAN	OLA1	Obg-like ATPase 1	4	29925000	4	33525000	44744	2.00129e+06	0.163886		1.30176e+06	Cytosol	Candidate
631	Q13595	Q13595;Q13595-2;Q13595-3;Q13595-4	TRA2A_HUMAN	TRA2A	Transformer-2 protein homolog alpha	4	21800000	4	24450000	32689	1.99556e+06	0.165506		393948	Nucleus	NotCandidate
632	P51151	P51151;Q9NP90;A0A1B0GUI0	RAB9A_HUMAN	RAB9A	Ras-related protein Rab-9A	4	15150000	4	15250000	22838	1.98502e+06	0.00949145		262841	Endosome	Candidate
633	P61221	P61221;D6RGF4;H0Y990;D6R9I9	ABCE1_HUMAN	ABCE1	ATP-binding cassette sub-family E member 1	4	44650000	4	48400000	67314	1.98484e+06	0.116347		1.23201e+06	Cytosol	NotCandidate
634	Q9HAV7	Q9HAV7	GRPE1_HUMAN	GRPEL1	GrpE protein homolog 1, mitochondrial	4	16100000	4	21150000	24279	1.98429e+06	0.393597		845351	Mitochondria	NotCandidate
635	Q96J01	Q96J01;Q96J01-2;D6RGZ2	THOC3_HUMAN	THOC3	THO complex subunit 3	4	25675000	4	23450000	38772	1.98154e+06	-0.130776	1.80982e+06	917904	Nucleus	NotCandidate
636	P62993	P62993;P62993-2	GRB2_HUMAN	GRB2	Growth factor receptor-bound protein 2	4	16600000	4	16075000	25206	1.97067e+06	-0.0463645	1.90835e+06	838565	Cytosol	NotCandidate
637	Q96PK6	Q96PK6	RBM14_HUMAN	RBM14	RNA-binding protein 14	4	45750000	4	51550000	69492	1.97e+06	0.172201		1.79361e+06	Cytosol	NotCandidate
638	Q9P003	Q9P003;A6NLH6	CNIH4_HUMAN	CNIH4	Protein cornichon homolog 4	4	10565000	4	10732500	16093	1.96446e+06	0.0226934		1.08488e+06		Candidate
639	P05114	P05114;A6NL93;A6NEL0	HMGN1_HUMAN	HMGN1	Non-histone chromosomal protein HMG-14	4	6997500	4	6487500	10659	1.96443e+06	-0.109177	1.82126e+06	2.82908e+06	Cytosol	NotCandidate
640	P05023	P05023;P05023-2;P05023-3;P05023-4	AT1A1_HUMAN	ATP1A1	Sodium/potassium-transporting ATPase subunit alpha-1	4	74075000	4	71150000	112896	1.96338e+06	-0.058123	1.88585e+06	1.34589e+06	Plasma.Membrane	NotCandidate
641	Q9NUP9	Q9NUP9;G3V1D4	LIN7C_HUMAN	LIN7C	Protein lin-7 homolog C	4	14325000	4	14200000	21834	1.96323e+06	-0.0126442	1.9461e+06	187739	Plasma.Membrane	NotCandidate
642	P00374	P00374;B4DM58	DYR_HUMAN	DHFR	Dihydrofolate reductase	4	14075000	4	16150000	21453	1.96323e+06	0.198399		753990	Cytosol	NotCandidate
643	P49459	P49459;P49459-2;P49459-3;A0A0R4J2E5;A0A0D9SG71	UBE2A_HUMAN	UBE2A	Ubiquitin-conjugating enzyme E2 A	4	11335000	4	9540000	17315	1.95889e+06	-0.248723	1.64868e+06	626441		NotCandidate
644	P20339	P20339;P20339-2	RAB5A_HUMAN	RAB5A	Ras-related protein Rab-5A	4	15475000	4	14350000	23659	1.95724e+06	-0.108889	1.81496e+06	191519	Endosome	NotCandidate
645	P39656	P39656;P39656-2;P39656-3;A0A0C4DGS1	OST48_HUMAN	DDOST	Dolichyl-diphosphooligosaccharide--protein glycosyltransferase 48 kDa subunit	4	33200000	4	32750000	50801	1.95558e+06	-0.0196883	1.92908e+06	701543	ER	NotCandidate
646	O14929	O14929;O14929-2	HAT1_HUMAN	HAT1	Histone acetyltransferase type B catalytic subunit	4	32250000	4	29700000	49541	1.94794e+06	-0.118836	1.79392e+06	1.19663e+06	Cytosol	NotCandidate
647	Q15008	Q15008;Q15008-2;Q15008-3;Q15008-4;C9J0E9;H7C531	PSMD6_HUMAN	PSMD6	26S proteasome non-ATPase regulatory subunit 6	4	29600000	4	29475000	45531	1.94534e+06	-0.00610536	1.93712e+06	1.05743e+06		NotCandidate
648	O95983	O95983;O95983-2	MBD3_HUMAN	MBD3	Methyl-CpG-binding domain protein 3	4	21350000	4	20375000	32844	1.94515e+06	-0.067436	1.85632e+06	522005	Nucleus	NotCandidate
649	Q8NBS9	Q8NBS9;Q8NBS9-2	TXND5_HUMAN	TXNDC5	Thioredoxin domain-containing protein 5	4	30950000	4	24350000	47629	1.94446e+06	-0.346018	1.52981e+06	849422	ER	NotCandidate
650	Q01581	Q01581;D6RIW1	HMCS1_HUMAN	HMGCS1	Hydroxymethylglutaryl-CoA synthase, cytoplasmic	4	37175000	4	8862500	57294	1.94157e+06	-2.06855	462868	510911	Cytosol	NotCandidate
651	Q9Y221	Q9Y221;Q9Y221-2;J3QLW7	NIP7_HUMAN	NIP7	60S ribosome subunit biogenesis protein NIP7 homolog	4	13150000	4	17350000	20463	1.92295e+06	0.399873		666974	Nucleus	NotCandidate
652	O15144	O15144	ARPC2_HUMAN	ARPC2	Actin-related protein 2/3 complex subunit 2	4	22050000	4	23800000	34333	1.9218e+06	0.110183		874621	Cytosol	NotCandidate
653	Q9Y2X3	Q9Y2X3	NOP58_HUMAN	NOP58	Nucleolar protein 58	4	38250000	4	40000000	59578	1.92113e+06	0.0645403		1.43343e+06	Nucleus	NotCandidate
654	Q9NS69	Q9NS69	TOM22_HUMAN	TOMM22	Mitochondrial import receptor subunit TOM22 homolog	4	9952500	4	10620000	15522	1.91865e+06	0.0936529		2.3249e+06	Mitochondria	NotCandidate
655	P12236	P12236;P12235	ADT3_HUMAN	SLC25A6	ADP/ATP translocase 3	4	21050000	4	24575000	32866	1.91653e+06	0.223371		823028	Mitochondria	NotCandidate
656	O00193	O00193;E9PM92;E9PQA1	SMAP_HUMAN	SMAP	Small acidic protein	4	13000000	4	13200000	20333	1.91316e+06	0.0220263		1.70509e+06		NotCandidate
657	Q96GG9	Q96GG9;C9J0B2;C9JRU6;C9JVE2;C9J8R4	DCNL1_HUMAN	DCUN1D1	DCN1-like protein 1	4	19250000	4	19650000	30124	1.91218e+06	0.0296709		84759.5	Nucleus	NotCandidate
658	P13804	P13804;P13804-2;H0YL83;H0YK49	ETFA_HUMAN	ETFA	Electron transfer flavoprotein subunit alpha, mitochondrial	4	22350000	4	33650000	35080	1.90646e+06	0.590332		1.10409e+06	Mitochondria	NotCandidate
659	Q9H3N1	Q9H3N1;G3V448	TMX1_HUMAN	TMX1	Thioredoxin-related transmembrane protein 1	4	20150000	4	19600000	31791	1.89662e+06	-0.0399262	1.84486e+06	1.04055e+06	ER	NotCandidate
660	Q6P1L8	Q6P1L8	RM14_HUMAN	MRPL14	39S ribosomal protein L14, mitochondrial	4	10097500	4	9920000	15948	1.8946e+06	-0.0255861	1.8613e+06	291497	Mitochondria	NotCandidate
661	Q9Y262	Q9Y262;Q9Y262-2;B0QY90;B0QY89;H0Y7E6	EIF3L_HUMAN	EIF3L	Eukaryotic translation initiation factor 3 subunit L	4	42175000	4	39900000	66727	1.89132e+06	-0.0799993	1.78929e+06	1.09613e+06	Cytosol	NotCandidate
662	Q9P0L0	Q9P0L0;Q9P0L0-2	VAPA_HUMAN	VAPA	Vesicle-associated membrane protein-associated protein A	4	17575000	4	17175000	27893	1.88543e+06	-0.0332146	1.84252e+06	738252		NotCandidate
663	O75436	O75436	VP26A_HUMAN	VPS26A	Vacuolar protein sorting-associated protein 26A	4	24000000	4	21850000	38170	1.88148e+06	-0.135401	1.71293e+06	409731	Endosome	Candidate
664	O43143	O43143;Q14562;O60231;F5H658;A0A140T947	DHX15_HUMAN	DHX15	ATP-dependent RNA helicase DHX15	4	57050000	4	65300000	90933	1.87735e+06	0.194856		804652	Nucleus	NotCandidate
665	Q9BZX2	Q9HA47;Q9HA47-3;Q9HA47-4;Q9BZX2;Q9BZX2-2;A0A2R8Y653	UCK2_HUMAN	UCK2	Uridine-cytidine kinase 2	4	18375000	4	8770000	29299	1.87666e+06	-1.0671	895689	490772		NotCandidate
666	Q14344	Q14344;Q14344-2	GNA13_HUMAN	GNA13	Guanine nucleotide-binding protein subunit alpha-13	4	27550000	4	25250000	44050	1.87148e+06	-0.125769	1.71524e+06	104932	Cytosol	NotCandidate
667	P51965	P51965;P51965-2;C9J2P0;B7Z306;H7C061	UB2E1_HUMAN	UBE2E1	Ubiquitin-conjugating enzyme E2 E1	4	13375000	3	1.07233e+07	21404	1.86986e+06	-0.318785	1.49915e+06	101570	Nucleus	NotCandidate
668	P49006	P49006	MRP_HUMAN	MARCKSL1	MARCKS-related protein	4	12200000	4	13050000	19529	1.86935e+06	0.0971687		2.04036e+06	Cytosol	NotCandidate
669	P41236	P41236;E7EMN6;E7EUI7	IPP2_HUMAN	PPP1R2	Protein phosphatase inhibitor 2	4	14375000	4	12750000	23015	1.86899e+06	-0.173065	1.65771e+06			NotCandidate
670	P07237	P07237;A0A7P0T8X1;A0A7P0TA97;I3L514;H7BZ94;I3L4M2;A0A7P0TA71;A0A7P0TA35;H0Y3Z3;A0A7P0TB26;A0A7P0T9K9;A0A7P0T8C0;B3KTQ9;I3L0S0;A0A7P0T8J3;A0A7P0T9D6;I3L3P5;A0A7P0T9U6	PDIA1_HUMAN	P4HB	Protein disulfide-isomerase	4	35625000	4	27025000	57116	1.86641e+06	-0.398595	1.41585e+06	2.23162e+06	ER	Candidate
671	Q14847	Q14847;Q14847-3	LASP1_HUMAN	LASP1	LIM and SH3 domain protein 1	4	18525000	4	17175000	29717	1.86536e+06	-0.109163	1.72943e+06	361902	Cytosol	NotCandidate
672	Q9Y295	Q9Y295	DRG1_HUMAN	DRG1	Developmentally-regulated GTP-binding protein 1	4	25000000	4	24450000	40542	1.84521e+06	-0.0320936	1.80461e+06	677484	Cytosol	NotCandidate
673	P60953	P60953	CDC42_HUMAN	CDC42	Cell division control protein 42 homolog	4	13075000	4	13475000	21259	1.84039e+06	0.0434743		1.74551e+06	Cytosol	NotCandidate
674	P15374	P15374;A0A087WTB8;Q5TBK7	UCHL3_HUMAN	UCHL3	Ubiquitin carboxyl-terminal hydrolase isozyme L3	4	16100000	4	20125000	26183	1.84e+06	0.321928		1.14873e+06	Cytosol	NotCandidate
675	Q5U5X0	Q5U5X0	LYRM7_HUMAN	LYRM7	Complex III assembly factor LYRM7	4	7340000	4	8877500	11955	1.8372e+06	0.274373		613716	Mitochondria	NotCandidate
676	Q08J23	Q08J23;Q08J23-2;Q08J23-3	NSUN2_HUMAN	NSUN2	RNA cytosine C(5)-methyltransferase NSUN2	4	52775000	4	60400000	86471	1.82628e+06	0.194694		777248	Cytosol	NotCandidate
677	Q14696	Q14696	MESD_HUMAN	MESD	LRP chaperone MESD	4	15900000	4	13950000	26077	1.82453e+06	-0.188762	1.60076e+06	679853	ER	Candidate
678	O14744	O14744;O14744-2;O14744-4;O14744-5;O14744-3;H0YJX6;H0YJ77;G3V5T6	ANM5_HUMAN	PRMT5	Protein arginine N-methyltransferase 5	4	44300000	4	46775000	72684	1.82379e+06	0.078431		930325	Cytosol	NotCandidate
679	Q99426	Q99426;Q99426-2;K7EP07;K7EK42;A0A494C0X0	TBCB_HUMAN	TBCB	Tubulin-folding cofactor B	4	16575000	4	16850000	27326	1.81505e+06	0.0237397		420925	Cytosol	Candidate
680	Q6IAA8	Q6IAA8;F5H3Y3;F5GX19;H0YFI1;F5H479	LTOR1_HUMAN	LAMTOR1	Ragulator complex protein LAMTOR1	4	10752500	4	13675000	17745	1.81319e+06	0.346869		579703	Lysosome	NotCandidate
681	C9JLW8	C9JLW8;I3L2L5;I3L4Q0	MCRI1_HUMAN	MCRIP1	Mapk-regulated corepressor-interacting protein 1	4	6612500	4	6117500	10920	1.81198e+06	-0.112254	1.67634e+06	278620	Cytosol	NotCandidate
682	Q99614	Q99614;A0A804HL30;A0A804HKC5;A0A804HHT7;A0A804HKI4	TTC1_HUMAN	TTC1	Tetratricopeptide repeat protein 1	4	20250000	4	16975000	33526	1.8074e+06	-0.25451	1.51509e+06	565157		NotCandidate
683	Q9UHD9	Q9UHD9	UBQL2_HUMAN	UBQLN2	Ubiquilin-2	4	39575000	4	38225000	65696	1.80257e+06	-0.0500728	1.74108e+06	295512	Cytosol	NotCandidate
684	Q7KZF4	Q7KZF4	SND1_HUMAN	SND1	Staphylococcal nuclease domain-containing protein 1	4	61400000	4	58975000	101997	1.80132e+06	-0.0581351	1.73018e+06	1.21173e+06	Cytosol	NotCandidate
685	E9PAV3	E9PAV3;E9PAV3-2;Q13765;A0A7I2V2K5;F8W0W4;H0YHX9;A0A7I2V473;F8VZJ2;F8VNW4	NACAM_HUMAN	NACA	Nascent polypeptide-associated complex subunit alpha, muscle-specific form	4	123000000	4	88800000	205422	1.79171e+06	-0.470027	1.29353e+06	652958	Cytosol	NotCandidate
686	O96000	O96000;H3BPJ9	NDUBA_HUMAN	NDUFB10	NADH dehydrogenase [ubiquinone] 1 beta subcomplex subunit 10	4	12425000	4	8467500	20777	1.78947e+06	-0.553238	1.2195e+06	589490	Mitochondria	NotCandidate
687	Q8N5K1	Q8N5K1;D6RCF4	CISD2_HUMAN	CISD2	CDGSH iron-sulfur domain-containing protein 2	4	9132500	4	8415000	15278	1.78868e+06	-0.118047	1.64816e+06	367484		NotCandidate
688	P67870	P67870;Q5SRQ6;Q5SRQ3;A0A7I2YQ78;N0E472;A0A0G2JM12	CSK2B_HUMAN	CSNK2B	Casein kinase II subunit beta	4	14900000	4	17975000	24942	1.78758e+06	0.270679		1.39766e+06		NotCandidate
689	O95777	O95777;F2Z2Y6	LSM8_HUMAN	LSM8	U6 snRNA-associated Sm-like protein LSm8	4	6207500	4	6575000	10403	1.78554e+06	0.0829785		858188	Nucleus	NotCandidate
690	Q96I24	Q96I24;Q96I24-2	FUBP3_HUMAN	FUBP3	Far upstream element-binding protein 3	4	36700000	4	42925000	61640	1.78162e+06	0.226038		494272	Nucleus	NotCandidate
691	Q9Y605	Q9Y605;A0A087WTY9	MOFA1_HUMAN	MRFAP1	MORF4 family-associated protein 1	4	8702500	4	1447500	14650	1.77753e+06	-2.58787	295659	493561	Cytosol	NotCandidate
692	Q9Y617	Q9Y617;Q9Y617-2	SERC_HUMAN	PSAT1	Phosphoserine aminotransferase	4	24000000	4	35900000	40423	1.77661e+06	0.580949		1.87557e+06		NotCandidate
693	O00170	O00170;A0A804HJ38;V9GYQ3;A0A804HJ46;A0A804HKH9;A0A804HKK3;A0A804HIX8;A0A804HKL7;E9PMH2	AIP_HUMAN	AIP	AH receptor-interacting protein	4	22300000	4	23675000	37664	1.77169e+06	0.0863207		432870	Cytosol	NotCandidate
694	P62495	P62495;P62495-2;B7Z7P8	ERF1_HUMAN	ETF1	Eukaryotic peptide chain release factor subunit 1	4	28975000	4	31575000	49031	1.76833e+06	0.123974		856038	Cytosol	NotCandidate
695	P42166	P42166;P42167;P42167-2;P42167-3;H0YJH7;G5E972	LAP2A_HUMAN	TMPO	Lamina-associated polypeptide 2, isoform alpha	4	44425000	4	49900000	75492	1.76091e+06	0.167668		1.53216e+06	Nucleus	NotCandidate
696	Q9NYF8	Q9NYF8;Q9NYF8-2;Q9NYF8-3;Q9NYF8-4;E9PK09;A0A1W2PQ43;E9PQN2;H0YF00;E9PJA7;E9PKI6;E9PK91	BCLF1_HUMAN	BCLAF1	Bcl-2-associated transcription factor 1	4	62375000	4	71675000	106122	1.7588e+06	0.200502		1.06986e+06	Cytosol	NotCandidate
697	Q9NPD8	Q9NPD8	UBE2T_HUMAN	UBE2T	Ubiquitin-conjugating enzyme E2 T	4	13125000	4	7382500	22521	1.7439e+06	-0.830136	980904	785815	Nucleus	NotCandidate
698	O75131	O75131;E5RHZ0;H0YB26;A0A087WYQ3	CPNE3_HUMAN	CPNE3	Copine-3	4	34950000	4	39325000	60131	1.73924e+06	0.170154		720715	Cytosol	NotCandidate
699	Q05519	Q05519;Q05519-2;B4DWT1;Q5T760;S4R3C4	SRS11_HUMAN	SRSF11	Serine/arginine-rich splicing factor 11	4	31075000	4	40475000	53542	1.73671e+06	0.381277		593362	Nucleus	NotCandidate
700	Q15428	Q15428	SF3A2_HUMAN	SF3A2	Splicing factor 3A subunit 2	4	28575000	4	27550000	49256	1.73595e+06	-0.0527012	1.67368e+06	831675	Nucleus	NotCandidate
701	P53396	P53396;P53396-2;P53396-3	ACLY_HUMAN	ACLY	ATP-citrate synthase	4	69950000	4	68075000	120839	1.73217e+06	-0.039199	1.68574e+06	1.58168e+06	Cytosol	NotCandidate
702	O00764	O00764;O00764-3;F2Z2Y4	PDXK_HUMAN	PDXK	Pyridoxal kinase	4	20250000	4	25900000	35102	1.72625e+06	0.35503		628612	Cytosol	NotCandidate
703	O43252	O43252	PAPS1_HUMAN	PAPSS1	Bifunctional 3'-phosphoadenosine 5'-phosphosulfate synthase 1	4	40825000	4	48075000	70833	1.72465e+06	0.235834		265857		NotCandidate
704	Q9Y5B9	Q9Y5B9	SP16H_HUMAN	SUPT16H	FACT complex subunit SPT16	4	68950000	4	78525000	119914	1.72058e+06	0.187601		964175	Nucleus	NotCandidate
705	P36969	P36969;P36969-2;A0A087WT12;A0A087X2I2;K7ERP4	GPX4_HUMAN	GPX4	Phospholipid hydroperoxide glutathione peroxidase	4	12700000	4	19400000	22175	1.71376e+06	0.611228		365467	Cytosol	NotCandidate
706	P61026	P61026	RAB10_HUMAN	RAB10	Ras-related protein Rab-10	4	12875000	4	11200000	22541	1.70917e+06	-0.201074	1.48681e+06	529785	Endosome	NotCandidate
707	P83916	P83916;B5MD17;C9JWS9;K7ELA4;J3KS05	CBX1_HUMAN	CBX1	Chromobox protein homolog 1	4	12175000	4	15575000	21418	1.70099e+06	0.35531		819900	Nucleus	NotCandidate
708	O43805	O43805	SSNA1_HUMAN	SSNA1	Sjoegren syndrome nuclear autoantigen 1	4	7685000	4	5465000	13596	1.69139e+06	-0.491824	1.20279e+06	151356	Cytosol	NotCandidate
709	O75496	O75496;H7C608;E2QRF9	GEMI_HUMAN	GMNN	Geminin	4	13225000	4	10502500	23565	1.67934e+06	-0.332535	1.33363e+06	371452	Cytosol	NotCandidate
710	Q96B49	Q96B49	TOM6_HUMAN	TOMM6	Mitochondrial import receptor subunit TOM6 homolog	3	4490000	4	5635000	8002	1.67903e+06	0.3277		851981	Mitochondria	NotCandidate
711	P27694	P27694;I3L4R8	RFA1_HUMAN	RPA1	Replication protein A 70 kDa DNA-binding subunit	4	38100000	4	37400000	68138	1.67319e+06	-0.0267527	1.64245e+06	916853	Nucleus	NotCandidate
712	O43396	O43396;K7EPB7;K7EKG2	TXNL1_HUMAN	TXNL1	Thioredoxin-like protein 1	4	18025000	4	16900000	32251	1.67241e+06	-0.092976	1.56803e+06	786262	Cytosol	NotCandidate
713	A6NDG6	A6NDG6	PGP_HUMAN	PGP	Glycerol-3-phosphate phosphatase	4	18925000	4	19225000	34006	1.66529e+06	0.0226903		455842	Cytosol	Candidate
714	Q8WUD4	Q8WUD4;J3KR35;C9JUN5;S4R331	CCD12_HUMAN	CCDC12	Coiled-coil domain-containing protein 12	4	10672500	4	11975000	19181	1.66497e+06	0.166127		374956		NotCandidate
715	Q9UPV0	Q9UPV0;Q9UPV0-2	CE164_HUMAN	CEP164	Centrosomal protein of 164 kDa	4	91300000	3	6.67333e+07	164314	1.66267e+06	-0.452207	1.21529e+06	4650.57	Cytosol	NotCandidate
716	Q92499	Q92499;Q92499-2;A0A7I2V4F0;A0A7I2YQ77;A0A7I2V2M5;A0A7I2V421;A0A7I2YQD0;A0A7I2V4Q0;A0A7I2V5X8;A0A7I2V430;A0A7I2V4J3	DDX1_HUMAN	DDX1	ATP-dependent RNA helicase DDX1	4	45800000	4	49250000	82432	1.66257e+06	0.104776		1.1846e+06	Cytosol	NotCandidate
717	P43307	P43307;P43307-2;C9IZQ1;C9J5W0;C9J3L8;A0A3B3IRT8;E9PAL7	SSRA_HUMAN	SSR1	Translocon-associated protein subunit alpha	4	17875000	4	17300000	32235	1.65932e+06	-0.0471712	1.60594e+06	912320	ER	NotCandidate
718	Q96C19	Q96C19	EFHD2_HUMAN	EFHD2	EF-hand domain-containing protein D2	4	14775000	4	14550000	26697	1.65606e+06	-0.022139	1.63084e+06	394685		NotCandidate
719	O00148	O00148;O00148-2;O00148-3;K7EQN7;A0A0D9SEM9	DX39A_HUMAN	DDX39A	ATP-dependent RNA helicase DDX39A	4	27175000	4	31150000	49130	1.65513e+06	0.196952		715477	Cytosol	NotCandidate
720	Q9NR56	Q9NR56;Q9NR56-2;Q9NR56-3;Q9NR56-4;Q9NR56-5;Q9NR56-6;Q9NR56-7;Q9NUK0;Q9NUK0-2;Q9NUK0-3;Q9NUK0-4;B1AKI6;H7C4T5;Q86VM6;C9J4T8;C9JP00;A0A0A0MQX8	MBNL1_HUMAN	MBNL1	Muscleblind-like protein 1	4	23100000	4	25450000	41817	1.65299e+06	0.139773		389404	Cytosol	NotCandidate
721	Q9BRT3	Q9BRT3;J3KTI2	MIEN1_HUMAN	MIEN1	Migration and invasion enhancer 1	4	6842500	4	7337500	12403	1.65082e+06	0.100765		171460	Cytosol	NotCandidate
722	O14530	O14530;O14530-2;F8WCJ3;B8ZZX4;G3XAJ4;F8WBV5	TXND9_HUMAN	TXNDC9	Thioredoxin domain-containing protein 9	4	14575000	4	10625000	26534	1.64368e+06	-0.456033	1.19822e+06	261979	Cytosol	NotCandidate
723	Q9UHD8	Q9UHD8;Q9UHD8-2;Q9UHD8-3;Q9UHD8-4;Q9UHD8-5;Q9UHD8-7;Q9UHD8-8;Q9UHD8-9;K7ER52;K7EQD7;K7EIE4;K7EK18;A0A6Q8PHC2;K7EL40	SEPT9_HUMAN	SEPTIN9	Septin-9	4	35800000	4	35525000	65401	1.63798e+06	-0.0111249	1.6254e+06	449679	Cytosol	NotCandidate
724	Q9H5V9	Q9H5V9;Q9H5V9-2;Q9H5V9-3	STEEP_HUMAN	STEEP1	STING ER exit protein	4	14025000	4	10072500	25625	1.63776e+06	-0.477579	1.17621e+06			NotCandidate
725	Q9NR45	Q9NR45	SIAS_HUMAN	NANS	Sialic acid synthase	4	22050000	4	28050000	40308	1.63692e+06	0.347222		646909		NotCandidate
726	P14550	P14550	AK1A1_HUMAN	AKR1A1	Aldo-keto reductase family 1 member A1	4	20000000	4	32150000	36573	1.63636e+06	0.684819		390038	Cytosol	NotCandidate
727	O75396	O75396	SC22B_HUMAN	SEC22B	Vesicle-trafficking protein SEC22b	4	13525000	4	15300000	24741	1.6358e+06	0.177903		839274	Golgi.membrane	Candidate
728	P08579	P08579	RU2B_HUMAN	SNRPB2	U2 small nuclear ribonucleoprotein B''	4	13900000	4	14425000	25486	1.63201e+06	0.0534864		1.24667e+06	Nucleus	NotCandidate
729	Q7Z2W9	Q7Z2W9;F5H7V8	RM21_HUMAN	MRPL21	39S ribosomal protein L21, mitochondrial	4	12397500	4	15050000	22815	1.62601e+06	0.279714		253667	Mitochondria	NotCandidate
730	P19525	P19525;P19525-2;A0A7P0Z4M0;A0A7P0TBA9;A0A7P0TAL9	E2AK2_HUMAN	EIF2AK2	Interferon-induced, double-stranded RNA-activated protein kinase	4	33650000	4	35550000	62094	1.62161e+06	0.0792431		306826	Cytosol	NotCandidate
731	O14562	O14562;H3BRL3	UBFD1_HUMAN	UBFD1	Ubiquitin domain-containing protein UBFD1	4	18075000	4	19675000	33382	1.62023e+06	0.122368		145673		NotCandidate
732	Q99615	Q99615;Q99615-2;A0A6I8PU89;K7EIH8;A0A6I8PS32;A0A6I8PLE7;A0A6I8PIK4;K7EK03;A0A6I8PUC2;A0A6I8PU73;A0A6I8PRZ0;K7ER44;A0A6I8PR89;K7EPP7;A0A6I8PUD4	DNJC7_HUMAN	DNAJC7	DnaJ homolog subfamily C member 7	4	30525000	4	27425000	56441	1.61835e+06	-0.1545	1.45399e+06	1.02032e+06	Cytosol	NotCandidate
733	Q9Y5M8	Q9Y5M8;H7C4H2	SRPRB_HUMAN	SRPRB	Signal recognition particle receptor subunit beta	4	16025000	4	13775000	29702	1.61444e+06	-0.218272	1.38777e+06	568803	ER	Candidate
734	P21912	P21912	SDHB_HUMAN	SDHB	Succinate dehydrogenase [ubiquinone] iron-sulfur subunit, mitochondrial	4	17050000	4	20750000	31630	1.613e+06	0.28334		448365	Mitochondria	NotCandidate
735	Q9Y6B6	Q9Y6B6;Q9H029	SAR1B_HUMAN	SAR1B	GTP-binding protein SAR1b	4	12075000	4	10215000	22410	1.61234e+06	-0.241334	1.36398e+06	357448		Candidate
736	P52788	P52788;P52788-2	SPSY_HUMAN	SMS	Spermine synthase	4	22225000	4	23175000	41268	1.61153e+06	0.0603859		415622		NotCandidate
737	Q9UHA4	Q9UHA4	LTOR3_HUMAN	LAMTOR3	Ragulator complex protein LAMTOR3	4	7335000	4	9100000	13623	1.61116e+06	0.31107		498162	Lysosome	NotCandidate
738	P55010	P55010	IF5_HUMAN	EIF5	Eukaryotic translation initiation factor 5	4	26500000	4	28225000	49223	1.61097e+06	0.0909812		981340		NotCandidate
739	O15431	O15431	COPT1_HUMAN	SLC31A1	High affinity copper uptake protein 1	3	1.13533e+07	4	6335000	21091	1.61078e+06	-0.841699	898794	293810	Plasma.Membrane	NotCandidate
740	Q9Y3B8	Q9Y3B8;Q9Y3B8-2;Q9Y3B8-3;H0YG54;H0YGR4;F5GYG5	ORN_HUMAN	REXO2	Oligoribonuclease, mitochondrial	4	14375000	4	14675000	26833	1.60306e+06	0.0297985		378669	Cytosol	NotCandidate
741	Q13867	Q13867;K7ESE8	BLMH_HUMAN	BLMH	Bleomycin hydrolase	4	28075000	4	30150000	52562	1.5983e+06	0.102872		395853	Cytosol	NotCandidate
742	P22307	P22307;P22307-3;P22307-4;P22307-7;P22307-8;H0YCB0;E9PLD1	SCP2_HUMAN	SCP2	Sterol carrier protein 2	4	31500000	4	25950000	58994	1.59777e+06	-0.279617	1.31625e+06	522865		Candidate
743	P06132	P06132;A0A494C0Q8;A0A1B0GVZ4;A0A494C085;A0A494BZY8	DCUP_HUMAN	UROD	Uroporphyrinogen decarboxylase	4	21775000	4	30450000	40787	1.59752e+06	0.48377		394455	Cytosol	NotCandidate
744	Q9UBT2	Q9UBT2;Q9UBT2-2;K7ESK7;K7EPL2	SAE2_HUMAN	UBA2	SUMO-activating enzyme subunit 2	4	37950000	4	48325000	71224	1.5944e+06	0.34867		1.07681e+06	Cytosol	NotCandidate
745	Q9NP77	Q9NP77	SSU72_HUMAN	SSU72	RNA polymerase II subunit A C-terminal domain phosphatase SSU72	4	12000000	4	11025000	22574	1.59068e+06	-0.122256	1.46144e+06	309569	Cytosol	NotCandidate
746	P04179	P04179;P04179-2;P04179-3;P04179-4	SODM_HUMAN	SOD2	Superoxide dismutase [Mn], mitochondrial	4	13150000	4	18525000	24750	1.58987e+06	0.494411		868417	Mitochondria	NotCandidate
747	Q14498	Q14498;Q14498-2;Q14498-3;A0A0U1RQH7;Q5QP23;H0Y4X3;G3XAC6	RBM39_HUMAN	RBM39	RNA-binding protein 39	4	31450000	4	33300000	59380	1.58486e+06	0.0824622		1.24109e+06	Nucleus	NotCandidate
748	Q8WUA2	Q8WUA2	PPIL4_HUMAN	PPIL4	Peptidyl-prolyl cis-trans isomerase-like 4	4	30225000	4	35550000	57225	1.58049e+06	0.234107		267548	Nucleus	NotCandidate
749	Q92572	Q92572	AP3S1_HUMAN	AP3S1	AP-3 complex subunit sigma-1	4	11475000	4	10215000	21732	1.58002e+06	-0.167805	1.40653e+06	260011	Cytosol	NotCandidate
750	P57088	P57088;D6RAA6	TMM33_HUMAN	TMEM33	Transmembrane protein 33	4	14750000	4	13250000	27978	1.57756e+06	-0.154723	1.41713e+06	340861		NotCandidate
751	P12081	P12081;P12081-2;P12081-3;P12081-4;P49590;P49590-2;A0A6Q8PHA5;A0A6Q8PF07;A0A2R8Y6I1;E7ETE2;A0A6Q8PF47;A0A6Q8PFF2;A0A6Q8PFG9;A0A2R8Y3N3;A0A2R8Y5E8;A0A2R8Y4X6;A0A6Q8PFN6;A0A2R8Y5P7;D6RJE6	HARS1_HUMAN	HARS1	Histidine--tRNA ligase, cytoplasmic	4	30225000	4	32550000	57411	1.57537e+06	0.106915		612101	Cytosol	Candidate
752	Q06203	Q06203	PUR1_HUMAN	PPAT	Amidophosphoribosyltransferase	4	30175000	4	34350000	57399	1.57309e+06	0.186956		559536		NotCandidate
753	O43681	O43681	GET3_HUMAN	GET3	ATPase GET3	4	20325000	4	22050000	38793	1.56779e+06	0.117523				Candidate
754	P13667	P13667;A0A499FI48	PDIA4_HUMAN	PDIA4	Protein disulfide-isomerase A4	4	38200000	4	31275000	72932	1.56731e+06	-0.288563	1.28319e+06	1.77274e+06	ER	Candidate
755	Q9Y6E2	Q9Y6E2;B5MCH7;Q75MG1;E9PFD4;B5MCE7;E7ETZ4	5MP1_HUMAN	BZW2	eIF5-mimic protein 1	4	25125000	4	21875000	48162	1.56103e+06	-0.199841	1.35911e+06	454077	Cytosol	NotCandidate
756	Q9UGP4	Q9UGP4;C9JRJ5	LIMD1_HUMAN	LIMD1	LIM domain-containing protein 1	4	37550000	4	37100000	72190	1.55648e+06	-0.0173937	1.53783e+06	119459	Cytosol	NotCandidate
757	O15160	O15160;O15160-2;A0A2R8Y5D3;A0A2R8Y8D6;A0A2R8YEZ4;H0Y723;E7EQB9	RPAC1_HUMAN	POLR1C	DNA-directed RNA polymerases I and III subunit RPAC1	4	20400000	4	21350000	39250	1.55525e+06	0.0656669		569622	Nucleus	NotCandidate
758	Q96HS1	Q96HS1;Q96HS1-2;F5GXG4	PGAM5_HUMAN	PGAM5	Serine/threonine-protein phosphatase PGAM5, mitochondrial	4	16625000	4	17450000	32004	1.55442e+06	0.0698727		513506	Cytosol	NotCandidate
759	Q9Y5J7	Q9Y5J7;G3V2F3;G3V502;A0A1W2PRH9;A0A1W2PQS5	TIM9_HUMAN	TIMM9	Mitochondrial import inner membrane translocase subunit Tim9	4	5390000	4	7267500	10378	1.55412e+06	0.431174		385737	Mitochondria	NotCandidate
760	P49736	P49736;H0Y8E6	MCM2_HUMAN	MCM2	DNA replication licensing factor MCM2	4	52800000	4	44950000	101896	1.55056e+06	-0.232217	1.32003e+06	753127	Nucleus	NotCandidate
761	P53611	P53611	PGTB2_HUMAN	RABGGTB	Geranylgeranyl transferase type-2 subunit beta	4	19125000	4	13700000	36924	1.5499e+06	-0.481284	1.11025e+06	216677		NotCandidate
762	O75223	O75223;O75223-3;M0QZK8	GGCT_HUMAN	GGCT	Gamma-glutamylcyclotransferase	4	10870000	4	13250000	21008	1.5483e+06	0.28564		572497		NotCandidate
763	P61163	P61163;P42025;A0A1B0GVS3;R4GMT0	ACTZ_HUMAN	ACTR1A	Alpha-centractin	4	22025000	4	27675000	42614	1.54659e+06	0.329441		492313	Cytosol	NotCandidate
764	Q8WVK2	Q8WVK2	SNR27_HUMAN	SNRNP27	U4/U6.U5 small nuclear ribonucleoprotein 27 kDa protein	4	9735000	4	8940000	18860	1.54456e+06	-0.122906	1.41842e+06	252905	Nucleus	NotCandidate
765	P47224	P47224	MSS4_HUMAN	RABIF	Guanine nucleotide exchange factor MSS4	4	7137500	2	8045000	13839	1.54331e+06	0.172674		326666		NotCandidate
766	Q9BV38	Q9BV38;A0A0A0MQU0;U3KQC1;K7EIR0	WDR18_HUMAN	WDR18	WD repeat-containing protein 18	4	24425000	4	25025000	47405	1.54177e+06	0.0350115		360794	Cytosol	NotCandidate
767	Q9HB07	Q9HB07;F8VR84	MYG1_HUMAN	MYG1	MYG1 exonuclease	4	21850000	4	23750000	42477	1.53925e+06	0.120294				NotCandidate
768	Q52LJ0	Q52LJ0;Q52LJ0-1	FA98B_HUMAN	FAM98B	Protein FAM98B	4	23425000	4	27300000	45547	1.53897e+06	0.220852		506676	Cytosol	NotCandidate
769	Q9UHA3	Q9UHA3;A0A7I2V3F2;A0A7I2V2C6;H3BMQ2;A0A7I2V359	RLP24_HUMAN	RSL24D1	Probable ribosome biogenesis protein RLP24	4	10080000	4	7465000	19621	1.53727e+06	-0.433281	1.13846e+06	235243	Nucleus	NotCandidate
770	Q9NR28	Q9NR28;Q9NR28-2;H7BZK7;A0A2U3TZH2	DBLOH_HUMAN	DIABLO	Diablo IAP-binding mitochondrial protein	4	13925000	4	16425000	27131	1.53582e+06	0.238216		449625		NotCandidate
771	P02545	P02545;P02545-2;P02545-3;P02545-4;P02545-5;P02545-6;Q5TCI8;A0A6Q8PFJ0;A0A6Q8PHQ9;A0A804HL68	LMNA_HUMAN	LMNA	Prelamin-A/C	4	38000000	4	43000000	74139	1.53372e+06	0.178337		715881	Nucleus	NotCandidate
772	Q9UHY7	Q9UHY7;Q9UHY7-2;A0A0C4DGY8;D6RA00	ENOPH_HUMAN	ENOPH1	Enolase-phosphatase E1	4	14800000	4	17250000	28933	1.53066e+06	0.220999		424848	Cytosol	NotCandidate
773	Q969U7	Q969U7;Q969U7-2;K7ENR6;V9GZ55	PSMG2_HUMAN	PSMG2	Proteasome assembly chaperone 2	4	15025000	4	15025000	29396	1.52946e+06	0		146734	Nucleus	NotCandidate
774	P53985	P53985	MOT1_HUMAN	SLC16A1	Monocarboxylate transporter 1	4	27500000	4	32625000	53944	1.52546e+06	0.246546		837952	Plasma.Membrane	NotCandidate
775	P33993	P33993;P33993-3	MCM7_HUMAN	MCM7	DNA replication licensing factor MCM7	4	41425000	4	37400000	81308	1.52454e+06	-0.147463	1.37641e+06	1.21399e+06	Nucleus	NotCandidate
776	Q8WXF1	Q8WXF1;Q8WXF1-2;X6RDA4	PSPC1_HUMAN	PSPC1	Paraspeckle component 1	4	29825000	4	29900000	58744	1.51924e+06	0.00362335		848755	Cytosol	NotCandidate
777	Q13177	Q13177	PAK2_HUMAN	PAK2	Serine/threonine-protein kinase PAK 2	4	29325000	4	29075000	58043	1.51182e+06	-0.0123519	1.49893e+06	495975	Cytosol	NotCandidate
778	Q6P161	Q6P161	RM54_HUMAN	MRPL54	39S ribosomal protein L54, mitochondrial	4	7970000	4	8440000	15819	1.50761e+06	0.0826633		255176	Mitochondria	NotCandidate
779	Q8N9N8	Q8N9N8;E9PQD0;E9PS30;E9PLI6;E9PS76	EIF1A_HUMAN	EIF1AD	Probable RNA-binding protein EIF1AD	4	9587500	4	9825000	19053	1.50575e+06	0.0353027		399402	Nucleus	NotCandidate
780	Q9NVJ2	Q9NVJ2;Q96BM9	ARL8B_HUMAN	ARL8B	ADP-ribosylation factor-like protein 8B	4	10770000	4	12675000	21539	1.49624e+06	0.234967		590081	Lysosome	NotCandidate
781	P23919	P23919;P23919-2;H7BZ20;H7C312	KTHY_HUMAN	DTYMK	Thymidylate kinase	4	11900000	4	14400000	23819	1.49498e+06	0.275107		611729		NotCandidate
782	P11177	P11177;P11177-2;P11177-3;F8WF02;C9J634	ODPB_HUMAN	PDHB	Pyruvate dehydrogenase E1 component subunit beta, mitochondrial	4	19575000	4	26975000	39233	1.493e+06	0.462611		1.14711e+06	Mitochondria	NotCandidate
783	P11233	P11233;H7C3P7	RALA_HUMAN	RALA	Ras-related protein Ral-A	4	11725000	4	11650000	23567	1.48874e+06	-0.00925797	1.47922e+06	343584	Cytosol	NotCandidate
784	P30044	P30044;P30044-2;P30044-3	PRDX5_HUMAN	PRDX5	Peroxiredoxin-5, mitochondrial	4	10980000	4	16600000	22086	1.48763e+06	0.596305		1.19013e+06	Cytosol	NotCandidate
785	Q14566	Q14566	MCM6_HUMAN	MCM6	DNA replication licensing factor MCM6	4	46175000	4	39375000	92889	1.48749e+06	-0.229832	1.26843e+06	1.00912e+06	Nucleus	NotCandidate
786	P56192	P56192;P56192-2;H0YHV5	SYMC_HUMAN	MARS1	Methionine--tRNA ligase, cytoplasmic	4	50225000	4	54175000	101116	1.48631e+06	0.109222		1.02869e+06		NotCandidate
787	Q92747	Q92747;Q92747-2;E9PF58;A0A1W2PNV4	ARC1A_HUMAN	ARPC1A	Actin-related protein 2/3 complex subunit 1A	4	20600000	4	23500000	41569	1.48289e+06	0.190016		593666	Cytosol	NotCandidate
788	Q92598	Q92598;Q92598-2;Q92598-3;Q92598-4;A0A0A0MSM0;Q5TBM3	HS105_HUMAN	HSPH1	Heat shock protein 105 kDa	4	47950000	4	40775000	96865	1.48126e+06	-0.233846	1.25961e+06	1.42916e+06	Cytosol	NotCandidate
789	P60983	P60983;G3V4P8	GMFB_HUMAN	GMFB	Glia maturation factor beta	4	8272500	4	10157500	16713	1.48113e+06	0.29615		507593		NotCandidate
790	P14868	P14868;P14868-2	SYDC_HUMAN	DARS1	Aspartate--tRNA ligase, cytoplasmic	4	28275000	4	35525000	57136	1.48082e+06	0.329308		1.12743e+06	Cytosol	NotCandidate
791	O75489	O75489	NDUS3_HUMAN	NDUFS3	NADH dehydrogenase [ubiquinone] iron-sulfur protein 3, mitochondrial	4	14950000	4	19300000	30242	1.47925e+06	0.368455		405267	Mitochondria	NotCandidate
792	Q9UJZ1	Q9UJZ1;Q9UJZ1-2;F2Z2I8;A0A087WYB4	STML2_HUMAN	STOML2	Stomatin-like protein 2, mitochondrial	4	19025000	4	23750000	38534	1.47738e+06	0.320031		1.99401e+06	Cytosol	NotCandidate
793	O43776	O43776	SYNC_HUMAN	NARS1	Asparagine--tRNA ligase, cytoplasmic	4	31050000	4	36525000	62943	1.47613e+06	0.234291		566922	Cytosol	NotCandidate
794	Q96G21	Q96G21;H0Y714;B8ZZ47;B9A008;E7ENR5	IMP4_HUMAN	IMP4	U3 small nucleolar ribonucleoprotein protein IMP4	4	16600000	4	18300000	33757	1.47148e+06	0.14066		117751	Nucleus	NotCandidate
795	O43242	O43242;O43242-2	PSMD3_HUMAN	PSMD3	26S proteasome non-ATPase regulatory subunit 3	4	29950000	4	28275000	60978	1.46972e+06	-0.083029	1.38752e+06	1.09836e+06		NotCandidate
796	Q9Y3A6	Q9Y3A6;Q9Y3A6-2;B1AKT3	TMED5_HUMAN	TMED5	Transmembrane emp24 domain-containing protein 5	4	12725000	4	11300000	26005	1.46424e+06	-0.171343	1.30027e+06	363169	Golgi.membrane	Candidate
797	P49591	P49591;Q5T5C7	SYSC_HUMAN	SARS1	Serine--tRNA ligase, cytoplasmic	4	28750000	4	36250000	58777	1.46366e+06	0.334419		1.01421e+06		NotCandidate
798	P17174	P17174	AATC_HUMAN	GOT1	Aspartate aminotransferase, cytoplasmic	4	22600000	4	27000000	46248	1.46226e+06	0.256637		954658	Cytosol	NotCandidate
799	P13861	P13861;P13861-2	KAP2_HUMAN	PRKAR2A	cAMP-dependent protein kinase type II-alpha regulatory subunit	4	22150000	4	25400000	45518	1.45613e+06	0.197522		675816	Cytosol	NotCandidate
800	Q9UFW8	Q9UFW8;C9JUJ0	CGBP1_HUMAN	CGGBP1	CGG triplet repeat-binding protein 1	4	9155000	4	10775000	18820	1.45562e+06	0.235056		276326	Nucleus	NotCandidate
801	Q96EK6	Q96EK6;G3V4W4	GNA1_HUMAN	GNPNAT1	Glucosamine 6-phosphate N-acetyltransferase	4	10067500	4	12225000	20749	1.45189e+06	0.280129		540375	Golgi.membrane.associated	NotCandidate
802	P68400	P68400;Q8NEV1;A0A2R8YF47;A0A2R8Y3W6;A0A2R8Y4H0;V9GYA2;A0A2R8Y7T1;A0A2R8YEW1;V9GY80;A0A2R8Y5A0;A0A2R8YF43;A0A2R8YCK2;A0A2R8YD58;A0A2R8YEL7;A0A2R8YFU2;A0A2R8YDY7;E7EU96;A0A2R8YDP2;A0A2R8Y4D6;A0A2R8Y797	CSK21_HUMAN	CSNK2A1	Casein kinase II subunit alpha	4	21850000	4	22425000	45144	1.44831e+06	0.0374747			Nucleus	NotCandidate
803	Q03252	Q03252	LMNB2_HUMAN	LMNB2	Lamin-B2	4	33850000	4	34775000	69948	1.44808e+06	0.0388947		833784	Nucleus	NotCandidate
804	P09972	P09972;K7EKH5;J3QKP5;A8MVZ9;J3KSV6	ALDOC_HUMAN	ALDOC	Fructose-bisphosphate aldolase C	4	19025000	4	20875000	39456	1.44285e+06	0.13388		490605		NotCandidate
805	P41250	P41250;P41250-2;A0A6Q8PGI6;A0A6Q8PGZ8;A0A6Q8PHH9;A0A6Q8PGA8;A0A6Q8PGW4	GARS_HUMAN	GARS1	Glycine--tRNA ligase	4	40100000	4	45550000	83166	1.44281e+06	0.183849		1.00006e+06	Cytosol	NotCandidate
806	Q9H6E4	Q9H6E4	CC134_HUMAN	CCDC134	Coiled-coil domain-containing protein 134	4	12775000	4	13150000	26561	1.43922e+06	0.0417395		96968.2	Cytosol	Candidate
807	P40222	P40222	TXLNA_HUMAN	TXLNA	Alpha-taxilin	4	29750000	4	20000000	61891	1.43837e+06	-0.57289	966970	1.01839e+06		NotCandidate
808	Q4VC05	Q4VC05;Q4VC05-2;Q8WUZ0;Q8WUZ0-2;Q9BQE9;Q9BQE9-3;Q9BQE9-4;F8WE18;F8WDZ4;F2Z3H6;I3L4D5;I3L1Q2	BCL7A_HUMAN	BCL7A	B-cell CLL/lymphoma 7 protein family member A	4	10937500	4	10995000	22810	1.43484e+06	0.00756459		114243		NotCandidate
809	O15514	O15514;E9PHV4;E9PB93	RPB4_HUMAN	POLR2D	DNA-directed RNA polymerase II subunit RPB4	4	7815000	4	7095000	16311	1.4337e+06	-0.139443	1.30161e+06	392957	Nucleus	NotCandidate
810	Q9UI30	Q9UI30	TR112_HUMAN	TRMT112	Multifunctional methyltransferase subunit TRM112-like protein	4	6792500	4	7642500	14199	1.43147e+06	0.170102		1.05453e+06	Cytosol	NotCandidate
811	Q9NX40	Q9NX40;Q9NX40-2;Q9NX40-3;Q9NX40-4;D6RDI5;D6RA54;D6RIT9;D6RG39;D6R918;D6RF07;D6RBC5;D6RC55	OCAD1_HUMAN	OCIAD1	OCIA domain-containing protein 1	4	13207500	4	9175000	27626	1.43058e+06	-0.525577	993799	456122	Endosome	NotCandidate
812	O60684	O60684	IMA7_HUMAN	KPNA6	Importin subunit alpha-7	4	28650000	4	28650000	60030	1.42813e+06	0		512533		NotCandidate
813	Q9BQ67	Q9BQ67;M0QX71	GRWD1_HUMAN	GRWD1	Glutamate-rich WD repeat-containing protein 1	4	23575000	4	27450000	49419	1.42747e+06	0.219548		816029	Nucleus	NotCandidate
814	Q16186	Q16186	ADRM1_HUMAN	ADRM1	Proteasomal ubiquitin receptor ADRM1	4	20050000	4	22350000	42153	1.4233e+06	0.156673		673140	Cytosol	NotCandidate
815	P54920	P54920;M0R2M1;M0R0I4;M0R0Y2;M0R213	SNAA_HUMAN	NAPA	Alpha-soluble NSF attachment protein	4	15775000	4	14450000	33233	1.4204e+06	-0.126571	1.30109e+06	676843	Plasma.Membrane	NotCandidate
816	Q9NQG5	Q9NQG5;A0A087X2D2;A2A2M0	RPR1B_HUMAN	RPRD1B	Regulation of nuclear pre-mRNA domain-containing protein 1B	4	17500000	4	22650000	36900	1.41913e+06	0.372156		699258	Nucleus	NotCandidate
817	Q00610	Q00610;Q00610-2;P53675;P53675-2;A0A087WVQ6;A0A087WX41	CLH1_HUMAN	CLTC	Clathrin heavy chain 1	4	90550000	4	91825000	191615	1.41407e+06	0.0201723		1.6764e+06	Cytosol	NotCandidate
818	P30084	P30084	ECHM_HUMAN	ECHS1	Enoyl-CoA hydratase, mitochondrial	4	14800000	4	19300000	31387	1.41099e+06	0.383004		1.15471e+06	Mitochondria	NotCandidate
819	Q9BPZ3	Q9BPZ3;D6RA77	PAIP2_HUMAN	PAIP2	Polyadenylate-binding protein-interacting protein 2	4	7062500	4	4870000	14984	1.4104e+06	-0.536257	972549	526757	Cytosol	NotCandidate
820	P51114	P51114;P51114-2;P51114-3;E7EU85;B4DXZ6;E9PFF5	FXR1_HUMAN	FXR1	Fragile X mental retardation syndrome-related protein 1	4	32850000	4	34150000	69721	1.40988e+06	0.0559922		505528	Cytosol	NotCandidate
821	P50897	P50897;P50897-2;A0A286YFL8;A0A2C9F2P4;A0A286YFL6;A0A286YFE3;Q5T0S4;A0A286YFF7	PPT1_HUMAN	PPT1	Palmitoyl-protein thioesterase 1	4	16075000	4	20250000	34193	1.40677e+06	0.333103		253869	Lysosome	NotCandidate
822	O95169	O95169;O95169-3	NDUB8_HUMAN	NDUFB8	NADH dehydrogenase [ubiquinone] 1 beta subcomplex subunit 8, mitochondrial	4	10225000	4	9320000	21766	1.40571e+06	-0.133699	1.28129e+06	162200	Mitochondria	NotCandidate
823	O75391	O75391;I3L0X5	SPAG7_HUMAN	SPAG7	Sperm-associated antigen 7	4	12200000	4	9200000	26034	1.40226e+06	-0.407175	1.05744e+06	304265	Nucleus	NotCandidate
824	Q9P015	Q9P015;E5RIZ4	RM15_HUMAN	MRPL15	39S ribosomal protein L15, mitochondrial	4	15650000	4	20500000	33420	1.40126e+06	0.389461		170184	Mitochondria	NotCandidate
825	Q15459	Q15459;Q15459-2	SF3A1_HUMAN	SF3A1	Splicing factor 3A subunit 1	4	41600000	4	40575000	88886	1.40046e+06	-0.0359924	1.36595e+06	1.02505e+06	Nucleus	NotCandidate
826	P43490	P43490;A0A7P0T941;A0A7P0T8D2;A0A7P0T8L3;A0A7P0T9I9;A0A7P0T973;A0A7P0T931;A0A7P0TBB7;A0A7P0Z466;A0A7P0T862;A0A7P0TA73;A0A7P0TAS5;A0A7P0T895;B7Z8W6;A0A0C4DFS8	NAMPT_HUMAN	NAMPT	Nicotinamide phosphoribosyltransferase	4	25900000	4	30050000	55521	1.3959e+06	0.214413		575341	Cytosol	NotCandidate
827	Q9Y547	Q9Y547;X6R7Y7;A6NIR2	IFT25_HUMAN	HSPB11	Intraflagellar transport protein 25 homolog	4	7527500	4	7492500	16297	1.38215e+06	-0.00672362	1.37572e+06	295157		NotCandidate
828	Q9BUF5	Q13509;Q13509-2;Q9BUF5;A0A0B4J269;K7ESM5	TBB6_HUMAN	TUBB6	Tubulin beta-6 chain	4	23000000	4	28925000	49857	1.38042e+06	0.330683		605273	Cytosol	NotCandidate
829	Q9BYG3	Q9BYG3;C9J808;H7BZL0	MK67I_HUMAN	NIFK	MKI67 FHA domain-interacting nucleolar phosphoprotein	4	15775000	4	16575000	34222	1.37935e+06	0.0713689		636756	Nucleus	NotCandidate
830	O95478	O95478;H0YAI9;A0A0A0MQZ6	NSA2_HUMAN	NSA2	Ribosome biogenesis protein NSA2 homolog	4	13850000	4	12500000	30065	1.37848e+06	-0.147958	1.24411e+06	318490	Nucleus	Candidate
831	O95563	O95563;Q5R3B4	MPC2_HUMAN	MPC2	Mitochondrial pyruvate carrier 2	4	6577500	4	6327500	14279	1.37839e+06	-0.0559037	1.326e+06	29382.5	Mitochondria	NotCandidate
832	P55209	P55209;P55209-2;H0YH88;F8W543;F8W0J6;F8VV59;F8W020;F8VY35;H0YHC3;F8VRJ2;F8W118;B7Z9C2;H0YIV4;F8VVB5;F5H4R6	NP1L1_HUMAN	NAP1L1	Nucleosome assembly protein 1-like 1	4	20900000	4	22225000	45374	1.37832e+06	0.0886805		2.49299e+06	Cytosol	NotCandidate
833	Q8WXX5	Q8WXX5	DNJC9_HUMAN	DNAJC9	DnaJ homolog subfamily C member 9	4	13750000	4	16875000	29910	1.37561e+06	0.295456		615778	Cytosol	NotCandidate
834	Q9UMX5	Q9UMX5	NENF_HUMAN	NENF	Neudesin	4	8662500	4	7227500	18856	1.37469e+06	-0.261287	1.14696e+06	397399		NotCandidate
835	O75935	O75935;O75935-2;O75935-3;X6RCK5;A0A0A0MRV8;X6RA56;X6RLR1	DCTN3_HUMAN	DCTN3	Dynactin subunit 3	4	9677500	4	9570000	21119	1.3712e+06	-0.0161155	1.35597e+06	301465	Cytosol	Candidate
836	Q969G6	Q969G6	RIFK_HUMAN	RFK	Riboflavin kinase	3	8.07333e+06	4	6527500	17623	1.37083e+06	-0.306634	1.10835e+06	180621	Cytosol	NotCandidate
837	O43678	O43678	NDUA2_HUMAN	NDUFA2	NADH dehydrogenase [ubiquinone] 1 alpha subcomplex subunit 2	4	4985000	4	5755000	10922	1.36576e+06	0.207222		519695	Mitochondria	NotCandidate
838	O00154	O00154;O00154-2;O00154-3;O00154-4;O00154-5;O00154-6;O00154-7;K7EKP8	BACH_HUMAN	ACOT7	Cytosolic acyl coenzyme A thioester hydrolase	4	19075000	4	20825000	41796	1.36565e+06	0.126633		568295	Cytosol	NotCandidate
839	Q12907	Q12907;D6RIU4;D6RDX1;D6RBV2	LMAN2_HUMAN	LMAN2	Vesicular integral-membrane protein VIP36	4	18350000	4	17500000	40229	1.36492e+06	-0.0684251	1.3017e+06	580773		NotCandidate
840	P14927	P14927	QCR7_HUMAN	UQCRB	Cytochrome b-c1 complex subunit 7	4	6162500	4	5267500	13530	1.36292e+06	-0.226397	1.16498e+06	948357	Mitochondria	NotCandidate
841	P56211	P56211;P56211-2;H3BMD8;H3BQ52	ARP19_HUMAN	ARPP19	cAMP-regulated phosphoprotein 19	4	5612500	4	6647500	12323	1.36286e+06	0.244168		347010	Cytosol	NotCandidate
842	P52732	P52732;A0A7I2V3A9	KIF11_HUMAN	KIF11	Kinesin-like protein KIF11	4	54200000	4	55375000	119159	1.36108e+06	0.0309419		213512	Cytosol	NotCandidate
843	P55145	P55145	MANF_HUMAN	MANF	Mesencephalic astrocyte-derived neurotrophic factor	4	9307500	4	7752500	20700	1.34547e+06	-0.263732	1.12068e+06		ER	NotCandidate
844	P47985	P0C7P4;P47985	UCRI_HUMAN	UQCRFS1	Cytochrome b-c1 complex subunit Rieske, mitochondrial	4	13337500	4	12950000	29668	1.34523e+06	-0.0425362	1.30615e+06		Mitochondria	NotCandidate
845	P33991	P33991;A0A3B3IS57;A0A3B3IT92;E5RG31;A0A3B3IU45	MCM4_HUMAN	MCM4	DNA replication licensing factor MCM4	4	43225000	4	37475000	96558	1.33954e+06	-0.205937	1.16135e+06	1.02293e+06	Nucleus	NotCandidate
846	Q9Y2R0	Q9Y2R0;K7EPV0	COA3_HUMAN	COA3	Cytochrome c oxidase assembly factor 3 homolog, mitochondrial	4	5245000	4	4855000	11731	1.33789e+06	-0.111471	1.23841e+06	706261	Mitochondria	NotCandidate
847	O95298	O95298;O95298-2;E9PRJ5	NDUC2_HUMAN	NDUFC2	NADH dehydrogenase [ubiquinone] 1 subunit C2	4	6337500	4	5770000	14188	1.33662e+06	-0.135343	1.21693e+06	158546	Mitochondria	NotCandidate
848	P54136	P54136;P54136-2	SYRC_HUMAN	RARS1	Arginine--tRNA ligase, cytoplasmic	4	33625000	4	33600000	75379	1.33482e+06	-0.00107303	1.33383e+06	1.36131e+06	Cytosol	NotCandidate
849	Q13573	Q13573;G3V3A4;G3V4X8	SNW1_HUMAN	SNW1	SNW domain-containing protein 1	4	27400000	4	28125000	61494	1.3333e+06	0.0376772		566239	Nucleus	NotCandidate
850	Q15029	Q15029;Q15029-2;Q15029-3;K7EJ74;K7EP67	U5S1_HUMAN	EFTUD2	116 kDa U5 small nuclear ribonucleoprotein component	4	48725000	4	48250000	109436	1.3323e+06	-0.0141332	1.31931e+06	1.06958e+06	Nucleus	NotCandidate
851	Q8N183	Q8N183;A0A7I2YQX2;A0A7I2V3X5;H0YA50;D6RA56;A0A7I2V4Z7	NDUF2_HUMAN	NDUFAF2	NADH dehydrogenase [ubiquinone] 1 alpha subcomplex assembly factor 2	4	8835000	4	8797500	19856	1.33145e+06	-0.00613653	1.3258e+06	385215	Mitochondria	Candidate
852	Q8TDP1	Q8TDP1;E9PN81	RNH2C_HUMAN	RNASEH2C	Ribonuclease H2 subunit C	4	7925000	4	10540000	17840	1.32928e+06	0.411392		266576	Nucleus	NotCandidate
853	P62330	P62330	ARF6_HUMAN	ARF6	ADP-ribosylation factor 6	4	8910000	4	10257500	20082	1.32764e+06	0.203182		315280	Cytosol	NotCandidate
854	P56182	P56182;D6RE82	RRP1_HUMAN	RRP1	Ribosomal RNA processing protein 1 homolog A	4	23425000	4	22600000	52839	1.32659e+06	-0.0517263	1.27987e+06	268611	Nucleus	NotCandidate
855	P36543	P36543;P36543-2;P36543-3	VATE1_HUMAN	ATP6V1E1	V-type proton ATPase subunit E 1	4	11575000	4	10630000	26145	1.32478e+06	-0.122871	1.21662e+06	449219	Lysosome	Candidate
856	P04083	P04083;Q5T3N1	ANXA1_HUMAN	ANXA1	Annexin A1	4	17075000	4	26175000	38714	1.31978e+06	0.616304		38549.1	Cytosol	Candidate
857	Q15427	Q15427;Q5SZ64	SF3B4_HUMAN	SF3B4	Splicing factor 3B subunit 4	4	19575000	4	18900000	44386	1.31967e+06	-0.0506261	1.27417e+06	492962	Nucleus	NotCandidate
858	Q92973	Q92973;Q92973-2;Q92973-3;A0A7P0T9C0;A0A7P0T944;A0A7P0Z4D3;A0A7P0TBF0	TNPO1_HUMAN	TNPO1	Transportin-1	4	45075000	4	48500000	102355	1.31776e+06	0.105657		659876	Cytosol	NotCandidate
859	P09622	P09622;P09622-2;P09622-3;E9PEX6	DLDH_HUMAN	DLD	Dihydrolipoyl dehydrogenase, mitochondrial	4	23850000	4	26725000	54177	1.3173e+06	0.164201		1.01512e+06	Cytosol	NotCandidate
860	Q9P287	Q9P287	BCCIP_HUMAN	BCCIP	BRCA2 and CDKN1A-interacting protein	4	15825000	4	18125000	35979	1.31615e+06	0.195775		612531	Cytosol	NotCandidate
861	P78330	P78330;C9JBI3	SERB_HUMAN	PSPH	Phosphoserine phosphatase	4	10982500	4	14025000	25008	1.31411e+06	0.352794		356305	Cytosol	NotCandidate
862	P84090	P84090;G3V279	ERH_HUMAN	ERH	Enhancer of rudimentary homolog	4	5382500	4	7112500	12259	1.31383e+06	0.40208		3.11031e+06		NotCandidate
863	Q00796	Q00796;A0A6I8PIS1	DHSO_HUMAN	SORD	Sorbitol dehydrogenase	4	16825000	4	18700000	38325	1.31366e+06	0.152432		407440		NotCandidate
864	P04632	P04632;K7EM73;K7EIV0;A0A075B7C0;K7ELJ7;U3KQE2;A0A0C4DGQ5	CPNS1_HUMAN	CAPNS1	Calpain small subunit 1	4	12425000	4	13900000	28316	1.31303e+06	0.161839		943451	Cytosol	NotCandidate
865	Q9UBP6	Q9UBP6;H0YIH0	TRMB_HUMAN	METTL1	tRNA (guanine-N(7)-)-methyltransferase	4	13800000	4	15775000	31471	1.31214e+06	0.192972		227454	Nucleus	NotCandidate
866	Q14232	Q14232;Q14232-2;F5H0D0	EI2BA_HUMAN	EIF2B1	Translation initiation factor eIF-2B subunit alpha	4	14775000	4	16150000	33712	1.31146e+06	0.128376		269876		NotCandidate
867	P19388	P19388;A0A087WWX0;A0A0A0MQR7	RPAB1_HUMAN	POLR2E	DNA-directed RNA polymerases I, II, and III subunit RPABC1	4	10725000	4	11750000	24551	1.30719e+06	0.131683		708958	Nucleus	NotCandidate
868	Q96HE7	Q96HE7;G3V5B3;G3V3E6	ERO1A_HUMAN	ERO1A	ERO1-like protein alpha	4	23725000	4	20025000	54393	1.30519e+06	-0.244606	1.10164e+06	387632	ER	Candidate
869	E9PRG8	E9PRG8;A0A494BXY3;E9PLD3	CK098_HUMAN	C11orf98	Uncharacterized protein C11orf98	4	6202500	4	7932500	14234	1.30392e+06	0.354926		361626		NotCandidate
870	P20645	P20645;H0YGT2	MPRD_HUMAN	M6PR	Cation-dependent mannose-6-phosphate receptor	4	13500000	4	14400000	30993	1.30341e+06	0.0931094		110315		NotCandidate
871	Q96I25	Q96I25	SPF45_HUMAN	RBM17	Splicing factor 45	4	19550000	4	22475000	44962	1.3011e+06	0.201153		293770	Nucleus	NotCandidate
872	P49755	P49755	TMEDA_HUMAN	TMED10	Transmembrane emp24 domain-containing protein 10	4	10825000	4	9705000	24976	1.29693e+06	-0.157567	1.16274e+06	1.05698e+06	Golgi.membrane	Candidate
873	Q5RKV6	Q5RKV6	EXOS6_HUMAN	EXOSC6	Exosome complex component MTR3	4	12225000	4	15725000	28235	1.2956e+06	0.363226		494439	Cytosol	NotCandidate
874	Q8N1F7	Q8N1F7;Q8N1F7-2;H3BVE2;H3BVG0	NUP93_HUMAN	NUP93	Nuclear pore complex protein Nup93	4	40400000	4	42325000	93488	1.29311e+06	0.0671548		601951	Nucleus	NotCandidate
875	P11802	P11802;F8VWX7;F8VYH9;F8VTV8;F8W1L8;F8VYY1;Q96BE9	CDK4_HUMAN	CDK4	Cyclin-dependent kinase 4	4	14550000	4	11525000	33730	1.29079e+06	-0.336252	1.02243e+06	852433	Cytosol	NotCandidate
876	Q7Z4H3	Q7Z4H3;Q7Z4H3-2	HDDC2_HUMAN	HDDC2	5'-deoxynucleotidase HDDC2	4	10087500	4	12850000	23390	1.29052e+06	0.3492		748109		NotCandidate
877	Q96CN7	Q96CN7;D6RGE2	ISOC1_HUMAN	ISOC1	Isochorismatase domain-containing protein 1	4	13875000	4	17625000	32237	1.28792e+06	0.345135		404684		Candidate
878	P41240	P41240;H3BN15;H3BUM9	CSK_HUMAN	CSK	Tyrosine-protein kinase CSK	4	21800000	4	21550000	50704	1.28654e+06	-0.0166403	1.27179e+06	221049	Cytosol	NotCandidate
879	Q9Y314	Q9Y314;M0R1K2;M0R3B2;A0A075B6F9	NOSIP_HUMAN	NOSIP	Nitric oxide synthase-interacting protein	4	14225000	4	7952500	33172	1.28319e+06	-0.838948	717369	499388	Cytosol	NotCandidate
880	P47897	P47897;P47897-2;A0A1B0GVU9;A0A0U1RQM8;A0A0U1RQE9;A0A0U1RQT0;A0A0U1RRI9;C9J165	SYQ_HUMAN	QARS1	Glutamine--tRNA ligase	4	37625000	4	35750000	87799	1.28232e+06	-0.0737483	1.21842e+06	825524	Cytosol	NotCandidate
881	O15116	O15116	LSM1_HUMAN	LSM1	U6 snRNA-associated Sm-like protein LSm1	4	6502500	4	7435000	15179	1.28188e+06	0.193338		413849	Cytosol	NotCandidate
882	P04818	P04818;P04818-2	TYSY_HUMAN	TYMS	Thymidylate synthase	4	15300000	4	6535000	35716	1.28186e+06	-1.22727	547512	655213	Cytosol	NotCandidate
883	P07814	P07814	SYEP_HUMAN	EPRS1	Bifunctional glutamate/proline--tRNA ligase	4	72875000	4	75775000	170591	1.2783e+06	0.056298		1.26486e+06		NotCandidate
884	P78347	P78347;P78347-2;P78347-3;P78347-4;P78347-5;C9J6M0;A0A494C1K3	GTF2I_HUMAN	GTF2I	General transcription factor II-I	4	47925000	4	51825000	112416	1.27569e+06	0.11287		934544	Cytosol	NotCandidate
885	P35249	P35249;P35249-2;C9JZI1;C9J8M3;C9JXZ7	RFC4_HUMAN	RFC4	Replication factor C subunit 4	4	16900000	4	16750000	39682	1.27439e+06	-0.0128622	1.26308e+06	428256	Nucleus	NotCandidate
886	P53582	P53582;H0Y9L0;D6RF24	MAP11_HUMAN	METAP1	Methionine aminopeptidase 1	4	18400000	4	22775000	43215	1.27407e+06	0.307745		428367	Cytosol	NotCandidate
887	O15305	O15305;O15305-2;H3BPH4;A0A804HKA7;H3BV55	PMM2_HUMAN	PMM2	Phosphomannomutase 2	4	11950000	4	14650000	28082	1.27336e+06	0.29389		322939	Cytosol	NotCandidate
888	Q9Y6G9	Q9Y6G9;E9PHI6	DC1L1_HUMAN	DYNC1LI1	Cytoplasmic dynein 1 light intermediate chain 1	4	24050000	4	26000000	56579	1.27195e+06	0.112475		414016	Cytosol	NotCandidate
889	P19404	P19404;E7EPT4	NDUV2_HUMAN	NDUFV2	NADH dehydrogenase [ubiquinone] flavoprotein 2, mitochondrial	4	11640000	4	13375000	27392	1.27157e+06	0.200448		247233	Mitochondria	NotCandidate
890	P25685	P25685;P25685-2;Q9UDY4;M0QYT3;A0A7I2V3K7;M0R1D6;M0QXK0;M0R080;M0QZD0	DNJB1_HUMAN	DNAJB1	DnaJ homolog subfamily B member 1	4	16075000	4	15250000	38044	1.26437e+06	-0.0760095	1.19948e+06	480869	Cytosol	NotCandidate
891	Q15393	Q15393	SF3B3_HUMAN	SF3B3	Splicing factor 3B subunit 3	4	57250000	4	62975000	135577	1.26357e+06	0.137504		779713	Nucleus	NotCandidate
892	P61019	P61019;Q8WUD1;H0YD31;E9PKL7;E9PE37;A0A3B3ITL1	RAB2A_HUMAN	RAB2A	Ras-related protein Rab-2A	4	9915000	4	9282500	23546	1.26005e+06	-0.0950994	1.17966e+06	612192		Candidate
893	Q96MW1	Q96MW1;Q96MW1-2;Q86WV7;K7ER24	CCD43_HUMAN	CCDC43	Coiled-coil domain-containing protein 43	4	10620000	4	11550000	25248	1.25866e+06	0.121109		437528		NotCandidate
894	P30405	P30405;P30405-2;H0Y548;R4GN99	PPIF_HUMAN	PPIF	Peptidyl-prolyl cis-trans isomerase F, mitochondrial	4	9260000	4	12750000	22040	1.25722e+06	0.461413		800714	Mitochondria	NotCandidate
895	O43809	O43809;H3BND3;H3BV41	CPSF5_HUMAN	NUDT21	Cleavage and polyadenylation specificity factor subunit 5	4	10997500	4	17200000	26227	1.25475e+06	0.645233		1.02129e+06	Cytosol	NotCandidate
896	Q96B54	Q96B54;M0QXZ5	ZN428_HUMAN	ZNF428	Zinc finger protein 428	4	8562500	4	7130000	20481	1.25101e+06	-0.26413	1.04171e+06	758189		NotCandidate
897	Q96FW1	Q96FW1;Q96FW1-2;J3KR44;F5H6Q1;F5H3F0;F5GYN4	OTUB1_HUMAN	OTUB1	Ubiquitin thioesterase OTUB1	4	13075000	4	16100000	31284	1.25063e+06	0.30025		864575	Cytosol	NotCandidate
898	Q9BQ75	Q9BQ75;Q9BQ75-2;C9J384	CMS1_HUMAN	CMSS1	Protein CMSS1	4	13325000	4	14600000	31884	1.25056e+06	0.131833		199813		NotCandidate
899	Q13200	Q13200;Q13200-2;Q13200-3	PSMD2_HUMAN	PSMD2	26S proteasome non-ATPase regulatory subunit 2	4	41850000	4	42200000	100200	1.24979e+06	0.0120154		1.01565e+06		NotCandidate
900	Q9P289	Q9P289;Q9P289-2;Q9P289-3;Q8NBY1;B4E0Y9	STK26_HUMAN	STK26	Serine/threonine-protein kinase 26	4	19425000	4	17875000	46529	1.24925e+06	-0.119971	1.14956e+06	364197	Cytosol	NotCandidate
901	O14980	O14980;A0A7I2V2Y6;A0A7I2V2H0;A0A7I2YQX3;A0A7I2V2S3;A0A7I2V2C5;C9JKM9;A0A7I2V461;C9J673;A0A7I2V4A3;A0A7I2V3W6;A0A7I2V3N0;A0A7I2V3P3;A0A7I2YQP1;A0A7I2V3J1;A0A7I2YQV4	XPO1_HUMAN	XPO1	Exportin-1	4	51425000	4	52775000	123386	1.24715e+06	0.0373848		1.16983e+06	Cytosol	NotCandidate
902	Q9Y3D8	Q9Y3D8;Q9Y3D8-2;A0A087WVD7;A0A087WY94	KAD6_HUMAN	AK6	Adenylate kinase isoenzyme 6	4	8352500	4	7812500	20061	1.24587e+06	-0.0964238	1.16533e+06	348682	Nucleus	NotCandidate
903	O95232	O95232;O95232-2;H7C5U7;D6RDI2;J3KPP4;C9JL41	LC7L3_HUMAN	LUC7L3	Luc7-like protein 3	4	21375000	4	23025000	51466	1.24279e+06	0.107277		1.13924e+06	Nucleus	NotCandidate
904	P17480	P17480;P17480-2;E9PKP7;E9PMM2	UBF1_HUMAN	UBTF	Nucleolar transcription factor 1	4	36850000	4	37400000	89406	1.23334e+06	0.0213737		582881	Nucleus	NotCandidate
905	O95295	O95295	SNAPN_HUMAN	SNAPIN	SNARE-associated protein Snapin	4	6125000	4	4775000	14874	1.23222e+06	-0.359209	960630	243189	Cytosol	NotCandidate
906	O95168	O95168;O95168-2;F2Z3P9;C9JXQ9	NDUB4_HUMAN	NDUFB4	NADH dehydrogenase [ubiquinone] 1 beta subcomplex subunit 4	4	6230000	4	5845000	15209	1.22574e+06	-0.0920291	1.14999e+06	195241	Mitochondria	NotCandidate
907	P83876	P83876;K7ESL1	TXN4A_HUMAN	TXNL4A	Thioredoxin-like protein 4A	4	6872500	4	5857500	16786	1.22512e+06	-0.23055	1.04418e+06	255470	Nucleus	NotCandidate
908	Q9Y3T9	Q9Y3T9	NOC2L_HUMAN	NOC2L	Nucleolar complex protein 2 homolog	4	34725000	4	33575000	84919	1.22362e+06	-0.0485873	1.1831e+06	258397	Nucleus	NotCandidate
909	Q9Y3B7	Q9Y3B7;Q9Y3B7-2;Q9Y3B7-3	RM11_HUMAN	MRPL11	39S ribosomal protein L11, mitochondrial	4	8440000	4	8865000	20683	1.22107e+06	0.0708776		358770	Mitochondria	NotCandidate
910	Q9UKX7	Q9UKX7;Q9UKX7-2	NUP50_HUMAN	NUP50	Nuclear pore complex protein Nup50	4	20450000	4	21775000	50144	1.22035e+06	0.0905719		442278	Nucleus	NotCandidate
911	O75351	O75351	VPS4B_HUMAN	VPS4B	Vacuolar protein sorting-associated protein 4B	4	20050000	4	19625000	49302	1.21692e+06	-0.0309096	1.19112e+06	140326	Endosome	NotCandidate
912	Q12824	Q12824;Q12824-2;G5E975;A0A0G2JRV3	SNF5_HUMAN	SMARCB1	SWI/SNF-related matrix-associated actin-dependent regulator of chromatin subfamily B member 1	4	17950000	4	18650000	44141	1.21684e+06	0.0551918		297023	Nucleus	NotCandidate
913	Q96D46	Q96D46;C9IY70;C9K0C2;C9IZW9;C9J0B9;C9JA08	NMD3_HUMAN	NMD3	60S ribosomal export protein NMD3	4	23350000	4	20175000	57603	1.21298e+06	-0.210854	1.04804e+06	289865	Cytosol	NotCandidate
914	Q8IXM3	Q8IXM3	RM41_HUMAN	MRPL41	39S ribosomal protein L41, mitochondrial	4	6212500	4	6270000	15383	1.20847e+06	0.0132915		454002	Mitochondria	NotCandidate
915	Q15005	Q15005;A0A087WUC6;E9PL01;E9PI68;H0YE04	SPCS2_HUMAN	SPCS2	Signal peptidase complex subunit 2	4	10095000	4	8972500	25003	1.20816e+06	-0.170059	1.07382e+06	398288	ER	NotCandidate
916	P00390	P00390;P00390-2;P00390-3;P00390-4;P00390-5	GSHR_HUMAN	GSR	Glutathione reductase, mitochondrial	4	22700000	4	24600000	56257	1.20742e+06	0.115966		561102	Cytosol	NotCandidate
917	Q12849	Q12849;Q12849-5;H0YAK1;F5H5I6;H0Y8R1;H0YAM1	GRSF1_HUMAN	GRSF1	G-rich sequence factor 1	4	21425000	4	20625000	53126	1.20677e+06	-0.0549011	1.16171e+06	563244	Mitochondria	NotCandidate
918	O43169	O43169;H3BUX2	CYB5B_HUMAN	CYB5B	Cytochrome b5 type B	4	6727500	4	7382500	16695	1.20581e+06	0.134039		1.06173e+06	Mitochondria	Candidate
919	Q9Y2W1	Q9Y2W1;A0A3B3ITZ9	TR150_HUMAN	THRAP3	Thyroid hormone receptor-associated protein 3	4	43775000	4	52675000	108666	1.20543e+06	0.267011		543225	Nucleus	NotCandidate
920	P24752	P24752;A0A5F9ZHD4;A0A5F9ZI66;A0A5F9ZHJ0	THIL_HUMAN	ACAT1	Acetyl-CoA acetyltransferase, mitochondrial	4	18150000	4	24175000	45200	1.20157e+06	0.413546		1.33248e+06	Mitochondria	NotCandidate
921	P33176	O60282;Q12840;P33176;A0A7I2V581;A0A7I2V3N5;A0A7I2V4K6;A0A7I2V3V4;A0A6Q8PGJ3;A0A7I2V492;A0A0G2JMZ6	KINH_HUMAN	KIF5B	Kinesin-1 heavy chain	4	43850000	4	38900000	109685	1.19628e+06	-0.172807	1.06124e+06	577083	Cytosol	Candidate
922	Q9BY44	Q9BY44;Q9BY44-3;Q9BY44-4;H7C5Q3;C9IZE1	EIF2A_HUMAN	EIF2A	Eukaryotic translation initiation factor 2A	4	25950000	4	27475000	64990	1.19482e+06	0.0823849		396918		NotCandidate
923	Q9BSD7	Q9BSD7;Q5TDF0	NTPCR_HUMAN	NTPCR	Cancer-related nucleoside-triphosphatase	4	8250000	4	9252500	20713	1.19185e+06	0.165449		648146		NotCandidate
924	Q9GZP4	Q9GZP4;Q9GZP4-2;X6R8S9	PITH1_HUMAN	PITHD1	PITH domain-containing protein 1	4	9625000	4	12325000	24178	1.19122e+06	0.356729		269727	Cytosol	NotCandidate
925	P82912	P82912;P82912-2;H0YL99	RT11_HUMAN	MRPS11	28S ribosomal protein S11, mitochondrial	3	8180000	4	8187500	20616	1.1873e+06	0.00132216		233744	Mitochondria	NotCandidate
926	P61009	P61009	SPCS3_HUMAN	SPCS3	Signal peptidase complex subunit 3	4	8035000	4	5505000	20313	1.18365e+06	-0.545555	810949	435942	ER	Candidate
927	Q9BRJ6	Q9BRJ6;C9JQV0;H7C2R9;H7C0T1	CG050_HUMAN	C7orf50	Uncharacterized protein C7orf50	4	8727500	4	7960000	22083	1.18261e+06	-0.1328	1.07861e+06	361333		NotCandidate
928	Q8N5L8	Q8N5L8	RP25L_HUMAN	RPP25L	Ribonuclease P protein subunit p25-like protein	4	6965000	4	7185000	17631	1.1821e+06	0.0448648		139181	Nucleus	NotCandidate
929	Q9NRF9	Q9NRF9	DPOE3_HUMAN	POLE3	DNA polymerase epsilon subunit 3	4	6660000	4	7500000	16860	1.18203e+06	0.171368		756068	Nucleus	NotCandidate
930	P53680	P53680;P53680-2;M0QYZ2;X6R390;M0R0N4	AP2S1_HUMAN	AP2S1	AP-2 complex subunit sigma	4	6710000	4	4905000	17018	1.17984e+06	-0.45206	862464	185028	Cytosol	NotCandidate
931	Q9Y3B2	Q9Y3B2;B1AMU3;R4GNH9;B1AMU7;B1AMU4	EXOS1_HUMAN	EXOSC1	Exosome complex component CSL4	4	8457500	4	9227500	21452	1.17974e+06	0.125709		318370	Cytosol	NotCandidate
932	P52434	P52434;P52434-3;P52434-4;C9JLU1	RPAB3_HUMAN	POLR2H	DNA-directed RNA polymerases I, II, and III subunit RPABC3	4	6752500	4	8727500	17143	1.17866e+06	0.370147		565484	Nucleus	NotCandidate
933	Q96CW1	Q96CW1;Q96CW1-2;A0A087WY71;E9PFW3	AP2M1_HUMAN	AP2M1	AP-2 complex subunit mu	4	19525000	4	14375000	49655	1.17663e+06	-0.441761	866274	183181	Cytosol	NotCandidate
934	O43583	O43583	DENR_HUMAN	DENR	Density-regulated protein	4	8685000	4	9827500	22092	1.17637e+06	0.178299		1.1495e+06		NotCandidate
935	Q96DG6	Q96DG6	CMBL_HUMAN	CMBL	Carboxymethylenebutenolidase homolog	4	11025000	4	11775000	28048	1.17622e+06	0.0949484		131353	Cytosol	NotCandidate
936	Q13126	Q13126;Q13126-2;Q13126-3;Q13126-4;Q13126-5;Q13126-6;Q13126-7;F8WES2;F2Z2F3;B4DUC8;J3QSB7	MTAP_HUMAN	MTAP	S-methyl-5'-thioadenosine phosphorylase	4	12275000	4	14125000	31236	1.17592e+06	0.202528		693241	Cytosol	NotCandidate
937	Q9NRY2	Q9NRY2;Q9NRY2-2	SOSSC_HUMAN	INIP	SOSS complex subunit C	4	4485000	4	3337500	11425	1.17467e+06	-0.42634	874129	228699	Nucleus	NotCandidate
938	Q13685	Q13685;H7C0R2;C9JEH3;C9JG97	AAMP_HUMAN	AAMP	Angio-associated migratory cell protein	4	18350000	4	15300000	46751	1.17451e+06	-0.262248	979289	636333	Cytosol	NotCandidate
939	P55263	P55263;P55263-2;P55263-3;P55263-4;A0A5F9ZH31;A0A5F9ZH72;A0A5K1VW94;A0A5F9ZH83;A0A5K1VW54	ADK_HUMAN	ADK	Adenosine kinase	4	15900000	4	20325000	40545	1.17347e+06	0.354229		453379	Cytosol	NotCandidate
940	Q13868	Q13868;Q13868-2;Q13868-3;A3KFL5;A3KFL2;A3KFL1	EXOS2_HUMAN	EXOSC2	Exosome complex component RRP4	4	12850000	4	14475000	32789	1.1727e+06	0.171795		459718	Cytosol	NotCandidate
941	M0QZM1	M0QZM1	M0QZM1_HUMAN	HNRNPM	Heterogeneous nuclear ribonucleoprotein M (Fragment)	4	15650000	4	14675000	40045	1.16944e+06	-0.0928022	1.09658e+06	2.3017e+06	Nucleus	NotCandidate
942	Q9UEE9	Q9UEE9;Q9UEE9-2	CFDP1_HUMAN	CFDP1	Craniofacial development protein 1	4	13100000	4	13050000	33593	1.1669e+06	-0.005517	1.16244e+06	241961		NotCandidate
943	P21281	P21281;H0YC04	VATB2_HUMAN	ATP6V1B2	V-type proton ATPase subunit B, brain isoform	4	22025000	4	24500000	56501	1.16646e+06	0.15364		399164	Lysosome	NotCandidate
944	Q96CP2	Q96CP2	FWCH2_HUMAN	FLYWCH2	FLYWCH family member 2	4	5650000	4	6122500	14564	1.16086e+06	0.11587		292567		NotCandidate
945	Q9Y3D6	Q9Y3D6	FIS1_HUMAN	FIS1	Mitochondrial fission 1 protein	4	6567500	4	6880000	16938	1.16024e+06	0.0670643		289509		NotCandidate
946	O95167	O95167;S4R3I5	NDUA3_HUMAN	NDUFA3	NADH dehydrogenase [ubiquinone] 1 alpha subcomplex subunit 3	4	3597500	4	3355000	9279	1.16014e+06	-0.100682	1.08194e+06	318765	Mitochondria	NotCandidate
947	P61024	P61024;Q5T179	CKS1_HUMAN	CKS1B	Cyclin-dependent kinases regulatory subunit 1	4	3742500	4	4187500	9660	1.1593e+06	0.162087		580259		NotCandidate
948	O95801	O95801	TTC4_HUMAN	TTC4	Tetratricopeptide repeat protein 4	4	17300000	4	16125000	44679	1.15865e+06	-0.101473	1.07996e+06	413594	Cytosol	NotCandidate
949	Q9NSI2	Q9NSI2;Q9NSI2-2;C9JJU7	SLX9_HUMAN	SLX9	Ribosome biogenesis protein SLX9 homolog	4	9847500	4	6680000	25456	1.15757e+06	-0.559909	785230			NotCandidate
950	Q99613	B5ME19;Q99613;Q99613-2	EIF3C_HUMAN	EIF3C	Eukaryotic translation initiation factor 3 subunit C	4	40725000	4	34275000	105344	1.15681e+06	-0.248758	973595	1.08063e+06	Cytosol	NotCandidate
951	Q96B26	Q96B26	EXOS8_HUMAN	EXOSC8	Exosome complex component RRP43	4	11600000	4	13250000	30040	1.1555e+06	0.191868		345680	Cytosol	NotCandidate
952	Q00403	Q00403;B1APE2;B1APE1	TF2B_HUMAN	GTF2B	Transcription initiation factor IIB	4	13450000	4	9677500	34833	1.15543e+06	-0.4749	831348	161830	Nucleus	NotCandidate
953	P83881	P83881;H0Y3V9;H7BZ11;H0Y5B4;J3KQN4;H7BY91	RL36A_HUMAN	RPL36A	60S ribosomal protein L36a	4	4792500	4	5195000	12441	1.1527e+06	0.116345		4.15703e+06	Cytosol	NotCandidate
954	Q9H0C8	Q9H0C8;E9PC05	ILKAP_HUMAN	ILKAP	Integrin-linked kinase-associated serine/threonine phosphatase 2C	4	16525000	4	18425000	42907	1.15245e+06	0.157014		240122	Cytosol	NotCandidate
955	P28838	P28838;P28838-2	AMPL_HUMAN	LAP3	Cytosol aminopeptidase	4	21625000	4	23200000	56166	1.15211e+06	0.101425		1.07263e+06	Cytosol	NotCandidate
956	Q9Y5Z4	Q9Y5Z4;Q9Y5Z4-2	HEBP2_HUMAN	HEBP2	Heme-binding protein 2	4	8795000	4	10125000	22875	1.1505e+06	0.203166		532332	Cytosol	Candidate
957	Q92530	Q92530;Q5QPM9;Q5QPM7	PSMF1_HUMAN	PSMF1	Proteasome inhibitor PI31 subunit	4	11450000	4	14450000	29817	1.14908e+06	0.335722		396924	Cytosol	NotCandidate
958	Q86VP6	Q86VP6;Q86VP6-2;A0A0C4DGH5	CAND1_HUMAN	CAND1	Cullin-associated NEDD8-dissociated protein 1	4	52350000	4	56550000	136376	1.14865e+06	0.111337		877261	Cytosol	NotCandidate
959	Q9Y2R5	Q9Y2R5;E9PE17;I3L0E3	RT17_HUMAN	MRPS17	28S ribosomal protein S17, mitochondrial	4	5562500	4	6962500	14502	1.14776e+06	0.323872		401954	Mitochondria	NotCandidate
960	P13674	P13674;P13674-2;P13674-3	P4HA1_HUMAN	P4HA1	Prolyl 4-hydroxylase subunit alpha-1	4	23400000	4	20075000	61049	1.14696e+06	-0.221109	983983	274397	ER	NotCandidate
961	Q9UGV2	Q9UGV2;Q9UGV2-2;Q9UGV2-3;F8WBF9	NDRG3_HUMAN	NDRG3	Protein NDRG3	4	15850000	4	14200000	41409	1.14537e+06	-0.158592	1.02613e+06	440184		NotCandidate
962	O60884	O60884;A0A087WT48	DNJA2_HUMAN	DNAJA2	DnaJ homolog subfamily A member 2	4	17475000	4	17400000	45746	1.14307e+06	-0.00620515	1.13817e+06	634020		NotCandidate
963	Q15382	Q15382;C9J469;C9J931	RHEB_HUMAN	RHEB	GTP-binding protein Rheb	4	7795000	4	5960000	20497	1.13798e+06	-0.387237	870095	370678	Cytosol	Candidate
964	P30533	P30533	AMRP_HUMAN	LRPAP1	Alpha-2-macroglobulin receptor-associated protein	4	15725000	4	6137500	41466	1.13477e+06	-1.35734	442904	292962		NotCandidate
965	Q9HCN8	Q9HCN8	SDF2L_HUMAN	SDF2L1	Stromal cell-derived factor 2-like protein 1	4	8940000	4	7405000	23598	1.13363e+06	-0.271775	938989	258054	ER	Candidate
966	Q9BXJ9	Q9BXJ9;Q9BXJ9-4;A0A0B4J1W3	NAA15_HUMAN	NAA15	N-alpha-acetyltransferase 15, NatA auxiliary subunit	4	38325000	4	38650000	101272	1.13241e+06	0.0121826		777319	Cytosol	NotCandidate
967	O60256	O60256;O60256-3;C9K0K7;I3L331;E7EPA1;C9JJS3;E7EW35;I3L164;C9JDH0;C9JDU5	KPRB_HUMAN	PRPSAP2	Phosphoribosyl pyrophosphate synthase-associated protein 2	4	15475000	4	16075000	40926	1.13147e+06	0.0548793		603581		NotCandidate
968	Q8IWS0	Q8IWS0;Q8IWS0-3;Q8IWS0-5;A0A0D9SGE8	PHF6_HUMAN	PHF6	PHD finger protein 6	4	15600000	4	15975000	41290	1.13055e+06	0.0342699		700519	Nucleus	NotCandidate
969	Q8NAV1	Q8NAV1	PR38A_HUMAN	PRPF38A	Pre-mRNA-splicing factor 38A	4	14150000	4	15500000	37477	1.1298e+06	0.131466		101108	Nucleus	NotCandidate
970	Q9H0U4	Q9H0U4;Q92928;E9PLD0	RAB1B_HUMAN	RAB1B	Ras-related protein Rab-1B	4	8357500	4	6985000	22171	1.12798e+06	-0.258811	942739		Cytosol	Candidate
971	Q6ZN17	Q6ZN17;Q6ZN17-2;A0A1B0GTK2;A0A1B0GVD3	LN28B_HUMAN	LIN28B	Protein lin-28 homolog B	4	10205000	4	13975000	27084	1.12748e+06	0.453572		113055	Cytosol	NotCandidate
972	Q8NCW5	Q8NCW5;Q8NCW5-2;A0A7P0TAG8	NNRE_HUMAN	NAXE	NAD(P)H-hydrate epimerase	4	11875000	4	16550000	31675	1.12183e+06	0.478904		833977	Cytosol	NotCandidate
973	Q9H6F5	Q9H6F5;Q9H6F5-2	CCD86_HUMAN	CCDC86	Coiled-coil domain-containing protein 86	4	15050000	4	14275000	40236	1.11926e+06	-0.0762727	1.06163e+06	251289	Nucleus	NotCandidate
974	Q53EL6	Q53EL6;Q53EL6-2;Q5VZS7	PDCD4_HUMAN	PDCD4	Programmed cell death protein 4	4	19350000	4	26375000	51735	1.1192e+06	0.446838		244186	Cytosol	NotCandidate
975	Q5BKZ1	Q5BKZ1;Q5BKZ1-3;A0A0A0MRN4	ZN326_HUMAN	ZNF326	DBIRD complex subunit ZNF326	4	24525000	4	24975000	65654	1.11779e+06	0.0262315		566177	Nucleus	NotCandidate
976	Q9NZL9	Q9NZL9;Q9NZL9-2;Q9NZL9-4	MAT2B_HUMAN	MAT2B	Methionine adenosyltransferase 2 subunit beta	4	13975000	4	18400000	37552	1.1136e+06	0.396857		683443		NotCandidate
977	Q8WU90	Q8WU90	ZC3HF_HUMAN	ZC3H15	Zinc finger CCCH domain-containing protein 15	4	18075000	4	16275000	48602	1.11285e+06	-0.151338	1.00202e+06	494244	Cytosol	NotCandidate
978	P11441	P11441;Q5HY81	UBL4A_HUMAN	UBL4A	Ubiquitin-like protein 4A	4	6607500	4	6312500	17777	1.11222e+06	-0.065893	1.06256e+06	423488	Cytosol	NotCandidate
979	P61916	P61916;P61916-2;E7EMS2;H0YIZ1;J3KMY5;G3V3D1;G3V2V8;G3V3E8	NPC2_HUMAN	NPC2	NPC intracellular cholesterol transporter 2	4	6155000	4	5077500	16570	1.11152e+06	-0.277641	916934	544530	Lysosome	NotCandidate
980	P78318	P78318	IGBP1_HUMAN	IGBP1	Immunoglobulin-binding protein 1	4	14550000	4	13375000	39222	1.11005e+06	-0.12148	1.02041e+06	224521	Cytosol	NotCandidate
981	Q9NQ88	Q9NQ88;A0A6Q8PFP0;A0A0U1RQD1	TIGAR_HUMAN	TIGAR	Fructose-2,6-bisphosphatase TIGAR	4	11145000	4	10342500	30063	1.10932e+06	-0.107812	1.02945e+06	336255	Cytosol	NotCandidate
982	Q16531	Q16531;A0A7P0TAK7;A0A7P0T870;A0A7P0Z4B9;F5GWI0;F5GY55;A0A7P0Z3Z5;A0A7P0T965;F5GZY8;F5H2L3;A0A7P0Z4L2	DDB1_HUMAN	DDB1	DNA damage-binding protein 1	4	47050000	4	40925000	126968	1.10886e+06	-0.201212	964506	722322	Cytosol	NotCandidate
983	P07203	P07203;A0A2R8Y6B6	GPX1_HUMAN	GPX1	Glutathione peroxidase 1	4	8185000	4	13375000	22088	1.10885e+06	0.708485		537411	Cytosol	NotCandidate
984	P04843	P04843;F8WF32	RPN1_HUMAN	RPN1	Dolichyl-diphosphooligosaccharide--protein glycosyltransferase subunit 1	4	25400000	4	23925000	68569	1.10845e+06	-0.0863096	1.04408e+06	1.32988e+06	ER	NotCandidate
985	Q9NVS9	Q9NVS9;Q9NVS9-3;J3QQZ9;J3QQV6	PNPO_HUMAN	PNPO	Pyridoxine-5'-phosphate oxidase	4	11100000	4	16425000	29988	1.10761e+06	0.565334		652096		NotCandidate
986	P49770	P49770;H0YJJ8;G3V5E5	EI2BB_HUMAN	EIF2B2	Translation initiation factor eIF-2B subunit beta	4	14425000	4	15125000	38990	1.10706e+06	0.0683638		253000	Cytosol	NotCandidate
987	Q9ULX3	Q9ULX3	NOB1_HUMAN	NOB1	RNA-binding protein NOB1	4	17250000	4	13175000	46675	1.1059e+06	-0.388793	844650	269173	Nucleus	NotCandidate
988	Q9HD42	Q9HD42;F8VUA2;A0A6Q8PG85;F8VVT7;A0A6Q8PGM8;A0A6Q8PFF9;A0A6Q8PF35;F5H875	CHM1A_HUMAN	CHMP1A	Charged multivesicular body protein 1a	3	8.01667e+06	2	6185000	21703	1.10531e+06	-0.374229	852767	472308	Endosome	NotCandidate
989	O00488	O00488;A9J4F5	ZN593_HUMAN	ZNF593	Zinc finger protein 593	4	5587500	4	1867500	15199	1.10005e+06	-1.58109	367668	136686	Nucleus	NotCandidate
990	Q12792	Q12792;Q12792-3;Q12792-4;F8VS81	TWF1_HUMAN	TWF1	Twinfilin-1	4	14800000	4	13800000	40283	1.09939e+06	-0.100929	1.0251e+06	334975	Cytosol	Candidate
991	Q9NV31	Q9NV31	IMP3_HUMAN	IMP3	U3 small nucleolar ribonucleoprotein protein IMP3	4	8027500	4	9752500	21850	1.09936e+06	0.280821		176964	Nucleus	NotCandidate
992	O75940	O75940	SPF30_HUMAN	SMNDC1	Survival of motor neuron-related-splicing factor 30	4	9810000	4	10272500	26711	1.09898e+06	0.0664623		632183	Nucleus	NotCandidate
993	Q8WUM4	Q8WUM4;Q8WUM4-2;Q8WUM4-3;C9IZF9;A0A3B3IT07	PDC6I_HUMAN	PDCD6IP	Programmed cell death 6-interacting protein	4	35075000	4	36225000	96023	1.09303e+06	0.0465426		1.14711e+06	Cytosol	NotCandidate
994	Q6ZSJ8	Q6ZSJ8	CA122_HUMAN	C1orf122	Uncharacterized protein C1orf122	4	4180000	4	3197500	11471	1.0904e+06	-0.386559	834103	55290.8		NotCandidate
995	Q9NPF4	Q9NPF4;G3V445	OSGEP_HUMAN	OSGEP	Probable tRNA N6-adenosine threonylcarbamoyltransferase	4	13225000	4	15750000	36427	1.08638e+06	0.252084		268107	Cytosol	NotCandidate
996	Q8WVJ2	Q8WVJ2	NUDC2_HUMAN	NUDCD2	NudC domain-containing protein 2	4	6407500	4	8780000	17676	1.08471e+06	0.454459		558577	Cytosol	NotCandidate
997	Q9NPD3	Q9NPD3;E9PI41	EXOS4_HUMAN	EXOSC4	Exosome complex component RRP41	4	9547500	4	9720000	26383	1.08287e+06	0.0258333		534991	Cytosol	NotCandidate
998	P61011	P61011;P61011-2;G3V480;A0A7P0PJI2;A0A7I2V5K0;G3V4F7	SRP54_HUMAN	SRP54	Signal recognition particle 54 kDa protein	4	20150000	4	19075000	55705	1.08241e+06	-0.0790968	1.02466e+06	510026	Cytosol	NotCandidate
999	P13995	P13995;P13995-2;B8ZZU9;A0A7I2YQD4;A0A7I2V2U6	MTDC_HUMAN	MTHFD2	Bifunctional methylenetetrahydrofolate dehydrogenase/cyclohydrolase, mitochondrial	4	13700000	4	12350000	37895	1.08181e+06	-0.149665	975204	548749	Mitochondria	NotCandidate
1000	Q9BVK6	Q9BVK6	TMED9_HUMAN	TMED9	Transmembrane emp24 domain-containing protein 9	4	9857500	4	10245000	27277	1.08139e+06	0.0556263		545928	Golgi.membrane	Candidate
1001	Q9Y3D9	Q9Y3D9	RT23_HUMAN	MRPS23	28S ribosomal protein S23, mitochondrial	4	7865000	4	8455000	21771	1.08101e+06	0.104358		416430	Mitochondria	NotCandidate
1002	Q8TCT9	Q8TCT9;Q8TCT9-2;Q8TCT9-4;Q8TCT9-5;A0A075B6F6;A0A3B3IUB5;A0A0S2Z6F0;A0A3B3IT72	HM13_HUMAN	HM13	Minor histocompatibility antigen H13	4	14975000	4	14250000	41488	1.08008e+06	-0.0715941	1.02779e+06	449088		NotCandidate
1003	O60573	O60573;O60573-2;B9A044;B9A023;B8ZZ50;B8ZZL3;C9JEL3;B4E1E4	IF4E2_HUMAN	EIF4E2	Eukaryotic translation initiation factor 4E type 2	4	10222500	4	8180000	28362	1.07853e+06	-0.321575	863032	117541	Cytosol	NotCandidate
1004	P78406	P78406;E9PPG9;B0QZ36;E9PQ57	RAE1L_HUMAN	RAE1	mRNA export factor RAE1	4	14725000	4	18950000	40968	1.07553e+06	0.36393		765853	Cytosol	NotCandidate
1005	P41252	P41252;A0A804HHW9;A0A804HK69;A0A0A0MSX9;A0A804HKU1;A0A804HIV9;A0A804HL54;A0A804HIG2;A0A804HJ36;A0A804HJN6;J3KR24	SYIC_HUMAN	IARS1	Isoleucine--tRNA ligase, cytoplasmic	4	51900000	4	54475000	144498	1.07477e+06	0.0698598		903107	Cytosol	NotCandidate
1006	Q9NQT4	Q9NQT4;M0R050	EXOS5_HUMAN	EXOSC5	Exosome complex component RRP46	4	9055000	4	11525000	25249	1.07314e+06	0.34798		230633	Cytosol	NotCandidate
1007	O75533	O75533	SF3B1_HUMAN	SF3B1	Splicing factor 3B subunit 1	4	52200000	4	53900000	145830	1.07111e+06	0.0462355		1.01725e+06	Cytosol	NotCandidate
1008	P53041	P53041;H0YDU8;A8MU39	PPP5_HUMAN	PPP5C	Serine/threonine-protein phosphatase 5	4	20325000	4	23000000	56879	1.06927e+06	0.178379		599551	Cytosol	NotCandidate
1009	Q13630	Q13630;A0A0J9YX13;E9PP14;E9PKL9;E9PLH9;H0YE90	FCL_HUMAN	GFUS	GDP-L-fucose synthase	4	12825000	4	14425000	35893	1.0692e+06	0.169612				NotCandidate
1010	Q96H79	Q96H79	ZCCHL_HUMAN	ZC3HAV1L	Zinc finger CCCH-type antiviral protein 1-like	4	11775000	4	11825000	32962	1.06895e+06	0.00611312		713664		NotCandidate
1011	P30419	P30419;P30419-2;A0A7I2V3U5;A0A7I2V4Y5;A0A7I2V539;B7Z8J4;A0A7I2V3X4;K7EN82	NMT1_HUMAN	NMT1	Glycylpeptide N-tetradecanoyltransferase 1	4	20275000	4	21475000	56806	1.06801e+06	0.0829562		716119	Cytosol	NotCandidate
1012	O75475	O75475	PSIP1_HUMAN	PSIP1	PC4 and SFRS1-interacting protein	4	21450000	4	22525000	60103	1.06793e+06	0.0705495		516783	Nucleus	NotCandidate
1013	Q9NRX1	Q9NRX1	PNO1_HUMAN	PNO1	RNA-binding protein PNO1	4	9947500	4	8470000	27924	1.06597e+06	-0.231972	907646	296404	Nucleus	NotCandidate
1014	Q6DKI1	Q6DKI1	RL7L_HUMAN	RPL7L1	60S ribosomal protein L7-like 1	4	10550000	4	10255000	29669	1.06405e+06	-0.0409155	1.03429e+06	338998		NotCandidate
1015	Q9UL25	Q9UL25	RAB21_HUMAN	RAB21	Ras-related protein Rab-21	4	8655000	4	7840000	24348	1.06369e+06	-0.14268	963526	420338	Cytosol	Candidate
1016	Q9BU89	Q9BU89	DOHH_HUMAN	DOHH	Deoxyhypusine hydroxylase	4	11675000	4	10182500	32904	1.06174e+06	-0.197331	926011	305382		NotCandidate
1017	P07858	P07858;R4GMQ5;A0A7I2YQK9;E9PHZ5;A0A7I2V668;A0A7I2V440;A0A7I2V367;E9PSG5;A0A7I2V4Z9	CATB_HUMAN	CTSB	Cathepsin B	4	13400000	4	16225000	37822	1.06016e+06	0.275985		72367.2	Lysosome	NotCandidate
1018	O75792	O75792;A0A2R8Y658;A0A2R8Y606	RNH2A_HUMAN	RNASEH2A	Ribonuclease H2 subunit A	4	11825000	4	13900000	33395	1.05957e+06	0.233245		355147	Nucleus	NotCandidate
1019	P36405	P36405	ARL3_HUMAN	ARL3	ADP-ribosylation factor-like protein 3	4	7242500	4	9937500	20456	1.05944e+06	0.456395		484843	Cytosol	NotCandidate
1020	Q9NZZ3	Q9NZZ3;Q9NZZ3-2	CHMP5_HUMAN	CHMP5	Charged multivesicular body protein 5	4	8667500	4	8955000	24571	1.05556e+06	0.0470775		448527	Cytosol	NotCandidate
1021	Q9UBB4	Q9UBB4;Q9UBB4-2;A0A1W2PQD2	ATX10_HUMAN	ATXN10	Ataxin-10	4	18850000	4	16825000	53489	1.05453e+06	-0.163958	941242	608339	Cytosol	NotCandidate
1022	Q9NPH2	Q9NPH2;Q9NPH2-2;Q9NPH2-3;J3QS51	INO1_HUMAN	ISYNA1	Inositol-3-phosphate synthase 1	4	21450000	4	22050000	61068	1.05105e+06	0.039801		426463	Cytosol	NotCandidate
1023	Q9NU23	Q9NU23;E5RJK7;E5RG38;G3V136	LYRM2_HUMAN	LYRM2	LYR motif-containing protein 2	4	3662500	4	4065000	10449	1.04885e+06	0.150427		171254		NotCandidate
1024	P62487	P62487;E9PKH3;H0YEE4;E9PIU7	RPB7_HUMAN	POLR2G	DNA-directed RNA polymerase II subunit RPB7	4	6762500	4	5680000	19294	1.04881e+06	-0.251666	880920	266561	Nucleus	NotCandidate
1025	O75874	O75874	IDHC_HUMAN	IDH1	Isocitrate dehydrogenase [NADP] cytoplasmic	4	16350000	4	19700000	46659	1.04856e+06	0.268905		662040	Cytosol	NotCandidate
1026	O00232	O00232;O00232-2	PSD12_HUMAN	PSMD12	26S proteasome non-ATPase regulatory subunit 12	4	18475000	4	18375000	52904	1.04498e+06	-0.00783011	1.03932e+06	773651		NotCandidate
1027	Q53GQ0	Q53GQ0;E9PI21;A0A1B0GVY6	DHB12_HUMAN	HSD17B12	Very-long-chain 3-oxoacyl-CoA reductase	4	11975000	4	12600000	34324	1.04397e+06	0.0733981		581198	ER	NotCandidate
1028	Q16222	Q16222;Q16222-2;Q16222-3	UAP1_HUMAN	UAP1	UDP-N-acetylhexosamine pyrophosphorylase	4	20500000	4	22250000	58769	1.0438e+06	0.118181		314424	Cytosol	Candidate
1029	Q9BYN8	Q9BYN8	RT26_HUMAN	MRPS26	28S ribosomal protein S26, mitochondrial	4	8430000	4	10352500	24212	1.04186e+06	0.296375		207032	Mitochondria	NotCandidate
1030	O14745	O14745;O14745-2	NHRF1_HUMAN	SLC9A3R1	Na(+)/H(+) exchange regulatory cofactor NHE-RF1	4	13500000	4	10650000	38868	1.03933e+06	-0.342106	819913	543768	Cytosol	Candidate
1031	Q96KN1	Q96KN1	LRAT2_HUMAN	LRATD2	Protein LRATD2	4	11925000	4	11750000	34474	1.03509e+06	-0.0213285	1.0199e+06	35546.2		NotCandidate
1032	O14579	O14579;O14579-2;M0QXB4	COPE_HUMAN	COPE	Coatomer subunit epsilon	4	11925000	4	12500000	34482	1.03485e+06	0.0679388		1.15784e+06	Golgi.membrane.associated	NotCandidate
1033	Q9BRP8	Q9BRP8;Q9BRP8-2	PYM1_HUMAN	PYM1	Partner of Y14 and mago	4	7825000	4	8915000	22656	1.0335e+06	0.188144		383429	Cytosol	NotCandidate
1034	O43660	O43660;O43660-2;D6RA26	PLRG1_HUMAN	PLRG1	Pleiotropic regulator 1	4	19725000	4	21325000	57194	1.03199e+06	0.11252		541455	Nucleus	NotCandidate
1035	Q6UXN9	Q6UXN9	WDR82_HUMAN	WDR82	WD repeat-containing protein 82	4	12075000	4	14000000	35079	1.03003e+06	0.213404		528427	Nucleus	NotCandidate
1036	P61962	P61962	DCAF7_HUMAN	DCAF7	DDB1- and CUL4-associated factor 7	4	13350000	4	12375000	38926	1.02625e+06	-0.109411	951297	360412	Cytosol	NotCandidate
1037	P55084	P55084;P55084-2;B5MD38;F5GZQ3	ECHB_HUMAN	HADHB	Trifunctional enzyme subunit beta, mitochondrial	4	17575000	4	22425000	51294	1.02527e+06	0.351583		871043		NotCandidate
1038	Q9BS26	Q9BS26	ERP44_HUMAN	ERP44	Endoplasmic reticulum resident protein 44	4	16075000	4	15125000	46971	1.02407e+06	-0.0878836	963554	560495	ER	Candidate
1039	P04183	P04183;K7ERJ1;K7ENW5;K7ERV3;K7ES52	KITH_HUMAN	TK1	Thymidine kinase, cytosolic	4	8715000	4	4075000	25469	1.02392e+06	-1.0967	478769	322038	Cytosol	NotCandidate
1040	P57740	P57740;P57740-2;P57740-3	NU107_HUMAN	NUP107	Nuclear pore complex protein Nup107	4	36300000	4	33900000	106374	1.02113e+06	-0.0986843	953619	200354	Cytosol	NotCandidate
1041	Q96H20	Q96H20;Q96H20-2;D6RJ86;D6RFY6	SNF8_HUMAN	SNF8	Vacuolar-sorting protein SNF8	4	9847500	4	9137500	28864	1.02089e+06	-0.107958	947287	250500	Cytosol	NotCandidate
1042	O00273	O00273	DFFA_HUMAN	DFFA	DNA fragmentation factor subunit alpha	4	12450000	4	13425000	36522	1.02006e+06	0.108776		1.02648e+06	Cytosol	NotCandidate
1043	Q16740	Q16740;M0R208	CLPP_HUMAN	CLPP	ATP-dependent Clp protease proteolytic subunit, mitochondrial	4	10285000	4	12975000	30180	1.01975e+06	0.335193		235310	Mitochondria	NotCandidate
1044	P16333	P16333;C9JVV5;C9K098;H7C5C7;C9J869;C9J0K5	NCK1_HUMAN	NCK1	Cytoplasmic protein NCK1	4	14600000	4	14375000	42864	1.01923e+06	-0.0224064	1.00352e+06	167045	Cytosol	NotCandidate
1045	Q13895	Q13895	BYST_HUMAN	BYSL	Bystin	4	16875000	4	14400000	49601	1.01804e+06	-0.228819	868726	348106	Cytosol	NotCandidate
1046	P60033	P60033;A6NMH8;E9PRJ8;H0YDJ9;E9PJK1;E9PIF1;H0YDL9	CD81_HUMAN	CD81	CD81 antigen	4	8777500	4	9752500	25809	1.01768e+06	0.151962		519451	Plasma.Membrane	NotCandidate
1047	Q9UHB9	Q9UHB9;Q9UHB9-2;Q9UHB9-4	SRP68_HUMAN	SRP68	Signal recognition particle subunit SRP68	4	23925000	4	24075000	70730	1.01218e+06	0.00901687		524498	Cytosol	NotCandidate
1048	Q96GA3	Q96GA3	LTV1_HUMAN	LTV1	Protein LTV1 homolog	4	18550000	4	13550000	54855	1.0119e+06	-0.453126	739152	326644	Cytosol	Candidate
1049	Q9HDC9	Q9HDC9;Q9HDC9-2;H0Y512	APMAP_HUMAN	APMAP	Adipocyte plasma membrane-associated protein	4	15700000	4	14075000	46480	1.01075e+06	-0.15763	906135	400699		NotCandidate
1050	O60749	O60749;O60749-2;Q13596;Q13596-2;H0YK42	SNX2_HUMAN	SNX2	Sorting nexin-2	4	19750000	4	20800000	58471	1.01073e+06	0.0747309		592824	Endosome	NotCandidate
1051	P52789	P52789;E9PB90	HXK2_HUMAN	HK2	Hexokinase-2	4	34575000	4	29550000	102380	1.01055e+06	-0.226571	863680	252469	Cytosol	NotCandidate
1052	O94776	O94776	MTA2_HUMAN	MTA2	Metastasis-associated protein MTA2	4	25300000	4	23350000	75023	1.00911e+06	-0.115715	931329	439541	Nucleus	NotCandidate
1053	Q15061	Q15061;C9JEE7	WDR43_HUMAN	WDR43	WD repeat-containing protein 43	4	25250000	4	28950000	74891	1.00889e+06	0.19728		369563	Nucleus	NotCandidate
1054	Q8N5N7	Q8N5N7;Q8N5N7-2	RM50_HUMAN	MRPL50	39S ribosomal protein L50, mitochondrial	3	6170000	3	8.60667e+06	18325	1.00752e+06	0.480184		368939	Mitochondria	NotCandidate
1055	Q9Y3D0	Q9Y3D0;J3QLT9;H3BNV7	CIA2B_HUMAN	CIAO2B	Cytosolic iron-sulfur assembly component 2B	4	5945000	4	6775000	17663	1.00716e+06	0.188544		560014	Cytosol	NotCandidate
1056	Q8NFH5	Q8NFH5;Q8NFH5-2;Q8NFH5-3	NUP35_HUMAN	NUP35	Nucleoporin NUP35	4	11700000	4	13300000	34774	1.0068e+06	0.184918		392616	Nucleus	NotCandidate
1057	Q16795	Q16795;F5H0J3	NDUA9_HUMAN	NDUFA9	NADH dehydrogenase [ubiquinone] 1 alpha subcomplex subunit 9, mitochondrial	4	14300000	4	13850000	42510	1.0066e+06	-0.0461292	974920	111164	Mitochondria	NotCandidate
1058	Q9H307	Q9H307	PININ_HUMAN	PNN	Pinin	4	27450000	4	29675000	81628	1.00627e+06	0.112442		578555	Cytosol	NotCandidate
1059	P23258	P23258;Q9NRH3;A0A7P0T9G6	TBG1_HUMAN	TUBG1	Tubulin gamma-1 chain	4	17200000	4	20325000	51170	1.00583e+06	0.240847			Cytosol	NotCandidate
1060	Q14152	Q14152;Q14152-2	EIF3A_HUMAN	EIF3A	Eukaryotic translation initiation factor 3 subunit A	4	55950000	4	51850000	166569	1.00512e+06	-0.109794	931462	1.10769e+06	Cytosol	NotCandidate
1061	Q9Y5J9	Q9Y5J9;G3XAN8	TIM8B_HUMAN	TIMM8B	Mitochondrial import inner membrane translocase subunit Tim8 B	4	3137500	4	1270000	9344	1.00476e+06	-1.30479	406707	752859	Mitochondria	NotCandidate
1062	P30566	P30566;P30566-2;A0A096LP72;A0A096LNY6;A0A0A6YY92;A0A096LNY5;A0A1B0GTJ7;A0A1B0GTG9;A0A096LNY4;A0A096LP92;A0A7P0T9A7;A0A1W2PRX2;A0A1B0GWF8;A0A1B0GWJ0;B4DEP1;A0A7P0Z472;A0A7P0T8E4	PUR8_HUMAN	ADSL	Adenylosuccinate lyase	4	18400000	4	19350000	54889	1.0031e+06	0.0726278		1.0841e+06	Cytosol	Candidate
1063	Q96AT1	Q96AT1	K1143_HUMAN	KIAA1143	Uncharacterized protein KIAA1143	4	5850000	4	5135000	17465	1.0023e+06	-0.188072	879797	195356		NotCandidate
1064	P61225	Q9Y3L5;P10114;P61225;F6U784	RAP2B_HUMAN	RAP2B	Ras-related protein Rap-2b	4	6852500	4	7592500	20504	1.00005e+06	0.147945		81690.8	Endosome	NotCandidate
1065	O14828	O14828;O14828-2	SCAM3_HUMAN	SCAMP3	Secretory carrier-associated membrane protein 3	4	12750000	4	13150000	38287	996482	0.0445656		818004		Candidate
1066	Q9Y3E2	Q9Y3E2	BOLA1_HUMAN	BOLA1	BolA-like protein 1	4	4757500	4	4275000	14289	996294	-0.154279	895251	82207.5	Mitochondria	NotCandidate
1067	Q15651	Q15651;A0A087WZE9	HMGN3_HUMAN	HMGN3	High mobility group nucleosome-binding domain-containing protein 3	4	3542500	4	3622500	10666	993845	0.0322178		2.89256e+06	Nucleus	NotCandidate
1068	P27144	P27144;F8VS11	KAD4_HUMAN	AK4	Adenylate kinase 4, mitochondrial	4	8380000	4	12150000	25268	992393	0.535934		228206	Mitochondria	NotCandidate
1069	P78344	P78344;P78344-2;H0Y3P2;D3DQV9;E9PKF8	IF4G2_HUMAN	EIF4G2	Eukaryotic translation initiation factor 4 gamma 2	4	33925000	4	35200000	102362	991726	0.0532266		415120		NotCandidate
1070	P07954	P07954;P07954-2;A0A804HI24;A0A804HKE6	FUMH_HUMAN	FH	Fumarate hydratase, mitochondrial	4	18100000	4	20350000	54637	991293	0.169039		1.1083e+06	Cytosol	NotCandidate
1071	Q9NT62	Q9NT62;Q9NT62-2	ATG3_HUMAN	ATG3	Ubiquitin-like-conjugating enzyme ATG3	4	11875000	4	11100000	35864	990799	-0.0973678	926136	530124	Cytosol	NotCandidate
1072	O95861	O95861;O95861-2;O95861-3;O95861-4;A6NF51	BPNT1_HUMAN	BPNT1	3'(2'),5'-bisphosphate nucleotidase 1	4	11050000	4	12425000	33392	990217	0.169199		910478		NotCandidate
1073	Q9BTY7	Q9BTY7	HGH1_HUMAN	HGH1	Protein HGH1 homolog	4	13925000	4	12750000	42129	989064	-0.12718	905607	176985		NotCandidate
1074	Q99460	Q99460;Q99460-2;A0A7I2V479;A0A7P0MW50;A0A7I2V641;A0A087WW66;A0A7I2V523	PSMD1_HUMAN	PSMD1	26S proteasome non-ATPase regulatory subunit 1	4	34950000	4	35300000	105836	988153	0.0143757		964392		NotCandidate
1075	Q92930	Q92930;H0YNE9	RAB8B_HUMAN	RAB8B	Ras-related protein Rab-8B	4	7785000	4	7142500	23584	987761	-0.124268	906240	59399.1	Cytosol	Candidate
1076	Q9Y2Q9	Q9Y2Q9;H7C5V3;H0YC42;H0YAT2	RT28_HUMAN	MRPS28	28S ribosomal protein S28, mitochondrial	4	6870000	4	6792500	20843	986295	-0.0163674	975169	264906	Mitochondria	NotCandidate
1077	Q86WR0	Q86WR0;Q86WR0-2	CCD25_HUMAN	CCDC25	Coiled-coil domain-containing protein 25	4	8035000	4	7952500	24479	982206	-0.0148896	972121	156598		NotCandidate
1078	Q96C57	Q96C57;E7ENF1;G5EA44;F5H3K2;F5H7W8	CSTOS_HUMAN	CUSTOS	Protein CUSTOS	4	9210000	4	10117500	28171	978291	0.13558		144788	Nucleus	NotCandidate
1079	O95989	O95989;A0A1W2PQS6	NUDT3_HUMAN	NUDT3	Diphosphoinositol polyphosphate phosphohydrolase 1	4	6362500	4	7342500	19471	977800	0.206678		108542	Cytosol	NotCandidate
1080	Q9Y6C9	Q9Y6C9	MTCH2_HUMAN	MTCH2	Mitochondrial carrier homolog 2	4	10862500	4	12125000	33331	975196	0.158629		857023	Mitochondria	NotCandidate
1081	Q96C36	Q96C36;P32322;P32322-2;P32322-3;J3KR12;A0A087WTV6;A0A087WZR9;J3QKT4;E2QRB3	P5CR2_HUMAN	PYCR2	Pyrroline-5-carboxylate reductase 2	4	10955000	4	16075000	33637	974553	0.553229		897369	Cytosol	NotCandidate
1082	Q9H074	Q9H074;D6R9H8	PAIP1_HUMAN	PAIP1	Polyadenylate-binding protein-interacting protein 1	4	17425000	4	16200000	53525	974152	-0.105165	905668	317838	Cytosol	NotCandidate
1083	P33240	P33240;P33240-2;Q9H0L4;E9PID8;E7EWR4	CSTF2_HUMAN	CSTF2	Cleavage stimulation factor subunit 2	4	19800000	4	19375000	60959	971936	-0.0313041	951074	569771	Nucleus	NotCandidate
1084	Q15046	Q15046;Q15046-2;H3BVA8	SYK_HUMAN	KARS1	Lysine--tRNA ligase	4	22100000	4	21950000	68048	971824	-0.00982543	965227	1.04095e+06	Cytosol	NotCandidate
1085	Q9Y678	Q9UBF2;Q9UBF2-2;Q9Y678	COPG1_HUMAN	COPG1	Coatomer subunit gamma-1	4	31625000	4	32100000	97718	968426	0.0215078		547893	Golgi.membrane.associated	NotCandidate
1086	O95373	O95373	IPO7_HUMAN	IPO7	Importin-7	4	38575000	4	34900000	119517	965799	-0.144439	873788	736788	Cytosol	NotCandidate
1087	O95400	O95400	CD2B2_HUMAN	CD2BP2	CD2 antigen cytoplasmic tail-binding protein 2	4	12142500	4	12025000	37646	965161	-0.0140286	955821	452852	Cytosol	NotCandidate
1088	Q9Y448	Q9Y448;Q9Y448-2;Q9Y448-3;H0YM11;V9GY01	SKAP_HUMAN	KNSTRN	Small kinetochore-associated protein	4	11425000	4	6457500	35438	964712	-0.823147	545263	98345.1	Cytosol	NotCandidate
1089	Q96QK1	Q96QK1	VPS35_HUMAN	VPS35	Vacuolar protein sorting-associated protein 35	4	29550000	4	31400000	91707	964196	0.0876064		483844	Endosome	NotCandidate
1090	Q8N1G4	Q8N1G4	LRC47_HUMAN	LRRC47	Leucine-rich repeat-containing protein 47	4	20450000	4	24100000	63473	964084	0.236932		443712		NotCandidate
1091	P50995	P50995;P50995-2	ANX11_HUMAN	ANXA11	Annexin A11	4	17500000	4	20450000	54390	962785	0.224746		567438	Cytosol	Candidate
1092	P23381	P23381;P23381-2;G3V277;G3V3Y5;G3V3H8	SYWC_HUMAN	WARS1	Tryptophan--tRNA ligase, cytoplasmic	4	17050000	4	23250000	53165	959642	0.447459		1.33135e+06	Cytosol	Candidate
1093	P20338	P20338;A0A087WYT5	RAB4A_HUMAN	RAB4A	Ras-related protein Rab-4A	4	7810000	4	6740000	24390	958186	-0.212574	826911	214366	Endosome	NotCandidate
1094	Q9UM00	Q9UM00;Q9UM00-2;Q9UM00-1;J3QQY2	TMCO1_HUMAN	TMCO1	Calcium load-activated calcium channel	4	8657500	4	7695000	27079	956688	-0.170029	850328	165832	Cytosol	NotCandidate
1095	P21266	P21266;A0A0A0MTN3	GSTM3_HUMAN	GSTM3	Glutathione S-transferase Mu 3	4	8490000	4	8672500	26560	956511	0.0306834		565292	Cytosol	NotCandidate
1096	Q9NUU7	Q9NUU7;Q9NUU7-2;Q9UMR2;Q9UMR2-2;Q9UMR2-3;Q9UMR2-4;H3BQK0;H3BMQ5;F6QDS0;H3BN59;I3L352;I3L0H8	DD19A_HUMAN	DDX19A	ATP-dependent RNA helicase DDX19A	4	17250000	4	16925000	53975	956328	-0.0274405	938310	575971	Cytosol	NotCandidate
1097	P07919	P07919	QCR6_HUMAN	UQCRH	Cytochrome b-c1 complex subunit 6, mitochondrial	4	3430000	4	1740000	10739	955742	-0.979121	484837		Mitochondria	NotCandidate
1098	Q96P16	Q96P16;Q96P16-3;A0A0C4DGQ6	RPR1A_HUMAN	RPRD1A	Regulation of nuclear pre-mRNA domain-containing protein 1A	4	11400000	4	11800000	35720	955001	0.049753		415145		NotCandidate
1099	Q9Y5A9	Q9Y5A9;Q9Y5A9-2	YTHD2_HUMAN	YTHDF2	YTH domain-containing family protein 2	4	19875000	4	18000000	62334	954097	-0.142958	864088	800318	Cytosol	NotCandidate
1100	Q0VDF9	Q0VDF9;H7C2A1	HSP7E_HUMAN	HSPA14	Heat shock 70 kDa protein 14	4	17450000	4	19925000	54794	952956	0.191353		352532	Cytosol	NotCandidate
1101	P02786	P02786;G3V0E5;H7C3V5	TFR1_HUMAN	TFRC	Transferrin receptor protein 1	4	27025000	4	18900000	84871	952833	-0.515908	666366	566240		Candidate
1102	P35606	P35606;P35606-2;A0A7I2V258;A0A7I2YQF9;A0A7I2V3G0;H0Y938;H0YAC7	COPB2_HUMAN	COPB2	Coatomer subunit beta'	4	32625000	4	31300000	102487	952560	-0.0598152	913873	594409	Golgi.membrane.associated	NotCandidate
1103	P12955	P12955;P12955-2;P12955-3;K7ES25;A0A494C194;A0A494C165	PEPD_HUMAN	PEPD	Xaa-Pro dipeptidase	4	17350000	4	17450000	54548	951768	0.00829137		538912		NotCandidate
1104	Q9NZ01	Q9NZ01;M0R2N5;M0R3C3	TECR_HUMAN	TECR	Very-long-chain enoyl-CoA reductase	4	11450000	4	10852500	36034	950831	-0.0773202	901214	393661	ER	NotCandidate
1105	P35579	P35579;P35579-2	MYH9_HUMAN	MYH9	Myosin-9	4	71825000	4	69275000	226532	948760	-0.0521513	915077	1.85456e+06	Cytosol	Candidate
1106	O43865	O43865	SAHH2_HUMAN	AHCYL1	S-adenosylhomocysteine hydrolase-like protein 1	4	18675000	4	16800000	58951	947938	-0.152647	852764	410241	Cytosol	NotCandidate
1107	P27449	P27449	VATL_HUMAN	ATP6V0C	V-type proton ATPase 16 kDa proteolipid subunit c	4	4982500	4	5020000	15736	947466	0.0108176		45511.6	Lysosome	NotCandidate
1108	Q9P013	Q9P013	CWC15_HUMAN	CWC15	Spliceosome-associated protein CWC15 homolog	4	8422500	4	7627500	26624	946626	-0.143038	857274	310564	Nucleus	NotCandidate
1109	P18206	P18206;P18206-2	VINC_HUMAN	VCL	Vinculin	4	39125000	4	42125000	123799	945688	0.106586		739687	Cytosol	Candidate
1110	P38606	P38606;P38606-2	VATA_HUMAN	ATP6V1A	V-type proton ATPase catalytic subunit A	4	21425000	4	19500000	68304	938610	-0.135821	854278	740618	Lysosome	NotCandidate
1111	Q92900	Q92900;Q92900-2	RENT1_HUMAN	UPF1	Regulator of nonsense transcripts 1	4	38900000	4	37875000	124345	936121	-0.0385243	911454	448901	Cytosol	NotCandidate
1112	P28288	P28288;P28288-2;A0A3B3ITW3	ABCD3_HUMAN	ABCD3	ATP-binding cassette sub-family D member 3	4	23575000	4	20175000	75476	934659	-0.224689	799862	225558	Peroxisome	NotCandidate
1113	O15258	O15258	RER1_HUMAN	RER1	Protein RER1	4	7162500	4	7030000	22958	933558	-0.0269385	916288	150105	Golgi.membrane	Candidate
1114	Q15654	Q15654	TRIP6_HUMAN	TRIP6	Thyroid receptor-interacting protein 6	4	15675000	4	16450000	50288	932725	0.0696221		230390	Cytosol	NotCandidate
1115	Q7L5N1	Q7L5N1;E7EM64	CSN6_HUMAN	COPS6	COP9 signalosome complex subunit 6	4	11200000	4	12700000	36163	926753	0.18133		704037	Cytosol	NotCandidate
1116	Q96EY4	Q96EY4;D6RA57;H0Y9X1;D6RE67;D6RC31	TMA16_HUMAN	TMA16	Translation machinery-associated protein 16	4	7385000	4	7155000	23864	926014	-0.0456462	897174	426356		NotCandidate
1117	Q9UNQ2	Q9UNQ2;A0A7P0T9Y7;A0A494C0G7;A0A7P0Z4I0;A0A0C4DGB1;A0A7P0T9J1	DIM1_HUMAN	DIMT1	Probable dimethyladenosine transferase	4	10900000	4	11197500	35236	925658	0.0388485		277412	Nucleus	NotCandidate
1118	P26038	P26038	MOES_HUMAN	MSN	Moesin	4	20925000	4	21450000	67820	923248	0.03575		966894	Cytosol	NotCandidate
1119	Q9UL46	Q9UL46;H0YM70;H0YKU2;A0A087X1Z3	PSME2_HUMAN	PSME2	Proteasome activator complex subunit 2	4	8452500	4	8450000	27402	923025	-0.00042677	922752	317238		Candidate
1120	Q9Y3B9	Q9Y3B9	RRP15_HUMAN	RRP15	RRP15-like protein	4	9700000	4	8992500	31484	921918	-0.109262	854675	322628		NotCandidate
1121	Q9UNN8	Q9UNN8;A0A0U1RQQ4	EPCR_HUMAN	PROCR	Endothelial protein C receptor	4	8210000	4	8240000	26671	921116	0.00526212		18155.1		NotCandidate
1122	Q9NYL9	Q9NYL9;H0YKU1;H0YNJ8	TMOD3_HUMAN	TMOD3	Tropomodulin-3	4	12175000	4	11450000	39595	920109	-0.0885742	865318	321549	Cytosol	NotCandidate
1123	Q16563	Q16563;Q16563-2;C9JYN0;A0A0U1RQT9	SYPL1_HUMAN	SYPL1	Synaptophysin-like protein 1	4	8782500	4	9517500	28565	920014	0.115951		158296	Cytosol	NotCandidate
1124	Q9BRT9	Q9BRT9;Q9BRT9-2;E5RFF9;E5RH56	SLD5_HUMAN	GINS4	DNA replication complex GINS protein SLD5	4	8007500	4	8702500	26047	919919	0.120078		287309	Cytosol	NotCandidate
1125	Q14331	Q14331;E9PRR7	FRG1_HUMAN	FRG1	Protein FRG1	4	8967500	4	9275000	29172	919847	0.0486414		175500	Cytosol	NotCandidate
1126	O14776	O14776;O14776-2;A0A7P0T8N8	TCRG1_HUMAN	TCERG1	Transcription elongation regulator 1	4	38075000	4	40800000	123901	919551	0.0997251		437242	Nucleus	NotCandidate
1127	Q9NV56	Q9NV56	MRGBP_HUMAN	MRGBP	MRG/MORF4L-binding protein	4	6875000	4	6920000	22417	917711	0.00941232		138114	Nucleus	NotCandidate
1128	Q00534	Q00534	CDK6_HUMAN	CDK6	Cyclin-dependent kinase 6	4	11325000	4	9380000	36938	917435	-0.271851	759871	118550	Cytosol	NotCandidate
1129	Q9BXP5	Q9BXP5;Q9BXP5-2;Q9BXP5-3;Q9BXP5-4	SRRT_HUMAN	SRRT	Serrate RNA effector molecule homolog	4	30850000	4	32875000	100666	917029	0.0917204		597730	Cytosol	NotCandidate
1130	Q8N6N3	Q8N6N3;Q8N6N3-2	CA052_HUMAN	C1orf52	UPF0690 protein C1orf52	4	6312500	4	6862500	20599	916992	0.120523		92090.7		NotCandidate
1131	P49327	P49327;A0A0U1RQF0	FAS_HUMAN	FASN	Fatty acid synthase	4	83750000	4	69225000	273427	916545	-0.274796	757586	1.8258e+06	Cytosol	NotCandidate
1132	O94905	O94905;E5RHW4;E5RJ09	ERLN2_HUMAN	ERLIN2	Erlin-2	4	11575000	4	10407500	37840	915336	-0.153389	823011	482523	ER	Candidate
1133	Q9H0A0	Q9H0A0;Q9H0A0-2;E9PMU0;A0A087WV29	NAT10_HUMAN	NAT10	RNA cytidine acetyltransferase	4	35350000	4	33500000	115730	914016	-0.0775491	866182	520249	Nucleus	NotCandidate
1134	P53004	P53004	BIEA_HUMAN	BLVRA	Biliverdin reductase A	4	10205000	4	10975000	33428	913510	0.104945		281391	Cytosol	NotCandidate
1135	Q2NL82	Q2NL82	TSR1_HUMAN	TSR1	Pre-rRNA-processing protein TSR1 homolog	4	28000000	4	26575000	91810	912596	-0.0753571	866151	375474	Nucleus	NotCandidate
1136	Q8IYS1	Q8IYS1	P20D2_HUMAN	PM20D2	Xaa-Arg dipeptidase	4	14550000	4	18250000	47776	911305	0.326877		199966		NotCandidate
1137	O95229	O95229;O95229-2	ZWINT_HUMAN	ZWINT	ZW10 interactor	4	9515000	4	4530000	31293	909855	-1.07069	433173	234588	Nucleus	NotCandidate
1138	Q86WX3	Q86WX3	AROS_HUMAN	RPS19BP1	Active regulator of SIRT1	4	4680000	4	5057500	15434	907356	0.111916		195492	Nucleus	NotCandidate
1139	Q99986	Q99986;A0A7P0Z4C8;A0A7P0T824;A0A7P0TBI6;A0A7P0T977;A0A7P0TBB8;A0A7P0T9T1;A0A7P0TB08;A0A7P0TAA6;A0A7P0Z3Z7;A0A7P0T814;A0A7P0Z4A4;A0A7P0TA65;A0A7P0T832;A0A7P0T9B1;A0A7P0TAS8;A0A7P0TB15;A0A7P0Z445;A0A7P0T952;A0A7P0T838;H0YJF7;A0A7P0T8N0;A0A7P0T8M0;A0A7P0TBE4;A0A7P0T9I1;A0A7P0TA16;A0A7P0Z462;A0A7P0T9C6;A0A7P0T8Z5;H0YJJ9	VRK1_HUMAN	VRK1	Serine/threonine-protein kinase VRK1	4	13750000	4	14700000	45476	904755	0.0963845		490378	Cytosol	NotCandidate
1140	O95721	O95721	SNP29_HUMAN	SNAP29	Synaptosomal-associated protein 29	4	8752500	4	7147500	28970	904054	-0.292256	738272	333340	Cytosol	NotCandidate
1141	Q969T9	Q969T9;Q969T9-2;K7EMC9;K7ESN4;K7EIJ0;K7ENL2;K7EIN1;A6NG10	WBP2_HUMAN	WBP2	WW domain-binding protein 2	4	8470000	4	6480000	28087	902378	-0.386368	690367	591736	Cytosol	NotCandidate
1142	Q9H299	Q9H299;Q5T123	SH3L3_HUMAN	SH3BGRL3	SH3 domain-binding glutamic acid-rich-like protein 3	4	3147500	4	3315000	10438	902317	0.0748025		513861	Cytosol	NotCandidate
1143	P10515	P10515;A0A7P0T997;H0YDD4;A0A7P0Z4G4;A0A7P0TBK2;A0A7P0TA47;E9PEJ4;A0A7P0TAX2;A0A7P0TAG1;A0A7P0TBE2	ODP2_HUMAN	DLAT	Dihydrolipoyllysine-residue acetyltransferase component of pyruvate dehydrogenase complex, mitochondrial	4	20675000	4	22850000	68997	896656	0.144307		454956	Mitochondria	NotCandidate
1144	P53384	P53384;P53384-2	NUBP1_HUMAN	NUBP1	Cytosolic Fe-S cluster assembly factor NUBP1	4	10345000	4	11425000	34534	896384	0.143261		157886	Cytosol	NotCandidate
1145	Q9NQZ2	Q9NQZ2	SAS10_HUMAN	UTP3	Something about silencing protein 10	4	16325000	4	17350000	54558	895376	0.0878527		376767	Nucleus	NotCandidate
1146	P02794	P02794;G3V192;E9PKY7;E9PRK8	FRIH_HUMAN	FTH1	Ferritin heavy chain	4	6332500	4	5572500	21226	892725	-0.18445	785584	144417		NotCandidate
1147	P53597	P53597;A0A494C0D1	SUCA_HUMAN	SUCLG1	Succinate--CoA ligase [ADP/GDP-forming] subunit alpha, mitochondrial	4	10805000	4	14125000	36250	891923	0.386552		407812	Mitochondria	NotCandidate
1148	Q9GZS3	Q9GZS3;H0YMF9;H0YL19;H0YN81	WDR61_HUMAN	WDR61	WD repeat-containing protein 61	4	10007500	4	11525000	33581	891749	0.203685		690571	Cytosol	NotCandidate
1149	Q93096	Q93096;Q12974;Q12974-3	TP4A1_HUMAN	PTP4A1	Protein tyrosine phosphatase type IVA 1	4	5902500	4	6437500	19815	891359	0.125174		30515.8	Cytosol	NotCandidate
1150	Q9NQ29	Q9NQ29;Q9NQ29-2;Q9NQ29-3	LUC7L_HUMAN	LUC7L	Putative RNA-binding protein Luc7-like 1	4	13025000	4	12850000	43728	891310	-0.019515	879334	188156		NotCandidate
1151	P00167	P00167;P00167-2;J3KNC7	CYB5_HUMAN	CYB5A	Cytochrome b5	4	4557500	4	4435000	15330	889601	-0.0393086	865689	783815	ER	NotCandidate
1152	Q14807	Q14807;Q14807-2;H3BTH5;H3BRB3	KIF22_HUMAN	KIF22	Kinesin-like protein KIF22	4	21775000	4	21025000	73262	889385	-0.0505669	858752	111141	Cytosol	NotCandidate
1153	Q9UBV8	Q9UBV8	PEF1_HUMAN	PEF1	Peflin	4	9027500	4	10135000	30381	889152	0.166948		222600	Cytosol	NotCandidate
1154	P49903	P49903;P49903-2;P49903-3	SPS1_HUMAN	SEPHS1	Selenide, water dikinase 1	4	12750000	4	15875000	42911	889103	0.316259		520898	Cytosol	NotCandidate
1155	Q96HC4	Q96HC4;Q96HC4-2;Q96HC4-3;Q96HC4-4;Q96HC4-6;Q96HC4-7;H0YBI4	PDLI5_HUMAN	PDLIM5	PDZ and LIM domain protein 5	4	18950000	4	16100000	63945	886774	-0.235137	753407	193992	Cytosol	NotCandidate
1156	Q9H4A4	Q9H4A4;A6NKB8	AMPB_HUMAN	RNPEP	Aminopeptidase B	4	21500000	4	22925000	72596	886209	0.0925851		536336		NotCandidate
1157	Q86Y82	Q86Y82	STX12_HUMAN	STX12	Syntaxin-12	4	9365000	4	9415000	31642	885634	0.0076821		467511	Cytosol	NotCandidate
1158	Q2TAY7	Q2TAY7	SMU1_HUMAN	SMU1	WD40 repeat-containing protein SMU1	4	17025000	4	20075000	57544	885315	0.237745		408184	Cytosol	NotCandidate
1159	Q9Y508	Q9Y508;Q9Y508-2;A0A096LP02;A0A096LNV3	RN114_HUMAN	RNF114	E3 ubiquitin-protein ligase RNF114	4	7600000	4	7490000	25694	885100	-0.0210337	872289	257975	Cytosol	NotCandidate
1160	P42126	P42126;P42126-2	ECI1_HUMAN	ECI1	Enoyl-CoA delta isomerase 1, mitochondrial	4	9702500	4	14300000	32816	884725	0.559587		468922	Mitochondria	NotCandidate
1161	P46108	P46108	CRK_HUMAN	CRK	Adapter molecule crk	4	9997500	4	11175000	33831	884274	0.160636		281582	Cytosol	NotCandidate
1162	Q9Y399	Q9Y399;Q5T8A0	RT02_HUMAN	MRPS2	28S ribosomal protein S2, mitochondrial	4	9797500	4	8682500	33249	881754	-0.174303	781406	167214	Mitochondria	NotCandidate
1163	Q00577	Q00577	PURA_HUMAN	PURA	Transcriptional activator protein Pur-alpha	4	10255000	4	12100000	34911	878990	0.23868		462718	Nucleus	NotCandidate
1164	P15104	P15104;A0A2R8YDT1	GLNA_HUMAN	GLUL	Glutamine synthetase	4	12350000	4	16700000	42064	878551	0.435337		418112	Cytosol	NotCandidate
1165	O75683	O75683	SURF6_HUMAN	SURF6	Surfeit locus protein 6	4	12150000	4	14550000	41450	877127	0.260063		216126	Nucleus	NotCandidate
1166	O94903	O94903;E5RFX7	PLPHP_HUMAN	PLPBP	Pyridoxal phosphate homeostasis protein	4	8892500	4	8962500	30344	876923	0.0113121		301393		NotCandidate
1167	O75251	O75251;O75251-2;F5H5N1;F5GXJ1	NDUS7_HUMAN	NDUFS7	NADH dehydrogenase [ubiquinone] iron-sulfur protein 7, mitochondrial	4	6897500	4	8132500	23564	875897	0.237625		221896	Mitochondria	NotCandidate
1168	O60841	O60841;A0A087WUT6	IF2P_HUMAN	EIF5B	Eukaryotic translation initiation factor 5B	4	40625000	4	40425000	138827	875649	-0.00712004	871338	631240	Cytosol	NotCandidate
1169	Q14320	Q14320	FA50A_HUMAN	FAM50A	Protein FAM50A	4	11775000	4	11675000	40242	875572	-0.0123045	868136	742609	Nucleus	NotCandidate
1170	P43897	P43897;P43897-2	EFTS_HUMAN	TSFM	Elongation factor Ts, mitochondrial	4	10350000	4	12600000	35391	875101	0.283793		390720	Mitochondria	NotCandidate
1171	Q9BXY0	Q9BXY0;H0YBV6	MAK16_HUMAN	MAK16	Protein MAK16 homolog	4	10320000	4	11425000	35369	873107	0.146751		154243	Nucleus	NotCandidate
1172	O75663	O75663;O75663-2	TIPRL_HUMAN	TIPRL	TIP41-like protein	4	9152500	4	9447500	31444	870989	0.0457667		653302	Cytosol	NotCandidate
1173	P36957	P36957;P36957-2;Q86SW4	ODO2_HUMAN	DLST	Dihydrolipoyllysine-residue succinyltransferase component of 2-oxoglutarate dehydrogenase complex, mitochondrial	4	14175000	4	16475000	48755	869990	0.21693		374268	Mitochondria	NotCandidate
1174	Q9H0S4	Q9H0S4;Q9H0S4-2;F5H1N9	DDX47_HUMAN	DDX47	Probable ATP-dependent RNA helicase DDX47	4	14725000	4	13825000	50647	869986	-0.0909882	816812	526032	Nucleus	NotCandidate
1175	Q9Y6E0	Q9Y6E0;Q9Y6E0-2;Q5JV98;B4DR80	STK24_HUMAN	STK24	Serine/threonine-protein kinase 24	4	14325000	4	13150000	49308	869336	-0.123472	798029	109151	Cytosol	NotCandidate
1176	P31150	P31150	GDIA_HUMAN	GDI1	Rab GDP dissociation inhibitor alpha	4	14650000	4	14775000	50583	866650	0.0122575		619305	Cytosol	NotCandidate
1177	P49257	P49257	LMAN1_HUMAN	LMAN1	Protein ERGIC-53	4	16650000	4	16625000	57549	865739	-0.00216784	864439	630618		NotCandidate
1178	P46926	Q8TDQ7;Q8TDQ7-2;Q8TDQ7-3;P46926;P46926-2;D6R9P4;D6RB13;D6R917;D6RAY7	GNPI1_HUMAN	GNPDA1	Glucosamine-6-phosphate isomerase 1	4	9447500	4	10975000	32669	865350	0.216216		476550	Cytosol	Candidate
1179	O60783	O60783	RT14_HUMAN	MRPS14	28S ribosomal protein S14, mitochondrial	4	4377500	4	4422500	15139	865246	0.014755		338128	Mitochondria	NotCandidate
1180	Q9NWS0	Q9NWS0;M0QYA2;M0R3A4;M0QXD5;M0R2P8;M0QYF4	PIHD1_HUMAN	PIH1D1	PIH1 domain-containing protein 1	4	9347500	4	9690000	32363	864285	0.0519161		185807	Nucleus	NotCandidate
1181	Q7Z4V5	Q7Z4V5;Q7Z4V5-2;Q7Z4V5-3;Q7Z4V5-4;Q9Y3E1;M0R0J3	HDGR2_HUMAN	HDGFL2	Hepatoma-derived growth factor-related protein 2	4	21450000	4	23300000	74317	863674	0.119352		340134	Nucleus	NotCandidate
1182	P04637	P04637;P04637-2;P04637-3;P04637-4;P04637-5;P04637-6;P04637-7;P04637-8;P04637-9;E7EQX7;J3KP33;A0A087WXZ1;E9PFT5;E7ESS1;A0A087X1Q1;A0A0U1RQC9;A0A087WT22	P53_HUMAN	TP53	Cellular tumor antigen p53	4	12575000	4	12850000	43653	861994	0.03121		556565	Cytosol	NotCandidate
1183	O43813	O43813;E9PHS0;F8WDS9	LANC1_HUMAN	LANCL1	Glutathione S-transferase LANCL1	4	13025000	4	15400000	45283	860702	0.241647		205466	Cytosol	NotCandidate
1184	Q8WXI9	Q8WXI9;A0A0U1RR30;A0A0U1RRM1	P66B_HUMAN	GATAD2B	Transcriptional repressor p66-beta	4	18750000	4	18025000	65261	859722	-0.0568913	826479	245816	Nucleus	NotCandidate
1185	Q9BU61	Q9BU61	NDUF3_HUMAN	NDUFAF3	NADH dehydrogenase [ubiquinone] 1 alpha subcomplex assembly factor 3	4	5840000	4	8757500	20350	858735	0.584551		487237		NotCandidate
1186	Q9BV57	Q9BV57;Q9BV57-2;A0A0G2JQN5	MTND_HUMAN	ADI1	1,2-dihydroxy-3-keto-5-methylthiopentene dioxygenase	4	6157500	4	7355000	21498	857071	0.256381		897907	Cytosol	NotCandidate
1187	O43172	O43172;O43172-2	PRP4_HUMAN	PRPF4	U4/U6 small nuclear ribonucleoprotein Prp4	4	16725000	4	20525000	58449	856248	0.295376		402799	Nucleus	NotCandidate
1188	P52926	P52926;P52926-2;P52926-3;P52926-4;P52926-5;P52926-6;F5H2U8;F5H2A4;F5H6H0	HMGA2_HUMAN	HMGA2	High mobility group protein HMGI-C	4	3382500	4	3802500	11832	855441	0.168858		309693	Nucleus	NotCandidate
1189	Q9Y324	Q9Y324;G3V5S9;G3V1S4	FCF1_HUMAN	FCF1	rRNA-processing protein FCF1 homolog	4	6667500	4	6470000	23370	853719	-0.0433802	828431	303186	Nucleus	NotCandidate
1190	P20073	P20073;P20073-2	ANXA7_HUMAN	ANXA7	Annexin A7	4	15000000	4	18900000	52739	851079	0.333424		428406		Candidate
1191	Q8WVY7	Q8WVY7	UBCP1_HUMAN	UBLCP1	Ubiquitin-like domain-containing CTD phosphatase 1	4	10427500	4	13150000	36805	847781	0.334669		137349	Nucleus	NotCandidate
1192	Q96IK1	Q96IK1;C9J8U9	BOD1_HUMAN	BOD1	Biorientation of chromosomes in cell division protein 1	4	5437500	4	3545000	19196	847616	-0.617158	552607	147456	Cytosol	NotCandidate
1193	Q7Z3B4	Q7Z3B4;Q7Z3B4-2;Q7Z3B4-3	NUP54_HUMAN	NUP54	Nucleoporin p54	4	15700000	4	15575000	55435	847473	-0.0115324	840726	234803	Cytosol	NotCandidate
1194	P00846	P00846	ATP6_HUMAN	MT-ATP6	ATP synthase subunit a	4	7012500	4	7847500	24817	845540	0.162304		786729	Mitochondria	NotCandidate
1195	P23921	P23921;E9PL69	RIR1_HUMAN	RRM1	Ribonucleoside-diphosphate reductase large subunit	4	25375000	4	24450000	90070	843017	-0.0535734	812286	802973	Cytosol	NotCandidate
1196	Q9NRN7	Q9NRN7;Q9NRN7-2	ADPPT_HUMAN	AASDHPPT	L-aminoadipate-semialdehyde dehydrogenase-phosphopantetheinyl transferase	4	10060000	4	11872500	35776	841428	0.238993		708254	Cytosol	NotCandidate
1197	Q96EK5	Q96EK5;A0A1B0GUA3;A0A6Q8PGG2;A0A6Q8PHL8;A0A6Q8PH45	KBP_HUMAN	KIFBP	KIF-binding protein	4	20175000	4	18200000	71814	840649	-0.14863	758355	204276	Cytosol	NotCandidate
1198	P19387	P19387	RPB3_HUMAN	POLR2C	DNA-directed RNA polymerase II subunit RPB3	4	8832500	4	8380000	31441	840616	-0.0758716	797550	470904	Nucleus	NotCandidate
1199	Q9BTL3	Q9BTL3;A0A3B3IU46	RAMAC_HUMAN	RAMAC	RNA guanine-N7 methyltransferase activating subunit	4	4037500	4	4812500	14381	840106	0.253324		26495	Nucleus	NotCandidate
1200	O95757	O95757;E9PDE8	HS74L_HUMAN	HSPA4L	Heat shock 70 kDa protein 4L	4	26500000	4	27475000	94512	839014	0.0521271		520333	Cytosol	NotCandidate
1201	Q9NXG2	Q9NXG2	THUM1_HUMAN	THUMPD1	THUMP domain-containing protein 1	4	11000000	4	13625000	39315	837230	0.308753		189578		NotCandidate
1202	Q9Y2P8	Q9Y2P8;Q9Y2P8-2;Q5VZU3;Q5VZU2	RCL1_HUMAN	RCL1	RNA 3'-terminal phosphate cyclase-like protein	4	11425000	4	11430000	40843	837046	0.000631238		221849	Nucleus	NotCandidate
1203	P27361	P27361;P27361-2;P27361-3;E9PBK7;E9PQW4;E9PJF0	MK03_HUMAN	MAPK3	Mitogen-activated protein kinase 3	4	12050000	4	11400000	43136	835906	-0.0799993	790816	260861	Cytosol	Candidate
1204	P51153	P51153;A0A087WWB9	RAB13_HUMAN	RAB13	Ras-related protein Rab-13	4	6355000	4	4552500	22774	835001	-0.481233	598165	172494	Cytosol	NotCandidate
1205	Q86UY6	Q86UY6;Q86UY6-3;Q86UY6-4;F5H2C9	NAA40_HUMAN	NAA40	N-alpha-acetyltransferase 40	4	7582500	4	5995000	27194	834353	-0.338914	659670	52479	Cytosol	NotCandidate
1206	Q96G03	Q96G03	PGM2_HUMAN	PGM2	Phosphoglucomutase-2	4	19025000	4	21250000	68283	833725	0.159566		284381	Cytosol	NotCandidate
1207	Q9BU76	Q9BU76;Q9BU76-4	MMTA2_HUMAN	MMTAG2	Multiple myeloma tumor-associated protein 2	4	8157500	4	9912500	29412	829933	0.281122		176421		NotCandidate
1208	Q9HD26	Q9HD26;Q9HD26-2;Q9HD26-3;F5H1Y4	GOPC_HUMAN	GOPC	Golgi-associated PDZ and coiled-coil motif-containing protein	4	14000000	4	13175000	50520	829230	-0.0876239	780365	181318	Golgi.membrane.associated	NotCandidate
1209	Q9Y3E7	Q9Y3E7;Q9Y3E7-2;Q9Y3E7-3;A0A140T963	CHMP3_HUMAN	CHMP3	Charged multivesicular body protein 3	4	6945000	4	5030000	25073	828851	-0.465416	600305	118369	Cytosol	NotCandidate
1210	P42167	P42167;P42167-2;H0YJH7;G5E972	LAP2B_HUMAN	TMPO	Lamina-associated polypeptide 2, isoforms beta/gamma	4	14025000	4	16350000	50670	828252	0.22129		1.53216e+06	Nucleus	NotCandidate
1211	O60701	O60701;O60701-2;O60701-3	UGDH_HUMAN	UGDH	UDP-glucose 6-dehydrogenase	4	15175000	4	17500000	55024	825253	0.205658		247545		NotCandidate
1212	Q9Y5J1	Q9Y5J1;J3QRG0;J3QR85;J3KSR7	UTP18_HUMAN	UTP18	U3 small nucleolar RNA-associated protein 18 homolog	4	17100000	4	20025000	62004	825253	0.227806		329179	Nucleus	NotCandidate
1213	P00367	P00367;P00367-3;P49448;A0A804HKE0;A0A804HJZ0;A0A804HJD7	DHE3_HUMAN	GLUD1	Glutamate dehydrogenase 1, mitochondrial	4	16900000	4	23600000	61398	823651	0.481764		981815	Mitochondria	NotCandidate
1214	O00425	O00425;O00425-2	IF2B3_HUMAN	IGF2BP3	Insulin-like growth factor 2 mRNA-binding protein 3	4	17525000	4	19850000	63705	823180	0.179725		424314	Cytosol	NotCandidate
1215	Q99717	Q15797;Q99717;H0YAK7	SMAD5_HUMAN	SMAD5	Mothers against decapentaplegic homolog 5	4	14375000	4	15450000	52258	823125	0.104045		213893	Cytosol	NotCandidate
1216	Q3YEC7	Q3YEC7;Q3YEC7-2;Q3YEC7-3;Q3YEC7-4;Q3YEC7-5;Q3YEC7-6;H0Y7H6;F2Z2T0;G3V154	RABL6_HUMAN	RABL6	Rab-like protein 6	4	21850000	4	21975000	79549	821916	0.00822989		96612	Cytosol	NotCandidate
1217	Q86U90	Q86U90	YRDC_HUMAN	YRDC	YrdC domain-containing protein, mitochondrial	4	8055000	4	6512500	29328	821852	-0.306673	664471	100463	Mitochondria	NotCandidate
1218	Q9BRG1	Q9BRG1;K7ENE3	VPS25_HUMAN	VPS25	Vacuolar protein-sorting-associated protein 25	4	5697500	4	5142500	20748	821710	-0.147859	741666	317243	Cytosol	NotCandidate
1219	Q9NUQ3	Q9NUQ3	TXLNG_HUMAN	TXLNG	Gamma-taxilin	4	16625000	4	13450000	60586	821107	-0.305748	664294	351969	Cytosol	NotCandidate
1220	Q14657	Q14657	LAGE3_HUMAN	LAGE3	EKC/KEOPS complex subunit LAGE3	4	4052500	4	4355000	14804	819133	0.103861		184130	Cytosol	NotCandidate
1221	P52435	P52435;A0A0B4J2F8;F6S314;A0A0B4J1Z8;E7EWC6;D6RAG0;H0Y980;E2QRJ6;E7EP90	RPB11_HUMAN	POLR2J	DNA-directed RNA polymerase II subunit RPB11-a	4	3637500	4	3580000	13293	818824	-0.0229877	805880		Nucleus	NotCandidate
1222	P61421	P61421;J3QL14;F5GYQ1;R4GN72	VA0D1_HUMAN	ATP6V0D1	V-type proton ATPase subunit d 1	4	11025000	4	8985000	40329	818035	-0.295188	666670	194387	Lysosome	NotCandidate
1223	P51665	P51665;H3BTM8;H3BQV2;H3BNT7	PSMD7_HUMAN	PSMD7	26S proteasome non-ATPase regulatory subunit 7	4	10102500	4	12550000	37025	816478	0.312975		1.14628e+06		NotCandidate
1224	Q99496	Q99496;Q99496-2	RING2_HUMAN	RNF2	E3 ubiquitin-protein ligase RING2	4	10272500	4	9377500	37655	816327	-0.131512	745204	535465	Nucleus	NotCandidate
1225	Q96KP4	Q96KP4;Q96KP4-2	CNDP2_HUMAN	CNDP2	Cytosolic non-specific dipeptidase	4	14425000	4	15500000	52878	816303	0.103697		349533	Cytosol	NotCandidate
1226	P40938	P40938;P40938-2	RFC3_HUMAN	RFC3	Replication factor C subunit 3	4	11052500	4	11550000	40556	815485	0.0635201		443760	Nucleus	NotCandidate
1227	Q9NX58	Q9NX58	LYAR_HUMAN	LYAR	Cell growth-regulating nucleolar protein	4	11875000	4	13200000	43634	814365	0.15261		961720	Cytosol	NotCandidate
1228	O75718	O75718;C9JP16	CRTAP_HUMAN	CRTAP	Cartilage-associated protein	4	12650000	4	9605000	46562	812960	-0.39728	617272	102848		NotCandidate
1229	Q9NUQ9	Q9NUQ9;E5RI16;A0A1W2PRQ0;A0A087X178	CYRIB_HUMAN	CYRIB	CYFIP-related Rac1 interactor B	4	9952500	4	9995000	36748	810418	0.0061476				Candidate
1230	Q9H814	Q9H814	PHAX_HUMAN	PHAX	Phosphorylated adapter RNA export protein	4	12025000	4	11012500	44403	810370	-0.126895	742137	215364	Cytosol	NotCandidate
1231	P48729	Q8N752;P48729;P48729-2;P48729-3;A0A5F9W493;E7ETM0;U3KPX3;A0A590UJ43;D6REM4	KC1A_HUMAN	CSNK1A1	Casein kinase I isoform alpha	4	10532500	4	7140000	38915	809888	-0.560852	549024	114751	Cytosol	NotCandidate
1232	P54886	P54886;P54886-2	P5CS_HUMAN	ALDH18A1	Delta-1-pyrroline-5-carboxylate synthase	4	23625000	4	26575000	87302	809763	0.169755		934315	Mitochondria	NotCandidate
1233	Q9H0Z9	Q9H0Z9;A6NG75;F6VZ39	RBM38_HUMAN	RBM38	RNA-binding protein 38	4	6882500	4	5575000	25498	807701	-0.303961	654258		Cytosol	NotCandidate
1234	Q6PKG0	Q6PKG0;Q6PKG0-3	LARP1_HUMAN	LARP1	La-related protein 1	4	33325000	4	33300000	123510	807381	-0.0010827	806775	339618	Cytosol	NotCandidate
1235	Q9UHR5	Q9UHR5;Q9UHR5-2;J3QQJ0	S30BP_HUMAN	SAP30BP	SAP30-binding protein	4	9122500	4	8647500	33870	805952	-0.0771461	763987	108983	Nucleus	NotCandidate
1236	Q96GX9	Q96GX9	MTNB_HUMAN	APIP	Methylthioribulose-1-phosphate dehydratase	4	7277500	4	8022500	27125	802829	0.140609		145197	Cytosol	NotCandidate
1237	Q7L014	Q7L014;A0A0C4DG89	DDX46_HUMAN	DDX46	Probable ATP-dependent RNA helicase DDX46	4	31425000	4	34775000	117362	801232	0.146138		412037	Nucleus	NotCandidate
1238	Q14684	Q14684;Q14684-2	RRP1B_HUMAN	RRP1B	Ribosomal RNA processing protein 1 homolog B	4	22600000	4	22575000	84428	801000	-0.00159678	800114	573288	Cytosol	NotCandidate
1239	P27708	P27708;F8VPD4;H7C2E4	PYR1_HUMAN	CAD	CAD protein	4	65000000	4	63000000	242984	800472	-0.0450879	775842	697883	Cytosol	NotCandidate
1240	O75884	O75884;O75884-2	RBBP9_HUMAN	RBBP9	Serine hydrolase RBBP9	4	5615000	4	6407500	21000	800094	0.190476		157911		NotCandidate
1241	Q9NVP1	Q9NVP1;H7C452	DDX18_HUMAN	DDX18	ATP-dependent RNA helicase DDX18	4	20150000	4	22975000	75407	799602	0.189285		632517	Nucleus	NotCandidate
1242	P37268	P37268;P37268-2;P37268-3;P37268-4;E9PS69;A0A1W2PQ47;E9PJG4;E9PNM1	FDFT_HUMAN	FDFT1	Squalene synthase	4	12850000	4	7120000	48115	799159	-0.851819	442802	160542	ER	NotCandidate
1243	P26196	P26196	DDX6_HUMAN	DDX6	Probable ATP-dependent RNA helicase DDX6	4	14525000	4	15500000	54417	798715	0.0937301		636568	Cytosol	NotCandidate
1244	Q92917	Q92917	GPKOW_HUMAN	GPKOW	G-patch domain and KOW motifs-containing protein	4	13925000	4	14700000	52229	797800	0.0781388		237790	Nucleus	NotCandidate
1245	P53618	P53618	COPB_HUMAN	COPB1	Coatomer subunit beta	4	28525000	4	28850000	107142	796666	0.0163444		626997	Golgi.membrane.associated	Candidate
1246	Q9Y6M1	Q9Y6M1;Q9Y6M1-1;Q9Y6M1-3;Q9Y6M1-4;Q9Y6M1-5;Q9Y6M1-6;F8W930	IF2B2_HUMAN	IGF2BP2	Insulin-like growth factor 2 mRNA-binding protein 2	4	17575000	4	20675000	66121	795365	0.234363		286822	Cytosol	NotCandidate
1247	Q15102	Q15102;M0R389	PA1B3_HUMAN	PAFAH1B3	Platelet-activating factor acetylhydrolase IB subunit alpha1	4	6832500	4	8730000	25734	794480	0.353568		580849	Cytosol	NotCandidate
1248	P08754	P08754	GNAI3_HUMAN	GNAI3	Guanine nucleotide-binding protein G(i) subunit alpha-3	4	10740000	4	10132500	40532	792897	-0.0840038	748047	740455	Cytosol	NotCandidate
1249	Q6UN15	Q6UN15;Q6UN15-3;Q6UN15-4;Q6UN15-5;A0A0B4J203	FIP1_HUMAN	FIP1L1	Pre-mRNA 3'-end-processing factor FIP1	4	17600000	4	21600000	66526	791647	0.295456		207943	Nucleus	NotCandidate
1250	P08243	P08243;P08243-2;P08243-3	ASNS_HUMAN	ASNS	Asparagine synthetase [glutamine-hydrolyzing]	4	17025000	4	24900000	64370	791433	0.548491		1.19998e+06		NotCandidate
1251	Q9Y285	Q9Y285;Q9Y285-2;K7ER00;K7ER16	SYFA_HUMAN	FARSA	Phenylalanine--tRNA ligase alpha subunit	4	15200000	4	16550000	57564	790138	0.12276		971499	Cytosol	NotCandidate
1252	O00560	O00560;O00560-2;O00560-3;G5EA09;B4DHN5;E9PBU7	SDCB1_HUMAN	SDCBP	Syntenin-1	4	8562500	4	6570000	32444	789726	-0.382139	605957	943218	Cytosol	NotCandidate
1253	P21964	P21964;P21964-2;E7EMS6	COMT_HUMAN	COMT	Catechol O-methyltransferase	4	7920000	4	8177500	30037	789004	0.0461594		478405	Cytosol	NotCandidate
1254	Q02750	Q02750;Q02750-2	MP2K1_HUMAN	MAP2K1	Dual specificity mitogen-activated protein kinase kinase 1	4	11425000	4	11700000	43439	787022	0.0343144		299885	Cytosol	NotCandidate
1255	P49588	P49588;P49588-2;A0A6Q8PGN5;A0A6Q8PGE8;A0A6Q8PGB5;A0A6Q8PF33;A0A6Q8PFY2;A0A6Q8PGR9;H3BPK7	SYAC_HUMAN	AARS1	Alanine--tRNA ligase, cytoplasmic	4	28050000	4	34475000	106810	785835	0.29755		1.34813e+06	Cytosol	NotCandidate
1256	Q13363	Q13363;Q13363-2;P56545;P56545-2;P56545-3;E7EPF8;A0A087WYL1;E7ESU7;D6RAX2	CTBP1_HUMAN	CTBP1	C-terminal-binding protein 1	4	12475000	4	16250000	47535	785304	0.3814		200153	Cytosol	NotCandidate
1257	Q9HD33	Q9HD33;Q9HD33-2;Q9HD33-3	RM47_HUMAN	MRPL47	39S ribosomal protein L47, mitochondrial	4	7725000	4	7617500	29450	784917	-0.0202173	773994	184543	Mitochondria	NotCandidate
1258	Q9H2J4	Q9H2J4	PDCL3_HUMAN	PDCL3	Phosducin-like protein 3	4	7227500	4	5690000	27614	783194	-0.345068	616586	314952	Cytosol	NotCandidate
1259	O43402	O43402;O43402-2	EMC8_HUMAN	EMC8	ER membrane protein complex subunit 8	4	6217500	4	7862500	23773	782604	0.338654		336510	Cytosol	NotCandidate
1260	Q969G3	Q969G3;Q969G3-2;Q969G3-3;Q969G3-4;Q969G3-5;Q969G3-6;J3KT85;J3QR61;A0A2R8Y4T4;A0A2R8Y855;A0A2R8Y7I9;A0A2R8Y7U4;A0A2R8Y765;J3QKS7;B4DGM3;A0A2U3TZQ7;A0A2R8YES3;A0A2R8YD78	SMCE1_HUMAN	SMARCE1	SWI/SNF-related matrix-associated actin-dependent regulator of chromatin subfamily E member 1	4	12200000	4	12000000	46649	782579	-0.0238467	769750	356791	Nucleus	NotCandidate
1261	Q13541	Q13541	4EBP1_HUMAN	EIF4EBP1	Eukaryotic translation initiation factor 4E-binding protein 1	4	3290000	4	7027500	12580	782575	1.09492		1.42856e+06		NotCandidate
1262	Q9UQN3	Q9UQN3;Q9UQN3-2;C9J0A7;A0A087WW88	CHM2B_HUMAN	CHMP2B	Charged multivesicular body protein 2b	4	6250000	4	4740000	23907	782286	-0.398969	593286	527256	Endosome	NotCandidate
1263	P02042	P02042;P68871;P69891;P69892;P02100;E9PEW8;F8W6P5;A0A2R8Y7R2;E9PFT6;A0A2R8Y7X9	HBB_HUMAN;HBD_HUMAN	HBB;HBD	Hemoglobin subunit delta	4	4182500	4	10825000	16055	779536	1.37193				Candidate
1264	Q8NFH3	Q8NFH3	NUP43_HUMAN	NUP43	Nucleoporin Nup43	4	10970000	4	9977500	42151	778770	-0.136813	708312	470205	Nucleus	NotCandidate
1265	Q9NSD9	Q9NSD9	SYFB_HUMAN	FARSB	Phenylalanine--tRNA ligase beta subunit	4	17200000	4	21000000	66116	778453	0.287981		829101	Cytosol	NotCandidate
1266	F8VZX2	H3BRU6;F8VZX2	F8VZX2_HUMAN;H3BRU6_HUMAN	PCBP2	Poly(rC)-binding protein 2	4	8785000	4	7585000	33800	777742	-0.211893	671505	2.30696e+06	Cytosol	NotCandidate
1267	P82650	P82650;P82650-2;H7C5F2;H7C5L9;G5E9W7;H7C5H3;A0A7P0MKV3	RT22_HUMAN	MRPS22	28S ribosomal protein S22, mitochondrial	4	10715000	4	11285000	41280	776717	0.0747746		405486	Mitochondria	NotCandidate
1268	Q96NC0	Q96NC0	ZMAT2_HUMAN	ZMAT2	Zinc finger matrin-type protein 2	4	6127500	4	4690000	23612	776535	-0.385711	594361	218528	Nucleus	NotCandidate
1269	Q8NBT2	Q8NBT2;Q8NBT2-2;K7EJV2;K7ESQ2;A0A0A0MSN0;K7EJH0;K7ERQ7;K7EMX1	SPC24_HUMAN	SPC24	Kinetochore protein Spc24	4	5822500	4	3942500	22443	776317	-0.562528	525656	354913	Nucleus	NotCandidate
1270	Q13885	Q13885	TBB2A_HUMAN	TUBB2A	Tubulin beta-2A chain	4	12925000	4	15600000	49907	774961	0.271382		76009.5	Cytosol	NotCandidate
1271	Q16204	Q16204	CCDC6_HUMAN	CCDC6	Coiled-coil domain-containing protein 6	4	13800000	4	12600000	53291	774882	-0.131245	707501	266652	Cytosol	NotCandidate
1272	P43034	P43034;I3L3N5;A0A6Q8PG63;A0A6Q8PFU3;A0A6Q8PFT2	LIS1_HUMAN	PAFAH1B1	Platelet-activating factor acetylhydrolase IB subunit beta	4	12075000	4	13275000	46638	774743	0.136689		649623	Cytosol	NotCandidate
1273	P11172	P11172;P11172-3;E9PFD2	UMPS_HUMAN	UMPS	Uridine 5'-monophosphate synthase	4	13475000	4	16300000	52222	772122	0.274587		432173		NotCandidate
1274	P26640	P26640;A0A140T936;A0A140T954	SYVC_HUMAN	VARS1	Valine--tRNA ligase	4	36225000	4	34925000	140476	771644	-0.0527256	743952	673252		NotCandidate
1275	Q9NWU5	Q9NWU5;Q9NWU5-2;Q9NWU5-3;J3KQY1;E7ESL0	RM22_HUMAN	MRPL22	39S ribosomal protein L22, mitochondrial	4	6092500	4	6702500	23641	771152	0.137665		231534	Mitochondria	NotCandidate
1276	Q9UGI8	Q9UGI8;Q9UGI8-2	TES_HUMAN	TES	Testin	4	12325000	4	15825000	47996	768409	0.360618		144956	Cytosol	NotCandidate
1277	P55786	A6NEC2;P55786;P55786-2;A0A7I2V3W8;A0A7I2V604;E9PP11;E9PPZ2;A0A7I2V389;E9PLK3	PSA_HUMAN	NPEPPS	Puromycin-sensitive aminopeptidase	4	26500000	4	28500000	103276	767816	0.10497		1.08219e+06	Cytosol	NotCandidate
1278	Q15024	Q15024	EXOS7_HUMAN	EXOSC7	Exosome complex component RRP42	4	8147500	4	9637500	31821	766163	0.242302		313146	Cytosol	NotCandidate
1279	P61244	P61244;P61244-2;G3V302;G3V5L1	MAX_HUMAN	MAX	Protein max	4	4677500	4	3872500	18275	765891	-0.272472	634081	243998	Nucleus	NotCandidate
1280	O60678	O60678;O60678-2	ANM3_HUMAN	PRMT3	Protein arginine N-methyltransferase 3	4	15325000	4	14450000	59903	765530	-0.0848176	721821	341939	Cytosol	NotCandidate
1281	Q96EY1	Q96EY1;Q96EY1-2;Q96EY1-3	DNJA3_HUMAN	DNAJA3	DnaJ homolog subfamily A member 3, mitochondrial	4	13412500	4	13025000	52489	764631	-0.0422948	742540	167650	Cytosol	NotCandidate
1282	P13798	P13798;H7C1U0;C9JIF9	ACPH_HUMAN	APEH	Acylamino-acid-releasing enzyme	4	20725000	4	19500000	81225	763511	-0.087898	718382	371560	Cytosol	NotCandidate
1283	Q9BT78	Q9BT78;Q9BT78-2;D6RAX7;D6RFN0;D6RD63	CSN4_HUMAN	COPS4	COP9 signalosome complex subunit 4	4	11800000	4	12350000	46269	763137	0.0657242		630902	Cytosol	NotCandidate
1284	O95336	O95336;M0R261;M0R0U3;M0R1L2	6PGL_HUMAN	PGLS	6-phosphogluconolactonase	4	7025000	4	10935000	27547	763102	0.638383		546031	Cytosol	NotCandidate
1285	O76094	O76094;O76094-2;R4GNC1	SRP72_HUMAN	SRP72	Signal recognition particle subunit SRP72	4	19025000	4	18725000	74606	763065	-0.0229307	751032	645757	Cytosol	NotCandidate
1286	Q99829	Q99829;B0QZ18;F2Z2V0;Q5JX60;Q5JX44;E7ENH5;Q5JX58;Q5JX59;A6PVH9;Q5JX55;Q5JX56	CPNE1_HUMAN	CPNE1	Copine-1	4	15050000	4	20550000	59059	762537	0.449375		325514	Cytosol	NotCandidate
1287	P49756	P49756	RBM25_HUMAN	RBM25	RNA-binding protein 25	4	25475000	4	30575000	100185	760890	0.26327		497584	Cytosol	NotCandidate
1288	Q09161	Q09161	NCBP1_HUMAN	NCBP1	Nuclear cap-binding protein subunit 1	4	23300000	4	25650000	91839	759170	0.138629		411243	Cytosol	NotCandidate
1289	Q08752	Q08752	PPID_HUMAN	PPID	Peptidyl-prolyl cis-trans isomerase D	4	10285000	4	9052500	40764	754984	-0.184154	664511	415440	Cytosol	NotCandidate
1290	Q99547	Q99547;H3BSB3;H3BNT4	MPH6_HUMAN	MPHOSPH6	M-phase phosphoprotein 6	4	4795000	4	5842500	19024	754219	0.285055		183863	Cytosol	NotCandidate
1291	Q9NRX2	Q9NRX2;E9PKV2	RM17_HUMAN	MRPL17	39S ribosomal protein L17, mitochondrial	4	5052500	4	5590000	20050	754054	0.145851		106490	Mitochondria	NotCandidate
1292	Q9BRK5	Q9BRK5;Q9BRK5-2;Q9BRK5-5;A0A5F9UP49	CAB45_HUMAN	SDF4	45 kDa calcium-binding protein	4	10520000	4	8092500	41807	752969	-0.378477	579221	274851	Golgi.membrane.associated	Candidate
1293	Q8WXD5	Q8WXD5	GEMI6_HUMAN	GEMIN6	Gem-associated protein 6	4	4732500	4	4525000	18824	752297	-0.0646847	719312	185684		NotCandidate
1294	Q8N4P3	Q8N4P3;Q8N4P3-2;H0YNP9	MESH1_HUMAN	HDDC3	Guanosine-3',5'-bis(diphosphate) 3'-pyrophosphohydrolase MESH1	4	5102500	4	5855000	20329	751065	0.198465		442689		NotCandidate
1295	Q99598	Q99598	TSNAX_HUMAN	TSNAX	Translin-associated protein X	4	8297500	4	9360000	33112	749846	0.173832		616417	Cytosol	NotCandidate
1296	O95347	O95347;O95347-2	SMC2_HUMAN	SMC2	Structural maintenance of chromosomes protein 2	4	33900000	4	34525000	135656	747775	0.0263561		536395	Cytosol	NotCandidate
1297	Q9BV86	Q9BV86;Q9BV86-2	NTM1A_HUMAN	NTMT1	N-terminal Xaa-Pro-Lys N-methyltransferase 1	4	6342500	4	4952500	25387	747583	-0.356895	583746	446395	Nucleus	NotCandidate
1298	Q8TCD5	Q8TCD5;Q8TCD5-2;J3KRC4	NT5C_HUMAN	NT5C	5'(3')-deoxyribonucleotidase, cytosolic type	4	5835000	4	7055000	23383	746709	0.273913		208786	Cytosol	NotCandidate
1299	Q9BUH6	Q9BUH6	PAXX_HUMAN	PAXX	Protein PAXX	4	5385000	4	6390000	21640	744627	0.24687		90460	Nucleus	NotCandidate
1300	Q14166	Q14166	TTL12_HUMAN	TTLL12	Tubulin--tyrosine ligase-like protein 12	4	18500000	4	21225000	74404	744022	0.198239		731154	Cytosol	NotCandidate
1301	Q14165	Q14165;F5GX14;F5H1S8	MLEC_HUMAN	MLEC	Malectin	4	8010000	4	8457500	32234	743582	0.078429		155502	ER	Candidate
1302	Q53H82	Q53H82	LACB2_HUMAN	LACTB2	Endoribonuclease LACTB2	4	8145000	4	8975000	32806	742931	0.139997		414837	Mitochondria	NotCandidate
1303	Q9BY77	Q9BY77;Q9BY77-2;F8WCX5;F6VRR5;Q8WUT1	PDIP3_HUMAN	POLDIP3	Polymerase delta-interacting protein 3	4	11425000	4	10655000	46089	741770	-0.100664	691778	386910	Cytosol	NotCandidate
1304	P42773	P42773	CDN2C_HUMAN	CDKN2C	Cyclin-dependent kinase 4 inhibitor C	4	4492500	4	3787500	18127	741605	-0.246273	625226	62958.9		Candidate
1305	Q9BRJ2	Q9BRJ2;A0A087X2D5	RM45_HUMAN	MRPL45	39S ribosomal protein L45, mitochondrial	4	8750000	4	11197500	35351	740657	0.355822		81687.7	Mitochondria	NotCandidate
1306	Q9GZZ9	Q9GZZ9;Q9GZZ9-2;A0A804HJ86;C9J5W5;E7EQ61;E7EWE1;C9JRV9	UBA5_HUMAN	UBA5	Ubiquitin-like modifier-activating enzyme 5	4	11100000	4	10975000	44863	740364	-0.0163387	732026	468556	Cytosol	NotCandidate
1307	Q8WWY3	Q8WWY3;E7EVX8	PRP31_HUMAN	PRPF31	U4/U6 small nuclear ribonucleoprotein Prp31	4	13700000	4	13225000	55456	739235	-0.0509082	713605	459449	Nucleus	NotCandidate
1308	O14880	O14880;Q5VV89;Q5VV87	MGST3_HUMAN	MGST3	Microsomal glutathione S-transferase 3	4	4077500	4	4985000	16516	738754	0.289909		176240	ER	NotCandidate
1309	Q8NBJ5	Q8NBJ5	GT251_HUMAN	COLGALT1	Procollagen galactosyltransferase 1	4	17600000	4	14450000	71636	735177	-0.284506	603597	161721	ER	Candidate
1310	O94760	O94760;O94760-2;B4DYP1	DDAH1_HUMAN	DDAH1	N(G),N(G)-dimethylarginine dimethylaminohydrolase 1	4	7630000	4	9982500	31122	733614	0.387718		352047		NotCandidate
1311	Q9NRV9	Q9NRV9;A0A3B3IRV5	HEBP1_HUMAN	HEBP1	Heme-binding protein 1	4	5165000	4	5267500	21097	732589	0.0283501		422799	Cytosol	NotCandidate
1312	Q96A35	Q96A35;X6RJ73;X6RHI2;X6RIR5	RM24_HUMAN	MRPL24	39S ribosomal protein L24, mitochondrial	4	6092500	4	6982500	24915	731720	0.196709		181867	Mitochondria	NotCandidate
1313	O95793	O95793;O95793-2;O95793-3;Q5JW30	STAU1_HUMAN	STAU1	Double-stranded RNA-binding protein Staufen homolog 1	4	15425000	4	11275000	63182	730537	-0.452143	533991	435911	Cytosol	NotCandidate
1314	P51659	P51659;A0A2R8YD50;A0A2R8YF45;A0A804HLJ0;A0A2R8YEG2;E7EPL9;A0A804HKT2;A0A804HIR1;A0A804HKU2;E7ER27;A0A804HK65;A0A2R8YDT8	DHB4_HUMAN	HSD17B4	Peroxisomal multifunctional enzyme type 2	4	19425000	4	16200000	79686	729440	-0.261921	608336	771668	Peroxisome	NotCandidate
1315	Q9Y3D3	Q9Y3D3;Q9Y3D3-2;A6ND22	RT16_HUMAN	MRPS16	28S ribosomal protein S16, mitochondrial	4	3735000	4	4645000	15345	728340	0.31457		167824	Mitochondria	NotCandidate
1316	P54652	P54652	HSP72_HUMAN	HSPA2	Heat shock-related 70 kDa protein 2	4	17035000	4	10100000	70021	727988	-0.754147	431622	11113.8	Cytosol	NotCandidate
1317	P84095	P84095	RHOG_HUMAN	RHOG	Rho-related GTP-binding protein RhoG	4	5182500	4	5622500	21309	727758	0.117564		247691	Cytosol	Candidate
1318	O60216	O60216;E5RFV8;E5RJK5;E5RJW1;E5RIN7	RAD21_HUMAN	RAD21	Double-strand-break repair protein rad21 homolog	4	17425000	4	19550000	71690	727319	0.16601		279983	Cytosol	NotCandidate
1319	P17152	P17152	TMM11_HUMAN	TMEM11	Transmembrane protein 11, mitochondrial	4	5235000	4	6912500	21541	727213	0.401018		106470	Mitochondria	NotCandidate
1320	Q6NZ67	Q6P582;Q6NZ67;H7C202;H7C173;B8ZZ87;H7BZ50;A0A494C0V9	MZT2B_HUMAN	MZT2B	Mitotic-spindle organizing protein 2B	4	3940000	4	3667500	16226	726600	-0.103399	676346	37699.6		NotCandidate
1321	Q9H1E3	Q9H1E3	NUCKS_HUMAN	NUCKS1	Nuclear ubiquitous casein and cyclin-dependent kinase substrate 1	4	6620000	4	9062500	27296	725721	0.453078		881759	Nucleus	NotCandidate
1322	P78310	P78310;P78310-2;P78310-6;P78310-7	CXAR_HUMAN	CXADR	Coxsackievirus and adenovirus receptor	4	9692500	4	8740000	40030	724537	-0.149236	653336	92127.2		NotCandidate
1323	Q99459	Q99459	CDC5L_HUMAN	CDC5L	Cell division cycle 5-like protein	4	22300000	4	22750000	92251	723343	0.0288228		610282	Cytosol	NotCandidate
1324	Q6QNY1	Q6QNY1	BL1S2_HUMAN	BLOC1S2	Biogenesis of lysosome-related organelles complex 1 subunit 2	4	3855000	4	4317500	15961	722728	0.163465		155504	Cytosol	NotCandidate
1325	P49247	P49247	RPIA_HUMAN	RPIA	Ribose-5-phosphate isomerase	4	8015000	4	3980000	33269	720899	-1.00993	357976	224647		NotCandidate
1326	P61964	P61964	WDR5_HUMAN	WDR5	WD repeat-containing protein 5	4	8797500	4	9047500	36588	719501	0.0404256		249657	Nucleus	NotCandidate
1327	Q5VW32	Q5VW32;Q5VW32-2;F5GXQ0;Q5VW33	BROX_HUMAN	BROX	BRO1 domain-containing protein BROX	4	11152500	4	12325000	46476	718049	0.14422		170486		NotCandidate
1328	O75794	O75794;H7BZW7;X6RF82;X6RA30	CD123_HUMAN	CDC123	Cell division cycle protein 123 homolog	4	9390000	4	6055000	39135	717977	-0.632998	462977	336428	Cytosol	NotCandidate
1329	Q9NW64	Q9NW64;Q9NW64-2	RBM22_HUMAN	RBM22	Pre-mRNA-splicing factor RBM22	4	11250000	4	9945000	46896	717839	-0.177882	634570	350644	Cytosol	NotCandidate
1330	P52701	P52701;P52701-2;P52701-3;P52701-4;A0A087WWJ1;A0A494C0M1	MSH6_HUMAN	MSH6	DNA mismatch repair protein Msh6	4	36650000	4	39600000	152786	717796	0.111687		398556	Nucleus	NotCandidate
1331	Q9BVI4	Q9BVI4;F5H303	NOC4L_HUMAN	NOC4L	Nucleolar complex protein 4 homolog	4	13975000	4	14425000	58468	715227	0.045723		270751	Nucleus	NotCandidate
1332	Q96EL3	Q96EL3;B9A051	RM53_HUMAN	MRPL53	39S ribosomal protein L53, mitochondrial	4	2892500	4	3422500	12107	714903	0.242734		383031	Mitochondria	NotCandidate
1333	Q14197	Q14197;J3KS15	ICT1_HUMAN	MRPL58	Peptidyl-tRNA hydrolase ICT1, mitochondrial	4	5640000	4	6857500	23630	714210	0.281988		165132	Mitochondria	NotCandidate
1334	P30519	P30519;P30519-2;I3L159;A0A087WT44;I3L1F5	HMOX2_HUMAN	HMOX2	Heme oxygenase 2	4	8595000	4	7752500	36033	713766	-0.148836	643801	637556	ER	NotCandidate
1335	Q92922	Q92922;F8WE13	SMRC1_HUMAN	SMARCC1	SWI/SNF complex subunit SMARCC1	4	29275000	4	28850000	122867	712971	-0.0210979	702621	520238	Cytosol	NotCandidate
1336	P10155	P10155;P10155-3;P10155-4;P10155-5	RO60_HUMAN	RO60	RNA-binding protein RO60	4	14450000	4	18300000	60671	712684	0.340774		523640	Cytosol	NotCandidate
1337	O00567	O00567;A0A494C128;H0YDU4;H0Y653	NOP56_HUMAN	NOP56	Nucleolar protein 56	4	15725000	4	14900000	66050	712407	-0.0777477	675031	1.65966e+06	Cytosol	NotCandidate
1338	Q15435	Q15435;Q15435-2;H7C3Q5;H7C003	PP1R7_HUMAN	PPP1R7	Protein phosphatase 1 regulatory subunit 7	4	9882500	4	12750000	41564	711476	0.367549		492692	Nucleus	NotCandidate
1339	Q15942	Q15942;Q15942-2;H7C3R3	ZYX_HUMAN	ZYX	Zyxin	4	14550000	4	13775000	61277	710520	-0.0789668	672674	425637	Cytosol	Candidate
1340	Q9BQ52	Q9BQ52;Q9BQ52-2;Q9BQ52-4;E7ES68;J3QQT1;H7C2I4;G5E9D5	RNZ2_HUMAN	ELAC2	Zinc phosphodiesterase ELAC protein 2	4	21825000	4	22325000	92219	708181	0.0326785		649951		NotCandidate
1341	Q96EQ0	Q96EQ0	SGTB_HUMAN	SGTB	Small glutamine-rich tetratricopeptide repeat-containing protein beta	4	7895000	4	7755000	33429	706707	-0.0258125	694175	197001		Candidate
1342	Q8NBU5	Q8NBU5;Q8NBU5-2;A0A7P0TAM5;A0A7P0T9U2	ATAD1_HUMAN	ATAD1	Outer mitochondrial transmembrane helix translocase	4	9615000	4	11405000	40744	706149	0.246308		242994		NotCandidate
1343	O95707	O95707;K7EQV2	RPP29_HUMAN	POP4	Ribonuclease P protein subunit p29	4	5992500	4	5635000	25425	705274	-0.0887424	663198	136332	Nucleus	NotCandidate
1344	Q9P2J5	Q9P2J5;Q9P2J5-2;A0A6I8PRU9;A0A6I8PTV8;A0A6I8PLB3;A0A6I8PRS0;A0A6I8PL42;A0A6I8PS05;B4DER1;A0A6I8PIP7;A0A6I8PIT3;A0A6I8PIV1;A0A6I8PLB8	SYLC_HUMAN	LARS1	Leucine--tRNA ligase, cytoplasmic	4	31675000	4	34550000	134466	704879	0.125341		732175	Cytosol	NotCandidate
1345	P55039	P55039;A8MZF9	DRG2_HUMAN	DRG2	Developmentally-regulated GTP-binding protein 2	4	9590000	4	9517500	40746	704278	-0.0109482	698954	154832	Cytosol	NotCandidate
1346	Q9NTM9	Q9NTM9;Q5TCZ7;A0A0B4J226	CUTC_HUMAN	CUTC	Copper homeostasis protein cutC homolog	4	6880000	4	7957500	29341	701656	0.209907		193682	Cytosol	NotCandidate
1347	Q01813	Q01813;Q01813-2;B1APP6;H0Y3Y3;A0A7I2V3Z0	PFKAP_HUMAN	PFKP	ATP-dependent 6-phosphofructokinase, platelet type	4	20050000	4	21025000	85596	700925	0.0685036		311788	Cytosol	Candidate
1348	Q86X55	Q86X55;Q86X55-1;Q86X55-2;K7EQA8	CARM1_HUMAN	CARM1	Histone-arginine methyltransferase CARM1	4	15425000	4	16225000	65854	700896	0.072948		451342	Cytosol	NotCandidate
1349	Q8N6H7	Q8N6H7;Q8N6H7-2;Q8N6H7-3;E9PMU9;H0YDN9;E9PQP3;A0A0D9SF70;G5E9L0	ARFG2_HUMAN	ARFGAP2	ADP-ribosylation factor GTPase-activating protein 2	4	13250000	4	13025000	56720	699021	-0.024709	687151	179314	Cytosol	NotCandidate
1350	O00541	O00541;O00541-2;B5MCF9	PESC_HUMAN	PES1	Pescadillo homolog	4	15875000	4	14575000	68003	698548	-0.123261	641344	364966	Nucleus	NotCandidate
1351	Q9NY93	Q9NY93;Q9NY93-2;H7C3E9;F8WDT8;G3V0G3	DDX56_HUMAN	DDX56	Probable ATP-dependent RNA helicase DDX56	4	14375000	4	14350000	61590	698406	-0.00251122	697192	330798	Nucleus	NotCandidate
1352	O95292	O95292;O95292-2;E5RK64	VAPB_HUMAN	VAPB	Vesicle-associated membrane protein-associated protein B/C	4	6350000	4	6937500	27228	697860	0.127659		552819	ER	NotCandidate
1353	Q96SI9	Q96SI9;Q96SI9-2	STRBP_HUMAN	STRBP	Spermatid perinuclear RNA-binding protein	4	17125000	4	18900000	73653	695746	0.142282		122180	Cytosol	NotCandidate
1354	Q15291	Q15291;Q15291-2	RBBP5_HUMAN	RBBP5	Retinoblastoma-binding protein 5	4	13750000	4	13000000	59153	695563	-0.08092	657623	130499	Nucleus	NotCandidate
1355	Q9BT73	Q9BT73	PSMG3_HUMAN	PSMG3	Proteasome assembly chaperone 3	4	3045000	4	4380000	13104	695335	0.524489		248767		NotCandidate
1356	Q92520	Q92520;C9JP35;C9JMN4	FAM3C_HUMAN	FAM3C	Protein FAM3C	4	5730000	4	4115000	24680	694736	-0.477643	498925	191835	Cytosol	Candidate
1357	O43395	O43395;O43395-3	PRPF3_HUMAN	PRPF3	U4/U6 small nuclear ribonucleoprotein Prp3	4	18000000	4	16825000	77529	694734	-0.0973904	649384	348853	Nucleus	NotCandidate
1358	Q9UKN8	Q9UKN8	TF3C4_HUMAN	GTF3C4	General transcription factor 3C polypeptide 4	4	21325000	4	25175000	91982	693740	0.239446		141902	Nucleus	NotCandidate
1359	Q9Y6G3	Q9Y6G3;S4R360;J3KPP0;S4R2Z7	RM42_HUMAN	MRPL42	39S ribosomal protein L42, mitochondrial	4	3862500	4	3210000	16661	693710	-0.266962	576520	190446	Mitochondria	NotCandidate
1360	O14908	O14908;O14908-2;K7EIT0;K7ESN1;K7EJ33	GIPC1_HUMAN	GIPC1	PDZ domain-containing protein GIPC1	4	8355000	4	8090000	36049	693528	-0.0465001	671531	393395	Cytosol	NotCandidate
1361	P50213	P50213;H0YLI6;H0YM64;H0YKD0;H0YMU3;H0YL72	IDH3A_HUMAN	IDH3A	Isocitrate dehydrogenase [NAD] subunit alpha, mitochondrial	4	9162500	4	12065000	39592	692496	0.397015		865902	Mitochondria	NotCandidate
1362	Q12972	Q12972;Q12972-2;A0A0A0MT09	PP1R8_HUMAN	PPP1R8	Nuclear inhibitor of protein phosphatase 1	4	8900000	4	11150000	38479	692113	0.325166		662980	Cytosol	NotCandidate
1363	Q15436	Q15436;Q15436-2;F5H365	SC23A_HUMAN	SEC23A	Protein transport protein Sec23A	4	19925000	4	21925000	86161	691987	0.137997		313613	Cytosol	NotCandidate
1364	Q1KMD3	Q1KMD3;H3BQZ7	HNRL2_HUMAN	HNRNPUL2	Heterogeneous nuclear ribonucleoprotein U-like protein 2	4	19650000	4	24850000	85105	690904	0.338717		370941	Nucleus	NotCandidate
1365	Q8NE71	Q8NE71;Q8NE71-2;H0YGW7;Q5STZ8	ABCF1_HUMAN	ABCF1	ATP-binding cassette sub-family F member 1	4	22125000	4	21225000	95926	690172	-0.0599129	662097	666326	Cytosol	NotCandidate
1366	Q9Y294	Q9Y294	ASF1A_HUMAN	ASF1A	Histone chaperone ASF1A	4	5297500	4	3550000	22969	690143	-0.577493	462484	184112	Nucleus	NotCandidate
1367	O60832	O60832;O60832-2;C9IYT0;H7C2Q2	DKC1_HUMAN	DKC1	H/ACA ribonucleoprotein complex subunit DKC1	4	13300000	4	14725000	57674	690052	0.146841		545383	Cytosol	NotCandidate
1368	P10644	P10644;P10644-2;K7EPB2;K7EM13	KAP0_HUMAN	PRKAR1A	cAMP-dependent protein kinase type I-alpha regulatory subunit	4	9885000	4	6695000	42982	688178	-0.562157	466095	433527	Plasma.Membrane	Candidate
1369	O00629	O00629;H7C4F6;A0A7I2V340;A0A7I2V333;A0A7I2YQ95	IMA3_HUMAN	KPNA4	Importin subunit alpha-3	4	13300000	4	14025000	57887	687513	0.0765745		535831	Cytosol	NotCandidate
1370	Q9H1K1	Q9H1K1;Q9H1K1-2;B3KQ30;B4DNC9;F5H5N2	ISCU_HUMAN	ISCU	Iron-sulfur cluster assembly enzyme ISCU, mitochondrial	4	4135000	4	3295000	17999	687445	-0.327609	547794	103736	Cytosol	NotCandidate
1371	Q9H9Q2	Q9H9Q2;Q9H9Q2-2;J3KQ34;J3QT73;A0A087X1P5	CSN7B_HUMAN	COPS7B	COP9 signalosome complex subunit 7b	4	6792500	4	7555000	29622	686161	0.153489		350306	Cytosol	NotCandidate
1372	P53367	P53367;P53367-2	ARFP1_HUMAN	ARFIP1	Arfaptin-1	4	9562500	4	10150000	41738	685568	0.08602		243237	Golgi.membrane.associated	NotCandidate
1373	Q9UNZ5	Q9UNZ5	L10K_HUMAN	C19orf53	Leydig cell tumor 10 kDa protein homolog	4	2422500	4	1340904	10577	685349	-0.853291	379355			NotCandidate
1374	P14635	P14635;P14635-2;E9PC90;D6RHI0	CCNB1_HUMAN	CCNB1	G2/mitotic-specific cyclin-B1	4	11050000	4	5342500	48337	684058	-1.04846	330731	179424	Cytosol	Candidate
1375	Q969X6	Q969X6;Q969X6-2;Q969X6-3;A0A0J9YWK2;A0A0J9YX18;A0A0J9YWM9;H3BSH7;A0A0J9YXV4;J3KSI1	UTP4_HUMAN	UTP4	U3 small nucleolar RNA-associated protein 4 homolog	4	17575000	4	20925000	76890	683968	0.251703		318071	Nucleus	NotCandidate
1376	P17568	P17568	NDUB7_HUMAN	NDUFB7	NADH dehydrogenase [ubiquinone] 1 beta subcomplex subunit 7	4	3747500	4	2947500	16402	683684	-0.346437	537734	88712.6	Mitochondria	NotCandidate
1377	Q9BYD2	Q9BYD2	RM09_HUMAN	MRPL9	39S ribosomal protein L9, mitochondrial	4	6900000	4	7602500	30243	682708	0.139878		246987	Mitochondria	NotCandidate
1378	Q04206	Q04206;Q04206-2;Q04206-3;Q04206-4;E9PKH5;A0A087X0W8;Q2TAM5	TF65_HUMAN	RELA	Transcription factor p65	4	13725000	4	13850000	60219	682008	0.0130798		209037	Cytosol	NotCandidate
1379	Q6P1J9	Q6P1J9;A0A2R8YHB3;A0A3B3IRP5;A0A1B0GUB2	CDC73_HUMAN	CDC73	Parafibromin	4	13800000	4	13175000	60577	681682	-0.0668653	650809	331149	Nucleus	NotCandidate
1380	Q9UNH7	Q9UNH7;Q9UNH7-2;G3V5X9;A0A0A0MRI2	SNX6_HUMAN	SNX6	Sorting nexin-6	4	10625000	4	11675000	46649	681549	0.13596		356469	Endosome	NotCandidate
1381	Q9NVT9	Q9NVT9;Q9NVT9-2	ARMC1_HUMAN	ARMC1	Armadillo repeat-containing protein 1	4	7115000	4	8192500	31281	680620	0.20344		291021	Cytosol	NotCandidate
1382	Q8IUR0	Q8IUR0	TPPC5_HUMAN	TRAPPC5	Trafficking protein particle complex subunit 5	4	4725000	4	2740000	20783	680306	-0.786138	394505	74544.2	Golgi.membrane.associated	NotCandidate
1383	O95182	O95182;M0R0N0	NDUA7_HUMAN	NDUFA7	NADH dehydrogenase [ubiquinone] 1 alpha subcomplex subunit 7	4	2852500	4	3150000	12551	680077	0.143125		375949	Mitochondria	NotCandidate
1384	Q9H446	Q9H446;Q9H446-2;E5RGS5;E5RGQ3	RWDD1_HUMAN	RWDD1	RWD domain-containing protein 1	4	6340000	4	5750000	27940	679006	-0.140921	615817	323742		NotCandidate
1385	P40616	P40616;P40616-2;B4DZG7;F8VYN9	ARL1_HUMAN	ARL1	ADP-ribosylation factor-like protein 1	4	4632500	4	4047500	20418	678911	-0.19476	593177	346538	Golgi.membrane.associated	Candidate
1386	O43920	O43920	NDUS5_HUMAN	NDUFS5	NADH dehydrogenase [ubiquinone] iron-sulfur protein 5	4	2840000	4	2605000	12518	678881	-0.124608	622706	221486	Mitochondria	NotCandidate
1387	Q9BUR5	Q9BUR5;Q9BUR5-2;G3V1B6;H7C1U8	MIC26_HUMAN	APOO	MICOS complex subunit MIC26	4	5052500	4	6065000	22285	678429	0.26351		104671	Mitochondria	NotCandidate
1388	Q15645	Q15645	PCH2_HUMAN	TRIP13	Pachytene checkpoint protein 2 homolog	4	11000000	4	11275000	48551	677961	0.0356239		285726		NotCandidate
1389	P06737	P06737;P06737-2;P11217;P11217-2;P11216;E9PK47	PYGL_HUMAN	PYGL	Glycogen phosphorylase, liver form	4	21950000	4	24475000	97149	676093	0.157088		793677	Cytosol	NotCandidate
1390	Q02978	Q02978;I3L1P8	M2OM_HUMAN	SLC25A11	Mitochondrial 2-oxoglutarate/malate carrier protein	4	7695000	4	9032500	34062	676004	0.231204		653726	Mitochondria	NotCandidate
1391	Q9Y248	Q9Y248	PSF2_HUMAN	GINS2	DNA replication complex GINS protein PSF2	4	4835000	4	5670000	21428	675189	0.229833		455040	Nucleus	NotCandidate
1392	P49427	P49427;U3KQP9	UB2R1_HUMAN	CDC34	Ubiquitin-conjugating enzyme E2 R1	4	6017500	4	3215000	26737	673463	-0.904345	359815	173375	Cytosol	NotCandidate
1393	Q8TAE8	Q8TAE8	G45IP_HUMAN	GADD45GIP1	Growth arrest and DNA damage-inducible proteins-interacting protein 1	4	5710000	4	6052500	25384	673111	0.0840404		234738		NotCandidate
1394	Q05048	Q05048;A0A0A0MSZ9	CSTF1_HUMAN	CSTF1	Cleavage stimulation factor subunit 1	4	10875000	4	11950000	48358	672932	0.135995		349897	Nucleus	NotCandidate
1395	Q9H8H0	Q9H8H0;J3QR28	NOL11_HUMAN	NOL11	Nucleolar protein 11	4	18225000	4	17825000	81124	672247	-0.0320167	657492	222064	Nucleus	NotCandidate
1396	Q9UMY1	Q9UMY1	NOL7_HUMAN	NOL7	Nucleolar protein 7	4	6605000	4	6812500	29426	671664	0.0446258		527085	Nucleus	NotCandidate
1397	O76095	O76095;O76095-2	JTB_HUMAN	JTB	Protein JTB	4	3667500	4	2415000	16358	670889	-0.602774	441771			Candidate
1398	Q6NXE6	Q6NXE6;Q6NXE6-2;B4E1N1;F5H4P3;F5GWV0	ARMC6_HUMAN	ARMC6	Armadillo repeat-containing protein 6	4	12125000	4	11175000	54142	670128	-0.11771	617623	286680		NotCandidate
1399	Q9ULW3	Q9ULW3	ABT1_HUMAN	ABT1	Activator of basal transcription 1	4	6955000	4	7217500	31079	669639	0.0534487		132682	Nucleus	NotCandidate
1400	O60831	O60831;A6NM71	PRAF2_HUMAN	PRAF2	PRA1 family protein 2	4	4297500	4	3902500	19258	667752	-0.139099	606376	103337	Endosome	NotCandidate
1401	O43488	O43488;H3BLU7	ARK72_HUMAN	AKR7A2	Aflatoxin B1 aldehyde reductase member 2	4	8830000	4	12100000	39589	667416	0.454522		441054	Cytosol	NotCandidate
1402	Q9NVZ3	Q9NVZ3;Q9NVZ3-2;Q9NVZ3-4;D6RB24	NECP2_HUMAN	NECAP2	Adaptin ear-binding coat-associated protein 2	4	6300000	4	6530000	28339	665222	0.0517312		130396	Cytosol	NotCandidate
1403	Q5TFE4	Q5TFE4;Q5QPD0	NT5D1_HUMAN	NT5DC1	5'-nucleotidase domain-containing protein 1	4	11500000	4	12850000	51845	663745	0.160134		469963		NotCandidate
1404	Q9NQR4	Q9NQR4;F8WF70;H7C579	NIT2_HUMAN	NIT2	Omega-amidase NIT2	4	6782500	4	10235000	30608	663079	0.593622		340590	Cytosol	NotCandidate
1405	Q9UNS2	Q9UNS2;Q9UNS2-2;H7C3P9	CSN3_HUMAN	COPS3	COP9 signalosome complex subunit 3	4	10600000	4	9897500	47873	662561	-0.0989282	618651	728057	Cytosol	NotCandidate
1406	Q96I99	Q96I99;Q96I99-2;E9PDQ8;H0Y852	SUCB2_HUMAN	SUCLG2	Succinate--CoA ligase [GDP-forming] subunit beta, mitochondrial	4	10270000	4	13175000	46511	660732	0.359367		402531	Mitochondria	NotCandidate
1407	Q9NZJ9	A0A024RBG1;Q9NZJ9;Q9NZJ9-2	NUDT4_HUMAN	NUDT4	Diphosphoinositol polyphosphate phosphohydrolase 2	4	4457500	4	4217500	20306	656867	-0.0798467	621500	16965.5	Cytosol	NotCandidate
1408	P15586	P15586;P15586-2;H0YFA9;H7C3P4;F5H4C6;F6S8M0	GNS_HUMAN	GNS	N-acetylglucosamine-6-sulfatase	4	13625000	4	12975000	62082	656722	-0.0705217	625392	159101	Lysosome	NotCandidate
1409	Q9BQC6	Q9BQC6	RT63_HUMAN	MRPL57	Ribosomal protein 63, mitochondrial	4	2685000	4	3377500	12266	655016	0.331034		104805	Mitochondria	NotCandidate
1410	O15067	O15067;H0YGH1	PUR4_HUMAN	PFAS	Phosphoribosylformylglycinamidine synthase	4	31650000	4	34050000	144734	654355	0.105449		624514	Cytosol	NotCandidate
1411	P82970	P82970;Q5JSK6;Q5JSK7;Q5JSK8;Q5JSL0;Q5JSK9	HMGN5_HUMAN	HMGN5	High mobility group nucleosome-binding domain-containing protein 5	4	6877500	4	7095000	31525	652809	0.0449184		994667	Nucleus	NotCandidate
1412	Q53H12	Q53H12;A0A3B3ISZ0;A0A0G2JLG5;E9PC15;A0A3B3ISY9;A0A3B3ITD0;A0A0G2JLD0;E9PG39	AGK_HUMAN	AGK	Acylglycerol kinase, mitochondrial	4	10280000	4	12545000	47137	652592	0.287272		549137	Mitochondria	NotCandidate
1413	P60604	P60604;P60604-2	UB2G2_HUMAN	UBE2G2	Ubiquitin-conjugating enzyme E2 G2	4	4042500	4	4507500	18566	651542	0.15708		638608		NotCandidate
1414	Q9BRP1	Q9BRP1;U3KQA4;K7ESF4	PDD2L_HUMAN	PDCD2L	Programmed cell death protein 2-like	4	8580000	4	7642500	39417	651350	-0.166933	580180	120374		NotCandidate
1415	Q04724	Q04724;F6T2C8	TLE1_HUMAN	TLE1	Transducin-like enhancer protein 1	4	18075000	4	17875000	83201	650070	-0.0160524	642877	59070.3	Nucleus	NotCandidate
1416	Q8NC96	Q8NC96;A0A1W2PRW5;F5GYH1;F5H2U7;A0A1W2PRM0;A0A1W2PRL5;A0A1W2PR09;A0A1W2PNT6	NECP1_HUMAN	NECAP1	Adaptin ear-binding coat-associated protein 1	4	6460000	4	5675000	29737	650049	-0.186914	571057	133342	Cytosol	NotCandidate
1417	P46459	P46459;P46459-2;I3L0N3	NSF_HUMAN	NSF	Vesicle-fusing ATPase	4	17900000	4	18650000	82594	648508	0.059216		608492	Cytosol	NotCandidate
1418	O00116	O00116;A0A2R8YEL0;A0A7P0T984;A0A7P0TA54;A0A1B0GWA2;A0A7P0T9C9;B7Z3Q4;A0A7P0TAL3;A0A7P0T8Q7;A0A7P0TAU9	ADAS_HUMAN	AGPS	Alkyldihydroxyacetonephosphate synthase, peroxisomal	4	15800000	4	12525000	72912	648438	-0.335114	514031	433786	Peroxisome	Candidate
1419	O75190	P25686;P25686-2;Q8NHS0;O75190;O75190-2;O75190-3;O75190-4;C9JRD2;A0A0J9YX62;C9J2C4;C9JXB9	DNJB6_HUMAN	DNAJB6	DnaJ homolog subfamily B member 6	4	7820000	4	6115000	36087	648435	-0.354816	507056	464621	Cytosol	NotCandidate
1420	Q9BUJ2	Q9BUJ2;Q9BUJ2-2;Q9BUJ2-3;Q9BUJ2-4;M0QYZ0;M0R3F1;A0A0A0MRA5;B7Z4B8	HNRL1_HUMAN	HNRNPUL1	Heterogeneous nuclear ribonucleoprotein U-like protein 1	4	20725000	4	26600000	95739	647763	0.360054		392724	Nucleus	NotCandidate
1421	Q9Y376	Q9Y376;A0A087X0K1	CAB39_HUMAN	CAB39	Calcium-binding protein 39	4	8610000	4	7890000	39869	646217	-0.125988	592178	257235	Cytosol	NotCandidate
1422	Q9UQ35	Q9UQ35	SRRM2_HUMAN	SRRM2	Serine/arginine repetitive matrix protein 2	4	64700000	4	59200000	299615	646177	-0.128169	591247	393373	Nucleus	NotCandidate
1423	Q9NTZ6	Q9NTZ6	RBM12_HUMAN	RBM12	RNA-binding protein 12	4	21025000	4	24725000	97395	645966	0.233865		445626	Nucleus	NotCandidate
1424	Q9UKB3	Q9UKB3;S4R3E2	DJC12_HUMAN	DNAJC12	DnaJ homolog subfamily C member 12	4	5052500	2	2795000	23415	645688	-0.854149	357189	74768.6	Cytosol	NotCandidate
1425	O75400	O75400;O75400-2;O75400-3;A0A7N4I394;F5H578	PR40A_HUMAN	PRPF40A	Pre-mRNA-processing factor 40 homolog A	4	23475000	4	24275000	108805	645606	0.0483461		361137	Nucleus	NotCandidate
1426	P13051	P13051	UNG_HUMAN	UNG	Uracil-DNA glycosylase	4	7452500	4	5287500	34645	643683	-0.495139	456689	146990		NotCandidate
1427	Q15363	Q15363;E7EQ72	TMED2_HUMAN	TMED2	Transmembrane emp24 domain-containing protein 2	4	4892500	4	5122500	22761	643206	0.0662762		1.16029e+06	Golgi.membrane	Candidate
1428	Q712K3	Q712K3	UB2R2_HUMAN	UBE2R2	Ubiquitin-conjugating enzyme E2 R2	4	5837500	4	4720000	27166	643001	-0.306564	519908	119307		NotCandidate
1429	Q53S33	Q53S33	BOLA3_HUMAN	BOLA3	BolA-like protein 3	4	2602500	3	2990000	12114	642856	0.200247		129749	Mitochondria	NotCandidate
1430	Q9NQ92	Q9NQ92;H9KV77;J3QRX6	COPRS_HUMAN	COPRS	Coordinator of PRMT5 and differentiation stimulator	4	4305000	4	2805000	20066	641982	-0.618012	418295	116743	Nucleus	NotCandidate
1431	Q9P032	Q9P032	NDUF4_HUMAN	NDUFAF4	NADH dehydrogenase [ubiquinone] 1 alpha subcomplex assembly factor 4	4	4347500	4	5325000	20266	641922	0.292595		300906	Mitochondria	NotCandidate
1432	Q9UI12	Q9UI12;Q9UI12-2;G3V126	VATH_HUMAN	ATP6V1H	V-type proton ATPase subunit H	4	11950000	4	10012500	55883	639880	-0.255208	536134	196598	Lysosome	NotCandidate
1433	P82909	P82909	KGD4_HUMAN	MRPS36	Alpha-ketoglutarate dehydrogenase component 4	4	2450000	4	2660000	11466	639388	0.118644		347573	Mitochondria	NotCandidate
1434	P48147	P48147;A0A499FJL1	PPCE_HUMAN	PREP	Prolyl endopeptidase	4	17200000	4	18750000	80700	637772	0.124482		230022	Cytosol	NotCandidate
1435	Q00341	Q00341;Q00341-2;H0Y394;H7C2D1;A0A024R4E5	VIGLN_HUMAN	HDLBP	Vigilin	4	30125000	4	21700000	141456	637259	-0.473266	459038	636941	Cytosol	NotCandidate
1436	Q9BV20	Q9BV20;Q9BV20-2	MTNA_HUMAN	MRI1	Methylthioribose-1-phosphate isomerase	4	8330000	4	9190000	39150	636684	0.141748		926106	Cytosol	NotCandidate
1437	Q7Z422	Q7Z422;Q7Z422-2;Q7Z422-3;Q7Z422-4;Q7Z422-5	SZRD1_HUMAN	SZRD1	SUZ domain-containing protein 1	4	3615000	4	3435000	16997	636424	-0.0736855	604735	203065		NotCandidate
1438	P78537	P78537;P78537-2;G8JLQ3	BL1S1_HUMAN	BLOC1S1	Biogenesis of lysosome-related organelles complex 1 subunit 1	2	3670000	3	3470000	17263	636151	-0.0808444	601484	147154	Cytosol	NotCandidate
1439	P08133	P08133;P08133-2	ANXA6_HUMAN	ANXA6	Annexin A6	4	16125000	4	21625000	75873	635950	0.423401		901017	Cytosol	NotCandidate
1440	P16070	P16070;P16070-3;P16070-4;P16070-5;P16070-6;P16070-7;P16070-8;P16070-9;P16070-10;P16070-11;P16070-12;P16070-13;P16070-14;P16070-15;P16070-16;P16070-17;P16070-18;H0YD13;H0YD17;H0Y5E4;H0YDW7;H0Y2P0;H0YDX6;H0YCV9	CD44_HUMAN	CD44	CD44 antigen	4	17325000	4	17850000	81538	635805	0.0430687			Plasma.Membrane	Candidate
1441	Q9Y6M9	Q9Y6M9;A0A7I2V620;E7EWZ0;E9PF49;A0A3B3IT57	NDUB9_HUMAN	NDUFB9	NADH dehydrogenase [ubiquinone] 1 beta subcomplex subunit 9	4	4632500	4	4505000	21831	634969	-0.0402639	617492	324318	Mitochondria	NotCandidate
1442	P43246	P43246;P43246-2;A0A2R8YG02;A0A2R8YFH0;E9PHA6;A0A2R8Y6P0	MSH2_HUMAN	MSH2	DNA mismatch repair protein Msh2	4	22225000	4	23900000	104743	634932	0.104827		504155	Nucleus	NotCandidate
1443	Q9BW83	Q9BW83;Q9BW83-2;F5GZ09;B1AH58	IFT27_HUMAN	IFT27	Intraflagellar transport protein 27 homolog	4	4345000	4	4577500	20480	634849	0.0752037		378399	Cytosol	NotCandidate
1444	Q9BXR0	Q9BXR0;Q9BXR0-2;K7ESP6;K7EJ21	TGT_HUMAN	QTRT1	Queuine tRNA-ribosyltransferase catalytic subunit 1	4	9325000	4	12650000	44048	633480	0.439962		271729	Cytosol	NotCandidate
1445	Q8TED0	Q8TED0;Q8TED0-3;H0Y8P4	UTP15_HUMAN	UTP15	U3 small nucleolar RNA-associated protein 15 homolog	4	12350000	4	13750000	58415	632635	0.154921		283933	Nucleus	NotCandidate
1446	Q96HY6	Q96HY6;Q96HY6-2;A0A0A0MRX2	DDRGK_HUMAN	DDRGK1	DDRGK domain-containing protein 1	4	7512500	4	7220000	35611	631264	-0.0572942	606685	290030	ER	NotCandidate
1447	P62875	P62875	RPAB5_HUMAN	POLR2L	DNA-directed RNA polymerases I, II, and III subunit RPABC5	4	1612500	4	2267500	7645	631150	0.491803		514860	Nucleus	NotCandidate
1448	P27707	P27707;D6RCP9;D6RFG8	DCK_HUMAN	DCK	Deoxycytidine kinase	4	6430000	4	7220000	30519	630451	0.16718		52236.7	Nucleus	NotCandidate
1449	Q8WWM7	Q8WWM7;Q8WWM7-2;Q8WWM7-3;Q8WWM7-4;Q8WWM7-5;Q8WWM7-6;Q8WWM7-8;Q8WWM7-9;H3BSK9;H3BUF6	ATX2L_HUMAN	ATXN2L	Ataxin-2-like protein	4	23850000	4	24100000	113374	629485	0.0150439		433111	Cytosol	NotCandidate
1450	Q9Y6V7	Q9Y6V7	DDX49_HUMAN	DDX49	Probable ATP-dependent RNA helicase DDX49	4	11400000	4	9667500	54226	629083	-0.237819	533479	146180		NotCandidate
1451	Q9UBS4	Q9UBS4	DJB11_HUMAN	DNAJB11	DnaJ homolog subfamily B member 11	4	8480000	4	7602500	40514	626327	-0.15759	561516	409877	ER	Candidate
1452	Q9H4A6	Q9H4A6	GOLP3_HUMAN	GOLPH3	Golgi phosphoprotein 3	4	7060000	4	6537500	33811	624823	-0.110929	578581	106112	Cytosol	Candidate
1453	Q92820	Q92820;A0A7I2V5X9;A0A7I2V5P2;A0A7I2YQQ3	GGH_HUMAN	GGH	Gamma-glutamyl hydrolase	4	7507500	4	9335000	35964	624652	0.314317		246819	Lysosome	Candidate
1454	P36915	P36915;P36915-2;A0A140T8Y2	GNL1_HUMAN	GNL1	Guanine nucleotide-binding protein-like 1	4	14300000	4	15050000	68661	623213	0.0737483		142712		NotCandidate
1455	P53701	P53701	CCHL_HUMAN	HCCS	Holocytochrome c-type synthase	4	6365000	4	6795000	30602	622385	0.094313		336323	Mitochondria	NotCandidate
1456	P23434	P23434;A0A1W2PQV2;H3BUH9	GCSH_HUMAN	GCSH	Glycine cleavage system H protein, mitochondrial	4	3927500	4	4955000	18885	622314	0.335274		683200	Mitochondria	NotCandidate
1457	Q8WYA6	Q8WYA6;Q8WYA6-4;A2A2P1;A0A087WUB9	CTBL1_HUMAN	CTNNBL1	Beta-catenin-like protein 1	4	13550000	4	15875000	65173	622131	0.228464		317989	Cytosol	NotCandidate
1458	O15498	O15498;O15498-2;H7C3K7;A0A7I2V3A1;A0A7I2V3V7;A0A7I2V4L6	YKT6_HUMAN	YKT6	Synaptobrevin homolog YKT6	4	4657500	4	4217500	22418	621679	-0.143168	562949	385092	Cytosol	Candidate
1459	Q96IZ7	Q96IZ7;Q96IZ7-2;C9JVB3;A0A804HJC0;A0A804HLK3	RSRC1_HUMAN	RSRC1	Serine/Arginine-related protein 53	4	8027500	4	8645000	38677	621066	0.106915		50568.1	Cytosol	NotCandidate
1460	O43818	O43818	U3IP2_HUMAN	RRP9	U3 small nucleolar RNA-interacting protein 2	4	10752500	4	12575000	51841	620650	0.225886		341855	Nucleus	NotCandidate
1461	P29144	P29144;A0A494C0U1;A0A494C1B8;Q5VZU9	TPP2_HUMAN	TPP2	Tripeptidyl-peptidase 2	4	28475000	4	27350000	138350	615879	-0.058155	591546	205372	Cytosol	NotCandidate
1462	P42285	P42285	MTREX_HUMAN	MTREX	Exosome RNA helicase MTR4	4	24225000	4	21950000	117805	615334	-0.142276	557547	354808	Nucleus	NotCandidate
1463	Q9NZ45	Q9NZ45	CISD1_HUMAN	CISD1	CDGSH iron-sulfur domain-containing protein 1	4	2507500	4	3312500	12199	615074	0.401671		404798	Mitochondria	NotCandidate
1464	Q9HC07	Q9HC07;D6RBL0;D6RD79	TM165_HUMAN	TMEM165	Transmembrane protein 165	4	7172500	4	6160000	34906	614867	-0.219546	528070	105070	Golgi.membrane	NotCandidate
1465	P57076	P57076	CF298_HUMAN	CFAP298	Cilia- and flagella-associated protein 298	4	6822500	4	5125000	33224	614472	-0.412748	461586	373905	Cytosol	NotCandidate
1466	Q92597	Q92597;Q92597-2;Q92597-3;A0A7I2ST14;E5RJY1;E7ESM1	NDRG1_HUMAN	NDRG1	Protein NDRG1	4	8787500	4	10700000	42835	613871	0.284086		699035	Cytosol	NotCandidate
1467	Q13601	Q13601;Q13601-2	KRR1_HUMAN	KRR1	KRR1 small subunit processome component homolog	4	8955000	4	9920000	43665	613681	0.147647		344457	Cytosol	NotCandidate
1468	P50579	P50579;P50579-2;P50579-3;F8VZX9;F8VRR3;F8VY03;F8VQZ7;G3V1U3	MAP2_HUMAN	METAP2	Methionine aminopeptidase 2	4	10840000	4	5975000	52892	613267	-0.859354	338032	510823	Cytosol	NotCandidate
1469	Q8NFH4	Q8NFH4;F8VTY2	NUP37_HUMAN	NUP37	Nucleoporin Nup37	4	7522500	4	8762500	36708	613214	0.22013		310857	Nucleus	NotCandidate
1470	Q9NY27	Q9NY27;Q9NY27-2;Q9NY27-3;H7C559;C9IZ04	PP4R2_HUMAN	PPP4R2	Serine/threonine-protein phosphatase 4 regulatory subunit 2	4	9607500	4	10390000	46898	613009	0.112963		340283	Cytosol	NotCandidate
1471	Q8NEJ9	Q8NEJ9;Q8NEJ9-2;H0YJ17;G3V4G1	NGDN_HUMAN	NGDN	Neuroguidin	4	7352500	4	8265000	35894	612948	0.16878		365598	Cytosol	NotCandidate
1472	Q9BZE4	Q9BZE4;Q9BZE4-2;Q9BZE4-3	GTPB4_HUMAN	GTPBP4	GTP-binding protein 4	4	15150000	4	14675000	73964	612919	-0.0459573	593702	663229	Nucleus	NotCandidate
1473	Q9NTX5	Q9NTX5;Q9NTX5-2;Q9NTX5-3;Q9NTX5-4;Q9NTX5-5;Q9NTX5-6;E9PJS8;E9PLY6;H0Y5L2;J3KP84;H0Y525;E9PRU6;F2Z2D6;E9PPG7	ECHD1_HUMAN	ECHDC1	Ethylmalonyl-CoA decarboxylase	4	6882500	4	7070000	33698	611157	0.0387775		256741	Cytosol	NotCandidate
1474	P62253	P62253;I3L2H7	UB2G1_HUMAN	UBE2G1	Ubiquitin-conjugating enzyme E2 G1	4	3977500	4	5620000	19509	610078	0.498708		203765		NotCandidate
1475	O95619	O95619;F8W0J4	YETS4_HUMAN	YEATS4	YEATS domain-containing protein 4	4	5392500	4	5212500	26499	608935	-0.0489788	588609	145511	Nucleus	NotCandidate
1476	Q96CS3	Q96CS3	FAF2_HUMAN	FAF2	FAS-associated factor 2	4	10692500	4	10702500	52623	608015	0.00134863		370827	Cytosol	NotCandidate
1477	O43674	O43674;O43674-2;H0Y886;E7EWP0	NDUB5_HUMAN	NDUFB5	NADH dehydrogenase [ubiquinone] 1 beta subcomplex subunit 5, mitochondrial	4	4412500	4	4237500	21750	607066	-0.0583829	582990	137639	Mitochondria	NotCandidate
1478	P50454	P50454;E9PR70;E9PKH2;E9PPV6;E9PJH8	SERPH_HUMAN	SERPINH1	Serpin H1	4	9410000	4	8300000	46441	606315	-0.181083	534795	756848	ER	Candidate
1479	O95372	O95372;Q5QPQ0	LYPA2_HUMAN	LYPLA2	Acyl-protein thioesterase 2	4	5000000	4	7147500	24737	604830	0.515511		556864	Cytosol	NotCandidate
1480	O00217	O00217;F8W9K7;E9PPW7;E9PN51	NDUS8_HUMAN	NDUFS8	NADH dehydrogenase [ubiquinone] iron-sulfur protein 8, mitochondrial	4	4777500	4	7160000	23705	603075	0.583704		207546	Mitochondria	NotCandidate
1481	Q9BUT1	Q9BUT1;Q9BUT1-2;D6R9U8;D6RFG2;D6RBF6;D6RIR6	BDH2_HUMAN	BDH2	3-hydroxybutyrate dehydrogenase type 2	4	5382500	4	5590000	26724	602689	0.0545719		152052	Cytosol	NotCandidate
1482	O75431	O75431;O75431-2;C9JNK6	MTX2_HUMAN	MTX2	Metaxin-2	4	5980000	4	8277500	29763	601222	0.46905		480439	Mitochondria	NotCandidate
1483	Q10713	Q10713	MPPA_HUMAN	PMPCA	Mitochondrial-processing peptidase subunit alpha	4	11680000	4	15125000	58253	599978	0.372895		446166	Mitochondria	NotCandidate
1484	P46063	P46063	RECQ1_HUMAN	RECQL	ATP-dependent DNA helicase Q1	4	14700000	4	16850000	73457	598818	0.196932		187768	Nucleus	NotCandidate
1485	Q07065	Q07065	CKAP4_HUMAN	CKAP4	Cytoskeleton-associated protein 4	4	13200000	4	14575000	66022	598268	0.142958		485881	Cytosol	Candidate
1486	D6RIT2	D6RIT2	D6RIT2_HUMAN	HNRNPH1	Heterogeneous nuclear ribonucleoprotein H (Fragment)	4	3670000	4	2350000	18367	597913	-0.643119	382860	5.39387e+06	Nucleus	NotCandidate
1487	Q14651	Q14651	PLSI_HUMAN	PLS1	Plastin-1	4	13975000	4	13175000	70253	595247	-0.0850453	561172	224723	Cytosol	NotCandidate
1488	Q8NI36	Q8NI36;A0A0A0MTB8	WDR36_HUMAN	WDR36	WD repeat-containing protein 36	4	20950000	4	20425000	105322	595217	-0.0366142	580301	292221	Nucleus	NotCandidate
1489	P04844	P04844;P04844-2	RPN2_HUMAN	RPN2	Dolichyl-diphosphooligosaccharide--protein glycosyltransferase subunit 2	4	13725000	4	14625000	69284	592775	0.0916305		1.05927e+06	ER	NotCandidate
1490	Q9BUQ8	Q9BUQ8	DDX23_HUMAN	DDX23	Probable ATP-dependent RNA helicase DDX23	4	18900000	4	20350000	95583	591687	0.106643		178392	Nucleus	NotCandidate
1491	P51452	P51452;P51452-2;K7ELG5	DUS3_HUMAN	DUSP3	Dual specificity protein phosphatase 3	4	4045000	4	5282500	20478	591074	0.385081		327205	Nucleus	NotCandidate
1492	Q9NX46	Q9NX46	ADPRS_HUMAN	ADPRS	ADP-ribosylhydrolase ARH3	4	7692500	4	9772500	38947	591022	0.345275				NotCandidate
1493	Q86XP3	Q86XP3;Q86XP3-2;A0A0A0MSJ0	DDX42_HUMAN	DDX42	ATP-dependent RNA helicase DDX42	4	20325000	4	20575000	102975	590622	0.0176371		344480	Cytosol	NotCandidate
1494	P47755	P47755	CAZA2_HUMAN	CAPZA2	F-actin-capping protein subunit alpha-2	4	6487500	4	6860000	32949	589177	0.0805459		412027		NotCandidate
1495	Q08257	Q08257;Q08257-3;C9JH92;A6NP24	QOR_HUMAN	CRYZ	Quinone oxidoreductase	4	6927500	4	9942500	35207	588787	0.521274		535724	Cytosol	NotCandidate
1496	P82930	P82930;C9JJ19	RT34_HUMAN	MRPS34	28S ribosomal protein S34, mitochondrial	4	5027500	4	5270000	25650	586510	0.0679618		425760	Mitochondria	NotCandidate
1497	Q6RFH5	Q6RFH5;Q6RFH5-2;F5GYL6	WDR74_HUMAN	WDR74	WD repeat-containing protein 74	4	8315000	4	7362500	42441	586256	-0.175521	519099	204549	Nucleus	Candidate
1498	P62879	P62879;P62879-2;C9JIS1;E7EP32;C9JXA5	GBB2_HUMAN	GNB2	Guanine nucleotide-binding protein G(I)/G(S)/G(T) subunit beta-2	4	7312500	4	8620000	37331	586147	0.237323		559010	Cytosol	NotCandidate
1499	P49419	P49419;P49419-2;P49419-4;A0A1B0GTG2;A0A1B0GUA1;A0A1B0GW82;A0A0J9YWF7;A0A1B0GTJ4;A0A1B0GW77;A0A1B0GTY9;A0A1B0GUY0;A0A1B0GV49	AL7A1_HUMAN	ALDH7A1	Alpha-aminoadipic semialdehyde dehydrogenase	4	11425000	4	15650000	58487	584531	0.453968		1.00369e+06	Cytosol	NotCandidate
1500	O14735	O14735;O14735-3;B3KY94	CDIPT_HUMAN	CDIPT	CDP-diacylglycerol--inositol 3-phosphatidyltransferase	4	4597500	4	5260000	23539	584446	0.194213		104376		Candidate
1501	Q9NYB9	Q8IZP0;Q8IZP0-2;Q8IZP0-3;Q8IZP0-4;Q8IZP0-5;Q8IZP0-6;Q8IZP0-7;Q8IZP0-8;Q8IZP0-9;Q8IZP0-10;Q8IZP0-11;Q8IZP0-12;Q9NYB9;Q9NYB9-2;Q9NYB9-3;Q9NYB9-4;A0A0C4DG21;A0A7D9NKC8;E7EW77;H0Y6B5;A0A0A0MRT6;E7EP65;E9PEZ7;B6VEX4;F8WAL6	ABI2_HUMAN	ABI2	Abl interactor 2	4	10817500	4	9942500	55663	581528	-0.121687	534490	42493.2	Cytosol	NotCandidate
1502	O75569	O75569;O75569-2;O75569-3;A0A7I2V2P4;F8WEG8;A0A7I2V593;C9JMM3;A0A7I2V315;A0A7I2YQ87;A0A7I2V5H3;G5E9Q4;A0A7I2V3L6;A0A7I2V5C2	PRKRA_HUMAN	PRKRA	Interferon-inducible double-stranded RNA-dependent protein kinase activator A	4	6685000	4	7410000	34404	581437	0.148546		271723	Cytosol	NotCandidate
1503	Q12996	Q12996;E9PLP8	CSTF3_HUMAN	CSTF3	Cleavage stimulation factor subunit 3	4	16100000	4	19700000	82922	580987	0.291135		216113	Nucleus	NotCandidate
1504	Q14739	Q14739;A0A494C1L1;C9JXK0	LBR_HUMAN	LBR	Delta(14)-sterol reductase LBR	4	13725000	4	11355000	70703	580878	-0.273478	480573	435016	Cytosol	NotCandidate
1505	Q99653	Q99653;F5GX29;H0YNG9;H0YLY7;H0YKE7	CHP1_HUMAN	CHP1	Calcineurin B homologous protein 1	4	4350000	4	3752500	22456	579652	-0.213163	500033	240392	Cytosol	NotCandidate
1506	Q9GZR2	Q9GZR2	REXO4_HUMAN	REXO4	RNA exonuclease 4	4	9032500	4	10750000	46672	579111	0.251139		127514	Nucleus	NotCandidate
1507	Q99661	Q99661;Q99661-2	KIF2C_HUMAN	KIF2C	Kinesin-like protein KIF2C	4	15725000	4	15300000	81313	578684	-0.0395284	563044	155587	Cytosol	Candidate
1508	Q9H488	Q9H488	OFUT1_HUMAN	POFUT1	GDP-fucose protein O-fucosyltransferase 1	4	8497500	4	9855000	43956	578474	0.213817		183042	ER	Candidate
1509	O94906	O94906;O94906-2	PRP6_HUMAN	PRPF6	Pre-mRNA-processing factor 6	4	20650000	4	19475000	106925	577898	-0.0845185	545015	354876	Nucleus	NotCandidate
1510	Q99543	Q99543;Q99543-2;F2Z3H0;H7C3L7;F2Z3N9	DNJC2_HUMAN	DNAJC2	DnaJ homolog subfamily C member 2	4	13900000	4	12650000	71996	577719	-0.135947	525766	321153	Cytosol	Candidate
1511	O96007	O96007	MOC2B_HUMAN	MOCS2	Molybdopterin synthase catalytic subunit	4	4042500	4	2357500	20944	577565	-0.77799	336824	173215	Cytosol	NotCandidate
1512	P82664	P82664	RT10_HUMAN	MRPS10	28S ribosomal protein S10, mitochondrial	4	4432500	4	5502500	22999	576700	0.311967		215697	Mitochondria	NotCandidate
1513	P37198	P37198	NUP62_HUMAN	NUP62	Nuclear pore glycoprotein p62	4	10245000	4	12200000	53255	575655	0.251961		1.01216e+06	Cytosol	NotCandidate
1514	P35269	P35269;M0R0R9;M0R0Z3	T2FA_HUMAN	GTF2F1	General transcription factor IIF subunit 1	4	11200000	4	10582500	58240	575449	-0.0818182	543723	337087	Nucleus	NotCandidate
1515	Q6YN16	Q6YN16	HSDL2_HUMAN	HSDL2	Hydroxysteroid dehydrogenase-like protein 2	4	8715000	4	8950000	45395	574473	0.038387		404939	Peroxisome	NotCandidate
1516	Q53GS9	Q53GS9;Q53GS9-2;Q53GS9-3;B9A018;A0A087X1B2	SNUT2_HUMAN	USP39	U4/U6.U5 tri-snRNP-associated protein 2	4	12550000	4	12325000	65381	574384	-0.0260997	564087	518883	Nucleus	NotCandidate
1517	P40939	P40939;H0YFD6;A0A2R8Y4F5	ECHA_HUMAN	HADHA	Trifunctional enzyme subunit alpha, mitochondrial	4	15925000	4	20075000	83000	574132	0.334107		862685	Mitochondria	NotCandidate
1518	P49366	P49366;P49366-3;M0R0V2;A0A087WZK0	DHYS_HUMAN	DHPS	Deoxyhypusine synthase	4	7845000	4	7732500	40971	572963	-0.0208385	564747	153834		NotCandidate
1519	Q02818	Q02818;C9JBD3;C9J3C1;C9JKZ2;H7BZI1	NUCB1_HUMAN	NUCB1	Nucleobindin-1	4	10312500	4	5750000	53879	572737	-0.84276	319344	204661	Golgi.membrane.associated	NotCandidate
1520	Q9Y2L1	Q9Y2L1;Q9Y2L1-2;G3V1J5	RRP44_HUMAN	DIS3	Exosome complex exonuclease RRP44	4	20800000	4	22675000	109003	570999	0.124519		586488	Cytosol	NotCandidate
1521	P48637	P48637;P48637-2;A0A2R8Y430;A0A2R8Y5T7;A0A2R8Y6Q7	GSHB_HUMAN	GSS	Glutathione synthetase	4	9987500	4	12200000	52385	570506	0.288686		507655		NotCandidate
1522	Q96GQ7	Q96GQ7;B7Z6D5;A0A087X059	DDX27_HUMAN	DDX27	Probable ATP-dependent RNA helicase DDX27	4	17125000	4	18525000	89835	570421	0.11337		252950	Nucleus	NotCandidate
1523	Q16540	Q16540;H7C2P7;A8MYK1;A8MVT4;A6NJD9	RM23_HUMAN	MRPL23	39S ribosomal protein L23, mitochondrial	4	3385000	4	4222500	17781	569656	0.318942		205447	Mitochondria	NotCandidate
1524	O75439	O75439;G3V0E4;F8WAZ6;F8WBE1;F8WEA6	MPPB_HUMAN	PMPCB	Mitochondrial-processing peptidase subunit beta	4	10347500	4	10712500	54366	569533	0.050013		464558	Mitochondria	NotCandidate
1525	O75394	O75394	RM33_HUMAN	MRPL33	39S ribosomal protein L33, mitochondrial	4	1449717	4	1.40873e+06	7619	569372	-0.0413713	553276	214960	Mitochondria	NotCandidate
1526	Q13416	Q13416	ORC2_HUMAN	ORC2	Origin recognition complex subunit 2	4	12525000	4	12200000	65972	568105	-0.0379295	553364	120287	Nucleus	NotCandidate
1527	Q9Y5K8	Q9Y5K8;G3V2S6;H0YJH8;G3V2V6	VATD_HUMAN	ATP6V1D	V-type proton ATPase subunit D	4	5365000	4	3415000	28263	568018	-0.651693	361562	153741	Lysosome	NotCandidate
1528	Q7Z7H5	Q7Z7H5;Q7Z7H5-2;Q7Z7H5-3	TMED4_HUMAN	TMED4	Transmembrane emp24 domain-containing protein 4	4	4915000	4	4220000	25943	566910	-0.219948	486746	118505	ER	NotCandidate
1529	Q9BYC9	Q9BYC9;Q9BYC9-2;I3L2X1	RM20_HUMAN	MRPL20	39S ribosomal protein L20, mitochondrial	4	3302500	4	3865000	17443	566542	0.22691		247632	Mitochondria	NotCandidate
1530	P11387	P11387	TOP1_HUMAN	TOP1	DNA topoisomerase 1	4	17150000	4	16475000	90726	565644	-0.0579301	543381	929322	Nucleus	NotCandidate
1531	O75380	O75380	NDUS6_HUMAN	NDUFS6	NADH dehydrogenase [ubiquinone] iron-sulfur protein 6, mitochondrial	4	2587500	4	2447500	13712	564664	-0.08025	534112	346269	Mitochondria	NotCandidate
1532	P82663	P82663;P82663-2;P82663-3;E7EPW2	RT25_HUMAN	MRPS25	28S ribosomal protein S25, mitochondrial	4	3792500	4	4125000	20116	564150	0.121245		487443	Mitochondria	NotCandidate
1533	O43474	O43474;O43474-1;O43474-4	KLF4_HUMAN	KLF4	Krueppel-like factor 4	4	10300000	4	9047500	54671	563755	-0.187053	495202	1256.08	Nucleus	NotCandidate
1534	Q7L0Y3	Q7L0Y3	TM10C_HUMAN	TRMT10C	tRNA methyltransferase 10 homolog C	4	8915000	4	10272500	47347	563429	0.204481		592314	Mitochondria	NotCandidate
1535	Q96S90	Q8IV50;Q96S90	LYSM1_HUMAN	LYSMD1	LysM and putative peptidoglycan-binding domain-containing protein 1	4	4707500	4	4552500	25003	563389	-0.0483021	544839	39940.4		NotCandidate
1536	P13984	P13984	T2FB_HUMAN	GTF2F2	General transcription factor IIF subunit 2	4	5332500	4	5045000	28380	562249	-0.0799578	531936	475480	Nucleus	NotCandidate
1537	Q9H944	Q9H944;A6PVP4;B7ZBQ3	MED20_HUMAN	MED20	Mediator of RNA polymerase II transcription subunit 20	4	4362500	4	4505000	23222	562142	0.046372		253166	Nucleus	NotCandidate
1538	Q7Z7K6	Q7Z7K6;Q7Z7K6-3;A0A0M3HER2	CENPV_HUMAN	CENPV	Centromere protein V	4	5620000	4	7032500	29946	561575	0.323468		300257	Cytosol	NotCandidate
1539	Q6IBS0	Q6IBS0;Q12792;Q12792-3;Q12792-4;A0A7I2V5D3;A0A7I2V5B1;F8VS81;H0Y858;A0A7I2V2U8;D6RG15	TWF2_HUMAN	TWF2	Twinfilin-2	4	7410000	4	7167500	39548	560666	-0.0480035	542318	504861	Cytosol	NotCandidate
1540	Q06546	Q06546	GABPA_HUMAN	GABPA	GA-binding protein alpha chain	4	9610000	4	9680000	51295	560607	0.0104706		223008	Nucleus	NotCandidate
1541	Q9Y5K6	Q9Y5K6	CD2AP_HUMAN	CD2AP	CD2-associated protein	4	13375000	4	13050000	71451	560139	-0.0354891	546528	130843	Cytosol	NotCandidate
1542	Q92990	Q92990;Q92990-2	GLMN_HUMAN	GLMN	Glomulin	4	12750000	4	12125000	68208	559352	-0.0725125	531933	184778		NotCandidate
1543	Q13123	Q13123;A0A0C4DGW5	RED_HUMAN	IK	Protein Red	4	12250000	4	12575000	65602	558765	0.0377767		560326	Cytosol	NotCandidate
1544	P49914	P49914;P49914-2;A0A0U1RR23;A0A0A6YYL1;A0A0U1RQM3	MTHFS_HUMAN	MTHFS	5-formyltetrahydrofolate cyclo-ligase	4	4342500	4	5195000	23256	558747	0.258598		137249	Cytosol	NotCandidate
1545	Q9BRP4	Q9BRP4;Q9BRP4-2;Q9BRP4-3;F5H0C4;F5H103;F5H3I1;F5H5D4;F5H3E9	PAAF1_HUMAN	PAAF1	Proteasomal ATPase-associated factor 1	4	7875000	4	8610000	42190	558536	0.128733		100502		NotCandidate
1546	P46977	P46977;P46977-2	STT3A_HUMAN	STT3A	Dolichyl-diphosphooligosaccharide--protein glycosyltransferase subunit STT3A	4	15025000	4	15650000	80530	558300	0.0587977		166675	ER	NotCandidate
1547	Q9H9A6	Q9H9A6	LRC40_HUMAN	LRRC40	Leucine-rich repeat-containing protein 40	4	12725000	4	13175000	68250	557912	0.0501373		317900		NotCandidate
1548	Q00169	Q00169;I3L459;I3L4H1;F5GWE5	PIPNA_HUMAN	PITPNA	Phosphatidylinositol transfer protein alpha isoform	4	5930000	4	6637500	31806	557900	0.162608		224107	Cytosol	NotCandidate
1549	O95831	O95831;O95831-2;O95831-3;O95831-5;A0A6Q8PHJ9;A0A6Q8PFE1;A0A6Q8PFM5;A0A6Q8PFA7;A0A6Q8PG15;A0A7I2RLJ8;A0A6Q8PHC0;A0A7I2PK44;A0A6Q8PFQ8;A0A6Q8PFS4;E9PMA0	AIFM1_HUMAN	AIFM1	Apoptosis-inducing factor 1, mitochondrial	4	12470000	4	13875000	66901	557756	0.154026		1.56244e+06	Cytosol	NotCandidate
1550	Q96KR1	Q96KR1	ZFR_HUMAN	ZFR	Zinc finger RNA-binding protein	4	21775000	4	20625000	117012	556850	-0.0782786	527441	275873	Cytosol	NotCandidate
1551	Q9BUL5	Q9BUL5;Q9BUL5-3;Q9BUL5-4;I3L410;I3L4Q4;I3L1N0	PHF23_HUMAN	PHF23	PHD finger protein 23	4	8132500	4	6650000	43818	555370	-0.290345	454129	19704.5	Cytosol	NotCandidate
1552	Q9UMX0	Q9UMX0;Q9UMX0-2;Q9UMX0-4	UBQL1_HUMAN	UBQLN1	Ubiquilin-1	4	11600000	4	11550000	62519	555209	-0.00623195	552816	953169	Cytosol	NotCandidate
1553	P52294	P52294	IMA5_HUMAN	KPNA1	Importin subunit alpha-5	4	11125000	4	11025000	60222	552784	-0.0130267	547815	173157	Cytosol	NotCandidate
1554	Q13451	Q13451	FKBP5_HUMAN	FKBP5	Peptidyl-prolyl cis-trans isomerase FKBP5	4	9455000	4	10792500	51212	552459	0.19088		329506	Cytosol	NotCandidate
1555	P62072	P62072	TIM10_HUMAN	TIMM10	Mitochondrial import inner membrane translocase subunit Tim10	4	1907500	4	2050000	10333	552394	0.103941		240988	Mitochondria	NotCandidate
1556	Q9H6T3	Q9H6T3;Q9H6T3-2	RPAP3_HUMAN	RPAP3	RNA polymerase II-associated protein 3	4	13950000	4	11875000	75719	551290	-0.232338	469288	343776		NotCandidate
1557	Q14738	Q14738;Q14738-2;E9PFR3	2A5D_HUMAN	PPP2R5D	Serine/threonine-protein phosphatase 2A 56 kDa regulatory subunit delta isoform	4	12875000	4	11800000	69992	550439	-0.125786	504480	260184	Cytosol	NotCandidate
1558	Q6PL24	Q6PL24	TMED8_HUMAN	TMED8	Protein TMED8	4	6572500	4	7660000	35740	550284	0.220902		98470.9		Candidate
1559	Q9BRX2	Q9BRX2	PELO_HUMAN	PELO	Protein pelota homolog	4	7972500	4	7837500	43359	550207	-0.0246387	540890	257599	Cytosol	NotCandidate
1560	Q9BY32	Q9BY32;Q9BY32-2;Q9BY32-3	ITPA_HUMAN	ITPA	Inosine triphosphate pyrophosphatase	4	3935000	4	4952500	21446	549046	0.331793		1.33731e+06	Cytosol	NotCandidate
1561	Q6NW29	Q6NW29;D6RDH6;D6RCM5;K4DI92;D6R9C7	RWDD4_HUMAN	RWDD4	RWD domain-containing protein 4	4	3895000	4	3070000	21251	548452	-0.343385	432284	131445		NotCandidate
1562	P22695	P22695;A0A087WVZ4;H3BRG4;H3BP04;H3BUE4;H3BSJ9;H3BUI9	QCR2_HUMAN	UQCRC2	Cytochrome b-c1 complex subunit 2, mitochondrial	4	8857500	4	5887500	48443	547130	-0.589244	363672	1.8537e+06	Mitochondria	NotCandidate
1563	Q9P0M9	Q9P0M9;H7C5U8;D6RAN8	RM27_HUMAN	MRPL27	39S ribosomal protein L27, mitochondrial	4	2937500	4	3480000	16073	546879	0.244498		295178	Mitochondria	NotCandidate
1564	Q8IV08	Q8IV08;M0R3G9	PLD3_HUMAN	PLD3	5'-3' exonuclease PLD3	4	9997500	4	8370000	54705	546858	-0.25634	457835	60128.9		NotCandidate
1565	P46976	P46976;P46976-2;P46976-3;C9JQ42;C9J7C7;C9J8R8;G5E9W8	GLYG_HUMAN	GYG1	Glycogenin-1	4	7172500	4	6915000	39384	544956	-0.0527468	525391	431885		NotCandidate
1566	P42704	P42704;A0A804HK30;A0A804HHY9;A0A804HJZ1;A0A804HKJ0;A0A804HLG8;A0A804HKR3;A0A804HKI2;A0A804HL40;A0A804HIG4;A0A804HIN4;A0A804HI14	LPPRC_HUMAN	LRPPRC	Leucine-rich PPR motif-containing protein, mitochondrial	4	28725000	4	32675000	157905	544346	0.18588		1.05838e+06		NotCandidate
1567	P61966	P61966;A0A2R8YGH5	AP1S1_HUMAN	AP1S1	AP-1 complex subunit sigma-1A	4	3397500	4	2952500	18733	542704	-0.202536	471621	129824	Cytosol	NotCandidate
1568	Q15054	Q15054;Q15054-2;Q15054-3	DPOD3_HUMAN	POLD3	DNA polymerase delta subunit 3	4	9307500	4	10127500	51400	541852	0.121812		114371	Cytosol	NotCandidate
1569	Q9HCD5	Q9HCD5	NCOA5_HUMAN	NCOA5	Nuclear receptor coactivator 5	4	11850000	4	12300000	65536	541064	0.0537713		276752	Nucleus	NotCandidate
1570	Q16850	Q16850;Q16850-2	CP51A_HUMAN	CYP51A1	Lanosterol 14-alpha demethylase	4	10355000	4	5382500	57278	540969	-0.943979	281194	261376	ER	NotCandidate
1571	Q9Y5X3	Q9Y5X3;A0A087WUY5;Q5QPE5	SNX5_HUMAN	SNX5	Sorting nexin-5	4	8460000	4	8235000	46816	540738	-0.038889	526356	378792	Endosome	NotCandidate
1572	P52888	P52888;K7EP46	THOP1_HUMAN	THOP1	Thimet oligopeptidase	4	14225000	4	17225000	78840	539904	0.276075		259212	Cytosol	NotCandidate
1573	Q9H3G5	Q9H3G5;C9JLV0	CPVL_HUMAN	CPVL	Probable serine carboxypeptidase CPVL	4	9767500	4	10612500	54164	539614	0.119703		164513		NotCandidate
1574	Q8TCS8	Q8TCS8	PNPT1_HUMAN	PNPT1	Polyribonucleotide nucleotidyltransferase 1, mitochondrial	4	15450000	4	18800000	85951	537883	0.283126		284284	Mitochondria	NotCandidate
1575	Q7Z739	Q7Z739;A0A087X0Q1;A0A024R7W5;A0A087WY31	YTHD3_HUMAN	YTHDF3	YTH domain-containing family protein 3	4	11475000	4	10525000	63861	537684	-0.124674	493170	318305	Cytosol	NotCandidate
1576	P22059	P22059	OSBP1_HUMAN	OSBP	Oxysterol-binding protein 1	4	16050000	4	16250000	89421	537089	0.0178664		208559	Cytosol	NotCandidate
1577	Q96SB4	Q96SB4;Q96SB4-3;Q96SB4-4;H3BLV9	SRPK1_HUMAN	SRPK1	SRSF protein kinase 1	4	13325000	4	12175000	74325	536467	-0.130214	490168	506764	Cytosol	NotCandidate
1578	Q13405	Q13405;H0YDP7	RM49_HUMAN	MRPL49	39S ribosomal protein L49, mitochondrial	4	3432500	4	4980000	19198	535014	0.536886		299481	Mitochondria	NotCandidate
1579	Q9H832	Q9H832;Q9H832-2;D6RB11;I3L286	UBE2Z_HUMAN	UBE2Z	Ubiquitin-conjugating enzyme E2 Z	4	6830000	4	8607500	38210	534877	0.333709		176577	Cytosol	NotCandidate
1580	Q16890	Q16890;Q16890-2;Q16890-3;Q16890-4;Q16890-5;E9PPQ1;J3KNE7;E9PNQ9;E9PNK6	TPD53_HUMAN	TPD52L1	Tumor protein D53	4	4007500	4	4060000	22449	534179	0.0187772		75230.3	Cytosol	NotCandidate
1581	P80303	P80303;P80303-2;E9PKG6;H0YEG8;Q2L696	NUCB2_HUMAN	NUCB2	Nucleobindin-2	4	8947500	4	9487500	50223	533101	0.0845433		407203	Golgi.membrane.associated	NotCandidate
1582	Q15149	Q15149;Q15149-2;Q15149-3;Q15149-4;Q15149-5;Q15149-6;Q15149-7;Q15149-8;Q15149-9;H0YDN1;E9PMV1	PLEC_HUMAN	PLEC	Plectin	4	94700000	4	82700000	531791	532868	-0.195477	465345	99062.3	Cytosol	NotCandidate
1583	Q9BTT4	Q9BTT4	MED10_HUMAN	MED10	Mediator of RNA polymerase II transcription subunit 10	4	2787500	4	2192500	15688	531689	-0.346395	418199	85771.3	Nucleus	NotCandidate
1584	Q9UNF0	Q9UNF0;Q9UNF0-2;A0A0U1RR22;B0QYG8;B0QYG7	PACN2_HUMAN	PACSIN2	Protein kinase C and casein kinase substrate in neurons protein 2	4	9880000	4	11500000	55739	530406	0.219051		372641	Cytosol	NotCandidate
1585	Q9BQE9	Q9BQE9;Q9BQE9-2;Q9BQE9-4;F2Z3H6	BCL7B_HUMAN	BCL7B	B-cell CLL/lymphoma 7 protein family member B	4	3922500	4	2787500	22195	528833	-0.492802	375812	53165.9		NotCandidate
1586	O75152	A0A1B0GTU1;O75152;E9PQ61;A0A1W2PPR9;E9PBY7;A0A494C0C4	ZC11A_HUMAN	ZC3H11A	Zinc finger CCCH domain-containing protein 11A	4	15750000	4	16675000	89131	528765	0.0823349		149758		NotCandidate
1587	Q7Z417	Q7Z417	NUFP2_HUMAN	NUFIP2	Nuclear fragile X mental retardation-interacting protein 2	4	13450000	4	10675000	76121	528723	-0.33337	419637	292498	Cytosol	NotCandidate
1588	Q15738	Q15738	NSDHL_HUMAN	NSDHL	Sterol-4-alpha-carboxylate 3-dehydrogenase, decarboxylating	4	7390000	4	6890000	41900	527765	-0.10107	492057	427698	ER	NotCandidate
1589	P21283	P21283;E7EV59	VATC1_HUMAN	ATP6V1C1	V-type proton ATPase subunit C 1	4	7747500	4	7157500	43942	527585	-0.114275	487407	241838	Lysosome	NotCandidate
1590	P10109	P10109	ADX_HUMAN	FDX1	Adrenodoxin, mitochondrial	4	3415000	4	2492500	19393	526934	-0.454292	384592	140646	Mitochondria	NotCandidate
1591	Q8IZQ5	Q8IZQ5;H0YE28;A0A087WYP2	SELH_HUMAN	SELENOH	Selenoprotein H	4	2367500	4	4017500	13453	526601	0.762934		191611		NotCandidate
1592	Q15404	Q15404	RSU1_HUMAN	RSU1	Ras suppressor protein 1	4	5550000	4	6055000	31540	526553	0.125639		415360		NotCandidate
1593	Q13155	Q13155	AIMP2_HUMAN	AIMP2	Aminoacyl tRNA synthase complex-interacting multifunctional protein 2	4	6217500	4	6582500	35349	526319	0.082301		623344	Cytosol	NotCandidate
1594	P19784	P19784;H3BNI9	CSK22_HUMAN	CSNK2A2	Casein kinase II subunit alpha'	4	7247500	4	7115000	41213	526217	-0.0266197	516596	511647	Cytosol	NotCandidate
1595	Q14493	Q14493;F8W8D3;E7EUV9;H0YAE8	SLBP_HUMAN	SLBP	Histone RNA hairpin-binding protein	4	5497500	4	6855000	31286	525806	0.318381		80434.2	Cytosol	NotCandidate
1596	Q8N163	Q8N163;Q8N163-2;H0YB24;G3V119;A0A087X2B6	CCAR2_HUMAN	CCAR2	Cell cycle and apoptosis regulator protein 2	4	18075000	4	20400000	102902	525612	0.174574		381256	Cytosol	NotCandidate
1597	Q8N5M9	Q8N5M9	JAGN1_HUMAN	JAGN1	Protein jagunal homolog 1	4	3710000	4	2940000	21125	525518	-0.335603	416448	198449	ER	NotCandidate
1598	Q9NRP0	Q9NRP0;Q9NRP0-2;A0A087WUD3	OSTC_HUMAN	OSTC	Oligosaccharyltransferase complex subunit OSTC	4	2955000	4	3860000	16829	525424	0.385443		230992	ER	NotCandidate
1599	Q9NQ48	Q9NQ48;Q9NQ48-2;A0A7P0TAT3;A0A7P0TA24;C9J0R9	LZTL1_HUMAN	LZTFL1	Leucine zipper transcription factor-like protein 1	4	6062500	4	5955000	34592	524429	-0.0258113	515130	342221	Cytosol	Candidate
1600	Q9NR50	Q9NR50;Q9NR50-2;Q9NR50-3;H0Y580	EI2BG_HUMAN	EIF2B3	Translation initiation factor eIF-2B subunit gamma	4	8797500	4	9617500	50240	523987	0.128568		282493		NotCandidate
1601	O94888	O94888;C9JAT7	UBXN7_HUMAN	UBXN7	UBX domain-containing protein 7	4	9595000	4	11075000	54862	523340	0.206952		131717	Nucleus	NotCandidate
1602	Q9Y2W2	Q9Y2W2	WBP11_HUMAN	WBP11	WW domain-binding protein 11	4	12225000	4	13800000	69998	522605	0.174834		286352	Cytosol	NotCandidate
1603	Q16851	Q16851;Q16851-2;C9JQU9;C9JVG3;A0A7I2V676;C9JNZ1;A0A7I2YQ74;A0A087WYS1;A0A7I2V4T0;E7EUC7	UGPA_HUMAN	UGP2	UTP--glucose-1-phosphate uridylyltransferase	4	9935000	4	10542500	56940	522109	0.0856251		241540	Cytosol	Candidate
1604	P16615	P16615;P16615-2;P16615-3;P16615-4;P16615-5	AT2A2_HUMAN	ATP2A2	Sarcoplasmic/endoplasmic reticulum calcium ATPase 2	4	20000000	4	19550000	114757	521508	-0.0328314	509774	666655	ER	Candidate
1605	Q14137	Q14137;Q14137-2	BOP1_HUMAN	BOP1	Ribosome biogenesis protein BOP1	4	14575000	4	15850000	83630	521503	0.120987		548935	Nucleus	NotCandidate
1606	Q9Y3E1	Q9Y3E1	HDGR3_HUMAN	HDGFL3	Hepatoma-derived growth factor-related protein 3	4	3940000	4	5395000	22620	521212	0.453427		86156.3	Nucleus	NotCandidate
1607	Q06210	Q06210;Q06210-2;A0A6I8PRN4;A0A6I8PTT9	GFPT1_HUMAN	GFPT1	Glutamine--fructose-6-phosphate aminotransferase [isomerizing] 1	4	13725000	4	13925000	78806	521151	0.0208712		363374		Candidate
1608	Q9UQE7	Q9UQE7	SMC3_HUMAN	SMC3	Structural maintenance of chromosomes protein 3	4	24650000	4	25725000	141542	521125	0.0615834		606881	Nucleus	NotCandidate
1609	Q9BW85	Q9BW85	YJU2_HUMAN	YJU2	Splicing factor YJU2	4	6452500	4	7327500	37086	520629	0.183463		132144	Nucleus	NotCandidate
1610	O43237	O43237;O43237-2;B4E2E0	DC1L2_HUMAN	DYNC1LI2	Cytoplasmic dynein 1 light intermediate chain 2	4	9412500	4	7640000	54099	520626	-0.301005	422586	140744	Cytosol	NotCandidate
1611	Q9NZJ7	Q9NZJ7;Q9NZJ7-2;H0Y8C3	MTCH1_HUMAN	MTCH1	Mitochondrial carrier homolog 1	4	7225000	4	7010000	41544	520403	-0.0435831	504917	109942	Mitochondria	NotCandidate
1612	Q9Y450	Q9Y450;Q9Y450-4;H0YDX7;E9PHZ9;J3QT46;B7Z524	HBS1L_HUMAN	HBS1L	HBS1-like protein	4	13125000	4	13175000	75473	520377	0.00548554		350807	Cytosol	NotCandidate
1613	O43716	O43716;H0YIV9	GATC_HUMAN	GATC	Glutamyl-tRNA(Gln) amidotransferase subunit C, mitochondrial	4	2622500	4	2075000	15086	520178	-0.337831	411580	142639	Mitochondria	NotCandidate
1614	O75832	O75832;B1AJY5;B1AJY7	PSD10_HUMAN	PSMD10	26S proteasome non-ATPase regulatory subunit 10	4	4242500	4	5585000	24428	519690	0.396643		1.25638e+06	Cytosol	NotCandidate
1615	Q9ULW0	Q9ULW0;Q9ULW0-2	TPX2_HUMAN	TPX2	Targeting protein for Xklp2	4	14825000	4	10275000	85653	517920	-0.528894	358963	129065	Cytosol	NotCandidate
1616	P14735	P14735;P14735-2;A0A7I2V2P6;A0A7I2V3E3;B3KSB8;A0A7I2V3K9;A0A3B3ISG5;A0A7I2YQV5	IDE_HUMAN	IDE	Insulin-degrading enzyme	4	20400000	4	18475000	117968	517460	-0.142995	468631	299835	Cytosol	NotCandidate
1617	Q9H9L3	Q9H9L3	I20L2_HUMAN	ISG20L2	Interferon-stimulated 20 kDa exonuclease-like 2	4	6770000	4	6860000	39154	517396	0.0190527		60686	Nucleus	NotCandidate
1618	Q9BTZ2	P0CG22;Q9BTZ2;Q9BTZ2-4;Q9BTZ2-8;H0YNP7	DHRS4_HUMAN	DHRS4	Dehydrogenase/reductase SDR family member 4	4	5105000	4	4935000	29537	517178	-0.0488609	499955	191672		NotCandidate
1619	Q9BTE3	Q9BTE3;Q9BTE3-2	MCMBP_HUMAN	MCMBP	Mini-chromosome maintenance complex-binding protein	4	12600000	4	10650000	72980	516627	-0.24257	436673	430782	Nucleus	NotCandidate
1620	P09001	P09001;E7ETU7;H0Y9G6;E9PF06	RM03_HUMAN	MRPL3	39S ribosomal protein L3, mitochondrial	4	6662500	4	5900000	38633	516047	-0.175349	456987	136597	Mitochondria	NotCandidate
1621	Q9NV06	Q9NV06;A0A087WT20	DCA13_HUMAN	DCAF13	DDB1- and CUL4-associated factor 13	4	8857500	4	8765000	51402	515634	-0.0151455	510249	237636	Nucleus	NotCandidate
1622	O60664	O60664;O60664-3;O60664-4;K7ERZ3;K7ER39;K7EL96	PLIN3_HUMAN	PLIN3	Perilipin-3	4	8067500	4	8057500	47075	512813	-0.00178939	512178	516101	Endosome	NotCandidate
1623	Q13610	Q13610;B4DJV5	PWP1_HUMAN	PWP1	Periodic tryptophan protein 1 homolog	4	9567500	4	8905000	55828	512811	-0.103526	477301	327973	Nucleus	NotCandidate
1624	O95219	O95219;F8W9T3	SNX4_HUMAN	SNX4	Sorting nexin-4	4	8875000	4	8750000	51909	511607	-0.0204641	504401	115924	Endosome	NotCandidate
1625	P05026	P05026;P05026-2	AT1B1_HUMAN	ATP1B1	Sodium/potassium-transporting ATPase subunit beta-1	4	5990000	4	7012500	35061	511226	0.227373		128163	Plasma.Membrane	NotCandidate
1626	Q9Y3E5	Q9Y3E5;J3KQ48	PTH2_HUMAN	PTRH2	Peptidyl-tRNA hydrolase 2, mitochondrial	4	3277500	4	3517500	19194	510961	0.101955		452435	Mitochondria	Candidate
1627	Q9NX62	Q9NX62	IMPA3_HUMAN	BPNT2	Golgi-resident adenosine 3',5'-bisphosphate 3'-phosphatase	4	6605000	3	6290000	38681	510959	-0.0704985	486590			Candidate
1628	Q6L8Q7	Q6L8Q7;Q6L8Q7-2;F6T1Q0	PDE12_HUMAN	PDE12	2',5'-phosphodiesterase 12	4	11500000	4	12975000	67352	510926	0.174101		431649	Mitochondria	NotCandidate
1629	Q92905	Q92905	CSN5_HUMAN	COPS5	COP9 signalosome complex subunit 5	4	6407500	4	6980000	37579	510216	0.123465		406369	Cytosol	NotCandidate
1630	Q99627	Q99627;Q99627-2;E9PGT6	CSN8_HUMAN	COPS8	COP9 signalosome complex subunit 8	4	3960000	4	6350000	23226	510189	0.681256		1.05011e+06	Cytosol	NotCandidate
1631	Q9NVG8	Q9NVG8;Q9NVG8-3	TBC13_HUMAN	TBC1D13	TBC1 domain family member 13	4	7932500	4	7610000	46554	509875	-0.0598792	489146	117309	Cytosol	NotCandidate
1632	Q13011	Q13011;M0QZW4;M0R248	ECH1_HUMAN	ECH1	Delta(3,5)-Delta(2,4)-dienoyl-CoA isomerase, mitochondrial	4	6102500	4	7435000	35816	509849	0.284932		438797		Candidate
1633	O14681	O14681;O14681-3;E9PL33;E9PLB8;E9PK61;E9PS58;E9PQN7;E9PM05;A0A087WV44	EI24_HUMAN	EI24	Etoposide-induced protein 2.4 homolog	4	6635000	4	4877500	38965	509538	-0.443955	374570	72475.5	Cytosol	NotCandidate
1634	O75381	O75381;O75381-2	PEX14_HUMAN	PEX14	Peroxisomal membrane protein PEX14	4	7007500	4	6270000	41237	508495	-0.160434	454979	254940	Peroxisome	NotCandidate
1635	O43491	O43491;O43491-2;O43491-3;O43491-4;E9PHY5;E9PII3;A0A2R8Y5B3;E9PK52	E41L2_HUMAN	EPB41L2	Band 4.1-like protein 2	4	19100000	4	20250000	112588	507635	0.0843493		601018	Cytosol	NotCandidate
1636	Q9NQ50	Q9NQ50	RM40_HUMAN	MRPL40	39S ribosomal protein L40, mitochondrial	3	4.15333e+06	4	4482500	24490	507480	0.110034		245119	Mitochondria	NotCandidate
1637	Q8IY81	Q8IY81	SPB1_HUMAN	FTSJ3	pre-rRNA 2'-O-ribose RNA methyltransferase FTSJ3	4	16375000	4	16075000	96558	507462	-0.0266762	498165	692783	Nucleus	NotCandidate
1638	Q93008	Q93008;Q93008-3;O00507;O00507-2	USP9X_HUMAN	USP9X	Probable ubiquitin carboxyl-terminal hydrolase FAF-X	4	49175000	4	48525000	290463	506599	-0.0191968	499902	166095	Cytosol	NotCandidate
1639	P51668	Q9Y2X8;P51668;A0A087WW00;C9J9H9	UB2D1_HUMAN;UB2D4_HUMAN	UBE2D1;UBE2D4	Ubiquitin-conjugating enzyme E2 D1	4	2810000	4	4797500	16602	506473	0.771713		101289	Cytosol	Candidate
1640	Q13232	Q13232;H3BMQ7;H3BPD9;H3BRA8	NDK3_HUMAN	NME3	Nucleoside diphosphate kinase 3	4	3217500	4	3512500	19015	506329	0.126558		101085		NotCandidate
1641	Q9UBW8	Q9UBW8	CSN7A_HUMAN	COPS7A	COP9 signalosome complex subunit 7a	4	5117500	4	5142500	30277	505773	0.00703069		261267	Cytosol	NotCandidate
1642	Q9BTD8	Q9BTD8;Q9BTD8-2;Q9BTD8-3;Q9BTD8-4;K7EP90;K7ER08	RBM42_HUMAN	RBM42	RNA-binding protein 42	4	8520000	4	7912500	50414	505707	-0.10672	469649	196060	Cytosol	NotCandidate
1643	Q8NEZ5	Q8NEZ5;Q8NEZ5-3;H3BUC1;H3BVA4;H3BTH6	FBX22_HUMAN	FBXO22	F-box only protein 22	4	7512500	4	7597500	44508	505076	0.0162317		146831	Cytosol	NotCandidate
1644	Q9H0D6	Q9H0D6;Q9H0D6-2	XRN2_HUMAN	XRN2	5'-3' exoribonuclease 2	4	18325000	4	18950000	108582	505006	0.0483847		408103	Nucleus	NotCandidate
1645	Q5J8M3	Q5J8M3;Q5J8M3-2;Q5J8M3-3;H0YMH5;H0YK61;S4R329;H0YNK0;H0YNK8	EMC4_HUMAN	EMC4	ER membrane protein complex subunit 4	4	3390000	4	3645000	20087	505004	0.104634		170986	ER	Candidate
1646	O75477	O75477;B0QZ43	ERLN1_HUMAN	ERLIN1	Erlin-1	4	6607500	4	7690000	39171	504758	0.218879		94929.4	ER	NotCandidate
1647	Q9NZ63	Q9NZ63	TLS1_HUMAN	C9orf78	Telomere length and silencing protein 1 homolog	4	5680000	4	4545000	33688	504526	-0.321611	403710	323952	Cytosol	Candidate
1648	Q96RE7	Q96RE7	NACC1_HUMAN	NACC1	Nucleus accumbens-associated protein 1	4	9647500	4	8715000	57258	504184	-0.146654	455451	90582.3	Cytosol	NotCandidate
1649	Q49A26	Q49A26;Q49A26-2;Q49A26-5;Q49A26-3;K7ELL0;K7EQB2;K7EMM8	GLYR1_HUMAN	GLYR1	Putative oxidoreductase GLYR1	4	10197500	4	10175000	60547	503978	-0.00318671	502866	326897	Nucleus	NotCandidate
1650	P21291	P21291;E9PND2;E9PP21;E9PS42	CSRP1_HUMAN	CSRP1	Cysteine and glycine-rich protein 1	4	3462500	4	2577500	20567	503767	-0.425842	375006		Nucleus	NotCandidate
1651	A6NDU8	A6NDU8	RIMC1_HUMAN	RIMOC1	RAB7A-interacting MON1-CCZ1 complex subunit 1	4	5660000	4	5795000	33620	503766	0.0340066				NotCandidate
1652	Q9HCU5	Q9HCU5;B5MC98	PREB_HUMAN	PREB	Prolactin regulatory element-binding protein	4	7650000	4	8897500	45468	503461	0.21794		200278		NotCandidate
1653	Q9UI09	Q9UI09	NDUAC_HUMAN	NDUFA12	NADH dehydrogenase [ubiquinone] 1 alpha subcomplex subunit 12	4	2877500	4	3692500	17114	503123	0.359782		290310	Mitochondria	NotCandidate
1654	P56556	P56556;R4GN43;A0A2Y9D025	NDUA6_HUMAN	NDUFA6	NADH dehydrogenase [ubiquinone] 1 alpha subcomplex subunit 6	4	2545000	4	2680000	15137	503105	0.0745673		185646	Mitochondria	NotCandidate
1655	Q15527	Q15527	SURF2_HUMAN	SURF2	Surfeit locus protein 2	4	4967500	4	4777500	29618	501872	-0.0562641	482676	120430		NotCandidate
1656	Q8TC07	Q8TC07;Q8TC07-2;Q8TC07-3;C9JA93;F8VV61	TBC15_HUMAN	TBC1D15	TBC1 domain family member 15	4	13325000	4	12675000	79491	501603	-0.0721498	477134	198503	Cytosol	NotCandidate
1657	P36551	P36551;H0YA22	HEM6_HUMAN	CPOX	Oxygen-dependent coproporphyrinogen-III oxidase, mitochondrial	4	8360000	4	7670000	50152	498802	-0.124276	457633	370580	Mitochondria	NotCandidate
1658	Q9H3P2	Q9H3P2;A0A0C4DFX9;H7C0W2;C9JEM7;C9JHL4;H0Y3X6	NELFA_HUMAN	NELFA	Negative elongation factor A	4	9545000	4	10597500	57277	498662	0.150907		157955	Nucleus	NotCandidate
1659	Q8N5F7	Q8N5F7;A0A494C050	NKAP_HUMAN	NKAP	NF-kappa-B-activating protein	4	7832500	4	7980000	47138	497210	0.0269159		178793	Nucleus	NotCandidate
1660	P53992	P53992;G5EA31	SC24C_HUMAN	SEC24C	Protein transport protein Sec24C	4	19625000	4	19800000	118325	496299	0.0128078		191914	Cytosol	NotCandidate
1661	Q8NFW8	Q8NFW8	NEUA_HUMAN	CMAS	N-acylneuraminate cytidylyltransferase	4	8022500	4	10480000	48379	496208	0.385515		143402	Nucleus	NotCandidate
1662	Q5TC12	Q5TC12;Q5TC12-2;Q5TC12-3;A8MRA7;H0YD21;I3L448;H0YEW4	ATPF1_HUMAN	ATPAF1	ATP synthase mitochondrial F1 complex assembly factor 1	4	6040000	4	5782500	36437	496026	-0.0628552	474880	279573	Mitochondria	NotCandidate
1663	O76071	O76071	CIAO1_HUMAN	CIAO1	Probable cytosolic iron-sulfur protein assembly protein CIAO1	4	6270000	4	5945000	37840	495823	-0.0767886	470123	352852	Cytosol	NotCandidate
1664	Q9NX20	Q9NX20	RM16_HUMAN	MRPL16	39S ribosomal protein L16, mitochondrial	4	4712500	4	5230000	28449	495673	0.150318		231585	Mitochondria	NotCandidate
1665	Q9NRZ9	Q9NRZ9;Q9NRZ9-2;Q9NRZ9-3;Q9NRZ9-4;Q9NRZ9-5;Q9NRZ9-6;Q9NRZ9-7;Q9NRZ9-8;F6XU50;A0A0B4J1V9;A0A087WSW7	HELLS_HUMAN	HELLS	Lymphoid-specific helicase	4	16050000	4	6525000	97074	494746	-1.29852	201135	364897	Nucleus	NotCandidate
1666	O75446	O75446	SAP30_HUMAN	SAP30	Histone deacetylase complex subunit SAP30	4	3850000	4	4042500	23306	494315	0.0703893		100340	Nucleus	NotCandidate
1667	Q8N0X7	Q8N0X7	SPART_HUMAN	SPART	Spartin	4	12025000	4	9795000	72833	494046	-0.295919	402427	292608	Cytosol	NotCandidate
1668	Q96FX7	Q96FX7;H0Y2Q1	TRM61_HUMAN	TRMT61A	tRNA (adenine(58)-N(1))-methyltransferase catalytic subunit TRMT61A	4	5175000	4	6615000	31382	493447	0.354182		231329	Nucleus	NotCandidate
1669	Q9UGY1	Q9UGY1;V9GYY5	NOL12_HUMAN	NOL12	Nucleolar protein 12	4	4062500	4	3682500	24663	492899	-0.141682	446794	74324.1	Nucleus	NotCandidate
1670	Q9GZT8	Q9GZT8;Q9GZT8-2;Q9GZT8-3;C9JN42;Q6X734;E7EXA3;B8ZZI0	NIF3L_HUMAN	NIF3L1	NIF3-like protein 1	4	6912500	4	8197500	41968	492864	0.245976		168140	Cytosol	NotCandidate
1671	Q15014	Q15014;Q5JXX1;Q5JXX2	MO4L2_HUMAN	MORF4L2	Mortality factor 4-like protein 2	4	5302500	4	2620000	32308	491113	-1.01711	242662	144568	Nucleus	NotCandidate
1672	P28340	P28340;M0R2B7;A0A087WYJ2;M0QZR8;A0A2R8Y705	DPOD1_HUMAN	POLD1	DNA polymerase delta catalytic subunit	4	20275000	4	20025000	123631	490732	-0.0178997	484681	214632	Nucleus	NotCandidate
1673	Q8N7H5	Q8N7H5;Q8N7H5-2;Q8N7H5-3;B4DGJ5	PAF1_HUMAN	PAF1	RNA polymerase II-associated factor 1 homolog	4	9812500	4	9342500	59976	489568	-0.0708121	466118	183674	Nucleus	NotCandidate
1674	Q96DA6	Q96DA6;Q96DA6-2;A0A2R8Y817;F2Z3A7	TIM14_HUMAN	DNAJC19	Mitochondrial import inner membrane translocase subunit TIM14	4	2042500	4	2785000	12499	488987	0.447341		76464.6	Mitochondria	NotCandidate
1675	Q9NP72	Q9NP72;Q9NP72-2;A0A804HIB9;B7Z4P9;H0Y6T8;A0A8C8NLQ3	RAB18_HUMAN	RAB18	Ras-related protein Rab-18	4	3740000	4	2697500	22977	487067	-0.471415	351300	211209	Cytosol	Candidate
1676	Q53H96	Q53H96;A0A0A0MQS1	P5CR3_HUMAN	PYCR3	Pyrroline-5-carboxylate reductase 3	4	4665000	4	4877500	28663	487013	0.0642648		404009	Cytosol	NotCandidate
1677	Q8TED1	Q8TED1;E7ETY7	GPX8_HUMAN	GPX8	Probable glutathione peroxidase 8	4	3882500	4	4135000	23881	486485	0.0909014		134042		NotCandidate
1678	O14618	O14618;J3KNF4;E9PP76	CCS_HUMAN	CCS	Copper chaperone for superoxide dismutase	4	4717500	4	4382500	29041	486083	-0.106268	451566	116641	Cytosol	NotCandidate
1679	Q9H1D9	Q9H1D9	RPC6_HUMAN	POLR3F	DNA-directed RNA polymerase III subunit RPC6	4	5787500	4	6822500	35684	485320	0.23736		99018.3	Nucleus	NotCandidate
1680	Q13952	Q13952;Q13952-3	NFYC_HUMAN	NFYC	Nuclear transcription factor Y subunit gamma	4	8152500	4	8472500	50302	484971	0.0555452		129050	Nucleus	NotCandidate
1681	Q9Y6Y8	Q9Y6Y8;Q9Y6Y8-2;H7C0V8;H7C4C4	S23IP_HUMAN	SEC23IP	SEC23-interacting protein	4	18000000	4	19475000	111076	484912	0.113626		256185	ER	NotCandidate
1682	Q86SX6	Q86SX6	GLRX5_HUMAN	GLRX5	Glutaredoxin-related protein 5, mitochondrial	4	2692500	4	3055000	16628	484536	0.182226		418828	Mitochondria	NotCandidate
1683	Q9NQT5	Q9NQT5;Q9NQT5-2	EXOS3_HUMAN	EXOSC3	Exosome complex component RRP40	4	4785000	4	6580000	29572	484185	0.459569		728360	Cytosol	NotCandidate
1684	P49840	P49840;P49841;P49841-2;A0A7I2V5M2;M0QYV0;A8MT37;A0A7I2V2P0;A0A7I2V3J4;A0A3B3ITW1;A0A7I2V4X2;A0A7I2V2J2;A0A7I2YQG6;A0A7I2V5G5;A0A7I2YQK0	GSK3A_HUMAN	GSK3A	Glycogen synthase kinase-3 alpha	4	8225000	4	7317500	50981	482768	-0.168665	429502	111946		NotCandidate
1685	Q14683	Q14683;G8JLG1;A0A6Q8PHC3	SMC1A_HUMAN	SMC1A	Structural maintenance of chromosomes protein 1A	4	23100000	4	25225000	143233	482591	0.126961		560885	Nucleus	NotCandidate
1686	Q86UE4	Q86UE4;H0YBE0;H0YB56;E5RJU9	LYRIC_HUMAN	MTDH	Protein LYRIC	4	10290000	4	8675000	63837	482340	-0.246307	406638	571801	Cytosol	NotCandidate
1687	Q13636	Q13636;Q9UL26;J3QR51	RAB31_HUMAN	RAB31	Ras-related protein Rab-31	4	3472500	4	2782500	21569	481751	-0.319593	386025	25408.9	Golgi.membrane.associated	Candidate
1688	Q9NRG9	Q9NRG9;Q9NRG9-2	AAAS_HUMAN	AAAS	Aladin	4	9590000	4	9522500	59574	481695	-0.0101904	478305	135211	Cytosol	NotCandidate
1689	Q9BVL2	Q9BVL2;Q9BVL2-2;Q9BVL2-3;Q5JRG1;H7BYF2	NUP58_HUMAN	NUP58	Nucleoporin p58/p45	4	9800000	4	10462500	60897	481549	0.094374		199863	Cytosol	NotCandidate
1690	Q9UBU9	Q9UBU9;Q9UBU9-2;E9PIN3;E9PLA7;E9PMV7	NXF1_HUMAN	NXF1	Nuclear RNA export factor 1	4	11250000	4	11400000	70182	479664	0.0191088		388800	Cytosol	NotCandidate
1691	Q969V3	Q969V3;Q969V3-2;K7ENM2;K7EMW4	NCLN_HUMAN	NCLN	Nicalin	4	10087500	4	11327500	62974	479328	0.167261		191159	ER	NotCandidate
1692	O95573	O95573;A0A7P0TBB1;A0A7P0TB52;A0A7P0T8L6;A0A7P0TA76	ACSL3_HUMAN	ACSL3	Fatty acid CoA ligase Acsl3	4	12875000	4	12450000	80420	479064	-0.0484267	463250	360206		NotCandidate
1693	P30043	P30043;A0A2R8YEP4	BLVRB_HUMAN	BLVRB	Flavin reductase (NADPH)	4	3537500	4	5045000	22119	478566	0.512124		619866	Cytosol	Candidate
1694	Q5TBB1	Q5TBB1;Q5TBB1-2;A0A2R8Y761;A0A2R8YCJ4;A0A2R8Y4S2;A0A2R8Y459;A0A2R8Y6Q6;A0A2R8YEC1;A0A2R8YGP2;A0A087WZJ6;A0A2R8Y687;A0A2R8Y7R8;A0A2R8Y7Q3;A0A2R8Y6M7;A0A2R8YEB4;A0A2R8YCP1;A0A2R8Y6Y1;A0A2R8YE60;A0A2R8YEH2;A0A087WXR7;A0A2R8YEU9;A0A2R8Y883;A0A2R8YCX2	RNH2B_HUMAN	RNASEH2B	Ribonuclease H2 subunit B	4	5612500	4	6640000	35139	477945	0.24254		184602	Nucleus	NotCandidate
1695	Q9BRT2	Q9BRT2;V5IRT4;Q5TAQ0	UQCC2_HUMAN	UQCC2	Ubiquinol-cytochrome-c reductase complex assembly factor 2	4	2375000	4	2585000	14875	477768	0.122237		151415	Mitochondria	NotCandidate
1696	Q9UJW0	Q9UJW0;Q9UJW0-3;E5RI97	DCTN4_HUMAN	DCTN4	Dynactin subunit 4	4	8350000	4	6910000	52337	477406	-0.27309	395075	232858	Cytosol	NotCandidate
1697	Q9BVJ6	Q9BVJ6	UT14A_HUMAN	UTP14A	U3 small nucleolar RNA-associated protein 14 homolog A	4	14025000	4	13550000	87978	477023	-0.0497079	460867	312125	Nucleus	NotCandidate
1698	O00161	O00161;H3BM38;H3BP15;H3BV99;H3BQY9	SNP23_HUMAN	SNAP23	Synaptosomal-associated protein 23	4	3720000	4	3380000	23354	476642	-0.138279	433078	556368	Plasma.Membrane	NotCandidate
1699	Q8IWA0	Q8IWA0;F8WC81;F8WE20	WDR75_HUMAN	WDR75	WD repeat-containing protein 75	4	15050000	4	16125000	94499	476562	0.0995357		180967	Nucleus	NotCandidate
1700	Q8N6T3	Q8N6T3;Q8N6T3-2;Q8N6T3-3;Q8N6T3-4;Q8N6T3-5;E5RHT6;F8VWH9;F8W1U7;E5RHC5	ARFG1_HUMAN	ARFGAP1	ADP-ribosylation factor GTPase-activating protein 1	4	7097500	4	7177500	44668	475466	0.0161705		314150	Cytosol	NotCandidate
1701	Q9Y676	Q9Y676;A0A0G2JIC6	RT18B_HUMAN	MRPS18B	28S ribosomal protein S18b, mitochondrial	4	4662500	4	5840000	29396	474615	0.324865		358948	Mitochondria	NotCandidate
1702	O43615	O43615;M0QXU7	TIM44_HUMAN	TIMM44	Mitochondrial import inner membrane translocase subunit TIM44	4	8130000	4	10255000	51356	473707	0.335		494052	Mitochondria	NotCandidate
1703	Q9HBM1	Q9HBM1	SPC25_HUMAN	SPC25	Kinetochore protein Spc25	4	4140000	4	2870000	26153	473685	-0.52858	328376	286273	Nucleus	NotCandidate
1704	Q9NW82	Q9NW82;D6RIW8	WDR70_HUMAN	WDR70	WD repeat-containing protein 70	4	11575000	4	11125000	73201	473167	-0.0572069	454772	130250		NotCandidate
1705	Q7Z4W1	Q7Z4W1;J3QL34;J3QRQ2;J3QS36;J3KS22	DCXR_HUMAN	DCXR	L-xylulose reductase	4	4097500	4	5555000	25913	473164	0.439043		582340		NotCandidate
1706	P49406	P49406;H7C2J0	RM19_HUMAN	MRPL19	39S ribosomal protein L19, mitochondrial	4	5302500	4	5622500	33535	473144	0.084539		136716	Mitochondria	NotCandidate
1707	Q15003	Q15003;C9J470;C9JZP1;E9PHA2	CND2_HUMAN	NCAPH	Condensin complex subunit 2	4	13050000	4	12825000	82563	472972	-0.025091	464817	460301	Cytosol	NotCandidate
1708	O95747	Q9UEW8;Q9UEW8-2;O95747;C9JIG9	OXSR1_HUMAN	OXSR1	Serine/threonine-protein kinase OSR1	4	9160000	4	10375000	58022	472404	0.179692		268905	Cytosol	NotCandidate
1709	P61599	P61599;A8MZB2	NAA20_HUMAN	NAA20	N-alpha-acetyltransferase 20	4	3215000	4	3922500	20368	472327	0.286955		102220	Cytosol	NotCandidate
1710	Q86W42	Q86W42;Q86W42-2	THOC6_HUMAN	THOC6	THO complex subunit 6 homolog	4	5915000	4	6612500	37535	471551	0.160818		348750	Nucleus	NotCandidate
1711	Q13547	Q13547;Q5TEE2	HDAC1_HUMAN	HDAC1	Histone deacetylase 1	4	8667500	4	7727500	55103	470684	-0.165614	419637	875497	Nucleus	NotCandidate
1712	O60264	P28370;P28370-2;O60264;B7ZLQ5;A0A0A0MRP6	SMCA5_HUMAN	SMARCA5	SWI/SNF-related matrix-associated actin-dependent regulator of chromatin subfamily A member 5	4	19175000	4	19800000	121905	470679	0.0462739		583305	Nucleus	NotCandidate
1713	Q9NVX2	Q9NVX2	NLE1_HUMAN	NLE1	Notchless protein homolog 1	4	8335000	4	9420000	53320	467763	0.176545		232711	Nucleus	NotCandidate
1714	O75844	O75844;A0A6Q8PHG9;A0A6Q8PH40;A0A6Q8PF67	FACE1_HUMAN	ZMPSTE24	CAAX prenyl protease 1 homolog	4	8557500	4	8355000	54813	467169	-0.0345496	456114	374671	ER	NotCandidate
1715	Q9BVM2	Q9BVM2	DPCD_HUMAN	DPCD	Protein DPCD	3	3.62667e+06	4	3770000	23240	466963	0.0559204		158487		NotCandidate
1716	Q9Y5X1	Q9Y5X1;A0A7P0TBI9;A0A7P0T8Z7;A0A7P0T8C7;A0A7P0T8M2;A0A7P0Z4A5;A0A7P0T8S8;A0A7P0T8Z2;A0A7P0T8D4;A0A7P0Z4A2	SNX9_HUMAN	SNX9	Sorting nexin-9	4	10370000	4	12000000	66592	465980	0.210619		180052	Cytosol	NotCandidate
1717	Q13112	Q13112	CAF1B_HUMAN	CHAF1B	Chromatin assembly factor 1 subunit B	4	9562500	4	11400000	61493	465325	0.253574		245268	Cytosol	NotCandidate
1718	Q13084	Q13084;A2IDC7;A2IDC6;Q4TT37	RM28_HUMAN	MRPL28	39S ribosomal protein L28, mitochondrial	4	4687500	4	4290000	30157	465119	-0.127841	425676	159159	Mitochondria	NotCandidate
1719	P08397	P08397;P08397-2;A0A3F2YNY7;F5H0P4;A0A3B3IRR1	HEM3_HUMAN	HMBS	Porphobilinogen deaminase	4	6110000	4	7205000	39330	464866	0.237826		544133	Cytosol	NotCandidate
1720	Q6EEV4	Q6EEV4;Q6EEV4-2	GL1AD_HUMAN	POLR2M	DNA-directed RNA polymerase II subunit GRINL1A, isoforms 4/5	4	2350000	4	2695000	15131	464741	0.197625		108362	Nucleus	NotCandidate
1721	Q96BN8	Q96BN8;H0Y9T0	OTUL_HUMAN	OTULIN	Ubiquitin thioesterase otulin	4	6250000	4	6967500	40263	464499	0.156785		53435.7	Cytosol	NotCandidate
1722	Q9BTE1	Q9BTE1;Q9BTE1-2;H3BR94	DCTN5_HUMAN	DCTN5	Dynactin subunit 5	4	3122500	4	2887500	20127	464231	-0.112881	429293	225245	Cytosol	NotCandidate
1723	Q9NVN8	Q9NVN8;A0A6I8PS19;A0A6I8PL80	GNL3L_HUMAN	GNL3L	Guanine nucleotide-binding protein-like 3-like protein	4	10165000	4	3665000	65573	463866	-1.47173	167247	175480	Nucleus	NotCandidate
1724	Q9H3P7	Q9H3P7	GCP60_HUMAN	ACBD3	Golgi resident protein GCP60	4	9387500	4	9245000	60593	463594	-0.0220677	456557	770537	Cytosol	Candidate
1725	Q4J6C6	Q4J6C6;Q4J6C6-2;Q4J6C6-3;Q4J6C6-4;H7BZP6;H7C0M0	PPCEL_HUMAN	PREPL	Prolyl endopeptidase-like	4	12975000	4	10237500	83927	462611	-0.341871	365008	149547	Cytosol	NotCandidate
1726	P0CB38	P0CB38	PAB4L_HUMAN	PABPC4L	Polyadenylate-binding protein 4-like	2	6440000	2	3220000	41854	460426	-1	230213	3495.09		NotCandidate
1727	P49643	P49643;A0A5F9ZHU7	PRI2_HUMAN	PRIM2	DNA primase large subunit	4	9040000	4	9040000	58806	459999	0		224652		NotCandidate
1728	Q9UHR6	Q9UHR6	ZNHI2_HUMAN	ZNHIT2	Zinc finger HIT domain-containing protein 2	4	6590000	4	7215000	42884	459834	0.130721		103960		NotCandidate
1729	Q6IN85	Q6IN85;Q6IN85-2;Q6IN85-4;Q6IN85-5;H0YIY8;G3V5Z3	P4R3A_HUMAN	PPP4R3A	Serine/threonine-protein phosphatase 4 regulatory subunit 3A	4	14650000	4	15575000	95368	459669	0.0883315		184466	Cytosol	NotCandidate
1730	Q9BPU6	Q9BPU6	DPYL5_HUMAN	DPYSL5	Dihydropyrimidinase-related protein 5	4	9422500	4	8615000	61421	459050	-0.129259	419710	304228	Cytosol	NotCandidate
1731	P36507	Q02750;Q02750-2;P36507;H3BRW9;A0A1B0GUL7;G5E9C7	MP2K2_HUMAN	MAP2K2	Dual specificity mitogen-activated protein kinase kinase 2	4	6810000	4	7002500	44424	458712	0.0402153		429364	Cytosol	NotCandidate
1732	P48723	P48723	HSP13_HUMAN	HSPA13	Heat shock 70 kDa protein 13	4	7945000	4	6280000	51927	457837	-0.339283	361890	64722.2	ER	NotCandidate
1733	Q8N806	Q8N806;H0YJA0;E9PCJ7;G3V3Q6;H0YJM2	UBR7_HUMAN	UBR7	Putative E3 ubiquitin-protein ligase UBR7	4	7337500	4	8230000	47999	457432	0.165604		193041		NotCandidate
1734	Q9BU02	Q9BU02	THTPA_HUMAN	THTPA	Thiamine-triphosphatase	4	3905000	4	3980000	25566	457055	0.0274459		180959	Cytosol	NotCandidate
1735	Q15006	Q15006	EMC2_HUMAN	EMC2	ER membrane protein complex subunit 2	4	5317500	4	5302500	34834	456788	-0.00407541	455499	348670	Cytosol	NotCandidate
1736	Q9H0E2	Q9H0E2;Q9H0E2-2;E9PQ25;E9PP67;E7EN89	TOLIP_HUMAN	TOLLIP	Toll-interacting protein	4	4622500	4	5727500	30282	456776	0.309232		128318	Cytosol	NotCandidate
1737	Q9BUI4	Q9BUI4;E9PHH9	RPC3_HUMAN	POLR3C	DNA-directed RNA polymerase III subunit RPC3	4	9247500	4	7345000	60612	456537	-0.332301	362613	121739	Nucleus	NotCandidate
1738	Q9UNN5	Q9UNN5;Q9UNN5-2;B1ANM7;B3KT28	FAF1_HUMAN	FAF1	FAS-associated factor 1	4	11250000	4	11400000	73954	455199	0.0191088		209701	Nucleus	NotCandidate
1739	Q15750	Q15750;Q15750-2	TAB1_HUMAN	TAB1	TGF-beta-activated kinase 1 and MAP3K7-binding protein 1	4	8300000	4	7837500	54644	454513	-0.0827178	429186	205755		NotCandidate
1740	Q9Y606	Q9Y606;Q9Y606-2;F5H1S9;G8JLB3	TRUA_HUMAN	PUS1	tRNA pseudouridine synthase A	4	7185000	4	8795000	47470	452916	0.291695		166724	Cytosol	NotCandidate
1741	Q9UN37	Q9UN37	VPS4A_HUMAN	VPS4A	Vacuolar protein sorting-associated protein 4A	4	7397500	4	6830000	48898	452694	-0.115152	417965	236822	Endosome	NotCandidate
1742	O43719	O43719	HTSF1_HUMAN	HTATSF1	HIV Tat-specific factor 1	4	12975000	4	13700000	85853	452233	0.0784414		493556	Nucleus	NotCandidate
1743	Q7Z6M1	Q7Z6M1;Q5T1S5;Q5T1S4	RABEK_HUMAN	RABEPK	Rab9 effector protein with kelch motifs	4	6115000	4	7535000	40565	451082	0.301255		105858	Endosome	NotCandidate
1744	Q9HAV4	Q9HAV4;H0Y9I3	XPO5_HUMAN	XPO5	Exportin-5	4	20500000	4	19175000	136311	450022	-0.0963973	420935	362413	Cytosol	NotCandidate
1745	P29992	P29992;K7EL62	GNA11_HUMAN	GNA11	Guanine nucleotide-binding protein subunit alpha-11	4	6320000	4	6145000	42123	448961	-0.0405115	436529	102657	Cytosol	NotCandidate
1746	Q8IYB3	Q8IYB3;Q8IYB3-2;A9Z1X7;M0R088;E9PCT1	SRRM1_HUMAN	SRRM1	Serine/arginine repetitive matrix protein 1	4	15350000	4	17250000	102335	448843	0.168358		188684	Nucleus	NotCandidate
1747	Q9UM13	Q9UM13;D6R9Q5;A0A286YEY6;D6RA92;A0A3B3ISY7;D6RD74	APC10_HUMAN	ANAPC10	Anaphase-promoting complex subunit 10	4	3187500	4	2955000	21252	448808	-0.109267	416072	82523.6		NotCandidate
1748	Q6I9Y2	Q6I9Y2	THOC7_HUMAN	THOC7	THO complex subunit 7 homolog	4	3557500	4	3812500	23743	448353	0.0998736		218974	Cytosol	NotCandidate
1749	O15126	O15126;O15126-2;A0A087WTX8;A0A087WXB0;A0A087WZA6	SCAM1_HUMAN	SCAMP1	Secretory carrier-associated membrane protein 1	4	5677500	4	5442500	37920	448022	-0.0609863	429478	250329	Endosome	Candidate
1750	A6NIH7	A6NIH7;Q13432;Q13432-2;C9JSK0;K7EN86;K7EJU3	U119B_HUMAN	UNC119B	Protein unc-119 homolog B	4	4210000	4	5095000	28137	447729	0.275262		88115.6		NotCandidate
1751	Q6P2Q9	Q6P2Q9;I3L0J9	PRP8_HUMAN	PRPF8	Pre-mRNA-processing-splicing factor 8	4	40875000	4	35625000	273600	447046	-0.198329	389627	720889	Nucleus	NotCandidate
1752	Q9Y2T2	Q9Y2T2	AP3M1_HUMAN	AP3M1	AP-3 complex subunit mu-1	4	7007500	4	7025000	46939	446725	0.00359839		169498	Cytosol	NotCandidate
1753	Q03701	Q03701	CEBPZ_HUMAN	CEBPZ	CCAAT/enhancer-binding protein zeta	4	18000000	4	19225000	120974	445237	0.0949867		289206	Nucleus	NotCandidate
1754	P51812	P51812;B1AXG1;A0A2R8Y603;B7ZB17;B4DG22	KS6A3_HUMAN	RPS6KA3	Ribosomal protein S6 kinase alpha-3	4	12450000	4	14125000	83736	444905	0.182105		87040.1	Cytosol	NotCandidate
1755	K7ELL7	K7ELL7	K7ELL7_HUMAN	PRKCSH	Glucosidase 2 subunit beta	4	8945000	4	6702500	60192	444685	-0.416382	333203	2.00465e+06	ER	NotCandidate
1756	Q15269	Q15269;A0A0B4J2E5	PWP2_HUMAN	PWP2	Periodic tryptophan protein 2 homolog	4	15225000	4	15100000	102452	444680	-0.0118937	441029	166694	Nucleus	NotCandidate
1757	P82914	P82914	RT15_HUMAN	MRPS15	28S ribosomal protein S15, mitochondrial	4	4430000	4	4302500	29842	444208	-0.0421315	431423	160244	Mitochondria	NotCandidate
1758	P02788	P02788;P02788-2;E7EQB2;E7ER44	TRFL_HUMAN	LTF	Lactotransferrin	4	11600000	4	11032500	78182	443978	-0.0723651	422258		Cytosol	NotCandidate
1759	Q9BW27	Q9BW27;Q9BW27-2;Q9BW27-3;J3QLV0;J3QL54;J3KT10;J3QLH0;J3QLD4	NUP85_HUMAN	NUP85	Nuclear pore complex protein Nup85	4	11130000	4	11725000	75019	443950	0.0751343		232732	Cytosol	NotCandidate
1760	O43464	O43464;O43464-2;O43464-3;A0A0C4DG44	HTRA2_HUMAN	HTRA2	Serine protease HTRA2, mitochondrial	4	7237500	4	8050000	48841	443419	0.153497		60995.4		NotCandidate
1761	Q9BVC5	Q9BVC5;Q9BVC5-2;C9J4K0	ASHWN_HUMAN	C2orf49	Ashwin	4	3827500	4	4142500	25858	442926	0.114099		95164.5		NotCandidate
1762	Q9ULP9	Q9ULP9;Q9ULP9-2;H3BV07;H3BQ06;A0A0D9SFR5;A0A2R8Y518	TBC24_HUMAN	TBC1D24	TBC1 domain family member 24	4	9312500	4	11750000	62919	442889	0.33542		44382.7	Cytosol	NotCandidate
1763	Q6PD74	Q6PD74	AAGAB_HUMAN	AAGAB	Alpha- and gamma-adaptin-binding protein p34	4	5115000	4	4760000	34594	442441	-0.103773	411734	171473	Cytosol	NotCandidate
1764	P61006	Q92930;P61006;P61006-2;H0YLJ8;H0YL94;H0YMN7;H0YNE9	RAB8A_HUMAN	RAB8A	Ras-related protein Rab-8A	4	3497500	4	3250000	23668	442188	-0.105884	410896	328836	Endosome	Candidate
1765	O95684	O95684;O95684-2;A0A087WV25	CEP43_HUMAN	CEP43	Centrosomal protein 43	4	6357500	4	7220000	43065	441746	0.183539				NotCandidate
1766	O15294	O15294;O15294-2;O15294-3;O15294-4	OGT1_HUMAN	OGT	UDP-N-acetylglucosamine--peptide N-acetylglucosaminyltransferase 110 kDa subunit	4	17250000	4	10407500	116925	441461	-0.728973	266348	385883	Cytosol	NotCandidate
1767	Q9BXK1	Q9BXK1	KLF16_HUMAN	KLF16	Krueppel-like factor 16	4	3750000	4	2752500	25431	441244	-0.446148	323873	90520.7	Nucleus	NotCandidate
1768	Q8IZL8	Q8IZL8;I3L445;E7EV54;I3L4P1;C9JFV4	PELP1_HUMAN	PELP1	Proline-, glutamic acid- and leucine-rich protein 1	4	17650000	4	18925000	119700	441226	0.100625		187890	Cytosol	NotCandidate
1769	Q9P035	Q9P035;H3BS72;H3BPZ1	HACD3_HUMAN	HACD3	Very-long-chain (3R)-3-hydroxyacyl-CoA dehydratase 3	4	6357500	4	6832500	43160	440773	0.103954		835133	ER	NotCandidate
1770	P41208	P41208	CETN2_HUMAN	CETN2	Centrin-2	4	2905000	3	2.01667e+06	19738	440406	-0.526566	305732	408222	Cytosol	NotCandidate
1771	Q8IX12	Q8IX12;Q8IX12-2;A0A0C4DGG8;F5H3E1;F5H1H2;F5H2E6	CCAR1_HUMAN	CCAR1	Cell division cycle and apoptosis regulator protein 1	4	19500000	4	23900000	132821	439317	0.293536		272313	Cytosol	NotCandidate
1772	P78316	P78316;P78316-2;E9PFK5	NOP14_HUMAN	NOP14	Nucleolar protein 14	4	14325000	4	13425000	97668	438887	-0.0936131	411313	282680	Nucleus	NotCandidate
1773	Q9NYK5	Q9NYK5;Q9NYK5-2;C9JG87	RM39_HUMAN	MRPL39	39S ribosomal protein L39, mitochondrial	4	5672500	4	6385000	38712	438470	0.170702		238733	Mitochondria	NotCandidate
1774	Q53FT3	Q53FT3;E9PPG8;A0A087WYW7	HIKES_HUMAN	HIKESHI	Protein Hikeshi	4	3162500	4	3610000	21628	437547	0.190933		491756	Cytosol	NotCandidate
1775	P34741	P34741;E9PBI9;E5RHU3;E5RJB8;E7ESK6	SDC2_HUMAN	SDC2	Syndecan-2	4	3240000	4	2257500	22160	437508	-0.521268	304838	50880.9		NotCandidate
1776	Q9P000	Q9P000;E9PJ95	COMD9_HUMAN	COMMD9	COMM domain-containing protein 9	4	3187500	4	2060000	21819	437145	-0.629781	282516	321564	Cytosol	NotCandidate
1777	P14649	P14649	MYL6B_HUMAN	MYL6B	Myosin light chain 6B	4	3317500	4	3080000	22764	436087	-0.107166	404867	229875		NotCandidate
1778	P51003	P51003;G3XAH6	PAPOA_HUMAN	PAPOLA	Poly(A) polymerase alpha	4	12050000	4	11575000	82843	435253	-0.058021	418096	185778	Cytosol	NotCandidate
1779	Q9H4L4	Q9H4L4;J3QRE4;A0A087WV50;A0A087X0R7;J3QL36	SENP3_HUMAN	SENP3	Sentrin-specific protease 3	4	9447500	4	10032500	65010	434858	0.0866766		191885	Cytosol	NotCandidate
1780	Q96RP9	Q96RP9;Q96RP9-2	EFGM_HUMAN	GFM1	Elongation factor G, mitochondrial	4	12127500	4	12030000	83471	434757	-0.0116455	431261	306528	Mitochondria	NotCandidate
1781	Q8IWD4	Q8IWD4;Q8IWD4-2;Q8IWD4-3;Q8IWD4-4;B0QYH3	CC117_HUMAN	CCDC117	Coiled-coil domain-containing protein 117	4	4430000	4	3687500	30541	434041	-0.264664	361293	161085	Cytosol	NotCandidate
1782	Q8NC60	Q8NC60	NOA1_HUMAN	NOA1	Nitric oxide-associated protein 1	4	11380000	4	8175000	78458	434026	-0.47721	311789	57500.3	Mitochondria	NotCandidate
1783	Q13618	Q13618;Q13618-2;H7C1L6	CUL3_HUMAN	CUL3	Cullin-3	4	12875000	4	12975000	88930	433221	0.0111621		242972	Cytosol	NotCandidate
1784	Q9ULX6	Q9ULX6;V9GZ50;A0A7P0T847;A0A7P0TAE3;A0A7P0TAJ5;A0A7P0T9N5;A0A7P0TBP0;M0R010;M0QYT7;M0R1Y5;A0A7P0TAD3	AKP8L_HUMAN	AKAP8L	A-kinase anchor protein 8-like	4	10365000	4	11700000	71640	432937	0.174788		247148	Cytosol	NotCandidate
1785	Q9H7B2	Q9H7B2;Q5VXN0	RPF2_HUMAN	RPF2	Ribosome production factor 2 homolog	4	5142500	4	4952500	35583	432456	-0.0543129	416478	515791	Nucleus	NotCandidate
1786	Q8IVD9	Q8IVD9	NUDC3_HUMAN	NUDCD3	NudC domain-containing protein 3	4	5887500	4	5090000	40822	431566	-0.209989	373108	150525		NotCandidate
1787	Q96L92	Q96L92;Q96L92-3;Q96L92-2;A0A2R8Y8A7;A0A5H1ZRP6	SNX27_HUMAN	SNX27	Sorting nexin-27	4	8835000	4	8467500	61265	431524	-0.0612941	413574	167247	Endosome	NotCandidate
1788	Q12788	Q12788	TBL3_HUMAN	TBL3	Transducin beta-like protein 3	4	12825000	4	14275000	89035	431030	0.154532		332126	Nucleus	NotCandidate
1789	Q8WU79	Q8WU79;Q8WU79-2;Q8WU79-3;A0A087WV97	SMAP2_HUMAN	SMAP2	Stromal membrane-associated protein 2	4	6735000	4	6057500	46786	430757	-0.152955	387425	131768	Cytosol	NotCandidate
1790	Q99470	Q99470	SDF2_HUMAN	SDF2	Stromal cell-derived factor 2	4	3312500	4	3325000	23026	430475	0.00543389		61128.9		Candidate
1791	Q5VWZ2	Q5VWZ2;Q5VWZ2-2	LYPL1_HUMAN	LYPLAL1	Lysophospholipase-like protein 1	4	3777500	4	5257500	26316	429532	0.476945		245551	Cytosol	NotCandidate
1792	O75694	O75694;O75694-2;E9PF10	NU155_HUMAN	NUP155	Nuclear pore complex protein Nup155	4	22275000	4	19275000	155199	429476	-0.208695	371634	291454	Cytosol	NotCandidate
1793	Q5QJE6	Q5QJE6	TDIF2_HUMAN	DNTTIP2	Deoxynucleotidyltransferase terminal-interacting protein 2	4	12100000	4	12175000	84469	428646	0.00891472		289430	Nucleus	NotCandidate
1794	Q9Y5R8	Q9Y5R8;I3L3V5;I3L3S0;I3L1R8	TPPC1_HUMAN	TRAPPC1	Trafficking protein particle complex subunit 1	4	2410000	4	1750000	16832	428442	-0.461678	311109	60593.3	Golgi.membrane.associated	NotCandidate
1795	O75312	O75312;H7BZM7;H7C0E5	ZPR1_HUMAN	ZPR1	Zinc finger protein ZPR1	4	7290000	4	7400000	50925	428358	0.0216065		263478	Cytosol	Candidate
1796	O43181	O43181	NDUS4_HUMAN	NDUFS4	NADH dehydrogenase [ubiquinone] iron-sulfur protein 4, mitochondrial	4	2875000	3	3.22333e+06	20108	427838	0.164991		196993	Mitochondria	NotCandidate
1797	Q9BQC3	Q9BQC3;Q9BQC3-3;H0YCR5	DPH2_HUMAN	DPH2	2-(3-amino-3-carboxypropyl)histidine synthase subunit 2	4	7435000	4	7952500	52083	427165	0.0970757		168035		NotCandidate
1798	O00625	O00625	PIR_HUMAN	PIR	Pirin	4	4580000	4	4050000	32113	426771	-0.177426	377385	214060	Cytosol	NotCandidate
1799	Q9NXH9	Q9NXH9;Q9NXH9-2;K7EMZ2;K7EQQ8	TRM1_HUMAN	TRMT1	tRNA (guanine(26)-N(2))-dimethyltransferase	4	10300000	4	10875000	72234	426684	0.0783711		154519		NotCandidate
1800	Q9NZW5	Q9NZW5;B8ZZG1	PALS2_HUMAN	PALS2	Protein PALS2	4	8690000	4	11125000	61117	425469	0.356377				NotCandidate
1801	P49674	P48730;P48730-2;P49674;H0Y645;B0QY35;A0A669KBC0;B0QY34;J3QQI9;H7BYT1;B0QY36	KC1E_HUMAN	CSNK1E	Casein kinase I isoform epsilon	4	6727500	4	3247500	47315	425467	-1.05074	205381	51238.1	Cytosol	NotCandidate
1802	Q8WZ82	Q8WZ82	OVCA2_HUMAN	OVCA2	Esterase OVCA2	4	3470000	4	3990000	24418	425236	0.201453		140152		Candidate
1803	Q9Y2S7	Q9Y2S7	PDIP2_HUMAN	POLDIP2	Polymerase delta-interacting protein 2	4	5970000	4	7205000	42033	425005	0.271267		243955	Nucleus	NotCandidate
1804	Q9BT09	Q9BT09	CNPY3_HUMAN	CNPY3	Protein canopy homolog 3	4	4365000	4	4757500	30748	424794	0.124222		70974.4	ER	Candidate
1805	Q14151	Q14151	SAFB2_HUMAN	SAFB2	Scaffold attachment factor B2	4	15250000	4	17650000	107473	424601	0.210859		529101	Cytosol	NotCandidate
1806	P07320	P07320	CRGD_HUMAN	CRYGD	Gamma-crystallin D	2	2930000	4	2815000	20738	422777	-0.0577657	406183	55118.4		NotCandidate
1807	O75643	O75643;A0A494C1A5	U520_HUMAN	SNRNP200	U5 small nuclear ribonucleoprotein 200 kDa helicase	4	34500000	4	32375000	244508	422218	-0.0917162	396212	770177	Nucleus	NotCandidate
1808	Q9P0I2	Q9P0I2;Q9P0I2-2;C9JLM9	EMC3_HUMAN	EMC3	ER membrane protein complex subunit 3	4	4225000	4	3950000	29952	422096	-0.0970987	394622	186667		NotCandidate
1809	O43837	O43837;O43837-2;A0A087WZN1;A0A087X2E5	IDH3B_HUMAN	IDH3B	Isocitrate dehydrogenase [NAD] subunit beta, mitochondrial	4	5942500	4	6565000	42184	421533	0.143725		629789	Mitochondria	NotCandidate
1810	Q13523	Q13523;H0YDJ3	PRP4B_HUMAN	PRPF4B	Serine/threonine-protein kinase PRP4 homolog	4	16475000	4	19075000	116987	421404	0.211405		182432	Nucleus	NotCandidate
1811	Q9NTJ3	Q9NTJ3;Q9NTJ3-2;E9PD53	SMC4_HUMAN	SMC4	Structural maintenance of chromosomes protein 4	4	20725000	4	20850000	147182	421357	0.00867528		514547	Cytosol	NotCandidate
1812	Q8N6M0	Q8N6M0;Q8N6M0-2;A0A087X0W9	OTU6B_HUMAN	OTUD6B	Deubiquitinase OTUD6B	4	4757500	4	4680000	33813	421023	-0.0236951	414164	294283		NotCandidate
1813	O43665	O43665;O43665-1;O43665-2	RGS10_HUMAN	RGS10	Regulator of G-protein signaling 10	4	2982500	4	3305000	21210	420775	0.148128		167544	Cytosol	NotCandidate
1814	P04040	P04040	CATA_HUMAN	CAT	Catalase	4	8395000	4	7090000	59756	420387	-0.243745	355038	293618	Peroxisome	NotCandidate
1815	Q9BQ39	Q9BQ39	DDX50_HUMAN	DDX50	ATP-dependent RNA helicase DDX50	4	11550000	4	11425000	82565	418597	-0.0156987	414067	225603	Nucleus	NotCandidate
1816	Q6YP21	Q6YP21;Q6YP21-3;A0A0A0MRN7	KAT3_HUMAN	KYAT3	Kynurenine--oxoglutarate transaminase 3	4	7185000	4	8837500	51400	418287	0.29865		200304		NotCandidate
1817	P07686	P07686	HEXB_HUMAN	HEXB	Beta-hexosaminidase subunit beta	4	8822500	4	10327500	63137	418137	0.227232		152618	Lysosome	Candidate
1818	Q9BYD6	Q9BYD6;H0Y8N7	RM01_HUMAN	MRPL1	39S ribosomal protein L1, mitochondrial	4	5135000	4	6060000	36909	416312	0.238954		294926	Mitochondria	NotCandidate
1819	Q7L2J0	Q7L2J0;Q7L2J0-2	MEPCE_HUMAN	MEPCE	7SK snRNA methylphosphate capping enzyme	4	10325000	4	11550000	74355	415519	0.161751		144014		NotCandidate
1820	Q8WTS6	Q8WTS6;D6RJA0	SETD7_HUMAN	SETD7	Histone-lysine N-methyltransferase SETD7	4	5647500	4	5812500	40721	415000	0.0415464		184786	Nucleus	NotCandidate
1821	O60547	O60547;O60547-2	GMDS_HUMAN	GMDS	GDP-mannose 4,6 dehydratase	4	5810000	4	6312500	41950	414433	0.119673		117207		NotCandidate
1822	P49642	P49642;F8VSB2;A0A5F9ZHB6;F8VNY2	PRI1_HUMAN	PRIM1	DNA primase small subunit	4	6910000	4	7365000	49902	414353	0.0919998		206456		NotCandidate
1823	Q5T653	Q5T653;A0A669KAX9;C9IY40	RM02_HUMAN	MRPL2	39S ribosomal protein L2, mitochondrial	4	4610000	4	5180000	33301	414242	0.168185		92490.3	Mitochondria	NotCandidate
1824	Q13043	Q13043;Q13043-2;A0A087WVN8	STK4_HUMAN	STK4	Serine/threonine-protein kinase 4	4	7677500	4	6047500	55630	412973	-0.344298	325295	135994	Cytosol	NotCandidate
1825	P31040	P31040;A0A494C1T6;D6RFM5	SDHA_HUMAN	SDHA	Succinate dehydrogenase [ubiquinone] flavoprotein subunit, mitochondrial	4	10022500	4	13375000	72692	412572	0.416296		765274	Mitochondria	NotCandidate
1826	Q9NZM5	Q9NZM5;M0QX73	NOP53_HUMAN	NOP53	Ribosome biogenesis protein NOP53	4	7477500	4	6702500	54389	411392	-0.157857	368754	208605		NotCandidate
1827	Q969T7	Q969T7;Q969T7-2;E5RH64	5NT3B_HUMAN	NT5C3B	7-methylguanosine phosphate-specific 5'-nucleotidase	4	4725000	4	4845000	34389	411143	0.0361823		196942	Cytosol	NotCandidate
1828	Q9NUJ1	Q9NUJ1;Q9NUJ1-2	ABHDA_HUMAN	ABHD10	Palmitoyl-protein thioesterase ABHD10, mitochondrial	4	4650000	4	6310000	33933	410054	0.440409		763591	Mitochondria	NotCandidate
1829	Q9Y5U2	Q9Y5U2;Q9Y5U2-2;C9JJV1;A6NCC9;C9JHT9;E9PME3	TSSC4_HUMAN	TSSC4	Protein TSSC4	4	4700000	4	6475000	34326	409718	0.462219		86947.7		NotCandidate
1830	P42224	P42224;P42224-2;A0A669KB75;A0A669KBI6;A0A669KB52;E7EPD2;A0A669KBA4;A0A669KB56;J3KPM9;A0A669KB53;A0A669KB68	STAT1_HUMAN	STAT1	Signal transducer and activator of transcription 1-alpha/beta	4	11950000	4	10440000	87335	409440	-0.194889	357703	231109	Cytosol	Candidate
1831	Q8N5I9	Q8N5I9;A0A087WT30	NOPC1_HUMAN	NOPCHAP1	NOP protein chaperone 1	4	2752500	4	1622500	20123	409303	-0.762524	241270			NotCandidate
1832	Q96EU6	Q96EU6;Q96EU6-2	RRP36_HUMAN	RRP36	Ribosomal RNA processing protein 36 homolog	4	4072500	4	3372500	29823	408621	-0.272096	338385	45746.3	Nucleus	NotCandidate
1833	Q14181	Q14181;A0A3B3ITS5	DPOA2_HUMAN	POLA2	DNA polymerase alpha subunit B	4	8985000	4	11050000	65948	407687	0.298456		249843	Nucleus	NotCandidate
1834	Q07960	Q07960;H0YE29	RHG01_HUMAN	ARHGAP1	Rho GTPase-activating protein 1	4	6870000	4	6662500	50436	407593	-0.0442465	395282	207545	Cytosol	Candidate
1835	Q9NY61	Q9NY61;A0A7P0T868;A0A087WTH8;A0A7P0TAR0;A0A0J9YWE9;A0A087WWS8;A0A7P0TBI0;A0A7P0Z4P2	AATF_HUMAN	AATF	Protein AATF	4	8592500	4	9402500	63133	407262	0.129966		314659	Nucleus	NotCandidate
1836	Q9H875	Q9H875;Q9H875-2	PKRI1_HUMAN	PRKRIP1	PRKR-interacting protein 1	4	2852500	4	3207500	20997	406517	0.169222		52784.9	Nucleus	NotCandidate
1837	Q14008	Q14008;Q14008-2;Q14008-3;H0YDX5	CKAP5_HUMAN	CKAP5	Cytoskeleton-associated protein 5	4	30525000	4	26050000	225495	405069	-0.228708	345686	294294	Cytosol	Candidate
1838	Q86Y56	Q86Y56;Q86Y56-2;H0Y650	DAAF5_HUMAN	DNAAF5	Dynein axonemal assembly factor 5	4	12650000	4	10550000	93521	404755	-0.261894	337562	228698	Cytosol	NotCandidate
1839	P42574	P42574;A8MVM1	CASP3_HUMAN	CASP3	Caspase-3	4	4272500	4	5642500	31608	404479	0.401254		184747	Cytosol	NotCandidate
1840	O95202	O95202	LETM1_HUMAN	LETM1	Mitochondrial proton/calcium exchanger protein	4	11255000	4	12925000	83354	404045	0.199598		455196	Mitochondria	NotCandidate
1841	P42696	P42696;A2A2V2	RBM34_HUMAN	RBM34	RNA-binding protein 34	4	6557500	4	5990000	48565	404041	-0.13059	369074	411838	Nucleus	NotCandidate
1842	Q96JJ7	Q96JJ7;Q96JJ7-2;B4DIE3	TMX3_HUMAN	TMX3	Protein disulfide-isomerase TMX3	4	6997500	4	7977500	51872	403664	0.189097		88079.4	ER	NotCandidate
1843	O94992	O94992	HEXI1_HUMAN	HEXIM1	Protein HEXIM1	4	5480000	4	6022500	40623	403663	0.136187		255266	Cytosol	NotCandidate
1844	Q14203	Q14203;Q14203-2;Q14203-3;Q14203-4;Q14203-5;Q14203-6;A0A7P0Z4C3;A0A804CDA6;E7EX90;Q6AWB1	DCTN1_HUMAN	DCTN1	Dynactin subunit 1	4	19100000	4	18525000	141695	403357	-0.0440991	391214	602916	Cytosol	NotCandidate
1845	P17655	P17655	CAN2_HUMAN	CAPN2	Calpain-2 catalytic subunit	4	10765000	4	12100000	79995	402682	0.168659		234962	Cytosol	NotCandidate
1846	Q13641	Q13641	TPBG_HUMAN	TPBG	Trophoblast glycoprotein	4	6185000	4	5132500	46032	402060	-0.269112	333641	15737.6	Plasma.Membrane	NotCandidate
1847	Q8WW59	Q8WW59	SPRY4_HUMAN	SPRYD4	SPRY domain-containing protein 4	4	3102500	4	3805000	23129	401389	0.294465		75044.9		Candidate
1848	Q01780	Q01780;Q01780-2	EXOSX_HUMAN	EXOSC10	Exosome component 10	4	13500000	4	14025000	100831	400636	0.0550414		312971	Cytosol	NotCandidate
1849	Q9BQ69	Q9BQ69;A0A6Q8PH91	MACD1_HUMAN	MACROD1	ADP-ribose glycohydrolase MACROD1	4	4752500	4	6662500	35505	400537	0.487377		105576	Nucleus	NotCandidate
1850	Q13427	Q13427;Q13427-2;E9PG73;A0A7I2V5Q5;A0A7I2V629;A0A7I2V4W3;C9J679;C9JN15	PPIG_HUMAN	PPIG	Peptidyl-prolyl cis-trans isomerase G	4	11850000	4	13925000	88617	400140	0.23279		174986	Nucleus	NotCandidate
1851	Q9BZK7	Q9BQ87;Q9BZK7;O60907;O60907-2;A0A804HJZ5;A0A494C153;A0A0D9SF63;A0A2R8YFW3	TBL1R_HUMAN	TBL1XR1	F-box-like/WD repeat-containing protein TBL1XR1	4	7420000	4	9062500	55595	399373	0.28849		148632	Nucleus	NotCandidate
1852	Q9H3U1	Q9H3U1;Q9H3U1-2;A0A1W2PNX8	UN45A_HUMAN	UNC45A	Protein unc-45 homolog A	4	13750000	4	10800000	103077	399164	-0.3484	313525	262104	Cytosol	NotCandidate
1853	O95639	O95639;O95639-2;O95639-3;B7Z7B0;H7C419;C9JEV9	CPSF4_HUMAN	CPSF4	Cleavage and polyadenylation specificity factor subunit 4	4	4032500	4	4892500	30255	398830	0.278897		143441	Nucleus	NotCandidate
1854	O75521	O75521;O75521-2;A0A0C4DGA2	ECI2_HUMAN	ECI2	Enoyl-CoA delta isomerase 2	4	5805000	4	6330000	43585	398543	0.124909		484327		NotCandidate
1855	Q96S44	Q96S44	PRPK_HUMAN	TP53RK	EKC/KEOPS complex subunit TP53RK	4	3750000	4	4302500	28160	398482	0.198285		170145	Cytosol	NotCandidate
1856	Q92785	Q92785;Q92785-2;J3KMZ8	REQU_HUMAN	DPF2	Zinc finger protein ubi-d4	4	5877500	4	6010000	44155	398312	0.0321624		128097	Cytosol	NotCandidate
1857	Q6Y7W6	Q6Y7W6;Q6Y7W6-3;Q6Y7W6-4;Q6Y7W6-5;E7ESB6;I1E4Y6;C9JHW1;F8WCD5;C9JRZ2;C9J0V6;C9JPV7;C9JHT0;C9JXQ0	GGYF2_HUMAN	GIGYF2	GRB10-interacting GYF protein 2	4	19975000	4	18475000	150070	398294	-0.112621	368384	254527		NotCandidate
1858	Q01433	Q01433;Q01433-2;Q01433-3;Q01433-4;Q01433-5;A0A804H2H4;A0A7P0Z4H6;A0A590UJX5;A0A5F9UK94;A0A804CCZ3;A0A590UK85;H0YF16;H0Y360	AMPD2_HUMAN	AMPD2	AMP deaminase 2	4	13400000	4	14500000	100688	398233	0.11382		109690		NotCandidate
1859	Q7L523	Q5VZM2;Q5VZM2-2;Q7L523;Q5VZM0	RRAGA_HUMAN	RRAGA	Ras-related GTP-binding protein A	4	4857500	4	3565000	36566	397508	-0.446312	291738	22049.1	Lysosome	NotCandidate
1860	P09543	P09543;P09543-2	CN37_HUMAN	CNP	2',3'-cyclic-nucleotide 3'-phosphodiesterase	4	6312500	4	6225000	47579	397006	-0.0201376	391503	310834		NotCandidate
1861	Q9NX00	Q9NX00	TM160_HUMAN	TMEM160	Transmembrane protein 160	4	2607500	4	2685000	19658	396913	0.0422548		6544.42		NotCandidate
1862	Q13144	Q13144;A0A3B3IUB1	EI2BE_HUMAN	EIF2B5	Translation initiation factor eIF-2B subunit epsilon	4	10660000	4	10950000	80380	396844	0.0387234		163758		NotCandidate
1863	Q9H0A8	Q9H0A8;A0A0B4J287;H3BM91	COMD4_HUMAN	COMMD4	COMM domain-containing protein 4	4	2880000	4	2470000	21764	395972	-0.221558	339601	223911	Cytosol	NotCandidate
1864	O43633	O43633;M0R1T5	CHM2A_HUMAN	CHMP2A	Charged multivesicular body protein 2a	4	3300000	4	3035000	25104	393352	-0.12077	361765	103922	Endosome	NotCandidate
1865	Q12846	Q12846;Q12846-2	STX4_HUMAN	STX4	Syntaxin-4	4	4490000	4	5065000	34180	393083	0.173847		211856	Plasma.Membrane	NotCandidate
1866	Q9GZU8	Q9GZU8;H3BMX9;H3BSY6;H3BTP8;H3BP64;H3BUL4;Q6P4H7;H3BQQ6;H3BSF0;H3BTI2	PIP30_HUMAN	PSME3IP1	PSME3-interacting protein	4	3790000	4	3797500	28912	392258	0.00285212		148403		NotCandidate
1867	Q8NFP7	Q8NFP7	NUD10_HUMAN	NUDT10	Diphosphoinositol polyphosphate phosphohydrolase 3-alpha	4	2425000	4	2102500	18500	392239	-0.205879	340075	8408.49	Cytosol	NotCandidate
1868	Q08722	Q08722;Q08722-2;Q08722-3;Q08722-4;A0A2R8Y484	CD47_HUMAN	CD47	Leukocyte surface antigen CD47	4	4615000	4	5745000	35214	392163	0.315976		147408	Plasma.Membrane	NotCandidate
1869	Q9H4M9	Q9H4M9;Q9NZN3;C9JC03;C9JDQ8;A0A024R571;C9J2Z4	EHD1_HUMAN	EHD1	EH domain-containing protein 1	4	7945000	4	6842500	60627	392137	-0.215524	337722	289417	Endosome	NotCandidate
1870	Q93009	Q93009;Q93009-3;A0A669KBL1;F5H2X1;H3BND8	UBP7_HUMAN	USP7	Ubiquitin carboxyl-terminal hydrolase 7	4	16775000	4	19950000	128302	391237	0.250076		348834	Cytosol	NotCandidate
1871	Q9BRL6	Q9BRL6;Q9BRL6-2	SRSF8_HUMAN	SRSF8	Serine/arginine-rich splicing factor 8	4	4217500	4	4115000	32288	390863	-0.0354956	381364	52881.1	Nucleus	NotCandidate
1872	P49005	P49005;A0A087WWF6;F8W8R3	DPOD2_HUMAN	POLD2	DNA polymerase delta subunit 2	4	6695000	4	7290000	51289	390604	0.122835		257368	Nucleus	NotCandidate
1873	Q9Y320	Q9Y320;Q9Y320-2	TMX2_HUMAN	TMX2	Thioredoxin-related transmembrane protein 2	4	4435000	4	3237500	34038	389888	-0.454054	284614	74336.8		NotCandidate
1874	Q15906	Q15906;Q15906-2	VPS72_HUMAN	VPS72	Vacuolar protein sorting-associated protein 72 homolog	4	5285000	4	5817500	40594	389577	0.138496		96651.6	Nucleus	NotCandidate
1875	O00399	O00399	DCTN6_HUMAN	DCTN6	Dynactin subunit 6	4	2700000	4	3035000	20747	389421	0.168737		159450	Cytosol	Candidate
1876	Q8IXQ3	Q8IXQ3	CI040_HUMAN	C9orf40	Uncharacterized protein C9orf40	4	2730000	4	3447500	21063	387840	0.33665		91923.1		NotCandidate
1877	Q9HBM6	Q9HBM6;Q16594;D6RHW1;D6RIV9;D6RGK3;D6RIE8;D6RIY1	TAF9B_HUMAN	TAF9B	Transcription initiation factor TFIID subunit 9B	4	3570000	4	3340000	27622	386744	-0.096076	361828	67152.4	Nucleus	NotCandidate
1878	P05556	P05556;E7EUI6;H7C4K3;A0A7I2V2F9	ITB1_HUMAN	ITGB1	Integrin beta-1	4	11425000	4	10385000	88415	386670	-0.137693	351472	116300		NotCandidate
1879	Q9BRS2	Q9BRS2;E9PFQ8	RIOK1_HUMAN	RIOK1	Serine/threonine-protein kinase RIO1	4	8472500	4	7457500	65583	386572	-0.184096	340261	207932	Cytosol	NotCandidate
1880	Q15007	Q15007;Q15007-2;A0A087X1R4	FL2D_HUMAN	WTAP	Pre-mRNA-splicing regulator WTAP	4	5715000	4	6100000	44244	386520	0.0940557		315494	Cytosol	NotCandidate
1881	O95630	O95630;O95630-2;A0A804HIJ2;C9JK83;A0A804HII8;A0A804HJC8;A0A804HIV0;A0A804HJ64;A0A804HKA6;A0A804HL27;A0A804HIF8;A0A804HHU9;A0A804HJS0;A0A804HI64	STABP_HUMAN	STAMBP	STAM-binding protein	4	6210000	4	7650000	48077	386514	0.300866		183266	Cytosol	NotCandidate
1882	Q06587	Q06587;Q06587-2	RING1_HUMAN	RING1	E3 ubiquitin-protein ligase RING1	4	5480000	4	5122500	42429	386481	-0.0973278	361268	155452	Nucleus	NotCandidate
1883	Q9BR76	Q9BR76;F5H390;F5H0D2;A0A087WW53	COR1B_HUMAN	CORO1B	Coronin-1B	4	7002500	4	5885000	54235	386353	-0.250828	324696	337807	Cytosol	NotCandidate
1884	Q8N5M4	Q8N5M4;H0YDR3	TTC9C_HUMAN	TTC9C	Tetratricopeptide repeat protein 9C	4	2572500	4	2897500	20013	384639	0.171638		298659		NotCandidate
1885	Q9ULA0	Q9ULA0;Q9ULA0-2;E5RIA4;E7EMB6;E7ETB3	DNPEP_HUMAN	DNPEP	Aspartyl aminopeptidase	4	6865000	4	8442500	53410	384617	0.298411		145252	Cytosol	NotCandidate
1886	Q9BTV4	Q9BTV4	TMM43_HUMAN	TMEM43	Transmembrane protein 43	4	5757500	4	6332500	44876	383911	0.137333		283229		Candidate
1887	Q8WZA9	Q8WZA9	IRGQ_HUMAN	IRGQ	Immunity-related GTPase family Q protein	4	8035000	4	7527500	62717	383364	-0.0941272	359150	138852		Candidate
1888	Q96BP3	Q96BP3;D6RA12;D6RDA4;D6RHV0;D6RB19	PPWD1_HUMAN	PPWD1	Peptidylprolyl isomerase domain and WD repeat-containing protein 1	4	9420000	4	10925000	73575	383117	0.213834		226252	Nucleus	NotCandidate
1889	P36871	P36871;P36871-2;P36871-3;A0A3B3ITK7	PGM1_HUMAN	PGM1	Phosphoglucomutase-1	4	7832500	4	8845000	61449	381414	0.175389		889575	Cytosol	NotCandidate
1890	Q587I9	Q587I9	SFT2C_HUMAN	SFT2D3	Vesicle transport protein SFT2C	4	2775000	4	2455000	21790	381080	-0.176765	337136	23471.9		NotCandidate
1891	Q8IXH7	Q8IXH7;Q8IXH7-4;X6RLT1;H0UI80	NELFD_HUMAN	NELFCD	Negative elongation factor C/D	4	8432500	4	9295000	66247	380891	0.140494			Nucleus	NotCandidate
1892	Q9UKF6	Q9UKF6;C9JZH6;G5E9W3	CPSF3_HUMAN	CPSF3	Cleavage and polyadenylation specificity factor subunit 3	4	9862500	4	8647500	77486	380868	-0.18967	333947	264131	Nucleus	NotCandidate
1893	Q9NPJ6	Q9NPJ6	MED4_HUMAN	MED4	Mediator of RNA polymerase II transcription subunit 4	4	3785000	4	3160000	29745	380770	-0.260369	317895	195091	Nucleus	NotCandidate
1894	O43929	O43929;O43929-2;O43929-3	ORC4_HUMAN	ORC4	Origin recognition complex subunit 4	4	6402500	4	5615000	50377	380301	-0.189349	333525	196897	Nucleus	NotCandidate
1895	Q9UDX5	Q9UDX5;Q9UDX5-2;B5MC22;F8WEN7	MTFP1_HUMAN	MTFP1	Mitochondrial fission process protein 1	4	2285000	3	2.18333e+06	18010	379650	-0.0656618	362758	62398.8	Mitochondria	NotCandidate
1896	Q9HB90	Q9NQL2;Q9HB90	RRAGC_HUMAN;RRAGD_HUMAN	RRAGC;RRAGD	Ras-related GTP-binding protein C	4	5605000	4	6610000	44224	379252	0.237936		68469.5	Lysosome	NotCandidate
1897	O15392	O15392;O15392-2;O15392-4;O15392-5;A0A0B4J1S3;K7EMW2;H3BLT4	BIRC5_HUMAN	BIRC5	Baculoviral IAP repeat-containing protein 5	4	2075000	4	1880000	16389	378858	-0.142379	343254	107745	Cytosol	NotCandidate
1898	P51580	P51580	TPMT_HUMAN	TPMT	Thiopurine S-methyltransferase	4	3562500	4	3660000	28180	378290	0.0389536		179783	Cytosol	NotCandidate
1899	Q9BW91	Q9BW91;Q9BW91-2;D6R8Z6;H7C386;D6RAW2	NUDT9_HUMAN	NUDT9	ADP-ribose pyrophosphatase, mitochondrial	4	4945000	4	4812500	39125	378201	-0.039184	368067	121188	Mitochondria	NotCandidate
1900	Q96G46	Q96G46;Q96G46-2	DUS3L_HUMAN	DUS3L	tRNA-dihydrouridine(47) synthase [NAD(P)(+)]-like	4	9172500	4	11300000	72594	378092	0.300936		182347		NotCandidate
1901	Q13951	Q13951;J3KS23	PEBB_HUMAN	CBFB	Core-binding factor subunit beta	4	2712500	2	1875000	21508	377381	-0.532733	260863	460192	Nucleus	Candidate
1902	P46940	P46940;H0YLE8	IQGA1_HUMAN	IQGAP1	Ras GTPase-activating-like protein IQGAP1	4	23850000	4	24275000	189252	377102	0.025482		681441	Cytosol	NotCandidate
1903	Q13643	Q13643	FHL3_HUMAN	FHL3	Four and a half LIM domains protein 3	4	3930000	4	4335000	31192	377016	0.141503		54497.6	Cytosol	NotCandidate
1904	Q8NF37	Q8NF37;A0A0G2JQ62	PCAT1_HUMAN	LPCAT1	Lysophosphatidylcholine acyltransferase 1	4	7450000	4	7102500	59151	376881	-0.0689135	359302	91779.8	Cytosol	NotCandidate
1905	Q9H501	Q9H501;A0A087WX71	ESF1_HUMAN	ESF1	ESF1 homolog	4	12425000	4	13450000	98796	376329	0.11436		164635	Nucleus	NotCandidate
1906	P57081	P57081;P57081-2;P57081-3	WDR4_HUMAN	WDR4	tRNA (guanine-N(7)-)-methyltransferase non-catalytic subunit WDR4	4	5717500	4	7585000	45490	376098	0.407765		117359	Nucleus	NotCandidate
1907	Q9BX40	Q9BX40;Q9BX40-3;Q5TBP9;Q5TBQ0	LS14B_HUMAN	LSM14B	Protein LSM14 homolog B	4	5272500	4	6760000	42071	375011	0.358536		242260		NotCandidate
1908	Q9NZN8	Q9NZN8;Q9NZN8-4;Q9NZN8-5;F8VUB4;F8VV52;F8VX63;F8VQD8;F8VVY1;A0A087X050	CNOT2_HUMAN	CNOT2	CCR4-NOT transcription complex subunit 2	4	7482500	4	7272500	59738	374806	-0.041069	364287	170334	Cytosol	NotCandidate
1909	P12235	P12235;V9GYG0	ADT1_HUMAN	SLC25A4	ADP/ATP translocase 1	4	4140000	4	4952500	33064	374676	0.258526		80338.7	Mitochondria	NotCandidate
1910	P63146	P63146;H0Y9V2	UBE2B_HUMAN	UBE2B	Ubiquitin-conjugating enzyme E2 B	4	2165000	2	1335000	17312	374215	-0.697527	230752	50535.3		NotCandidate
1911	Q8NCA5	Q8NCA5;E9PH82	FA98A_HUMAN	FAM98A	Protein FAM98A	4	6907500	4	7052500	55273	373954	0.0299711		307722		NotCandidate
1912	Q9BZG8	Q9BZG8;Q9BZG8-2;Q9BZG8-3;A0A6Q8JGF9;U3KQN3;V9GYS2;I3L3X9;I3L1H5	DPH1_HUMAN	DPH1	2-(3-amino-3-carboxypropyl)histidine synthase subunit 1	4	6075000	4	5615000	48805	372471	-0.113598	344267	65415	Cytosol	NotCandidate
1913	Q9H1Y0	Q9H1Y0;Q9H1Y0-2;A0A1B0GV54;A0A2R8Y718;A0A1B0GUS1	ATG5_HUMAN	ATG5	Autophagy protein 5	4	4037500	4	5035000	32447	372348	0.31853		124086	Cytosol	NotCandidate
1914	Q9P2R7	Q9P2R7;Q9P2R7-2;A0A2R8Y5P6;A0A2R8Y5P4;A0A0U1RQF8;A0A2R8YDQ9;A0A2R8Y6Y7;A0A0U1RQU7;A0A2R8Y6E6	SUCB1_HUMAN	SUCLA2	Succinate--CoA ligase [ADP-forming] subunit beta, mitochondrial	4	6260000	4	8317500	50317	372280	0.409987		389485	Mitochondria	NotCandidate
1915	Q8NC51	Q8NC51;Q8NC51-2	PAIRB_HUMAN	SERBP1	Plasminogen activator inhibitor 1 RNA-binding protein	3	5590000	3	3.39333e+06	44965	372004	-0.720145	225820	5.26499e+06	Cytosol	NotCandidate
1916	P49821	P49821;P49821-2;B4DE93;E9PPR0;E9PPD6;E9PMX3;E9PLC6;E9PJL9;E9PQP1;G3V0I5	NDUV1_HUMAN	NDUFV1	NADH dehydrogenase [ubiquinone] flavoprotein 1, mitochondrial	4	6317500	4	6835000	50817	372003	0.113588		324453	Mitochondria	NotCandidate
1917	P78527	P78527;P78527-2	PRKDC_HUMAN	PRKDC	DNA-dependent protein kinase catalytic subunit	4	58250000	4	67575000	469089	371579	0.214232		712221	Nucleus	NotCandidate
1918	Q969E2	Q969E2;Q969E2-2	SCAM4_HUMAN	SCAMP4	Secretory carrier-associated membrane protein 4	4	3192500	4	3205000	25728	371309	0.00563774		195067		NotCandidate
1919	Q13619	Q13619;A0A087WWN2	CUL4A_HUMAN	CUL4A	Cullin-4A	4	10875000	4	9635000	87680	371141	-0.174659	328823	86091		NotCandidate
1920	Q7Z4Q2	Q7Z4Q2;Q7Z4Q2-2;Q7Z4Q2-3	HEAT3_HUMAN	HEATR3	HEAT repeat-containing protein 3	4	9242500	4	8912500	74583	370817	-0.052453	357578	201835		NotCandidate
1921	Q9HD47	Q9HD47;Q9HD47-2;Q9HD47-3;Q9HD47-4	MOG1_HUMAN	RANGRF	Ran guanine nucleotide release factor	4	2532500	4	2132500	20448	370603	-0.248017	312068	151076	Cytosol	NotCandidate
1922	Q9BRX5	Q9BRX5;Q9BRX5-3	PSF3_HUMAN	GINS3	DNA replication complex GINS protein PSF3	4	3037500	4	4707500	24535	370460	0.632077		423946	Nucleus	NotCandidate
1923	O75306	O75306;O75306-2;A0A7I2YQD8;A0A7I2V3J6;A0A7I2V517;A0A7I2V4G5;A0A7I2V5E2;A0A7I2V5G4;A0A7I2V4X8;A0A7I2V5D5;A0A7I2V596;A0A7I2V2B9;A0A7I2V630;A0A7I2V410;A0A7I2V4W5;A0A7I2YQG7	NDUS2_HUMAN	NDUFS2	NADH dehydrogenase [ubiquinone] iron-sulfur protein 2, mitochondrial	4	6505000	4	8460000	52546	370440	0.379109		389245	Mitochondria	NotCandidate
1924	P51809	P51809;P51809-2;P51809-3	VAMP7_HUMAN	VAMP7	Vesicle-associated membrane protein 7	4	3077500	4	2617500	24935	369317	-0.233569	314114	288250	Cytosol	NotCandidate
1925	Q9BR61	Q9BR61;A0A2R8Y544	ACBD6_HUMAN	ACBD6	Acyl-CoA-binding domain-containing protein 6	4	3842500	4	2857500	31151	369107	-0.427292	274489	114578	Cytosol	NotCandidate
1926	P38432	P38432	COIL_HUMAN	COIL	Coilin	4	7710000	4	7892500	62608	368498	0.0337515		160994	Nucleus	NotCandidate
1927	P31930	P31930	QCR1_HUMAN	UQCRC1	Cytochrome b-c1 complex subunit 1, mitochondrial	4	6472500	4	5295000	52646	367889	-0.289692	300962	1.14319e+06	Mitochondria	NotCandidate
1928	Q9P2I0	Q9P2I0	CPSF2_HUMAN	CPSF2	Cleavage and polyadenylation specificity factor subunit 2	4	10875000	4	10212500	88487	367756	-0.0906793	345353	200702	Nucleus	NotCandidate
1929	O75153	O75153;A0A494C0R8;I3L2B0;K7EIG1	CLU_HUMAN	CLUH	Clustered mitochondria protein homolog	4	18000000	4	12750000	146670	367233	-0.4975	260123	205709	Cytosol	NotCandidate
1930	P49354	P49354;P49354-2;B3KVN2;E9PQP6	FNTA_HUMAN	FNTA	Protein farnesyltransferase/geranylgeranyltransferase type-1 subunit alpha	4	5450000	4	6092500	44409	367228	0.160778		235486		NotCandidate
1931	P09110	P09110;P09110-2;H7C131;H0Y4D4;C9JDE9	THIK_HUMAN	ACAA1	3-ketoacyl-CoA thiolase, peroxisomal	4	5435000	4	4595000	44292	367185	-0.242215	310435	380624	Peroxisome	NotCandidate
1932	O75150	O75150;O75150-3;O75150-4;H3BUL6;H3BQ99;I3L332;H3BP71	BRE1B_HUMAN	RNF40	E3 ubiquitin-protein ligase BRE1B	4	13925000	4	9535000	113678	366547	-0.546372	250989	255249	Nucleus	NotCandidate
1933	P52655	P52655;J3KNC0	TF2AA_HUMAN	GTF2A1	Transcription initiation factor IIA subunit 1	4	5067500	4	4652500	41514	365266	-0.123268	335353	199709	Nucleus	NotCandidate
1934	Q53HL2	Q53HL2	BOREA_HUMAN	CDCA8	Borealin	4	3817500	4	2925000	31323	364692	-0.384192	279430	119055	Cytosol	Candidate
1935	Q96EY8	Q96EY8;S4R3P5	MMAB_HUMAN	MMAB	Corrinoid adenosyltransferase	4	3335000	4	3735000	27388	364373	0.163421		284365	Mitochondria	NotCandidate
1936	Q8N9T8	Q8N9T8;A0A494C108;H0YFD2;H0YH26;H0YG91	KRI1_HUMAN	KRI1	Protein KRI1 homolog	4	10055000	4	11080000	82598	364270	0.140045		234436		NotCandidate
1937	Q6DD88	Q6DD88;F5H6I7	ATLA3_HUMAN	ATL3	Atlastin-3	2	7370000	4	6062500	60542	364268	-0.281752	299644	90277.2	ER	Candidate
1938	O14773	O14773;O14773-2;A0A2R8Y7U1;A0A2R8YD45;A0A2R8YGD1;A0A804HJ17	TPP1_HUMAN	TPP1	Tripeptidyl-peptidase 1	4	7455000	4	9535000	61248	364222	0.355025		137584	Lysosome	NotCandidate
1939	Q9BSH4	Q9BSH4;A0A804HJB7	TACO1_HUMAN	TACO1	Translational activator of cytochrome c oxidase 1	4	3952500	4	4662500	32477	364172	0.238338		353721	Mitochondria	NotCandidate
1940	Q96DB5	Q96DB5;H0YC67;H0YB03;H0YB83;E5RH53	RMD1_HUMAN	RMDN1	Regulator of microtubule dynamics protein 1	4	4357500	4	4227500	35808	364140	-0.0436959	353276	93657.1	Cytosol	NotCandidate
1941	Q9UJX3	Q9UJX3;Q9UJX3-2	APC7_HUMAN	ANAPC7	Anaphase-promoting complex subunit 7	4	7675000	4	7600000	63133	363775	-0.0141673	360220	314277	Cytosol	NotCandidate
1942	Q9H993	Q9H993;F5GZY1	ARMT1_HUMAN	ARMT1	Damage-control phosphatase ARMT1	4	6217500	4	6497500	51172	363575	0.0635501		271094		NotCandidate
1943	P06865	P06865;P06865-2;A0A804HKX5;A0A804HIU3;H3BP20;H3BS10;H3BTD4;A0A804HIC8;A0A804HLJ5;H3BU85;A0A804HIQ5	HEXA_HUMAN	HEXA	Beta-hexosaminidase subunit alpha	4	7365000	4	8665000	60703	363056	0.234514		153163	Lysosome	NotCandidate
1944	O43663	O43663;O43663-2;O43663-3;O43663-4	PRC1_HUMAN	PRC1	Protein regulator of cytokinesis 1	4	8680000	4	6710000	71607	362723	-0.371382	280400	143605	Cytosol	NotCandidate
1945	P21127	Q9UQ88;Q9UQ88-2;Q9UQ88-3;Q9UQ88-4;Q9UQ88-9;Q9UQ88-10;P21127;P21127-2;P21127-3;P21127-4;P21127-5;P21127-6;P21127-8;P21127-9;P21127-10;P21127-12;Q5QPR4;A0A0D9SEI3;Q5QPR3;A0A0D9SER5;A0A0D9SEN2	CD11B_HUMAN	CDK11B	Cyclin-dependent kinase 11B	4	11225000	4	14025000	92620	362654	0.321285			Cytosol	NotCandidate
1946	P51116	P51116	FXR2_HUMAN	FXR2	Fragile X mental retardation syndrome-related protein 2	4	8995000	4	10010000	74223	362638	0.154247		186975	Cytosol	NotCandidate
1947	Q9UHI6	Q9UHI6;A0A7P0T9T8	DDX20_HUMAN	DDX20	Probable ATP-dependent RNA helicase DDX20	4	11175000	4	10340000	92241	362522	-0.112039	335434	301707	Cytosol	NotCandidate
1948	Q69YN2	Q69YN2;Q69YN2-3	C19L1_HUMAN	CWF19L1	CWF19-like protein 1	4	7330000	4	9122500	60619	361831	0.315616		254632		NotCandidate
1949	P53350	P53350	PLK1_HUMAN	PLK1	Serine/threonine-protein kinase PLK1	4	8247500	4	3862500	68255	361575	-1.09442	169334	83868.7	Cytosol	NotCandidate
1950	O00203	O00203;O00203-3;Q13367;Q13367-3;Q13367-4;A0A590UJU7;A0A590UJE5;A0A590UJ60;A0A2R8Y2A8;A0A590UK04;A0A5F9UJV3;A0A590UKC4;A0A590UJU0	AP3B1_HUMAN	AP3B1	AP-3 complex subunit beta-1	4	14650000	4	14050000	121320	361340	-0.0603305	346541	177403	Cytosol	NotCandidate
1951	P82675	P82675;P82675-2	RT05_HUMAN	MRPS5	28S ribosomal protein S5, mitochondrial	4	5785000	4	5632500	48006	360594	-0.0385416	351088	122755	Mitochondria	NotCandidate
1952	Q9NXR7	Q9NXR7;Q9NXR7-1;Q9NXR7-3;Q9NXR7-4;F8W733;A0A075B7D2;C9J2G0	BABA2_HUMAN	BABAM2	BRISC and BRCA1-A complex member 2	4	5242500	4	6187500	43552	360198	0.239102		156509	Cytosol	NotCandidate
1953	A0AVT1	A0AVT1;A0AVT1-3;A0AVT1-4	UBA6_HUMAN	UBA6	Ubiquitin-like modifier-activating enzyme 6	4	14200000	4	17725000	117970	360186	0.319895		416727		NotCandidate
1954	Q9BZD4	Q9BZD4;E9PQC4	NUF2_HUMAN	NUF2	Kinetochore protein Nuf2	4	6535000	4	4520000	54304	360101	-0.531864	249068	113892	Nucleus	Candidate
1955	P53365	P53365;P53365-2;P53365-3;A0A087X1E4	ARFP2_HUMAN	ARFIP2	Arfaptin-2	4	4547500	4	4777500	37856	359458	0.0711822		227344	Golgi.membrane.associated	Candidate
1956	Q5T280	Q5T280	CI114_HUMAN	SPOUT1	Putative methyltransferase C9orf114	4	5045000	4	4520000	42009	359360	-0.158531	321963	60025.8	Cytosol	NotCandidate
1957	P16930	P16930;P16930-2;B7Z4W2;H0YLC7;A0A804HJX2;A0A804HJ13	FAAA_HUMAN	FAH	Fumarylacetoacetase	4	5560000	4	7012500	46374	358766	0.334844		262042		NotCandidate
1958	O00584	O00584;O00584-2;A0A804HJ89;H0YAE9;D6RHI9;D6REQ6	RNT2_HUMAN	RNASET2	Ribonuclease T2	4	3532500	4	4020000	29481	358551	0.186506		62299.1		Candidate
1959	Q8N543	Q8N543;Q8N543-2;H3BR79;H3BUA6;A0A0A0MTR2	OGFD1_HUMAN	OGFOD1	Prolyl 3-hydroxylase OGFOD1	4	7570000	4	8257500	63246	358157	0.125412		343073	Cytosol	NotCandidate
1960	Q9NYH9	Q9NYH9	UTP6_HUMAN	UTP6	U3 small nucleolar RNA-associated protein 6 homolog	4	8397500	4	8582500	70194	357981	0.0314381		127050	Nucleus	NotCandidate
1961	Q13620	Q13620;Q13620-1;Q13620-3;A0A7P0T9C8;A0A804CL36;K4DI93;A0A7P0T8P8;A0A7P0T954;A0A7P0T9D0;A0A7P0TAQ3;A0A7P0T9P5;A0A7P0T9L3;A0A7P0TAF9;A0A669KAX4;A0A669KBG9	CUL4B_HUMAN	CUL4B	Cullin-4B	4	12425000	4	12175000	103982	357560	-0.0293241	350365	411277	Nucleus	NotCandidate
1962	Q9NZT2	Q9NZT2;Q9NZT2-2;A0A0A0MRN5	OGFR_HUMAN	OGFR	Opioid growth factor receptor	4	8755000	4	12100000	73325	357285	0.466828		127591	Cytosol	NotCandidate
1963	Q6P1Q9	Q6P1Q9;Q6P1Q9-2;Q96IZ6;A0A087WW35	MET2B_HUMAN	METTL2B	tRNA N(3)-methylcytidine methyltransferase METTL2B	4	5175000	4	2800000	43426	356592	-0.886132	192938	25960.7		NotCandidate
1964	Q8N999	Q8N999;Q8N999-3	CL029_HUMAN	C12orf29	Uncharacterized protein C12orf29	4	4465000	4	4855000	37490	356383	0.120811		168472		NotCandidate
1965	Q9HD15	Q9HD15	SRA1_HUMAN	SRA1	Steroid receptor RNA activator 1	4	2902500	4	2310000	24400	355953	-0.329403	283291	158236	Cytosol	NotCandidate
1966	Q9NPQ8	Q9NPQ8;Q9NPQ8-2;Q9NPQ8-3;Q9NPQ8-4;Q9NVN3;Q9NVN3-1;Q9NVN3-3;Q9NVN3-4;B7WPL0;H0YE35	RIC8A_HUMAN	RIC8A	Synembryn-A	4	7092500	4	7042500	59710	355437	-0.0102066	352931	112216	Cytosol	NotCandidate
1967	Q9NPF5	Q9NPF5;Q5TG40;Q5TG39;Q5TG38;Q5TG36;Q5TG37	DMAP1_HUMAN	DMAP1	DNA methyltransferase 1-associated protein 1	4	6277500	4	5172500	52993	354469	-0.279328	292074	81080.3	Cytosol	NotCandidate
1968	Q96GK7	Q6P2I3;Q96GK7;C9JGM0	FAH2A_HUMAN	FAHD2A	Fumarylacetoacetate hydrolase domain-containing protein 2A	4	4097500	4	5535000	34596	354408	0.433839		307741		NotCandidate
1969	Q96FV9	Q96FV9;A0A087WWS1	THOC1_HUMAN	THOC1	THO complex subunit 1	4	8950000	4	9665000	75666	353943	0.110882		155590	Cytosol	NotCandidate
1970	Q16513	Q16513;Q16513-2;Q16513-3;Q16513-4;Q16513-5	PKN2_HUMAN	PKN2	Serine/threonine-protein kinase N2	4	13250000	4	12925000	112035	353894	-0.0358281	345213	216743	Cytosol	NotCandidate
1971	Q92665	Q92665	RT31_HUMAN	MRPS31	28S ribosomal protein S31, mitochondrial	4	5352500	4	6802500	45318	353424	0.345852		325157	Mitochondria	NotCandidate
1972	O43823	O43823;A0A7P0T893	AKAP8_HUMAN	AKAP8	A-kinase anchor protein 8	4	8982500	4	10500000	76108	353165	0.2252		216742	Cytosol	NotCandidate
1973	Q9P0M6	Q9P0M6;Q5SQT3;A0A7I2V3C2;A0A7I2V412;A0A7I2V633;A0A7I2V423;A0A7I2V5A9;A0A7I2YQD6	H2AW_HUMAN	MACROH2A2	Core histone macro-H2A.2	4	4722500	4	7812500	40058	352771	0.726233				NotCandidate
1974	Q09666	Q09666	AHNK_HUMAN	AHNAK	Neuroblast differentiation-associated protein AHNAK	4	74150000	4	84700000	629101	352697	0.191915		48731.3	Nucleus	NotCandidate
1975	Q96GM5	Q96GM5;Q96GM5-2;F8VUB0;F8VRQ4	SMRD1_HUMAN	SMARCD1	SWI/SNF-related matrix-associated actin-dependent regulator of chromatin subfamily D member 1	4	6860000	4	6595000	58233	352505	-0.0568359	338888	124945	Nucleus	NotCandidate
1976	Q9Y2R9	Q9Y2R9;J3QQS1;J3KSI8;J3QLS3;J3QKW2	RT07_HUMAN	MRPS7	28S ribosomal protein S7, mitochondrial	4	3312500	4	4140000	28134	352318	0.32171		459529	Mitochondria	NotCandidate
1977	Q8N335	Q8N335;C9JM46;C9JFA7	GPD1L_HUMAN	GPD1L	Glycerol-3-phosphate dehydrogenase 1-like protein	4	4522500	4	5107500	38419	352244	0.175497		146689	Cytosol	NotCandidate
1978	Q7L4I2	Q7L4I2;Q7L4I2-2	RSRC2_HUMAN	RSRC2	Arginine/serine-rich coiled-coil protein 2	4	5942500	4	6680000	50560	351700	0.168778		213154		NotCandidate
1979	O43592	O43592;F8WDU6	XPOT_HUMAN	XPOT	Exportin-T	4	12900000	4	12925000	109964	351034	0.00279321		202571	Cytosol	NotCandidate
1980	Q9H3Z4	Q9H3Z4;Q9H3Z4-2	DNJC5_HUMAN	DNAJC5	DnaJ homolog subfamily C member 5	4	2592500	4	2762500	22149	350248	0.0916305		235925	Lysosome	NotCandidate
1980	Q9H3Z4	Q9H3Z4;Q9H3Z4-2	DNJC5_HUMAN	DNAJC5	DnaJ homolog subfamily C member 5	4	2592500	4	2762500	22149	350248	0.0916305		235925	Plasma.Membrane	NotCandidate
1981	Q00535	Q00535;Q00535-2	CDK5_HUMAN	CDK5	Cyclin-dependent-like kinase 5	4	3892500	4	3977500	33304	349738	0.0311649		290765	Cytosol	NotCandidate
1982	Q9H0P0	Q9H0P0;Q9H0P0-1;Q9H0P0-2;Q9H0P0-3;X6RM59;B9A035	5NT3A_HUMAN	NT5C3A	Cytosolic 5'-nucleotidase 3A	4	4432500	4	4475000	37948	349519	0.0137671		71063.7	Cytosol	NotCandidate
1983	Q13823	Q13823	NOG2_HUMAN	GNL2	Nucleolar GTP-binding protein 2	4	9762500	4	8005000	83655	349204	-0.286349	286339	280457	Nucleus	NotCandidate
1984	P61619	P61619;B4DR61	S61A1_HUMAN	SEC61A1	Protein transport protein Sec61 subunit alpha isoform 1	4	6092500	4	6485000	52265	348815	0.0900722		469237	ER	NotCandidate
1985	Q969S3	Q969S3	ZN622_HUMAN	ZNF622	Zinc finger protein 622	4	6325000	4	5997500	54272	348735	-0.0767042	330678	127765	Cytosol	NotCandidate
1986	Q9NWU2	Q9NWU2	GID8_HUMAN	GID8	Glucose-induced degradation protein 8 homolog	4	3115000	4	2382500	26749	348466	-0.386756	266524	440092	Cytosol	NotCandidate
1987	Q99567	Q99567;J3KMX1	NUP88_HUMAN	NUP88	Nuclear pore complex protein Nup88	4	9720000	4	10020000	83542	348154	0.0438543		180836	Nucleus	NotCandidate
1988	Q9Y5B8	Q9Y5B8;E9PNU1;B4DXC8	NDK7_HUMAN	NME7	Nucleoside diphosphate kinase 7	4	4935000	4	3957500	42492	347529	-0.318461	278692	113482	Cytosol	NotCandidate
1989	Q6NZY4	Q6NZY4;Q6NZY4-2;F5GX80;F5H6J5	ZCHC8_HUMAN	ZCCHC8	Zinc finger CCHC domain-containing protein 8	4	9117500	4	10900000	78577	347209	0.257618		142430	Nucleus	NotCandidate
1990	Q15126	Q15126	PMVK_HUMAN	PMVK	Phosphomevalonate kinase	4	2550000	4	3590000	21995	346918	0.493487		426212	Cytosol	NotCandidate
1991	Q13330	Q13330;Q13330-2;Q13330-3;E7ESY4	MTA1_HUMAN	MTA1	Metastasis-associated protein MTA1	4	9365000	4	9405000	80786	346882	0.00614895		211767	Cytosol	NotCandidate
1992	Q9BSC4	Q9BSC4;Q9BSC4-2;Q9BSC4-3;Q9BSC4-4;H7C1Z3	NOL10_HUMAN	NOL10	Nucleolar protein 10	4	9300000	4	9702500	80302	346551	0.0611258		196916	Nucleus	NotCandidate
1993	Q99798	Q99798;A0A7I2V586;A0A7I2V3F1;A0A7I2V3U0;A0A7I2V5T4;A2A274;A0A7I2V5A1	ACON_HUMAN	ACO2	Aconitate hydratase, mitochondrial	4	9887500	4	13050000	85425	346347	0.400372		678638	Mitochondria	NotCandidate
1994	Q9NY33	Q9NY33;Q9NY33-4;G3V1D3;G3V180	DPP3_HUMAN	DPP3	Dipeptidyl peptidase 3	4	9530000	4	9700000	82589	345288	0.0255085		190284	Cytosol	NotCandidate
1995	Q9Y296	Q9Y296;Q9Y296-2;J3KP27;E9PQE8;G3V1A0;E9PKS9;E9PN70;G5EA23	TPPC4_HUMAN	TRAPPC4	Trafficking protein particle complex subunit 4	4	2807500	4	1620000	24340	345151	-0.793292	199161	57969.4	Golgi.membrane.associated	NotCandidate
1996	Q9Y4W2	Q9Y4W2;Q9Y4W2-2;Q9Y4W2-3;A0A7I2V4E5	LAS1L_HUMAN	LAS1L	Ribosomal biogenesis protein LAS1L	4	9527500	4	10302500	83065	343219	0.112825		246201	Cytosol	NotCandidate
1997	Q9UJ83	Q9UJ83;Q9UJ83-2;Q9UJ83-4;Q9UJ83-3;B3KPX4	HACL1_HUMAN	HACL1	2-hydroxyacyl-CoA lyase 1	4	7295000	4	6392500	63729	342530	-0.190528	300154	153434	Peroxisome	Candidate
1998	Q96ST2	Q96ST2;Q96ST2-2;Q96ST2-3;H7C0U1;A0A1B0GW95	IWS1_HUMAN	IWS1	Protein IWS1 homolog	4	10525000	4	9380000	91955	342497	-0.16616	305238	109366	Nucleus	NotCandidate
[truncated: 2,420 more rows]

## Sheet: TMT_proteome-ruler_Results
Rank	Reference	Gene.Symbol	Annotation	MS1_area	prot_adj_MS1_area	Mass	Compartment_ss	log2FC_1_control_aa.0_control	prot_ruler_copyNum_TMT_area	hek_protein_copy_number	candidate
1	sp|A0A0U1RRE5|NBDY_HUMAN	NBDY	Negative regulator of P-body association OS=Homo sapiens OX=9606 GN=NBDY PE=1 SV=1	57040000	7.25488e+06	7025	Cytosol	0.177309	9201.45	95356.2	NotCandidate
2	sp|A0A2Z4LIS9|FXO3B_HUMAN	FOXO3B	Forkhead box protein O3B OS=Homo sapiens OX=9606 GN=FOXO3B PE=1 SV=1	30320000	2.48184e+06			0.772469			NotCandidate
3	sp|A0AVF1|IFT56_HUMAN	TTC26	Intraflagellar transport protein 56 OS=Homo sapiens OX=9606 GN=TTC26 PE=2 SV=1	128300000	1.64127e+07	64178		-0.17307	2278.59	38467.7	NotCandidate
4	sp|A0AVT1|UBA6_HUMAN	UBA6	Ubiquitin-like modifier-activating enzyme 6 OS=Homo sapiens OX=9606 GN=UBA6 PE=1 SV=1	4815940000	6.80402e+08	117970		0.111881	51388.6	416727	NotCandidate
5	sp|A0FGR8-2|ESYT2_HUMAN	ESYT2	Isoform 2 of Extended synaptotagmin-2 OS=Homo sapiens OX=9606 GN=ESYT2	1126159000	1.48396e+08			-0.0988653		126098	NotCandidate
6	sp|A0JLT2|MED19_HUMAN	MED19	Mediator of RNA polymerase II transcription subunit 19 OS=Homo sapiens OX=9606 GN=MED19 PE=1 SV=2	147184000	1.46679e+07	26273	Nucleus	0.351169	4974.28	63817.9	NotCandidate
7	sp|A0JNW5|UH1BL_HUMAN	UHRF1BP1L	UHRF1-binding protein 1-like OS=Homo sapiens OX=9606 GN=UHRF1BP1L PE=1 SV=2	188510000	2.51057e+07	164199	Cytosol	-0.21106	1362.31	14845.2	NotCandidate
8	sp|A0MZ66|SHOT1_HUMAN	SHTN1	Shootin-1 OS=Homo sapiens OX=9606 GN=SHTN1 PE=1 SV=4	1976250000	2.0326e+08		Cytosol	0.115381		132083	Candidate
9	sp|A0PJW6|TM223_HUMAN	TMEM223	Transmembrane protein 223 OS=Homo sapiens OX=9606 GN=TMEM223 PE=1 SV=1	133000000	1.58847e+07	22049		0.163271	6418.92	7555.33	NotCandidate
10	sp|A0PK00|T120B_HUMAN	TMEM120B	Transmembrane protein 120B OS=Homo sapiens OX=9606 GN=TMEM120B PE=1 SV=1	303590000	3.95414e+07	40246	Nucleus	0.0713597	8753.89	20413.9	NotCandidate
11	sp|A1L020|MEX3A_HUMAN	MEX3A	RNA-binding protein MEX3A OS=Homo sapiens OX=9606 GN=MEX3A PE=1 SV=1	15450000	2.21573e+06	54173	Cytosol	-0.348927	364.424	22849.2	NotCandidate
12	sp|A1L0T0|ILVBL_HUMAN	ILVBL	Acetolactate synthase-like protein OS=Homo sapiens OX=9606 GN=ILVBL PE=1 SV=2	50440000	6.75855e+06	67868	ER	-0.26453	887.28	117108	NotCandidate
13	sp|A1L390|PKHG3_HUMAN	PLEKHG3	Pleckstrin homology domain-containing family G member 3 OS=Homo sapiens OX=9606 GN=PLEKHG3 PE=1 SV=1	152270000	2.38386e+07	134412	Cytosol	-0.592553	1580.21	12589.5	NotCandidate
14	sp|A1X283|SPD2B_HUMAN	SH3PXD2B	SH3 and PX domain-containing protein 2B OS=Homo sapiens OX=9606 GN=SH3PXD2B PE=1 SV=3	127060000	1.69562e+07	101579	Cytosol	0.0526597	1487.29	65154.5	NotCandidate
15	sp|A1XBS5|FA92A_HUMAN	FAM92A	Protein FAM92A OS=Homo sapiens OX=9606 GN=FAM92A PE=1 SV=2	77490000	1.20186e+07	33431	Cytosol	-0.697665	3203.15	17802.8	NotCandidate
16	sp|A2RRP1|NBAS_HUMAN	NBAS	Neuroblastoma-amplified sequence OS=Homo sapiens OX=9606 GN=NBAS PE=1 SV=2	1069830000	1.36056e+08	268571	Cytosol	-0.0599512	4513.67	24137.5	NotCandidate
17	sp|A2RTX5|SYTC2_HUMAN	TARSL2	Threonine--tRNA ligase 2, cytoplasmic OS=Homo sapiens OX=9606 GN=TARSL2 PE=1 SV=1	1632739000	2.07468e+08	92646	Cytosol	0.0156308	19952.4		NotCandidate
18	sp|A2RUC4|TYW5_HUMAN	TYW5	tRNA wybutosine-synthesizing protein 5 OS=Homo sapiens OX=9606 GN=TYW5 PE=1 SV=1	90813000	1.03892e+07	36548		0.0159858	2532.73	14498	NotCandidate
19	sp|A2RUS2|DEND3_HUMAN	DENND3	DENN domain-containing protein 3 OS=Homo sapiens OX=9606 GN=DENND3 PE=1 SV=2	7288000	782580	135890	Cytosol	0.115986	51.3114	2172.76	NotCandidate
20	sp|A2VDF0|FUCM_HUMAN	FUOM	Fucose mutarotase OS=Homo sapiens OX=9606 GN=FUOM PE=1 SV=2	11970000	2.89131e+06	16765		-0.860196	1536.61	45768.2	NotCandidate
21	sp|A3KMH1|VWA8_HUMAN	VWA8	von Willebrand factor A domain-containing protein 8 OS=Homo sapiens OX=9606 GN=VWA8 PE=1 SV=2	74243000	1.08641e+07	214824		-0.0206291	450.591	31996.4	NotCandidate
22	sp|A3KN83|SBNO1_HUMAN	SBNO1	Protein strawberry notch homolog 1 OS=Homo sapiens OX=9606 GN=SBNO1 PE=1 SV=1	1046216000	1.19202e+08	154312		0.123356	6882.65	62836.3	NotCandidate
23	sp|A4D1E9|GTPBA_HUMAN	GTPBP10	GTP-binding protein 10 OS=Homo sapiens OX=9606 GN=GTPBP10 PE=1 SV=1	482894000	6.43733e+07	42933	Nucleus	-0.0243046	13359.4	114092	NotCandidate
24	sp|A4D1P6|WDR91_HUMAN	WDR91	WD repeat-containing protein 91 OS=Homo sapiens OX=9606 GN=WDR91 PE=1 SV=2	228080000	2.38111e+07	83344	Endosome	0.204164	2545.53	36777.9	NotCandidate
25	sp|A4D1S0|KLRG2_HUMAN	KLRG2	Killer cell lectin-like receptor subfamily G member 2 OS=Homo sapiens OX=9606 GN=KLRG2 PE=1 SV=3	28620000	3.73847e+06	42851		-0.231948	777.329	24726.9	NotCandidate
26	sp|A4D1U4|DEN11_HUMAN	DENND11	DENN domain-containing protein 11 OS=Homo sapiens OX=9606 GN=DENND11 PE=1 SV=1	76900000	1.11982e+07	51446		-0.262726	1939.4	21072.1	NotCandidate
27	sp|A5D8V6|VP37C_HUMAN	VPS37C	Vacuolar protein sorting-associated protein 37C OS=Homo sapiens OX=9606 GN=VPS37C PE=1 SV=2	24740000	3.43115e+06	38659	Endosome	-0.384527	790.791	107348	NotCandidate
28	sp|A5PLL7|TM189_HUMAN	TMEM189	Transmembrane protein 189 OS=Homo sapiens OX=9606 GN=TMEM189 PE=1 SV=3	60430000	8.87462e+06	31135	ER	-0.617874	2539.65		NotCandidate
29	sp|A5PLN9-5|TPC13_HUMAN	TRAPPC13	Isoform 4 of Trafficking protein particle complex subunit 13 OS=Homo sapiens OX=9606 GN=TRAPPC13	118600000	1.35794e+07	46524		0.0271482	2600.61	35103.9	NotCandidate
30	sp|A5YKK6|CNOT1_HUMAN	CNOT1	CCR4-NOT transcription complex subunit 1 OS=Homo sapiens OX=9606 GN=CNOT1 PE=1 SV=2	3606828000	4.94535e+08	266939	Cytosol	-0.0838209	16506.6	208477	NotCandidate
31	sp|A6H8Y1|BDP1_HUMAN	BDP1	Transcription factor TFIIIB component B'' homolog OS=Homo sapiens OX=9606 GN=BDP1 PE=1 SV=3	54746000	6.63312e+06	293885	Nucleus	-0.0503216	201.1	6602.52	NotCandidate
32	sp|A6ND36|FA83G_HUMAN	FAM83G	Protein FAM83G OS=Homo sapiens OX=9606 GN=FAM83G PE=1 SV=2	24210000	2.09911e+06	90835	Cytosol	0.195589	205.899	3193.06	Candidate
33	sp|A6NDG6|PGP_HUMAN	PGP	Glycerol-3-phosphate phosphatase OS=Homo sapiens OX=9606 GN=PGP PE=1 SV=1	1175900000	1.34601e+08	34006	Cytosol	0.0438392	35266.8	455842	Candidate
34	sp|A6NDU8|CE051_HUMAN	C5orf51	UPF0600 protein C5orf51 OS=Homo sapiens OX=9606 GN=C5orf51 PE=1 SV=1	672100000	8.89524e+07	33620	Cytosol	-0.146391	23573.9	142065	NotCandidate
35	sp|A6NHR9|SMHD1_HUMAN	SMCHD1	Structural maintenance of chromosomes flexible hinge domain-containing protein 1 OS=Homo sapiens OX=9606 GN=SMCHD1 PE=1 SV=2	3453869000	3.93042e+08	226374		0.161799	15469.8	98198.3	NotCandidate
36	sp|A6NIH7|U119B_HUMAN	UNC119B	Protein unc-119 homolog B OS=Homo sapiens OX=9606 GN=UNC119B PE=1 SV=1	163710000	1.93166e+07	28137		0.0436009	6116.83	88115.6	NotCandidate
37	sp|A6NJ78|MET15_HUMAN	METTL15	Probable methyltransferase-like protein 15 OS=Homo sapiens OX=9606 GN=METTL15 PE=1 SV=1	137060000	2.15338e+07	46121		-0.167834	4160.01	61157.6	NotCandidate
38	sp|A6NKD9|CC85C_HUMAN	CCDC85C	Coiled-coil domain-containing protein 85C OS=Homo sapiens OX=9606 GN=CCDC85C PE=1 SV=1	20634000	2.96408e+06	45210		-0.150036	584.154	109428	NotCandidate
39	sp|A6NKF1|SAC31_HUMAN	SAC3D1	SAC3 domain-containing protein 1 OS=Homo sapiens OX=9606 GN=SAC3D1 PE=1 SV=2	286760000	4.07792e+07	43553	Cytosol	-0.28579	8342.43		NotCandidate
40	sp|A6NMT0|DBX1_HUMAN	DBX1	Homeobox protein DBX1 OS=Homo sapiens OX=9606 GN=DBX1 PE=3 SV=2	329000000	4.73146e+07	37283	Nucleus	-0.129116	11307.3		NotCandidate
41	sp|A6NNL5|CO061_HUMAN	C15orf61	Uncharacterized protein C15orf61 OS=Homo sapiens OX=9606 GN=C15orf61 PE=2 SV=2	78930000	9.64182e+06	18091		0.0271463	4748.64	8771.97	NotCandidate
42	sp|A6QL64|AN36A_HUMAN	ANKRD36	Ankyrin repeat domain-containing protein 36A OS=Homo sapiens OX=9606 GN=ANKRD36 PE=2 SV=3	17420000	2.42648e+06	214500	Cytosol	-0.510454	100.791		NotCandidate
43	sp|A6ZKI3|RTL8C_HUMAN	RTL8C	Retrotransposon Gag-like protein 8C OS=Homo sapiens OX=9606 GN=RTL8C PE=1 SV=1	2476800000	3.88378e+08	13171	Plasma.Membrane	-0.467184	262729		NotCandidate
44	sp|A7E2V4-2|ZSWM8_HUMAN	ZSWIM8	Isoform 2 of Zinc finger SWIM domain-containing protein 8 OS=Homo sapiens OX=9606 GN=ZSWIM8	15520000	2.0611e+06	197297	Cytosol	-0.154482	93.0789	4486.1	NotCandidate
45	sp|A8CG34|P121C_HUMAN	POM121C	Nuclear envelope pore membrane protein POM 121C OS=Homo sapiens OX=9606 GN=POM121C PE=1 SV=3	138440000	2.04637e+07	125092		-0.361436	1457.56	31956.7	NotCandidate
46	sp|A8K855|EFCB7_HUMAN	EFCAB7	EF-hand calcium-binding domain-containing protein 7 OS=Homo sapiens OX=9606 GN=EFCAB7 PE=1 SV=1	28319000	3.41686e+06	71981	Cytosol	-0.107926	422.943	8854.07	NotCandidate
47	sp|A8MQ14|ZN850_HUMAN	ZNF850	Zinc finger protein 850 OS=Homo sapiens OX=9606 GN=ZNF850 PE=3 SV=2	13860000	1.91847e+06	125431	Nucleus	-0.219188	136.277	592.623	NotCandidate
48	sp|A8MT69|CENPX_HUMAN	CENPX	Centromere protein X OS=Homo sapiens OX=9606 GN=CENPX PE=1 SV=1	129000000	1.767e+07	8959	Nucleus	-0.181028	17573.1	31325.9	NotCandidate
49	sp|A8MTT3|CEBOS_HUMAN	CEBPZOS	Protein CEBPZOS OS=Homo sapiens OX=9606 GN=CEBPZOS PE=1 SV=2	162800000	2.75504e+07	9336	Mitochondria	-0.742073	26292.9		NotCandidate
50	sp|A8MTY0|ZN724_HUMAN	ZNF724	Zinc finger protein 724 OS=Homo sapiens OX=9606 GN=ZNF724 PE=2 SV=3	7188000	857145	71172	Nucleus	0.202249	107.304	8954.85	NotCandidate
51	sp|A8MVW0|F1712_HUMAN	FAM171A2	Protein FAM171A2 OS=Homo sapiens OX=9606 GN=FAM171A2 PE=1 SV=1	9082000	928330	87435		0.500536	94.5996	9633.5	NotCandidate
52	sp|A8MW92|P20L1_HUMAN	PHF20L1	PHD finger protein 20-like protein 1 OS=Homo sapiens OX=9606 GN=PHF20L1 PE=1 SV=2	17758000	2.35815e+06	115010		-0.339177	182.687	9016.52	NotCandidate
53	sp|A8MWD9|RUXGL_HUMAN	SNRPGP15	Putative small nuclear ribonucleoprotein G-like protein 15 OS=Homo sapiens OX=9606 GN=SNRPGP15 PE=5 SV=2	12390000000	1.58543e+09	8544	Nucleus	-0.0406823	1.65333e+06		NotCandidate
54	sp|A8MXV4|NUD19_HUMAN	NUDT19	Nucleoside diphosphate-linked moiety X motif 19 OS=Homo sapiens OX=9606 GN=NUDT19 PE=1 SV=1	866920000	1.01019e+08	42233	Peroxisome	-0.0202852	21312	63511.9	NotCandidate
55	sp|B2RTY4-4|MYO9A_HUMAN	MYO9A	Isoform 4 of Unconventional myosin-IXa OS=Homo sapiens OX=9606 GN=MYO9A	58100000	6.80179e+06	292706	Cytosol	0.196354	207.045	6201.78	NotCandidate
56	sp|B7ZAQ6|GPHRA_HUMAN	GPR89A	Golgi pH regulator A OS=Homo sapiens OX=9606 GN=GPR89A PE=1 SV=2	806300000	1.01132e+08	52917	Golgi.membrane	-0.0931257	17028		NotCandidate
57	sp|C9JLR9|CK095_HUMAN	C11orf95	Uncharacterized protein C11orf95 OS=Homo sapiens OX=9606 GN=C11orf95 PE=1 SV=1	45260000	4.76446e+06	73197		0.145214	579.953		NotCandidate
58	sp|C9JLW8|MCRI1_HUMAN	MCRIP1	Mapk-regulated corepressor-interacting protein 1 OS=Homo sapiens OX=9606 GN=MCRIP1 PE=1 SV=1	350700000	4.4787e+07	10920	Cytosol	-0.0942499	36542.8	278620	NotCandidate
59	sp|E9PAV3|NACAM_HUMAN	NACA	Nascent polypeptide-associated complex subunit alpha, muscle-specific form OS=Homo sapiens OX=9606 GN=NACA PE=1 SV=1	571750000	8.76943e+07	205422	Cytosol	-0.306689	3803.62	652958	NotCandidate
60	sp|E9PRG8|CK098_HUMAN	C11orf98	Uncharacterized protein C11orf98 OS=Homo sapiens OX=9606 GN=C11orf98 PE=4 SV=2	2748000000	3.46821e+08	14234		-0.00611518	217095	361626	NotCandidate
61	sp|L0R819|ASURF_HUMAN	ASDURF	ASNSD1 upstream open reading frame protein OS=Homo sapiens OX=9606 GN=ASDURF PE=1 SV=1	331400000	5.5739e+07	11250	Cytosol	-0.667566	44144.8		NotCandidate
62	sp|O00115|DNS2A_HUMAN	DNASE2	Deoxyribonuclease-2-alpha OS=Homo sapiens OX=9606 GN=DNASE2 PE=1 SV=2	200650000	4.37915e+07	39581	Lysosome	-0.780251	9857.7	45244.2	NotCandidate
63	sp|O00116|ADAS_HUMAN	AGPS	Alkyldihydroxyacetonephosphate synthase, peroxisomal OS=Homo sapiens OX=9606 GN=AGPS PE=1 SV=1	2913395000	3.73315e+08	72912	Peroxisome	-0.122918	45619.3	433786	Candidate
64	sp|O00124|UBXN8_HUMAN	UBXN8	UBX domain-containing protein 8 OS=Homo sapiens OX=9606 GN=UBXN8 PE=1 SV=2	53285000	7.02453e+06	30541	ER	-0.482597	2049.3	21226.4	NotCandidate
65	sp|O00139-2|KIF2A_HUMAN	KIF2A	Isoform 2 of Kinesin-like protein KIF2A OS=Homo sapiens OX=9606 GN=KIF2A	2318480000	3.11989e+08		Cytosol	-0.148902		284064	NotCandidate
66	sp|O00148|DX39A_HUMAN	DDX39A	ATP-dependent RNA helicase DDX39A OS=Homo sapiens OX=9606 GN=DDX39A PE=1 SV=2	4256641000	4.88813e+08	49130	Cytosol	0.258417	88648	715477	NotCandidate
67	sp|O00151|PDLI1_HUMAN	PDLIM1	PDZ and LIM domain protein 1 OS=Homo sapiens OX=9606 GN=PDLIM1 PE=1 SV=4	2824340000	3.93576e+08	36072	Cytosol	-0.258217	97214.5	1.35969e+06	NotCandidate
68	sp|O00154|BACH_HUMAN	ACOT7	Cytosolic acyl coenzyme A thioester hydrolase OS=Homo sapiens OX=9606 GN=ACOT7 PE=1 SV=3	2759100000	2.50739e+08	41796	Cytosol	0.332633	53451.4	568295	NotCandidate
69	sp|O00159|MYO1C_HUMAN	MYO1C	Unconventional myosin-Ic OS=Homo sapiens OX=9606 GN=MYO1C PE=1 SV=4	1939710000	2.69467e+08	121682	Cytosol	-0.187521	19731.2	97191.4	NotCandidate
70	sp|O00161|SNP23_HUMAN	SNAP23	Synaptosomal-associated protein 23 OS=Homo sapiens OX=9606 GN=SNAP23 PE=1 SV=1	763560000	1.04886e+08	23354	Plasma.Membrane	-0.156286	40015.5	556368	NotCandidate
71	sp|O00165-2|HAX1_HUMAN	HAX1	Isoform 2 of HCLS1-associated protein X-1 OS=Homo sapiens OX=9606 GN=HAX1	843400000	1.0294e+08	31621	Cytosol	0.0006385	29005.4	191179	NotCandidate
72	sp|O00170|AIP_HUMAN	AIP	AH receptor-interacting protein OS=Homo sapiens OX=9606 GN=AIP PE=1 SV=2	3469120000	4.22861e+08	37664	Cytosol	-0.0233076	100033	432870	NotCandidate
73	sp|O00178|GTPB1_HUMAN	GTPBP1	GTP-binding protein 1 OS=Homo sapiens OX=9606 GN=GTPBP1 PE=1 SV=3	3243675000	3.77292e+08	72454	Cytosol	0.154664	46396.8	396465	NotCandidate
74	sp|O00186|STXB3_HUMAN	STXBP3	Syntaxin-binding protein 3 OS=Homo sapiens OX=9606 GN=STXBP3 PE=1 SV=2	1511360000	1.88906e+08	67764	Cytosol	0.0290177	24838.1	180900	NotCandidate
75	sp|O00189|AP4M1_HUMAN	AP4M1	AP-4 complex subunit mu-1 OS=Homo sapiens OX=9606 GN=AP4M1 PE=1 SV=2	31565000	3.487e+06	49977	Golgi.membrane.associated	0.0436284	621.662	65657.4	Candidate
76	sp|O00193|SMAP_HUMAN	SMAP	Small acidic protein OS=Homo sapiens OX=9606 GN=SMAP PE=1 SV=1	14200030000	1.41418e+09	20333		0.471971	619691	1.70509e+06	NotCandidate
77	sp|O00203|AP3B1_HUMAN	AP3B1	AP-3 complex subunit beta-1 OS=Homo sapiens OX=9606 GN=AP3B1 PE=1 SV=3	2013523000	2.6483e+08	121320	Cytosol	-0.0759312	19449.4	177403	NotCandidate
78	sp|O00213|APBB1_HUMAN	APBB1	Amyloid-beta A4 precursor protein-binding family B member 1 OS=Homo sapiens OX=9606 GN=APBB1 PE=1 SV=2	65480000	9.80217e+06	77244	Cytosol	-0.580151	1130.65	83651.9	NotCandidate
79	sp|O00217|NDUS8_HUMAN	NDUFS8	NADH dehydrogenase [ubiquinone] iron-sulfur protein 8, mitochondrial OS=Homo sapiens OX=9606 GN=NDUFS8 PE=1 SV=1	2018780000	2.84386e+08	23705	Mitochondria	-0.117431	106891	207546	NotCandidate
80	sp|O00221|IKBE_HUMAN	NFKBIE	NF-kappa-B inhibitor epsilon OS=Homo sapiens OX=9606 GN=NFKBIE PE=1 SV=3	130900000	1.60636e+07	52864	Cytosol	0.0843879	2707.42	19972.7	NotCandidate
81	sp|O00231-2|PSD11_HUMAN	PSMD11	Isoform 2 of 26S proteasome non-ATPase regulatory subunit 11 OS=Homo sapiens OX=9606 GN=PSMD11	11226484000	1.44273e+09	47464	Cytosol	-0.0728423	270827	1.4901e+06	NotCandidate
82	sp|O00232|PSD12_HUMAN	PSMD12	26S proteasome non-ATPase regulatory subunit 12 OS=Homo sapiens OX=9606 GN=PSMD12 PE=1 SV=3	15055057000	2.04848e+09	52904		-0.168164	344997	773651	NotCandidate
83	sp|O00233|PSMD9_HUMAN	PSMD9	26S proteasome non-ATPase regulatory subunit 9 OS=Homo sapiens OX=9606 GN=PSMD9 PE=1 SV=3	820900000	9.0284e+07	24682		0.152373	32591.4	433377	NotCandidate
84	sp|O00244|ATOX1_HUMAN	ATOX1	Copper transport protein ATOX1 OS=Homo sapiens OX=9606 GN=ATOX1 PE=1 SV=1	76310000	8.58222e+06	7402		0.404977	10330.5	1.17499e+06	NotCandidate
85	sp|O00255|MEN1_HUMAN	MEN1	Menin OS=Homo sapiens OX=9606 GN=MEN1 PE=1 SV=4	290970000	3.84996e+07	68023	Nucleus	-0.225426	5042.81	59878.7	NotCandidate
86	sp|O00257|CBX4_HUMAN	CBX4	E3 SUMO-protein ligase CBX4 OS=Homo sapiens OX=9606 GN=CBX4 PE=1 SV=3	132100000	1.86264e+07	61368	Nucleus	0.00463738	2704.33	44307.8	NotCandidate
87	sp|O00264|PGRC1_HUMAN	PGRMC1	Membrane-associated progesterone receptor component 1 OS=Homo sapiens OX=9606 GN=PGRMC1 PE=1 SV=3	802930000	9.57196e+07	21671	ER	-0.031151	39354.5	3.36402e+06	NotCandidate
88	sp|O00267|SPT5H_HUMAN	SUPT5H	Transcription elongation factor SPT5 OS=Homo sapiens OX=9606 GN=SUPT5H PE=1 SV=1	5974810000	7.15533e+08	121000	Nucleus	0.0189438	52688.6	345246	NotCandidate
89	sp|O00268|TAF4_HUMAN	TAF4	Transcription initiation factor TFIID subunit 4 OS=Homo sapiens OX=9606 GN=TAF4 PE=1 SV=2	465200000	5.36287e+07	110114	Nucleus	0.0724423	4339.38	54981.8	NotCandidate
90	sp|O00273|DFFA_HUMAN	DFFA	DNA fragmentation factor subunit alpha OS=Homo sapiens OX=9606 GN=DFFA PE=1 SV=1	1766490000	1.88824e+08	36522	Cytosol	0.246434	46065.3	1.02648e+06	NotCandidate
91	sp|O00291|HIP1_HUMAN	HIP1	Huntingtin-interacting protein 1 OS=Homo sapiens OX=9606 GN=HIP1 PE=1 SV=5	418462000	5.64429e+07	116221	Cytosol	-0.145877	4327.1	62151.2	NotCandidate
92	sp|O00299|CLIC1_HUMAN	CLIC1	Chloride intracellular channel protein 1 OS=Homo sapiens OX=9606 GN=CLIC1 PE=1 SV=4	3285254000	4.01425e+08	26923	Cytosol	-0.0592581	132848	1.66349e+06	NotCandidate
93	sp|O00303|EIF3F_HUMAN	EIF3F	Eukaryotic translation initiation factor 3 subunit F OS=Homo sapiens OX=9606 GN=EIF3F PE=1 SV=1	3186440000	3.5813e+08	37564	Cytosol	0.198906	84945.6	1.50392e+06	NotCandidate
94	sp|O00311|CDC7_HUMAN	CDC7	Cell division cycle 7-related protein kinase OS=Homo sapiens OX=9606 GN=CDC7 PE=1 SV=1	90920000	1.07539e+07	63888	Nucleus	-0.0221232	1499.75	45525.5	NotCandidate
95	sp|O00330|ODPX_HUMAN	PDHX	Pyruvate dehydrogenase protein X component, mitochondrial OS=Homo sapiens OX=9606 GN=PDHX PE=1 SV=3	346540000	3.858e+07	54122	Mitochondria	0.257028	6351.28	125327	NotCandidate
96	sp|O00399|DCTN6_HUMAN	DCTN6	Dynactin subunit 6 OS=Homo sapiens OX=9606 GN=DCTN6 PE=1 SV=1	324500000	3.82785e+07	20747	Cytosol	-0.0305723	16438.9	159450	Candidate
97	sp|O00400|ACATN_HUMAN	SLC33A1	Acetyl-coenzyme A transporter 1 OS=Homo sapiens OX=9606 GN=SLC33A1 PE=1 SV=1	277784000	3.49276e+07	60909	ER	-0.11695	5109.27	37621.3	NotCandidate
98	sp|O00401|WASL_HUMAN	WASL	Neural Wiskott-Aldrich syndrome protein OS=Homo sapiens OX=9606 GN=WASL PE=1 SV=2	714875000	8.54667e+07	54827	Cytosol	-0.0968879	13889.1	78990.6	Candidate
99	sp|O00409|FOXN3_HUMAN	FOXN3	Forkhead box protein N3 OS=Homo sapiens OX=9606 GN=FOXN3 PE=1 SV=1	14730000	2.03097e+06	53835	Nucleus	-0.0661128	336.133	2163.75	NotCandidate
100	sp|O00410-3|IPO5_HUMAN	IPO5	Isoform 3 of Importin-5 OS=Homo sapiens OX=9606 GN=IPO5	17803490000	2.36726e+09	123630	Cytosol	-0.0313327	170606	1.23501e+06	NotCandidate
101	sp|O00411|RPOM_HUMAN	POLRMT	DNA-directed RNA polymerase, mitochondrial OS=Homo sapiens OX=9606 GN=POLRMT PE=1 SV=2	1145790000	1.31483e+08	138620	Mitochondria	-0.0501708	8451.14	100648	Candidate
102	sp|O00418|EF2K_HUMAN	EEF2K	Eukaryotic elongation factor 2 kinase OS=Homo sapiens OX=9606 GN=EEF2K PE=1 SV=2	100650000	1.57813e+07	82144		-0.178895	1711.75	24103.4	NotCandidate
103	sp|O00422-2|SAP18_HUMAN	SAP18	Isoform 2 of Histone deacetylase complex subunit SAP18 OS=Homo sapiens OX=9606 GN=SAP18	5872100000	7.57566e+08	17561	Cytosol	0.0986909	384365	614235	NotCandidate
104	sp|O00423-3|EMAL1_HUMAN	EML1	Isoform 3 of Echinoderm microtubule-associated protein-like 1 OS=Homo sapiens OX=9606 GN=EML1	318976000	3.52939e+07	89861	Cytosol	0.231299	3499.45	23262.8	NotCandidate
105	sp|O00425|IF2B3_HUMAN	IGF2BP3	Insulin-like growth factor 2 mRNA-binding protein 3 OS=Homo sapiens OX=9606 GN=IGF2BP3 PE=1 SV=2	3312414000	3.7517e+08	63705	Cytosol	0.232156	52471.9	424314	NotCandidate
106	sp|O00429-6|DNM1L_HUMAN	DNM1L	Isoform 6 of Dynamin-1-like protein OS=Homo sapiens OX=9606 GN=DNM1L	8019705000	8.12769e+08	81877	Cytosol	0.196461	88445.9	411161	Candidate
107	sp|O00429-8|DNM1L_HUMAN	DNM1L	Isoform 8 of Dynamin-1-like protein OS=Homo sapiens OX=9606 GN=DNM1L	130500000	1.32e+07	81877	Cytosol	0.301662	1436.43	411161	NotCandidate
108	sp|O00442-2|RTCA_HUMAN	RTCA	Isoform 2 of RNA 3'-terminal phosphate cyclase OS=Homo sapiens OX=9606 GN=RTCA	2275960000	2.51795e+08	39337	Nucleus	0.201988	57032	121133	NotCandidate
109	sp|O00443|P3C2A_HUMAN	PIK3C2A	Phosphatidylinositol 4-phosphate 3-kinase C2 domain-containing subunit alpha OS=Homo sapiens OX=9606 GN=PIK3C2A PE=1 SV=2	439330000	5.49261e+07	190680	Cytosol	-0.19142	2566.53	38160.4	Candidate
110	sp|O00458|IFRD1_HUMAN	IFRD1	Interferon-related developmental regulator 1 OS=Homo sapiens OX=9606 GN=IFRD1 PE=1 SV=4	537530000	2.03765e+07	50269		2.22332	3611.62	15436.9	NotCandidate
111	sp|O00459|P85B_HUMAN	PIK3R2	Phosphatidylinositol 3-kinase regulatory subunit beta OS=Homo sapiens OX=9606 GN=PIK3R2 PE=1 SV=2	56310000	9.16649e+06	81545		-0.652226	1001.56	32548.1	NotCandidate
112	sp|O00461|GOLI4_HUMAN	GOLIM4	Golgi integral membrane protein 4 OS=Homo sapiens OX=9606 GN=GOLIM4 PE=1 SV=1	874340000	1.06209e+08	81880	Golgi.membrane	-0.503844	11557.3	109142	Candidate
113	sp|O00462|MANBA_HUMAN	MANBA	Beta-mannosidase OS=Homo sapiens OX=9606 GN=MANBA PE=1 SV=3	9074000	1.8813e+06	100895	Lysosome	-0.224713	166.135	5839.73	NotCandidate
114	sp|O00468|AGRIN_HUMAN	AGRN	Agrin OS=Homo sapiens OX=9606 GN=AGRN PE=1 SV=6	105600000	2.71366e+07	217320		-1.99781	1112.57	6922.74	NotCandidate
115	sp|O00469-2|PLOD2_HUMAN	PLOD2	Isoform 2 of Procollagen-lysine,2-oxoglutarate 5-dioxygenase 2 OS=Homo sapiens OX=9606 GN=PLOD2	993896000	1.28736e+08	84686	ER	-0.169787	13544.4	98452.3	Candidate
116	sp|O00470-2|MEIS1_HUMAN	MEIS1	Isoform 2 of Homeobox protein Meis1 OS=Homo sapiens OX=9606 GN=MEIS1	40160000	4.88529e+06	43016	Nucleus	-0.214389	1011.89	30260	NotCandidate
117	sp|O00471|EXOC5_HUMAN	EXOC5	Exocyst complex component 5 OS=Homo sapiens OX=9606 GN=EXOC5 PE=1 SV=1	2234017000	2.68423e+08	81853	Cytosol	-0.0251981	29218.5	103558	Candidate
118	sp|O00472|ELL2_HUMAN	ELL2	RNA polymerase II elongation factor ELL2 OS=Homo sapiens OX=9606 GN=ELL2 PE=1 SV=2	11760000	1.78631e+06	72324	Nucleus	-0.409097	220.063	3458.81	NotCandidate
119	sp|O00483|NDUA4_HUMAN	NDUFA4	Cytochrome c oxidase subunit NDUFA4 OS=Homo sapiens OX=9606 GN=NDUFA4 PE=1 SV=1	3842700000	6.12432e+08	9370	Mitochondria	-0.445748	582359	599062	NotCandidate
120	sp|O00487|PSDE_HUMAN	PSMD14	26S proteasome non-ATPase regulatory subunit 14 OS=Homo sapiens OX=9606 GN=PSMD14 PE=1 SV=1	4914990000	6.00229e+08	34577		0.0388283	154668	577004	NotCandidate
121	sp|O00488|ZN593_HUMAN	ZNF593	Zinc finger protein 593 OS=Homo sapiens OX=9606 GN=ZNF593 PE=1 SV=2	50570000	9.77592e+06	15199	Nucleus	-1.07116	5730.8	136686	NotCandidate
122	sp|O00499|BIN1_HUMAN	BIN1	Myc box-dependent-interacting protein 1 OS=Homo sapiens OX=9606 GN=BIN1 PE=1 SV=1	81253000	1.05003e+07	64699	Cytosol	0.0214894	1446.03	86504.8	NotCandidate
123	sp|O00505|IMA4_HUMAN	KPNA3	Importin subunit alpha-4 OS=Homo sapiens OX=9606 GN=KPNA3 PE=1 SV=2	975000000	1.47192e+08	57811	Cytosol	-0.167638	22685.3	713173	NotCandidate
124	sp|O00506|STK25_HUMAN	STK25	Serine/threonine-protein kinase 25 OS=Homo sapiens OX=9606 GN=STK25 PE=1 SV=1	1248150000	1.74563e+08	48112	Cytosol	-0.198886	32327.4	23723.2	NotCandidate
125	sp|O00512|BCL9_HUMAN	BCL9	B-cell CLL/lymphoma 9 protein OS=Homo sapiens OX=9606 GN=BCL9 PE=1 SV=4	130644000	1.69166e+07	149290	Nucleus	0.159525	1009.61	16874.6	NotCandidate
126	sp|O00522|KRIT1_HUMAN	KRIT1	Krev interaction trapped protein 1 OS=Homo sapiens OX=9606 GN=KRIT1 PE=1 SV=2	30790000	3.97452e+06	84348	Cytosol	-0.205341	419.838	6496.92	NotCandidate
127	sp|O00541|PESC_HUMAN	PES1	Pescadillo homolog OS=Homo sapiens OX=9606 GN=PES1 PE=1 SV=1	12553110000	1.49791e+09	68003	Nucleus	0.142662	196259	364966	NotCandidate
128	sp|O00559-2|RCAS1_HUMAN	EBAG9	Isoform 2 of Receptor-binding cancer antigen expressed on SiSo cells OS=Homo sapiens OX=9606 GN=EBAG9	3871000	525890	24377	Golgi.membrane	-0.266467	192.215	20960.3	NotCandidate
129	sp|O00560|SDCB1_HUMAN	SDCBP	Syntenin-1 OS=Homo sapiens OX=9606 GN=SDCBP PE=1 SV=1	229360000	2.89363e+07	32444	Cytosol	-0.18387	7946.61	943218	NotCandidate
130	sp|O00566|MPP10_HUMAN	MPHOSPH10	U3 small nucleolar ribonucleoprotein protein MPP10 OS=Homo sapiens OX=9606 GN=MPHOSPH10 PE=1 SV=2	1060027000	1.27046e+08	78864	Nucleus	0.163212	14353.4	215150	NotCandidate
131	sp|O00567|NOP56_HUMAN	NOP56	Nucleolar protein 56 OS=Homo sapiens OX=9606 GN=NOP56 PE=1 SV=4	6395550000	6.69839e+08	66050	Cytosol	0.373033	90358.6	1.65966e+06	NotCandidate
132	sp|O00571|DDX3X_HUMAN	DDX3X	ATP-dependent RNA helicase DDX3X OS=Homo sapiens OX=9606 GN=DDX3X PE=1 SV=3	12033830000	1.53359e+09	73243	Cytosol	0.00222245	186559	1.73331e+06	NotCandidate
133	sp|O00584|RNT2_HUMAN	RNASET2	Ribonuclease T2 OS=Homo sapiens OX=9606 GN=RNASET2 PE=1 SV=2	1155200000	1.25677e+08	29481		-0.0732673	37982.7	62299.1	Candidate
134	sp|O00625|PIR_HUMAN	PIR	Pirin OS=Homo sapiens OX=9606 GN=PIR PE=1 SV=1	71360000	1.20258e+07	32113	Cytosol	-0.0397726	3336.62	214060	NotCandidate
135	sp|O00629|IMA3_HUMAN	KPNA4	Importin subunit alpha-3 OS=Homo sapiens OX=9606 GN=KPNA4 PE=1 SV=1	2374730000	3.30116e+08	57887	Cytosol	-0.190864	50811.1	535831	NotCandidate
136	sp|O00712-5|NFIB_HUMAN	NFIB	Isoform 5 of Nuclear factor 1 B-type OS=Homo sapiens OX=9606 GN=NFIB	148219000	1.03128e+07	47442	Nucleus	1.01978	1936.8	2556.92	NotCandidate
137	sp|O00716|E2F3_HUMAN	E2F3	Transcription factor E2F3 OS=Homo sapiens OX=9606 GN=E2F3 PE=1 SV=1	33240000	3.07217e+06	49162	Nucleus	0.800047	556.787	22557.5	NotCandidate
138	sp|O00743-3|PPP6_HUMAN	PPP6C	Isoform 3 of Serine/threonine-protein phosphatase 6 catalytic subunit OS=Homo sapiens OX=9606 GN=PPP6C	1846500000	2.76938e+08	35144	Cytosol	-0.508686	70210.6	212519	NotCandidate
139	sp|O00746|NDKM_HUMAN	NME4	Nucleoside diphosphate kinase, mitochondrial OS=Homo sapiens OX=9606 GN=NME4 PE=1 SV=1	53270000	8.02293e+06	20659	Mitochondria	-0.309728	3460.16	179150	NotCandidate
140	sp|O00754|MA2B1_HUMAN	MAN2B1	Lysosomal alpha-mannosidase OS=Homo sapiens OX=9606 GN=MAN2B1 PE=1 SV=3	80980000	1.42578e+07	113744	Lysosome	-0.709445	1116.85	47905.5	NotCandidate
141	sp|O00762|UBE2C_HUMAN	UBE2C	Ubiquitin-conjugating enzyme E2 C OS=Homo sapiens OX=9606 GN=UBE2C PE=1 SV=1	1726580000	3.30232e+08	19652		-1.49519	149722	964390	NotCandidate
142	sp|O00764|PDXK_HUMAN	PDXK	Pyridoxal kinase OS=Homo sapiens OX=9606 GN=PDXK PE=1 SV=1	1262000000	1.36168e+08	35102	Cytosol	0.278098	34563.4	628612	NotCandidate
143	sp|O00767|ACOD_HUMAN	SCD	Acyl-CoA desaturase OS=Homo sapiens OX=9606 GN=SCD PE=1 SV=2	190600000	5.5651e+07	41523	ER	-2.42756	11941.4	391946	NotCandidate
144	sp|O14495|PLPP3_HUMAN	PLPP3	Phospholipid phosphatase 3 OS=Homo sapiens OX=9606 GN=PLPP3 PE=1 SV=1	184030000	3.07005e+07	35116		-0.770015	7789.56	2214.07	NotCandidate
145	sp|O14497|ARI1A_HUMAN	ARID1A	AT-rich interactive domain-containing protein 1A OS=Homo sapiens OX=9606 GN=ARID1A PE=1 SV=3	1642198000	1.92489e+08	242045	Nucleus	0.137872	7085.7	101526	NotCandidate
146	sp|O14519|CDKA1_HUMAN	CDK2AP1	Cyclin-dependent kinase 2-associated protein 1 OS=Homo sapiens OX=9606 GN=CDK2AP1 PE=1 SV=1	120770000	1.62554e+07	12365		-0.0639641	11713.2	327766	NotCandidate
147	sp|O14521|DHSD_HUMAN	SDHD	Succinate dehydrogenase [ubiquinone] cytochrome b small subunit, mitochondrial OS=Homo sapiens OX=9606 GN=SDHD PE=1 SV=1	66590000	8.89573e+06	17043	Mitochondria	0.0471549	4650.59	13300.3	NotCandidate
148	sp|O14524|NEMP1_HUMAN	NEMP1	Nuclear envelope integral membrane protein 1 OS=Homo sapiens OX=9606 GN=NEMP1 PE=1 SV=2	776900000	9.25193e+07	50640	Nucleus	0.150649	16278.4	27981.2	NotCandidate
149	sp|O14530|TXND9_HUMAN	TXNDC9	Thioredoxin domain-containing protein 9 OS=Homo sapiens OX=9606 GN=TXNDC9 PE=1 SV=2	1285200000	1.8319e+08	26534	Cytosol	-0.442695	61513.5	261979	NotCandidate
150	sp|O14531|DPYL4_HUMAN	DPYSL4	Dihydropyrimidinase-related protein 4 OS=Homo sapiens OX=9606 GN=DPYSL4 PE=1 SV=2	76370000	6.07405e+06	61878	Cytosol	0.744415	874.611	35598.9	NotCandidate
151	sp|O14545|TRAD1_HUMAN	TRAFD1	TRAF-type zinc finger domain-containing protein 1 OS=Homo sapiens OX=9606 GN=TRAFD1 PE=1 SV=1	147339000	2.00001e+07	64841		-0.372108	2748.24	121474	NotCandidate
152	sp|O14548|COX7R_HUMAN	COX7A2L	Cytochrome c oxidase subunit 7A-related protein, mitochondrial OS=Homo sapiens OX=9606 GN=COX7A2L PE=1 SV=2	68210000	1.18519e+07	12615	Mitochondria	-0.815783	8370.89	169405	NotCandidate
153	sp|O14561|ACPM_HUMAN	NDUFAB1	Acyl carrier protein, mitochondrial OS=Homo sapiens OX=9606 GN=NDUFAB1 PE=1 SV=3	29830000	4.24085e+06	17417	Mitochondria	-0.0991495	2169.46	699917	NotCandidate
154	sp|O14562|UBFD1_HUMAN	UBFD1	Ubiquitin domain-containing protein UBFD1 OS=Homo sapiens OX=9606 GN=UBFD1 PE=1 SV=2	2051540000	2.51411e+08	33382		0.192728	67103.4	145673	NotCandidate
155	sp|O14578-4|CTRO_HUMAN	CIT	Isoform 4 of Citron Rho-interacting kinase OS=Homo sapiens OX=9606 GN=CIT	554127000	7.3671e+07	231431	Cytosol	-0.305324	2836.27	27021.9	Candidate
156	sp|O14579|COPE_HUMAN	COPE	Coatomer subunit epsilon OS=Homo sapiens OX=9606 GN=COPE PE=1 SV=3	192832000	2.24476e+07	34482	Golgi.membrane.associated	0.2379	5800.29	1.15784e+06	NotCandidate
157	sp|O14593|RFXK_HUMAN	RFXANK	DNA-binding protein RFXANK OS=Homo sapiens OX=9606 GN=RFXANK PE=1 SV=2	111600000	1.88441e+07	28102	Cytosol	-0.695242	5974.61	56471.8	NotCandidate
158	sp|O14617-5|AP3D1_HUMAN	AP3D1	Isoform 5 of AP-3 complex subunit delta-1 OS=Homo sapiens OX=9606 GN=AP3D1	3241360000	4.19482e+08	130158	Cytosol	-0.0894418	28715.4	208868	NotCandidate
159	sp|O14618|CCS_HUMAN	CCS	Copper chaperone for superoxide dismutase OS=Homo sapiens OX=9606 GN=CCS PE=1 SV=1	440900000	5.51948e+07	29041	Cytosol	-0.0490063	16934	116641	NotCandidate
160	sp|O14639|ABLM1_HUMAN	ABLIM1	Actin-binding LIM protein 1 OS=Homo sapiens OX=9606 GN=ABLIM1 PE=1 SV=3	314340000	4.10087e+07	87688	Cytosol	-0.129716	4166.86	23083.7	NotCandidate
161	sp|O14641|DVL2_HUMAN	DVL2	Segment polarity protein dishevelled homolog DVL-2 OS=Homo sapiens OX=9606 GN=DVL2 PE=1 SV=1	1517610000	1.66573e+08	78948	Cytosol	0.216394	18799	104664	NotCandidate
162	sp|O14646|CHD1_HUMAN	CHD1	Chromodomain-helicase-DNA-binding protein 1 OS=Homo sapiens OX=9606 GN=CHD1 PE=1 SV=2	2547110000	3.24935e+08	196688	Cytosol	-0.0213211	14719.4	99978.1	NotCandidate
163	sp|O14647|CHD2_HUMAN	CHD2	Chromodomain-helicase-DNA-binding protein 2 OS=Homo sapiens OX=9606 GN=CHD2 PE=1 SV=2	1220200000	1.33687e+08	211344	Nucleus	0.396515	5636	19868.8	NotCandidate
164	sp|O14653-2|GOSR2_HUMAN	GOSR2	Isoform B of Golgi SNAP receptor complex member 2 OS=Homo sapiens OX=9606 GN=GOSR2	15880000	1.93892e+06	24775	Golgi.membrane	-0.00228298	697.298	213774	NotCandidate
165	sp|O14656|TOR1A_HUMAN	TOR1A	Torsin-1A OS=Homo sapiens OX=9606 GN=TOR1A PE=1 SV=1	1108320000	1.3241e+08	37809	Cytosol	-0.134292	31203.1	63669.3	Candidate
166	sp|O14657|TOR1B_HUMAN	TOR1B	Torsin-1B OS=Homo sapiens OX=9606 GN=TOR1B PE=1 SV=2	717920000	7.55799e+07	37979		-0.0159352	17731.1	32716.2	Candidate
167	sp|O14662-2|STX16_HUMAN	STX16	Isoform A of Syntaxin-16 OS=Homo sapiens OX=9606 GN=STX16	32000000	4.16902e+06	37031	Cytosol	-0.0938062	1003.09	36679.9	NotCandidate
168	sp|O14672|ADA10_HUMAN	ADAM10	Disintegrin and metalloproteinase domain-containing protein 10 OS=Homo sapiens OX=9606 GN=ADAM10 PE=1 SV=1	967361000	1.27277e+08	84142	Cytosol	-0.153245	13477.5	45663.7	NotCandidate
169	sp|O14678|ABCD4_HUMAN	ABCD4	ATP-binding cassette sub-family D member 4 OS=Homo sapiens OX=9606 GN=ABCD4 PE=1 SV=1	19360000	3.06741e+06	68597	Peroxisome	-0.721812	398.418	4888.97	NotCandidate
170	sp|O14681|EI24_HUMAN	EI24	Etoposide-induced protein 2.4 homolog OS=Homo sapiens OX=9606 GN=EI24 PE=1 SV=4	27800000	4.28295e+06	38965	Cytosol	-0.455399	979.355	72475.5	NotCandidate
171	sp|O14686-3|KMT2D_HUMAN	KMT2D	Isoform 3 of Histone-lysine N-methyltransferase 2D OS=Homo sapiens OX=9606 GN=KMT2D	379487000	4.68279e+07	593389	Nucleus	0.147661	703.133	15083.3	NotCandidate
172	sp|O14713|ITBP1_HUMAN	ITGB1BP1	Integrin beta-1-binding protein 1 OS=Homo sapiens OX=9606 GN=ITGB1BP1 PE=1 SV=1	39500000	6.38289e+06	21782	Cytosol	-0.617301	2610.91	10184.5	NotCandidate
173	sp|O14717|TRDMT_HUMAN	TRDMT1	tRNA (cytosine(38)-C(5))-methyltransferase OS=Homo sapiens OX=9606 GN=TRDMT1 PE=1 SV=1	59220000	8.00975e+06	44597	Cytosol	-0.186924	1600.24	23242.5	NotCandidate
174	sp|O14727|APAF_HUMAN	APAF1	Apoptotic protease-activating factor 1 OS=Homo sapiens OX=9606 GN=APAF1 PE=1 SV=2	818590000	7.4442e+07	141840	Cytosol	0.410034	4676.19	21523.8	NotCandidate
175	sp|O14730|RIOK3_HUMAN	RIOK3	Serine/threonine-protein kinase RIO3 OS=Homo sapiens OX=9606 GN=RIOK3 PE=1 SV=2	67180000	6.17456e+06	59093	Cytosol	-0.0595745	930.985	27431.2	Candidate
176	sp|O14732|IMPA2_HUMAN	IMPA2	Inositol monophosphatase 2 OS=Homo sapiens OX=9606 GN=IMPA2 PE=1 SV=1	48520000	5.81524e+06	31321	Cytosol	-0.0456601	1654.26	2927.62	NotCandidate
177	sp|O14734|ACOT8_HUMAN	ACOT8	Acyl-coenzyme A thioesterase 8 OS=Homo sapiens OX=9606 GN=ACOT8 PE=1 SV=1	265960000	3.51952e+07	35914	Peroxisome	-0.180957	8731.56	35029.5	NotCandidate
178	sp|O14735|CDIPT_HUMAN	CDIPT	CDP-diacylglycerol--inositol 3-phosphatidyltransferase OS=Homo sapiens OX=9606 GN=CDIPT PE=1 SV=1	1310900000	1.41777e+08	23539		-0.0450554	53664.8	104376	Candidate
179	sp|O14737|PDCD5_HUMAN	PDCD5	Programmed cell death protein 5 OS=Homo sapiens OX=9606 GN=PDCD5 PE=1 SV=3	3503220000	4.88796e+08	14285		-0.267677	304874	2.48126e+06	NotCandidate
180	sp|O14744|ANM5_HUMAN	PRMT5	Protein arginine N-methyltransferase 5 OS=Homo sapiens OX=9606 GN=PRMT5 PE=1 SV=4	6558620000	6.86365e+08	72684	Cytosol	0.226209	84137.3	930325	NotCandidate
181	sp|O14745|NHRF1_HUMAN	SLC9A3R1	Na(+)/H(+) exchange regulatory cofactor NHE-RF1 OS=Homo sapiens OX=9606 GN=SLC9A3R1 PE=1 SV=4	1255942000	1.20001e+08	38868	Cytosol	0.0347299	27508.3	543768	Candidate
182	sp|O14757|CHK1_HUMAN	CHEK1	Serine/threonine-protein kinase Chk1 OS=Homo sapiens OX=9606 GN=CHEK1 PE=1 SV=2	601130000	8.52924e+07	54434	Cytosol	-0.38388	13960.9	124660	NotCandidate
183	sp|O14763|TR10B_HUMAN	TNFRSF10B	Tumor necrosis factor receptor superfamily member 10B OS=Homo sapiens OX=9606 GN=TNFRSF10B PE=1 SV=2	87750000	1.10982e+07	47878		-0.22785	2065.33	11474.5	NotCandidate
184	sp|O14770|MEIS2_HUMAN	MEIS2	Homeobox protein Meis2 OS=Homo sapiens OX=9606 GN=MEIS2 PE=1 SV=2	62460000	7.23896e+06	51790	Cytosol	-0.0139858	1245.38	8245.72	NotCandidate
185	sp|O14773|TPP1_HUMAN	TPP1	Tripeptidyl-peptidase 1 OS=Homo sapiens OX=9606 GN=TPP1 PE=1 SV=2	643564000	7.42847e+07	61248	Lysosome	0.174952	10806.4	137584	NotCandidate
186	sp|O14776|TCRG1_HUMAN	TCERG1	Transcription elongation regulator 1 OS=Homo sapiens OX=9606 GN=TCERG1 PE=1 SV=2	11630624000	8.97738e+08	123901	Nucleus	0.945379	64557.6	437242	NotCandidate
187	sp|O14777|NDC80_HUMAN	NDC80	Kinetochore protein NDC80 homolog OS=Homo sapiens OX=9606 GN=NDC80 PE=1 SV=1	665540000	8.53121e+07	73913	Nucleus	-0.238331	10284	120045	NotCandidate
188	sp|O14786|NRP1_HUMAN	NRP1	Neuropilin-1 OS=Homo sapiens OX=9606 GN=NRP1 PE=1 SV=3	156451000	1.88775e+07	103134	Cytosol	0.00751584	1630.86	11868	NotCandidate
189	sp|O14787|TNPO2_HUMAN	TNPO2	Transportin-2 OS=Homo sapiens OX=9606 GN=TNPO2 PE=1 SV=3	1559780000	1.81839e+08	101388	Cytosol	0.153968	15979.9	93348.7	NotCandidate
190	sp|O14795-2|UN13B_HUMAN	UNC13B	Isoform 2 of Protein unc-13 homolog B OS=Homo sapiens OX=9606 GN=UNC13B	37450000	5.05165e+06			-0.106777		15347.5	NotCandidate
191	sp|O14802|RPC1_HUMAN	POLR3A	DNA-directed RNA polymerase III subunit RPC1 OS=Homo sapiens OX=9606 GN=POLR3A PE=1 SV=2	2531211000	2.93254e+08	155641	Nucleus	0.207171	16787.7	127654	NotCandidate
192	sp|O14818|PSA7_HUMAN	PSMA7	Proteasome subunit alpha type-7 OS=Homo sapiens OX=9606 GN=PSMA7 PE=1 SV=1	22606020000	2.4813e+09	27887	Cytosol	0.275141	792775	2.36865e+06	NotCandidate
193	sp|O14828|SCAM3_HUMAN	SCAMP3	Secretory carrier-associated membrane protein 3 OS=Homo sapiens OX=9606 GN=SCAMP3 PE=1 SV=3	2800980000	3.26911e+08	38287		-0.0153849	76076.5	818004	Candidate
194	sp|O14832|PAHX_HUMAN	PHYH	Phytanoyl-CoA dioxygenase, peroxisomal OS=Homo sapiens OX=9606 GN=PHYH PE=1 SV=1	67630000	1.1367e+07	38538	Peroxisome	-0.804957	2628.01	16722	NotCandidate
195	sp|O14867|BACH1_HUMAN	BACH1	Transcription regulator protein BACH1 OS=Homo sapiens OX=9606 GN=BACH1 PE=1 SV=2	92650000	1.43925e+07	81958	Nucleus	-0.324733	1564.65	28744.2	NotCandidate
196	sp|O14874|BCKD_HUMAN	BCKDK	[3-methyl-2-oxobutanoate dehydrogenase [lipoamide]] kinase, mitochondrial OS=Homo sapiens OX=9606 GN=BCKDK PE=1 SV=2	249600000	3.24517e+07	46360	Mitochondria	-0.0305832	6236.86	113982	NotCandidate
197	sp|O14880|MGST3_HUMAN	MGST3	Microsomal glutathione S-transferase 3 OS=Homo sapiens OX=9606 GN=MGST3 PE=1 SV=1	1251770000	1.76087e+08	16516	ER	-0.159969	94993.8	176240	NotCandidate
198	sp|O14893|GEMI2_HUMAN	GEMIN2	Gem-associated protein 2 OS=Homo sapiens OX=9606 GN=GEMIN2 PE=1 SV=1	343430000	4.03288e+07	31585	Cytosol	0.0919605	11376.5	139772	NotCandidate
199	sp|O14907|TX1B3_HUMAN	TAX1BP3	Tax1-binding protein 3 OS=Homo sapiens OX=9606 GN=TAX1BP3 PE=1 SV=2	350800000	4.42326e+07	13735	Cytosol	-0.166178	28693.7	330528	NotCandidate
200	sp|O14908|GIPC1_HUMAN	GIPC1	PDZ domain-containing protein GIPC1 OS=Homo sapiens OX=9606 GN=GIPC1 PE=1 SV=2	787410000	1.01992e+08	36049	Cytosol	-0.161631	25208.5	393395	NotCandidate
201	sp|O14910|LIN7A_HUMAN	LIN7A	Protein lin-7 homolog A OS=Homo sapiens OX=9606 GN=LIN7A PE=1 SV=2	107400000	1.31582e+07	25997	Plasma.Membrane	0.135381	4509.66	353499	NotCandidate
202	sp|O14920|IKKB_HUMAN	IKBKB	Inhibitor of nuclear factor kappa-B kinase subunit beta OS=Homo sapiens OX=9606 GN=IKBKB PE=1 SV=1	1331740000	1.60293e+08	86564	Cytosol	-0.00325281	16498.7	37932	Candidate
203	sp|O14929|HAT1_HUMAN	HAT1	Histone acetyltransferase type B catalytic subunit OS=Homo sapiens OX=9606 GN=HAT1 PE=1 SV=1	2803940000	3.41734e+08	49541	Cytosol	0.0676625	61460.5	1.19663e+06	NotCandidate
204	sp|O14936|CSKP_HUMAN	CASK	Peripheral plasma membrane protein CASK OS=Homo sapiens OX=9606 GN=CASK PE=1 SV=3	1220528000	1.38014e+08	105123	Cytosol	0.144277	11697.6	69056	NotCandidate
205	sp|O14939|PLD2_HUMAN	PLD2	Phospholipase D2 OS=Homo sapiens OX=9606 GN=PLD2 PE=1 SV=2	20360000	2.9193e+06	105987		-0.338663	245.413	9019.77	NotCandidate
206	sp|O14949|QCR8_HUMAN	UQCRQ	Cytochrome b-c1 complex subunit 8 OS=Homo sapiens OX=9606 GN=UQCRQ PE=1 SV=4	267860000	3.80349e+07	9906	Mitochondria	-0.379555	34210.3	553063	NotCandidate
207	sp|O14950|ML12B_HUMAN	MYL12B	Myosin regulatory light chain 12B OS=Homo sapiens OX=9606 GN=MYL12B PE=1 SV=2	2739510000	4.12607e+08	19779		-0.717725	185868		NotCandidate
208	sp|O14957|QCR10_HUMAN	UQCR11	Cytochrome b-c1 complex subunit 10 OS=Homo sapiens OX=9606 GN=UQCR11 PE=1 SV=1	25120000	3.42623e+06	6570	Mitochondria	-0.25921	4646.47	42944	NotCandidate
209	sp|O14964|HGS_HUMAN	HGS	Hepatocyte growth factor-regulated tyrosine kinase substrate OS=Homo sapiens OX=9606 GN=HGS PE=1 SV=1	601741000	7.29773e+07	86192	Endosome	-0.163146	7543.85	216170	Candidate
210	sp|O14965|AURKA_HUMAN	AURKA	Aurora kinase A OS=Homo sapiens OX=9606 GN=AURKA PE=1 SV=2	564560000	6.18608e+07	45823	Cytosol	-0.162993	12028.3	58967	Candidate
211	sp|O14967|CLGN_HUMAN	CLGN	Calmegin OS=Homo sapiens OX=9606 GN=CLGN PE=1 SV=1	84588000	1.06567e+07	70039	ER	0.00696234	1355.67	62659	NotCandidate
212	sp|O14972|VP26C_HUMAN	VPS26C	Vacuolar protein sorting-associated protein 26C OS=Homo sapiens OX=9606 GN=VPS26C PE=1 SV=1	66240000	8.5038e+06	33010	Endosome	-0.102509	2295.3	55673.2	NotCandidate
213	sp|O14974|MYPT1_HUMAN	PPP1R12A	Protein phosphatase 1 regulatory subunit 12A OS=Homo sapiens OX=9606 GN=PPP1R12A PE=1 SV=1	2790428000	3.10645e+08	115281	Cytosol	0.0459537	24009.3	201393	Candidate
214	sp|O14976|GAK_HUMAN	GAK	Cyclin-G-associated kinase OS=Homo sapiens OX=9606 GN=GAK PE=1 SV=2	242450000	3.44157e+07	143191	Cytosol	0.0247833	2141.48	84479.1	NotCandidate
215	sp|O14978|ZN263_HUMAN	ZNF263	Zinc finger protein 263 OS=Homo sapiens OX=9606 GN=ZNF263 PE=1 SV=2	21840000	2.83551e+06	77299	Nucleus	0.0305221	326.836	2643.02	NotCandidate
216	sp|O14979|HNRDL_HUMAN	HNRNPDL	Heterogeneous nuclear ribonucleoprotein D-like OS=Homo sapiens OX=9606 GN=HNRNPDL PE=1 SV=3	24250100000	3.59435e+09	46438	Cytosol	-0.086406	689635	1.52906e+06	NotCandidate
217	sp|O14980|XPO1_HUMAN	XPO1	Exportin-1 OS=Homo sapiens OX=9606 GN=XPO1 PE=1 SV=1	17732284000	2.3531e+09	123386	Cytosol	-0.102544	169921	1.16983e+06	NotCandidate
218	sp|O14981|BTAF1_HUMAN	BTAF1	TATA-binding protein-associated factor 172 OS=Homo sapiens OX=9606 GN=BTAF1 PE=1 SV=2	877780000	1.04442e+08	206887	Nucleus	0.177114	4497.95	51284.6	NotCandidate
219	sp|O15013|ARHGA_HUMAN	ARHGEF10	Rho guanine nucleotide exchange factor 10 OS=Homo sapiens OX=9606 GN=ARHGEF10 PE=1 SV=4	101240000	1.39815e+07	151612		-0.111094	821.662	16645.8	NotCandidate
220	sp|O15014|ZN609_HUMAN	ZNF609	Zinc finger protein 609 OS=Homo sapiens OX=9606 GN=ZNF609 PE=1 SV=2	40526000	4.728e+06	151191	Nucleus	0.0725153	278.627	17806	NotCandidate
221	sp|O15015|ZN646_HUMAN	ZNF646	Zinc finger protein 646 OS=Homo sapiens OX=9606 GN=ZNF646 PE=1 SV=2	4361000	566907	200825	Nucleus	-0.0952242	25.1516	3078.11	NotCandidate
222	sp|O15020|SPTN2_HUMAN	SPTBN2	Spectrin beta chain, non-erythrocytic 2 OS=Homo sapiens OX=9606 GN=SPTBN2 PE=1 SV=3	1226520000	1.74314e+08	271325	Cytosol	-0.0675119	5724.21	55140.8	NotCandidate
223	sp|O15027-5|SC16A_HUMAN	SEC16A	Isoform 5 of Protein transport protein Sec16A OS=Homo sapiens OX=9606 GN=SEC16A	2878732000	3.30429e+08	251894	Cytosol	0.241224	11687.8	123564	NotCandidate
224	sp|O15031|PLXB2_HUMAN	PLXNB2	Plexin-B2 OS=Homo sapiens OX=9606 GN=PLXNB2 PE=1 SV=3	1365070000	1.78262e+08	205127	Plasma.Membrane	-0.0145377	7742.99	21972.4	NotCandidate
225	sp|O15037|KHNYN_HUMAN	KHNYN	Protein KHNYN OS=Homo sapiens OX=9606 GN=KHNYN PE=1 SV=3	75550000	7.82838e+06	74534		0.232773	935.815	11229.2	NotCandidate
226	sp|O15042|SR140_HUMAN	U2SURP	U2 snRNP-associated SURP motif-containing protein OS=Homo sapiens OX=9606 GN=U2SURP PE=1 SV=2	8178137000	1.00879e+09	118292	Nucleus	0.0595986	75983.3	460700	NotCandidate
227	sp|O15047|SET1A_HUMAN	SETD1A	Histone-lysine N-methyltransferase SETD1A OS=Homo sapiens OX=9606 GN=SETD1A PE=1 SV=3	877659000	1.14933e+08	186034	Nucleus	0.0530004	5504.6	47253.5	NotCandidate
228	sp|O15056|SYNJ2_HUMAN	SYNJ2	Synaptojanin-2 OS=Homo sapiens OX=9606 GN=SYNJ2 PE=1 SV=3	61700000	6.44092e+06	165538	Cytosol	0.142467	346.675	7922.51	NotCandidate
229	sp|O15060|ZBT39_HUMAN	ZBTB39	Zinc finger and BTB domain-containing protein 39 OS=Homo sapiens OX=9606 GN=ZBTB39 PE=1 SV=1	4371000	584112	79001	Nucleus	-0.0981202	65.8773	6365.74	NotCandidate
230	sp|O15062|ZBTB5_HUMAN	ZBTB5	Zinc finger and BTB domain-containing protein 5 OS=Homo sapiens OX=9606 GN=ZBTB5 PE=1 SV=1	46610000	5.62107e+06	74278	Nucleus	0.204941	674.266	7300.42	NotCandidate
231	sp|O15063|K0355_HUMAN	KIAA0355	Uncharacterized protein KIAA0355 OS=Homo sapiens OX=9606 GN=KIAA0355 PE=1 SV=2	74360000	7.80446e+06	116020	Cytosol	0.122854	599.353		NotCandidate
232	sp|O15066|KIF3B_HUMAN	KIF3B	Kinesin-like protein KIF3B OS=Homo sapiens OX=9606 GN=KIF3B PE=1 SV=1	96630000	1.10889e+07	85125	Cytosol	0.140174	1160.66	32915.9	NotCandidate
233	sp|O15067|PUR4_HUMAN	PFAS	Phosphoribosylformylglycinamidine synthase OS=Homo sapiens OX=9606 GN=PFAS PE=1 SV=4	2118080000	2.43261e+08	144734	Cytosol	0.166939	14975.3	624514	NotCandidate
234	sp|O15078|CE290_HUMAN	CEP290	Centrosomal protein of 290 kDa OS=Homo sapiens OX=9606 GN=CEP290 PE=1 SV=2	3725180000	5.575e+08	290386	Cytosol	-0.47633	17105.7	30789	NotCandidate
235	sp|O15084-1|ANR28_HUMAN	ANKRD28	Isoform 3 of Serine/threonine-protein phosphatase 6 regulatory ankyrin repeat subunit A OS=Homo sapiens OX=9606 GN=ANKRD28	289520000	3.7393e+07	112966	Nucleus	-0.225653	2949.27	96853.9	NotCandidate
236	sp|O15085-2|ARHGB_HUMAN	ARHGEF11	Isoform 2 of Rho guanine nucleotide exchange factor 11 OS=Homo sapiens OX=9606 GN=ARHGEF11	99936000	1.12555e+07	167704	Cytosol	0.150047	597.992	13627.3	NotCandidate
[truncated: 6,599 more rows]
