# Supplementary material for: Proteome census upon nutrient stress reveals Golgiphagy membrane receptors
Source: Nature. 2023 Sep 27;623(7985):167–74. doi: 10.1038/s41586-023-06657-6 (PMC10620096; doi:10.1038/s41586-023-06657-6)
Supplement: Supplementary file 6 — Total proteome analysis for WT and ATG7−/− HEK293 cells with or without 18-h EBSS treatment and total proteome analysis of WT and ATG7−/− HeLa cells with or without EBSS (12 h). Relevant to Fig. 2 and Extended Data Fig. 5. In .xlsx format. Details of the experiment underlying this data are provided in a tab in the table. [file 41586_2023_6657_MOESM6_ESM.xlsx]

## Sheet: Figure 2 Data files
Hickey et al. Proteome census during nutrient stress reveals Golgiphagy membrane receptors
	channel	condition	replicate
	X126.Raw.Intensity	control	1
	X127n.Raw.Intensity	control	2
	X127c.Raw.Intensity	control_EBSS	1
	X128n.Raw.Intensity	control_EBSS	2
	X128c.Raw.Intensity	control_EBSS	3
	X129n.Raw.Intensity	ATG7 KO	1
	X129c.Raw.Intensity	ATG7 KO	2
	X130n.Raw.Intensity	ATG7 KO_EBSS	1
	X130c.Raw.Intensity	ATG7 KO_EBSS	2
	X131n.Raw.Intensity	ATG7 KO_EBSS	3

## Sheet: HeLa 18h EBSS
Reference	Gene.Symbol	Annotation	log2FC_1_control_EBSS-0_control	0_control	q.val_1_control_EBSS-0_control	log2FC_2_ATG7 KO-0_control	1_control_EBSS	q.val_2_ATG7 KO-0_control	2_ATG7 KO	q.val_anova	3_ATG7 KO_EBSS	log2FC_3_ATG7 KO_EBSS-1_control_EBSS	q.val_3_ATG7 KO_EBSS-1_control_EBSS	log2FC_3_ATG7 KO_EBSS-2_ATG7 KO	q.val_3_ATG7 KO_EBSS-2_ATG7 KO	0_control_1	0_control_2	1_control_EBSS_1	1_control_EBSS_2	1_control_EBSS_3	2_ATG7 KO_1	2_ATG7 KO_2	3_ATG7 KO_EBSS_1	3_ATG7 KO_EBSS_2	3_ATG7 KO_EBSS_3
sp|A0A0A6YYK6|TVA16_HUMAN	TRAV16	T cell receptor alpha variable 16 OS=Homo sapiens OX=9606 GN=TRAV16 PE=3 SV=5	-0.0677817	11.916	0.663397	-0.133929	11.8483	0.439555	11.7821	0.857702	11.8159	-0.0323437	0.872072	0.0338034	0.889009	11.8281	12.004	11.9683	11.723	11.8534	11.8378	11.7265	11.5671	11.865	12.0156
sp|A0A0B4J2F2|SIK1B_HUMAN	SIK1B	Probable serine/threonine-protein kinase SIK1B OS=Homo sapiens OX=9606 GN=SIK1B PE=3 SV=1	-0.0812355	16.7776	0.0358497	-0.152521	16.6964	0.126304	16.6251	0.00354142	16.5487	-0.147722	0.0194958	-0.0764358	0.244442	16.7922	16.763	16.7033	16.7029	16.683	16.5951	16.6551	16.5046	16.5383	16.6031
sp|A0AVF1|IFT56_HUMAN	TTC26	Intraflagellar transport protein 56 OS=Homo sapiens OX=9606 GN=TTC26 PE=2 SV=1	-0.365866	17.2355	0.0301331	0.14892	16.8696	0.199482	17.3844	0.00103998	16.9429	0.0732569	0.349319	-0.441528	0.0217204	17.1896	17.2813	16.8535	16.8203	16.9351	17.3622	17.4066	16.8582	17.0204	16.9501
sp|A0AVT1|UBA6_HUMAN	UBA6	Ubiquitin-like modifier-activating enzyme 6 OS=Homo sapiens OX=9606 GN=UBA6 PE=1 SV=1	0.247087	22.0718	0.0409489	0.337173	22.3189	0.108673	22.409	0.00032327	22.6506	0.331686	0.00359278	0.2416	0.0327442	22.0324	22.1113	22.2769	22.3702	22.3097	22.4564	22.3616	22.6781	22.6614	22.6123
sp|A0FGR8-2|ESYT2_HUMAN	ESYT2	Isoform 2 of Extended synaptotagmin-2 OS=Homo sapiens OX=9606 GN=ESYT2	0.0042463	20.6653	0.950688	-0.181147	20.6696	0.0609061	20.4842	0.00993099	20.5157	-0.153844	0.0471544	0.0315489	0.456674	20.6676	20.6631	20.7441	20.6338	20.6308	20.471	20.4974	20.484	20.5592	20.5041
sp|A0JLT2|MED19_HUMAN	MED19	Mediator of RNA polymerase II transcription subunit 19 OS=Homo sapiens OX=9606 GN=MED19 PE=1 SV=2	0.238923	16.8927	0.147374	0.303234	17.1316	0.268303	17.196	0.0934696	17.0195	-0.112121	0.198148	-0.176432	0.205381	16.9813	16.8042	17.2309	17.1093	17.0548	17.0897	17.3022	16.9764	17.0011	17.0811
sp|A0JNW5|UH1BL_HUMAN	UHRF1BP1L	UHRF1-binding protein 1-like OS=Homo sapiens OX=9606 GN=UHRF1BP1L PE=1 SV=2	-0.293644	17.7468	0.019234	0.0640895	17.4532	0.240124	17.8109	0.00029766	17.5233	0.0701535	0.129997	-0.28758	0.0130018	17.7268	17.7669	17.4655	17.4095	17.4845	17.8279	17.794	17.5192	17.4896	17.5612
sp|A0MZ66-3|SHOT1_HUMAN	SHTN1	Isoform 3 of Shootin-1 OS=Homo sapiens OX=9606 GN=SHTN1	0.19918	21.1391	0.0290962	0.357019	21.3382	0.0722834	21.4961	2.37e-05	21.7028	0.364506	0.00040888	0.206666	0.00543053	21.1028	21.1754	21.3247	21.356	21.334	21.5042	21.488	21.7084	21.7046	21.6952
sp|A0PJW6|TM223_HUMAN	TMEM223	Transmembrane protein 223 OS=Homo sapiens OX=9606 GN=TMEM223 PE=1 SV=1	-0.140483	16.7075	0.0197274	-0.11912	16.567	0.0929677	16.5884	0.00324616	16.355	-0.212001	0.032763	-0.233364	0.0758798	16.6968	16.7181	16.5875	16.5516	16.5619	16.574	16.6027	16.2535	16.4114	16.4001
sp|A0PK00|T120B_HUMAN	TMEM120B	Transmembrane protein 120B OS=Homo sapiens OX=9606 GN=TMEM120B PE=1 SV=1	-0.306591	16.6255	0.0474588	-0.399798	16.3189	0.342399	16.2257	0.146571	16.4351	0.116217	0.195932	0.209425	0.410575	16.664	16.5871	16.3619	16.3613	16.2335	15.9959	16.4556	16.3541	16.438	16.5133
sp|A1A4S6|RHG10_HUMAN	ARHGAP10	Rho GTPase-activating protein 10 OS=Homo sapiens OX=9606 GN=ARHGAP10 PE=1 SV=1	0.0351558	19.0351	0.353043	-0.0644353	19.0702	0.275053	18.9706	0.00075105	18.8852	-0.185011	0.00181735	-0.0854203	0.0217887	19.0052	19.0649	19.0532	19.0881	19.0693	18.9744	18.9668	18.8892	18.8988	18.8676
sp|A1L0T0|ILVBL_HUMAN	ILVBL	Acetolactate synthase-like protein OS=Homo sapiens OX=9606 GN=ILVBL PE=1 SV=2	-0.259778	19.4995	0.400821	-0.964398	19.2397	0.318728	18.5351	0.0871042	19.5403	0.300595	0.208874	1.00521	0.133942	19.513	19.4859	19.4074	18.9078	19.4039	18.0123	19.0578	19.4975	19.5935	19.5299
sp|A1L170-2|CA226_HUMAN	C1orf226	Isoform 2 of Uncharacterized protein C1orf226 OS=Homo sapiens OX=9606 GN=C1orf226	0.559063	14.5315	0.0285071	0.12863	15.0906	0.563974	14.6602	0.00443447	14.9178	-0.172809	0.0453033	0.257623	0.113585	14.4409	14.6222	15.0868	15.0303	15.1547	14.5508	14.7695	14.9583	14.8545	14.9406
sp|A1L390|PKHG3_HUMAN	PLEKHG3	Pleckstrin homology domain-containing family G member 3 OS=Homo sapiens OX=9606 GN=PLEKHG3 PE=1 SV=1	-0.445053	18.2083	0.0166233	-0.678877	17.7633	0.0595688	17.5295	1.91e-05	16.6773	-1.08602	0.00090851	-0.852197	0.00854466	18.1797	18.237	17.8068	17.7789	17.7042	17.565	17.4939	16.6552	16.7649	16.6117
sp|A1X283|SPD2B_HUMAN	SH3PXD2B	SH3 and PX domain-containing protein 2B OS=Homo sapiens OX=9606 GN=SH3PXD2B PE=1 SV=3	0.429998	20.4573	0.00755361	-0.215151	20.8873	0.189339	20.2421	0.00010831	20.5511	-0.336122	0.0005188	0.309027	0.0276926	20.4359	20.4786	20.8844	20.9009	20.8765	20.3087	20.1755	20.5671	20.5413	20.545
sp|A2A2Y4|FRMD3_HUMAN	FRMD3	FERM domain-containing protein 3 OS=Homo sapiens OX=9606 GN=FRMD3 PE=2 SV=1	-0.318586	17.3136	0.0116301	-0.040392	16.9951	0.263814	17.2733	0.00287988	16.8595	-0.135605	0.201556	-0.413799	0.0499708	17.3033	17.324	17.025	16.9941	16.9661	17.2882	17.2583	16.8764	16.9756	16.7264
sp|A2RRP1|NBAS_HUMAN	NBAS	Neuroblastoma-amplified sequence OS=Homo sapiens OX=9606 GN=NBAS PE=1 SV=2	-0.158513	20.5931	0.0409277	0.0144435	20.4346	0.382494	20.6076	0.00192561	20.5998	0.165233	0.0115705	-0.0077234	0.782761	20.6026	20.5836	20.4774	20.4033	20.4232	20.6085	20.6067	20.5727	20.6278	20.599
sp|A2RU49|HYKK_HUMAN	HYKK	Hydroxylysine kinase OS=Homo sapiens OX=9606 GN=HYKK PE=1 SV=2	0.356861	17.0638	0.033996	0.319355	17.4207	0.061549	17.3832	0.00567025	17.4648	0.0440975	0.622461	0.0816038	0.389438	17.0787	17.0489	17.4613	17.3309	17.4699	17.4029	17.3635	17.468	17.3751	17.5513
sp|A2RU67|F234B_HUMAN	FAM234B	Protein FAM234B OS=Homo sapiens OX=9606 GN=FAM234B PE=1 SV=1	0.03387	13.9651	0.854774	-0.181307	13.999	0.636299	13.7838	0.55304	13.9125	-0.0865367	0.334488	0.12864	0.546743	14.1245	13.8058	14.0805	13.9816	13.9349	13.5926	13.975	13.8117	13.9597	13.9661
sp|A2RUB6|CCD66_HUMAN	CCDC66	Coiled-coil domain-containing protein 66 OS=Homo sapiens OX=9606 GN=CCDC66 PE=1 SV=4	0.173042	14.215	0.542457	0.316028	14.388	0.28283	14.531	0.157229	14.128	-0.260015	0.21005	-0.403	0.0426801	14.3667	14.0632	14.4734	14.1312	14.5594	14.5348	14.5272	14.087	14.0416	14.2554
sp|A2RUC4|TYW5_HUMAN	TYW5	tRNA wybutosine-synthesizing protein 5 OS=Homo sapiens OX=9606 GN=TYW5 PE=1 SV=1	0.0733826	17.2626	0.280381	-0.0339928	17.336	0.600463	17.2286	0.0811923	17.3215	-0.0145326	0.713654	0.0928428	0.0524702	17.2313	17.294	17.388	17.2858	17.3342	17.2009	17.2564	17.3314	17.318	17.3151
sp|A2RUS2|DEND3_HUMAN	DENND3	DENN domain-containing protein 3 OS=Homo sapiens OX=9606 GN=DENND3 PE=1 SV=2	-0.250271	19.592	0.0237611	-0.653452	19.3418	0.0623749	18.9386	4.99e-05	18.7463	-0.595473	0.00125497	-0.192291	0.0671331	19.5843	19.5998	19.3719	19.2924	19.361	18.99	18.8872	18.7558	18.7865	18.6966
sp|A2VDJ0-5|T131L_HUMAN	TMEM131L	Isoform 4 of Transmembrane protein 131-like OS=Homo sapiens OX=9606 GN=TMEM131L	-0.861199	15.5885	0.0230653	-0.103839	14.7273	0.298713	15.4846	8.22e-05	13.8855	-0.841757	0.00636275	-1.59912	0.00710199	15.6354	15.5415	14.8561	14.7458	14.5799	15.4604	15.5088	13.8328	14.0331	13.7907
sp|A3KMH1|VWA8_HUMAN	VWA8	von Willebrand factor A domain-containing protein 8 OS=Homo sapiens OX=9606 GN=VWA8 PE=1 SV=2	-0.0920241	20.775	0.0804752	0.0167345	20.6829	0.576382	20.7917	0.00093822	20.8548	0.171843	0.00363301	0.0630843	0.0203583	20.7939	20.756	20.7155	20.6696	20.6637	20.7881	20.7953	20.8667	20.8525	20.8451
sp|A3KN83|SBNO1_HUMAN	SBNO1	Protein strawberry notch homolog 1 OS=Homo sapiens OX=9606 GN=SBNO1 PE=1 SV=1	0.196425	19.6129	0.0269274	0.213565	19.8093	0.105126	19.8265	0.00027593	19.5141	-0.295287	0.00191771	-0.312427	0.0108515	19.5803	19.6456	19.7893	19.8253	19.8134	19.8448	19.8082	19.5385	19.5286	19.4751
sp|A4D1E9|GTPBA_HUMAN	GTPBP10	GTP-binding protein 10 OS=Homo sapiens OX=9606 GN=GTPBP10 PE=1 SV=1	-0.284608	20.3944	0.0111313	0.00238529	20.1098	0.908028	20.3968	0.00090638	20.2244	0.114607	0.0617246	-0.172387	0.0607125	20.4059	20.383	20.0853	20.1116	20.1326	20.4037	20.39	20.1985	20.2907	20.184
sp|A4D1P6|WDR91_HUMAN	WDR91	WD repeat-containing protein 91 OS=Homo sapiens OX=9606 GN=WDR91 PE=1 SV=2	-0.0280209	18.9305	0.394259	0.033669	18.9025	0.0770269	18.9642	0.00064511	19.0747	0.172173	0.00475554	0.110483	0.0139195	18.9327	18.9284	18.9349	18.8981	18.8745	18.9675	18.9609	19.0596	19.0909	19.0736
sp|A4FU01|MTMRB_HUMAN	MTMR11	Myotubularin-related protein 11 OS=Homo sapiens OX=9606 GN=MTMR11 PE=2 SV=2	-0.553261	19.5077	0.0223166	-0.364605	18.9544	0.0895744	19.1431	0.0003086	18.7753	-0.179069	0.0553521	-0.367725	0.0147904	19.473	19.5423	19.0194	18.9855	18.8583	19.1826	19.1036	18.7718	18.816	18.7382
sp|A5D8V6|VP37C_HUMAN	VPS37C	Vacuolar protein sorting-associated protein 37C OS=Homo sapiens OX=9606 GN=VPS37C PE=1 SV=2	-0.202406	13.3588	0.228192	-0.156119	13.1564	0.445586	13.2027	0.256033	13.282	0.125585	0.217476	0.0792977	0.454226	13.273	13.4446	13.2506	13.0305	13.1882	13.1141	13.2913	13.3355	13.279	13.2316
sp|A5PLN9-5|TPC13_HUMAN	TRAPPC13	Isoform 4 of Trafficking protein particle complex subunit 13 OS=Homo sapiens OX=9606 GN=TRAPPC13	-0.0996812	15.4595	0.527003	-0.0145641	15.3599	0.925288	15.445	0.357208	15.5202	0.160373	0.166693	0.0752557	0.356447	15.3619	15.5572	15.3412	15.4829	15.2555	15.4601	15.4298	15.4562	15.6037	15.5008
sp|A5YKK6|CNOT1_HUMAN	CNOT1	CCR4-NOT transcription complex subunit 1 OS=Homo sapiens OX=9606 GN=CNOT1 PE=1 SV=2	-0.0066054	22.7348	0.764246	0.109419	22.7282	0.112822	22.8442	6.56e-05	22.5613	-0.166928	0.00128961	-0.282953	0.00570881	22.752	22.7176	22.734	22.7362	22.7143	22.856	22.8324	22.5558	22.5764	22.5516
sp|A6H8Y1|BDP1_HUMAN	BDP1	Transcription factor TFIIIB component B'' homolog OS=Homo sapiens OX=9606 GN=BDP1 PE=1 SV=3	-0.128952	13.016	0.223363	-0.0397351	12.8871	0.79681	12.9763	0.481882	12.8869	-0.0001764	0.998789	-0.0893929	0.562047	12.9582	13.0738	12.8988	12.814	12.9484	13.0605	12.8921	12.9573	12.7406	12.9627
sp|A6NCE7|MP3B2_HUMAN	MAP1LC3B2	Microtubule-associated proteins 1A/1B light chain 3 beta 2 OS=Homo sapiens OX=9606 GN=MAP1LC3B2 PE=2 SV=1	-1.34434	19.5042	0.00648742	0.678537	18.1599	0.0492775	20.1827	5.01e-06	20.3757	2.21584	0.00028735	0.192964	0.0661516	19.5147	19.4937	18.2036	18.1088	18.1672	20.2042	20.1613	20.4497	20.3277	20.3498
sp|A6ND36|FA83G_HUMAN	FAM83G	Protein FAM83G OS=Homo sapiens OX=9606 GN=FAM83G PE=1 SV=2	-0.0907319	15.5619	0.161362	0.0416626	15.4712	0.436018	15.6036	0.00627022	15.6638	0.192583	0.011181	0.0601884	0.180477	15.5302	15.5936	15.4734	15.4306	15.5095	15.599	15.6081	15.6269	15.7014	15.663
sp|A6NDG6|PGP_HUMAN	PGP	Glycerol-3-phosphate phosphatase OS=Homo sapiens OX=9606 GN=PGP PE=1 SV=1	0.270528	20.2501	0.0295872	0.304982	20.5206	0.107759	20.5551	0.00025278	20.7552	0.234558	0.00337219	0.200104	0.024116	20.2001	20.3001	20.5001	20.5431	20.5186	20.5782	20.5319	20.788	20.757	20.7205
sp|A6NDU8|CE051_HUMAN	C5orf51	UPF0600 protein C5orf51 OS=Homo sapiens OX=9606 GN=C5orf51 PE=1 SV=1	0.384898	19.746	0.0220838	0.559918	20.1309	0.0567652	20.3059	8.02e-05	20.4426	0.31172	0.00494918	0.136699	0.0311128	19.7291	19.7629	20.0969	20.0943	20.2015	20.2781	20.3337	20.4605	20.4289	20.4384
sp|A6NED2|RCCD1_HUMAN	RCCD1	RCC1 domain-containing protein 1 OS=Homo sapiens OX=9606 GN=RCCD1 PE=1 SV=1	-0.226275	12.9039	0.2548	0.230012	12.6776	0.379262	13.1339	0.0444908	12.6662	-0.011376	0.941613	-0.467663	0.0734532	13.0061	12.8017	12.8225	12.6642	12.5462	13.023	13.2448	12.6548	12.8079	12.536
sp|A6NHR9|SMHD1_HUMAN	SMCHD1	Structural maintenance of chromosomes flexible hinge domain-containing protein 1 OS=Homo sapiens OX=9606 GN=SMCHD1 PE=1 SV=2	0.252353	22.3085	0.0303035	-0.0610956	22.5608	0.377672	22.2474	0.00139853	22.2638	-0.297027	0.00658982	0.0164221	0.785829	22.3271	22.2898	22.6151	22.5225	22.5448	22.2121	22.2826	22.2228	22.3164	22.2522
sp|A6NHT5|HMX3_HUMAN	HMX3	Homeobox protein HMX3 OS=Homo sapiens OX=9606 GN=HMX3 PE=1 SV=1	-0.120104	19.2343	0.202538	-0.51796	19.1142	0.0733266	18.7164	9e-05	18.3927	-0.721547	0.00153188	-0.32369	0.0229043	19.279	19.1896	19.1163	19.1767	19.0497	18.6843	18.7484	18.3878	18.4507	18.3396
sp|A6NHX0|CAST2_HUMAN	CASTOR2	Cytosolic arginine sensor for mTORC1 subunit 2 OS=Homo sapiens OX=9606 GN=CASTOR2 PE=1 SV=3	0.0500455	15.8198	0.605357	-0.501194	15.8699	0.456868	15.3186	0.187929	15.7102	-0.159623	0.0342744	0.391617	0.359644	15.7505	15.8891	15.9428	15.834	15.8328	14.9149	15.7223	15.7355	15.7145	15.6807
sp|A6NI28|RHG42_HUMAN	ARHGAP42	Rho GTPase-activating protein 42 OS=Homo sapiens OX=9606 GN=ARHGAP42 PE=1 SV=3	-0.182681	17.3123	0.0461705	0.17832	17.1296	0.0736038	17.4906	0.00016002	17.0666	-0.0629583	0.156713	-0.423959	0.00570881	17.3149	17.3097	17.1858	17.1004	17.1025	17.5095	17.4717	17.0733	17.0814	17.0452
sp|A6NIH7|U119B_HUMAN	UNC119B	Protein unc-119 homolog B OS=Homo sapiens OX=9606 GN=UNC119B PE=1 SV=1	0.224982	17.9527	0.0708534	0.09432	18.1777	0.246274	18.047	0.00983844	18.283	0.105309	0.224177	0.235971	0.0653847	17.9807	17.9247	18.1799	18.2488	18.1044	18.0191	18.075	18.3009	18.3509	18.1973
sp|A6NJ78|MET15_HUMAN	METTL15	Probable methyltransferase-like protein 15 OS=Homo sapiens OX=9606 GN=METTL15 PE=1 SV=1	-0.285698	17.5804	0.0820088	-0.0371645	17.2947	0.784576	17.5432	0.0198341	17.2503	-0.0443621	0.646841	-0.292896	0.0772631	17.6181	17.5426	17.394	17.1938	17.2963	17.4618	17.6246	17.1867	17.2264	17.3379
sp|A6NKD9|CC85C_HUMAN	CCDC85C	Coiled-coil domain-containing protein 85C OS=Homo sapiens OX=9606 GN=CCDC85C PE=1 SV=1	-0.45676	17.7329	0.0236521	0.0681425	17.2761	0.524938	17.8011	0.00013814	17.0597	-0.216449	0.0197998	-0.741352	0.00723898	17.6672	17.7986	17.2566	17.2443	17.3276	17.7854	17.8167	16.9893	17.1	17.0898
sp|A6NKF1|SAC31_HUMAN	SAC3D1	SAC3 domain-containing protein 1 OS=Homo sapiens OX=9606 GN=SAC3D1 PE=1 SV=2	0.162722	14.9543	0.223419	0.118967	15.1171	0.406283	15.0733	0.16966	15.1946	0.0775636	0.484204	0.121319	0.356907	14.9472	14.9615	15.1981	14.9887	15.1644	14.9891	15.1575	15.2925	15.1106	15.1808
sp|A6NMT0|DBX1_HUMAN	DBX1	Homeobox protein DBX1 OS=Homo sapiens OX=9606 GN=DBX1 PE=3 SV=2	-0.0892806	16.4214	0.245605	-0.216052	16.3322	0.0669454	16.2054	0.00432426	16.1421	-0.19007	0.0312864	-0.0632986	0.241563	16.4018	16.441	16.3959	16.331	16.2696	16.2068	16.204	16.0879	16.1594	16.179
sp|A6NNL5|CO061_HUMAN	C15orf61	Uncharacterized protein C15orf61 OS=Homo sapiens OX=9606 GN=C15orf61 PE=2 SV=2	-0.282127	13.9303	0.179168	0.115289	13.6482	0.574721	14.0456	0.0524394	13.7492	0.101054	0.422912	-0.296362	0.0928014	13.9903	13.8703	13.8295	13.5462	13.5687	13.9281	14.1631	13.7625	13.7874	13.6978
sp|A6ZKI3|RTL8C_HUMAN	RTL8C	Retrotransposon Gag-like protein 8C OS=Homo sapiens OX=9606 GN=RTL8C PE=1 SV=1	-0.103039	19.9656	0.232641	-0.103722	19.8626	0.223541	19.8619	0.00956727	19.6831	-0.17955	0.0439635	-0.178867	0.0583485	19.988	19.9433	19.9133	19.7829	19.8916	19.8945	19.8293	19.6832	19.6335	19.7325
sp|A7E2V4-2|ZSWM8_HUMAN	ZSWIM8	Isoform 2 of Zinc finger SWIM domain-containing protein 8 OS=Homo sapiens OX=9606 GN=ZSWIM8	0.507294	14.4918	0.0146274	0.183885	14.9991	0.0571748	14.6757	0.00060846	14.9818	-0.0173264	0.823389	0.306083	0.0367789	14.5029	14.4808	15.0095	14.9339	15.0539	14.6732	14.6782	15.0723	14.9266	14.9465
sp|A7KAX9|RHG32_HUMAN	ARHGAP32	Rho GTPase-activating protein 32 OS=Homo sapiens OX=9606 GN=ARHGAP32 PE=1 SV=1	-0.750364	12.2117	0.0351895	-0.0837974	11.4614	0.644237	12.128	0.00631464	11.2583	-0.203066	0.403393	-0.869633	0.0591243	12.3191	12.1044	11.5365	11.3085	11.5392	12.1769	12.079	11.305	10.9519	11.5181
sp|A8MPP1|D11L8_HUMAN	DDX11L8	Putative ATP-dependent RNA helicase DDX11-like protein 8 OS=Homo sapiens OX=9606 GN=DDX11L8 PE=1 SV=1	0.0367777	13.029	0.770077	0.217983	13.0658	0.356828	13.247	0.0184183	12.7818	-0.283962	0.0318455	-0.465168	0.043442	13.1175	12.9406	13.0292	13.0089	13.1594	13.3456	13.1484	12.709	12.7585	12.878
sp|A8MT69|CENPX_HUMAN	CENPX	Centromere protein X OS=Homo sapiens OX=9606 GN=CENPX PE=1 SV=1	-0.143867	15.9678	0.497159	0.230421	15.8239	0.27803	16.1982	0.109563	15.9335	0.109594	0.466137	-0.264695	0.0721606	16.0489	15.8867	15.8136	15.6441	16.0141	16.1255	16.271	15.9914	15.8611	15.9482
sp|A8MV65|VGLL3_HUMAN	VGLL3	Transcription cofactor vestigial-like protein 3 OS=Homo sapiens OX=9606 GN=VGLL3 PE=1 SV=1	-0.124697	14.1369	0.401389	0.124134	14.0122	0.482393	14.261	0.00982389	13.7651	-0.247028	0.0551924	-0.495859	0.0223548	14.191	14.0827	14.1455	13.9991	13.8919	14.1661	14.3559	13.7775	13.7756	13.7424
sp|A8MW92|P20L1_HUMAN	PHF20L1	PHD finger protein 20-like protein 1 OS=Homo sapiens OX=9606 GN=PHF20L1 PE=1 SV=2	-0.0394351	15.7153	0.710225	0.19033	15.6759	0.0948539	15.9056	0.150409	15.7322	0.0563036	0.631963	-0.173462	0.209805	15.7134	15.7172	15.742	15.7277	15.5579	15.8762	15.9351	15.6819	15.6503	15.8643
sp|A8MWD9|RUXGL_HUMAN	SNRPGP15	Putative small nuclear ribonucleoprotein G-like protein 15 OS=Homo sapiens OX=9606 GN=SNRPGP15 PE=5 SV=2	0.221627	19.6332	0.31199	0.0923488	19.8548	0.758961	19.7255	0.221833	19.9005	0.0456967	0.566674	0.174975	0.181418	19.8301	19.4362	19.8426	19.855	19.8669	19.6914	19.7597	19.9009	19.7961	20.0045
sp|A8MXV4|NUD19_HUMAN	NUDT19	Nucleoside diphosphate-linked moiety X motif 19 OS=Homo sapiens OX=9606 GN=NUDT19 PE=1 SV=1	0.382676	16.9952	0.102281	0.22575	17.3779	0.39676	17.2209	0.0152576	17.5834	0.205571	0.119177	0.362498	0.0798122	17.1245	16.8659	17.4702	17.275	17.3884	17.1339	17.308	17.5912	17.4672	17.6919
sp|A9UHW6-3|MI4GD_HUMAN	MIF4GD	Isoform 3 of MIF4G domain-containing protein OS=Homo sapiens OX=9606 GN=MIF4GD	-0.283175	16.6263	0.165968	0.275396	16.3431	0.09093	16.9017	0.00693424	16.3621	0.0189716	0.892871	-0.5396	0.018608	16.5899	16.6627	16.3428	16.1863	16.5002	16.8842	16.9192	16.2671	16.4505	16.3687
sp|B2RTY4-4|MYO9A_HUMAN	MYO9A	Isoform 4 of Unconventional myosin-IXa OS=Homo sapiens OX=9606 GN=MYO9A	0.232299	17.9822	0.0123278	0.0936155	18.2145	0.201146	18.0758	0.00085693	18.1778	-0.0366566	0.182224	0.102027	0.0775693	17.9619	18.0024	18.2295	18.2057	18.2083	18.0505	18.1011	18.1664	18.2121	18.1549
sp|B3KU38|IQIP1_HUMAN	IQCJ-SCHIP1	IQCJ-SCHIP1 readthrough transcript protein OS=Homo sapiens OX=9606 GN=IQCJ-SCHIP1 PE=1 SV=2	-0.561783	13.2929	0.32004	-0.173767	12.7311	0.735787	13.1191	0.264119	12.8368	0.105724	0.718263	-0.282292	0.014458	12.9526	13.6332	12.8859	12.2974	13.01	13.1363	13.102	12.8009	12.8772	12.8323
sp|B7Z6K7|ZN814_HUMAN	ZNF814	Zinc finger protein 814 OS=Homo sapiens OX=9606 GN=ZNF814 PE=1 SV=2	-0.1611	13.5403	0.26126	-0.0220757	13.3792	0.807526	13.5182	0.389864	13.4043	0.0250768	0.860607	-0.113947	0.456218	13.5903	13.4903	13.4599	13.2483	13.4295	13.4855	13.5509	13.3442	13.2992	13.5693
sp|B7ZAQ6|GPHRA_HUMAN	GPR89A	Golgi pH regulator A OS=Homo sapiens OX=9606 GN=GPR89A PE=1 SV=2	-0.10836	19.9327	0.114622	-0.120941	19.8243	0.144506	19.8117	0.16751	19.7849	-0.0394142	0.604501	-0.0268335	0.774335	19.9224	19.9429	19.8637	19.7707	19.8384	19.8403	19.7831	19.6843	19.8259	19.8444
sp|C9JLW8|MCRI1_HUMAN	MCRIP1	Mapk-regulated corepressor-interacting protein 1 OS=Homo sapiens OX=9606 GN=MCRIP1 PE=1 SV=1	-0.201397	15.4669	0.346771	-0.466656	15.2655	0.227118	15.0002	0.00876046	14.7637	-0.501771	0.0142648	-0.236512	0.160045	15.6472	15.2865	15.3513	15.226	15.219	15.0115	14.9889	14.7919	14.615	14.8842
sp|E9PAV3|NACAM_HUMAN	NACA	Nascent polypeptide-associated complex subunit alpha, muscle-specific form OS=Homo sapiens OX=9606 GN=NACA PE=1 SV=1	-0.338428	20.4784	0.0160773	0.116108	20.14	0.305756	20.5945	0.00031496	20.1897	0.0497244	0.200922	-0.404812	0.0152975	20.4413	20.5155	20.1355	20.1666	20.1178	20.6423	20.5468	20.2361	20.1666	20.1664
sp|E9PRG8|CK098_HUMAN	C11orf98	Uncharacterized protein C11orf98 OS=Homo sapiens OX=9606 GN=C11orf98 PE=4 SV=2	-0.385302	19.3407	0.0532202	0.0156866	18.9554	0.902595	19.3564	0.0332803	18.9773	0.0218966	0.896331	-0.379092	0.139702	19.2958	19.3855	19.034	18.9927	18.8394	19.4257	19.2871	18.9607	19.1756	18.7955
sp|L0R819|ASURF_HUMAN	ASDURF	ASNSD1 upstream open reading frame protein OS=Homo sapiens OX=9606 GN=ASDURF PE=1 SV=1	-0.222225	18.8726	0.070125	0.193855	18.6504	0.0856591	19.0665	0.00115283	18.8702	0.219813	0.020572	-0.196267	0.0169762	18.8462	18.8991	18.5757	18.6579	18.7176	19.0676	19.0654	18.8331	18.8875	18.8901
sp|O00116|ADAS_HUMAN	AGPS	Alkyldihydroxyacetonephosphate synthase, peroxisomal OS=Homo sapiens OX=9606 GN=AGPS PE=1 SV=1	-0.079162	23.1106	0.179922	-0.547539	23.0314	0.0523922	22.5631	0.00012405	22.6103	-0.421182	0.00349869	0.047195	0.446167	23.1083	23.1129	23.0421	23.0726	22.9796	22.5849	22.5412	22.626	22.6565	22.5483
sp|O00139-2|KIF2A_HUMAN	KIF2A	Isoform 2 of Kinesin-like protein KIF2A OS=Homo sapiens OX=9606 GN=KIF2A	0.31651	13.7596	0.207691	0.0396664	14.0761	0.867805	13.7993	0.053213	13.6363	-0.439849	0.0327033	-0.163005	0.252963	13.9085	13.6108	14.0653	13.9365	14.2266	13.7482	13.8504	13.7713	13.5656	13.572
sp|O00139-4|KIF2A_HUMAN	KIF2A	Isoform 4 of Kinesin-like protein KIF2A OS=Homo sapiens OX=9606 GN=KIF2A	0.141992	21.4275	0.114284	0.0194228	21.5695	0.805146	21.4469	0.0391974	21.3924	-0.177072	0.0347707	-0.0545029	0.433302	21.4609	21.3941	21.605	21.5062	21.5973	21.407	21.4869	21.3781	21.3472	21.452
sp|O00141-2|SGK1_HUMAN	SGK1	Isoform 2 of Serine/threonine-protein kinase Sgk1 OS=Homo sapiens OX=9606 GN=SGK1	0.218765	16.7976	0.0808399	-0.249802	17.0164	0.154528	16.5478	0.00098482	16.7645	-0.251878	0.00699734	0.216689	0.0182402	16.8577	16.7375	17.0413	17.0542	16.9536	16.5183	16.5773	16.7902	16.7532	16.75
sp|O00142-6|KITM_HUMAN	TK2	Isoform 6 of Thymidine kinase 2, mitochondrial OS=Homo sapiens OX=9606 GN=TK2	-0.362801	15.037	0.12949	-0.432644	14.6742	0.133782	14.6043	0.02366	14.5954	-0.0787938	0.520723	-0.0089504	0.896231	14.9547	15.1192	14.8528	14.6132	14.5565	14.5467	14.662	14.5579	14.6038	14.6244
sp|O00148|DX39A_HUMAN	DDX39A	ATP-dependent RNA helicase DDX39A OS=Homo sapiens OX=9606 GN=DDX39A PE=1 SV=2	0.179085	22.1454	0.122699	-0.152034	22.3245	0.260752	21.9934	0.0173178	22.1782	-0.146277	0.108262	0.184842	0.113258	22.1036	22.1872	22.3605	22.2396	22.3733	21.9404	22.0463	22.1387	22.2591	22.1368
sp|O00151|PDLI1_HUMAN	PDLIM1	PDZ and LIM domain protein 1 OS=Homo sapiens OX=9606 GN=PDLIM1 PE=1 SV=4	0.0202911	20.9256	0.686853	-0.10351	20.9458	0.43532	20.822	0.160326	20.8103	-0.135531	0.0986157	-0.0117299	0.917612	20.9201	20.9311	20.9832	20.8914	20.963	20.7427	20.9014	20.784	20.7504	20.8966
sp|O00154|BACH_HUMAN	ACOT7	Cytosolic acyl coenzyme A thioester hydrolase OS=Homo sapiens OX=9606 GN=ACOT7 PE=1 SV=3	0.175507	20.1639	0.0768891	0.467472	20.3395	0.083322	20.6314	0.00015288	20.7519	0.412437	0.00159463	0.120472	0.0757795	20.1048	20.2231	20.3204	20.3332	20.3647	20.6168	20.646	20.7766	20.7015	20.7776
sp|O00159-3|MYO1C_HUMAN	MYO1C	Isoform 3 of Unconventional myosin-Ic OS=Homo sapiens OX=9606 GN=MYO1C	-0.177986	22.6457	0.0322202	-0.426671	22.4677	0.0483851	22.219	8.67e-05	21.9767	-0.49107	0.00254625	-0.242386	0.0383021	22.6354	22.656	22.5089	22.4379	22.4565	22.211	22.2271	21.9547	22.0481	21.9272
sp|O00161|SNP23_HUMAN	SNAP23	Synaptosomal-associated protein 23 OS=Homo sapiens OX=9606 GN=SNAP23 PE=1 SV=1	-0.185249	21.8724	0.0511515	-0.0582352	21.6872	0.246789	21.8142	0.00090641	21.5219	-0.165262	0.0292926	-0.292276	0.0171383	21.8637	21.8812	21.6686	21.6471	21.7459	21.8371	21.7913	21.5707	21.4921	21.503
sp|O00165|HAX1_HUMAN	HAX1	HCLS1-associated protein X-1 OS=Homo sapiens OX=9606 GN=HAX1 PE=1 SV=2	-0.438505	19.1145	0.0231528	-0.184626	18.676	0.219961	18.9299	0.00229238	18.813	0.13704	0.0663382	-0.116838	0.174609	19.1175	19.1115	18.742	18.6917	18.5943	18.8605	18.9993	18.8212	18.7933	18.8246
sp|O00170|AIP_HUMAN	AIP	AH receptor-interacting protein OS=Homo sapiens OX=9606 GN=AIP PE=1 SV=2	0.0120303	21.7371	0.659715	0.302748	21.7492	0.0932162	22.0399	0.00092646	22.0445	0.2953	0.00605856	0.00458184	0.953418	21.7517	21.7226	21.7481	21.7276	21.7718	21.9964	22.0833	22.0155	22.0029	22.115
sp|O00178|GTPB1_HUMAN	GTPBP1	GTP-binding protein 1 OS=Homo sapiens OX=9606 GN=GTPBP1 PE=1 SV=3	0.240634	20.8332	0.0183992	0.035797	21.0739	0.197527	20.869	0.00027375	21.0875	0.0135748	0.680233	0.218412	0.0114916	20.8261	20.8404	21.0632	21.0463	21.1121	20.8593	20.8788	21.0876	21.0611	21.1136
sp|O00180|KCNK1_HUMAN	KCNK1	Potassium channel subfamily K member 1 OS=Homo sapiens OX=9606 GN=KCNK1 PE=1 SV=1	0.316055	15.5074	0.170869	0.337749	15.8235	0.246706	15.8452	0.0289838	16.2812	0.457673	0.0937885	0.435978	0.183981	15.3851	15.6297	15.9562	15.6841	15.8302	15.7731	15.9172	16.5882	16.1323	16.123
sp|O00186|STXB3_HUMAN	STXBP3	Syntaxin-binding protein 3 OS=Homo sapiens OX=9606 GN=STXBP3 PE=1 SV=2	0.193245	22.0288	0.113867	-0.101877	22.222	0.154154	21.9269	0.00816994	22.0975	-0.124516	0.117052	0.170606	0.0229151	22.056	22.0016	22.2365	22.2968	22.1328	21.9277	21.9261	22.108	22.1249	22.0596
sp|O00189|AP4M1_HUMAN	AP4M1	AP-4 complex subunit mu-1 OS=Homo sapiens OX=9606 GN=AP4M1 PE=1 SV=2	0.138119	17.5482	0.0866896	0.0727874	17.6864	0.298484	17.621	0.00810658	17.7573	0.0709315	0.140864	0.136264	0.0476087	17.5842	17.5123	17.7318	17.6603	17.667	17.6123	17.6297	17.7641	17.7148	17.7929
sp|O00193|SMAP_HUMAN	SMAP	Small acidic protein OS=Homo sapiens OX=9606 GN=SMAP PE=1 SV=1	0.637974	20.3038	0.00961749	0.129597	20.9418	0.672527	20.4334	0.00335271	21.0027	0.060881	0.318991	0.569257	0.070576	20.2862	20.3215	20.9444	20.8919	20.9891	20.2334	20.6334	21.0638	20.9422	21.002
sp|O00194|RB27B_HUMAN	RAB27B	Ras-related protein Rab-27B OS=Homo sapiens OX=9606 GN=RAB27B PE=1 SV=4	-0.170091	17.2853	0.144896	0.180982	17.1152	0.0523137	17.4663	0.00141036	17.4674	0.352162	0.00871608	0.00108842	0.950404	17.2783	17.2923	17.2148	17.0862	17.0445	17.4673	17.4652	17.454	17.4619	17.4861
sp|O00203|AP3B1_HUMAN	AP3B1	AP-3 complex subunit beta-1 OS=Homo sapiens OX=9606 GN=AP3B1 PE=1 SV=3	-0.0267895	21.377	0.345426	-0.130136	21.3502	0.114646	21.2468	0.00026234	21.1059	-0.244293	0.00236832	-0.140946	0.0342539	21.3572	21.3968	21.3378	21.3436	21.3692	21.2309	21.2628	21.0814	21.1409	21.0954
sp|O00212|RHOD_HUMAN	RHOD	Rho-related GTP-binding protein RhoD OS=Homo sapiens OX=9606 GN=RHOD PE=1 SV=2	-0.26057	15.5669	0.442352	0.144685	15.3063	0.518002	15.7115	0.206216	15.3247	0.0183861	0.943322	-0.386869	0.0751051	15.5993	15.5344	15.3464	15.6027	14.9698	15.8482	15.5749	15.3344	15.3737	15.2659
sp|O00213|APBB1_HUMAN	APBB1	Amyloid-beta A4 precursor protein-binding family B member 1 OS=Homo sapiens OX=9606 GN=APBB1 PE=1 SV=2	-0.64215	17.4529	0.0111313	-0.0721069	16.8107	0.444824	17.3807	1.19e-05	16.3054	-0.505273	0.00084941	-1.07532	0.0051363	17.4014	17.5043	16.7947	16.845	16.7925	17.3566	17.4049	16.3268	16.2713	16.3182
sp|O00214-2|LEG8_HUMAN	LGALS8	Isoform 2 of Galectin-8 OS=Homo sapiens OX=9606 GN=LGALS8	-0.335071	20.7205	0.0216597	0.636884	20.3854	0.0544855	21.3574	3.6e-05	20.9517	0.566229	0.00181002	-0.405726	0.0133171	20.729	20.712	20.4059	20.4259	20.3245	21.3876	21.3271	20.9417	21.0042	20.9091
sp|O00217|NDUS8_HUMAN	NDUFS8	NADH dehydrogenase [ubiquinone] iron-sulfur protein 8, mitochondrial OS=Homo sapiens OX=9606 GN=NDUFS8 PE=1 SV=1	-0.111957	19.2362	0.115487	-0.13742	19.1242	0.286893	19.0988	0.0310785	19.0516	-0.0726562	0.0684606	-0.0471933	0.445826	19.2835	19.1889	19.1412	19.1284	19.1032	19.0514	19.1462	19.0668	19.0781	19.0098
sp|O00220|TR10A_HUMAN	TNFRSF10A	Tumor necrosis factor receptor superfamily member 10A OS=Homo sapiens OX=9606 GN=TNFRSF10A PE=1 SV=3	-0.122273	17.3335	0.316343	0.144354	17.2112	0.276812	17.4778	0.00395091	17.5884	0.377216	0.00764934	0.110589	0.0422543	17.2666	17.4003	17.1536	17.3118	17.1683	17.4899	17.4658	17.6089	17.5562	17.6002
sp|O00231-2|PSD11_HUMAN	PSMD11	Isoform 2 of 26S proteasome non-ATPase regulatory subunit 11 OS=Homo sapiens OX=9606 GN=PSMD11	-0.0659205	24.0641	0.342171	0.430155	23.9982	0.0631393	24.4942	0.00022179	24.405	0.406874	0.00356016	-0.0892013	0.142033	24.0955	24.0327	23.9937	23.9457	24.0551	24.4788	24.5097	24.3722	24.3857	24.4572
sp|O00232|PSD12_HUMAN	PSMD12	26S proteasome non-ATPase regulatory subunit 12 OS=Homo sapiens OX=9606 GN=PSMD12 PE=1 SV=3	-0.158887	22.9586	0.0900463	0.240928	22.7997	0.118201	23.1995	0.00050145	23.1861	0.386382	0.0030458	-0.0134328	0.787711	22.9137	23.0034	22.7531	22.8056	22.8403	23.2184	23.1806	23.1825	23.233	23.1427
sp|O00233|PSMD9_HUMAN	PSMD9	26S proteasome non-ATPase regulatory subunit 9 OS=Homo sapiens OX=9606 GN=PSMD9 PE=1 SV=3	0.00624989	19.6081	0.931123	0.450201	19.6143	0.0649546	20.0583	0.00011633	20.1119	0.497603	0.00191771	0.0536515	0.193656	19.5744	19.6418	19.5506	19.6279	19.6645	20.0396	20.0769	20.0862	20.1053	20.1444
sp|O00255|MEN1_HUMAN	MEN1	Menin OS=Homo sapiens OX=9606 GN=MEN1 PE=1 SV=4	-0.371337	16.2935	0.023067	-0.0182474	15.9221	0.822046	16.2752	0.00014237	15.6307	-0.291445	0.00857786	-0.644535	0.00857158	16.3368	16.2501	15.9319	15.9628	15.8717	16.3068	16.2436	15.6345	15.6867	15.5708
sp|O00257|CBX4_HUMAN	CBX4	E3 SUMO-protein ligase CBX4 OS=Homo sapiens OX=9606 GN=CBX4 PE=1 SV=3	-0.250485	16.028	0.117608	-0.193536	15.7775	0.234672	15.8344	0.0990083	15.5565	-0.221037	0.294189	-0.277986	0.308183	16.1022	15.9538	15.8782	15.7417	15.7126	15.8118	15.8571	15.6844	15.2666	15.7184
sp|O00264|PGRC1_HUMAN	PGRMC1	Membrane-associated progesterone receptor component 1 OS=Homo sapiens OX=9606 GN=PGRMC1 PE=1 SV=3	0.00654181	18.9626	0.975113	0.203215	18.9692	0.470954	19.1659	0.0887142	19.2248	0.255661	0.0159518	0.0589886	0.284203	19.1307	18.7946	18.9868	19.0362	18.8846	19.125	19.2068	19.2268	19.1946	19.2532
sp|O00267|SPT5H_HUMAN	SUPT5H	Transcription elongation factor SPT5 OS=Homo sapiens OX=9606 GN=SUPT5H PE=1 SV=1	0.126247	21.6761	0.0109618	0.0263448	21.8024	0.225999	21.7025	0.00068057	21.7252	-0.0772102	0.0107733	0.0226922	0.310893	21.6855	21.6667	21.8045	21.8077	21.7949	21.7063	21.6986	21.7396	21.7018	21.734
sp|O00268|TAF4_HUMAN	TAF4	Transcription initiation factor TFIID subunit 4 OS=Homo sapiens OX=9606 GN=TAF4 PE=1 SV=2	-0.0595467	19.3779	0.103927	0.0698582	19.3184	0.110967	19.4478	0.00054247	19.262	-0.0563199	0.0531833	-0.185725	0.00854466	19.3867	19.3691	19.3453	19.3106	19.2992	19.4575	19.438	19.2602	19.279	19.2468
sp|O00273|DFFA_HUMAN	DFFA	DNA fragmentation factor subunit alpha OS=Homo sapiens OX=9606 GN=DFFA PE=1 SV=1	0.352	21.4925	0.0206463	0.325297	21.8445	0.132926	21.8178	0.00271821	22.0293	0.184736	0.0656087	0.211438	0.143993	21.4443	21.5408	21.817	21.8454	21.8711	21.7603	21.8754	22.0117	21.9395	22.1367
sp|O00291|HIP1_HUMAN	HIP1	Huntingtin-interacting protein 1 OS=Homo sapiens OX=9606 GN=HIP1 PE=1 SV=5	-0.374553	18.8801	0.0336758	0.0701244	18.5055	0.084187	18.9502	0.00091521	18.6467	0.141166	0.0968352	-0.303511	0.0140629	18.8708	18.8894	18.5942	18.4906	18.4317	18.9511	18.9493	18.6515	18.6002	18.6884
sp|O00299|CLIC1_HUMAN	CLIC1	Chloride intracellular channel protein 1 OS=Homo sapiens OX=9606 GN=CLIC1 PE=1 SV=4	0.0306152	21.2176	0.489652	-0.0317119	21.2482	0.695262	21.1859	0.134	21.4809	0.232702	0.191009	0.295029	0.231641	21.2168	21.2184	21.2861	21.2558	21.2028	21.1326	21.2392	21.2964	21.4365	21.71
sp|O00303|EIF3F_HUMAN	EIF3F	Eukaryotic translation initiation factor 3 subunit F OS=Homo sapiens OX=9606 GN=EIF3F PE=1 SV=1	-0.393053	23.5288	0.0088062	0.219134	23.1358	0.0999918	23.748	3.54e-05	23.2401	0.104327	0.0220243	-0.507859	0.00731095	23.5373	23.5204	23.1091	23.134	23.1642	23.7125	23.7834	23.2645	23.2123	23.2435
sp|O00308|WWP2_HUMAN	WWP2	NEDD4-like E3 ubiquitin-protein ligase WWP2 OS=Homo sapiens OX=9606 GN=WWP2 PE=1 SV=2	-0.505531	17.6339	0.0100863	0.0426619	17.1283	0.585863	17.6765	6.53e-05	17.1761	0.0477123	0.186839	-0.500481	0.00853768	17.6382	17.6295	17.1776	17.097	17.1105	17.6262	17.7269	17.1819	17.1748	17.1714
sp|O00311|CDC7_HUMAN	CDC7	Cell division cycle 7-related protein kinase OS=Homo sapiens OX=9606 GN=CDC7 PE=1 SV=1	0.0124121	18.1472	0.890006	0.470642	18.1596	0.0878299	18.6178	0.00048773	17.9598	-0.199835	0.0301943	-0.658065	0.00789625	18.208	18.0864	18.1813	18.204	18.0934	18.6434	18.5922	17.8983	18.0128	17.9682
sp|O00327|BMAL1_HUMAN	ARNTL	Aryl hydrocarbon receptor nuclear translocator-like protein 1 OS=Homo sapiens OX=9606 GN=ARNTL PE=1 SV=2	-0.343078	17.0865	0.0277447	0.051048	16.7434	0.0958944	17.1376	0.00191655	16.7895	0.0460659	0.574968	-0.34806	0.0334687	17.0787	17.0943	16.7922	16.7699	16.6682	17.1359	17.1392	16.719	16.8844	16.765
sp|O00330|ODPX_HUMAN	PDHX	Pyruvate dehydrogenase protein X component, mitochondrial OS=Homo sapiens OX=9606 GN=PDHX PE=1 SV=3	0.00727537	19.9807	0.941764	-0.115242	19.9879	0.046093	19.8654	0.169796	19.9042	-0.0837875	0.287546	0.0387296	0.295361	19.9794	19.982	20.0916	19.9103	19.9619	19.867	19.8638	19.8649	19.922	19.9255
sp|O00399|DCTN6_HUMAN	DCTN6	Dynactin subunit 6 OS=Homo sapiens OX=9606 GN=DCTN6 PE=1 SV=1	-0.175525	18.8985	0.17057	0.078579	18.723	0.579234	18.9771	0.0315689	18.9426	0.219571	0.025992	-0.0345328	0.638298	18.824	18.973	18.6576	18.7951	18.7163	19.0299	18.9243	18.9991	18.9248	18.9038
sp|O00400|ACATN_HUMAN	SLC33A1	Acetyl-coenzyme A transporter 1 OS=Homo sapiens OX=9606 GN=SLC33A1 PE=1 SV=1	0.0139561	18.6432	0.895329	0.101672	18.6572	0.484132	18.7449	0.0163898	18.8784	0.221177	0.00589489	0.13346	0.01939	18.733	18.5534	18.7005	18.6158	18.6552	18.7409	18.7489	18.8813	18.8536	18.9002
sp|O00401|WASL_HUMAN	WASL	Neural Wiskott-Aldrich syndrome protein OS=Homo sapiens OX=9606 GN=WASL PE=1 SV=2	0.338042	18.4564	0.0404387	0.0688458	18.7944	0.4412	18.5252	0.0116107	18.5867	-0.207652	0.0579043	0.0615441	0.502865	18.5078	18.4049	18.8325	18.7182	18.8325	18.5408	18.5096	18.6236	18.4856	18.651
sp|O00408|PDE2A_HUMAN	PDE2A	cGMP-dependent 3',5'-cyclic phosphodiesterase OS=Homo sapiens OX=9606 GN=PDE2A PE=1 SV=1	0.534214	18.188	0.0153377	0.0639977	18.7222	0.669269	18.252	0.0010265	18.5289	-0.193314	0.0165474	0.276902	0.062499	18.2302	18.1459	18.7584	18.6617	18.7466	18.1635	18.3405	18.5511	18.5472	18.4884
sp|O00409|FOXN3_HUMAN	FOXN3	Forkhead box protein N3 OS=Homo sapiens OX=9606 GN=FOXN3 PE=1 SV=1	0.167493	12.7186	0.348845	0.201843	12.8861	0.641429	12.9205	0.47836	12.6768	-0.209288	0.169371	-0.243638	0.423201	12.7418	12.6955	12.9017	12.7175	13.0392	12.6396	13.2013	12.7713	12.6261	12.6332
sp|O00410-3|IPO5_HUMAN	IPO5	Isoform 3 of Importin-5 OS=Homo sapiens OX=9606 GN=IPO5	-0.095292	24.2683	0.211342	0.344222	24.173	0.075346	24.6125	0.00010816	24.6815	0.508558	0.00147581	0.069044	0.0919244	24.2422	24.2944	24.1307	24.2388	24.1493	24.6406	24.5843	24.6806	24.69	24.674
sp|O00411|RPOM_HUMAN	POLRMT	DNA-directed RNA polymerase, mitochondrial OS=Homo sapiens OX=9606 GN=POLRMT PE=1 SV=2	-0.47168	20.4093	0.0088062	-0.314655	19.9377	0.0720257	20.0947	5.6e-05	19.6618	-0.275872	0.00589489	-0.432897	0.0129751	20.4335	20.3852	19.9434	19.9581	19.9115	20.0728	20.1166	19.6339	19.7257	19.6257
sp|O00418|EF2K_HUMAN	EEF2K	Eukaryotic elongation factor 2 kinase OS=Homo sapiens OX=9606 GN=EEF2K PE=1 SV=2	0.467008	17.7495	0.103166	0.14629	18.2165	0.473333	17.8957	0.0567599	18.1786	-0.037893	0.838332	0.282825	0.189523	17.8409	17.658	18.2518	18.0246	18.3729	17.8099	17.9816	18.1349	18.0445	18.3563
sp|O00422-2|SAP18_HUMAN	SAP18	Isoform 2 of Histone deacetylase complex subunit SAP18 OS=Homo sapiens OX=9606 GN=SAP18	0.0763064	19.6657	0.241961	-0.0369275	19.742	0.717008	19.6288	0.203352	19.621	-0.12107	0.110888	-0.0078358	0.935554	19.6706	19.6609	19.7954	19.6843	19.7465	19.5617	19.6959	19.5475	19.6676	19.6478
sp|O00423-3|EMAL1_HUMAN	EML1	Isoform 3 of Echinoderm microtubule-associated protein-like 1 OS=Homo sapiens OX=9606 GN=EML1	-0.0029124	15.3529	0.942413	0.639541	15.35	0.0544043	15.9924	1.65e-05	15.8077	0.457754	0.00084239	-0.1847	0.015685	15.3581	15.3476	15.3535	15.3104	15.386	15.9635	16.0214	15.8085	15.8063	15.8083
sp|O00425|IF2B3_HUMAN	IGF2BP3	Insulin-like growth factor 2 mRNA-binding protein 3 OS=Homo sapiens OX=9606 GN=IGF2BP3 PE=1 SV=2	0.329302	21.0473	0.01143	-0.236992	21.3766	0.0545586	20.8103	1.33e-05	20.8777	-0.498864	0.00073486	0.0674302	0.0513058	21.0548	21.0398	21.3781	21.4062	21.3454	20.8198	20.8008	20.8566	20.8848	20.8918
sp|O00429-2|DNM1L_HUMAN	DNM1L	Isoform 4 of Dynamin-1-like protein OS=Homo sapiens OX=9606 GN=DNM1L	0.194684	21.8675	0.0327569	0.357848	22.0622	0.0705212	22.2254	0.00052518	22.3671	0.304885	0.00852846	0.141721	0.133942	21.8766	21.8585	22.0175	22.099	22.0702	22.2599	22.1909	22.4013	22.2916	22.4084
sp|O00442-2|RTCA_HUMAN	RTCA	Isoform 2 of RNA 3'-terminal phosphate cyclase OS=Homo sapiens OX=9606 GN=RTCA	0.223448	17.6467	0.0859996	0.134654	17.8701	0.0695268	17.7813	0.0270022	17.9237	0.0535486	0.551448	0.142344	0.157966	17.6477	17.6456	17.9529	17.7813	17.8763	17.7684	17.7943	18.0041	17.8422	17.9247
sp|O00443|P3C2A_HUMAN	PIK3C2A	Phosphatidylinositol 4-phosphate 3-kinase C2 domain-containing subunit alpha OS=Homo sapiens OX=9606 GN=PIK3C2A PE=1 SV=2	-0.131531	20.2577	0.0708534	-0.0738673	20.1262	0.173746	20.1838	0.00152521	19.9195	-0.206681	0.0205442	-0.264345	0.0309368	20.256	20.2594	20.1766	20.1128	20.0891	20.1617	20.206	19.8845	19.9863	19.8877
sp|O00458|IFRD1_HUMAN	IFRD1	Interferon-related developmental regulator 1 OS=Homo sapiens OX=9606 GN=IFRD1 PE=1 SV=4	0.736376	18.2738	0.0218761	0.436545	19.0102	0.132858	18.7103	7.28e-05	20.1747	1.16456	0.00248736	1.46439	0.00915216	18.2041	18.3434	18.8977	19.0802	19.0526	18.6377	18.7829	20.3042	20.0246	20.1954
sp|O00459|P85B_HUMAN	PIK3R2	Phosphatidylinositol 3-kinase regulatory subunit beta OS=Homo sapiens OX=9606 GN=PIK3R2 PE=1 SV=2	-0.404527	15.4607	0.0346131	0.146072	15.0562	0.295639	15.6068	0.00098579	15.2415	0.185387	0.0396065	-0.365211	0.0198026	15.3882	15.5331	15.0828	14.9932	15.0925	15.6191	15.5944	15.1668	15.2817	15.2761
sp|O00461|GOLI4_HUMAN	GOLIM4	Golgi integral membrane protein 4 OS=Homo sapiens OX=9606 GN=GOLIM4 PE=1 SV=1	-0.565182	21.8256	0.00728224	-0.0303412	21.2605	0.523686	21.7953	2.37e-05	21.6794	0.418923	0.00087988	-0.115917	0.0610856	21.8476	21.8037	21.2646	21.2469	21.2699	21.7749	21.8157	21.6409	21.703	21.6943
sp|O00462|MANBA_HUMAN	MANBA	Beta-mannosidase OS=Homo sapiens OX=9606 GN=MANBA PE=1 SV=3	-0.572431	16.3893	0.0211662	-0.477965	15.8169	0.0602692	15.9113	1.71e-05	14.9088	-0.908088	0.0011433	-1.00255	0.0048867	16.4084	16.3702	15.9165	15.7902	15.7439	15.9397	15.8829	14.9255	14.9072	14.8936
sp|O00463-2|TRAF5_HUMAN	TRAF5	Isoform 2 of TNF receptor-associated factor 5 OS=Homo sapiens OX=9606 GN=TRAF5	-0.191581	16.6928	0.247581	-0.327984	16.5012	0.247801	16.3648	0.00104138	15.8397	-0.661523	0.00348716	-0.525121	0.0249623	16.5573	16.8283	16.4524	16.5397	16.5115	16.3363	16.3933	15.7269	15.9367	15.8554
sp|O00468|AGRIN_HUMAN	AGRN	Agrin OS=Homo sapiens OX=9606 GN=AGRN PE=1 SV=6	-1.14504	20.5128	0.00862426	-0.294331	19.3677	0.0712057	20.2184	1.08e-05	18.644	-0.723702	0.00225259	-1.57441	0.00535371	20.5414	20.4842	19.4031	19.4181	19.282	20.2272	20.2097	18.5951	18.7238	18.6132
sp|O00469-2|PLOD2_HUMAN	PLOD2	Isoform 2 of Procollagen-lysine,2-oxoglutarate 5-dioxygenase 2 OS=Homo sapiens OX=9606 GN=PLOD2	-0.0350536	21.6913	0.573852	-0.0081695	21.6562	0.925288	21.6831	0.00391755	21.4084	-0.247787	0.0122874	-0.274671	0.0345743	21.7465	21.636	21.6833	21.6465	21.6389	21.6861	21.6801	21.3295	21.4518	21.4439
sp|O00471|EXOC5_HUMAN	EXOC5	Exocyst complex component 5 OS=Homo sapiens OX=9606 GN=EXOC5 PE=1 SV=1	-0.0107156	21.997	0.584581	-0.100258	21.9862	0.102175	21.8967	0.0332842	21.959	-0.0272532	0.38632	0.0622893	0.188074	21.9895	22.0044	21.9668	22.0003	21.9917	21.8813	21.9121	21.9506	21.9992	21.9271
sp|O00472|ELL2_HUMAN	ELL2	RNA polymerase II elongation factor ELL2 OS=Homo sapiens OX=9606 GN=ELL2 PE=1 SV=2	-0.267186	18.331	0.049729	0.121274	18.0638	0.355499	18.4523	9.22e-05	17.5388	-0.525014	0.00236465	-0.913474	0.00702034	18.3352	18.3268	18.1332	18.0734	17.9848	18.5256	18.379	17.5252	17.5406	17.5505
sp|O00478|BT3A3_HUMAN	BTN3A3	Butyrophilin subfamily 3 member A3 OS=Homo sapiens OX=9606 GN=BTN3A3 PE=1 SV=1	-0.733735	16.7564	0.0239532	-0.125146	16.0226	0.488177	16.6312	0.00050597	15.9393	-0.0833616	0.363486	-0.691951	0.0136762	16.6845	16.8282	16.0352	16.1229	15.9098	16.7169	16.5455	15.8877	15.9423	15.9877
sp|O00483|NDUA4_HUMAN	NDUFA4	Cytochrome c oxidase subunit NDUFA4 OS=Homo sapiens OX=9606 GN=NDUFA4 PE=1 SV=1	-0.276839	22.9465	0.0230653	-0.147387	22.6696	0.130704	22.7991	0.00164234	22.5568	-0.112881	0.113671	-0.242334	0.0487346	22.9762	22.9168	22.6571	22.711	22.6409	22.8143	22.7839	22.5769	22.6159	22.4775
sp|O00487|PSDE_HUMAN	PSMD14	26S proteasome non-ATPase regulatory subunit 14 OS=Homo sapiens OX=9606 GN=PSMD14 PE=1 SV=1	0.0108702	22.1457	0.849823	0.260528	22.1565	0.0932256	22.4062	0.00053349	22.5781	0.421585	0.00411807	0.171927	0.083104	22.1634	22.128	22.1001	22.1679	22.2016	22.3709	22.4415	22.5816	22.5172	22.6356
sp|O00488|ZN593_HUMAN	ZNF593	Zinc finger protein 593 OS=Homo sapiens OX=9606 GN=ZNF593 PE=1 SV=2	-1.06496	17.7525	0.0101079	0.223406	16.6875	0.0878299	17.9759	4.39e-05	16.7665	0.0789511	0.430445	-1.20942	0.00699733	17.7526	17.7524	16.7405	16.7403	16.5818	18.0072	17.9446	16.7441	16.8684	16.6869
sp|O00499-2|BIN1_HUMAN	BIN1	Isoform IIB of Myc box-dependent-interacting protein 1 OS=Homo sapiens OX=9606 GN=BIN1	-0.0709484	21.3202	0.0196012	-0.062895	21.2493	0.565529	21.2573	0.0321812	21.1505	-0.0987396	0.0109454	-0.106793	0.213705	21.3159	21.3245	21.2493	21.2395	21.2591	21.1877	21.327	21.1209	21.1624	21.1683
sp|O00505|IMA4_HUMAN	KPNA3	Importin subunit alpha-4 OS=Homo sapiens OX=9606 GN=KPNA3 PE=1 SV=2	-0.0799891	17.2822	0.625458	0.158887	17.2022	0.237968	17.4411	0.0291766	17.5446	0.342355	0.0398454	0.103479	0.16397	17.2219	17.3425	17.2278	17.3342	17.0446	17.464	17.4182	17.587	17.5663	17.4805
sp|O00506|STK25_HUMAN	STK25	Serine/threonine-protein kinase 25 OS=Homo sapiens OX=9606 GN=STK25 PE=1 SV=1	-0.0206615	20.3797	0.7732	-0.155462	20.359	0.121838	20.2242	0.0130327	20.1541	-0.204948	0.0342164	-0.0701471	0.313572	20.3581	20.4013	20.3289	20.3144	20.4339	20.2487	20.1998	20.2231	20.1229	20.1163
sp|O00512|BCL9_HUMAN	BCL9	B-cell CLL/lymphoma 9 protein OS=Homo sapiens OX=9606 GN=BCL9 PE=1 SV=4	0.0220206	16.2897	0.763479	-0.0144731	16.3117	0.89475	16.2752	0.00783919	16.0811	-0.230549	0.0054321	-0.194055	0.0373977	16.3514	16.2279	16.3495	16.2917	16.2938	16.2398	16.3106	16.0508	16.121	16.0716
sp|O00522|KRIT1_HUMAN	KRIT1	Krev interaction trapped protein 1 OS=Homo sapiens OX=9606 GN=KRIT1 PE=1 SV=2	-0.516468	17.8163	0.0198214	-0.185661	17.2998	0.151582	17.6306	8.38e-05	16.827	-0.472766	0.00512274	-0.803573	0.00774897	17.7741	17.8585	17.3394	17.3368	17.2232	17.6551	17.6061	16.8352	16.8935	16.7524
sp|O00541|PESC_HUMAN	PES1	Pescadillo homolog OS=Homo sapiens OX=9606 GN=PES1 PE=1 SV=1	-0.252578	23.1187	0.0179537	0.0650843	22.8661	0.489646	23.1838	0.00300011	22.8739	0.00774067	0.898839	-0.309922	0.0464513	23.0831	23.1543	22.8629	22.8721	22.8634	23.2301	23.1375	22.8089	22.9605	22.8522
sp|O00559-2|RCAS1_HUMAN	EBAG9	Isoform 2 of Receptor-binding cancer antigen expressed on SiSo cells OS=Homo sapiens OX=9606 GN=EBAG9	0.246053	12.1359	0.247746	0.522665	12.3819	0.228829	12.6585	0.0386262	12.4769	0.0949456	0.150606	-0.181666	0.193444	12.3164	11.9553	12.3609	12.4179	12.367	12.5633	12.7538	12.4479	12.5574	12.4253
sp|O00560|SDCB1_HUMAN	SDCBP	Syntenin-1 OS=Homo sapiens OX=9606 GN=SDCBP PE=1 SV=1	-0.548179	17.6161	0.0504149	0.391006	17.068	0.22942	18.0071	0.00068839	17.3432	0.275207	0.00855333	-0.663978	0.00841795	17.466	17.7663	17.0656	17.0316	17.1066	17.9765	18.0378	17.3939	17.3574	17.2783
sp|O00562|PITM1_HUMAN	PITPNM1	Membrane-associated phosphatidylinositol transfer protein 1 OS=Homo sapiens OX=9606 GN=PITPNM1 PE=1 SV=4	-0.21978	16.0024	0.11492	-0.474476	15.7826	0.0571748	15.5279	0.00079194	15.2772	-0.505465	0.0100323	-0.25077	0.0792975	16.0295	15.9753	15.8591	15.8141	15.6746	15.517	15.5388	15.1827	15.3774	15.2713
sp|O00566|MPP10_HUMAN	MPHOSPH10	U3 small nucleolar ribonucleoprotein protein MPP10 OS=Homo sapiens OX=9606 GN=MPHOSPH10 PE=1 SV=2	0.132676	19.9983	0.0281353	0.0639071	20.131	0.122956	20.0623	0.00037046	20.1951	0.0640615	0.0349419	0.13283	0.0115206	19.9988	19.9979	20.1604	20.1214	20.1113	20.0487	20.0758	20.2037	20.198	20.1836
sp|O00567|NOP56_HUMAN	NOP56	Nucleolar protein 56 OS=Homo sapiens OX=9606 GN=NOP56 PE=1 SV=4	0.161688	23.7147	0.0370553	0.04534	23.8764	0.446644	23.76	0.00188769	23.8813	0.00495106	0.810216	0.121299	0.0220679	23.7467	23.6827	23.8794	23.8545	23.8951	23.7437	23.7763	23.9002	23.8677	23.876
sp|O00571|DDX3X_HUMAN	DDX3X	ATP-dependent RNA helicase DDX3X OS=Homo sapiens OX=9606 GN=DDX3X PE=1 SV=3	-0.0049388	23.805	0.800927	0.0273323	23.8001	0.456547	23.8324	0.186393	23.858	0.0579184	0.138833	0.0256473	0.588891	23.7872	23.8229	23.8001	23.8054	23.7949	23.8189	23.8458	23.8887	23.8789	23.8064
sp|O00584|RNT2_HUMAN	RNASET2	Ribonuclease T2 OS=Homo sapiens OX=9606 GN=RNASET2 PE=1 SV=2	0.337024	19.0109	0.0357452	-0.251623	19.3479	0.127022	18.7593	0.00068192	18.5557	-0.792268	0.00412824	-0.203622	0.205352	19.0645	18.9573	19.3293	19.4105	19.304	18.7459	18.7727	18.5891	18.6731	18.4048
sp|O00592|PODXL_HUMAN	PODXL	Podocalyxin OS=Homo sapiens OX=9606 GN=PODXL PE=1 SV=2	-0.0080297	22.0705	0.859279	-0.0498344	22.0624	0.549994	22.0206	0.375103	22.0828	0.0203821	0.390035	0.0621868	0.216514	22.1012	22.0397	22.0463	22.044	22.097	21.9775	22.0638	22.0904	22.0791	22.0789
sp|O00622|CCN1_HUMAN	CCN1	CCN family member 1 OS=Homo sapiens OX=9606 GN=CCN1 PE=1 SV=1	-0.555344	18.6665	0.0323421	-0.539262	18.1111	0.122146	18.1272	0.00013649	17.4389	-0.672173	0.00193623	-0.688254	0.0100595	18.5625	18.7704	18.1718	18.1087	18.0529	18.1726	18.0818	17.3796	17.51	17.4272
sp|O00623|PEX12_HUMAN	PEX12	Peroxisome assembly protein 12 OS=Homo sapiens OX=9606 GN=PEX12 PE=1 SV=1	-0.273715	17.0883	0.0184937	-0.187779	16.8146	0.0854385	16.9006	0.0433738	16.7214	-0.0931804	0.475794	-0.179116	0.32124	17.1128	17.0638	16.813	16.784	16.8469	16.8934	16.9077	16.5293	16.8424	16.7926
sp|O00625|PIR_HUMAN	PIR	Pirin OS=Homo sapiens OX=9606 GN=PIR PE=1 SV=1	0.175543	21.563	0.119377	0.426566	21.7386	0.100989	21.9896	0.00071521	22.1121	0.373499	0.00522159	0.122475	0.145531	21.5027	21.6234	21.6779	21.7526	21.7853	22.0289	21.9504	22.1711	22.0637	22.1015
sp|O00628|PEX7_HUMAN	PEX7	Peroxisomal targeting signal 2 receptor OS=Homo sapiens OX=9606 GN=PEX7 PE=1 SV=1	-0.462463	16.0765	0.0302326	-0.341285	15.614	0.124087	15.7352	0.00097746	15.1669	-0.447098	0.0207178	-0.568276	0.037334	16.0039	16.1491	15.6772	15.5555	15.6093	15.7444	15.726	14.9971	15.241	15.2627
sp|O00629|IMA3_HUMAN	KPNA4	Importin subunit alpha-3 OS=Homo sapiens OX=9606 GN=KPNA4 PE=1 SV=1	-0.100157	20.2139	0.389197	0.0852874	20.1138	0.503339	20.2992	0.0242216	20.358	0.244292	0.0166147	0.0588474	0.155545	20.1408	20.287	20.1201	20.0315	20.1896	20.2681	20.3303	20.3513	20.3725	20.3504
sp|O00635|TRI38_HUMAN	TRIM38	E3 ubiquitin-protein ligase TRIM38 OS=Homo sapiens OX=9606 GN=TRIM38 PE=1 SV=1	0.286779	13.7908	0.172927	0.228294	14.0776	0.374898	14.0191	0.076823	14.1578	0.0801729	0.445194	0.138658	0.264793	13.6453	13.9363	14.1711	14.0125	14.0492	13.9938	14.0444	14.0464	14.1626	14.2643
sp|O00712-5|NFIB_HUMAN	NFIB	Isoform 5 of Nuclear factor 1 B-type OS=Homo sapiens OX=9606 GN=NFIB	0.922972	13.2559	0.0350821	-0.26564	14.1789	0.45305	12.9903	0.00114138	13.6769	-0.502024	0.00902308	0.686588	0.0237761	13.0544	13.4574	14.1331	14.2403	14.1632	13.0642	12.9163	13.7982	13.562	13.6703
sp|O00743-3|PPP6_HUMAN	PPP6C	Isoform 3 of Serine/threonine-protein phosphatase 6 catalytic subunit OS=Homo sapiens OX=9606 GN=PPP6C	-0.206725	21.0428	0.222864	0.117054	20.836	0.511494	21.1598	0.0928558	21.0721	0.236009	0.109781	-0.0877703	0.534908	20.9881	21.0975	20.762	20.9884	20.7577	21.2573	21.0623	21.0205	21.1865	21.0091
sp|O00754|MA2B1_HUMAN	MAN2B1	Lysosomal alpha-mannosidase OS=Homo sapiens OX=9606 GN=MAN2B1 PE=1 SV=3	-0.205121	18.8666	0.113815	-0.124525	18.6614	0.423407	18.742	0.00466676	18.3903	-0.271106	0.0232369	-0.351701	0.044629	18.9591	18.774	18.6619	18.666	18.6564	18.7447	18.7393	18.3203	18.3448	18.5059
sp|O00757|F16P2_HUMAN	FBP2	Fructose-1,6-bisphosphatase isozyme 2 OS=Homo sapiens OX=9606 GN=FBP2 PE=1 SV=2	0.147092	15.0095	0.23187	0.299151	15.1566	0.156744	15.3087	0.00422688	15.482	0.325407	0.0161286	0.173347	0.114764	14.9726	15.0465	15.2156	15.2105	15.0438	15.2361	15.3813	15.5266	15.4485	15.471
sp|O00762|UBE2C_HUMAN	UBE2C	Ubiquitin-conjugating enzyme E2 C OS=Homo sapiens OX=9606 GN=UBE2C PE=1 SV=1	-1.03746	19.13	0.0106787	0.7277	18.0926	0.046093	19.8577	1.1e-05	18.2346	0.14204	0.113613	-1.62312	0.00469548	19.1254	19.1347	17.9853	18.1468	18.1456	19.8699	19.8456	18.2205	18.2792	18.2042
sp|O00763|ACACB_HUMAN	ACACB	Acetyl-CoA carboxylase 2 OS=Homo sapiens OX=9606 GN=ACACB PE=1 SV=3	-0.45128	20.5853	0.00820475	0.267493	20.134	0.0544043	20.8528	1.3e-05	20.9266	0.792547	0.00065968	0.0737741	0.181353	20.5969	20.5737	20.1388	20.1571	20.1061	20.8477	20.8579	20.8771	20.9347	20.9679
sp|O00764|PDXK_HUMAN	PDXK	Pyridoxal kinase OS=Homo sapiens OX=9606 GN=PDXK PE=1 SV=1	0.348664	19.8368	0.00862426	0.207255	20.1855	0.186707	20.0441	0.00230425	20.2926	0.107146	0.149116	0.248554	0.0939562	19.8579	19.8157	20.1728	20.1863	20.1973	19.9809	20.1072	20.3076	20.2003	20.37
sp|O00767|ACOD_HUMAN	SCD	Acyl-CoA desaturase OS=Homo sapiens OX=9606 GN=SCD PE=1 SV=2	-0.999813	19.1089	0.0189525	-0.175228	18.1091	0.503339	18.9337	0.00027441	17.7444	-0.364691	0.0295131	-1.18928	0.0129751	19.1044	19.1134	18.0963	18.2627	17.9682	19.0968	18.7705	17.7586	17.7252	17.7493
sp|O14495|PLPP3_HUMAN	PLPP3	Phospholipid phosphatase 3 OS=Homo sapiens OX=9606 GN=PLPP3 PE=1 SV=1	-0.258918	17.0474	0.0660859	-0.0513423	16.7885	0.67935	16.996	0.0124083	16.7812	-0.0072205	0.907112	-0.214796	0.0645036	16.9877	17.1071	16.7826	16.7304	16.8524	16.9405	17.0516	16.7325	16.8336	16.7776
sp|O14497|ARI1A_HUMAN	ARID1A	AT-rich interactive domain-containing protein 1A OS=Homo sapiens OX=9606 GN=ARID1A PE=1 SV=3	-0.0799463	21.9562	0.164186	-0.0592221	21.8763	0.349696	21.897	0.00061688	21.6428	-0.233496	0.00519492	-0.25422	0.0153097	21.963	21.9495	21.9278	21.8516	21.8495	21.8624	21.9316	21.6363	21.6636	21.6284
sp|O14503|BHE40_HUMAN	BHLHE40	Class E basic helix-loop-helix protein 40 OS=Homo sapiens OX=9606 GN=BHLHE40 PE=1 SV=1	-0.328477	16.2496	0.103243	-0.237143	15.9211	0.330975	16.0125	0.00287236	15.5603	-0.360842	0.0133134	-0.452177	0.0282432	16.3826	16.1166	15.9412	15.8707	15.9515	15.9993	16.0256	15.5471	15.4679	15.666
sp|O14519|CDKA1_HUMAN	CDK2AP1	Cyclin-dependent kinase 2-associated protein 1 OS=Homo sapiens OX=9606 GN=CDK2AP1 PE=1 SV=1	-0.290855	14.5176	0.0231405	-0.0698337	14.2268	0.610013	14.4478	0.00195519	13.9408	-0.285958	0.0272831	-0.506979	0.0388735	14.5503	14.485	14.1868	14.2614	14.2322	14.5302	14.3655	14.0085	13.8179	13.9961
sp|O14521|DHSD_HUMAN	SDHD	Succinate dehydrogenase [ubiquinone] cytochrome b small subunit, mitochondrial OS=Homo sapiens OX=9606 GN=SDHD PE=1 SV=1	-0.104036	15.4996	0.689622	0.141603	15.3956	0.696595	15.6412	0.621299	15.3514	-0.0442066	0.869957	-0.289846	0.412642	15.6391	15.3602	15.6004	15.1829	15.4034	15.4469	15.8355	15.0862	15.3289	15.639
sp|O14523-2|C2C2L_HUMAN	C2CD2L	Isoform 2 of Phospholipid transfer protein C2CD2L OS=Homo sapiens OX=9606 GN=C2CD2L	0.203045	16.4323	0.0779207	0.0833064	16.6353	0.406545	16.5156	0.00741611	16.7598	0.124481	0.110484	0.24422	0.0510937	16.3848	16.4798	16.6689	16.57	16.6671	16.4801	16.5511	16.6894	16.8216	16.7685
sp|O14524|NEMP1_HUMAN	NEMP1	Nuclear envelope integral membrane protein 1 OS=Homo sapiens OX=9606 GN=NEMP1 PE=1 SV=2	0.388162	18.3043	0.0227315	-0.177439	18.6925	0.169471	18.1269	0.00034717	18.5727	-0.119816	0.0853783	0.445786	0.0136159	18.2529	18.3558	18.7174	18.6459	18.7142	18.1356	18.1182	18.6198	18.5974	18.5008
sp|O14530|TXND9_HUMAN	TXNDC9	Thioredoxin domain-containing protein 9 OS=Homo sapiens OX=9606 GN=TXNDC9 PE=1 SV=2	-0.52315	21.3771	0.00820475	-0.0115678	20.854	0.855427	21.3656	1.66e-05	20.6963	-0.157677	0.00482478	-0.66926	0.00570063	21.3578	21.3965	20.8824	20.8296	20.8499	21.3283	21.4029	20.6837	20.7156	20.6896
sp|O14544|SOCS6_HUMAN	SOCS6	Suppressor of cytokine signaling 6 OS=Homo sapiens OX=9606 GN=SOCS6 PE=1 SV=2	0.281844	14.438	0.0481193	0.388816	14.7199	0.046093	14.8268	0.00399377	14.4585	-0.261381	0.0399259	-0.368353	0.0346357	14.4422	14.4338	14.7521	14.7758	14.6317	14.8202	14.8335	14.4611	14.5488	14.3654
sp|O14545|TRAD1_HUMAN	TRAFD1	TRAF-type zinc finger domain-containing protein 1 OS=Homo sapiens OX=9606 GN=TRAFD1 PE=1 SV=1	-0.572661	16.7819	0.0204747	0.550014	16.2092	0.0712411	17.3319	0.00010834	16.289	0.0797974	0.398252	-1.04288	0.00792155	16.8238	16.7399	16.2469	16.1183	16.2623	17.2949	17.3689	16.182	16.3306	16.3544
sp|O14548|COX7R_HUMAN	COX7A2L	Cytochrome c oxidase subunit 7A-related protein, mitochondrial OS=Homo sapiens OX=9606 GN=COX7A2L PE=1 SV=2	-0.22078	20.0936	0.0303706	0.108416	19.8728	0.204842	20.202	0.00091374	20.1384	0.26566	0.00561763	-0.0635368	0.265188	20.1233	20.0638	19.8794	19.9035	19.8355	20.1779	20.226	20.1893	20.1021	20.124
sp|O14561|ACPM_HUMAN	NDUFAB1	Acyl carrier protein, mitochondrial OS=Homo sapiens OX=9606 GN=NDUFAB1 PE=1 SV=3	0.330334	17.4143	0.402331	0.51289	17.7447	0.389544	17.9272	0.343517	17.8929	0.148194	0.582498	-0.0343619	0.919359	17.7537	17.075	17.7858	17.5881	17.8601	17.8561	17.9984	17.7207	17.6901	18.2677
sp|O14562|UBFD1_HUMAN	UBFD1	Ubiquitin domain-containing protein UBFD1 OS=Homo sapiens OX=9606 GN=UBFD1 PE=1 SV=2	0.170865	21.4045	0.0297978	0.447795	21.5753	0.0654689	21.8523	5.12e-05	22.0126	0.437274	0.00116208	0.160344	0.0477815	21.4382	21.3707	21.5668	21.5771	21.582	21.8326	21.8719	22.0387	21.9624	22.0366
sp|O14578-4|CTRO_HUMAN	CIT	Isoform 4 of Citron Rho-interacting kinase OS=Homo sapiens OX=9606 GN=CIT	0.0736643	20.9572	0.241792	-0.0402239	21.0308	0.394783	20.9169	0.00247943	20.7192	-0.31166	0.00855333	-0.197772	0.0566031	20.9839	20.9304	21.0671	21.0473	20.9781	20.9237	20.9102	20.6671	20.7907	20.6998
sp|O14579|COPE_HUMAN	COPE	Coatomer subunit epsilon OS=Homo sapiens OX=9606 GN=COPE PE=1 SV=3	0.00581874	18.437	0.916847	-0.0969038	18.4428	0.10957	18.3401	0.0749368	18.5243	0.0814456	0.286808	0.184168	0.103885	18.4377	18.4363	18.4065	18.42	18.502	18.3222	18.358	18.5415	18.4355	18.5957
sp|O14593|RFXK_HUMAN	RFXANK	DNA-binding protein RFXANK OS=Homo sapiens OX=9606 GN=RFXANK PE=1 SV=2	-0.140162	14.906	0.277655	0.198571	14.7659	0.311833	15.1046	0.00120558	14.4415	-0.324325	0.0100427	-0.663059	0.0100595	14.9812	14.8309	14.7803	14.6744	14.8429	15.1787	15.0305	14.4372	14.4223	14.4652
sp|O14613|BORG1_HUMAN	CDC42EP2	Cdc42 effector protein 2 OS=Homo sapiens OX=9606 GN=CDC42EP2 PE=1 SV=1	0.283031	16.8436	0.0598069	-0.158735	17.1266	0.464172	16.6848	0.00589722	16.5925	-0.534122	0.0061867	-0.0923562	0.556055	16.896	16.7911	17.1611	17.0448	17.1738	16.563	16.8066	16.5203	16.5565	16.7007
sp|O14617-5|AP3D1_HUMAN	AP3D1	Isoform 5 of AP-3 complex subunit delta-1 OS=Homo sapiens OX=9606 GN=AP3D1	-0.0243796	20.9231	0.448282	-0.109513	20.8987	0.159797	20.8136	0.00187973	20.7278	-0.17091	0.00682908	-0.0857766	0.108406	20.9221	20.924	20.8828	20.8796	20.9337	20.844	20.7831	20.714	20.7574	20.7119
sp|O14618|CCS_HUMAN	CCS	Copper chaperone for superoxide dismutase OS=Homo sapiens OX=9606 GN=CCS PE=1 SV=1	0.101337	17.9901	0.321596	0.32197	18.0915	0.12482	18.3121	0.00358085	18.4021	0.310608	0.0148672	0.0899747	0.282204	17.9225	18.0578	18.0246	18.0997	18.1501	18.3274	18.2968	18.4096	18.3238	18.4728
sp|O14639|ABLM1_HUMAN	ABLIM1	Actin-binding LIM protein 1 OS=Homo sapiens OX=9606 GN=ABLIM1 PE=1 SV=3	0.452939	21.0262	0.0179562	-0.380701	21.4791	0.120756	20.6455	8.06e-05	20.7171	-0.762063	0.00079372	0.0715772	0.359954	21.0768	20.9756	21.5193	21.4789	21.4392	20.5848	20.7062	20.7596	20.7168	20.6748
sp|O14640|DVL1_HUMAN	DVL1	Segment polarity protein dishevelled homolog DVL-1 OS=Homo sapiens OX=9606 GN=DVL1 PE=1 SV=2	-0.345839	19.2801	0.0106084	-0.0270079	18.9343	0.656879	19.2531	0.00025449	18.4797	-0.454585	0.00949675	-0.773416	0.0160366	19.255	19.3052	18.9472	18.9419	18.9137	19.2224	19.2838	18.355	18.4921	18.592
sp|O14641|DVL2_HUMAN	DVL2	Segment polarity protein dishevelled homolog DVL-2 OS=Homo sapiens OX=9606 GN=DVL2 PE=1 SV=1	0.049668	20.0205	0.482742	0.0737564	20.0701	0.231533	20.0942	0.00797954	19.8782	-0.19193	0.0231126	-0.216019	0.0186015	20.0479	19.993	20.0868	20.002	20.1215	20.104	20.0844	19.8914	19.8373	19.9059
sp|O14646|CHD1_HUMAN	CHD1	Chromodomain-helicase-DNA-binding protein 1 OS=Homo sapiens OX=9606 GN=CHD1 PE=1 SV=2	-0.0098055	21.5678	0.796121	0.161311	21.558	0.0828981	21.7291	0.00028715	21.3941	-0.163955	0.00877616	-0.335071	0.00748102	21.5739	21.5617	21.5585	21.5223	21.5932	21.749	21.7092	21.3715	21.417	21.3937
sp|O14647|CHD2_HUMAN	CHD2	Chromodomain-helicase-DNA-binding protein 2 OS=Homo sapiens OX=9606 GN=CHD2 PE=1 SV=2	0.446373	20.0892	0.0100114	-0.0172916	20.5356	0.679338	20.0719	0.00010855	20.4212	-0.114375	0.0465847	0.349289	0.0134145	20.0738	20.1047	20.5735	20.5267	20.5065	20.0492	20.0946	20.3705	20.4481	20.445
sp|O14656|TOR1A_HUMAN	TOR1A	Torsin-1A OS=Homo sapiens OX=9606 GN=TOR1A PE=1 SV=1	-0.105387	19.2948	0.271999	-0.007747	19.1894	0.928378	19.2871	0.0636211	19.3554	0.165933	0.0418278	0.0682927	0.192441	19.345	19.2447	19.2347	19.1118	19.2218	19.2645	19.3096	19.3312	19.3354	19.3995
sp|O14657|TOR1B_HUMAN	TOR1B	Torsin-1B OS=Homo sapiens OX=9606 GN=TOR1B PE=1 SV=2	-0.302267	19.7352	0.0727045	-0.0882076	19.4329	0.603548	19.647	0.00767573	19.3915	-0.0414192	0.319964	-0.255479	0.0313707	19.8328	19.6376	19.4788	19.4007	19.4193	19.5969	19.6971	19.3625	19.4289	19.3832
sp|O14662-4|STX16_HUMAN	STX16	Isoform D of Syntaxin-16 OS=Homo sapiens OX=9606 GN=STX16	-0.186293	17.1443	0.0663429	-0.198944	16.958	0.142864	16.9454	0.00479334	16.8471	-0.110947	0.069428	-0.0982966	0.136151	17.1091	17.1795	17.0018	16.9025	16.9698	16.9106	16.9802	16.8824	16.8526	16.8062
sp|O14668|TMG1_HUMAN	PRRG1	Transmembrane gamma-carboxyglutamic acid protein 1 OS=Homo sapiens OX=9606 GN=PRRG1 PE=1 SV=1	-0.17794	17.8077	0.204548	-0.313321	17.6298	0.272445	17.4944	0.00221364	16.9942	-0.635522	0.00647662	-0.500141	0.0606117	17.8636	17.7519	17.6951	17.5128	17.6814	17.3603	17.6284	16.9318	17.113	16.938
sp|O14672|ADA10_HUMAN	ADAM10	Disintegrin and metalloproteinase domain-containing protein 10 OS=Homo sapiens OX=9606 GN=ADAM10 PE=1 SV=1	-0.718967	21.2695	0.00755361	-0.162257	20.5506	0.109166	21.1073	2.71e-05	20.3516	-0.198995	0.0208769	-0.755704	0.00748102	21.2398	21.2992	20.5735	20.5441	20.534	21.11	21.1045	20.2911	20.4255	20.3381
sp|O14684|PTGES_HUMAN	PTGES	Prostaglandin E synthase OS=Homo sapiens OX=9606 GN=PTGES PE=1 SV=2	0.0433299	16.5319	0.458386	0.750922	16.5752	0.0483851	17.2828	0.00020312	17.3233	0.748088	0.00385363	0.0404954	0.750719	16.5506	16.5132	16.5861	16.5185	16.621	17.2969	17.2687	17.1786	17.3963	17.395
sp|O14686-3|KMT2D_HUMAN	KMT2D	Isoform 3 of Histone-lysine N-methyltransferase 2D OS=Homo sapiens OX=9606 GN=KMT2D	0.0460986	15.7498	0.566179	0.195645	15.7959	0.102148	15.9454	0.0163266	15.5463	-0.249608	0.0720101	-0.399154	0.0542866	15.7798	15.7198	15.8192	15.8527	15.7157	15.9601	15.9307	15.4407	15.5118	15.6864
sp|O14713|ITBP1_HUMAN	ITGB1BP1	Integrin beta-1-binding protein 1 OS=Homo sapiens OX=9606 GN=ITGB1BP1 PE=1 SV=1	-1.14692	12.8772	0.013688	-0.22785	11.7302	0.0875462	12.6493	0.00077633	11.3692	-0.361054	0.17004	-1.28012	0.0282307	12.8956	12.8587	11.6657	11.8827	11.6423	12.6233	12.6753	11.2014	11.6964	11.2098
sp|O14715|RGPD8_HUMAN	RGPD8	RANBP2-like and GRIP domain-containing protein 8 OS=Homo sapiens OX=9606 GN=RGPD8 PE=1 SV=2	-0.320255	18.5448	0.0213888	0.114358	18.2246	0.0856591	18.6592	0.00010854	18.3262	0.101654	0.0477932	-0.332959	0.00478043	18.5604	18.5293	18.2812	18.1928	18.1997	18.6606	18.6578	18.3187	18.3366	18.3234
sp|O14727|APAF_HUMAN	APAF1	Apoptotic protease-activating factor 1 OS=Homo sapiens OX=9606 GN=APAF1 PE=1 SV=2	0.267704	18.6939	0.0272361	0.127157	18.9616	0.242137	18.8211	0.00035914	19.0446	0.0829782	0.00581079	0.223525	0.00789454	18.6446	18.7432	18.9659	18.9731	18.9458	18.8393	18.8028	19.0571	19.041	19.0357
sp|O14730|RIOK3_HUMAN	RIOK3	Serine/threonine-protein kinase RIO3 OS=Homo sapiens OX=9606 GN=RIOK3 PE=1 SV=2	0.266305	18.3513	0.01143	0.409041	18.6176	0.046093	18.7604	3.41e-06	19.4503	0.832649	0.00028735	0.689913	0.00478043	18.352	18.3507	18.6263	18.5889	18.6377	18.7692	18.7515	19.4371	19.4451	19.4686
sp|O14732|IMPA2_HUMAN	IMPA2	Inositol monophosphatase 2 OS=Homo sapiens OX=9606 GN=IMPA2 PE=1 SV=1	0.390525	20.6619	0.0134878	0.00533913	21.0524	0.924064	20.6672	0.00029098	20.7383	-0.314129	0.00380079	0.0710574	0.213314	20.6407	20.6831	21.0279	21.0312	21.0982	20.6956	20.6389	20.7844	20.7093	20.7212
sp|O14733-3|MP2K7_HUMAN	MAP2K7	Isoform 3 of Dual specificity mitogen-activated protein kinase kinase 7 OS=Homo sapiens OX=9606 GN=MAP2K7	-0.0392212	19.7252	0.350919	0.342797	19.686	0.0943704	20.068	0.00019374	19.9285	0.242555	0.0005188	-0.139463	0.0418417	19.6874	19.7629	19.691	19.689	19.6779	20.1048	20.0312	19.9217	19.9419	19.922
sp|O14734|ACOT8_HUMAN	ACOT8	Acyl-coenzyme A thioesterase 8 OS=Homo sapiens OX=9606 GN=ACOT8 PE=1 SV=1	0.126565	14.3648	0.660494	-0.165866	14.4913	0.699085	14.1989	0.296066	14.2525	-0.238839	0.00237931	0.0535915	0.359644	14.6431	14.0864	14.5064	14.5019	14.4657	14.1502	14.2476	14.2666	14.2688	14.222
sp|O14735|CDIPT_HUMAN	CDIPT	CDP-diacylglycerol--inositol 3-phosphatidyltransferase OS=Homo sapiens OX=9606 GN=CDIPT PE=1 SV=1	-0.268556	17.4902	0.225832	-0.328718	17.2216	0.221096	17.1615	0.0988571	17.4252	0.203554	0.172796	0.263716	0.0887864	17.3973	17.5831	17.4043	17.0919	17.1687	17.079	17.2439	17.3439	17.45	17.4816
sp|O14737|PDCD5_HUMAN	PDCD5	Programmed cell death protein 5 OS=Homo sapiens OX=9606 GN=PDCD5 PE=1 SV=3	0.0386529	20.0999	0.801904	0.216349	20.1386	0.399282	20.3163	0.13112	20.3402	0.201658	0.0719447	0.0239627	0.847264	19.986	20.2139	20.0502	20.234	20.1316	20.218	20.4146	20.299	20.2977	20.424
sp|O14744|ANM5_HUMAN	PRMT5	Protein arginine N-methyltransferase 5 OS=Homo sapiens OX=9606 GN=PRMT5 PE=1 SV=4	-0.0262166	20.839	0.742874	0.391716	20.8128	0.103824	21.2307	0.00047955	21.2991	0.486319	0.00289228	0.0683861	0.346886	20.7721	20.9059	20.7878	20.7949	20.8557	21.2419	21.2196	21.2534	21.3766	21.2673
sp|O14745|NHRF1_HUMAN	SLC9A3R1	Na(+)/H(+) exchange regulatory cofactor NHE-RF1 OS=Homo sapiens OX=9606 GN=SLC9A3R1 PE=1 SV=4	0.0278142	21.3091	0.712886	0.112962	21.3369	0.239415	21.4221	0.0147005	21.1552	-0.181741	0.0456925	-0.266888	0.0353728	21.3394	21.2788	21.2858	21.3131	21.4119	21.3873	21.4569	21.1272	21.1167	21.2217
sp|O14757|CHK1_HUMAN	CHEK1	Serine/threonine-protein kinase Chk1 OS=Homo sapiens OX=9606 GN=CHEK1 PE=1 SV=2	-0.166612	17.3415	0.0950525	0.143276	17.1749	0.265104	17.4848	0.00017674	16.8425	-0.332355	0.00323865	-0.642243	0.00699733	17.2814	17.4015	17.2079	17.145	17.1717	17.5086	17.4609	16.8384	16.8904	16.7987
sp|O14763|TR10B_HUMAN	TNFRSF10B	Tumor necrosis factor receptor superfamily member 10B OS=Homo sapiens OX=9606 GN=TNFRSF10B PE=1 SV=2	-0.48475	13.7026	0.0476847	-0.271936	13.2179	0.253253	13.4307	0.00131365	14.2756	1.05776	0.00519492	0.844946	0.0343961	13.6814	13.7239	13.2812	13.3046	13.0678	13.3152	13.5462	14.3024	14.0884	14.4362
sp|O14770|MEIS2_HUMAN	MEIS2	Homeobox protein Meis2 OS=Homo sapiens OX=9606 GN=MEIS2 PE=1 SV=2	-0.111935	13.5973	0.521464	0.368854	13.4853	0.191837	13.9661	0.0167932	13.5311	0.0457384	0.671994	-0.435051	0.0217204	13.4855	13.709	13.3523	13.5976	13.5061	13.9191	14.0131	13.6033	13.467	13.5228
sp|O14772|FPGT_HUMAN	FPGT	Fucose-1-phosphate guanylyltransferase OS=Homo sapiens OX=9606 GN=FPGT PE=1 SV=3	-0.101921	17.4417	0.46999	0.518266	17.3398	0.0723378	17.9599	0.00208457	17.9178	0.578073	0.0128757	-0.042114	0.729994	17.3943	17.489	17.3202	17.2253	17.4737	17.986	17.9339	17.7856	18.0127	17.9552
sp|O14773|TPP1_HUMAN	TPP1	Tripeptidyl-peptidase 1 OS=Homo sapiens OX=9606 GN=TPP1 PE=1 SV=2	0.449848	20.7823	0.0393637	-0.351225	21.2321	0.174453	20.4311	0.00030426	20.6115	-0.62067	0.00126737	0.180403	0.0580401	20.8794	20.6851	21.2761	21.2432	21.1771	20.3891	20.473	20.5632	20.6425	20.6286
sp|O14775|GNB5_HUMAN	GNB5	Guanine nucleotide-binding protein subunit beta-5 OS=Homo sapiens OX=9606 GN=GNB5 PE=1 SV=2	-0.138991	17.1979	0.11151	-0.194776	17.0589	0.177849	17.0031	0.00045996	16.5344	-0.524487	0.00434303	-0.468702	0.0255707	17.1747	17.221	17.0331	17.1249	17.0188	17.0584	16.9479	16.595	16.5674	16.4409
sp|O14776|TCRG1_HUMAN	TCERG1	Transcription elongation regulator 1 OS=Homo sapiens OX=9606 GN=TCERG1 PE=1 SV=2	0.278636	23.2895	0.0258522	0.162752	23.5681	0.199482	23.4523	0.00193652	23.6165	0.0483536	0.257589	0.164237	0.0642971	23.3399	23.2392	23.5561	23.5707	23.5777	23.4285	23.4761	23.567	23.6114	23.6711
sp|O14777|NDC80_HUMAN	NDC80	Kinetochore protein NDC80 homolog OS=Homo sapiens OX=9606 GN=NDC80 PE=1 SV=1	0.0211279	20.9494	0.484149	-0.0464832	20.9705	0.114306	20.9029	1.67e-05	20.3385	-0.632025	0.00079372	-0.564414	0.00638289	20.9499	20.9489	20.9737	20.9976	20.9404	20.9119	20.8939	20.2948	20.3507	20.37
sp|O14786|NRP1_HUMAN	NRP1	Neuropilin-1 OS=Homo sapiens OX=9606 GN=NRP1 PE=1 SV=3	0.194887	17.938	0.10894	-0.663584	18.1329	0.0504075	17.2744	0.00016336	17.4766	-0.656269	0.00369532	0.202201	0.0871573	17.9265	17.9494	18.1892	18.1744	18.035	17.2959	17.2528	17.3992	17.5595	17.4711
sp|O14787|TNPO2_HUMAN	TNPO2	Transportin-2 OS=Homo sapiens OX=9606 GN=TNPO2 PE=1 SV=3	0.181043	18.8387	0.0464157	-0.0094093	19.0197	0.812606	18.8293	0.00048087	19.0878	0.0680401	0.0879232	0.258492	0.00550434	18.813	18.8643	19.0077	18.9859	19.0655	18.8238	18.8348	19.1027	19.0791	19.0815
sp|O14802|RPC1_HUMAN	POLR3A	DNA-directed RNA polymerase III subunit RPC1 OS=Homo sapiens OX=9606 GN=POLR3A PE=1 SV=2	0.11183	21.3603	0.0406848	0.194896	21.4721	0.0705212	21.5552	0.0282879	21.4759	0.00378011	0.946724	-0.0792858	0.287918	21.3786	21.342	21.473	21.4508	21.4926	21.5486	21.5617	21.4263	21.5534	21.448
sp|O14807|RASM_HUMAN	MRAS	Ras-related protein M-Ras OS=Homo sapiens OX=9606 GN=MRAS PE=1 SV=2	-0.767161	14.7918	0.0313442	-0.460992	14.0246	0.175048	14.3308	0.00019411	13.253	-0.771623	0.00438732	-1.07779	0.00989411	14.9169	14.6668	13.9234	14.1285	14.022	14.2688	14.3928	13.1512	13.3649	13.2429
sp|O14818|PSA7_HUMAN	PSMA7	Proteasome subunit alpha type-7 OS=Homo sapiens OX=9606 GN=PSMA7 PE=1 SV=1	-0.0526442	23.4427	0.623996	0.408079	23.3901	0.100808	23.8508	0.00088367	23.8878	0.497733	0.00503889	0.0370094	0.573551	23.3837	23.5017	23.3091	23.3819	23.4793	23.8854	23.8163	23.9075	23.8255	23.9303
sp|O14828|SCAM3_HUMAN	SCAMP3	Secretory carrier-associated membrane protein 3 OS=Homo sapiens OX=9606 GN=SCAMP3 PE=1 SV=3	0.0746681	19.7878	0.175611	0.101933	19.8625	0.201604	19.8897	0.00136128	20.0384	0.175984	0.00705301	0.148719	0.0266866	19.82	19.7556	19.8459	19.8971	19.8443	19.9044	19.8751	20.017	20.0274	20.0709
sp|O14867|BACH1_HUMAN	BACH1	Transcription regulator protein BACH1 OS=Homo sapiens OX=9606 GN=BACH1 PE=1 SV=2	0.391821	15.5728	0.0225283	-0.0399335	15.9646	0.613683	15.5329	7.78e-05	16.3822	0.417558	0.00475189	0.849313	0.00724183	15.5527	15.5929	16.0275	15.9029	15.9634	15.4858	15.58	16.3189	16.411	16.4166
sp|O14874|BCKD_HUMAN	BCKDK	[3-methyl-2-oxobutanoate dehydrogenase [lipoamide]] kinase, mitochondrial OS=Homo sapiens OX=9606 GN=BCKDK PE=1 SV=2	-0.0784398	15.1534	0.764714	0.135329	15.075	0.717031	15.2888	0.339675	14.9257	-0.149285	0.41516	-0.363054	0.190095	15.3384	14.9685	15.1701	14.8799	15.175	15.1256	15.4519	14.8517	14.8077	15.1178
sp|O14879|IFIT3_HUMAN	IFIT3	Interferon-induced protein with tetratricopeptide repeats 3 OS=Homo sapiens OX=9606 GN=IFIT3 PE=1 SV=1	0.0595357	19.6128	0.476818	-0.546972	19.6724	0.0669454	19.0659	0.00019034	19.0729	-0.599441	0.00271647	0.00706757	0.919126	19.5643	19.6614	19.6533	19.621	19.7429	19.0771	19.0546	19.0264	19.0426	19.1498
sp|O14880|MGST3_HUMAN	MGST3	Microsomal glutathione S-transferase 3 OS=Homo sapiens OX=9606 GN=MGST3 PE=1 SV=1	0.0693824	22.2968	0.433176	-0.450292	22.3661	0.0690337	21.8465	0.00089691	21.9578	-0.408333	0.00921085	0.111342	0.222073	22.33	22.2635	22.3729	22.4388	22.2867	21.8195	21.8735	21.875	22.0207	21.9778
sp|O14893|GEMI2_HUMAN	GEMIN2	Gem-associated protein 2 OS=Homo sapiens OX=9606 GN=GEMIN2 PE=1 SV=1	-0.0113851	16.1627	0.935644	0.173308	16.1513	0.279162	16.336	0.0631834	16.4339	0.282645	0.069428	0.0979519	0.448592	16.0862	16.2392	16.2313	16.0296	16.193	16.3057	16.3662	16.5508	16.3085	16.4425
sp|O14907|TX1B3_HUMAN	TAX1BP3	Tax1-binding protein 3 OS=Homo sapiens OX=9606 GN=TAX1BP3 PE=1 SV=2	-0.283611	18.7011	0.0925041	0.1161	18.4175	0.269124	18.8172	0.00789611	18.5246	0.107137	0.268078	-0.292574	0.0305854	18.7533	18.6488	18.3828	18.5312	18.3384	18.8075	18.8268	18.5553	18.4473	18.5712
sp|O14908|GIPC1_HUMAN	GIPC1	PDZ domain-containing protein GIPC1 OS=Homo sapiens OX=9606 GN=GIPC1 PE=1 SV=2	-0.277127	19.833	0.0311959	0.191793	19.5559	0.154865	20.0248	0.00026502	19.6396	0.0837047	0.0638851	-0.385215	0.00802493	19.7877	19.8783	19.525	19.5461	19.5964	20.0493	20.0003	19.6156	19.6708	19.6323
sp|O14920|IKKB_HUMAN	IKBKB	Inhibitor of nuclear factor kappa-B kinase subunit beta OS=Homo sapiens OX=9606 GN=IKBKB PE=1 SV=1	0.148849	20.1422	0.00755361	0.298886	20.2911	0.098742	20.4411	8.37e-05	20.6052	0.314095	0.00027497	0.164058	0.0482042	20.139	20.1455	20.2841	20.2983	20.2909	20.4897	20.3925	20.6009	20.6132	20.6015
sp|O14925|TIM23_HUMAN	TIMM23	Mitochondrial import inner membrane translocase subunit Tim23 OS=Homo sapiens OX=9606 GN=TIMM23 PE=1 SV=1	-0.743691	19.185	0.0106787	0.0807404	18.4413	0.162118	19.2657	3.36e-05	18.4454	0.00411951	0.949429	-0.820312	0.00570881	19.206	19.164	18.4547	18.4969	18.3723	19.2569	19.2745	18.3871	18.4838	18.4654
sp|O14929|HAT1_HUMAN	HAT1	Histone acetyltransferase type B catalytic subunit OS=Homo sapiens OX=9606 GN=HAT1 PE=1 SV=1	0.334752	21.9338	0.020921	-0.205738	22.2685	0.129113	21.728	7.46e-05	21.7382	-0.530367	0.0008858	0.0101228	0.788274	21.9782	21.8894	22.2518	22.2517	22.3021	21.7158	21.7403	21.7308	21.7074	21.7763
sp|O14936|CSKP_HUMAN	CASK	Peripheral plasma membrane protein CASK OS=Homo sapiens OX=9606 GN=CASK PE=1 SV=3	0.261513	20.4297	0.0322484	0.0101265	20.6912	0.890959	20.4398	0.00150531	20.482	-0.209196	0.00564195	0.0421899	0.266004	20.4679	20.3914	20.7324	20.6914	20.6498	20.4106	20.469	20.4788	20.5011	20.4661
sp|O14939|PLD2_HUMAN	PLD2	Phospholipase D2 OS=Homo sapiens OX=9606 GN=PLD2 PE=1 SV=2	-0.0843116	15.9579	0.546344	-0.0774344	15.8736	0.540348	15.8805	0.160225	15.7364	-0.137261	0.215734	-0.144138	0.155883	15.9983	15.9176	16.0211	15.7901	15.8097	15.8114	15.9496	15.7245	15.7858	15.6988
sp|O14949|QCR8_HUMAN	UQCRQ	Cytochrome b-c1 complex subunit 8 OS=Homo sapiens OX=9606 GN=UQCRQ PE=1 SV=4	0.0102025	20.9253	0.932596	-0.0095169	20.9355	0.933208	20.9158	0.760036	20.8718	-0.063765	0.438934	-0.0440457	0.509906	20.9969	20.8538	20.9777	20.9925	20.8364	20.9019	20.9297	20.798	20.9048	20.9125
sp|O14964|HGS_HUMAN	HGS	Hepatocyte growth factor-regulated tyrosine kinase substrate OS=Homo sapiens OX=9606 GN=HGS PE=1 SV=1	-0.0640638	19.6586	0.175001	-0.0203066	19.5945	0.78265	19.6383	0.271745	19.622	0.0275398	0.208408	-0.0162174	0.691937	19.6285	19.6886	19.5748	19.5893	19.6194	19.6764	19.6001	19.6101	19.6187	19.6373
sp|O14965|AURKA_HUMAN	AURKA	Aurora kinase A OS=Homo sapiens OX=9606 GN=AURKA PE=1 SV=2	-0.206108	19.6014	0.13788	0.191781	19.3953	0.236676	19.7932	0.00052604	19.1481	-0.247216	0.0154036	-0.645105	0.00550434	19.6779	19.5249	19.3876	19.4702	19.3282	19.7807	19.8057	19.11	19.1607	19.1736
sp|O14966|RAB7L_HUMAN	RAB29	Ras-related protein Rab-7L1 OS=Homo sapiens OX=9606 GN=RAB29 PE=1 SV=1	-0.4462	17.1572	0.034441	-0.0929719	16.711	0.438306	17.0643	0.00165117	17.117	0.405988	0.00587228	0.0527604	0.366161	17.0886	17.2259	16.7948	16.6655	16.6729	17.0427	17.0859	17.0918	17.1756	17.0837
sp|O14967|CLGN_HUMAN	CLGN	Calmegin OS=Homo sapiens OX=9606 GN=CLGN PE=1 SV=1	-0.0756134	20.4156	0.189152	-0.393844	20.34	0.0724255	20.0218	0.00462496	20.0938	-0.246177	0.0409249	0.0720537	0.527665	20.4504	20.3809	20.3493	20.3658	20.305	20.0439	19.9997	19.9703	20.1803	20.1309
sp|O14972|VP26C_HUMAN	VPS26C	Vacuolar protein sorting-associated protein 26C OS=Homo sapiens OX=9606 GN=VPS26C PE=1 SV=1	0.168621	18.2152	0.103927	-0.104412	18.3838	0.0627221	18.1107	0.00195825	18.4558	0.0720092	0.281816	0.345043	0.0114278	18.2128	18.2175	18.4574	18.313	18.3809	18.1027	18.1188	18.4205	18.4426	18.5042
sp|O14974|MYPT1_HUMAN	PPP1R12A	Protein phosphatase 1 regulatory subunit 12A OS=Homo sapiens OX=9606 GN=PPP1R12A PE=1 SV=1	0.0336884	22.4921	0.260936	-0.133437	22.5258	0.105221	22.3587	0.00218587	22.3675	-0.158326	0.0101659	0.00879943	0.836059	22.5122	22.472	22.5312	22.5072	22.5391	22.3707	22.3467	22.3585	22.411	22.333
sp|O14975|S27A2_HUMAN	SLC27A2	Very long-chain acyl-CoA synthetase OS=Homo sapiens OX=9606 GN=SLC27A2 PE=1 SV=2	-0.148853	22.0953	0.0771626	-0.106204	21.9465	0.224235	21.9891	0.0647709	22.0538	0.107309	0.105708	0.0646594	0.347397	22.1334	22.0573	21.9905	21.9228	21.9262	21.9749	22.0034	22.048	22.1198	21.9937
sp|O14976|GAK_HUMAN	GAK	Cyclin-G-associated kinase OS=Homo sapiens OX=9606 GN=GAK PE=1 SV=2	0.0509846	20.0086	0.0633669	0.151826	20.0596	0.062767	20.1604	0.00054721	20.0664	0.00683893	0.648454	-0.0940022	0.0187161	19.9994	20.0178	20.0694	20.0653	20.0441	20.1524	20.1684	20.0518	20.0672	20.0803
sp|O14979|HNRDL_HUMAN	HNRNPDL	Heterogeneous nuclear ribonucleoprotein D-like OS=Homo sapiens OX=9606 GN=HNRNPDL PE=1 SV=3	0.0220369	23.1789	0.532518	-0.0754083	23.2009	0.326691	23.1035	0.0230764	23.0915	-0.109436	0.0159889	-0.0119912	0.784972	23.174	23.1838	23.2176	23.1623	23.2228	23.0618	23.1451	23.1037	23.0897	23.081
sp|O14980|XPO1_HUMAN	XPO1	Exportin-1 OS=Homo sapiens OX=9606 GN=XPO1 PE=1 SV=1	0.231316	24.2993	0.0201924	0.224902	24.5306	0.0602371	24.5242	0.00012991	24.688	0.157364	0.00898501	0.163778	0.0154324	24.289	24.3096	24.5193	24.5035	24.5691	24.5364	24.512	24.6976	24.6626	24.7039
sp|O14981|BTAF1_HUMAN	BTAF1	TATA-binding protein-associated factor 172 OS=Homo sapiens OX=9606 GN=BTAF1 PE=1 SV=2	0.237714	20.9977	0.0206057	0.121153	21.2355	0.109166	21.1189	0.00045573	21.1754	-0.0600532	0.0539696	0.0565077	0.0136762	20.9756	21.0199	21.2622	21.203	21.2412	21.1207	21.1171	21.1665	21.1815	21.1782
sp|O15013|ARHGA_HUMAN	ARHGEF10	Rho guanine nucleotide exchange factor 10 OS=Homo sapiens OX=9606 GN=ARHGEF10 PE=1 SV=4	0.13423	18.4364	0.148547	0.0253966	18.5706	0.810387	18.4618	0.0802586	18.6115	0.0409062	0.540622	0.149739	0.159069	18.43	18.4427	18.646	18.5048	18.561	18.392	18.5315	18.5598	18.6122	18.6625
sp|O15014|ZN609_HUMAN	ZNF609	Zinc finger protein 609 OS=Homo sapiens OX=9606 GN=ZNF609 PE=1 SV=2	-0.263559	16.7921	0.0180572	-0.24867	16.5285	0.075346	16.5434	1.86e-05	16.1783	-0.350253	0.00085278	-0.365142	0.0051363	16.8184	16.7658	16.5549	16.5008	16.5299	16.552	16.5348	16.1817	16.1876	16.1655
sp|O15015|ZN646_HUMAN	ZNF646	Zinc finger protein 646 OS=Homo sapiens OX=9606 GN=ZNF646 PE=1 SV=2	-0.341697	13.3162	0.131759	-0.0744845	12.9745	0.755338	13.2418	0.00415574	12.7049	-0.269661	0.0164044	-0.536874	0.0107939	13.4607	13.1718	13.0733	12.9446	12.9058	13.3075	13.176	12.7011	12.7151	12.6984
sp|O15020|SPTN2_HUMAN	SPTBN2	Spectrin beta chain, non-erythrocytic 2 OS=Homo sapiens OX=9606 GN=SPTBN2 PE=1 SV=3	-0.176182	22.4842	0.0246057	-0.170519	22.308	0.0804643	22.3137	2.03e-05	21.9581	-0.349954	0.00090508	-0.355617	0.00547645	22.5036	22.4648	22.3362	22.289	22.2989	22.3059	22.3215	21.9614	21.9737	21.9392
sp|O15021|MAST4_HUMAN	MAST4	Microtubule-associated serine/threonine-protein kinase 4 OS=Homo sapiens OX=9606 GN=MAST4 PE=1 SV=4	0.202053	17.65	0.0702859	0.181285	17.8521	0.190063	17.8313	0.0288467	17.8675	0.015438	0.798317	0.0362054	0.604063	17.7067	17.5934	17.8084	17.8618	17.8861	17.8144	17.8483	17.8443	17.9431	17.8152
sp|O15027-5|SC16A_HUMAN	SEC16A	Isoform 5 of Protein transport protein Sec16A OS=Homo sapiens OX=9606 GN=SEC16A	0.153526	21.5735	0.0792543	0.0670429	21.727	0.379866	21.6405	0.011967	21.7496	0.0225725	0.544006	0.109055	0.0513058	21.6156	21.5313	21.7389	21.7571	21.685	21.6278	21.6532	21.761	21.7735	21.7142
sp|O15031|PLXB2_HUMAN	PLXNB2	Plexin-B2 OS=Homo sapiens OX=9606 GN=PLXNB2 PE=1 SV=3	-0.126161	21.6861	0.142045	-0.215056	21.5599	0.0720257	21.471	0.00122564	21.3537	-0.206205	0.0149466	-0.11731	0.0207499	21.7082	21.6639	21.6258	21.5043	21.5497	21.4728	21.4692	21.3292	21.3709	21.361
sp|O15037|KHNYN_HUMAN	KHNYN	Protein KHNYN OS=Homo sapiens OX=9606 GN=KHNYN PE=1 SV=3	-0.04126	15.3547	0.694333	-0.0386898	15.3134	0.692315	15.316	0.157229	15.1636	-0.149813	0.17474	-0.152383	0.214142	15.4129	15.2964	15.2761	15.2556	15.4084	15.3435	15.2884	15.1141	15.0952	15.2814
sp|O15042|SR140_HUMAN	U2SURP	U2 snRNP-associated SURP motif-containing protein OS=Homo sapiens OX=9606 GN=U2SURP PE=1 SV=2	0.0719004	22.0363	0.483635	0.0987905	22.1082	0.328843	22.135	0.285551	22.0312	-0.0769417	0.287546	-0.103832	0.0885672	22.0915	21.981	22.162	22.1469	22.0156	22.1331	22.1369	22.037	22.071	21.9856
sp|O15047|SET1A_HUMAN	SETD1A	Histone-lysine N-methyltransferase SETD1A OS=Homo sapiens OX=9606 GN=SETD1A PE=1 SV=3	0.180846	17.5128	0.0981483	0.162592	17.6937	0.128022	17.6754	0.0234767	17.5585	-0.135173	0.0684094	-0.116919	0.0626312	17.5445	17.4811	17.7358	17.6155	17.7298	17.6584	17.6924	17.5178	17.5692	17.5884
sp|O15050|TRNK1_HUMAN	TRANK1	TPR and ankyrin repeat-containing protein 1 OS=Homo sapiens OX=9606 GN=TRANK1 PE=2 SV=4	-0.187447	14.2959	0.490316	-0.473472	14.1085	0.256197	13.8225	0.0109969	13.4766	-0.631909	0.017997	-0.345884	0.0919244	14.4497	14.1422	14.3439	14.0326	13.949	13.9613	13.6837	13.4746	13.5245	13.4306
sp|O15056|SYNJ2_HUMAN	SYNJ2	Synaptojanin-2 OS=Homo sapiens OX=9606 GN=SYNJ2 PE=1 SV=3	0.177521	20.3051	0.0226528	-0.544649	20.4827	0.0545586	19.7605	7.03e-06	19.6926	-0.79003	0.00028735	-0.0678604	0.0697698	20.2784	20.3319	20.4974	20.4726	20.4779	19.7685	19.7525	19.7096	19.7024	19.6659
sp|O15061|SYNEM_HUMAN	SYNM	Synemin OS=Homo sapiens OX=9606 GN=SYNM PE=1 SV=2	-0.0104069	20.7625	0.948497	-0.492208	20.7521	0.0932162	20.2703	0.00045553	19.8062	-0.945887	0.00381485	-0.464086	0.0308535	20.7965	20.7286	20.7604	20.8955	20.6005	20.3366	20.2041	19.809	19.8909	19.7188
sp|O15062|ZBTB5_HUMAN	ZBTB5	Zinc finger and BTB domain-containing protein 5 OS=Homo sapiens OX=9606 GN=ZBTB5 PE=1 SV=1	0.581494	18.0622	0.0189519	-0.0723022	18.6437	0.564654	17.9899	0.0014718	18.161	-0.482667	0.010927	0.171129	0.246093	18.1312	17.9931	18.6962	18.6405	18.5943	17.9495	18.0302	18.0513	18.297	18.1347
sp|O15066|KIF3B_HUMAN	KIF3B	Kinesin-like protein KIF3B OS=Homo sapiens OX=9606 GN=KIF3B PE=1 SV=1	-0.0951113	18.0542	0.248661	0.195571	17.9591	0.156675	18.2498	0.00967696	18.1496	0.190522	0.0347707	-0.10016	0.20637	18.081	18.0275	18.0325	17.9053	17.9395	18.2038	18.2958	18.1302	18.1121	18.2067
sp|O15067|PUR4_HUMAN	PFAS	Phosphoribosylformylglycinamidine synthase OS=Homo sapiens OX=9606 GN=PFAS PE=1 SV=4	0.197676	21.4557	0.134229	0.469474	21.6534	0.0620991	21.9251	0.00093988	22.0657	0.41232	0.0120223	0.140522	0.144788	21.4331	21.4782	21.6763	21.5478	21.7359	21.8962	21.9541	22.0744	21.9906	22.1321
sp|O15075|DCLK1_HUMAN	DCLK1	Serine/threonine-protein kinase DCLK1 OS=Homo sapiens OX=9606 GN=DCLK1 PE=1 SV=2	0.14367	18.0408	0.11958	-0.333853	18.1845	0.0544855	17.707	0.00155416	17.9232	-0.261328	0.0261322	0.216195	0.0687614	18.0296	18.0521	18.1625	18.1324	18.2587	17.719	17.695	17.8399	17.9927	17.937
sp|O15078|CE290_HUMAN	CEP290	Centrosomal protein of 290 kDa OS=Homo sapiens OX=9606 GN=CEP290 PE=1 SV=2	-0.127107	18.2782	0.0336758	0.333933	18.1511	0.0623749	18.6121	7.08e-05	18.3879	0.236792	0.00275113	-0.224247	0.0158306	18.2671	18.2893	18.1712	18.122	18.1601	18.588	18.6363	18.3622	18.4139	18.3876
sp|O15084|ANR28_HUMAN	ANKRD28	Serine/threonine-protein phosphatase 6 regulatory ankyrin repeat subunit A OS=Homo sapiens OX=9606 GN=ANKRD28 PE=1 SV=5	0.241131	17.7903	0.026465	0.262641	18.0314	0.0821784	18.0529	0.00022239	18.2866	0.255164	0.00602608	0.233654	0.0234076	17.7583	17.8222	18.0674	18.0053	18.0214	18.0616	18.0442	18.3198	18.306	18.2339
sp|O15085-2|ARHGB_HUMAN	ARHGEF11	Isoform 2 of Rho guanine nucleotide exchange factor 11 OS=Homo sapiens OX=9606 GN=ARHGEF11	0.00586449	17.1229	0.963674	0.00811476	17.1287	0.925991	17.131	0.870845	17.083	-0.0457232	0.62092	-0.0479735	0.451039	17.1581	17.0877	17.1913	17.1967	16.9981	17.0878	17.1741	17.0326	17.1143	17.1021
sp|O15091|MRPP3_HUMAN	PRORP	Mitochondrial ribonuclease P catalytic subunit OS=Homo sapiens OX=9606 GN=PRORP PE=1 SV=2	-0.661666	19.8876	0.008483	-0.200268	19.2259	0.0837815	19.6873	0.00014361	18.8718	-0.354123	0.0219289	-0.815522	0.0148933	19.8641	19.9111	19.2703	19.2081	19.1994	19.6994	19.6753	18.7739	19.01	18.8316
sp|O15111|IKKA_HUMAN	CHUK	Inhibitor of nuclear factor kappa-B kinase subunit alpha OS=Homo sapiens OX=9606 GN=CHUK PE=1 SV=2	0.0119002	19.0992	0.689388	0.207231	19.1111	0.0544519	19.3065	0.00145046	19.4252	0.314057	0.00959155	0.118727	0.199954	19.0897	19.1088	19.125	19.08	19.1284	19.3031	19.3098	19.385	19.3743	19.5163
sp|O15116|LSM1_HUMAN	LSM1	U6 snRNA-associated Sm-like protein LSm1 OS=Homo sapiens OX=9606 GN=LSM1 PE=1 SV=1	-0.0861835	13.5572	0.565976	0.035804	13.471	0.8452	13.593	0.748847	13.562	0.0909707	0.533562	-0.0310168	0.861769	13.4485	13.6659	13.5066	13.3628	13.5437	13.5398	13.6463	13.3783	13.7018	13.6059
sp|O15118|NPC1_HUMAN	NPC1	NPC intracellular cholesterol transporter 1 OS=Homo sapiens OX=9606 GN=NPC1 PE=1 SV=2	-0.307264	19.0187	0.0264485	-0.158045	18.7114	0.2087	18.8606	0.00067103	18.6781	-0.0333624	0.190034	-0.182581	0.0157836	19.0693	18.9681	18.7306	18.7242	18.6795	18.8349	18.8864	18.6642	18.6894	18.6806
sp|O15120|PLCB_HUMAN	AGPAT2	1-acyl-sn-glycerol-3-phosphate acyltransferase beta OS=Homo sapiens OX=9606 GN=AGPAT2 PE=1 SV=1	-0.117202	16.9837	0.132174	0.236594	16.8665	0.11104	17.2203	0.00060518	17.1784	0.311946	0.00365735	-0.0418497	0.338278	17.025	16.9423	16.9129	16.8366	16.8499	17.2367	17.2038	17.1376	17.1862	17.2114
sp|O15121|DEGS1_HUMAN	DEGS1	Sphingolipid delta(4)-desaturase DES1 OS=Homo sapiens OX=9606 GN=DEGS1 PE=1 SV=1	-0.152941	19.7684	0.421851	-0.193665	19.6155	0.439049	19.5747	0.249758	19.5278	-0.0876789	0.370324	-0.0469539	0.570089	19.9008	19.636	19.706	19.4798	19.6606	19.5036	19.6459	19.5148	19.4956	19.5729
sp|O15126|SCAM1_HUMAN	SCAMP1	Secretory carrier-associated membrane protein 1 OS=Homo sapiens OX=9606 GN=SCAMP1 PE=1 SV=2	0.244981	18.9548	0.0299012	-0.224324	19.1998	0.0783491	18.7305	0.00034192	18.9643	-0.235445	0.00998079	0.233861	0.024035	18.9746	18.935	19.2515	19.1648	19.183	18.7124	18.7485	18.9183	19.0066	18.9681
sp|O15127|SCAM2_HUMAN	SCAMP2	Secretory carrier-associated membrane protein 2 OS=Homo sapiens OX=9606 GN=SCAMP2 PE=1 SV=2	0.0377609	16.5444	0.774107	-0.162813	16.5821	0.0889997	16.3816	0.0582729	16.6299	0.0477571	0.616222	0.248331	0.00583324	16.5657	16.523	16.7255	16.5059	16.5149	16.3723	16.3908	16.6154	16.6414	16.6329
sp|O15143|ARC1B_HUMAN	ARPC1B	Actin-related protein 2/3 complex subunit 1B OS=Homo sapiens OX=9606 GN=ARPC1B PE=1 SV=3	0.187459	19.369	0.0145888	-0.197967	19.5564	0.0532083	19.171	4.11e-05	19.4325	-0.123911	0.00792418	0.261514	0.00720573	19.3743	19.3636	19.5707	19.5676	19.5309	19.1644	19.1776	19.4418	19.4473	19.4084
sp|O15144|ARPC2_HUMAN	ARPC2	Actin-related protein 2/3 complex subunit 2 OS=Homo sapiens OX=9606 GN=ARPC2 PE=1 SV=1	-0.0251525	23.9512	0.693598	-0.268897	23.926	0.1067	23.6823	0.00536989	23.7235	-0.202467	0.0264939	0.0412771	0.556286	23.9069	23.9954	23.8814	23.9667	23.9299	23.701	23.6635	23.7603	23.7636	23.6466
sp|O15145|ARPC3_HUMAN	ARPC3	Actin-related protein 2/3 complex subunit 3 OS=Homo sapiens OX=9606 GN=ARPC3 PE=1 SV=3	0.112682	18.6116	0.11492	-0.105392	18.7243	0.226075	18.5062	0.035978	18.5441	-0.18012	0.0643847	0.0379539	0.691805	18.5824	18.6407	18.7604	18.6779	18.7345	18.4779	18.5345	18.6463	18.4729	18.5132
sp|O15155|BET1_HUMAN	BET1	BET1 homolog OS=Homo sapiens OX=9606 GN=BET1 PE=1 SV=1	0.13787	18.449	0.34405	0.0573129	18.5869	0.768861	18.5064	0.311243	18.6291	0.0422106	0.629764	0.122768	0.305432	18.5589	18.3391	18.5908	18.5106	18.6594	18.4385	18.5743	18.561	18.5986	18.7278
sp|O15156-2|ZBT7B_HUMAN	ZBTB7B	Isoform 2 of Zinc finger and BTB domain-containing protein 7B OS=Homo sapiens OX=9606 GN=ZBTB7B	-0.163387	15.8432	0.442018	-0.334586	15.6798	0.662622	15.5086	0.765725	15.6434	-0.0363564	0.80068	0.134842	0.788891	15.9941	15.6922	15.8108	15.547	15.6814	15.0297	15.9874	15.5576	15.5787	15.7939
sp|O15160|RPAC1_HUMAN	POLR1C	DNA-directed RNA polymerases I and III subunit RPAC1 OS=Homo sapiens OX=9606 GN=POLR1C PE=1 SV=1	0.0893566	19.9035	0.164184	0.0134059	19.9929	0.724558	19.9169	0.157115	19.9251	-0.0677676	0.201218	0.00818318	0.865523	19.8788	19.9282	19.982	19.9554	20.0412	19.9213	19.9125	19.8709	19.9501	19.9543
sp|O15162|PLS1_HUMAN	PLSCR1	Phospholipid scramblase 1 OS=Homo sapiens OX=9606 GN=PLSCR1 PE=1 SV=1	0.219526	18.197	0.0777308	-0.244564	18.4165	0.185525	17.9524	0.00186518	18.0055	-0.411028	0.00586786	0.0530622	0.554081	18.2739	18.12	18.4306	18.3925	18.4263	17.966	17.9388	17.9452	18.1056	17.9656
sp|O15164|TIF1A_HUMAN	TRIM24	Transcription intermediary factor 1-alpha OS=Homo sapiens OX=9606 GN=TRIM24 PE=1 SV=3	0.112583	20.0916	0.0616337	0.00614304	20.2041	0.910384	20.0977	0.00014519	19.8639	-0.340205	0.00087988	-0.233765	0.010497	20.1244	20.0587	20.209	20.2151	20.1884	20.11	20.0854	19.8404	19.8909	19.8605
sp|O15173-2|PGRC2_HUMAN	PGRMC2	Isoform 2 of Membrane-associated progesterone receptor component 2 OS=Homo sapiens OX=9606 GN=PGRMC2	0.115107	19.8649	0.186015	-0.253456	19.98	0.137798	19.6115	0.00227272	19.8134	-0.166586	0.020528	0.201976	0.0308542	19.9143	19.8155	20.0379	19.9521	19.95	19.5761	19.6468	19.7908	19.8493	19.8002
sp|O15182|CETN3_HUMAN	CETN3	Centrin-3 OS=Homo sapiens OX=9606 GN=CETN3 PE=1 SV=2	-0.517502	19.4344	0.0088062	-0.0005298	18.9169	0.980445	19.4339	9.2e-06	18.5078	-0.409088	0.00168148	-0.926061	0.0051363	19.4365	19.4323	18.8989	18.9591	18.8927	19.4479	19.4199	18.4805	18.4964	18.5466
sp|O15194|CTDSL_HUMAN	CTDSPL	CTD small phosphatase-like protein OS=Homo sapiens OX=9606 GN=CTDSPL PE=1 SV=2	-0.477424	16.6181	0.0226719	-0.273309	16.1407	0.113409	16.3448	0.00034717	15.7216	-0.419052	0.0134718	-0.623167	0.0196415	16.6706	16.5655	16.2059	16.13	16.0861	16.3443	16.3453	15.5976	15.8144	15.7528
sp|O15211|RGL2_HUMAN	RGL2	Ral guanine nucleotide dissociation stimulator-like 2 OS=Homo sapiens OX=9606 GN=RGL2 PE=1 SV=1	0.376525	14.7143	0.0300266	0.295768	15.0908	0.110725	15.01	0.00063721	15.2049	0.114132	0.0669101	0.194889	0.0207499	14.7598	14.6687	15.1622	15.0551	15.055	15.0416	14.9785	15.1863	15.2221	15.2064
sp|O15212|PFD6_HUMAN	PFDN6	Prefoldin subunit 6 OS=Homo sapiens OX=9606 GN=PFDN6 PE=1 SV=1	-0.129223	21.2096	0.0115626	0.463488	21.0803	0.0550702	21.673	3.56e-05	21.5677	0.487323	0.00116874	-0.105388	0.128751	21.2022	21.2169	21.0688	21.0838	21.0884	21.6496	21.6964	21.5393	21.54	21.6236
sp|O15213|WDR46_HUMAN	WDR46	WD repeat-containing protein 46 OS=Homo sapiens OX=9606 GN=WDR46 PE=1 SV=3	-0.0607267	19.8305	0.0317682	-0.0016312	19.7698	0.983148	19.8289	0.00042183	20.1471	0.37734	0.00177802	0.318245	0.0269912	19.8292	19.8319	19.7846	19.7617	19.763	19.7774	19.8804	20.1426	20.1953	20.1035
sp|O15226-2|NKRF_HUMAN	NKRF	Isoform 2 of NF-kappa-B-repressing factor OS=Homo sapiens OX=9606 GN=NKRF	-0.112822	21.8569	0.157383	0.16935	21.7441	0.207741	22.0263	0.00952298	21.9293	0.185173	0.0261402	-0.0969994	0.228765	21.849	21.8649	21.7878	21.7709	21.6737	22.0863	21.9663	21.917	21.9712	21.8996
sp|O15228|GNPAT_HUMAN	GNPAT	Dihydroxyacetone phosphate acyltransferase OS=Homo sapiens OX=9606 GN=GNPAT PE=1 SV=1	-0.33894	16.0123	0.0448395	0.0709244	15.6733	0.58368	16.0832	0.00387168	15.864	0.190706	0.0332836	-0.219159	0.0624946	15.9316	16.093	15.7166	15.6524	15.651	16.062	16.1044	15.783	15.922	15.8872
sp|O15230|LAMA5_HUMAN	LAMA5	Laminin subunit alpha-5 OS=Homo sapiens OX=9606 GN=LAMA5 PE=1 SV=8	-0.591156	20.5248	0.0113791	-0.1408	19.9336	0.17173	20.384	1.25e-05	19.1568	-0.776852	0.0010859	-1.22721	0.00547645	20.5577	20.4918	19.9816	19.9268	19.8925	20.3582	20.4097	19.108	19.2251	19.1373
sp|O15231-6|ZN185_HUMAN	ZNF185	Isoform 6 of Zinc finger protein 185 OS=Homo sapiens OX=9606 GN=ZNF185	-0.101546	19.8662	0.165823	0.66877	19.7646	0.0598673	20.5349	2.37e-05	20.2912	0.526609	0.00079372	-0.243707	0.00681765	19.9109	19.8214	19.7271	19.7668	19.8	20.5457	20.5242	20.2777	20.3088	20.2872
sp|O15234|CASC3_HUMAN	CASC3	Protein CASC3 OS=Homo sapiens OX=9606 GN=CASC3 PE=1 SV=2	0.0653351	16.6197	0.57598	0.305753	16.6851	0.124068	16.9255	0.060896	16.7833	0.0981829	0.359737	-0.142235	0.227071	16.6561	16.5834	16.6631	16.8011	16.5911	16.871	16.98	16.6859	16.8083	16.8556
sp|O15235|RT12_HUMAN	MRPS12	28S ribosomal protein S12, mitochondrial OS=Homo sapiens OX=9606 GN=MRPS12 PE=1 SV=1	-0.509159	19.0705	0.01143	-0.0731894	18.5613	0.560733	18.9973	0.00388544	18.5301	-0.0311776	0.801536	-0.467147	0.0710027	19.0643	19.0767	18.5905	18.5879	18.5056	19.0772	18.9174	18.5937	18.6405	18.3562
sp|O15247|CLIC2_HUMAN	CLIC2	Chloride intracellular channel protein 2 OS=Homo sapiens OX=9606 GN=CLIC2 PE=1 SV=3	0.0785661	12.9041	0.818229	-0.525568	12.9826	0.174453	12.3785	0.334466	12.6937	-0.288981	0.499111	0.315154	0.523717	12.8415	12.9667	13.1288	13.1998	12.6194	12.233	12.524	12.4241	12.4292	13.2277
sp|O15254|ACOX3_HUMAN	ACOX3	Peroxisomal acyl-coenzyme A oxidase 3 OS=Homo sapiens OX=9606 GN=ACOX3 PE=1 SV=2	-0.418331	20.7808	0.0339897	-1.04819	20.3624	0.0118659	19.7326	5.54e-05	19.4986	-0.863797	0.00250368	-0.233936	0.0738751	20.7791	20.7825	20.4092	20.4227	20.2554	19.7332	19.7319	19.4259	19.5966	19.4734
sp|O15258|RER1_HUMAN	RER1	Protein RER1 OS=Homo sapiens OX=9606 GN=RER1 PE=1 SV=1	-0.0806801	19.0743	0.211342	-0.155152	18.9936	0.046093	18.9192	0.0139536	18.8055	-0.188099	0.0574309	-0.113628	0.233644	19.0737	19.0749	19.0317	18.9322	19.0169	18.9166	18.9217	18.7593	18.9025	18.7547
sp|O15260|SURF4_HUMAN	SURF4	Surfeit locus protein 4 OS=Homo sapiens OX=9606 GN=SURF4 PE=1 SV=3	-0.212347	18.5433	0.20381	-0.234766	18.331	0.0784019	18.3086	0.13315	18.3895	0.0585204	0.610534	0.0809397	0.275304	18.5607	18.526	18.4015	18.1733	18.4181	18.2865	18.3307	18.3486	18.4628	18.3571
sp|O15265-2|ATX7_HUMAN	ATXN7	Isoform b of Ataxin-7 OS=Homo sapiens OX=9606 GN=ATXN7	-0.213468	13.9601	0.255844	-0.138217	13.7466	0.100808	13.8219	0.0110793	13.4403	-0.306282	0.0746339	-0.381533	0.0262637	13.9831	13.9371	13.9329	13.6484	13.6586	13.8186	13.8252	13.3763	13.4125	13.5323
sp|O15269|SPTC1_HUMAN	SPTLC1	Serine palmitoyltransferase 1 OS=Homo sapiens OX=9606 GN=SPTLC1 PE=1 SV=1	-0.185423	20.1699	0.0347841	0.0459913	19.9844	0.399649	20.2158	0.00472755	20.1695	0.185063	0.0195389	-0.0463511	0.444671	20.1823	20.1575	20.0283	19.9503	19.9748	20.1863	20.2454	20.1836	20.2116	20.1132
sp|O15270|SPTC2_HUMAN	SPTLC2	Serine palmitoyltransferase 2 OS=Homo sapiens OX=9606 GN=SPTLC2 PE=1 SV=1	-0.703339	18.3842	0.00998412	0.0872538	17.6808	0.223245	18.4714	4.99e-05	17.753	0.0721802	0.261285	-0.718413	0.00746113	18.3574	18.4109	17.7322	17.6274	17.6828	18.4912	18.4516	17.7215	17.8232	17.7142
sp|O15287|FANCG_HUMAN	FANCG	Fanconi anemia group G protein OS=Homo sapiens OX=9606 GN=FANCG PE=1 SV=1	-0.126365	15.9389	0.139281	-0.190157	15.8125	0.114909	15.7487	0.00043629	15.1697	-0.642822	0.00514752	-0.579029	0.0251875	15.9744	15.9034	15.8602	15.8234	15.754	15.7376	15.7599	15.0478	15.2896	15.1717
sp|O15294|OGT1_HUMAN	OGT	UDP-N-acetylglucosamine--peptide N-acetylglucosaminyltransferase 110 kDa subunit OS=Homo sapiens OX=9606 GN=OGT PE=1 SV=3	-0.556887	21.992	0.0121646	-0.0088937	21.4351	0.919407	21.9831	5.12e-05	21.319	-0.116138	0.0370458	-0.664131	0.00657283	22.0285	21.9554	21.4554	21.4654	21.3846	21.9415	22.0247	21.346	21.3193	21.2916
sp|O15305|PMM2_HUMAN	PMM2	Phosphomannomutase 2 OS=Homo sapiens OX=9606 GN=PMM2 PE=1 SV=1	0.25851	20.0372	0.0555579	0.337572	20.2957	0.0782976	20.3748	0.00031477	20.6261	0.330368	0.00652956	0.251307	0.0140629	20.0168	20.0576	20.2127	20.3177	20.3567	20.4095	20.3401	20.6281	20.6368	20.6134
sp|O15318|RPC7_HUMAN	POLR3G	DNA-directed RNA polymerase III subunit RPC7 OS=Homo sapiens OX=9606 GN=POLR3G PE=1 SV=2	0.0939007	15.1691	0.224275	0.367394	15.263	0.10712	15.5365	0.00466651	15.3849	0.121898	0.0754446	-0.151595	0.11559	15.179	15.1592	15.3362	15.2145	15.2383	15.4713	15.6017	15.3595	15.3735	15.4217
sp|O15327|INP4B_HUMAN	INPP4B	Inositol polyphosphate 4-phosphatase type II OS=Homo sapiens OX=9606 GN=INPP4B PE=1 SV=4	0.241195	18.006	0.0230504	0.177819	18.2472	0.106643	18.1838	0.00074722	18.2446	-0.0026036	0.923718	0.0607722	0.0749294	18.035	17.977	18.2191	18.277	18.2455	18.1966	18.171	18.2245	18.2466	18.2627
sp|O15344|TRI18_HUMAN	MID1	E3 ubiquitin-protein ligase Midline-1 OS=Homo sapiens OX=9606 GN=MID1 PE=1 SV=1	0.176562	20.5814	0.0993352	0.396301	20.758	0.088745	20.9777	0.00030625	21.077	0.319085	0.0030609	0.0993452	0.0276926	20.528	20.6348	20.7256	20.7319	20.8163	20.9954	20.96	21.0825	21.0623	21.0863
sp|O15347|HMGB3_HUMAN	HMGB3	High mobility group protein B3 OS=Homo sapiens OX=9606 GN=HMGB3 PE=1 SV=4	0.323421	19.323	0.0219063	0.142877	19.6464	0.153143	19.4659	0.00090721	19.7543	0.107926	0.115625	0.288469	0.0310568	19.343	19.303	19.5897	19.6749	19.6747	19.4981	19.4336	19.8225	19.7115	19.729
sp|O15355|PPM1G_HUMAN	PPM1G	Protein phosphatase 1G OS=Homo sapiens OX=9606 GN=PPM1G PE=1 SV=1	0.122074	21.5484	0.0404387	0.292685	21.6705	0.0688651	21.8411	0.00023493	21.6897	0.0192363	0.27426	-0.151374	0.0107106	21.5226	21.5742	21.6539	21.6853	21.6723	21.8513	21.8309	21.7045	21.6735	21.6911
sp|O15357|SHIP2_HUMAN	INPPL1	Phosphatidylinositol 3,4,5-trisphosphate 5-phosphatase 2 OS=Homo sapiens OX=9606 GN=INPPL1 PE=1 SV=2	0.107337	21.8748	0.0518023	-0.0338249	21.9822	0.653835	21.841	0.0178911	21.8905	-0.0916781	0.0138899	0.0494841	0.330243	21.8546	21.895	21.9675	21.9702	22.0089	21.8858	21.7963	21.892	21.9057	21.8737
sp|O15360|FANCA_HUMAN	FANCA	Fanconi anemia group A protein OS=Homo sapiens OX=9606 GN=FANCA PE=1 SV=2	-0.0306039	14.0904	0.912268	-0.222725	14.0598	0.253248	13.8677	0.0682232	13.635	-0.424824	0.0862893	-0.232703	0.130759	14.1817	13.9992	14.1389	13.7897	14.2509	13.8981	13.8373	13.5313	13.7603	13.6134
sp|O15371|EIF3D_HUMAN	EIF3D	Eukaryotic translation initiation factor 3 subunit D OS=Homo sapiens OX=9606 GN=EIF3D PE=1 SV=1	-0.221126	24.3047	0.0234939	0.0948778	24.0836	0.310371	24.3996	0.00107778	24.0128	-0.0708212	0.211806	-0.386825	0.0226808	24.3065	24.303	24.0555	24.1272	24.0681	24.4497	24.3495	23.9658	24.0772	23.9953
sp|O15372|EIF3H_HUMAN	EIF3H	Eukaryotic translation initiation factor 3 subunit H OS=Homo sapiens OX=9606 GN=EIF3H PE=1 SV=1	-0.474547	22.9648	0.0239306	-0.134485	22.4903	0.200688	22.8303	0.00122269	22.414	-0.0762487	0.405525	-0.416311	0.0306038	22.9253	23.0043	22.4356	22.5736	22.4616	22.8059	22.8548	22.3952	22.5159	22.331
sp|O15379-2|HDAC3_HUMAN	HDAC3	Isoform 2 of Histone deacetylase 3 OS=Homo sapiens OX=9606 GN=HDAC3	-0.0768679	19.8202	0.204228	-0.178768	19.7434	0.110187	19.6415	0.00021955	19.3335	-0.409822	0.00283602	-0.307922	0.0180445	19.8324	19.8081	19.7823	19.689	19.7588	19.6105	19.6724	19.321	19.3805	19.2991
sp|O15381|NVL_HUMAN	NVL	Nuclear valosin-containing protein-like OS=Homo sapiens OX=9606 GN=NVL PE=1 SV=1	-0.190978	20.9758	0.0265739	0.102308	20.7848	0.0612286	21.0781	0.0002085	20.7632	-0.0215989	0.544679	-0.314885	0.00812347	20.9683	20.9834	20.7772	20.754	20.8233	21.0768	21.0794	20.7489	20.7985	20.7422
sp|O15382|BCAT2_HUMAN	BCAT2	Branched-chain-amino-acid aminotransferase, mitochondrial OS=Homo sapiens OX=9606 GN=BCAT2 PE=1 SV=2	0.0976137	18.5177	0.369127	0.00599129	18.6153	0.9815	18.5237	0.607633	18.6549	0.0396322	0.723016	0.131255	0.518541	18.6092	18.4261	18.6487	18.5704	18.6268	18.3823	18.665	18.5959	18.5536	18.8153
sp|O15392-2|BIRC5_HUMAN	BIRC5	Isoform 2 of Baculoviral IAP repeat-containing protein 5 OS=Homo sapiens OX=9606 GN=BIRC5	-0.370702	18.527	0.0521492	0.134542	18.1563	0.383501	18.6615	0.00039684	17.8267	-0.329551	0.0170732	-0.834795	0.00953163	18.6159	18.438	18.2125	18.1605	18.0958	18.6527	18.6704	17.7209	17.8905	17.8688
sp|O15397|IPO8_HUMAN	IPO8	Importin-8 OS=Homo sapiens OX=9606 GN=IPO8 PE=1 SV=2	0.00976011	21.4061	0.825267	0.267104	21.4159	0.082727	21.6732	0.00269549	21.5543	0.13849	0.0373403	-0.118854	0.116191	21.3742	21.438	21.4106	21.3922	21.4448	21.686	21.6604	21.4908	21.5961	21.5761
sp|O15400|STX7_HUMAN	STX7	Syntaxin-7 OS=Homo sapiens OX=9606 GN=STX7 PE=1 SV=4	-0.0077886	19.7457	0.935375	-0.372613	19.738	0.100808	19.3731	0.0016127	19.4619	-0.276062	0.0100427	0.0887619	0.0953166	19.8062	19.6853	19.7331	19.8063	19.6745	19.3578	19.3885	19.4682	19.4934	19.424
sp|O15417|TNC18_HUMAN	TNRC18	Trinucleotide repeat-containing gene 18 protein OS=Homo sapiens OX=9606 GN=TNRC18 PE=1 SV=3	0.28527	18.345	0.0114659	0.130744	18.6303	0.0830535	18.4757	0.00010849	18.5729	-0.0574205	0.0456766	0.0971052	0.0193338	18.343	18.347	18.6621	18.6145	18.6143	18.4926	18.4589	18.5771	18.5701	18.5714
sp|O15427|MOT4_HUMAN	SLC16A3	Monocarboxylate transporter 4 OS=Homo sapiens OX=9606 GN=SLC16A3 PE=1 SV=1	0.00975782	22.9233	0.870485	-0.224571	22.9331	0.0649546	22.6988	0.00027895	22.5674	-0.365706	0.0032064	-0.131377	0.0302103	22.9414	22.9052	22.9942	22.9104	22.8947	22.7053	22.6922	22.5766	22.5914	22.5342
sp|O15431|COPT1_HUMAN	SLC31A1	High affinity copper uptake protein 1 OS=Homo sapiens OX=9606 GN=SLC31A1 PE=1 SV=1	0.182987	15.9657	0.25656	-0.128566	16.1486	0.495093	15.8371	0.00788649	16.2928	0.144207	0.091005	0.45576	0.00987557	16.0825	15.8488	16.213	16.1698	16.0631	15.8298	15.8443	16.3042	16.3379	16.2364
sp|O15438-4|MRP3_HUMAN	ABCC3	Isoform 4 of Canalicular multispecific organic anion transporter 2 OS=Homo sapiens OX=9606 GN=ABCC3	-0.303536	18.3029	0.0346297	-0.854278	17.9993	0.0532083	17.4486	1.71e-05	17.0854	-0.913912	0.00084941	-0.36317	0.0129751	18.3233	18.2824	18.0741	17.9684	17.9554	17.4184	17.4788	17.0976	17.1178	17.0408
sp|O15439|MRP4_HUMAN	ABCC4	Multidrug resistance-associated protein 4 OS=Homo sapiens OX=9606 GN=ABCC4 PE=1 SV=3	0.0300976	20.3948	0.663855	-0.0373986	20.4249	0.539653	20.3574	0.480401	20.3596	-0.0652318	0.324359	0.00226442	0.973684	20.379	20.4105	20.4952	20.3662	20.4131	20.3222	20.3926	20.3107	20.417	20.3512
sp|O15440|MRP5_HUMAN	ABCC5	Multidrug resistance-associated protein 5 OS=Homo sapiens OX=9606 GN=ABCC5 PE=1 SV=2	-1.01972	15.844	0.00901871	-0.136862	14.8242	0.299597	15.7071	0.00038352	14.9401	0.11583	0.398252	-0.767025	0.0294355	15.8769	15.811	14.8762	14.8505	14.7461	15.7686	15.6456	15.0007	15.0648	14.7547
sp|O15446-2|RPA34_HUMAN	CD3EAP	Isoform 2 of DNA-directed RNA polymerase I subunit RPA34 OS=Homo sapiens OX=9606 GN=CD3EAP	0.0689331	19.5045	0.406508	-0.0618099	19.5735	0.550229	19.4427	0.0582729	19.4216	-0.151915	0.0292545	-0.0211722	0.650148	19.5704	19.4387	19.5828	19.5288	19.6088	19.4427	19.4428	19.4562	19.369	19.4395
sp|O15455|TLR3_HUMAN	TLR3	Toll-like receptor 3 OS=Homo sapiens OX=9606 GN=TLR3 PE=1 SV=1	0.0451907	18.249	0.583902	-0.314857	18.2942	0.0919382	17.9341	0.00073073	17.9078	-0.386438	0.00484603	-0.0263898	0.547832	18.2956	18.2024	18.3313	18.3316	18.2197	17.9382	17.9301	17.874	17.9562	17.893
sp|O15460|P4HA2_HUMAN	P4HA2	Prolyl 4-hydroxylase subunit alpha-2 OS=Homo sapiens OX=9606 GN=P4HA2 PE=1 SV=1	-0.0239408	22.0579	0.733687	-0.45931	22.034	0.061549	21.5986	0.00011244	21.4466	-0.587399	0.00194563	-0.15203	0.062917	22.0921	22.0237	22.1014	21.998	22.0025	21.5889	21.6083	21.4768	21.4759	21.387
sp|O15481|MAGB4_HUMAN	MAGEB4	Melanoma-associated antigen B4 OS=Homo sapiens OX=9606 GN=MAGEB4 PE=1 SV=1	-0.459356	16.5336	0.0196734	0.694065	16.0742	0.0492775	17.2276	5.37e-05	16.6583	0.58409	0.00337252	-0.569332	0.0122227	16.5238	16.5433	16.092	16.1325	15.9982	17.2052	17.2501	16.6116	16.6217	16.7417
sp|O15498|YKT6_HUMAN	YKT6	Synaptobrevin homolog YKT6 OS=Homo sapiens OX=9606 GN=YKT6 PE=1 SV=1	0.13743	20.3054	0.107768	0.30856	20.4429	0.108673	20.614	0.00015217	20.8397	0.396863	0.00115361	0.225734	0.0147735	20.2536	20.3573	20.478	20.4226	20.428	20.6362	20.5918	20.8519	20.8571	20.8101
sp|O15504|NUP42_HUMAN	NUP42	Nucleoporin NUP42 OS=Homo sapiens OX=9606 GN=NUP42 PE=1 SV=1	0.128819	19.4069	0.0314336	0.0754599	19.5358	0.0705212	19.4824	0.0119759	19.3787	-0.157056	0.0280559	-0.103696	0.146315	19.4009	19.413	19.5348	19.5628	19.5097	19.4868	19.478	19.3229	19.4366	19.3766
sp|O15511|ARPC5_HUMAN	ARPC5	Actin-related protein 2/3 complex subunit 5 OS=Homo sapiens OX=9606 GN=ARPC5 PE=1 SV=3	-0.0083363	21.7711	0.835741	-0.249286	21.7628	0.0972739	21.5218	0.00031032	21.4561	-0.306673	0.00225259	-0.0657231	0.207036	21.8011	21.7411	21.7806	21.7363	21.7714	21.4957	21.548	21.4348	21.4981	21.4354
sp|O15514|RPB4_HUMAN	POLR2D	DNA-directed RNA polymerase II subunit RPB4 OS=Homo sapiens OX=9606 GN=POLR2D PE=1 SV=1	-0.103062	15.0938	0.623558	0.211446	14.9907	0.386093	15.3052	0.0871612	14.9282	-0.062496	0.626061	-0.377003	0.0290546	15.2106	14.977	14.9697	14.8364	15.1661	15.3853	15.2252	14.9572	14.929	14.8985
sp|O15516|CLOCK_HUMAN	CLOCK	Circadian locomoter output cycles protein kaput OS=Homo sapiens OX=9606 GN=CLOCK PE=1 SV=1	-0.351585	17.8483	0.00755361	-0.040631	17.4967	0.492589	17.8077	0.00036217	17.2862	-0.210514	0.0337628	-0.521468	0.0203994	17.8336	17.863	17.5068	17.4966	17.4868	17.8414	17.774	17.3337	17.3423	17.1826
sp|O15525|MAFG_HUMAN	MAFG	Transcription factor MafG OS=Homo sapiens OX=9606 GN=MAFG PE=1 SV=1	0.354448	17.1752	0.0618362	-0.0060537	17.5296	0.880512	17.1691	0.00492535	17.2627	-0.266908	0.0342744	0.0935929	0.0770219	17.1536	17.1967	17.6283	17.5506	17.41	17.1845	17.1537	17.2259	17.2882	17.274
sp|O15530|PDPK1_HUMAN	PDPK1	3-phosphoinositide-dependent protein kinase 1 OS=Homo sapiens OX=9606 GN=PDPK1 PE=1 SV=1	0.0714454	16.8156	0.459865	0.101357	16.8871	0.205614	16.917	0.119923	16.966	0.0789258	0.256717	0.0490144	0.0938532	16.7849	16.8463	16.8175	16.9837	16.86	16.8984	16.9356	16.9762	16.9652	16.9567
sp|O15533-3|TPSN_HUMAN	TAPBP	Isoform 3 of Tapasin OS=Homo sapiens OX=9606 GN=TAPBP	-0.164995	18.3522	0.169565	-0.337066	18.1872	0.13963	18.0151	0.00467321	17.9688	-0.218453	0.0206123	-0.0463816	0.460789	18.4273	18.2771	18.2544	18.1557	18.1515	17.9825	18.0478	17.9486	17.9303	18.0274
sp|O15534|PER1_HUMAN	PER1	Period circadian protein homolog 1 OS=Homo sapiens OX=9606 GN=PER1 PE=1 SV=2	0.548285	15.0248	0.0517997	0.233637	15.5731	0.215302	15.2585	0.00073475	15.8894	0.316286	0.0349419	0.630933	0.00612752	15.1078	14.9418	15.7269	15.4952	15.4972	15.2345	15.2824	15.8971	15.9203	15.8508
sp|O15541|R113A_HUMAN	RNF113A	E3 ubiquitin-protein ligase RNF113A OS=Homo sapiens OX=9606 GN=RNF113A PE=1 SV=1	0.453629	19.2385	0.0130016	0.222075	19.6921	0.138985	19.4606	0.0055258	19.9386	0.246463	0.149894	0.478016	0.0905409	19.2104	19.2666	19.7203	19.7124	19.6437	19.5064	19.4148	20.1576	19.7817	19.8765
sp|O15550|KDM6A_HUMAN	KDM6A	Lysine-specific demethylase 6A OS=Homo sapiens OX=9606 GN=KDM6A PE=1 SV=2	0.216915	13.7658	0.0468975	0.217555	13.9827	0.0739265	13.9833	0.0163808	13.8504	-0.132264	0.0990035	-0.132904	0.137347	13.7533	13.7782	14.0354	13.9908	13.9219	13.9635	14.0032	13.7868	13.8431	13.9213
sp|O15551|CLD3_HUMAN	CLDN3	Claudin-3 OS=Homo sapiens OX=9606 GN=CLDN3 PE=1 SV=1	-0.0569779	13.1379	0.654657	0.502468	13.0809	0.123696	13.6404	0.027797	13.3902	0.309291	0.121967	-0.250155	0.293559	13.2451	13.0307	13.1504	13.0548	13.0376	13.6449	13.6358	13.2719	13.6428	13.256
sp|O15554|KCNN4_HUMAN	KCNN4	Intermediate conductance calcium-activated potassium channel protein 4 OS=Homo sapiens OX=9606 GN=KCNN4 PE=1 SV=1	-0.131385	20.4861	0.491364	-1.23002	20.3547	0.194144	19.2561	0.0109147	19.6503	-0.704402	0.0102918	0.394229	0.365973	20.5186	20.4536	20.5006	20.155	20.4085	18.8491	19.663	19.5682	19.691	19.6917
sp|O43143|DHX15_HUMAN	DHX15	Pre-mRNA-splicing factor ATP-dependent RNA helicase DHX15 OS=Homo sapiens OX=9606 GN=DHX15 PE=1 SV=2	0.123278	24.9195	0.0367684	-0.142928	25.0428	0.352714	24.7765	0.0155182	24.9777	-0.0650859	0.109314	0.20112	0.107353	24.904	24.935	25.0664	25.0178	25.0441	24.6921	24.861	24.9829	25.0132	24.9369
sp|O43148-2|MCES_HUMAN	RNMT	Isoform 2 of mRNA cap guanine-N7 methyltransferase OS=Homo sapiens OX=9606 GN=RNMT	0.374806	21.3897	0.0209393	-0.12775	21.7645	0.15667	21.2619	0.00024857	21.5504	-0.214088	0.0126744	0.288469	0.0134847	21.3576	21.4218	21.813	21.7676	21.713	21.2752	21.2487	21.5291	21.5952	21.5269
sp|O43149|ZZEF1_HUMAN	ZZEF1	Zinc finger ZZ-type and EF-hand domain-containing protein 1 OS=Homo sapiens OX=9606 GN=ZZEF1 PE=1 SV=6	-0.132747	20.0932	0.100415	0.0610949	19.9604	0.147521	20.1543	0.00432888	20.1874	0.226958	0.0137151	0.0331164	0.465832	20.1087	20.0777	19.9574	19.9085	20.0154	20.1562	20.1524	20.1506	20.1753	20.2363
sp|O43150-2|ASAP2_HUMAN	ASAP2	Isoform 2 of Arf-GAP with SH3 domain, ANK repeat and PH domain-containing protein 2 OS=Homo sapiens OX=9606 GN=ASAP2	0.352449	17.8712	0.0245208	0.0968884	18.2237	0.162479	17.9681	0.00423938	17.8991	-0.324582	0.0172465	-0.069022	0.464975	17.8619	17.8806	18.2703	18.1529	18.2479	17.9939	17.9424	17.8847	17.819	17.9936
sp|O43155|FLRT2_HUMAN	FLRT2	Leucine-rich repeat transmembrane protein FLRT2 OS=Homo sapiens OX=9606 GN=FLRT2 PE=1 SV=1	0.222294	11.9031	0.337021	-0.209922	12.1254	0.395184	11.6932	0.0239315	11.6397	-0.48574	0.0234081	-0.0535243	0.585857	12.0469	11.7593	12.2795	11.9719	12.1248	11.6809	11.7055	11.738	11.6355	11.5455
sp|O43156|TTI1_HUMAN	TTI1	TELO2-interacting protein 1 homolog OS=Homo sapiens OX=9606 GN=TTI1 PE=1 SV=3	-0.210837	20.113	0.0147021	0.317027	19.9021	0.046093	20.43	9.68e-05	20.1316	0.22948	0.0072022	-0.298385	0.0167132	20.1198	20.1061	19.8849	19.8909	19.9306	20.4287	20.4313	20.0759	20.1536	20.1653
sp|O43157|PLXB1_HUMAN	PLXNB1	Plexin-B1 OS=Homo sapiens OX=9606 GN=PLXNB1 PE=1 SV=3	0.17996	16.3947	0.0940776	-0.663324	16.5746	0.0680493	15.7314	8.2e-05	15.6885	-0.886113	0.00138398	-0.0428292	0.638298	16.451	16.3384	16.5883	16.6125	16.5231	15.7063	15.7564	15.6789	15.7796	15.6072
sp|O43159|RRP8_HUMAN	RRP8	Ribosomal RNA-processing protein 8 OS=Homo sapiens OX=9606 GN=RRP8 PE=1 SV=2	0.124983	18.9809	0.12202	0.0599107	19.1058	0.396426	19.0408	0.119421	19.1341	0.0283084	0.69051	0.0933809	0.300042	19.0222	18.9395	19.1512	19.0981	19.0682	19.0398	19.0417	19.1093	19.2269	19.0663
sp|O43164|PJA2_HUMAN	PJA2	E3 ubiquitin-protein ligase Praja-2 OS=Homo sapiens OX=9606 GN=PJA2 PE=1 SV=4	-0.477979	16.7075	0.0150342	0.0180526	16.2295	0.833453	16.7255	4.3e-05	15.7296	-0.499863	0.00286695	-0.995895	0.00673165	16.6529	16.7621	16.2214	16.211	16.2561	16.7105	16.7406	15.6457	15.791	15.7522
sp|O43166|SI1L1_HUMAN	SIPA1L1	Signal-induced proliferation-associated 1-like protein 1 OS=Homo sapiens OX=9606 GN=SIPA1L1 PE=1 SV=4	-0.299521	19.3008	0.0269363	-0.276029	19.0013	0.0620991	19.0248	0.00078497	18.8678	-0.133537	0.0648672	-0.157028	0.0591114	19.3207	19.281	19.036	19.0283	18.9396	19.0334	19.0162	18.889	18.9054	18.8089
sp|O43169|CYB5B_HUMAN	CYB5B	Cytochrome b5 type B OS=Homo sapiens OX=9606 GN=CYB5B PE=1 SV=3	0.00716341	19.764	0.874759	0.0336234	19.7712	0.4094	19.7977	0.00505488	20.1118	0.340596	0.0196849	0.314136	0.0688924	19.7647	19.7634	19.8204	19.749	19.7442	19.7736	19.8217	20.1613	19.9844	20.1897
sp|O43172-2|PRP4_HUMAN	PRPF4	Isoform 2 of U4/U6 small nuclear ribonucleoprotein Prp4 OS=Homo sapiens OX=9606 GN=PRPF4	-0.0606927	21.4486	0.188057	0.0243516	21.3879	0.389998	21.4729	0.00308193	21.2473	-0.140528	0.0341136	-0.225572	0.0284647	21.4642	21.433	21.4123	21.4023	21.349	21.4675	21.4783	21.2381	21.3015	21.2025
sp|O43175|SERA_HUMAN	PHGDH	D-3-phosphoglycerate dehydrogenase OS=Homo sapiens OX=9606 GN=PHGDH PE=1 SV=4	0.342565	23.915	0.0296915	0.0896141	24.2576	0.0706283	24.0046	0.00010054	24.6732	0.415611	0.00569628	0.668562	0.00725411	23.924	23.9061	24.2278	24.2089	24.3361	24.0056	24.0037	24.7218	24.6094	24.6884
sp|O43181|NDUS4_HUMAN	NDUFS4	NADH dehydrogenase [ubiquinone] iron-sulfur protein 4, mitochondrial OS=Homo sapiens OX=9606 GN=NDUFS4 PE=1 SV=1	0.0478213	19.3621	0.506214	0.00749856	19.4099	0.907716	19.3696	0.633911	19.366	-0.0439196	0.410592	-0.0035969	0.935831	19.4038	19.3204	19.4565	19.4232	19.3499	19.3726	19.3665	19.3292	19.413	19.3556
sp|O43182|RHG06_HUMAN	ARHGAP6	Rho GTPase-activating protein 6 OS=Homo sapiens OX=9606 GN=ARHGAP6 PE=1 SV=3	0.211455	11.9938	0.75743	0.679197	12.2052	0.14491	12.673	0.389666	12.4419	0.236715	0.626729	-0.231027	0.0812256	12.1509	11.8366	11.6146	12.8789	12.1221	12.7405	12.6054	12.5001	12.449	12.3767
sp|O43184|ADA12_HUMAN	ADAM12	Disintegrin and metalloproteinase domain-containing protein 12 OS=Homo sapiens OX=9606 GN=ADAM12 PE=1 SV=3	-1.43185	16.0352	0.0101318	-0.560846	14.6034	0.098742	15.4744	0.00014021	13.5293	-1.07406	0.0109732	-1.94506	0.0144125	16.1115	15.959	14.6448	14.6735	14.4918	15.4243	15.5245	13.4473	13.8459	13.2948
sp|O43237|DC1L2_HUMAN	DYNC1LI2	Cytoplasmic dynein 1 light intermediate chain 2 OS=Homo sapiens OX=9606 GN=DYNC1LI2 PE=1 SV=1	0.12841	19.3713	0.0721146	0.131063	19.4997	0.355677	19.5024	0.0392882	19.6389	0.139207	0.0954048	0.136554	0.272417	19.4089	19.3337	19.5235	19.475	19.5007	19.4324	19.5723	19.6144	19.5655	19.7369
sp|O43242|PSMD3_HUMAN	PSMD3	26S proteasome non-ATPase regulatory subunit 3 OS=Homo sapiens OX=9606 GN=PSMD3 PE=1 SV=2	-0.0737814	21.4962	0.288482	0.302539	21.4224	0.110498	21.7987	0.00019061	21.8681	0.445682	0.00109319	0.0693622	0.131152	21.5522	21.4401	21.4475	21.4236	21.3961	21.8054	21.792	21.9003	21.8305	21.8735
sp|O43248|HXC11_HUMAN	HOXC11	Homeobox protein Hox-C11 OS=Homo sapiens OX=9606 GN=HOXC11 PE=1 SV=1	-0.40839	16.1446	0.0154439	0.0643433	15.7362	0.470675	16.2089	0.00018379	15.5449	-0.191283	0.0327839	-0.664016	0.0110218	16.121	16.1682	15.7896	15.7081	15.7109	16.2583	16.1596	15.5186	15.6208	15.4953
sp|O43251-8|RFOX2_HUMAN	RBFOX2	Isoform 8 of RNA binding protein fox-1 homolog 2 OS=Homo sapiens OX=9606 GN=RBFOX2	0.0664525	20.6534	0.451695	-0.0841373	20.7198	0.131086	20.5692	0.00317982	20.3957	-0.324138	0.0110503	-0.173548	0.0311128	20.6714	20.6353	20.7848	20.7463	20.6283	20.5629	20.5755	20.3491	20.4209	20.4171
sp|O43252|PAPS1_HUMAN	PAPSS1	Bifunctional 3'-phosphoadenosine 5'-phosphosulfate synthase 1 OS=Homo sapiens OX=9606 GN=PAPSS1 PE=1 SV=2	0.148291	20.6332	0.0202153	0.387024	20.7815	0.0751514	21.0202	0.00037339	20.7882	0.00663909	0.787673	-0.232094	0.0245938	20.614	20.6524	20.7891	20.7884	20.767	21.0583	20.9822	20.756	20.8134	20.795
sp|O43257|ZNHI1_HUMAN	ZNHIT1	Zinc finger HIT domain-containing protein 1 OS=Homo sapiens OX=9606 GN=ZNHIT1 PE=1 SV=1	-0.0727819	15.2702	0.385439	0.186063	15.1974	0.0767491	15.4563	0.0122033	15.136	-0.061424	0.46263	-0.320269	0.0347303	15.2517	15.2887	15.1262	15.1896	15.2764	15.4671	15.4454	15.0913	15.2276	15.089
sp|O43264|ZW10_HUMAN	ZW10	Centromere/kinetochore protein zw10 homolog OS=Homo sapiens OX=9606 GN=ZW10 PE=1 SV=3	-0.159085	20.1454	0.0199534	0.157194	19.9863	0.152017	20.3025	0.00013196	20.3607	0.374462	0.00080896	0.0581832	0.24512	20.1563	20.1344	19.9957	19.9613	20.0018	20.2626	20.3425	20.3715	20.338	20.3727
sp|O43290|SNUT1_HUMAN	SART1	U4/U6.U5 tri-snRNP-associated protein 1 OS=Homo sapiens OX=9606 GN=SART1 PE=1 SV=1	-0.0937812	20.1887	0.0638752	-0.0203828	20.0949	0.831963	20.1683	0.0265089	20.0219	-0.0730144	0.074499	-0.146413	0.115202	20.2052	20.1723	20.1134	20.1056	20.0658	20.2294	20.1072	20.061	20.0101	19.9947
sp|O43292|GPAA1_HUMAN	GPAA1	Glycosylphosphatidylinositol anchor attachment 1 protein OS=Homo sapiens OX=9606 GN=GPAA1 PE=1 SV=3	-0.325782	20.1464	0.0121541	-0.207849	19.8206	0.0854385	19.9386	0.00327345	19.8034	-0.017201	0.803178	-0.135134	0.19083	20.1494	20.1434	19.7994	19.8035	19.8589	19.9105	19.9666	19.7645	19.8984	19.7473
sp|O43293|DAPK3_HUMAN	DAPK3	Death-associated protein kinase 3 OS=Homo sapiens OX=9606 GN=DAPK3 PE=1 SV=1	-0.148285	19.6833	0.0364872	-0.0589046	19.535	0.213542	19.6244	0.00022612	19.3144	-0.220596	0.0061957	-0.309977	0.0122118	19.6638	19.7029	19.5041	19.5597	19.5413	19.6336	19.6152	19.3575	19.3078	19.278
sp|O43294|TGFI1_HUMAN	TGFB1I1	Transforming growth factor beta-1-induced transcript 1 protein OS=Homo sapiens OX=9606 GN=TGFB1I1 PE=1 SV=2	-0.25571	18.102	0.0464157	-0.439656	17.8463	0.123187	17.6623	0.00015275	17.1629	-0.683371	0.00136819	-0.499425	0.0226733	18.1314	18.0725	17.8013	17.9168	17.8207	17.5735	17.7511	17.1753	17.1152	17.1981
sp|O43298|ZBT43_HUMAN	ZBTB43	Zinc finger and BTB domain-containing protein 43 OS=Homo sapiens OX=9606 GN=ZBTB43 PE=1 SV=1	0.449275	11.4891	0.0284557	0.0381141	11.9384	0.860922	11.5272	0.0129777	11.656	-0.282413	0.0209039	0.128748	0.417874	11.5008	11.4774	11.9768	12.0001	11.8383	11.3836	11.6708	11.7036	11.6619	11.6024
sp|O43299|AP5Z1_HUMAN	AP5Z1	AP-5 complex subunit zeta-1 OS=Homo sapiens OX=9606 GN=AP5Z1 PE=1 SV=2	0.0990479	13.3599	0.23962	0.228054	13.4589	0.125772	13.5879	0.0929641	13.5138	0.0548527	0.523554	-0.0741538	0.469547	13.392	13.3277	13.4343	13.4105	13.532	13.6257	13.5502	13.5674	13.567	13.407
sp|O43301|HS12A_HUMAN	HSPA12A	Heat shock 70 kDa protein 12A OS=Homo sapiens OX=9606 GN=HSPA12A PE=1 SV=2	0.141819	17.5458	0.0740543	0.682322	17.6876	0.0544043	18.2281	2.03e-05	18.1468	0.459164	0.0010256	-0.0813395	0.0235432	17.5175	17.574	17.7334	17.6524	17.677	18.2398	18.2164	18.1599	18.1414	18.1389
sp|O43303|CP110_HUMAN	CCP110	Centriolar coiled-coil protein of 110 kDa OS=Homo sapiens OX=9606 GN=CCP110 PE=1 SV=3	0.609611	12.1129	0.0906911	-0.109633	12.7225	0.36554	12.0033	0.00516932	12.7164	-0.0060934	0.974997	0.71315	0.0116338	12.0564	12.1694	12.9336	12.7645	12.4694	12.0422	11.9643	12.781	12.6221	12.7462
sp|O43306|ADCY6_HUMAN	ADCY6	Adenylate cyclase type 6 OS=Homo sapiens OX=9606 GN=ADCY6 PE=1 SV=2	0.0712539	17.5525	0.193654	-0.305027	17.6237	0.076936	17.2475	0.00010932	17.2708	-0.352901	0.00137027	0.0233801	0.416651	17.5844	17.5206	17.6533	17.6272	17.5907	17.2323	17.2626	17.258	17.2975	17.257
sp|O43310-2|CTIF_HUMAN	CTIF	Isoform 2 of CBP80/20-dependent translation initiation factor OS=Homo sapiens OX=9606 GN=CTIF	-0.115567	18.3679	0.063244	-0.107104	18.2523	0.248981	18.2608	0.00128113	18.0682	-0.184135	0.00714785	-0.192598	0.0383884	18.3578	18.378	18.2439	18.2916	18.2215	18.3051	18.2165	18.0394	18.0821	18.0832
sp|O43314|VIP2_HUMAN	PPIP5K2	Inositol hexakisphosphate and diphosphoinositol-pentakisphosphate kinase 2 OS=Homo sapiens OX=9606 GN=PPIP5K2 PE=1 SV=3	0.115649	20.5624	0.0370734	0.0994188	20.6781	0.192868	20.6618	0.0232246	20.6279	-0.0501705	0.104109	-0.0339404	0.40475	20.5461	20.5787	20.6692	20.7029	20.6621	20.6334	20.6903	20.6012	20.6542	20.6282
sp|O43318|M3K7_HUMAN	MAP3K7	Mitogen-activated protein kinase kinase kinase 7 OS=Homo sapiens OX=9606 GN=MAP3K7 PE=1 SV=1	-0.0746104	16.645	0.190204	-0.0924087	16.5704	0.57637	16.5526	0.0164916	16.3572	-0.213205	0.00449525	-0.195407	0.139148	16.6863	16.6036	16.5945	16.5602	16.5564	16.4546	16.6506	16.3746	16.3807	16.3162
sp|O43324|MCA3_HUMAN	EEF1E1	Eukaryotic translation elongation factor 1 epsilon-1 OS=Homo sapiens OX=9606 GN=EEF1E1 PE=1 SV=1	-0.0126147	18.6102	0.585291	0.282806	18.5976	0.0544043	18.893	7.08e-05	18.968	0.37041	0.00164149	0.0749889	0.145017	18.6007	18.6196	18.5911	18.5814	18.6202	18.8844	18.9016	18.9607	18.932	19.0112
sp|O43353|RIPK2_HUMAN	RIPK2	Receptor-interacting serine/threonine-protein kinase 2 OS=Homo sapiens OX=9606 GN=RIPK2 PE=1 SV=2	-0.0832733	18.0841	0.235307	0.256987	18.0008	0.0930056	18.3411	0.00165322	18.124	0.12321	0.0505498	-0.21705	0.0221666	18.0587	18.1095	17.9643	18.063	17.9752	18.3703	18.3118	18.0916	18.1518	18.1286
sp|O43379-4|WDR62_HUMAN	WDR62	Isoform 4 of WD repeat-containing protein 62 OS=Homo sapiens OX=9606 GN=WDR62	-0.310222	17.7325	0.0568813	0.202497	17.4223	0.316779	17.935	0.00196611	17.704	0.281708	0.00248869	-0.231011	0.0483355	17.64	17.825	17.4102	17.4418	17.4149	17.9929	17.8772	17.6698	17.7448	17.6974
sp|O43390|HNRPR_HUMAN	HNRNPR	Heterogeneous nuclear ribonucleoprotein R OS=Homo sapiens OX=9606 GN=HNRNPR PE=1 SV=1	0.143197	23.9648	0.0328444	-0.0356865	24.108	0.420177	23.9291	0.00304723	23.9819	-0.126097	0.0162962	0.0527864	0.220262	23.9386	23.991	24.1242	24.0903	24.1095	23.9316	23.9267	24.023	23.9497	23.973
sp|O43395|PRPF3_HUMAN	PRPF3	U4/U6 small nuclear ribonucleoprotein Prp3 OS=Homo sapiens OX=9606 GN=PRPF3 PE=1 SV=2	0.127818	22.2019	0.0297025	-0.0394022	22.3297	0.0705212	22.1625	0.00046522	22.1235	-0.206153	0.00390821	-0.0389337	0.219558	22.2039	22.1999	22.3593	22.3125	22.3172	22.1658	22.1591	22.1549	22.1119	22.1039
sp|O43396|TXNL1_HUMAN	TXNL1	Thioredoxin-like protein 1 OS=Homo sapiens OX=9606 GN=TXNL1 PE=1 SV=3	0.139494	20.1803	0.0205929	0.425942	20.3198	0.0600479	20.6062	0.00013515	20.6259	0.306074	0.00343646	0.0196264	0.730454	20.1697	20.1909	20.3347	20.2983	20.3264	20.5785	20.634	20.5745	20.6306	20.6725
sp|O43399-7|TPD54_HUMAN	TPD52L2	Isoform 7 of Tumor protein D54 OS=Homo sapiens OX=9606 GN=TPD52L2	0.089163	21.9632	0.308773	0.132613	22.0524	0.188469	22.0958	0.133644	22.092	0.0396164	0.512418	-0.0038337	0.933155	21.9437	21.9828	21.9648	22.1037	22.0886	22.134	22.0576	22.0667	22.1044	22.1049
sp|O43402|EMC8_HUMAN	EMC8	ER membrane protein complex subunit 8 OS=Homo sapiens OX=9606 GN=EMC8 PE=1 SV=1	-0.0900124	16.282	0.550359	-0.0352955	16.1919	0.782443	16.2467	0.575276	16.3105	0.118501	0.321497	0.0637842	0.518455	16.3432	16.2208	16.2442	16.0424	16.2893	16.1886	16.3047	16.2486	16.3973	16.2854
sp|O43414|ERI3_HUMAN	ERI3	ERI1 exoribonuclease 3 OS=Homo sapiens OX=9606 GN=ERI3 PE=1 SV=2	0.222856	17.161	0.209936	0.289979	17.3839	0.318025	17.451	0.126096	17.5349	0.151037	0.284799	0.0839137	0.654343	17.0246	17.2974	17.319	17.4097	17.4229	17.5284	17.3735	17.4923	17.721	17.3914
sp|O43422|P52K_HUMAN	THAP12	52 kDa repressor of the inhibitor of the protein kinase OS=Homo sapiens OX=9606 GN=THAP12 PE=1 SV=2	0.216284	17.4174	0.0552431	0.327966	17.6337	0.102533	17.7454	0.00530418	17.8175	0.183833	0.061972	0.0721515	0.463084	17.4352	17.3996	17.6812	17.5639	17.6559	17.692	17.7987	17.7401	17.8138	17.8986
sp|O43426|SYNJ1_HUMAN	SYNJ1	Synaptojanin-1 OS=Homo sapiens OX=9606 GN=SYNJ1 PE=1 SV=2	0.0838357	18.2385	0.0525949	-0.069475	18.3223	0.174453	18.169	0.00195364	18.1833	-0.138986	0.00780898	0.014325	0.655701	18.2555	18.2215	18.3422	18.3126	18.3121	18.1812	18.1568	18.2168	18.1616	18.1716
sp|O43427|FIBP_HUMAN	FIBP	Acidic fibroblast growth factor intracellular-binding protein OS=Homo sapiens OX=9606 GN=FIBP PE=1 SV=3	-0.272718	19.6716	0.020959	-0.0224935	19.3989	0.756818	19.6491	0.00046197	19.2494	-0.149452	0.031287	-0.399676	0.0170451	19.6841	19.6591	19.4467	19.3755	19.3744	19.6025	19.6957	19.1958	19.2791	19.2734
sp|O43439-4|MTG8R_HUMAN	CBFA2T2	Isoform 4 of Protein CBFA2T2 OS=Homo sapiens OX=9606 GN=CBFA2T2	-0.174006	14.3053	0.431379	0.204886	14.1312	0.21579	14.5101	0.139884	14.1129	-0.0183306	0.933164	-0.397223	0.122609	14.2416	14.3689	14.3125	14.161	13.9203	14.5515	14.4688	13.9845	14.0193	14.335
sp|O43447|PPIH_HUMAN	PPIH	Peptidyl-prolyl cis-trans isomerase H OS=Homo sapiens OX=9606 GN=PPIH PE=1 SV=1	0.145147	20.1628	0.030016	0.17831	20.308	0.074871	20.3412	0.00097765	20.4043	0.0962744	0.0340749	0.0631112	0.148162	20.1557	20.17	20.2845	20.2995	20.34	20.3593	20.323	20.3908	20.3834	20.4386
sp|O43463-2|SUV91_HUMAN	SUV39H1	Isoform 2 of Histone-lysine N-methyltransferase SUV39H1 OS=Homo sapiens OX=9606 GN=SUV39H1	-0.607728	16.7201	0.0176229	0.0403877	16.1124	0.637336	16.7605	0.00024403	16.1164	0.00396696	0.961251	-0.644149	0.0112138	16.7599	16.6804	16.1934	16.1	16.0439	16.7216	16.7995	16.1128	16.1898	16.0466
sp|O43464|HTRA2_HUMAN	HTRA2	Serine protease HTRA2, mitochondrial OS=Homo sapiens OX=9606 GN=HTRA2 PE=1 SV=2	0.147198	20.3044	0.149787	-0.0237339	20.4516	0.860795	20.2807	0.105733	20.4505	-0.0011455	0.987171	0.169787	0.182303	20.3482	20.2607	20.5271	20.4126	20.4152	20.2026	20.3588	20.4661	20.3713	20.5141
sp|O43474|KLF4_HUMAN	KLF4	Krueppel-like factor 4 OS=Homo sapiens OX=9606 GN=KLF4 PE=1 SV=3	0.0609221	20.0387	0.850346	-0.771126	20.0996	0.572136	19.2675	0.272369	20.3691	0.26957	0.270338	1.10162	0.25877	20.1363	19.941	20.2689	19.7628	20.2669	18.3976	20.1375	20.3065	20.3207	20.4802
sp|O43488|ARK72_HUMAN	AKR7A2	Aflatoxin B1 aldehyde reductase member 2 OS=Homo sapiens OX=9606 GN=AKR7A2 PE=1 SV=3	0.0447657	18.2043	0.654295	-0.0072565	18.2491	0.955609	18.197	0.0368911	18.3938	0.144691	0.0305647	0.196713	0.0207325	18.1256	18.2831	18.2762	18.2865	18.1845	18.2273	18.1668	18.4063	18.3701	18.4049
sp|O43491|E41L2_HUMAN	EPB41L2	Band 4.1-like protein 2 OS=Homo sapiens OX=9606 GN=EPB41L2 PE=1 SV=1	-0.119822	22.405	0.0472872	-0.163281	22.2852	0.0889997	22.2417	0.00135437	22.1375	-0.147717	0.0182197	-0.104258	0.0940667	22.3823	22.4277	22.2602	22.3061	22.2893	22.2471	22.2364	22.0903	22.1784	22.1438
sp|O43493-7|TGON2_HUMAN	TGOLN2	Isoform 7 of Trans-Golgi network integral membrane protein 2 OS=Homo sapiens OX=9606 GN=TGOLN2	-0.0350809	18.3251	0.582858	0.106307	18.29	0.256197	18.4314	0.0323011	18.4058	0.115743	0.0410911	-0.0256444	0.479454	18.3681	18.2821	18.283	18.3373	18.2498	18.4137	18.4491	18.3716	18.4147	18.431
sp|O43502|RA51C_HUMAN	RAD51C	DNA repair protein RAD51 homolog 3 OS=Homo sapiens OX=9606 GN=RAD51C PE=1 SV=1	-0.315825	14.5497	0.11492	-0.279147	14.2339	0.470675	14.2705	0.231368	14.21	-0.0238353	0.84565	-0.060514	0.809767	14.4797	14.6197	14.3216	14.0901	14.2898	14.0438	14.4973	14.1166	14.2051	14.3084
sp|O43513|MED7_HUMAN	MED7	Mediator of RNA polymerase II transcription subunit 7 OS=Homo sapiens OX=9606 GN=MED7 PE=1 SV=1	-0.267322	15.0706	0.0232166	0.0309666	14.8033	0.542364	15.1016	0.00087374	14.6521	-0.151194	0.0801389	-0.449483	0.0217654	15.0511	15.0902	14.7554	14.825	14.8295	15.076	15.1272	14.6461	14.7372	14.5731
sp|O43516-3|WIPF1_HUMAN	WIPF1	Isoform 3 of WAS/WASL-interacting protein family member 1 OS=Homo sapiens OX=9606 GN=WIPF1	0.215034	18.2609	0.0538505	-0.497232	18.4759	0.0610223	17.7636	7.79e-05	17.558	-0.91792	0.00142552	-0.205654	0.098519	18.2927	18.229	18.5118	18.5023	18.4135	17.7823	17.745	17.5219	17.4933	17.6588
sp|O43520|AT8B1_HUMAN	ATP8B1	Phospholipid-transporting ATPase IC OS=Homo sapiens OX=9606 GN=ATP8B1 PE=1 SV=3	-0.616199	12.7609	0.029396	-0.0544015	12.1447	0.511411	12.7065	0.00111329	12.2865	0.141801	0.203904	-0.419997	0.0200402	12.8124	12.7093	12.2504	12.1566	12.027	12.7	12.7129	12.2045	12.2997	12.3552
sp|O43521|B2L11_HUMAN	BCL2L11	Bcl-2-like protein 11 OS=Homo sapiens OX=9606 GN=BCL2L11 PE=1 SV=1	0.844288	15.6074	0.01143	0.240509	16.4516	0.137327	15.8479	3.91e-05	16.8545	0.402804	0.00735425	1.00658	0.00673165	15.6494	15.5653	16.5103	16.3753	16.4694	15.809	15.8867	16.7923	16.9259	16.8452
sp|O43542|XRCC3_HUMAN	XRCC3	DNA repair protein XRCC3 OS=Homo sapiens OX=9606 GN=XRCC3 PE=1 SV=1	-0.389348	13.9794	0.0116601	0.223622	13.59	0.103247	14.203	0.00121281	13.6074	0.0173525	0.871532	-0.595617	0.0302103	14.0073	13.9514	13.6191	13.5684	13.5824	14.2295	14.1764	13.5794	13.7544	13.4882
sp|O43556-4|SGCE_HUMAN	SGCE	Isoform 3 of Epsilon-sarcoglycan OS=Homo sapiens OX=9606 GN=SGCE	-0.486023	15.5705	0.0276416	-0.413704	15.0844	0.0585416	15.1568	0.0181355	15.005	-0.0793915	0.631928	-0.15171	0.457263	15.5971	15.5438	15.1773	15.079	14.997	15.1525	15.161	14.8622	15.231	14.922
sp|O43567|RNF13_HUMAN	RNF13	E3 ubiquitin-protein ligase RNF13 OS=Homo sapiens OX=9606 GN=RNF13 PE=1 SV=1	-1.00693	16.8158	0.0124395	-0.276037	15.8089	0.201259	16.5398	3.19e-05	15.19	-0.618932	0.00288013	-1.34983	0.00570881	16.8992	16.7324	15.7334	15.8668	15.8265	16.4929	16.5866	15.1262	15.1787	15.2649
sp|O43572|AKA10_HUMAN	AKAP10	A-kinase anchor protein 10, mitochondrial OS=Homo sapiens OX=9606 GN=AKAP10 PE=1 SV=2	0.0699627	18.1823	0.158683	-0.0621258	18.2523	0.100808	18.1202	0.0156417	18.1671	-0.0851146	0.0669824	0.0469739	0.190349	18.1927	18.1718	18.2257	18.2362	18.2948	18.1199	18.1205	18.1641	18.1989	18.1385
sp|O43583|DENR_HUMAN	DENR	Density-regulated protein OS=Homo sapiens OX=9606 GN=DENR PE=1 SV=2	0.133912	20.0581	0.429563	0.255253	20.192	0.234612	20.3133	0.0291378	20.4602	0.26821	0.0602188	0.146869	0.140057	19.9741	20.1421	20.1185	20.3479	20.1095	20.3717	20.2549	20.4013	20.503	20.4763
sp|O43592|XPOT_HUMAN	XPOT	Exportin-T OS=Homo sapiens OX=9606 GN=XPOT PE=1 SV=2	0.204906	21.6279	0.146925	0.304634	21.8328	0.220341	21.9326	0.00276316	22.1443	0.311461	0.0036451	0.211734	0.0539956	21.5313	21.7246	21.7888	21.8847	21.825	21.9944	21.8707	22.1138	22.1595	22.1596
sp|O43598|DNPH1_HUMAN	DNPH1	2'-deoxynucleoside 5'-phosphate N-hydrolase 1 OS=Homo sapiens OX=9606 GN=DNPH1 PE=1 SV=1	0.202237	19.9135	0.0222959	-0.0412813	20.1158	0.422294	19.8722	0.00098745	20.0117	-0.104033	0.0264939	0.139486	0.041387	19.9379	19.8891	20.1172	20.138	20.0921	19.8538	19.8907	19.9731	20.0281	20.034
sp|O43615|TIM44_HUMAN	TIMM44	Mitochondrial import inner membrane translocase subunit TIM44 OS=Homo sapiens OX=9606 GN=TIMM44 PE=1 SV=2	-0.044278	22.5407	0.187516	-0.100069	22.4964	0.255479	22.4406	0.00093482	22.6984	0.201986	0.00260434	0.257777	0.0192765	22.5491	22.5323	22.512	22.5108	22.4665	22.3978	22.4835	22.6853	22.6938	22.7161
sp|O43617|TPPC3_HUMAN	TRAPPC3	Trafficking protein particle complex subunit 3 OS=Homo sapiens OX=9606 GN=TRAPPC3 PE=1 SV=1	-0.307417	17.2398	0.0204747	0.215349	16.9324	0.0658692	17.4551	8.81e-05	17.0713	0.138881	0.0242111	-0.383885	0.00654775	17.2235	17.2561	16.9526	16.8806	16.9639	17.4455	17.4648	17.0798	17.0413	17.0927
sp|O43633|CHM2A_HUMAN	CHMP2A	Charged multivesicular body protein 2a OS=Homo sapiens OX=9606 GN=CHMP2A PE=1 SV=1	-0.281111	21.2684	0.0829763	0.16799	20.9873	0.304716	21.4364	0.0143499	20.9769	-0.0104128	0.938469	-0.459514	0.0624543	21.2163	21.3205	20.8986	20.9805	21.0827	21.5063	21.3665	20.8203	21.0958	21.0144
sp|O43639|NCK2_HUMAN	NCK2	Cytoplasmic protein NCK2 OS=Homo sapiens OX=9606 GN=NCK2 PE=1 SV=2	-0.0055389	18.5965	0.843717	0.0371807	18.591	0.473657	18.6337	0.00023764	18.3465	-0.244443	0.00196809	-0.287163	0.0115736	18.5711	18.6218	18.589	18.6001	18.5838	18.6531	18.6143	18.3357	18.3218	18.382
sp|O43657|TSN6_HUMAN	TSPAN6	Tetraspanin-6 OS=Homo sapiens OX=9606 GN=TSPAN6 PE=1 SV=1	-0.428487	16.3353	0.0907349	0.152831	15.9068	0.47746	16.4881	0.0170435	16.241	0.334171	0.0621298	-0.247147	0.170341	16.4423	16.2282	15.9851	15.9808	15.7544	16.4098	16.5664	16.1051	16.2621	16.3557
sp|O43660|PLRG1_HUMAN	PLRG1	Pleiotropic regulator 1 OS=Homo sapiens OX=9606 GN=PLRG1 PE=1 SV=1	0.00533894	20.747	0.934713	-0.13632	20.7523	0.139689	20.6107	0.00906684	20.5347	-0.217631	0.0226184	-0.0759721	0.268987	20.7802	20.7138	20.7974	20.7622	20.6974	20.6103	20.611	20.51	20.6053	20.4888
sp|O43663|PRC1_HUMAN	PRC1	Protein regulator of cytokinesis 1 OS=Homo sapiens OX=9606 GN=PRC1 PE=1 SV=2	0.0255318	20.2767	0.644839	-0.0806539	20.3023	0.410018	20.1961	0.00048931	19.9546	-0.347654	0.00110132	-0.241468	0.0176916	20.3187	20.2348	20.3387	20.2735	20.2946	20.1563	20.2359	19.9533	19.9477	19.9629
sp|O43665|RGS10_HUMAN	RGS10	Regulator of G-protein signaling 10 OS=Homo sapiens OX=9606 GN=RGS10 PE=1 SV=3	0.0566325	18.3564	0.545587	0.350197	18.413	0.136528	18.7066	0.00266207	18.6267	0.213669	0.00541098	-0.0798951	0.0658364	18.4377	18.2751	18.3907	18.3907	18.4577	18.723	18.6902	18.6402	18.6002	18.6398
sp|O43670-2|ZN207_HUMAN	ZNF207	Isoform 2 of BUB3-interacting and GLEBS motif-containing protein ZNF207 OS=Homo sapiens OX=9606 GN=ZNF207	-0.0636052	21.7262	0.21449	0.0111541	21.6626	0.702561	21.7374	0.0873947	21.6881	0.0255238	0.442034	-0.0492355	0.0879658	21.7112	21.7412	21.6544	21.6272	21.7061	21.7494	21.7253	21.6697	21.6938	21.7009
sp|O43674|NDUB5_HUMAN	NDUFB5	NADH dehydrogenase [ubiquinone] 1 beta subcomplex subunit 5, mitochondrial OS=Homo sapiens OX=9606 GN=NDUFB5 PE=1 SV=1	-0.008501	20.6439	0.981497	-0.178785	20.6354	0.109684	20.4651	0.119094	20.1893	-0.446135	0.133182	-0.275851	0.111821	20.6409	20.647	20.9613	20.6176	20.3273	20.498	20.4322	20.2471	20.276	20.0448
sp|O43676|NDUB3_HUMAN	NDUFB3	NADH dehydrogenase [ubiquinone] 1 beta subcomplex subunit 3 OS=Homo sapiens OX=9606 GN=NDUFB3 PE=1 SV=3	-0.670035	17.7805	0.01143	-0.221539	17.1104	0.0563482	17.5589	4.74e-05	17.0888	-0.0216305	0.68271	-0.470127	0.00570881	17.7924	17.7685	17.0992	17.1784	17.0537	17.5552	17.5626	17.0835	17.1199	17.063
sp|O43678|NDUA2_HUMAN	NDUFA2	NADH dehydrogenase [ubiquinone] 1 alpha subcomplex subunit 2 OS=Homo sapiens OX=9606 GN=NDUFA2 PE=1 SV=3	-0.142845	17.3017	0.201569	-0.180347	17.1589	0.175654	17.1214	0.00430464	16.9454	-0.213469	0.0234832	-0.175967	0.0182402	17.3565	17.2469	17.2245	17.0787	17.1733	17.1235	17.1192	16.9769	16.9171	16.9422
sp|O43681|ASNA_HUMAN	ASNA1	ATPase ASNA1 OS=Homo sapiens OX=9606 GN=ASNA1 PE=1 SV=2	0.0799449	22.8339	0.0962577	0.100949	22.9139	0.115002	22.9349	0.00046858	23.0645	0.150644	0.00566524	0.12964	0.0144494	22.8245	22.8434	22.8788	22.9235	22.9394	22.9174	22.9524	23.0732	23.0569	23.0635
sp|O43683|BUB1_HUMAN	BUB1	Mitotic checkpoint serine/threonine-protein kinase BUB1 OS=Homo sapiens OX=9606 GN=BUB1 PE=1 SV=1	-0.237335	16.7205	0.0544361	0.314857	16.4832	0.119978	17.0354	5.12e-05	16.036	-0.447174	0.00229747	-0.999366	0.00550434	16.7802	16.6609	16.5058	16.5026	16.4413	17.0098	17.061	15.9803	16.0438	16.0839
sp|O43684|BUB3_HUMAN	BUB3	Mitotic checkpoint protein BUB3 OS=Homo sapiens OX=9606 GN=BUB3 PE=1 SV=1	0.124403	20.0108	0.291062	0.0780438	20.1352	0.36343	20.0888	0.0744765	19.9487	-0.186503	0.0686264	-0.140144	0.0717379	20.0024	20.0192	20.1528	20.0231	20.2297	20.1366	20.041	19.9654	19.9547	19.926
sp|O43688-2|PLPP2_HUMAN	PLPP2	Isoform 2 of Phospholipid phosphatase 2 OS=Homo sapiens OX=9606 GN=PLPP2	-0.218694	15.1789	0.458794	0.235468	14.9602	0.082727	15.4143	0.165526	15.094	0.133844	0.574968	-0.320318	0.103965	15.1491	15.2087	15.2792	14.8334	14.7679	15.4094	15.4193	14.9443	15.104	15.2338
sp|O43707|ACTN4_HUMAN	ACTN4	Alpha-actinin-4 OS=Homo sapiens OX=9606 GN=ACTN4 PE=1 SV=2	-0.0376144	24.9318	0.392547	-0.376071	24.8941	0.049283	24.5557	6.75e-05	24.6058	-0.288326	0.00244518	0.0501303	0.0636055	24.9263	24.9372	24.8569	24.9372	24.8883	24.5435	24.5679	24.6094	24.616	24.5921
sp|O43708|MAAI_HUMAN	GSTZ1	Maleylacetoacetate isomerase OS=Homo sapiens OX=9606 GN=GSTZ1 PE=1 SV=3	0.00201836	18.2148	0.951116	0.224417	18.2168	0.082584	18.4392	0.0006578	18.3897	0.17291	0.00633382	-0.0494892	0.237788	18.2423	18.1872	18.2054	18.2326	18.2123	18.4469	18.4314	18.4066	18.348	18.4144
sp|O43709-3|BUD23_HUMAN	BUD23	Isoform 3 of Probable 18S rRNA (guanine-N(7))-methyltransferase OS=Homo sapiens OX=9606 GN=BUD23	-0.543299	19.8476	0.0100206	0.0830579	19.3043	0.172818	19.9306	2.67e-05	19.2118	-0.0924443	0.0903432	-0.718801	0.00570881	19.857	19.8381	19.3564	19.2739	19.2824	19.9077	19.9535	19.1679	19.2366	19.231
sp|O43716|GATC_HUMAN	GATC	Glutamyl-tRNA(Gln) amidotransferase subunit C, mitochondrial OS=Homo sapiens OX=9606 GN=GATC PE=1 SV=1	-0.945991	14.0983	0.0643715	-0.159698	13.1523	0.619783	13.9386	0.00147278	12.7073	-0.444958	0.074133	-1.23125	0.0091295	14.3056	13.891	13.2732	13.2937	12.8899	13.9135	13.9636	12.8563	12.6172	12.6485
sp|O43719|HTSF1_HUMAN	HTATSF1	HIV Tat-specific factor 1 OS=Homo sapiens OX=9606 GN=HTATSF1 PE=1 SV=1	0.050318	22.3599	0.279583	-0.066617	22.4102	0.263792	22.2933	0.00295073	22.2383	-0.171904	0.00625368	-0.0549687	0.115307	22.3421	22.3776	22.3984	22.4516	22.3805	22.3173	22.2692	22.2275	22.2493	22.2381
sp|O43731|ERD23_HUMAN	KDELR3	ER lumen protein-retaining receptor 3 OS=Homo sapiens OX=9606 GN=KDELR3 PE=2 SV=1	-1.03251	13.4662	0.0116601	-0.432428	12.4337	0.106559	13.0338	0.00099511	12.2834	-0.150253	0.413246	-0.750337	0.0500684	13.5174	13.415	12.5068	12.3363	12.4579	13.0915	12.9761	12.0556	12.4989	12.2958
sp|O43739|CYH3_HUMAN	CYTH3	Cytohesin-3 OS=Homo sapiens OX=9606 GN=CYTH3 PE=1 SV=2	0.0579581	17.3145	0.144888	0.00173577	17.3724	0.969314	17.3162	0.0007315	17.1268	-0.245667	0.00320228	-0.189444	0.0262169	17.2916	17.3374	17.3544	17.3937	17.3692	17.2974	17.335	17.1452	17.0854	17.1497
sp|O43747-2|AP1G1_HUMAN	AP1G1	Isoform 2 of AP-1 complex subunit gamma-1 OS=Homo sapiens OX=9606 GN=AP1G1	0.0136964	21.075	0.518299	0.0949478	21.0887	0.115441	21.1699	0.00065662	21.2174	0.128688	0.00364581	0.0474363	0.103877	21.0567	21.0932	21.0965	21.0792	21.0903	21.1741	21.1657	21.2147	21.2396	21.1977
sp|O43752|STX6_HUMAN	STX6	Syntaxin-6 OS=Homo sapiens OX=9606 GN=STX6 PE=1 SV=1	-0.0167553	17.6362	0.831267	0.0767013	17.6194	0.608964	17.7129	0.00516932	17.9813	0.361902	0.00535036	0.268445	0.0699879	17.6856	17.5868	17.6825	17.5965	17.5793	17.6295	17.7962	18.0073	18.0151	17.9215
sp|O43760|SNG2_HUMAN	SYNGR2	Synaptogyrin-2 OS=Homo sapiens OX=9606 GN=SYNGR2 PE=1 SV=1	-0.162054	15.4498	0.265721	0.0668925	15.2877	0.744684	15.5167	0.0272474	15.6355	0.34781	0.00792845	0.118863	0.273254	15.5491	15.3504	15.3784	15.2532	15.2315	15.424	15.6093	15.6249	15.6723	15.6094
sp|O43765|SGTA_HUMAN	SGTA	Small glutamine-rich tetratricopeptide repeat-containing protein alpha OS=Homo sapiens OX=9606 GN=SGTA PE=1 SV=1	0.123432	20.4409	0.37216	0.288664	20.5644	0.118582	20.7296	0.00507592	20.908	0.343618	0.0230179	0.178386	0.0575592	20.3883	20.4936	20.4304	20.6279	20.6348	20.7038	20.7554	20.9686	20.8819	20.8734
sp|O43768-3|ENSA_HUMAN	ENSA	Isoform 3 of Alpha-endosulfine OS=Homo sapiens OX=9606 GN=ENSA	0.300545	21.4611	0.0256356	0.484206	21.7616	0.0578236	21.9453	0.00017669	22.1504	0.388769	0.00543973	0.205108	0.0590586	21.4403	21.4819	21.7049	21.7756	21.8044	21.9686	21.922	22.2174	22.0892	22.1446
sp|O43772|MCAT_HUMAN	SLC25A20	Mitochondrial carnitine/acylcarnitine carrier protein OS=Homo sapiens OX=9606 GN=SLC25A20 PE=1 SV=1	-0.103828	19.5684	0.176882	-0.392029	19.4646	0.0668832	19.1764	0.00271655	19.2431	-0.221509	0.0355822	0.0666927	0.439328	19.5372	19.5996	19.5087	19.4058	19.4793	19.1935	19.1592	19.1666	19.3288	19.2338
sp|O43776|SYNC_HUMAN	NARS1	Asparagine--tRNA ligase, cytoplasmic OS=Homo sapiens OX=9606 GN=NARS1 PE=1 SV=1	0.228754	21.5444	0.0198872	0.0560877	21.7731	0.346837	21.6004	0.00031091	22.0325	0.259392	0.0103034	0.432059	0.0165438	21.5143	21.5744	21.7891	21.7537	21.7765	21.6143	21.5866	22.1006	21.9633	22.0336
sp|O43795|MYO1B_HUMAN	MYO1B	Unconventional myosin-Ib OS=Homo sapiens OX=9606 GN=MYO1B PE=1 SV=3	-0.0338781	22.7945	0.250896	-0.17474	22.7606	0.0889997	22.6197	0.00272954	22.6172	-0.143422	0.0175423	-0.0025591	0.958851	22.7761	22.8129	22.7806	22.7475	22.7538	22.6366	22.6029	22.6073	22.666	22.5783
sp|O43808|PM34_HUMAN	SLC25A17	Peroxisomal membrane protein PMP34 OS=Homo sapiens OX=9606 GN=SLC25A17 PE=1 SV=1	-0.293571	16.3151	0.081078	0.0895745	16.0215	0.287995	16.4047	0.0266894	16.176	0.154485	0.23894	-0.228661	0.150709	16.3543	16.2759	15.9469	16.1377	15.9801	16.4242	16.3852	16.1402	16.3167	16.0712
sp|O43809|CPSF5_HUMAN	NUDT21	Cleavage and polyadenylation specificity factor subunit 5 OS=Homo sapiens OX=9606 GN=NUDT21 PE=1 SV=1	0.0937373	21.7482	0.116555	0.0361102	21.8419	0.132549	21.7843	0.0245916	21.6742	-0.167758	0.0376446	-0.110131	0.153609	21.7553	21.741	21.8213	21.8138	21.8907	21.7885	21.7801	21.6141	21.7384	21.67
sp|O43813|LANC1_HUMAN	LANCL1	Glutathione S-transferase LANCL1 OS=Homo sapiens OX=9606 GN=LANCL1 PE=1 SV=1	0.492045	21.3574	0.0233574	-0.0107254	21.8495	0.481849	21.3467	0.00047955	21.6057	-0.24377	0.0252919	0.259001	0.015685	21.3509	21.364	21.8498	21.7646	21.934	21.3399	21.3535	21.6271	21.5595	21.6304
sp|O43815|STRN_HUMAN	STRN	Striatin OS=Homo sapiens OX=9606 GN=STRN PE=1 SV=4	-0.0601727	19.792	0.150121	-0.0678896	19.7318	0.13592	19.7241	0.211878	19.733	0.00113122	0.976793	0.00884815	0.839989	19.7763	19.8077	19.763	19.7083	19.7242	19.7273	19.7209	19.74	19.6872	19.7718
sp|O43818|U3IP2_HUMAN	RRP9	U3 small nucleolar RNA-interacting protein 2 OS=Homo sapiens OX=9606 GN=RRP9 PE=1 SV=1	0.142421	17.6755	0.197515	0.168162	17.818	0.174228	17.8437	0.362914	17.7833	-0.0346593	0.765709	-0.0603998	0.647887	17.6668	17.6843	17.9091	17.7286	17.8162	17.7939	17.8935	17.6925	17.921	17.7364
sp|O43819|SCO2_HUMAN	SCO2	Protein SCO2 homolog, mitochondrial OS=Homo sapiens OX=9606 GN=SCO2 PE=1 SV=3	-0.219005	19.2641	0.0403175	-0.0591682	19.0451	0.320644	19.2049	0.0231888	18.8764	-0.168667	0.215486	-0.328504	0.119556	19.2671	19.2611	18.987	19.0938	19.0545	19.1728	19.2371	18.702	19.0086	18.9187
sp|O43823|AKAP8_HUMAN	AKAP8	A-kinase anchor protein 8 OS=Homo sapiens OX=9606 GN=AKAP8 PE=1 SV=1	0.0937638	20.1355	0.0526401	0.127689	20.2293	0.111072	20.2632	0.00282847	20.2431	0.0138178	0.3565	-0.0201077	0.229147	20.1583	20.1127	20.2135	20.2316	20.2426	20.2555	20.2709	20.2351	20.2367	20.2575
sp|O43824|GTPB6_HUMAN	GTPBP6	Putative GTP-binding protein 6 OS=Homo sapiens OX=9606 GN=GTPBP6 PE=2 SV=4	-0.028527	20.0495	0.362192	-0.0634106	20.021	0.228829	19.9861	0.026858	20.0695	0.0484619	0.0581499	0.0833455	0.036198	20.0624	20.0367	20.0502	20.0018	20.011	19.9649	20.0073	20.0723	20.0694	20.0666
sp|O43837|IDH3B_HUMAN	IDH3B	Isocitrate dehydrogenase [NAD] subunit beta, mitochondrial OS=Homo sapiens OX=9606 GN=IDH3B PE=1 SV=2	-0.0315287	21.4706	0.41667	-0.158413	21.4391	0.0925896	21.3122	0.0090282	21.4331	-0.005972	0.858497	0.120912	0.0417746	21.4516	21.4897	21.4103	21.4353	21.4717	21.2981	21.3264	21.4631	21.4337	21.4026
sp|O43847-2|NRDC_HUMAN	NRDC	Isoform 2 of Nardilysin OS=Homo sapiens OX=9606 GN=NRDC	-0.0839036	22.4126	0.277298	0.311642	22.3286	0.105794	22.7242	0.00132575	22.5503	0.221664	0.0118529	-0.173882	0.0450254	22.3849	22.4402	22.2912	22.4003	22.2945	22.7718	22.6766	22.5664	22.5356	22.5489
sp|O43852-3|CALU_HUMAN	CALU	Isoform 3 of Calumenin OS=Homo sapiens OX=9606 GN=CALU	0.0773412	20.2998	0.0952345	-0.252901	20.3771	0.163338	20.0469	0.00160958	20.3605	-0.016597	0.37807	0.313645	0.0276926	20.3206	20.279	20.4008	20.3534	20.3772	19.9781	20.1157	20.3615	20.3653	20.3548
sp|O43852-4|CALU_HUMAN	CALU	Isoform 4 of Calumenin OS=Homo sapiens OX=9606 GN=CALU	-0.0952554	19.076	0.438391	-0.104287	18.9808	0.465785	18.9718	0.27192	19.1392	0.158372	0.193535	0.167404	0.239463	19.0955	19.0566	18.8594	19.0858	18.9972	19.0571	18.8864	19.2258	19.0413	19.1503
sp|O43854|EDIL3_HUMAN	EDIL3	EGF-like repeat and discoidin I-like domain-containing protein 3 OS=Homo sapiens OX=9606 GN=EDIL3 PE=1 SV=1	-0.293287	20.2683	0.107446	-0.565272	19.975	0.113873	19.703	0.00031932	18.9219	-1.05304	0.00350105	-0.781059	0.0271958	20.3702	20.1663	20.0487	19.9828	19.8935	19.664	19.742	18.7317	19.0358	18.9982
sp|O43865|SAHH2_HUMAN	AHCYL1	S-adenosylhomocysteine hydrolase-like protein 1 OS=Homo sapiens OX=9606 GN=AHCYL1 PE=1 SV=2	0.105256	21.1864	0.225015	0.229061	21.2917	0.199928	21.4155	0.00231905	21.5577	0.266012	0.0038752	0.142207	0.0808867	21.1207	21.2521	21.2724	21.2734	21.3292	21.4589	21.372	21.5974	21.5281	21.5475
sp|O43896|KIF1C_HUMAN	KIF1C	Kinesin-like protein KIF1C OS=Homo sapiens OX=9606 GN=KIF1C PE=1 SV=3	-0.331107	20.2507	0.014216	-0.209273	19.9196	0.0888539	20.0414	4.6e-05	19.7154	-0.204157	0.00350545	-0.325991	0.00657283	20.2251	20.2762	19.9161	19.8913	19.9513	20.0566	20.0261	19.7371	19.7025	19.7066
sp|O43897|TLL1_HUMAN	TLL1	Tolloid-like protein 1 OS=Homo sapiens OX=9606 GN=TLL1 PE=1 SV=1	-0.4183	12.9184	0.20674	-0.0900768	12.5001	0.791795	12.8283	0.00155408	11.6162	-0.883913	0.00843604	-1.21214	0.0120907	13.1171	12.7196	12.3102	12.6878	12.5022	12.9354	12.7212	11.6877	11.6824	11.4784
sp|O43909|EXTL3_HUMAN	EXTL3	Exostosin-like 3 OS=Homo sapiens OX=9606 GN=EXTL3 PE=1 SV=1	-0.518723	15.5331	0.11046	0.00087172	15.0144	0.996477	15.534	0.0139908	15.0836	0.0692592	0.65644	-0.450335	0.0131711	15.6548	15.4114	15.2364	14.9386	14.8681	15.5155	15.5524	15.0222	15.0862	15.1425
sp|O43913|ORC5_HUMAN	ORC5	Origin recognition complex subunit 5 OS=Homo sapiens OX=9606 GN=ORC5 PE=1 SV=1	-0.0008976	19.699	0.978871	-0.259971	19.6981	0.0784019	19.4391	0.00043703	19.3153	-0.382837	0.00395006	-0.123764	0.156393	19.6887	19.7094	19.6951	19.7272	19.6722	19.4684	19.4097	19.2483	19.3769	19.3207
sp|O43920|NDUS5_HUMAN	NDUFS5	NADH dehydrogenase [ubiquinone] iron-sulfur protein 5 OS=Homo sapiens OX=9606 GN=NDUFS5 PE=1 SV=3	-0.180401	19.7651	0.0593851	-0.0607374	19.5847	0.22804	19.7044	0.00764815	19.6063	0.0215778	0.620384	-0.0980863	0.0391201	19.7445	19.7858	19.5954	19.5281	19.6308	19.7158	19.693	19.58	19.6252	19.6138
sp|O43924|PDE6D_HUMAN	PDE6D	Retinal rod rhodopsin-sensitive cGMP 3',5'-cyclic phosphodiesterase subunit delta OS=Homo sapiens OX=9606 GN=PDE6D PE=1 SV=1	0.263942	17.7644	0.0261084	-0.168545	18.0283	0.11402	17.5958	0.00035149	17.5748	-0.453518	0.00310924	-0.0210306	0.749148	17.7331	17.7957	18.0656	17.9897	18.0296	17.605	17.5867	17.5629	17.5172	17.6443
sp|O43929|ORC4_HUMAN	ORC4	Origin recognition complex subunit 4 OS=Homo sapiens OX=9606 GN=ORC4 PE=1 SV=2	0.0837289	20.6674	0.390808	-0.193604	20.7512	0.220205	20.4738	0.00604276	20.2761	-0.475063	0.0133638	-0.19773	0.203721	20.5956	20.7393	20.8122	20.7055	20.7358	20.4614	20.4862	20.1256	20.3263	20.3763
sp|O43933|PEX1_HUMAN	PEX1	Peroxisome biogenesis factor 1 OS=Homo sapiens OX=9606 GN=PEX1 PE=1 SV=1	-0.138807	17.8975	0.198873	-0.0418029	17.7586	0.597375	17.8556	0.0203146	17.6506	-0.108072	0.158674	-0.205075	0.0379699	17.9286	17.8663	17.8309	17.6678	17.7772	17.8153	17.896	17.6096	17.6691	17.673
sp|O60216|RAD21_HUMAN	RAD21	Double-strand-break repair protein rad21 homolog OS=Homo sapiens OX=9606 GN=RAD21 PE=1 SV=2	0.0901065	21.8615	0.0509792	-0.0795855	21.9516	0.134977	21.7819	0.00066616	21.7417	-0.209847	0.00385544	-0.0401547	0.27975	21.8738	21.8492	21.9773	21.9417	21.9357	21.7959	21.7679	21.732	21.7762	21.717
sp|O60220|TIM8A_HUMAN	TIMM8A	Mitochondrial import inner membrane translocase subunit Tim8 A OS=Homo sapiens OX=9606 GN=TIMM8A PE=1 SV=1	0.0923659	15.742	0.929439	-0.0406819	15.8343	0.966854	15.7013	0.993192	15.698	-0.13639	0.843548	-0.0033426	0.995074	16.3336	15.1503	16.7208	15.3157	15.4665	15.4854	15.9172	15.9843	15.1893	15.9202
sp|O60231|DHX16_HUMAN	DHX16	Pre-mRNA-splicing factor ATP-dependent RNA helicase DHX16 OS=Homo sapiens OX=9606 GN=DHX16 PE=1 SV=2	-0.0646863	21.3834	0.133157	0.156243	21.3187	0.061549	21.5396	0.00049825	21.3544	0.0357426	0.208726	-0.185187	0.00787256	21.3741	21.3926	21.2928	21.3528	21.3104	21.5319	21.5473	21.3361	21.364	21.3631
sp|O60232|ZNRD2_HUMAN	ZNRD2	Protein ZNRD2 OS=Homo sapiens OX=9606 GN=ZNRD2 PE=1 SV=1	-0.513846	16.5122	0.0101318	0.332498	15.9984	0.0705212	16.8447	3.33e-05	16.7654	0.767067	0.00094662	-0.0792771	0.252708	16.5416	16.4828	16.0259	15.9614	16.0078	16.8293	16.8601	16.7147	16.8318	16.7499
sp|O60237-6|MYPT2_HUMAN	PPP1R12B	Isoform 6 of Protein phosphatase 1 regulatory subunit 12B OS=Homo sapiens OX=9606 GN=PPP1R12B	0.288771	16.6618	0.0227761	0.0168609	16.9505	0.655664	16.6786	0.0005597	16.7904	-0.160167	0.0138756	0.111744	0.0296367	16.6794	16.6441	16.9993	16.9428	16.9095	16.6958	16.6614	16.7802	16.8122	16.7787
sp|O60239|3BP5_HUMAN	SH3BP5	SH3 domain-binding protein 5 OS=Homo sapiens OX=9606 GN=SH3BP5 PE=1 SV=2	-0.35423	15.4718	0.0179537	-0.0844048	15.1176	0.417078	15.3874	0.00020743	14.652	-0.465584	0.00591651	-0.73541	0.0141846	15.5194	15.4243	15.1361	15.1035	15.1131	15.4267	15.3481	14.5495	14.7507	14.6558
sp|O60244|MED14_HUMAN	MED14	Mediator of RNA polymerase II transcription subunit 14 OS=Homo sapiens OX=9606 GN=MED14 PE=1 SV=2	0.0531064	19.8891	0.503956	0.21258	19.9423	0.155527	20.1017	0.00711559	19.8376	-0.104608	0.0587646	-0.264082	0.00818595	19.9458	19.8325	20.0005	19.9147	19.9116	20.0925	20.1109	19.8105	19.857	19.8454
sp|O60245-2|PCDH7_HUMAN	PCDH7	Isoform B of Protocadherin-7 OS=Homo sapiens OX=9606 GN=PCDH7	-0.439353	14.7307	0.0727257	-0.602409	14.2913	0.151582	14.1283	0.0061157	13.9235	-0.367843	0.0430674	-0.204787	0.291051	14.6609	14.8005	14.3976	14.3399	14.1366	13.9863	14.2703	13.837	14.0435	13.8901
sp|O60256|KPRB_HUMAN	PRPSAP2	Phosphoribosyl pyrophosphate synthase-associated protein 2 OS=Homo sapiens OX=9606 GN=PRPSAP2 PE=1 SV=1	0.0281709	20.2185	0.362307	0.217249	20.2467	0.0680493	20.4357	4.02e-05	20.6445	0.397879	0.00097719	0.208801	0.0140629	20.2214	20.2156	20.2791	20.228	20.2328	20.4558	20.4156	20.6704	20.627	20.6362
sp|O60264|SMCA5_HUMAN	SMARCA5	SWI/SNF-related matrix-associated actin-dependent regulator of chromatin subfamily A member 5 OS=Homo sapiens OX=9606 GN=SMARCA5 PE=1 SV=1	-0.0522202	22.8065	0.406061	-0.0243563	22.7543	0.692315	22.7821	0.00210916	22.5003	-0.253919	0.0114892	-0.281783	0.0249131	22.8332	22.7797	22.7919	22.7761	22.6948	22.8126	22.7516	22.4929	22.5538	22.4543
sp|O60266|ADCY3_HUMAN	ADCY3	Adenylate cyclase type 3 OS=Homo sapiens OX=9606 GN=ADCY3 PE=1 SV=3	-0.428998	16.3342	0.0722319	-0.0358314	15.9052	0.821242	16.2984	0.00040327	15.3984	-0.506871	0.00854776	-0.900038	0.00695269	16.4134	16.255	16.0495	15.8106	15.8556	16.2298	16.367	15.3942	15.4226	15.3783
sp|O60271-4|JIP4_HUMAN	SPAG9	Isoform 4 of C-Jun-amino-terminal kinase-interacting protein 4 OS=Homo sapiens OX=9606 GN=SPAG9	0.0352822	21.8296	0.233516	0.129107	21.8649	0.0921082	21.9587	8.83e-05	22.1218	0.256912	0.0014012	0.163087	0.0140629	21.8223	21.8369	21.8521	21.8927	21.8498	21.9765	21.9409	22.1287	22.133	22.1037
sp|O60287|NPA1P_HUMAN	URB1	Nucleolar pre-ribosomal-associated protein 1 OS=Homo sapiens OX=9606 GN=URB1 PE=1 SV=4	-0.210902	21.7242	0.0600404	-0.0604491	21.5133	0.0585468	21.6638	0.00770294	21.3961	-0.117242	0.198465	-0.267695	0.0582384	21.7251	21.7233	21.5371	21.5641	21.4387	21.6599	21.6676	21.347	21.4983	21.3429
sp|O60292|SI1L3_HUMAN	SIPA1L3	Signal-induced proliferation-associated 1-like protein 3 OS=Homo sapiens OX=9606 GN=SIPA1L3 PE=1 SV=3	-0.753182	14.2647	0.0143451	-0.177715	13.5115	0.194574	14.087	0.00059824	13.4108	-0.100711	0.416164	-0.676179	0.0266742	14.3234	14.206	13.5797	13.5121	13.4426	14.0949	14.079	13.2434	13.5088	13.4801
sp|O60293|ZC3H1_HUMAN	ZFC3H1	Zinc finger C3H1 domain-containing protein OS=Homo sapiens OX=9606 GN=ZFC3H1 PE=1 SV=3	0.34302	19.3133	0.00591545	0.139915	19.6564	0.0817637	19.4533	0.00024997	19.4292	-0.227212	0.00480462	-0.0241068	0.61337	19.3215	19.3052	19.6654	19.6545	19.6492	19.4378	19.4688	19.3927	19.479	19.4157
sp|O60294|TYW4_HUMAN	LCMT2	tRNA wybutosine-synthesizing protein 4 OS=Homo sapiens OX=9606 GN=LCMT2 PE=1 SV=3	0.11352	16.6169	0.393769	0.373634	16.7304	0.134019	16.9905	0.00266651	17.0924	0.361959	0.00976565	0.101844	0.0834724	16.5301	16.7036	16.723	16.6464	16.8219	16.9855	16.9956	17.0509	17.0941	17.1321
sp|O60306|AQR_HUMAN	AQR	RNA helicase aquarius OS=Homo sapiens OX=9606 GN=AQR PE=1 SV=4	-0.195403	21.8438	0.0629636	-0.0554998	21.6484	0.287647	21.7883	0.00031262	21.4184	-0.230028	0.0100041	-0.369932	0.00632275	21.8685	21.819	21.6837	21.5819	21.6796	21.7772	21.7994	21.413	21.444	21.398
sp|O60307|MAST3_HUMAN	MAST3	Microtubule-associated serine/threonine-protein kinase 3 OS=Homo sapiens OX=9606 GN=MAST3 PE=1 SV=2	-0.0094912	14.6948	0.962181	0.21165	14.6853	0.463091	14.9064	0.156997	14.6405	-0.0447299	0.349991	-0.265871	0.00915216	14.8705	14.519	14.6297	14.6852	14.7409	14.8946	14.9182	14.6665	14.641	14.614
sp|O60308|CE104_HUMAN	CEP104	Centrosomal protein of 104 kDa OS=Homo sapiens OX=9606 GN=CEP104 PE=1 SV=1	-0.214632	12.5333	0.0590357	-0.299111	12.3187	0.199482	12.2342	0.00272662	11.5857	-0.732988	0.0146406	-0.648509	0.0727155	12.5022	12.5645	12.3431	12.3614	12.2516	12.3318	12.1367	11.4593	11.4559	11.8419
sp|O60313-2|OPA1_HUMAN	OPA1	Isoform 2 of Dynamin-like 120 kDa protein, mitochondrial OS=Homo sapiens OX=9606 GN=OPA1	-0.123809	22.3775	0.113686	-0.209222	22.2537	0.0571748	22.1683	0.00038079	22.0116	-0.242102	0.00677778	-0.156689	0.00747411	22.3904	22.3646	22.2813	22.1911	22.2887	22.1693	22.1673	21.9967	22.0246	22.0135
sp|O60318|GANP_HUMAN	MCM3AP	Germinal-center associated nuclear protein OS=Homo sapiens OX=9606 GN=MCM3AP PE=1 SV=2	0.127261	19.641	0.131586	0.0597505	19.7683	0.428801	19.7008	0.0481012	19.6439	-0.12436	0.0429437	-0.0568487	0.210692	19.6731	19.6089	19.8307	19.7375	19.7366	19.6691	19.7324	19.6242	19.6383	19.6693
sp|O60331-3|PI51C_HUMAN	PIP5K1C	Isoform 3 of Phosphatidylinositol 4-phosphate 5-kinase type-1 gamma OS=Homo sapiens OX=9606 GN=PIP5K1C	-0.523139	15.4922	0.0206686	-0.56373	14.969	0.0477351	14.9285	7.36e-05	13.8323	-1.13678	0.00261577	-1.09618	0.0130018	15.4848	15.4996	14.9867	15.0407	14.8797	14.942	14.9149	13.658	13.9153	13.9235
sp|O60333-3|KIF1B_HUMAN	KIF1B	Isoform 3 of Kinesin-like protein KIF1B OS=Homo sapiens OX=9606 GN=KIF1B	-0.361977	20.0477	0.0179537	-0.0875355	19.6858	0.385203	19.9602	4.48e-05	19.1932	-0.492588	0.00143165	-0.76703	0.00699733	19.9974	20.098	19.6797	19.6989	19.6787	19.9901	19.9303	19.1856	19.2512	19.1428
sp|O60333-4|KIF1B_HUMAN	KIF1B	Isoform 4 of Kinesin-like protein KIF1B OS=Homo sapiens OX=9606 GN=KIF1B	-0.229661	20	0.0198004	0.158694	19.7703	0.12539	20.1587	8.77e-05	19.8016	0.0313116	0.188254	-0.357043	0.00674846	19.9661	20.0338	19.7638	19.7671	19.7801	20.1646	20.1527	19.7823	19.8329	19.7896
sp|O60336|MABP1_HUMAN	MAPKBP1	Mitogen-activated protein kinase-binding protein 1 OS=Homo sapiens OX=9606 GN=MAPKBP1 PE=1 SV=4	-0.637171	12.9865	0.0235184	-0.534634	12.3494	0.202301	12.4519	0.0047161	12.1008	-0.248583	0.0828669	-0.35112	0.174463	13.0833	12.8898	12.3806	12.2878	12.3797	12.611	12.2928	12.0304	12.2666	12.0054
sp|O60337|MARH6_HUMAN	2022-03-06	E3 ubiquitin-protein ligase MARCH6 OS=Homo sapiens OX=9606 GN=MARCH6 PE=1 SV=2	-0.92228	15.5604	0.117662	0.0495133	14.6381	0.793386	15.6099	0.0118458	14.5014	-0.13674	0.699959	-1.10853	0.0236089	15.5036	15.6171	14.7599	14.9854	14.169	15.7212	15.4986	14.3996	14.7252	14.3793
sp|O60341-2|KDM1A_HUMAN	KDM1A	Isoform 2 of Lysine-specific histone demethylase 1A OS=Homo sapiens OX=9606 GN=KDM1A	-0.240431	21.1617	0.0095153	0.111125	20.9213	0.144177	21.2728	0.00020781	20.9391	0.0177772	0.610041	-0.333779	0.0146124	21.1758	21.1476	20.9361	20.9113	20.9164	21.2969	21.2488	20.9492	20.977	20.891
sp|O60343|TBCD4_HUMAN	TBC1D4	TBC1 domain family member 4 OS=Homo sapiens OX=9606 GN=TBC1D4 PE=1 SV=2	0.285703	19.1664	0.0540846	0.219411	19.4521	0.277271	19.3858	0.0157306	19.4826	0.0304708	0.517413	0.0967629	0.301819	19.095	19.2378	19.4088	19.4964	19.4512	19.4606	19.311	19.4549	19.5327	19.4602
sp|O60346|PHLP1_HUMAN	PHLPP1	PH domain leucine-rich repeat-containing protein phosphatase 1 OS=Homo sapiens OX=9606 GN=PHLPP1 PE=1 SV=3	-0.540249	15.0377	0.0332262	0.319614	14.4974	0.128213	15.3573	0.00033543	14.679	0.181622	0.087022	-0.678241	0.00782299	14.9668	15.1085	14.4394	14.4457	14.6071	15.3592	15.3554	14.617	14.6752	14.7449
sp|O60347|TBC12_HUMAN	TBC1D12	TBC1 domain family member 12 OS=Homo sapiens OX=9606 GN=TBC1D12 PE=1 SV=3	0.21478	15.6767	0.102679	0.175573	15.8915	0.194826	15.8523	0.172827	15.8485	-0.0429695	0.695314	-0.0037627	0.977459	15.735	15.6184	15.897	15.9588	15.8186	15.8588	15.8457	15.9041	15.9365	15.7049
sp|O60353|FZD6_HUMAN	FZD6	Frizzled-6 OS=Homo sapiens OX=9606 GN=FZD6 PE=1 SV=2	-0.962033	15.9342	0.0134878	-0.398369	14.9722	0.196221	15.5358	7.55e-05	14.4907	-0.481423	0.00254506	-1.04509	0.00838443	16.0395	15.8289	14.9852	14.9972	14.9341	15.6188	15.4528	14.4178	14.534	14.5205
sp|O60381-3|HBP1_HUMAN	HBP1	Isoform 3 of HMG box-containing protein 1 OS=Homo sapiens OX=9606 GN=HBP1	2.73719	11.6462	0.0182398	0.791809	14.3834	0.246711	12.438	0.00015291	14.5726	0.189222	0.335508	2.1346	0.00572695	11.9756	11.3168	14.4895	14.5273	14.1334	12.4872	12.3889	14.5543	14.7074	14.4561
sp|O60427|FADS1_HUMAN	FADS1	Acyl-CoA (8-3)-desaturase OS=Homo sapiens OX=9606 GN=FADS1 PE=1 SV=3	-0.553204	18.5641	0.0299012	-0.358253	18.0109	0.175086	18.2058	0.00016686	17.3984	-0.612488	0.00313093	-0.807439	0.0104653	18.6723	18.4558	18.0337	17.9763	18.0226	18.2134	18.1982	17.3771	17.5039	17.3142
sp|O60437|PEPL_HUMAN	PPL	Periplakin OS=Homo sapiens OX=9606 GN=PPL PE=1 SV=4	0.185614	22.0595	0.023606	-0.238464	22.2451	0.0504075	21.821	9.34e-05	21.8976	-0.347458	0.00225259	0.07662	0.121713	22.0682	22.0507	22.2524	22.2718	22.211	21.8214	21.8206	21.9343	21.8999	21.8586
sp|O60443|GSDME_HUMAN	GSDME	Gasdermin-E OS=Homo sapiens OX=9606 GN=GSDME PE=1 SV=2	0.194813	19.9478	0.0346297	-0.0279159	20.1426	0.767376	19.9199	0.00344882	19.9109	-0.231753	0.00308074	-0.0090246	0.880979	19.9101	19.9855	20.1276	20.1319	20.1683	19.9697	19.8701	19.9244	19.8756	19.9326
sp|O60447-2|EVI5_HUMAN	EVI5	Isoform 2 of Ecotropic viral integration site 5 protein homolog OS=Homo sapiens OX=9606 GN=EVI5	-0.0177616	19.0084	0.751995	0.428958	18.9907	0.0658799	19.4374	0.0001339	19.3506	0.359977	0.00236465	-0.0867425	0.0873825	18.9712	19.0456	18.9482	18.9993	19.0245	19.4281	19.4466	19.37	19.3108	19.3711
sp|O60476|MA1A2_HUMAN	MAN1A2	Mannosyl-oligosaccharide 1,2-alpha-mannosidase IB OS=Homo sapiens OX=9606 GN=MAN1A2 PE=1 SV=1	-0.0396085	18.2561	0.826891	-0.0562699	18.2165	0.787557	18.1999	0.79669	18.2952	0.0787073	0.485964	0.0953687	0.401039	18.3532	18.1591	18.2767	18.0561	18.3168	18.1023	18.2974	18.2412	18.3176	18.3268
sp|O60488|ACSL4_HUMAN	ACSL4	Long-chain-fatty-acid--CoA ligase 4 OS=Homo sapiens OX=9606 GN=ACSL4 PE=1 SV=2	-0.513936	21.2973	0.0232166	0.0315018	20.7833	0.79932	21.3288	0.00029162	20.6983	-0.0850717	0.191942	-0.63051	0.00985676	21.3545	21.24	20.8607	20.7465	20.7427	21.27	21.3875	20.6509	20.7198	20.724
sp|O60493|SNX3_HUMAN	SNX3	Sorting nexin-3 OS=Homo sapiens OX=9606 GN=SNX3 PE=1 SV=3	-0.190251	21.4007	0.0203894	-0.156601	21.2104	0.0582168	21.2441	0.00023318	20.9989	-0.211528	0.00846903	-0.245178	0.0208418	21.4055	21.3959	21.1919	21.2442	21.1953	21.2351	21.2531	20.975	20.9711	21.0507
sp|O60499|STX10_HUMAN	STX10	Syntaxin-10 OS=Homo sapiens OX=9606 GN=STX10 PE=1 SV=1	-0.146251	16.1182	0.322818	0.0323312	15.9719	0.824887	16.1505	0.211407	16.0881	0.116162	0.208171	-0.0624203	0.352776	16.2019	16.0345	15.9304	15.8945	16.0909	16.1025	16.1986	16.1355	16.069	16.0597
sp|O60502|OGA_HUMAN	OGA	Protein O-GlcNAcase OS=Homo sapiens OX=9606 GN=OGA PE=1 SV=2	0.229078	21.5635	0.0641207	0.334636	21.7926	0.114488	21.8982	0.00018857	22.1791	0.386433	0.00159044	0.280875	0.00869087	21.5011	21.626	21.7582	21.837	21.7827	21.9172	21.8792	22.196	22.154	22.1872
sp|O60503|ADCY9_HUMAN	ADCY9	Adenylate cyclase type 9 OS=Homo sapiens OX=9606 GN=ADCY9 PE=1 SV=4	0.0278715	19.8915	0.804126	-0.206487	19.9193	0.222808	19.685	0.00359061	19.5406	-0.378711	0.00709768	-0.144352	0.0698638	19.9525	19.8304	19.9643	19.9753	19.8185	19.6356	19.7344	19.5201	19.5562	19.5457
sp|O60504|VINEX_HUMAN	SORBS3	Vinexin OS=Homo sapiens OX=9606 GN=SORBS3 PE=1 SV=2	0.0124592	19.8996	0.797644	-0.139686	19.9121	0.153698	19.7599	0.0055329	19.7132	-0.198818	0.0140974	-0.0466719	0.416655	19.8741	19.9251	19.9185	19.9468	19.8708	19.787	19.7328	19.7426	19.7392	19.6579
sp|O60506-3|HNRPQ_HUMAN	SYNCRIP	Isoform 3 of Heterogeneous nuclear ribonucleoprotein Q OS=Homo sapiens OX=9606 GN=SYNCRIP	0.201013	24.5391	0.0128935	-0.3039	24.7401	0.0713937	24.2352	4.39e-05	24.4199	-0.320202	0.00106454	0.184711	0.0238863	24.522	24.5561	24.7502	24.7462	24.7238	24.2611	24.2093	24.3985	24.4506	24.4105
sp|O60507|TPST1_HUMAN	TPST1	Protein-tyrosine sulfotransferase 1 OS=Homo sapiens OX=9606 GN=TPST1 PE=1 SV=1	-0.709598	17.0224	0.0197274	-0.0922903	16.3128	0.566905	16.9301	0.00098218	16.595	0.282245	0.0270475	-0.335063	0.0541604	17.0679	16.9768	16.3206	16.4062	16.2115	16.8378	17.0224	16.6237	16.6279	16.5334
sp|O60508|PRP17_HUMAN	CDC40	Pre-mRNA-processing factor 17 OS=Homo sapiens OX=9606 GN=CDC40 PE=1 SV=1	0.10586	20.3813	0.138756	-0.271551	20.4872	0.0770269	20.1098	0.0001389	19.9922	-0.494973	0.00176661	-0.117562	0.074187	20.4107	20.3519	20.5384	20.4707	20.4525	20.1212	20.0984	19.9623	20.0414	19.973
sp|O60513|B4GT4_HUMAN	B4GALT4	Beta-1,4-galactosyltransferase 4 OS=Homo sapiens OX=9606 GN=B4GALT4 PE=1 SV=1	-0.808768	13.5543	0.0487868	-0.432305	12.7455	0.213542	13.122	0.00170574	12.4699	-0.275689	0.101964	-0.652153	0.0151286	13.6946	13.414	12.8142	12.5472	12.8752	13.1958	13.0482	12.5119	12.3925	12.5051
sp|O60518|RNBP6_HUMAN	RANBP6	Ran-binding protein 6 OS=Homo sapiens OX=9606 GN=RANBP6 PE=1 SV=2	0.039361	22.1563	0.061772	-0.0518235	22.1956	0.205824	22.1045	5.27e-05	21.9546	-0.241031	0.0007164	-0.149847	0.0137788	22.1657	22.1469	22.1907	22.191	22.2052	22.1203	22.0887	21.9409	21.9528	21.9702
sp|O60524|NEMF_HUMAN	NEMF	Nuclear export mediator factor NEMF OS=Homo sapiens OX=9606 GN=NEMF PE=1 SV=4	0.00531303	20.6301	0.822585	0.200763	20.6354	0.0595688	20.8309	8.49e-05	20.8183	0.182887	0.00192883	-0.0125629	0.453362	20.6167	20.6435	20.6475	20.6149	20.6438	20.8297	20.832	20.8006	20.822	20.8323
sp|O60547|GMDS_HUMAN	GMDS	GDP-mannose 4,6 dehydratase OS=Homo sapiens OX=9606 GN=GMDS PE=1 SV=1	0.175751	19.6696	0.0900463	0.226654	19.8454	0.0991023	19.8963	0.00098753	20.0497	0.204353	0.0137001	0.153451	0.0130531	19.6344	19.7049	19.7802	19.8582	19.8977	19.908	19.8846	20.0698	20.0435	20.0358
sp|O60551|NMT2_HUMAN	NMT2	Glycylpeptide N-tetradecanoyltransferase 2 OS=Homo sapiens OX=9606 GN=NMT2 PE=1 SV=1	-0.0725286	17.4328	0.417676	-0.026819	17.3603	0.85244	17.406	0.681841	17.4013	0.040968	0.37125	-0.0047416	0.951503	17.3503	17.5154	17.3462	17.3604	17.3743	17.358	17.4541	17.335	17.4367	17.4321
sp|O60563|CCNT1_HUMAN	CCNT1	Cyclin-T1 OS=Homo sapiens OX=9606 GN=CCNT1 PE=1 SV=1	0.165764	18.3426	0.114939	-0.033	18.5084	0.812942	18.3096	0.0797524	18.4299	-0.0785267	0.213999	0.120238	0.251375	18.307	18.3783	18.576	18.4431	18.5061	18.2246	18.3947	18.4636	18.4393	18.3867
sp|O60566-3|BUB1B_HUMAN	BUB1B	Isoform 3 of Mitotic checkpoint serine/threonine-protein kinase BUB1 beta OS=Homo sapiens OX=9606 GN=BUB1B	0.185363	20.3388	0.0412031	0.315428	20.5242	0.0767491	20.6543	0.00053471	20.5253	0.00113185	0.961289	-0.128933	0.00570881	20.3024	20.3753	20.4943	20.5517	20.5266	20.6561	20.6525	20.5289	20.5308	20.5163
sp|O60568|PLOD3_HUMAN	PLOD3	Multifunctional procollagen lysine hydroxylase and glycosyltransferase LH3 OS=Homo sapiens OX=9606 GN=PLOD3 PE=1 SV=1	0.0598979	20.5367	0.400294	-0.271503	20.5966	0.136132	20.2652	0.00134151	20.2138	-0.382771	0.00480879	-0.0513701	0.500971	20.5905	20.4828	20.6411	20.5732	20.5754	20.2303	20.3	20.1586	20.1957	20.287
sp|O60573|IF4E2_HUMAN	EIF4E2	Eukaryotic translation initiation factor 4E type 2 OS=Homo sapiens OX=9606 GN=EIF4E2 PE=1 SV=1	-0.280332	18.3105	0.038197	-0.450152	18.0301	0.046093	17.8603	5.54e-05	17.5227	-0.507415	0.00235798	-0.337596	0.00747411	18.3056	18.3153	18.0565	17.954	18.0798	17.8531	17.8675	17.4947	17.52	17.5534
sp|O60610|DIAP1_HUMAN	DIAPH1	Protein diaphanous homolog 1 OS=Homo sapiens OX=9606 GN=DIAPH1 PE=1 SV=2	0.0146077	22.7897	0.773436	0.236819	22.8043	0.112655	23.0265	0.00021619	23.1247	0.320416	0.00109954	0.0982046	0.0380014	22.7473	22.8321	22.778	22.8106	22.8244	23.0421	23.0109	23.1465	23.1056	23.1221
sp|O60613|SEP15_HUMAN	SELENOF	Selenoprotein F OS=Homo sapiens OX=9606 GN=SELENOF PE=1 SV=4	-0.069861	17.6387	0.331509	-0.079148	17.5688	0.440938	17.5595	0.301787	17.5775	0.00867113	0.739147	0.0179581	0.509734	17.7004	17.5769	17.58	17.5444	17.582	17.5589	17.5601	17.5486	17.6013	17.5826
sp|O60645|EXOC3_HUMAN	EXOC3	Exocyst complex component 3 OS=Homo sapiens OX=9606 GN=EXOC3 PE=1 SV=3	-0.099621	21.1157	0.119168	-0.0668534	21.0161	0.0478674	21.0488	0.0121137	20.9746	-0.0415068	0.280445	-0.0742743	0.0220679	21.116	21.1155	20.9831	20.9962	21.069	21.047	21.0507	20.9835	20.9821	20.9581
sp|O60658|PDE8A_HUMAN	PDE8A	High affinity cAMP-specific and IBMX-insensitive 3',5'-cyclic phosphodiesterase 8A OS=Homo sapiens OX=9606 GN=PDE8A PE=1 SV=2	-0.167833	15.1409	0.384388	-0.0604883	14.9731	0.80047	15.0804	0.305221	14.8295	-0.143516	0.453732	-0.250861	0.322757	15.2936	14.9882	15.079	14.9112	14.9289	15.0375	15.1233	14.9414	14.562	14.9853
sp|O60664|PLIN3_HUMAN	PLIN3	Perilipin-3 OS=Homo sapiens OX=9606 GN=PLIN3 PE=1 SV=3	0.325539	21.6093	0.0732746	0.265447	21.9348	0.242126	21.8748	0.00435344	22.1089	0.174071	0.0342744	0.234163	0.0454777	21.5018	21.7168	21.8901	21.9509	21.9635	21.8966	21.8529	22.1071	22.0457	22.174
sp|O60669|MOT2_HUMAN	SLC16A7	Monocarboxylate transporter 2 OS=Homo sapiens OX=9606 GN=SLC16A7 PE=1 SV=2	-0.314967	13.0983	0.0910515	-0.0606675	12.7834	0.778143	13.0377	0.0208613	12.5514	-0.23199	0.154488	-0.486289	0.0894616	13.2167	12.98	12.8078	12.7361	12.8062	13.1169	12.9585	12.3466	12.5952	12.7123
sp|O60671|RAD1_HUMAN	RAD1	Cell cycle checkpoint protein RAD1 OS=Homo sapiens OX=9606 GN=RAD1 PE=1 SV=1	-0.255875	18.2772	0.120041	0.169938	18.0214	0.293509	18.4472	0.0348827	18.1509	0.129576	0.336876	-0.296238	0.127993	18.2548	18.2997	18.1411	17.9063	18.0167	18.3654	18.5289	18.079	18.2973	18.0766
sp|O60674|JAK2_HUMAN	JAK2	Tyrosine-protein kinase JAK2 OS=Homo sapiens OX=9606 GN=JAK2 PE=1 SV=2	-0.425117	15.7877	0.0763254	-0.0603592	15.3625	0.471182	15.7273	0.00466273	15.3339	-0.0286087	0.802575	-0.393367	0.0069993	15.7426	15.8327	15.487	15.2014	15.3992	15.7024	15.7522	15.3559	15.329	15.3169
sp|O60675|MAFK_HUMAN	MAFK	Transcription factor MafK OS=Homo sapiens OX=9606 GN=MAFK PE=1 SV=1	0.220312	19.3278	0.0631305	-0.338188	19.5481	0.111932	18.9896	5.13e-05	18.8389	-0.709219	0.00047281	-0.150718	0.0137788	19.392	19.2637	19.5777	19.5178	19.5489	18.9885	18.9907	18.8573	18.8445	18.815
sp|O60678|ANM3_HUMAN	PRMT3	Protein arginine N-methyltransferase 3 OS=Homo sapiens OX=9606 GN=PRMT3 PE=1 SV=4	-0.406072	20.2269	0.0230504	0.477385	19.8209	0.0770269	20.7043	3.88e-05	20.5718	0.750974	0.00080896	-0.132484	0.0567387	20.1718	20.2821	19.7831	19.8656	19.8138	20.7096	20.699	20.5538	20.6208	20.5409
sp|O60683-2|PEX10_HUMAN	PEX10	Isoform 2 of Peroxisome biogenesis factor 10 OS=Homo sapiens OX=9606 GN=PEX10	-0.177615	14.5844	0.0357863	-0.125855	14.4068	0.585304	14.4585	0.0610649	14.255	-0.151722	0.0600238	-0.203482	0.266009	14.5891	14.5797	14.3842	14.3826	14.4535	14.3098	14.6072	14.1749	14.279	14.3112
sp|O60684|IMA7_HUMAN	KPNA6	Importin subunit alpha-7 OS=Homo sapiens OX=9606 GN=KPNA6 PE=1 SV=1	0.120089	19.2726	0.12949	0.22793	19.3927	0.179658	19.5006	0.00991812	19.5191	0.126339	0.025835	0.018499	0.772138	19.2197	19.3256	19.3793	19.3769	19.422	19.4536	19.5476	19.4711	19.5377	19.5484
sp|O60701|UGDH_HUMAN	UGDH	UDP-glucose 6-dehydrogenase OS=Homo sapiens OX=9606 GN=UGDH PE=1 SV=1	0.233461	22.0998	0.0460944	0.406896	22.3333	0.0933569	22.5067	0.00024989	22.7198	0.386525	0.00294579	0.21309	0.0449017	22.0414	22.1583	22.3086	22.3466	22.3447	22.5267	22.4868	22.7864	22.6923	22.6808
sp|O60716|CTND1_HUMAN	CTNND1	Catenin delta-1 OS=Homo sapiens OX=9606 GN=CTNND1 PE=1 SV=1	-0.144004	23.0094	0.146872	-0.269442	22.8654	0.061549	22.7399	0.00047114	22.4893	-0.376053	0.00650479	-0.250615	0.019475	23.0024	23.0163	22.883	22.9306	22.7824	22.7595	22.7203	22.4804	22.5332	22.4543
sp|O60725|ICMT_HUMAN	ICMT	Protein-S-isoprenylcysteine O-methyltransferase OS=Homo sapiens OX=9606 GN=ICMT PE=1 SV=1	-0.118231	17.6373	0.304573	-0.269898	17.5191	0.101708	17.3674	0.0965502	17.56	0.040914	0.700238	0.192581	0.141735	17.6743	17.6004	17.6165	17.517	17.4238	17.3404	17.3945	17.6755	17.511	17.4936
sp|O60732|MAGC1_HUMAN	MAGEC1	Melanoma-associated antigen C1 OS=Homo sapiens OX=9606 GN=MAGEC1 PE=1 SV=3	-0.485889	13.8775	0.0233196	0.674282	13.3916	0.0487814	14.5518	0.00048824	13.9165	0.524857	0.019533	-0.635314	0.0367079	13.8565	13.8986	13.4293	13.4471	13.2985	14.5467	14.5568	13.87	14.0986	13.7808
sp|O60749|SNX2_HUMAN	SNX2	Sorting nexin-2 OS=Homo sapiens OX=9606 GN=SNX2 PE=1 SV=2	0.290681	20.021	0.0176553	0.200169	20.3117	0.080803	20.2212	4.44e-05	20.5296	0.217881	0.00302719	0.308392	0.00543053	19.9963	20.0458	20.2995	20.3486	20.287	20.2205	20.2219	20.5134	20.5386	20.5367
sp|O60762|DPM1_HUMAN	DPM1	Dolichol-phosphate mannosyltransferase subunit 1 OS=Homo sapiens OX=9606 GN=DPM1 PE=1 SV=1	-0.0997741	23.5107	0.167222	0.0574312	23.4109	0.397423	23.5681	0.00276208	23.6301	0.219202	0.00512596	0.0619965	0.049744	23.5502	23.4712	23.4557	23.4024	23.3747	23.5634	23.5729	23.6379	23.6093	23.6432
sp|O60763-2|USO1_HUMAN	USO1	Isoform 2 of General vesicular transport factor p115 OS=Homo sapiens OX=9606 GN=USO1	0.187133	20.8995	0.00923508	-0.0323369	21.0866	0.0965483	20.8672	0.00102975	21.0627	-0.0239202	0.543502	0.19555	0.0358257	20.9027	20.8963	21.0722	21.1006	21.0871	20.8632	20.8711	21.1196	21.0403	21.0282
sp|O60783|RT14_HUMAN	MRPS14	28S ribosomal protein S14, mitochondrial OS=Homo sapiens OX=9606 GN=MRPS14 PE=1 SV=1	-0.0386207	15.2032	0.619685	0.0816812	15.1646	0.560583	15.2849	0.559302	15.1879	0.0233119	0.810216	-0.09699	0.479677	15.1364	15.27	15.1831	15.1247	15.186	15.2256	15.3442	15.1972	15.0633	15.3033
sp|O60784-2|TOM1_HUMAN	TOM1	Isoform 2 of Target of Myb protein 1 OS=Homo sapiens OX=9606 GN=TOM1	0.0400559	16.0545	0.644781	0.136574	16.0945	0.114018	16.1911	0.231492	16.1624	0.0678514	0.421164	-0.0286666	0.705633	16.0577	16.0513	16.1909	16.037	16.0558	16.1649	16.2173	16.1007	16.147	16.2395
sp|O60825|F262_HUMAN	PFKFB2	6-phosphofructo-2-kinase/fructose-2,6-bisphosphatase 2 OS=Homo sapiens OX=9606 GN=PFKFB2 PE=1 SV=2	0.174547	19.6607	0.0300266	0.233986	19.8352	0.046093	19.8946	0.00040134	19.9056	0.070413	0.0660251	0.0109734	0.539882	19.6608	19.6605	19.8526	19.8588	19.7943	19.8988	19.8904	19.886	19.9178	19.913
sp|O60826|CCD22_HUMAN	CCDC22	Coiled-coil domain-containing protein 22 OS=Homo sapiens OX=9606 GN=CCDC22 PE=1 SV=1	0.00342936	20.8956	0.865087	0.0512727	20.899	0.445175	20.9469	0.0408453	20.9793	0.0802414	0.012992	0.0323981	0.46384	20.8973	20.8939	20.8997	20.8797	20.9177	20.9873	20.9065	20.9961	20.9697	20.972
sp|O60828|PQBP1_HUMAN	PQBP1	Polyglutamine-binding protein 1 OS=Homo sapiens OX=9606 GN=PQBP1 PE=1 SV=1	0.0186781	20.8458	0.383787	0.236836	20.8645	0.0680493	21.0826	8.62e-05	20.9669	0.10247	0.00186237	-0.115688	0.0133522	20.8285	20.8631	20.8575	20.8755	20.8603	21.0962	21.0691	20.9774	20.9622	20.9612
sp|O60830-2|TI17B_HUMAN	TIMM17B	Isoform 2 of Mitochondrial import inner membrane translocase subunit Tim17-B OS=Homo sapiens OX=9606 GN=TIMM17B	-0.0895726	16.3495	0.138014	0.116327	16.2599	0.13963	16.4658	0.00527208	16.4315	0.17153	0.0186716	-0.0343699	0.472844	16.3777	16.3213	16.3007	16.2343	16.2448	16.4678	16.4639	16.4156	16.484	16.3948
sp|O60831|PRAF2_HUMAN	PRAF2	PRA1 family protein 2 OS=Homo sapiens OX=9606 GN=PRAF2 PE=1 SV=1	-0.278552	19.0886	0.322494	-0.0682667	18.8101	0.797899	19.0203	0.363776	18.9647	0.154659	0.368158	-0.055626	0.65614	19.2224	18.9549	19.0551	18.6426	18.7325	18.9052	19.1355	18.9185	18.9656	19.0101
sp|O60832|DKC1_HUMAN	DKC1	H/ACA ribonucleoprotein complex subunit DKC1 OS=Homo sapiens OX=9606 GN=DKC1 PE=1 SV=3	0.1643	21.8103	0.0124732	0.0536455	21.9746	0.248128	21.8639	0.00734949	22.0032	0.0286175	0.546093	0.139272	0.106188	21.7936	21.827	21.9755	21.9683	21.98	21.8793	21.8486	22.0231	22.0528	21.9338
sp|O60841|IF2P_HUMAN	EIF5B	Eukaryotic translation initiation factor 5B OS=Homo sapiens OX=9606 GN=EIF5B PE=1 SV=4	-0.120767	23.1181	0.141377	0.135959	22.9973	0.218649	23.254	0.00397246	23.2153	0.217952	0.00929198	-0.0387742	0.406164	23.0903	23.1459	22.9332	23.0347	23.024	23.2967	23.2114	23.2013	23.227	23.2175
sp|O60858-3|TRI13_HUMAN	TRIM13	Isoform 3 of E3 ubiquitin-protein ligase TRIM13 OS=Homo sapiens OX=9606 GN=TRIM13	-0.526852	17.4294	0.0186392	-0.152059	16.9026	0.195325	17.2774	0.00023238	16.9163	0.0137291	0.793257	-0.361064	0.00789454	17.4694	17.3895	16.9434	16.9381	16.8262	17.2457	17.309	16.9002	16.9247	16.9241
sp|O60869|EDF1_HUMAN	EDF1	Endothelial differentiation-related factor 1 OS=Homo sapiens OX=9606 GN=EDF1 PE=1 SV=1	-0.347424	22.5158	0.0196012	0.111751	22.1684	0.0680493	22.6275	0.00019173	22.0418	-0.126562	0.0996073	-0.585738	0.00994901	22.5262	22.5054	22.1091	22.1989	22.1971	22.6282	22.6269	21.964	22.075	22.0864
sp|O60870|KIN17_HUMAN	KIN	DNA/RNA-binding protein KIN17 OS=Homo sapiens OX=9606 GN=KIN PE=1 SV=2	-0.1875	19.4743	0.0373982	0.0931916	19.2868	0.338499	19.5675	0.00362312	19.2123	-0.0745346	0.278404	-0.355226	0.0366957	19.4474	19.5012	19.2675	19.3275	19.2653	19.6139	19.521	19.1899	19.3	19.1468
sp|O60879|DIAP2_HUMAN	DIAPH2	Protein diaphanous homolog 2 OS=Homo sapiens OX=9606 GN=DIAPH2 PE=1 SV=1	0.165985	20.0589	0.0134878	0.38393	20.2248	0.0492775	20.4428	8.28e-06	20.5661	0.341266	0.00051552	0.123321	0.00865428	20.069	20.0487	20.2175	20.2136	20.2434	20.4517	20.4339	20.5563	20.5678	20.5743
sp|O60884|DNJA2_HUMAN	DNAJA2	DnaJ homolog subfamily A member 2 OS=Homo sapiens OX=9606 GN=DNAJA2 PE=1 SV=1	-0.16091	21.7716	0.081078	0.253676	21.6107	0.143563	22.0253	0.00084371	21.8907	0.279976	0.00350101	-0.13461	0.0801022	21.7223	21.821	21.5785	21.6462	21.6074	22.0651	21.9855	21.9168	21.851	21.9043
sp|O60885|BRD4_HUMAN	BRD4	Bromodomain-containing protein 4 OS=Homo sapiens OX=9606 GN=BRD4 PE=1 SV=2	0.149951	20.8605	0.0471848	-0.0414663	21.0105	0.185525	20.8191	0.00064694	20.7615	-0.24902	0.00427895	-0.0576025	0.11294	20.86	20.8611	21.0413	21.0257	20.9645	20.8323	20.8058	20.7776	20.7728	20.734
sp|O60888-2|CUTA_HUMAN	CUTA	Isoform A of Protein CutA OS=Homo sapiens OX=9606 GN=CUTA	0.590029	14.5829	0.103954	0.196119	15.1729	0.321447	14.779	0.00994532	15.4615	0.28864	0.223242	0.682551	0.0382898	14.6731	14.4926	15.3713	14.9114	15.236	14.7211	14.8369	15.6177	15.2799	15.487
sp|O60890|OPHN1_HUMAN	OPHN1	Oligophrenin-1 OS=Homo sapiens OX=9606 GN=OPHN1 PE=1 SV=1	-0.292796	17.2733	0.01143	0.0832048	16.9805	0.343571	17.3565	0.00014035	16.9126	-0.0678632	0.0639524	-0.443864	0.0107237	17.2806	17.2659	17.008	16.9537	16.9797	17.4045	17.3084	16.8833	16.9328	16.9218
sp|O60906|NSMA_HUMAN	SMPD2	Sphingomyelin phosphodiesterase 2 OS=Homo sapiens OX=9606 GN=SMPD2 PE=1 SV=2	-0.330634	14.3815	0.237194	-0.455274	14.0509	0.16025	13.9262	0.101171	13.9414	-0.109481	0.56872	0.0151585	0.922283	14.2722	14.4908	14.235	13.819	14.0986	13.8617	13.9908	13.8271	13.903	14.0941
sp|O60907|TBL1X_HUMAN	TBL1X	F-box-like/WD repeat-containing protein TBL1X OS=Homo sapiens OX=9606 GN=TBL1X PE=1 SV=3	0.0474008	21.7051	0.105554	0.0963844	21.7525	0.104008	21.8015	0.00125905	21.6231	-0.129475	0.00969535	-0.178458	0.0200231	21.7199	21.6904	21.7685	21.7413	21.7478	21.7937	21.8093	21.5882	21.6495	21.6315
sp|O60909-3|B4GT2_HUMAN	B4GALT2	Isoform 3 of Beta-1,4-galactosyltransferase 2 OS=Homo sapiens OX=9606 GN=B4GALT2	-1.08009	12.6197	0.0435234	-0.114079	11.5396	0.422203	12.5057	0.00340586	11.9593	0.419616	0.115124	-0.546398	0.0358675	12.5512	12.6883	11.792	11.2547	11.5722	12.555	12.4563	12.0865	11.9653	11.826
sp|O60911|CATL2_HUMAN	CTSV	Cathepsin L2 OS=Homo sapiens OX=9606 GN=CTSV PE=1 SV=2	-0.216386	18.4568	0.0210025	-0.19372	18.2404	0.113702	18.2631	5.13e-05	17.5798	-0.660633	0.00153532	-0.683298	0.00995207	18.473	18.4407	18.2183	18.2751	18.228	18.2295	18.2968	17.5622	17.6584	17.5188
sp|O60921|HUS1_HUMAN	HUS1	Checkpoint protein HUS1 OS=Homo sapiens OX=9606 GN=HUS1 PE=1 SV=1	0.00390317	19.5108	0.970153	0.163741	19.5147	0.298011	19.6745	0.0580377	19.4751	-0.0396249	0.400095	-0.199462	0.0240405	19.429	19.5925	19.4929	19.4817	19.5694	19.6892	19.6598	19.5138	19.4377	19.4737
sp|O60925|PFD1_HUMAN	PFDN1	Prefoldin subunit 1 OS=Homo sapiens OX=9606 GN=PFDN1 PE=1 SV=2	0.0236291	21.6088	0.723631	0.1346	21.6325	0.211018	21.7434	0.119607	21.8083	0.175821	0.140864	0.0648506	0.626447	21.6342	21.5834	21.6772	21.5655	21.6548	21.7017	21.7852	21.8619	21.6652	21.8977
sp|O60927|PP1RB_HUMAN	PPP1R11	E3 ubiquitin-protein ligase PPP1R11 OS=Homo sapiens OX=9606 GN=PPP1R11 PE=1 SV=1	0.0801661	13.4996	0.637095	0.470676	13.5797	0.111475	13.9702	0.00804358	14.0329	0.453201	0.029217	0.0626904	0.609475	13.5683	13.4309	13.4117	13.6303	13.6972	13.9138	14.0267	13.9937	14.1546	13.9506
sp|O60930|RNH1_HUMAN	RNASEH1	Ribonuclease H1 OS=Homo sapiens OX=9606 GN=RNASEH1 PE=1 SV=2	-0.572805	16.47	0.0160577	0.124619	15.8972	0.527348	16.5946	0.00059881	15.9278	0.0305883	0.612959	-0.666836	0.0215417	16.4547	16.4854	15.829	15.887	15.9756	16.4713	16.7179	15.9015	15.9228	15.9591
sp|O60931-2|CTNS_HUMAN	CTNS	Isoform 2 of Cystinosin OS=Homo sapiens OX=9606 GN=CTNS	-1.24891	14.2841	0.0435234	-0.203233	13.0352	0.388693	14.0808	0.00174218	12.5096	-0.525573	0.149918	-1.57125	0.0227971	14.4138	14.1544	13.3432	13.007	12.7553	14.0365	14.1252	12.1676	12.5956	12.7656
sp|O60934|NBN_HUMAN	NBN	Nibrin OS=Homo sapiens OX=9606 GN=NBN PE=1 SV=1	-0.025574	20.8359	0.638656	0.0344194	20.8104	0.657816	20.8704	0.0882204	20.7409	-0.0694318	0.156074	-0.129425	0.0950291	20.8531	20.8188	20.8237	20.8522	20.7552	20.9182	20.8225	20.7644	20.7495	20.7088
sp|O60936-3|NOL3_HUMAN	NOL3	Isoform 3 of Nucleolar protein 3 OS=Homo sapiens OX=9606 GN=NOL3	0.245188	18.2337	0.0565727	0.355063	18.4789	0.110498	18.5888	0.00088509	18.927	0.448123	0.0087401	0.338247	0.0566031	18.2916	18.1758	18.5204	18.4292	18.4871	18.621	18.5566	18.9825	18.8055	18.993
sp|O60941|DTNB_HUMAN	DTNB	Dystrobrevin beta OS=Homo sapiens OX=9606 GN=DTNB PE=1 SV=1	-0.0009197	15.4206	0.995342	0.0523356	15.4196	0.608995	15.4729	0.0859129	15.2457	-0.173892	0.118057	-0.227147	0.0241264	15.4721	15.369	15.5556	15.39	15.3133	15.4315	15.5143	15.2662	15.2474	15.2237
sp|O60942|MCE1_HUMAN	RNGTT	mRNA-capping enzyme OS=Homo sapiens OX=9606 GN=RNGTT PE=1 SV=1	0.0837114	19.0174	0.312612	-0.172092	19.1011	0.0680493	18.8453	0.00213625	18.8323	-0.268796	0.011014	-0.0129927	0.507221	19.0125	19.0223	19.1152	19.0206	19.1676	18.83	18.8607	18.8357	18.8418	18.8195
sp|O75027-2|ABCB7_HUMAN	ABCB7	Isoform 2 of ATP-binding cassette sub-family B member 7, mitochondrial OS=Homo sapiens OX=9606 GN=ABCB7	-0.314995	21.7239	0.0121949	0.0111769	21.4089	0.43101	21.735	0.00060162	21.4778	0.0689312	0.216155	-0.257241	0.0311143	21.7158	21.7319	21.4123	21.4385	21.3758	21.7378	21.7323	21.4271	21.5448	21.4615
sp|O75030|MITF_HUMAN	MITF	Microphthalmia-associated transcription factor OS=Homo sapiens OX=9606 GN=MITF PE=1 SV=2	0.210684	18.2374	0.0266177	0.523475	18.4481	0.0599062	18.7609	0.00024509	18.4516	0.00352657	0.933203	-0.309265	0.0168591	18.2496	18.2252	18.4196	18.4335	18.4912	18.7949	18.7269	18.4938	18.4392	18.4219
sp|O75044|SRGP2_HUMAN	SRGAP2	SLIT-ROBO Rho GTPase-activating protein 2 OS=Homo sapiens OX=9606 GN=SRGAP2 PE=1 SV=3	0.0819563	20.1473	0.0671695	0.00343031	20.2293	0.964345	20.1508	0.105481	20.1746	-0.0547403	0.0546944	0.0237857	0.63701	20.138	20.1567	20.2159	20.2132	20.2589	20.1991	20.1024	20.1869	20.1623	20.1744
sp|O75051|PLXA2_HUMAN	PLXNA2	Plexin-A2 OS=Homo sapiens OX=9606 GN=PLXNA2 PE=1 SV=4	-0.302995	17.2916	0.0926768	0.113009	16.9886	0.463832	17.4046	0.00789416	17.0684	0.0797692	0.341345	-0.336234	0.0284647	17.214	17.3691	17.0729	16.8878	17.005	17.351	17.4582	17.0186	17.1235	17.0629
sp|O75054-2|IGSF3_HUMAN	IGSF3	Isoform 2 of Immunoglobulin superfamily member 3 OS=Homo sapiens OX=9606 GN=IGSF3	0.198989	19.27	0.194875	0.0497209	19.4689	0.777191	19.3197	0.126832	19.3266	-0.142371	0.0532954	0.00689723	0.903694	19.3854	19.1545	19.4812	19.5112	19.4144	19.3065	19.3328	19.3803	19.3268	19.2726
sp|O75061-2|AUXI_HUMAN	DNAJC6	Isoform 2 of Putative tyrosine-protein phosphatase auxilin OS=Homo sapiens OX=9606 GN=DNAJC6	-0.225211	15.2377	0.13232	-0.0773731	15.0124	0.674454	15.1603	0.046708	14.9745	-0.0379517	0.494742	-0.185789	0.108352	15.1439	15.3314	15.0823	14.974	14.981	15.2364	15.0842	15.0054	14.9893	14.9288
sp|O75063|XYLK_HUMAN	FAM20B	Glycosaminoglycan xylosylkinase OS=Homo sapiens OX=9606 GN=FAM20B PE=1 SV=1	-0.368347	19.6378	0.0123278	-0.130987	19.2695	0.0492775	19.5068	0.00032354	19.2822	0.0127458	0.79139	-0.224614	0.0276926	19.6358	19.6398	19.2785	19.2275	19.3024	19.5026	19.511	19.2257	19.305	19.3159
sp|O75064|DEN4B_HUMAN	DENND4B	DENN domain-containing protein 4B OS=Homo sapiens OX=9606 GN=DENND4B PE=1 SV=4	-0.188461	14.6958	0.0675295	-0.0374296	14.5073	0.710543	14.6584	0.0843529	14.5458	0.0384371	0.616658	-0.112595	0.310893	14.6874	14.7042	14.5397	14.4354	14.5469	14.7244	14.5923	14.4907	14.6364	14.5102
sp|O75071|EFC14_HUMAN	EFCAB14	EF-hand calcium-binding domain-containing protein 14 OS=Homo sapiens OX=9606 GN=EFCAB14 PE=1 SV=1	-0.58885	15.4223	0.039024	-0.173109	14.8334	0.495571	15.2491	0.00570834	14.7888	-0.0445624	0.684317	-0.460303	0.0631094	15.2925	15.552	14.9007	14.7908	14.8088	15.159	15.3393	14.7039	14.7228	14.9398
sp|O75072|FKTN_HUMAN	FKTN	Fukutin OS=Homo sapiens OX=9606 GN=FKTN PE=1 SV=2	-0.552379	14.7308	0.0539	0.0971911	14.1784	0.578642	14.828	0.00312711	14.6343	0.455871	0.014296	-0.193699	0.0909277	14.644	14.8175	14.3309	14.0683	14.1359	14.8999	14.756	14.6778	14.6198	14.6052
sp|O75083|WDR1_HUMAN	WDR1	WD repeat-containing protein 1 OS=Homo sapiens OX=9606 GN=WDR1 PE=1 SV=4	0.0591693	23.9925	0.292617	-0.0728648	24.0517	0.310963	23.9196	0.0319662	23.9964	-0.0552178	0.122164	0.0768163	0.0575592	23.9577	24.0272	24.013	24.0579	24.0841	23.9365	23.9028	24.0181	23.9841	23.9872
sp|O75110|ATP9A_HUMAN	ATP9A	Probable phospholipid-transporting ATPase IIA OS=Homo sapiens OX=9606 GN=ATP9A PE=1 SV=3	-0.578906	18.4901	0.0128253	-0.547793	17.9112	0.0941839	17.9423	0.00024754	17.5056	-0.405648	0.00824282	-0.436761	0.0385272	18.5062	18.4741	17.9817	17.8686	17.8833	17.8599	18.0248	17.4122	17.549	17.5555
sp|O75113|N4BP1_HUMAN	N4BP1	NEDD4-binding protein 1 OS=Homo sapiens OX=9606 GN=N4BP1 PE=1 SV=4	0.260312	13.9444	0.120401	0.331911	14.2047	0.0607673	14.2763	0.0124911	14.0241	-0.180608	0.098238	-0.252208	0.00550434	13.9649	13.9239	14.3347	14.1816	14.0978	14.2891	14.2635	14.0243	14.0314	14.0166
sp|O75116|ROCK2_HUMAN	ROCK2	Rho-associated protein kinase 2 OS=Homo sapiens OX=9606 GN=ROCK2 PE=1 SV=4	-0.215591	23.0824	0.0829066	0.00980856	22.8668	0.944346	23.0922	0.00687427	22.7555	-0.111374	0.113548	-0.336773	0.038225	23.0231	23.1418	22.8198	22.9279	22.8528	23.1606	23.0239	22.7093	22.8185	22.7386
sp|O75122-3|CLAP2_HUMAN	CLASP2	Isoform 3 of CLIP-associating protein 2 OS=Homo sapiens OX=9606 GN=CLASP2	-0.0781715	20.8375	0.0829952	0.160959	20.7593	0.125539	20.9985	0.00172703	20.8039	0.0445845	0.180278	-0.194546	0.0291179	20.8221	20.853	20.7855	20.7571	20.7354	21.0298	20.9671	20.7816	20.8393	20.7909
sp|O75128-2|COBL_HUMAN	COBL	Isoform 2 of Protein cordon-bleu OS=Homo sapiens OX=9606 GN=COBL	0.0323495	21.3792	0.601128	-0.392447	21.4115	0.0658692	20.9867	3.3e-05	20.6535	-0.758003	0.00084239	-0.333206	0.0102486	21.397	21.3614	21.4564	21.4312	21.347	21.0165	20.957	20.6806	20.65	20.63
sp|O75131|CPNE3_HUMAN	CPNE3	Copine-3 OS=Homo sapiens OX=9606 GN=CPNE3 PE=1 SV=1	0.147533	18.5528	0.0303035	0.32203	18.7003	0.0761987	18.8748	8.05e-05	19.0231	0.322831	0.00130059	0.148335	0.0406294	18.5356	18.57	18.6859	18.7291	18.6859	18.9071	18.8425	18.9952	19.0368	19.0374
sp|O75143-5|ATG13_HUMAN	ATG13	Isoform 5 of Autophagy-related protein 13 OS=Homo sapiens OX=9606 GN=ATG13	-0.402576	16.7837	0.0398007	-0.132849	16.3811	0.382494	16.6509	0.0101251	16.4693	0.0881766	0.311136	-0.181551	0.150467	16.6976	16.8698	16.4175	16.3266	16.3993	16.6692	16.6325	16.4872	16.559	16.3617
sp|O75146|HIP1R_HUMAN	HIP1R	Huntingtin-interacting protein 1-related protein OS=Homo sapiens OX=9606 GN=HIP1R PE=1 SV=2	-0.303224	20.6141	0.0149696	0.0390748	20.3109	0.490855	20.6532	5.41e-05	20.2655	-0.045442	0.0678773	-0.387741	0.00550434	20.579	20.6493	20.3153	20.3216	20.2958	20.655	20.6514	20.2701	20.2848	20.2415
sp|O75147|OBSL1_HUMAN	OBSL1	Obscurin-like protein 1 OS=Homo sapiens OX=9606 GN=OBSL1 PE=1 SV=4	-0.776504	15.2216	0.0246336	-0.0522095	14.4451	0.410574	15.1694	0.000583	14.4188	-0.0263698	0.845836	-0.750664	0.0146124	15.2481	15.1951	14.5652	14.4741	14.2961	15.196	15.1429	14.2926	14.4785	14.4852
sp|O75150|BRE1B_HUMAN	RNF40	E3 ubiquitin-protein ligase BRE1B OS=Homo sapiens OX=9606 GN=RNF40 PE=1 SV=5	-0.203356	21.4346	0.0308929	-0.0045259	21.2313	0.939713	21.4301	8.99e-05	20.8736	-0.357681	0.00288013	-0.556511	0.00792155	21.4094	21.4599	21.2072	21.2703	21.2163	21.4591	21.4011	20.9201	20.8707	20.8299
sp|O75151|PHF2_HUMAN	PHF2	Lysine-specific demethylase PHF2 OS=Homo sapiens OX=9606 GN=PHF2 PE=1 SV=4	-0.0131263	18.2317	0.829476	-0.0249878	18.2186	0.712423	18.2067	0.00073818	17.9362	-0.282354	0.0033175	-0.270492	0.0100595	18.2764	18.1869	18.217	18.2554	18.1832	18.2073	18.2061	17.9694	17.9323	17.9069
sp|O75152|ZC11A_HUMAN	ZC3H11A	Zinc finger CCCH domain-containing protein 11A OS=Homo sapiens OX=9606 GN=ZC3H11A PE=1 SV=3	0.25554	20.0485	0.0371394	0.116445	20.3041	0.25125	20.165	0.00051102	20.4202	0.116087	0.0188197	0.255182	0.00712424	20.0949	20.0021	20.3366	20.2618	20.3137	20.1471	20.1829	20.4216	20.4305	20.4084
sp|O75153|CLU_HUMAN	CLUH	Clustered mitochondria protein homolog OS=Homo sapiens OX=9606 GN=CLUH PE=1 SV=2	-0.310337	20.7845	0.0114257	0.286982	20.4742	0.046093	21.0715	9.34e-05	20.5208	0.0465846	0.378065	-0.550735	0.00968083	20.7793	20.7897	20.4713	20.5045	20.4467	21.0764	21.0666	20.4901	20.5919	20.4803
sp|O75154-3|RFIP3_HUMAN	RAB11FIP3	Isoform 3 of Rab11 family-interacting protein 3 OS=Homo sapiens OX=9606 GN=RAB11FIP3	-0.560821	13.3087	0.0147172	0.177709	12.7479	0.505949	13.4864	0.00162848	12.7676	0.0197316	0.797421	-0.718798	0.035316	13.3368	13.2807	12.6826	12.8072	12.7538	13.322	13.6509	12.6827	12.8325	12.7877
sp|O75157|T22D2_HUMAN	TSC22D2	TSC22 domain family protein 2 OS=Homo sapiens OX=9606 GN=TSC22D2 PE=1 SV=3	0.0405457	19.2158	0.662047	0.209548	19.2563	0.14569	19.4253	0.00743181	19.522	0.26572	0.0212107	0.0967175	0.190095	19.1628	19.2687	19.3119	19.1741	19.2829	19.4221	19.4285	19.5652	19.4506	19.5502
sp|O75164|KDM4A_HUMAN	KDM4A	Lysine-specific demethylase 4A OS=Homo sapiens OX=9606 GN=KDM4A PE=1 SV=2	-0.155623	17.0886	0.0829952	0.256933	16.9329	0.0606934	17.3455	0.00168926	17.0262	0.0932171	0.199596	-0.319339	0.0262169	17.106	17.0711	16.9875	16.9357	16.8756	17.3521	17.3389	16.9529	17.0871	17.0386
sp|O75165|DJC13_HUMAN	DNAJC13	DnaJ homolog subfamily C member 13 OS=Homo sapiens OX=9606 GN=DNAJC13 PE=1 SV=5	-0.0883044	22.2792	0.128289	-0.215479	22.1909	0.106559	22.0638	0.00073759	22.0444	-0.146497	0.00385363	-0.0193217	0.32719	22.3171	22.2413	22.2112	22.1907	22.1709	22.0574	22.0701	22.0246	22.0564	22.0523
sp|O75167-4|PHAR2_HUMAN	PHACTR2	Isoform 4 of Phosphatase and actin regulator 2 OS=Homo sapiens OX=9606 GN=PHACTR2	0.0971575	14.0231	0.475699	-0.451785	14.1203	0.0975722	13.5713	0.0008672	13.5279	-0.592342	0.00518666	-0.0433996	0.470162	14.0671	13.9791	14.2389	13.9954	14.1265	13.5138	13.6288	13.5303	13.5377	13.5158
sp|O75170|PP6R2_HUMAN	PPP6R2	Serine/threonine-protein phosphatase 6 regulatory subunit 2 OS=Homo sapiens OX=9606 GN=PPP6R2 PE=1 SV=2	-0.149475	17.6364	0.288347	-0.214038	17.4869	0.569764	17.4223	0.420686	17.653	0.166127	0.176868	0.23069	0.386255	17.6458	17.627	17.5615	17.3432	17.556	17.1817	17.663	17.5906	17.6274	17.741
sp|O75175|CNOT3_HUMAN	CNOT3	CCR4-NOT transcription complex subunit 3 OS=Homo sapiens OX=9606 GN=CNOT3 PE=1 SV=1	0.0722867	19.8324	0.301896	0.138915	19.9047	0.245091	19.9713	0.0959019	19.8429	-0.0617886	0.225896	-0.128417	0.104103	19.8866	19.7782	19.8921	19.8816	19.9403	19.9506	19.9919	19.8246	19.7999	19.9041
sp|O75179|ANR17_HUMAN	ANKRD17	Ankyrin repeat domain-containing protein 17 OS=Homo sapiens OX=9606 GN=ANKRD17 PE=1 SV=3	-0.275448	20.0711	0.00755361	0.155408	19.7956	0.159369	20.2265	0.00010251	19.8528	0.0571694	0.0464274	-0.373687	0.0118613	20.0703	20.0718	19.8056	19.8039	19.7773	20.2696	20.1834	19.8786	19.8447	19.835
sp|O75182|SIN3B_HUMAN	SIN3B	Paired amphipathic helix protein Sin3b OS=Homo sapiens OX=9606 GN=SIN3B PE=1 SV=2	-0.386039	17.971	0.0124395	-0.114445	17.585	0.163338	17.8566	4.59e-05	17.2224	-0.362603	0.00335254	-0.634197	0.0074563	18.0031	17.9389	17.5772	17.6139	17.5639	17.8617	17.8514	17.1613	17.2721	17.2338
sp|O75190|DNJB6_HUMAN	DNAJB6	DnaJ homolog subfamily B member 6 OS=Homo sapiens OX=9606 GN=DNAJB6 PE=1 SV=2	-0.305028	18.6281	0.00552461	-0.0182003	18.323	0.381846	18.6099	0.0003495	18.1089	-0.214112	0.0316068	-0.500939	0.0197146	18.6202	18.6359	18.323	18.3226	18.3236	18.6007	18.619	18.0623	18.2122	18.0522
sp|O75191|XYLB_HUMAN	XYLB	Xylulose kinase OS=Homo sapiens OX=9606 GN=XYLB PE=1 SV=3	0.245668	14.8386	0.17681	0.331171	15.0843	0.200378	15.1698	0.00785234	15.3357	0.251444	0.0286989	0.165941	0.0428343	14.7253	14.9519	15.0307	15.0325	15.1896	15.1555	15.1841	15.371	15.286	15.3501
sp|O75208|COQ9_HUMAN	COQ9	Ubiquinone biosynthesis protein COQ9, mitochondrial OS=Homo sapiens OX=9606 GN=COQ9 PE=1 SV=1	0.132585	19.8482	0.106434	-0.116692	19.9808	0.221776	19.7315	0.00506898	20.0034	0.0225549	0.678586	0.271832	0.0285058	19.8888	19.8077	19.9993	20.0094	19.9338	19.7139	19.7492	19.9776	20.07	19.9625
sp|O75223|GGCT_HUMAN	GGCT	Gamma-glutamylcyclotransferase OS=Homo sapiens OX=9606 GN=GGCT PE=1 SV=1	0.401296	20.3017	0.0158484	0.506345	20.703	0.0720257	20.808	6.41e-05	21.0732	0.370258	0.00202079	0.265208	0.0212548	20.255	20.3484	20.7193	20.6761	20.7135	20.8316	20.7844	21.0875	21.0238	21.1083
sp|O75251|NDUS7_HUMAN	NDUFS7	NADH dehydrogenase [ubiquinone] iron-sulfur protein 7, mitochondrial OS=Homo sapiens OX=9606 GN=NDUFS7 PE=1 SV=3	-0.114375	20.1238	0.315735	-0.109537	20.0094	0.448317	20.0143	0.27522	20.0042	-0.0052697	0.921695	-0.0101071	0.80837	20.2019	20.0457	20.0635	19.9346	20.0302	19.9753	20.0533	19.9903	20.0092	20.013
sp|O75306|NDUS2_HUMAN	NDUFS2	NADH dehydrogenase [ubiquinone] iron-sulfur protein 2, mitochondrial OS=Homo sapiens OX=9606 GN=NDUFS2 PE=1 SV=2	-0.0533687	23.1582	0.530693	-0.0493561	23.1048	0.658278	23.1088	0.321279	23.0592	-0.0456394	0.257764	-0.049652	0.215616	23.2301	23.0863	23.1494	23.0823	23.0827	23.0961	23.1216	23.0341	23.0957	23.0478
sp|O75312|ZPR1_HUMAN	ZPR1	Zinc finger protein ZPR1 OS=Homo sapiens OX=9606 GN=ZPR1 PE=1 SV=1	-0.0961255	19.136	0.329839	0.238638	19.0399	0.229406	19.3746	0.00129698	19.4262	0.386298	0.00069541	0.0515338	0.230819	19.0499	19.2221	19.0294	19.0674	19.0228	19.4109	19.3384	19.4306	19.414	19.434
sp|O75317|UBP12_HUMAN	USP12	Ubiquitin carboxyl-terminal hydrolase 12 OS=Homo sapiens OX=9606 GN=USP12 PE=1 SV=2	-0.220056	17.3324	0.0988403	-0.137147	17.1124	0.0631393	17.1953	0.0276035	16.8525	-0.259827	0.144907	-0.342736	0.14352	17.3214	17.3434	17.2151	17.0793	17.0427	17.1931	17.1975	16.7135	17.0642	16.7798
sp|O75319|DUS11_HUMAN	DUSP11	RNA/RNP complex-1-interacting phosphatase OS=Homo sapiens OX=9606 GN=DUSP11 PE=1 SV=2	-0.0433687	16.5398	0.0195985	-0.0378822	16.4964	0.313784	16.5019	0.0232668	16.3501	-0.146352	0.0667429	-0.151838	0.149588	16.5405	16.5392	16.4974	16.4895	16.5024	16.5222	16.4817	16.4354	16.3434	16.2715
sp|O75323|NIPS2_HUMAN	NIPSNAP2	Protein NipSnap homolog 2 OS=Homo sapiens OX=9606 GN=NIPSNAP2 PE=1 SV=1	-0.118999	18.961	0.301943	-0.443113	18.842	0.224788	18.5179	0.0483229	18.7866	-0.0554305	0.484513	0.268684	0.185001	19.0075	18.9145	18.895	18.7358	18.8953	18.3545	18.6814	18.7484	18.8406	18.7708
sp|O75330-3|HMMR_HUMAN	HMMR	Isoform 3 of Hyaluronan mediated motility receptor OS=Homo sapiens OX=9606 GN=HMMR	-0.177269	19.6967	0.055293	0.259304	19.5194	0.0807853	19.956	0.00016286	19.3793	-0.140136	0.0413958	-0.576708	0.00731095	19.7278	19.6656	19.5001	19.5683	19.49	19.9636	19.9484	19.3263	19.3872	19.4244
sp|O75340|PDCD6_HUMAN	PDCD6	Programmed cell death protein 6 OS=Homo sapiens OX=9606 GN=PDCD6 PE=1 SV=1	0.309442	22.9351	0.0259979	-0.134615	23.2445	0.261373	22.8005	0.00043134	23.0178	-0.226736	0.0035136	0.217321	0.0227555	22.9921	22.8781	23.2531	23.239	23.2415	22.782	22.819	23.0372	22.9731	23.0432
sp|O75347|TBCA_HUMAN	TBCA	Tubulin-specific chaperone A OS=Homo sapiens OX=9606 GN=TBCA PE=1 SV=3	0.0394139	19.5973	0.636829	0.468628	19.6367	0.099292	20.0659	0.00034323	20.0595	0.422789	0.00166223	-0.0064253	0.891509	19.5203	19.6742	19.6179	19.628	19.6641	20.0698	20.062	20.0124	20.1036	20.0623
sp|O75348|VATG1_HUMAN	ATP6V1G1	V-type proton ATPase subunit G 1 OS=Homo sapiens OX=9606 GN=ATP6V1G1 PE=1 SV=3	-0.327696	12.9641	0.0468975	-0.377175	12.6365	0.178742	12.587	0.206691	12.7852	0.148729	0.464652	0.198208	0.483984	13.0329	12.8954	12.6836	12.5752	12.6506	12.6812	12.4928	13.08	12.6885	12.587
sp|O75351|VPS4B_HUMAN	VPS4B	Vacuolar protein sorting-associated protein 4B OS=Homo sapiens OX=9606 GN=VPS4B PE=1 SV=2	0.247511	22.2704	0.0166187	0.291829	22.5179	0.0692549	22.5622	0.00041668	22.7056	0.187701	0.0158884	0.143384	0.0835949	22.2934	22.2474	22.5016	22.5459	22.5063	22.5463	22.5782	22.7082	22.6489	22.7597
sp|O75352|MPU1_HUMAN	MPDU1	Mannose-P-dolichol utilization defect 1 protein OS=Homo sapiens OX=9606 GN=MPDU1 PE=1 SV=2	-0.0036129	20.5943	0.966884	0.0111778	20.5906	0.931911	20.6054	0.0665788	20.8152	0.224549	0.0629261	0.209758	0.169549	20.5748	20.6137	20.6768	20.5269	20.5682	20.5241	20.6867	20.7206	20.9132	20.8118
sp|O75362|ZN217_HUMAN	ZNF217	Zinc finger protein 217 OS=Homo sapiens OX=9606 GN=ZNF217 PE=1 SV=1	-0.640467	18.3622	0.0251065	0.231635	17.7218	0.0844949	18.5939	0.00015371	17.7025	-0.0192327	0.845348	-0.891335	0.00606317	18.3524	18.3721	17.7826	17.7947	17.588	18.6233	18.5645	17.7011	17.7553	17.6512
sp|O75367|H2AY_HUMAN	H2AFY	Core histone macro-H2A.1 OS=Homo sapiens OX=9606 GN=H2AFY PE=1 SV=4	0.487604	22.4402	0.0386883	-0.115622	22.9278	0.521054	22.3246	0.00111597	22.664	-0.263777	0.00663772	0.339449	0.0151659	22.5519	22.3285	22.9692	22.9037	22.9105	22.3065	22.3427	22.7022	22.6091	22.6807
sp|O75368|SH3L1_HUMAN	SH3BGRL	SH3 domain-binding glutamic acid-rich-like protein OS=Homo sapiens OX=9606 GN=SH3BGRL PE=1 SV=1	0.473365	22.2937	0.00648742	0.192492	22.7671	0.0680493	22.4862	0.00051714	22.7355	-0.0315472	0.626346	0.249326	0.0616769	22.2803	22.3071	22.7777	22.7534	22.7701	22.4983	22.4741	22.7817	22.6384	22.7866
sp|O75369-8|FLNB_HUMAN	FLNB	Isoform 8 of Filamin-B OS=Homo sapiens OX=9606 GN=FLNB	0.0710089	26.3022	0.108701	-0.016665	26.3732	0.369629	26.2855	0.0353172	26.3479	-0.0252772	0.433021	0.0623968	0.115307	26.3122	26.2922	26.3458	26.4046	26.3693	26.2822	26.2889	26.3732	26.3151	26.3556
sp|O75376|NCOR1_HUMAN	NCOR1	Nuclear receptor corepressor 1 OS=Homo sapiens OX=9606 GN=NCOR1 PE=1 SV=2	0.0145447	21.5085	0.829083	-0.0705057	21.523	0.510781	21.438	0.0579262	21.2488	-0.27424	0.0643847	-0.18919	0.267405	21.5344	21.4826	21.5674	21.4573	21.5443	21.376	21.4999	21.199	21.1395	21.4078
sp|O75380|NDUS6_HUMAN	NDUFS6	NADH dehydrogenase [ubiquinone] iron-sulfur protein 6, mitochondrial OS=Homo sapiens OX=9606 GN=NDUFS6 PE=1 SV=1	-0.363743	18.0862	0.0163015	-0.156321	17.7225	0.102533	17.9299	0.00262798	17.66	-0.0624879	0.452632	-0.269909	0.0728541	18.0776	18.0948	17.7383	17.669	17.7602	17.9045	17.9552	17.6915	17.7381	17.5504
sp|O75381|PEX14_HUMAN	PEX14	Peroxisomal membrane protein PEX14 OS=Homo sapiens OX=9606 GN=PEX14 PE=1 SV=1	-0.138851	20.9481	0.0362933	-0.0846096	20.8092	0.301884	20.8635	0.0722842	20.8583	0.0490581	0.291119	-0.0051835	0.939476	20.9275	20.9687	20.8118	20.7834	20.8325	20.9018	20.8252	20.8383	20.9187	20.8179
sp|O75382|TRIM3_HUMAN	TRIM3	Tripartite motif-containing protein 3 OS=Homo sapiens OX=9606 GN=TRIM3 PE=1 SV=2	0.0774189	17.5787	0.38631	-0.130541	17.6561	0.236676	17.4481	0.0496959	17.4756	-0.180496	0.0704906	0.0274636	0.741321	17.5638	17.5936	17.6296	17.7474	17.5913	17.4987	17.3976	17.5042	17.5212	17.4013
sp|O75386-2|TULP3_HUMAN	TULP3	Isoform 2 of Tubby-related protein 3 OS=Homo sapiens OX=9606 GN=TULP3	-0.087397	17.9491	0.235234	-0.112527	17.8617	0.242358	17.8365	0.025578	17.7093	-0.152339	0.0722372	-0.12721	0.17589	17.9912	17.9069	17.8638	17.8142	17.907	17.8167	17.8563	17.6515	17.6815	17.7949
sp|O75390|CISY_HUMAN	CS	Citrate synthase, mitochondrial OS=Homo sapiens OX=9606 GN=CS PE=1 SV=2	-0.0401308	24.3837	0.365476	-0.125041	24.3436	0.241419	24.2587	0.0175584	24.455	0.111436	0.0433112	0.196347	0.0524702	24.41	24.3575	24.3729	24.3109	24.347	24.2144	24.303	24.4906	24.4077	24.4668
sp|O75391|SPAG7_HUMAN	SPAG7	Sperm-associated antigen 7 OS=Homo sapiens OX=9606 GN=SPAG7 PE=1 SV=2	0.0893767	17.8462	0.473707	0.446123	17.9355	0.122294	18.2923	0.00606927	18.1133	0.177749	0.0518044	-0.178997	0.0491972	17.756	17.9363	17.9257	17.8639	18.0171	18.3191	18.2654	18.1646	18.072	18.1033
sp|O75394|RM33_HUMAN	MRPL33	39S ribosomal protein L33, mitochondrial OS=Homo sapiens OX=9606 GN=MRPL33 PE=1 SV=1	-0.199684	17.0753	0.0695219	-0.0599539	16.8756	0.516469	17.0154	0.00359504	16.7895	-0.0860884	0.0957344	-0.225818	0.022484	17.1324	17.0182	16.882	16.9087	16.8362	17.0253	17.0054	16.8241	16.741	16.8035
sp|O75396|SC22B_HUMAN	SEC22B	Vesicle-trafficking protein SEC22b OS=Homo sapiens OX=9606 GN=SEC22B PE=1 SV=4	-0.01595	21.1611	0.749081	-0.131761	21.1452	0.211231	21.0294	0.0304773	21.1483	0.00312652	0.906855	0.118937	0.045919	21.2082	21.114	21.1499	21.1488	21.1368	21.0206	21.0381	21.1853	21.1396	21.1201
sp|O75398|DEAF1_HUMAN	DEAF1	Deformed epidermal autoregulatory factor 1 homolog OS=Homo sapiens OX=9606 GN=DEAF1 PE=1 SV=1	-0.113994	16.4812	0.277675	0.0979299	16.3672	0.551088	16.5791	0.135773	16.4145	0.0473148	0.517634	-0.16461	0.193896	16.4469	16.5154	16.3624	16.4553	16.2839	16.6779	16.4803	16.4024	16.462	16.3791
sp|O75400|PR40A_HUMAN	PRPF40A	Pre-mRNA-processing factor 40 homolog A OS=Homo sapiens OX=9606 GN=PRPF40A PE=1 SV=2	0.239067	22.5576	0.0672498	-0.13185	22.7967	0.285558	22.4257	0.00166455	22.5861	-0.210593	0.00773696	0.160324	0.0107939	22.6215	22.4937	22.8494	22.7836	22.757	22.427	22.4245	22.6059	22.5664	22.5859
sp|O75410-2|TACC1_HUMAN	TACC1	Isoform 2 of Transforming acidic coiled-coil-containing protein 1 OS=Homo sapiens OX=9606 GN=TACC1	-0.352497	20.6095	0.0583261	-0.204953	20.257	0.163338	20.4045	0.0208095	20.3367	0.0796851	0.407697	-0.0678583	0.440976	20.6215	20.5975	20.2608	20.363	20.1472	20.3476	20.4615	20.2663	20.3887	20.355
sp|O75414|NDK6_HUMAN	NME6	Nucleoside diphosphate kinase 6 OS=Homo sapiens OX=9606 GN=NME6 PE=1 SV=3	-0.247898	17.6614	0.0302178	0.0322195	17.4135	0.600433	17.6936	0.00148427	17.5237	0.110171	0.0454753	-0.169946	0.0351516	17.6702	17.6526	17.4711	17.3885	17.3809	17.6549	17.7323	17.5026	17.5332	17.5353
sp|O75417|DPOLQ_HUMAN	POLQ	DNA polymerase theta OS=Homo sapiens OX=9606 GN=POLQ PE=1 SV=2	-0.898986	12.3767	0.0700954	0.0601963	11.4777	0.891365	12.4369	0.00255342	11.0282	-0.449496	0.082997	-1.40868	0.0199618	12.5642	12.1891	11.3826	11.2963	11.7542	12.6542	12.2196	11.0448	11.1536	10.8862
sp|O75419-3|CDC45_HUMAN	CDC45	Isoform 3 of Cell division control protein 45 homolog OS=Homo sapiens OX=9606 GN=CDC45	0.0623173	21.4744	0.37432	0.199248	21.5367	0.227197	21.6737	0.00889077	21.4041	-0.132673	0.0116911	-0.269604	0.0254595	21.4148	21.534	21.5652	21.5266	21.5184	21.6246	21.7227	21.3749	21.4052	21.4321
sp|O75420|GGYF1_HUMAN	GIGYF1	GRB10-interacting GYF protein 1 OS=Homo sapiens OX=9606 GN=GIGYF1 PE=1 SV=2	0.232372	16.5524	0.0658915	0.0376722	16.7848	0.319628	16.5901	0.00641118	16.5889	-0.195962	0.026637	-0.001263	0.954321	16.5651	16.5398	16.7842	16.7096	16.8607	16.6063	16.574	16.5778	16.6042	16.5846
sp|O75431|MTX2_HUMAN	MTX2	Metaxin-2 OS=Homo sapiens OX=9606 GN=MTX2 PE=1 SV=1	0.077416	18.01	0.591759	-0.368031	18.0874	0.178742	17.6419	0.0031942	17.6208	-0.466601	0.00593366	-0.0211539	0.738693	18.1125	17.9074	18.1426	17.9778	18.1418	17.5925	17.6913	17.5766	17.6378	17.6479
sp|O75436|VP26A_HUMAN	VPS26A	Vacuolar protein sorting-associated protein 26A OS=Homo sapiens OX=9606 GN=VPS26A PE=1 SV=2	0.202818	21.9836	0.0258201	0.182158	22.1864	0.0579145	22.1658	0.00024705	22.3827	0.19628	0.00990104	0.216941	0.0197579	21.9817	21.9855	22.1545	22.1772	22.2276	22.1774	22.1542	22.4086	22.3399	22.3996
sp|O75438-2|NDUB1_HUMAN	NDUFB1	Isoform 2 of NADH dehydrogenase [ubiquinone] 1 beta subcomplex subunit 1 OS=Homo sapiens OX=9606 GN=NDUFB1	-0.164468	18.3603	0.242352	-0.0754895	18.1958	0.684559	18.2848	0.0799353	17.8631	-0.332645	0.158125	-0.421623	0.19712	18.4738	18.2467	18.2344	18.1536	18.1993	18.3297	18.2398	17.5857	18.1353	17.8684
sp|O75439|MPPB_HUMAN	PMPCB	Mitochondrial-processing peptidase subunit beta OS=Homo sapiens OX=9606 GN=PMPCB PE=1 SV=2	-0.0771472	23.2409	0.159297	-0.0822482	23.1638	0.224757	23.1587	0.106477	23.2124	0.0485858	0.198148	0.0536868	0.197008	23.2644	23.2175	23.1586	23.2019	23.1309	23.1798	23.1376	23.2177	23.2378	23.1816
sp|O75446|SAP30_HUMAN	SAP30	Histone deacetylase complex subunit SAP30 OS=Homo sapiens OX=9606 GN=SAP30 PE=1 SV=1	0.238209	20.0703	0.106498	0.181514	20.3085	0.295814	20.2518	0.0358323	20.2148	-0.0936992	0.0671934	-0.0370046	0.146322	20.1614	19.9793	20.3472	20.3258	20.2526	20.2435	20.2601	20.2005	20.2358	20.2081
sp|O75448|MED24_HUMAN	MED24	Mediator of RNA polymerase II transcription subunit 24 OS=Homo sapiens OX=9606 GN=MED24 PE=1 SV=1	-0.0390598	19.734	0.594705	0.0761234	19.6949	0.0623602	19.8101	0.0451435	19.6112	-0.0836681	0.266809	-0.198851	0.0528745	19.7374	19.7305	19.7765	19.6608	19.6473	19.815	19.8051	19.5747	19.6832	19.5758
sp|O75449|KTNA1_HUMAN	KATNA1	Katanin p60 ATPase-containing subunit A1 OS=Homo sapiens OX=9606 GN=KATNA1 PE=1 SV=1	-0.159278	20.1308	0.0590999	0.121017	19.9715	0.15667	20.2518	0.00091429	20.1344	0.162903	0.00885167	-0.117393	0.0182997	20.1024	20.1593	19.9431	19.9537	20.0178	20.2353	20.2684	20.1218	20.1375	20.1441
sp|O75461|E2F6_HUMAN	E2F6	Transcription factor E2F6 OS=Homo sapiens OX=9606 GN=E2F6 PE=1 SV=1	0.0336607	15.5298	0.0477766	0.115246	15.5635	0.31113	15.6451	0.0111235	15.2933	-0.270193	0.0312864	-0.351778	0.0692149	15.538	15.5217	15.5678	15.5593	15.5634	15.5845	15.7056	15.2174	15.2399	15.4226
sp|O75475|PSIP1_HUMAN	PSIP1	PC4 and SFRS1-interacting protein OS=Homo sapiens OX=9606 GN=PSIP1 PE=1 SV=1	0.0606252	23.6053	0.35115	-0.4366	23.666	0.059184	23.1687	0.00016675	23.0667	-0.599225	0.0025811	-0.102	0.224472	23.6343	23.5764	23.7204	23.6603	23.6171	23.1672	23.1702	23.0691	23.1389	22.9921
sp|O75477|ERLN1_HUMAN	ERLIN1	Erlin-1 OS=Homo sapiens OX=9606 GN=ERLIN1 PE=1 SV=2	-0.176985	20.7373	0.0314336	-0.260408	20.5603	0.046093	20.4769	0.00703929	20.4947	-0.0656028	0.300813	0.0178203	0.806402	20.7388	20.7358	20.5297	20.602	20.5492	20.4766	20.4772	20.4885	20.5689	20.4267
sp|O75478|TAD2A_HUMAN	TADA2A	Transcriptional adapter 2-alpha OS=Homo sapiens OX=9606 GN=TADA2A PE=1 SV=3	-0.329115	16.5022	0.103789	0.0535595	16.1731	0.334334	16.5557	0.00295415	16.0538	-0.119307	0.291692	-0.501981	0.00674846	16.4748	16.5295	16.2501	16.0134	16.2557	16.5423	16.5692	16.0591	16.0147	16.0875
sp|O75489|NDUS3_HUMAN	NDUFS3	NADH dehydrogenase [ubiquinone] iron-sulfur protein 3, mitochondrial OS=Homo sapiens OX=9606 GN=NDUFS3 PE=1 SV=1	-0.162027	19.7562	0.0841193	-0.0486686	19.5942	0.620595	19.7076	0.0270224	19.5964	0.00216203	0.955795	-0.111196	0.109311	19.7979	19.7145	19.6383	19.5965	19.5478	19.6593	19.7558	19.5922	19.617	19.5799
sp|O75494|SRS10_HUMAN	SRSF10	Serine/arginine-rich splicing factor 10 OS=Homo sapiens OX=9606 GN=SRSF10 PE=1 SV=1	-0.135135	22.3367	0.0258522	-0.180817	22.2016	0.0999837	22.1559	0.00171295	21.9956	-0.205923	0.0176059	-0.160241	0.0998538	22.3294	22.344	22.1813	22.2279	22.1955	22.1268	22.185	21.9829	22.0658	21.9382
sp|O75496|GEMI_HUMAN	GMNN	Geminin OS=Homo sapiens OX=9606 GN=GMNN PE=1 SV=1	0.106782	18.4244	0.281751	0.346608	18.5312	0.111528	18.771	0.00338304	18.2099	-0.321363	0.0278954	-0.56119	0.0238418	18.3973	18.4515	18.498	18.626	18.4697	18.7114	18.8307	18.0975	18.263	18.2691
sp|O75503|CLN5_HUMAN	CLN5	Ceroid-lipofuscinosis neuronal protein 5 OS=Homo sapiens OX=9606 GN=CLN5 PE=1 SV=2	-0.389766	18.8416	0.0121949	-0.534903	18.4518	0.0642109	18.3066	1.04e-05	17.5636	-0.888138	0.00052814	-0.743001	0.00644903	18.8239	18.8592	18.4879	18.4517	18.4157	18.2658	18.3475	17.5376	17.603	17.5503
sp|O75521|ECI2_HUMAN	ECI2	Enoyl-CoA delta isomerase 2, mitochondrial OS=Homo sapiens OX=9606 GN=ECI2 PE=1 SV=4	-0.0950437	20.4175	0.140492	-0.0580468	20.3225	0.516469	20.3595	0.0889441	20.4499	0.127461	0.0496014	0.0904638	0.24622	20.4229	20.4121	20.3089	20.2822	20.3763	20.3036	20.4153	20.4911	20.4087	20.4499
sp|O75525|KHDR3_HUMAN	KHDRBS3	KH domain-containing, RNA-binding, signal transduction-associated protein 3 OS=Homo sapiens OX=9606 GN=KHDRBS3 PE=1 SV=1	0.0748616	15.4059	0.490943	0.00483365	15.4808	0.947135	15.4108	0.0966718	15.2762	-0.204616	0.0801389	-0.134587	0.179586	15.366	15.4458	15.5911	15.4272	15.4241	15.4352	15.3863	15.2593	15.3634	15.2059
sp|O75528|TADA3_HUMAN	TADA3	Transcriptional adapter 3 OS=Homo sapiens OX=9606 GN=TADA3 PE=1 SV=1	-0.229158	19.0141	0.0505885	0.0138059	18.7849	0.636533	19.0279	0.00151753	18.652	-0.13292	0.10751	-0.375884	0.0199748	19.0089	19.0192	18.8356	18.7122	18.807	19.0462	19.0096	18.5778	18.7029	18.6754
sp|O75529|TAF5L_HUMAN	TAF5L	TAF5-like RNA polymerase II p300/CBP-associated factor-associated factor 65 kDa subunit 5L OS=Homo sapiens OX=9606 GN=TAF5L PE=1 SV=1	0.107178	17.0737	0.223436	0.139426	17.1808	0.164124	17.2131	0.0260565	17.0448	-0.13599	0.0558363	-0.168238	0.0237096	17.1127	17.0346	17.2381	17.1131	17.1913	17.2048	17.2214	17.083	17.0257	17.0259
sp|O75530-2|EED_HUMAN	EED	Isoform 2 of Polycomb protein EED OS=Homo sapiens OX=9606 GN=EED	-0.240327	21.1836	0.0483558	0.0226847	20.9433	0.323897	21.2063	0.00051249	20.793	-0.150339	0.0543629	-0.413351	0.00867382	21.1943	21.1729	20.9699	20.8688	20.9911	21.1998	21.2128	20.7485	20.8329	20.7975
sp|O75531|BAF_HUMAN	BANF1	Barrier-to-autointegration factor OS=Homo sapiens OX=9606 GN=BANF1 PE=1 SV=1	0.263176	21.8241	0.243099	0.456142	22.0873	0.246067	22.2803	0.0836511	22.317	0.229641	0.206098	0.0366752	0.87011	22.0026	21.6457	22.0825	22.1639	22.0155	22.2115	22.349	22.3057	22.1148	22.5304
sp|O75533|SF3B1_HUMAN	SF3B1	Splicing factor 3B subunit 1 OS=Homo sapiens OX=9606 GN=SF3B1 PE=1 SV=3	-0.0258048	23.4077	0.362308	-0.123693	23.3819	0.046093	23.284	0.00013903	23.1095	-0.272397	0.00257537	-0.174509	0.0198026	23.407	23.4084	23.408	23.356	23.3816	23.2845	23.2834	23.1083	23.1415	23.0786
sp|O75534-3|CSDE1_HUMAN	CSDE1	Isoform 3 of Cold shock domain-containing protein E1 OS=Homo sapiens OX=9606 GN=CSDE1	-0.788689	23.2558	0.00755361	0.100571	22.4672	0.172933	23.3564	1.25e-05	22.5219	0.054782	0.231069	-0.834478	0.00550434	23.2315	23.2802	22.4305	22.493	22.478	23.374	23.3389	22.4944	22.575	22.4964
sp|O75554|WBP4_HUMAN	WBP4	WW domain-binding protein 4 OS=Homo sapiens OX=9606 GN=WBP4 PE=1 SV=1	0.140528	16.7808	0.23497	0.0967373	16.9214	0.595031	16.8776	0.438449	16.8798	-0.0415401	0.551448	0.0022511	0.984778	16.6851	16.8766	16.9574	16.9058	16.9009	16.9454	16.8098	16.7931	16.9653	16.8811
sp|O75564-2|JERKY_HUMAN	JRK	Isoform 2 of Jerky protein homolog OS=Homo sapiens OX=9606 GN=JRK	-0.546658	13.2349	0.128289	0.504959	12.6882	0.289141	13.7399	0.00324186	12.4311	-0.257192	0.206688	-1.30881	0.0188823	13.4798	12.99	12.702	12.5787	12.784	13.6994	13.7803	12.1708	12.5598	12.5625
sp|O75569|PRKRA_HUMAN	PRKRA	Interferon-inducible double-stranded RNA-dependent protein kinase activator A OS=Homo sapiens OX=9606 GN=PRKRA PE=1 SV=1	0.109593	18.7556	0.0883514	-0.290863	18.8652	0.0526311	18.4648	0.00032873	18.4958	-0.369434	0.00438732	0.0310225	0.597103	18.7615	18.7498	18.8706	18.8204	18.9047	18.4541	18.4754	18.4702	18.4561	18.5611
sp|O75570-2|RF1M_HUMAN	MTRF1	Isoform 2 of Peptide chain release factor 1, mitochondrial OS=Homo sapiens OX=9606 GN=MTRF1	-0.0837916	12.8008	0.729323	-0.356791	12.717	0.310663	12.444	0.387122	12.4401	-0.276921	0.373137	-0.0039223	0.992544	12.7969	12.8047	12.6433	12.9778	12.5299	12.6328	12.2552	12.5793	12.6744	12.0666
sp|O75575|RPC9_HUMAN	CRCP	DNA-directed RNA polymerase III subunit RPC9 OS=Homo sapiens OX=9606 GN=CRCP PE=1 SV=1	0.0353608	14.6139	0.258291	0.125359	14.6493	0.104478	14.7393	0.092312	14.6911	0.0418372	0.413274	-0.048161	0.467109	14.6338	14.5941	14.6279	14.6588	14.6612	14.7302	14.7484	14.7255	14.6175	14.7304
sp|O75581|LRP6_HUMAN	LRP6	Low-density lipoprotein receptor-related protein 6 OS=Homo sapiens OX=9606 GN=LRP6 PE=1 SV=2	-0.255503	16.3605	0.0152225	0.104928	16.105	0.0777098	16.4654	5.54e-05	15.783	-0.32199	0.00520095	-0.682421	0.00738928	16.3484	16.3726	16.0707	16.1206	16.1237	16.4629	16.468	15.7879	15.84	15.7211
sp|O75582|KS6A5_HUMAN	RPS6KA5	Ribosomal protein S6 kinase alpha-5 OS=Homo sapiens OX=9606 GN=RPS6KA5 PE=1 SV=1	0.855669	17.0367	0.0100193	0.262697	17.8924	0.137375	17.2994	0.0001	17.8363	-0.0560837	0.400095	0.536888	0.0139195	17.0542	17.0192	17.8899	17.9643	17.8228	17.3595	17.2393	17.8087	17.8935	17.8066
sp|O75592|MYCB2_HUMAN	MYCBP2	E3 ubiquitin-protein ligase MYCBP2 OS=Homo sapiens OX=9606 GN=MYCBP2 PE=1 SV=4	0.16977	21.3077	0.0296213	0.131468	21.4775	0.0472996	21.4392	0.00097757	21.5344	0.0569093	0.131167	0.0952122	0.0426801	21.3099	21.3055	21.5073	21.4849	21.4402	21.442	21.4364	21.5038	21.5496	21.5498
sp|O75600-2|KBL_HUMAN	GCAT	Isoform 2 of 2-amino-3-ketobutyrate coenzyme A ligase, mitochondrial OS=Homo sapiens OX=9606 GN=GCAT	-0.142561	16.5624	0.454652	-0.0276639	16.4198	0.90212	16.5347	0.681216	16.5	0.0801855	0.561636	-0.0347116	0.816279	16.67	16.4547	16.5373	16.2577	16.4645	16.4376	16.6318	16.3829	16.5175	16.5997
sp|O75608|LYPA1_HUMAN	LYPLA1	Acyl-protein thioesterase 1 OS=Homo sapiens OX=9606 GN=LYPLA1 PE=1 SV=1	0.216077	21.0203	0.0276416	0.34657	21.2364	0.0793291	21.3669	0.00026196	21.5486	0.312236	0.00464942	0.181742	0.0608863	21.0032	21.0375	21.2094	21.2198	21.28	21.4051	21.3287	21.5363	21.5077	21.6019
sp|O75616|ERAL1_HUMAN	ERAL1	GTPase Era, mitochondrial OS=Homo sapiens OX=9606 GN=ERAL1 PE=1 SV=2	-0.19967	20.3061	0.0219063	-0.221144	20.1064	0.0654476	20.0849	0.00027522	19.9437	-0.162722	0.0112783	-0.141249	0.0390427	20.3216	20.2906	20.1354	20.0777	20.1061	20.0961	20.0737	19.9602	19.9684	19.9024
sp|O75629|CREG1_HUMAN	CREG1	Protein CREG1 OS=Homo sapiens OX=9606 GN=CREG1 PE=1 SV=1	-0.0714276	16.0535	0.875393	0.408338	15.9821	0.375778	16.4619	0.455058	15.9425	-0.0396171	0.925636	-0.519382	0.268822	16.2242	15.8829	16.2447	15.5316	16.17	16.2592	16.6646	16.0219	15.5364	16.2692
sp|O75643|U520_HUMAN	SNRNP200	U5 small nuclear ribonucleoprotein 200 kDa helicase OS=Homo sapiens OX=9606 GN=SNRNP200 PE=1 SV=2	-0.135522	24.2597	0.0179537	-0.0271316	24.1242	0.612182	24.2326	0.0003004	23.9039	-0.220293	0.00535036	-0.328684	0.0171714	24.2549	24.2645	24.1299	24.1033	24.1394	24.2669	24.1983	23.9158	23.9389	23.857
sp|O75648|MTU1_HUMAN	TRMU	Mitochondrial tRNA-specific 2-thiouridylase 1 OS=Homo sapiens OX=9606 GN=TRMU PE=1 SV=2	0.113613	18.0047	0.344525	-0.13504	18.1183	0.469586	17.8697	0.0304432	18.127	0.00871385	0.780888	0.257366	0.0238234	17.8961	18.1133	18.1175	18.1041	18.1334	17.9058	17.8336	18.1627	18.1311	18.0873
sp|O75663|TIPRL_HUMAN	TIPRL	TIP41-like protein OS=Homo sapiens OX=9606 GN=TIPRL PE=1 SV=2	0.151528	21.7017	0.117634	0.430917	21.8532	0.099292	22.1326	0.00047925	22.1814	0.328197	0.00284597	0.0488078	0.381313	21.6324	21.771	21.843	21.86	21.8567	22.1476	22.1176	22.2081	22.1228	22.2134
sp|O75665|OFD1_HUMAN	OFD1	Oral-facial-digital syndrome 1 protein OS=Homo sapiens OX=9606 GN=OFD1 PE=1 SV=1	0.341276	18.8485	0.0119753	0.113869	19.1898	0.194235	18.9624	6.69e-05	19.2587	0.0688672	0.0167324	0.296275	0.00774897	18.8203	18.8768	19.2078	19.1692	19.1924	18.9875	18.9373	19.272	19.2541	19.25
sp|O75674|TM1L1_HUMAN	TOM1L1	TOM1-like protein 1 OS=Homo sapiens OX=9606 GN=TOM1L1 PE=1 SV=2	-0.246844	19.0341	0.0432627	-0.0997022	18.7872	0.338384	18.9344	0.00055149	18.4811	-0.30615	0.00953716	-0.453292	0.0178528	18.9831	19.0851	18.8293	18.7762	18.7562	18.9081	18.9607	18.4659	18.418	18.5594
sp|O75676|KS6A4_HUMAN	RPS6KA4	Ribosomal protein S6 kinase alpha-4 OS=Homo sapiens OX=9606 GN=RPS6KA4 PE=1 SV=1	0.0234546	20.2	0.814614	0.178525	20.2235	0.13241	20.3786	0.0209312	20.0838	-0.139655	0.129047	-0.294725	0.0251875	20.1944	20.2056	20.2292	20.1264	20.3149	20.3379	20.4192	20.0327	20.1238	20.0949
sp|O75683|SURF6_HUMAN	SURF6	Surfeit locus protein 6 OS=Homo sapiens OX=9606 GN=SURF6 PE=1 SV=3	0.115809	20.6956	0.12803	0.0670446	20.8114	0.346173	20.7626	0.00247943	20.9822	0.170807	0.0202952	0.219572	0.0244695	20.7307	20.6605	20.8618	20.7917	20.7808	20.7808	20.7445	20.9998	21.0121	20.9348
sp|O75688|PPM1B_HUMAN	PPM1B	Protein phosphatase 1B OS=Homo sapiens OX=9606 GN=PPM1B PE=1 SV=1	0.15735	18.6734	0.0544093	0.343655	18.8308	0.0882248	19.0171	0.00026441	19.2156	0.38487	0.00314999	0.198565	0.0578058	18.6425	18.7044	18.8169	18.8055	18.8699	18.9798	19.0543	19.212	19.1638	19.2712
sp|O75691|UTP20_HUMAN	UTP20	Small subunit processome component 20 homolog OS=Homo sapiens OX=9606 GN=UTP20 PE=1 SV=3	-0.0498826	23.2197	0.21449	0.06478	23.1699	0.0675884	23.2845	0.0330742	23.2621	0.092261	0.0763281	-0.0224016	0.613483	23.2152	23.2243	23.1911	23.1315	23.1869	23.2807	23.2884	23.2455	23.3118	23.2291
sp|O75694|NU155_HUMAN	NUP155	Nuclear pore complex protein Nup155 OS=Homo sapiens OX=9606 GN=NUP155 PE=1 SV=1	-0.175313	21.4963	0.0468975	0.103275	21.3209	0.187505	21.5995	0.00074351	21.355	0.0340685	0.320885	-0.24452	0.00987557	21.5283	21.4642	21.3369	21.281	21.3449	21.5906	21.6085	21.3327	21.3844	21.3479
sp|O75695|XRP2_HUMAN	RP2	Protein XRP2 OS=Homo sapiens OX=9606 GN=RP2 PE=1 SV=4	0.100382	19.3541	0.188588	-0.259488	19.4544	0.140515	19.0946	0.00136671	19.0729	-0.381502	0.0048477	-0.0216317	0.784972	19.4049	19.3033	19.4739	19.4761	19.4134	19.0563	19.1329	19.0028	19.1383	19.0777
sp|O75717|WDHD1_HUMAN	WDHD1	WD repeat and HMG-box DNA-binding protein 1 OS=Homo sapiens OX=9606 GN=WDHD1 PE=1 SV=1	-0.0489917	20.5221	0.246531	0.0179887	20.4731	0.834929	20.5401	0.00181147	20.1976	-0.275479	0.00831158	-0.342459	0.0321316	20.4965	20.5477	20.4784	20.4959	20.4451	20.591	20.4891	20.159	20.2718	20.1621
sp|O75718|CRTAP_HUMAN	CRTAP	Cartilage-associated protein OS=Homo sapiens OX=9606 GN=CRTAP PE=1 SV=1	-0.365331	21.8216	0.0244478	-0.258944	21.4563	0.15214	21.5627	0.00051952	21.2087	-0.247661	0.0128557	-0.354047	0.0268255	21.8776	21.7656	21.4905	21.4545	21.424	21.5234	21.602	21.186	21.2828	21.1572
sp|O75746|CMC1_HUMAN	SLC25A12	Calcium-binding mitochondrial carrier protein Aralar1 OS=Homo sapiens OX=9606 GN=SLC25A12 PE=1 SV=2	-0.0448093	22.9182	0.385439	-0.318376	22.8733	0.055841	22.5998	0.00044953	22.6476	-0.22572	0.00846495	0.0478466	0.237986	22.9201	22.9162	22.9073	22.8187	22.894	22.5824	22.6172	22.6147	22.6772	22.6509
sp|O75781|PALM_HUMAN	PALM	Paralemmin-1 OS=Homo sapiens OX=9606 GN=PALM PE=1 SV=2	0.10455	17.6314	0.38705	-0.650573	17.7359	0.0830535	16.9808	0.00012348	16.8531	-0.882844	0.00133382	-0.127721	0.117719	17.7133	17.5494	17.7666	17.7921	17.6491	16.9613	17.0003	16.7991	16.9159	16.8441
sp|O75787|RENR_HUMAN	ATP6AP2	Renin receptor OS=Homo sapiens OX=9606 GN=ATP6AP2 PE=1 SV=2	-0.611361	20.8018	0.0327026	-0.063325	20.1904	0.618152	20.7384	0.0020949	20.2145	0.0240717	0.846243	-0.523964	0.0305023	20.8282	20.7753	20.1577	20.3338	20.0797	20.8165	20.6604	20.1349	20.3176	20.1909
sp|O75792|RNH2A_HUMAN	RNASEH2A	Ribonuclease H2 subunit A OS=Homo sapiens OX=9606 GN=RNASEH2A PE=1 SV=2	-0.0499819	19.552	0.594021	0.179604	19.502	0.0654689	19.7316	0.00267939	19.3475	-0.154518	0.0733367	-0.384103	0.0051363	19.5417	19.5623	19.4879	19.4197	19.5985	19.7199	19.7434	19.3408	19.3565	19.3452
sp|O75794|CD123_HUMAN	CDC123	Cell division cycle protein 123 homolog OS=Homo sapiens OX=9606 GN=CDC123 PE=1 SV=1	-0.67493	19.8306	0.01143	0.614028	19.1557	0.0721302	20.4446	3.64e-05	19.2867	0.131077	0.109098	-1.15788	0.00674846	19.8087	19.8525	19.0861	19.2015	19.1793	20.3848	20.5045	19.2979	19.3484	19.2139
sp|O75808|CAN15_HUMAN	CAPN15	Calpain-15 OS=Homo sapiens OX=9606 GN=CAPN15 PE=1 SV=1	0.0772474	13.5778	0.469499	0.343234	13.6551	0.175637	13.9211	0.143545	13.6707	0.0156127	0.917555	-0.250374	0.24851	13.6487	13.507	13.6937	13.5713	13.7003	13.8445	13.9977	13.563	13.5732	13.8758
sp|O75815|BCAR3_HUMAN	BCAR3	Breast cancer anti-estrogen resistance protein 3 OS=Homo sapiens OX=9606 GN=BCAR3 PE=1 SV=1	0.0902325	18.9176	0.108173	0.382137	19.0078	0.0478674	19.2997	8.2e-05	19.2146	0.206854	0.00450564	-0.0850504	0.0147462	18.9139	18.9212	19.0106	18.967	19.0457	19.3097	19.2896	19.2222	19.2064	19.2153
sp|O75817|POP7_HUMAN	POP7	Ribonuclease P protein subunit p20 OS=Homo sapiens OX=9606 GN=POP7 PE=1 SV=2	0.0810923	19.4757	0.555518	-0.0192666	19.5568	0.855183	19.4564	0.498357	19.4458	-0.110967	0.301783	-0.0106077	0.893936	19.5178	19.4335	19.6888	19.4391	19.5425	19.4007	19.5121	19.4554	19.494	19.388
sp|O75818|RPP40_HUMAN	RPP40	Ribonuclease P protein subunit p40 OS=Homo sapiens OX=9606 GN=RPP40 PE=1 SV=3	0.0364442	19.5946	0.712437	0.113332	19.6311	0.198003	19.708	0.63315	19.6981	0.0669977	0.613272	-0.0098905	0.949834	19.5671	19.6222	19.6585	19.7056	19.5291	19.7348	19.6811	19.6094	19.8689	19.6159
sp|O75821|EIF3G_HUMAN	EIF3G	Eukaryotic translation initiation factor 3 subunit G OS=Homo sapiens OX=9606 GN=EIF3G PE=1 SV=2	0.0311079	20.8665	0.778581	0.201118	20.8976	0.439083	21.0676	0.140939	21.0827	0.185128	0.0447384	0.0151179	0.919106	20.9669	20.7661	20.9364	20.8761	20.8801	20.948	21.1871	21.0321	21.0384	21.1776
sp|O75822|EIF3J_HUMAN	EIF3J	Eukaryotic translation initiation factor 3 subunit J OS=Homo sapiens OX=9606 GN=EIF3J PE=1 SV=2	-0.0749433	23.6939	0.405993	0.0188436	23.6189	0.871031	23.7127	0.0164616	23.8446	0.225662	0.00655408	0.131876	0.0447214	23.6189	23.7689	23.5754	23.6445	23.637	23.7272	23.6983	23.8679	23.8044	23.8615
sp|O75828|CBR3_HUMAN	CBR3	Carbonyl reductase [NADPH] 3 OS=Homo sapiens OX=9606 GN=CBR3 PE=1 SV=3	0.424963	19.4754	0.0225283	0.450469	19.9003	0.0673985	19.9258	0.00028544	20.1954	0.295121	0.0140045	0.269614	0.037444	19.4439	19.5068	19.9626	19.9029	19.8354	19.9525	19.8992	20.1967	20.1298	20.2598
sp|O75832|PSD10_HUMAN	PSMD10	26S proteasome non-ATPase regulatory subunit 10 OS=Homo sapiens OX=9606 GN=PSMD10 PE=1 SV=1	0.0952773	20.5808	0.0641207	0.498477	20.6761	0.0544043	21.0793	2.1e-05	21.1271	0.450963	0.00090851	0.0477639	0.212737	20.5646	20.597	20.7018	20.6492	20.6774	21.0944	21.0643	21.1039	21.1171	21.1603
sp|O75843|AP1G2_HUMAN	AP1G2	AP-1 complex subunit gamma-like 2 OS=Homo sapiens OX=9606 GN=AP1G2 PE=1 SV=1	0.202722	16.58	0.194273	-0.248034	16.7827	0.225094	16.332	0.00460907	16.3128	-0.469912	0.00959155	-0.0191562	0.837754	16.6545	16.5056	16.8952	16.6907	16.7623	16.2726	16.3914	16.3595	16.2327	16.3462
sp|O75844|FACE1_HUMAN	ZMPSTE24	CAAX prenyl protease 1 homolog OS=Homo sapiens OX=9606 GN=ZMPSTE24 PE=1 SV=2	-0.154578	22.2162	0.0925904	0.11011	22.0616	0.30728	22.3263	0.00310222	22.4028	0.341165	0.00664887	0.0764762	0.33925	22.2738	22.1585	22.0879	22.0476	22.0492	22.3238	22.3287	22.3932	22.4822	22.3329
sp|O75845|SC5D_HUMAN	SC5D	Lathosterol oxidase OS=Homo sapiens OX=9606 GN=SC5D PE=1 SV=2	-0.176396	18.9936	0.251504	-1.63039	18.8172	0.0483851	17.3632	1.82e-05	16.8688	-1.94842	0.00084239	-0.494421	0.025882	19.0206	18.9666	18.8899	18.8946	18.6671	17.4058	17.3206	16.7967	16.9778	16.8319
sp|O75864|PPR37_HUMAN	PPP1R37	Protein phosphatase 1 regulatory subunit 37 OS=Homo sapiens OX=9606 GN=PPP1R37 PE=1 SV=4	-0.17708	17.6208	0.0194699	-0.23143	17.4437	0.0722834	17.3894	0.00428761	17.2639	-0.179821	0.053021	-0.125471	0.228918	17.6038	17.6378	17.4634	17.4452	17.4226	17.3723	17.4065	17.2774	17.1681	17.3463
sp|O75874|IDHC_HUMAN	IDH1	Isocitrate dehydrogenase [NADP] cytoplasmic OS=Homo sapiens OX=9606 GN=IDH1 PE=1 SV=2	0.339369	23.1089	0.0164928	0.084715	23.4482	0.342869	23.1936	0.00057247	23.6061	0.157814	0.0498838	0.412468	0.0225244	23.0681	23.1497	23.4245	23.4576	23.4626	23.2215	23.1657	23.6798	23.5275	23.6109
sp|O75879|GATB_HUMAN	GATB	Glutamyl-tRNA(Gln) amidotransferase subunit B, mitochondrial OS=Homo sapiens OX=9606 GN=GATB PE=1 SV=1	-0.520269	20.123	0.0288256	-0.415482	19.6027	0.0809511	19.7075	0.00045902	19.2948	-0.307934	0.0261001	-0.41272	0.0219949	20.1648	20.0812	19.6965	19.508	19.6037	19.7377	19.6773	19.2417	19.3791	19.2636
sp|O75880|SCO1_HUMAN	SCO1	Protein SCO1 homolog, mitochondrial OS=Homo sapiens OX=9606 GN=SCO1 PE=1 SV=1	-0.240308	19.564	0.159674	-0.277729	19.3237	0.0774684	19.2863	0.0107479	19.129	-0.194752	0.113117	-0.157331	0.0509742	19.5536	19.5745	19.4015	19.3995	19.1702	19.2555	19.3171	19.0866	19.143	19.1574
sp|O75884|RBBP9_HUMAN	RBBP9	Serine hydrolase RBBP9 OS=Homo sapiens OX=9606 GN=RBBP9 PE=1 SV=2	0.455982	17.6477	0.0230653	0.556581	18.1037	0.0544043	18.2043	0.00109289	18.5317	0.427926	0.0273742	0.327327	0.109676	17.6667	17.6288	18.1488	18.0166	18.1457	18.1859	18.2228	18.5095	18.3922	18.6933
sp|O75886|STAM2_HUMAN	STAM2	Signal transducing adapter molecule 2 OS=Homo sapiens OX=9606 GN=STAM2 PE=1 SV=1	-0.374315	18.4748	0.00903078	-0.454561	18.1005	0.0544043	18.0203	5.24e-05	17.7086	-0.391912	0.00306513	-0.311666	0.0226808	18.455	18.4947	18.0945	18.123	18.084	18.0285	18.012	17.6459	17.7678	17.7121
sp|O75907|DGAT1_HUMAN	DGAT1	Diacylglycerol O-acyltransferase 1 OS=Homo sapiens OX=9606 GN=DGAT1 PE=1 SV=2	-0.173013	15.6948	0.175188	-0.177668	15.5218	0.198473	15.5171	0.191958	15.5709	0.0491262	0.600761	0.0537808	0.564175	15.6531	15.7365	15.58	15.5707	15.4146	15.5609	15.4733	15.5499	15.6603	15.5024
sp|O75909|CCNK_HUMAN	CCNK	Cyclin-K OS=Homo sapiens OX=9606 GN=CCNK PE=1 SV=2	0.0304159	18.7216	0.633432	-0.0238069	18.7521	0.655664	18.6978	0.102028	18.6335	-0.118569	0.0781637	-0.0643465	0.250687	18.7423	18.701	18.8079	18.7563	18.6919	18.6699	18.7258	18.586	18.6514	18.663
sp|O75915|PRAF3_HUMAN	ARL6IP5	PRA1 family protein 3 OS=Homo sapiens OX=9606 GN=ARL6IP5 PE=1 SV=1	-0.102317	19.9741	0.285097	-0.0144514	19.8718	0.9055	19.9596	0.341314	19.9584	0.0865965	0.189253	-0.0012692	0.987681	20.0526	19.8956	19.9059	19.8428	19.8665	19.9669	19.9524	19.978	20.0193	19.8778
sp|O75923-13|DYSF_HUMAN	DYSF	Isoform 13 of Dysferlin OS=Homo sapiens OX=9606 GN=DYSF	-0.126872	21.4298	0.451621	-0.0849878	21.3029	0.611618	21.3448	0.691891	21.306	0.00314462	0.982113	-0.0387392	0.78726	21.3593	21.5002	21.3055	21.4446	21.1585	21.4271	21.2625	21.3715	21.3729	21.1737
sp|O75925-2|PIAS1_HUMAN	PIAS1	Isoform 2 of E3 SUMO-protein ligase PIAS1 OS=Homo sapiens OX=9606 GN=PIAS1	0.303007	16.7759	0.223315	0.237238	17.0789	0.458122	17.0132	0.288814	17.053	-0.0259139	0.864945	0.0398547	0.828322	16.92	16.6319	17.2206	16.9179	17.0983	16.882	17.1443	17.0001	16.9647	17.1943
sp|O75928|PIAS2_HUMAN	PIAS2	E3 SUMO-protein ligase PIAS2 OS=Homo sapiens OX=9606 GN=PIAS2 PE=1 SV=3	0.179072	13.0966	0.0801828	0.419241	13.2757	0.0647202	13.5158	0.00996776	13.3264	0.0507809	0.57301	-0.189388	0.146727	13.0635	13.1297	13.3018	13.3153	13.21	13.5285	13.5031	13.2111	13.4117	13.3565
sp|O75934|SPF27_HUMAN	BCAS2	Pre-mRNA-splicing factor SPF27 OS=Homo sapiens OX=9606 GN=BCAS2 PE=1 SV=1	-0.0780965	22.9087	0.267288	-0.0099025	22.8306	0.615613	22.8988	0.0006477	22.5944	-0.236201	0.00959759	-0.304395	0.00550766	22.9131	22.9042	22.7772	22.8976	22.8169	22.8868	22.9107	22.5895	22.6098	22.5838
sp|O75935|DCTN3_HUMAN	DCTN3	Dynactin subunit 3 OS=Homo sapiens OX=9606 GN=DCTN3 PE=1 SV=1	-0.284027	20.951	0.0266051	0.0804614	20.667	0.148125	21.0315	0.00030802	21.0114	0.344355	0.00348716	-0.0201326	0.550904	20.9694	20.9327	20.6114	20.6796	20.71	21.022	21.041	21.0163	21.0405	20.9773
sp|O75937|DNJC8_HUMAN	DNAJC8	DnaJ homolog subfamily C member 8 OS=Homo sapiens OX=9606 GN=DNAJC8 PE=1 SV=2	0.467072	22.569	0.0123278	0.239901	23.036	0.111072	22.8089	0.00042819	23.0311	-0.0049254	0.926951	0.222246	0.047793	22.6126	22.5254	23.06	23.0194	23.0288	22.8207	22.797	23.0854	22.959	23.049
sp|O75940|SPF30_HUMAN	SMNDC1	Survival of motor neuron-related-splicing factor 30 OS=Homo sapiens OX=9606 GN=SMNDC1 PE=1 SV=1	0.165578	19.9879	0.0397023	0.0856665	20.1535	0.115029	20.0736	0.00678804	20.1548	0.00132658	0.974561	0.0812376	0.11294	19.9712	20.0047	20.1472	20.1931	20.1202	20.0756	20.0716	20.1204	20.1964	20.1477
sp|O75943|RAD17_HUMAN	RAD17	Cell cycle checkpoint protein RAD17 OS=Homo sapiens OX=9606 GN=RAD17 PE=1 SV=2	0.0736993	17.307	0.263093	-0.0023743	17.3807	0.932576	17.3047	0.00130476	17.0913	-0.289451	0.00640204	-0.213377	0.0180445	17.3144	17.2997	17.3898	17.4326	17.3198	17.3211	17.2883	17.0918	17.0587	17.1234
sp|O75947|ATP5H_HUMAN	ATP5PD	ATP synthase subunit d, mitochondrial OS=Homo sapiens OX=9606 GN=ATP5PD PE=1 SV=3	-0.0398277	22.994	0.46751	-0.268776	22.9542	0.0907152	22.7252	0.00343067	22.8401	-0.114032	0.0531472	0.114916	0.0883	23.0075	22.9804	22.9435	22.9101	23.0089	22.6883	22.7621	22.8742	22.8174	22.8287
sp|O75953-5|DNJB5_HUMAN	DNAJB5	Isoform 3 of DnaJ homolog subfamily B member 5 OS=Homo sapiens OX=9606 GN=DNAJB5	-0.839156	14.1415	0.0148228	-0.327551	13.3023	0.125252	13.8139	0.00010251	12.7343	-0.568059	0.00866024	-1.07966	0.0099246	14.095	14.1879	13.2119	13.3963	13.2988	13.8675	13.7604	12.6055	12.8122	12.7851
sp|O75955|FLOT1_HUMAN	FLOT1	Flotillin-1 OS=Homo sapiens OX=9606 GN=FLOT1 PE=1 SV=3	-0.0522674	21.8762	0.106252	-0.187198	21.8239	0.0524076	21.689	0.00014138	21.4888	-0.335123	0.00271201	-0.200193	0.0307944	21.869	21.8834	21.8459	21.8231	21.8028	21.6865	21.6915	21.4545	21.542	21.4698
sp|O75962|TRIO_HUMAN	TRIO	Triple functional domain protein OS=Homo sapiens OX=9606 GN=TRIO PE=1 SV=2	-0.536073	22.5443	0.0121646	-0.150309	22.0082	0.194245	22.394	6.64e-05	21.7972	-0.211035	0.0122603	-0.596799	0.00789454	22.4944	22.5941	22.0119	22.0295	21.9833	22.3972	22.3908	21.7877	21.8584	21.7455
sp|O75964|ATP5L_HUMAN	ATP5MG	ATP synthase subunit g, mitochondrial OS=Homo sapiens OX=9606 GN=ATP5MG PE=1 SV=3	-0.0764639	23.0206	0.39352	-0.186152	22.9441	0.228033	22.8344	0.0135107	22.761	-0.183118	0.021733	-0.0734299	0.221881	23.0866	22.9546	22.9853	22.8877	22.9593	22.8046	22.8642	22.7328	22.8107	22.7395
sp|O75970|MPDZ_HUMAN	MPDZ	Multiple PDZ domain protein OS=Homo sapiens OX=9606 GN=MPDZ PE=1 SV=2	-0.238999	20.3973	0.0111313	0.0185206	20.1583	0.545455	20.4158	0.00012543	20.1557	-0.0025786	0.923718	-0.260098	0.0111186	20.4148	20.3797	20.1734	20.1541	20.1473	20.4241	20.4074	20.1493	20.19	20.1278
sp|O75976|CBPD_HUMAN	CPD	Carboxypeptidase D OS=Homo sapiens OX=9606 GN=CPD PE=1 SV=2	-0.52301	20.0676	0.0164928	0.093097	19.5446	0.138906	20.1607	0.00028779	19.4641	-0.0805115	0.381674	-0.696618	0.0133838	20.0893	20.0459	19.6188	19.4885	19.5265	20.1549	20.1666	19.3556	19.5468	19.4898
sp|O76003|GLRX3_HUMAN	GLRX3	Glutaredoxin-3 OS=Homo sapiens OX=9606 GN=GLRX3 PE=1 SV=2	0.0528688	22.054	0.627767	0.392827	22.1068	0.153072	22.4468	0.0012427	22.4736	0.366727	0.00084239	0.0267694	0.332886	21.9525	22.1554	22.0869	22.1396	22.094	22.4706	22.423	22.4814	22.4772	22.4621
sp|O76021|RL1D1_HUMAN	RSL1D1	Ribosomal L1 domain-containing protein 1 OS=Homo sapiens OX=9606 GN=RSL1D1 PE=1 SV=3	-0.0405357	22.6835	0.462497	-0.0270014	22.643	0.461835	22.6565	0.0477566	22.7971	0.154091	0.0639443	0.140557	0.126219	22.6876	22.6795	22.6899	22.6523	22.5868	22.6345	22.6786	22.8502	22.82	22.7211
sp|O76024|WFS1_HUMAN	WFS1	Wolframin OS=Homo sapiens OX=9606 GN=WFS1 PE=1 SV=2	-0.427016	17.7276	0.03223	-0.105226	17.3006	0.458816	17.6224	0.0172438	17.5288	0.228224	0.08487	-0.0935652	0.510077	17.6739	17.7814	17.2391	17.3833	17.2794	17.6902	17.5546	17.4949	17.6638	17.4279
sp|O76031|CLPX_HUMAN	CLPX	ATP-dependent Clp protease ATP-binding subunit clpX-like, mitochondrial OS=Homo sapiens OX=9606 GN=CLPX PE=1 SV=2	-0.344223	23.1788	0.0130016	-0.081354	22.8346	0.122476	23.0975	0.00010391	22.7045	-0.130137	0.0330354	-0.393006	0.00945512	23.1957	23.162	22.8653	22.7972	22.8413	23.0941	23.1009	22.6553	22.7372	22.721
sp|O76039-2|CDKL5_HUMAN	CDKL5	Isoform 2 of Cyclin-dependent kinase-like 5 OS=Homo sapiens OX=9606 GN=CDKL5	-0.320802	15.0698	0.0219053	-0.777978	14.749	0.0544043	14.2918	7.16e-05	13.619	-1.13002	0.00194563	-0.67284	0.0266871	15.0703	15.0692	14.8093	14.7244	14.7132	14.3289	14.2547	13.5212	13.7799	13.5558
sp|O76054|S14L2_HUMAN	SEC14L2	SEC14-like protein 2 OS=Homo sapiens OX=9606 GN=SEC14L2 PE=1 SV=1	0.265166	16.1009	0.126328	0.194071	16.366	0.249746	16.295	0.0895247	16.32	-0.0460425	0.643044	0.0250523	0.775791	16.1774	16.0243	16.3539	16.2704	16.4738	16.2642	16.3257	16.2715	16.2751	16.4134
sp|O76070|SYUG_HUMAN	SNCG	Gamma-synuclein OS=Homo sapiens OX=9606 GN=SNCG PE=1 SV=2	0.234661	20.8273	0.0164898	0.366889	21.062	0.0790721	21.1942	0.00122238	21.2901	0.228155	0.0226782	0.0959262	0.319076	20.824	20.8306	21.0909	21.0287	21.0662	21.2382	21.1501	21.3409	21.2001	21.3293
sp|O76071|CIAO1_HUMAN	CIAO1	Probable cytosolic iron-sulfur protein assembly protein CIAO1 OS=Homo sapiens OX=9606 GN=CIAO1 PE=1 SV=1	0.0757596	15.09	0.812214	0.25108	15.1658	0.616537	15.3411	0.106477	15.6243	0.458479	0.0205851	0.283159	0.222433	14.8337	15.3464	15.2163	14.9874	15.2937	15.1416	15.5407	15.6631	15.5937	15.616
sp|O76074|PDE5A_HUMAN	PDE5A	cGMP-specific 3',5'-cyclic phosphodiesterase OS=Homo sapiens OX=9606 GN=PDE5A PE=1 SV=2	0.249844	15.029	0.104009	0.164574	15.2789	0.362536	15.1936	0.00013232	16.0373	0.758433	0.00133373	0.843703	0.00747411	15.1122	14.9459	15.2184	15.352	15.2663	15.2527	15.1346	15.9977	16.0241	16.0901
sp|O76075|DFFB_HUMAN	DFFB	DNA fragmentation factor subunit beta OS=Homo sapiens OX=9606 GN=DFFB PE=1 SV=1	0.618138	12.2119	0.0536965	0.434407	12.83	0.226984	12.6463	0.00715855	12.94	0.11002	0.35401	0.293752	0.110416	12.098	12.3258	12.9829	12.7992	12.708	12.5226	12.77	12.874	12.9534	12.9928
sp|O76080|ZFAN5_HUMAN	ZFAND5	AN1-type zinc finger protein 5 OS=Homo sapiens OX=9606 GN=ZFAND5 PE=1 SV=1	-0.928211	15.8838	0.0230653	0.81326	14.9556	0.119514	16.6971	0.00058843	15.0331	0.077457	0.720938	-1.66401	0.0185739	15.8833	15.8844	14.7943	15.111	14.9614	16.8636	16.5306	15.0763	15.2433	14.7796
sp|O76081|RGS20_HUMAN	RGS20	Regulator of G-protein signaling 20 OS=Homo sapiens OX=9606 GN=RGS20 PE=1 SV=4	-0.369026	13.6069	0.0831248	-0.0362343	13.2379	0.864523	13.5707	0.00756095	13.1121	-0.125772	0.182313	-0.458563	0.0349095	13.7441	13.4697	13.2655	13.2197	13.2285	13.5389	13.6024	12.9956	13.2155	13.1252
sp|O76082-3|S22A5_HUMAN	SLC22A5	Isoform 3 of Solute carrier family 22 member 5 OS=Homo sapiens OX=9606 GN=SLC22A5	0.44452	12.5505	0.187911	-0.395587	12.995	0.336285	12.1549	0.0226563	12.4788	-0.516171	0.0466377	0.323936	0.175653	12.7616	12.3393	12.9608	12.84	13.1843	12.0734	12.2364	12.5902	12.2695	12.5767
sp|O76094|SRP72_HUMAN	SRP72	Signal recognition particle subunit SRP72 OS=Homo sapiens OX=9606 GN=SRP72 PE=1 SV=3	-0.174632	22.6471	0.0134878	-0.106249	22.4725	0.120115	22.5408	9.42e-05	22.4144	-0.0580492	0.00537662	-0.126432	0.0103233	22.6648	22.6294	22.4663	22.4677	22.4834	22.5279	22.5538	22.4087	22.4115	22.4231
sp|O76095|JTB_HUMAN	JTB	Protein JTB OS=Homo sapiens OX=9606 GN=JTB PE=1 SV=1	-0.50182	13.7822	0.11353	0.403612	13.2804	0.348972	14.1858	0.0244883	13.7628	0.482419	0.0698363	-0.423013	0.207036	13.5634	14.001	13.3266	13.2156	13.2988	14.284	14.0876	13.5285	14.0595	13.7003
sp|O77932|DXO_HUMAN	DXO	Decapping and exoribonuclease protein OS=Homo sapiens OX=9606 GN=DXO PE=2 SV=2	0.265855	16.8734	0.0493594	0.295055	17.1393	0.0680493	17.1685	0.00102607	17.3274	0.188099	0.0347749	0.158899	0.0421803	16.8686	16.8782	17.2194	17.0737	17.1247	17.1955	17.1415	17.2929	17.3265	17.3627
sp|O94760|DDAH1_HUMAN	DDAH1	N(G),N(G)-dimethylarginine dimethylaminohydrolase 1 OS=Homo sapiens OX=9606 GN=DDAH1 PE=1 SV=3	0.257438	20.478	0.0295872	-0.307681	20.7355	0.0974446	20.1703	0.00028082	20.5103	-0.225174	0.00994134	0.339946	0.0184483	20.4296	20.5264	20.743	20.7143	20.7491	20.1794	20.1613	20.5242	20.4468	20.5598
sp|O94761|RECQ4_HUMAN	RECQL4	ATP-dependent DNA helicase Q4 OS=Homo sapiens OX=9606 GN=RECQL4 PE=1 SV=2	0.0987029	13.669	0.151511	-0.0102132	13.7677	0.92112	13.6588	0.00647002	13.4797	-0.287995	0.00720765	-0.179079	0.0973625	13.64	13.6979	13.7897	13.7165	13.7969	13.6003	13.7172	13.4961	13.4214	13.5216
sp|O94762|RECQ5_HUMAN	RECQL5	ATP-dependent DNA helicase Q5 OS=Homo sapiens OX=9606 GN=RECQL5 PE=1 SV=2	-0.0854902	18.2268	0.372215	0.0397253	18.1413	0.545069	18.2665	0.00127289	17.8619	-0.279404	0.0129761	-0.40462	0.00657283	18.2679	18.1857	18.2286	18.0779	18.1174	18.2598	18.2733	17.8587	17.8929	17.8341
sp|O94763|RMP_HUMAN	URI1	Unconventional prefoldin RPB5 interactor 1 OS=Homo sapiens OX=9606 GN=URI1 PE=1 SV=3	0.00032887	18.8966	0.993908	0.162681	18.8969	0.0807853	19.0593	0.00218986	18.9794	0.0824455	0.0359245	-0.0799066	0.0397767	18.8897	18.9034	18.8746	18.879	18.9371	19.0404	19.0782	18.9759	18.9909	18.9712
sp|O94766|B3GA3_HUMAN	B3GAT3	Galactosylgalactosylxylosylprotein 3-beta-glucuronosyltransferase 3 OS=Homo sapiens OX=9606 GN=B3GAT3 PE=1 SV=2	-0.130133	16.1092	0.270431	-0.645018	15.9791	0.113296	15.4642	0.00196483	15.5815	-0.397573	0.0095751	0.117312	0.375915	16.0677	16.1507	16.0878	15.9346	15.9147	15.3475	15.5809	15.5619	15.5475	15.635
sp|O94768|ST17B_HUMAN	STK17B	Serine/threonine-protein kinase 17B OS=Homo sapiens OX=9606 GN=STK17B PE=1 SV=1	0.277498	16.2757	0.0571247	-0.267737	16.5532	0.163288	16.0079	0.00191832	16.2589	-0.294295	0.0159102	0.25094	0.0642825	16.2045	16.3468	16.5027	16.5661	16.5908	15.9813	16.0345	16.2626	16.1736	16.3404
sp|O94776|MTA2_HUMAN	MTA2	Metastasis-associated protein MTA2 OS=Homo sapiens OX=9606 GN=MTA2 PE=1 SV=1	0.010341	22.1183	0.895336	0.0537622	22.1287	0.622378	22.1721	0.024495	21.9611	-0.167543	0.0244625	-0.210964	0.0443951	22.1877	22.049	22.1539	22.1044	22.1278	22.1577	22.1865	21.9347	22.0282	21.9205
sp|O94782|UBP1_HUMAN	USP1	Ubiquitin carboxyl-terminal hydrolase 1 OS=Homo sapiens OX=9606 GN=USP1 PE=1 SV=1	-0.496947	19.5147	0.0128935	0.0974811	19.0178	0.260638	19.6122	8.97e-06	18.2227	-0.795104	0.00079372	-1.38953	0.0051363	19.5575	19.4719	19.0486	19.0243	18.9805	19.6184	19.606	18.2206	18.2735	18.1739
sp|O94788|AL1A2_HUMAN	ALDH1A2	Retinal dehydrogenase 2 OS=Homo sapiens OX=9606 GN=ALDH1A2 PE=1 SV=3	-0.322102	21.8091	0.0224376	-0.727016	21.487	0.0574742	21.0821	8.89e-05	20.8855	-0.601504	0.00271201	-0.19659	0.102319	21.8515	21.7667	21.5222	21.4571	21.4818	21.1005	21.0637	20.7921	20.9022	20.9623
sp|O94804|STK10_HUMAN	STK10	Serine/threonine-protein kinase 10 OS=Homo sapiens OX=9606 GN=STK10 PE=1 SV=1	-0.137577	19.1644	0.0801285	0.268985	19.0268	0.101614	19.4333	0.00045128	19.2228	0.196041	0.00652956	-0.210521	0.0203583	19.1242	19.2045	19.0594	18.9973	19.0236	19.4548	19.4118	19.1918	19.2207	19.256
sp|O94806|KPCD3_HUMAN	PRKD3	Serine/threonine-protein kinase D3 OS=Homo sapiens OX=9606 GN=PRKD3 PE=1 SV=1	-0.04626	16.6522	0.522416	-0.0996268	16.6059	0.0563482	16.5525	0.137804	16.5251	-0.0807702	0.254394	-0.0274034	0.624014	16.6546	16.6497	16.5865	16.5486	16.6826	16.5577	16.5474	16.5085	16.5866	16.4803
sp|O94808|GFPT2_HUMAN	GFPT2	Glutamine--fructose-6-phosphate aminotransferase [isomerizing] 2 OS=Homo sapiens OX=9606 GN=GFPT2 PE=1 SV=3	-0.706968	20.5266	0.0117853	0.878042	19.8196	0.0598506	21.4046	8.97e-06	20.652	0.832407	0.00041439	-0.752603	0.00469548	20.4675	20.5856	19.7791	19.8245	19.8552	21.4149	21.3943	20.6626	20.6345	20.6589
sp|O94817|ATG12_HUMAN	ATG12	Ubiquitin-like protein ATG12 OS=Homo sapiens OX=9606 GN=ATG12 PE=1 SV=1	0.184571	18.5232	0.0174242	-2.27846	18.7077	0.046093	16.2447	3.41e-06	15.7088	-2.99893	0.00027497	-0.535893	0.0217654	18.5172	18.5291	18.734	18.6842	18.705	16.2006	16.2889	15.6025	15.7515	15.7725
sp|O94822-3|LTN1_HUMAN	LTN1	Isoform 3 of E3 ubiquitin-protein ligase listerin OS=Homo sapiens OX=9606 GN=LTN1	-0.148562	18.8674	0.0202153	0.0982185	18.7188	0.242358	18.9656	0.0103061	18.7634	0.0445799	0.445351	-0.202201	0.0873825	18.8728	18.862	18.695	18.722	18.7395	18.9253	19.0059	18.6793	18.8082	18.8027
sp|O94826|TOM70_HUMAN	TOMM70	Mitochondrial import receptor subunit TOM70 OS=Homo sapiens OX=9606 GN=TOMM70 PE=1 SV=1	0.00918427	22.3092	0.907873	-0.0277384	22.3184	0.726958	22.2814	0.0693502	22.4292	0.110873	0.086663	0.147795	0.0542866	22.3479	22.2705	22.3876	22.2655	22.302	22.2458	22.317	22.4001	22.4616	22.426
sp|O94829|IPO13_HUMAN	IPO13	Importin-13 OS=Homo sapiens OX=9606 GN=IPO13 PE=1 SV=3	0.175922	18.487	0.0128935	0.11011	18.6629	0.0821784	18.5971	0.0041397	18.7315	0.0685733	0.199202	0.134386	0.111347	18.5004	18.4736	18.6705	18.6467	18.6716	18.6007	18.5936	18.7044	18.6865	18.8037
sp|O94830|DDHD2_HUMAN	DDHD2	Phospholipase DDHD2 OS=Homo sapiens OX=9606 GN=DDHD2 PE=1 SV=2	-0.237201	15.8639	0.0470065	0.126671	15.6267	0.170957	15.9906	0.00108201	16.008	0.381286	0.00561389	0.0174133	0.78603	15.8312	15.8967	15.625	15.5726	15.6826	15.9725	16.0088	16.0137	15.945	16.0654
sp|O94842|TOX4_HUMAN	TOX4	TOX high mobility group box family member 4 OS=Homo sapiens OX=9606 GN=TOX4 PE=1 SV=1	-0.171945	20.2954	0.440895	0.0167301	20.1234	0.920802	20.3121	0.511115	20.2585	0.135091	0.446545	-0.0535839	0.711439	20.3154	20.2753	20.0442	20.3607	19.9654	20.4159	20.2083	20.2708	20.3513	20.1535
sp|O94851|MICA2_HUMAN	MICAL2	[F-actin]-monooxygenase MICAL2 OS=Homo sapiens OX=9606 GN=MICAL2 PE=1 SV=1	-1.03098	12.24	0.0509792	-0.0658983	11.209	0.883268	12.1741	0.00672382	11.253	0.0439533	0.838172	-0.921125	0.0487346	12.0546	12.4254	11.4545	11.0082	11.1643	11.9466	12.4016	11.4124	11.2514	11.0951
sp|O94855-2|SC24D_HUMAN	SEC24D	Isoform 2 of Protein transport protein Sec24D OS=Homo sapiens OX=9606 GN=SEC24D	-0.0491487	19.4054	0.438924	-0.211946	19.3563	0.117053	19.1935	0.00062444	19.071	-0.285255	0.00364581	-0.122458	0.0294027	19.3666	19.4443	19.369	19.3058	19.394	19.1765	19.2104	19.0456	19.0864	19.081
sp|O94864|ST65G_HUMAN	SUPT7L	STAGA complex 65 subunit gamma OS=Homo sapiens OX=9606 GN=SUPT7L PE=1 SV=1	-0.205489	18.9041	0.187605	-0.213839	18.6986	0.663892	18.6903	0.546793	18.6415	-0.0571526	0.352759	-0.0488021	0.876897	19.005	18.8033	18.7859	18.644	18.666	18.3843	18.9963	18.6181	18.6509	18.6555
sp|O94868|FCSD2_HUMAN	FCHSD2	F-BAR and double SH3 domains protein 2 OS=Homo sapiens OX=9606 GN=FCHSD2 PE=1 SV=3	-0.157529	17.0221	0.103384	0.0858157	16.8646	0.177507	17.1079	0.00013649	16.4598	-0.404844	0.00462968	-0.648189	0.00673165	17.0451	16.9992	16.8742	16.9225	16.7971	17.095	17.1209	16.4049	16.4965	16.4778
sp|O94874|UFL1_HUMAN	UFL1	E3 UFM1-protein ligase 1 OS=Homo sapiens OX=9606 GN=UFL1 PE=1 SV=2	-0.115449	19.6391	0.118625	-0.395037	19.5236	0.0881842	19.244	0.00078122	19.3304	-0.193187	0.00891571	0.0864011	0.171002	19.6593	19.6189	19.5801	19.503	19.4878	19.1923	19.2958	19.3231	19.3362	19.332
sp|O94875-8|SRBS2_HUMAN	SORBS2	Isoform 8 of Sorbin and SH3 domain-containing protein 2 OS=Homo sapiens OX=9606 GN=SORBS2	0.567233	20.6282	0.0217416	-0.441372	21.1954	0.106291	20.1868	5.75e-05	20.3265	-0.868935	0.00080896	0.13967	0.066469	20.7059	20.5504	21.2532	21.1647	21.1683	20.1766	20.197	20.2706	20.3589	20.3499
sp|O94876|TMCC1_HUMAN	TMCC1	Transmembrane and coiled-coil domains protein 1 OS=Homo sapiens OX=9606 GN=TMCC1 PE=1 SV=3	-0.292228	14.2085	0.0196012	-0.527167	13.9162	0.0571748	13.6813	0.00133386	13.5504	-0.365815	0.0236776	-0.130876	0.35566	14.1909	14.226	13.9404	13.9387	13.8696	13.6542	13.7084	13.5575	13.6778	13.4159
sp|O94880|PHF14_HUMAN	PHF14	PHD finger protein 14 OS=Homo sapiens OX=9606 GN=PHF14 PE=1 SV=2	-0.130717	17.8819	0.626439	-0.0721311	17.7512	0.837411	17.8098	0.312038	17.6013	-0.149912	0.153517	-0.208498	0.024277	17.6493	18.1145	17.7546	17.6339	17.865	17.8051	17.8144	17.5591	17.6443	17.6003
sp|O94885|SASH1_HUMAN	SASH1	SAM and SH3 domain-containing protein 1 OS=Homo sapiens OX=9606 GN=SASH1 PE=1 SV=3	-0.323535	15.6583	0.0109649	-0.325497	15.3347	0.0841867	15.3328	0.00028082	14.9243	-0.41045	0.00664965	-0.408489	0.0330831	15.6288	15.6878	15.3329	15.3368	15.3346	15.3646	15.301	14.8391	15.0258	14.908
sp|O94886|CSCL1_HUMAN	TMEM63A	CSC1-like protein 1 OS=Homo sapiens OX=9606 GN=TMEM63A PE=1 SV=3	0.0293281	15.9118	0.821643	-0.0926398	15.9412	0.640428	15.8192	0.324456	15.7319	-0.209279	0.175958	-0.0873111	0.647411	15.9672	15.8565	16.0647	15.8563	15.9025	15.7027	15.9357	15.5643	15.8493	15.7821
sp|O94887|FARP2_HUMAN	FARP2	FERM, ARHGEF and pleckstrin domain-containing protein 2 OS=Homo sapiens OX=9606 GN=FARP2 PE=1 SV=3	-0.0290083	19.0548	0.0832175	-0.571149	19.0258	0.0574742	18.4836	8.97e-06	18.4392	-0.58654	0.00026335	-0.0443996	0.270751	19.0601	19.0494	19.0229	19.0364	19.018	18.5193	18.448	18.4472	18.4383	18.4322
sp|O94888|UBXN7_HUMAN	UBXN7	UBX domain-containing protein 7 OS=Homo sapiens OX=9606 GN=UBXN7 PE=1 SV=2	0.25876	19.7014	0.0180438	0.0449273	19.9601	0.261373	19.7463	0.00536441	19.9835	0.0233829	0.751018	0.237216	0.0760561	19.7213	19.6814	19.9945	19.9521	19.9337	19.7465	19.746	20.0807	19.9007	19.9691
sp|O94889|KLH18_HUMAN	KLHL18	Kelch-like protein 18 OS=Homo sapiens OX=9606 GN=KLHL18 PE=1 SV=3	-0.222358	15.6162	0.191627	0.313417	15.3939	0.156675	15.9297	0.00418256	15.7108	0.316886	0.0226092	-0.218889	0.0204395	15.6994	15.5331	15.4951	15.2749	15.4117	15.9107	15.9486	15.7199	15.6715	15.7409
sp|O94898|LRIG2_HUMAN	LRIG2	Leucine-rich repeats and immunoglobulin-like domains protein 2 OS=Homo sapiens OX=9606 GN=LRIG2 PE=2 SV=3	0.205412	14.6571	0.0464644	-0.182391	14.8625	0.359102	14.4747	0.107193	14.6954	-0.167072	0.296606	0.220731	0.354094	14.6612	14.6529	14.9002	14.7995	14.8878	14.3629	14.5864	14.8411	14.4736	14.7714
sp|O94901-9|SUN1_HUMAN	SUN1	Isoform 9 of SUN domain-containing protein 1 OS=Homo sapiens OX=9606 GN=SUN1	0.203898	20.2947	0.0602248	-0.198315	20.4986	0.0991023	20.0964	0.00057548	20.1401	-0.35851	0.00472031	0.0437026	0.358035	20.2735	20.3159	20.5562	20.4359	20.5037	20.0717	20.121	20.1347	20.1055	20.1801
sp|O94903|PLPHP_HUMAN	PLPBP	Pyridoxal phosphate homeostasis protein OS=Homo sapiens OX=9606 GN=PLPBP PE=1 SV=1	0.184861	16.4711	0.147374	0.160086	16.6559	0.27267	16.6312	0.00409131	16.877	0.221039	0.0214583	0.245814	0.0225244	16.4127	16.5294	16.6573	16.5768	16.7337	16.5852	16.6771	16.8936	16.8734	16.864
sp|O94905|ERLN2_HUMAN	ERLIN2	Erlin-2 OS=Homo sapiens OX=9606 GN=ERLIN2 PE=1 SV=1	-0.0286412	20.8689	0.595572	-0.156631	20.8403	0.0836744	20.7123	0.0302882	20.7299	-0.110364	0.106756	0.0176259	0.769612	20.8894	20.8485	20.8792	20.7864	20.8552	20.7151	20.7095	20.662	20.7701	20.7576
sp|O94906|PRP6_HUMAN	PRPF6	Pre-mRNA-processing factor 6 OS=Homo sapiens OX=9606 GN=PRPF6 PE=1 SV=1	-0.162797	23.4615	0.0447178	-0.0023448	23.2987	0.905456	23.4591	0.00043115	23.078	-0.220635	0.0146164	-0.381087	0.0141153	23.474	23.4489	23.336	23.3049	23.2551	23.4616	23.4566	23.0469	23.1423	23.0449
sp|O94913|PCF11_HUMAN	PCF11	Pre-mRNA cleavage complex 2 protein Pcf11 OS=Homo sapiens OX=9606 GN=PCF11 PE=1 SV=3	0.0575507	20.1541	0.44967	0.159704	20.2116	0.202907	20.3138	0.0131093	20.3869	0.175275	0.0273623	0.0731224	0.222877	20.1884	20.1198	20.2579	20.2374	20.1396	20.3578	20.2698	20.3552	20.3951	20.4105
sp|O94915|FRYL_HUMAN	FRYL	Protein furry homolog-like OS=Homo sapiens OX=9606 GN=FRYL PE=1 SV=2	-0.246161	20.9233	0.00801119	0.0548565	20.6772	0.139665	20.9782	5.89e-05	20.7727	0.095483	0.0122065	-0.205534	0.0119306	20.9181	20.9286	20.6781	20.6625	20.6909	20.9905	20.9659	20.745	20.7853	20.7877
sp|O94916-5|NFAT5_HUMAN	NFAT5	Isoform E of Nuclear factor of activated T-cells 5 OS=Homo sapiens OX=9606 GN=NFAT5	0.152954	17.5592	0.056131	0.154543	17.7122	0.260835	17.7138	0.00227142	17.9712	0.259021	0.010403	0.257432	0.0611596	17.5411	17.5773	17.7553	17.7105	17.6708	17.6476	17.78	17.906	17.9952	18.0125
sp|O94919|ENDD1_HUMAN	ENDOD1	Endonuclease domain-containing 1 protein OS=Homo sapiens OX=9606 GN=ENDOD1 PE=1 SV=2	-0.307075	15.0201	0.0412137	-0.324542	14.713	0.0698611	14.6955	0.00349529	14.8061	0.0930824	0.168684	0.110549	0.0661441	15.013	15.0272	14.7416	14.7712	14.6262	14.6647	14.7263	14.7971	14.8336	14.7876
sp|O94921|CDK14_HUMAN	CDK14	Cyclin-dependent kinase 14 OS=Homo sapiens OX=9606 GN=CDK14 PE=1 SV=3	0.529802	12.8346	0.043204	0.287034	13.3644	0.160045	13.1217	0.0741123	13.3614	-0.0030739	0.988993	0.239694	0.425097	12.8654	12.8039	13.2141	13.4148	13.4645	13.0479	13.1954	13.6796	13.1551	13.2494
sp|O94923|GLCE_HUMAN	GLCE	D-glucuronyl C5-epimerase OS=Homo sapiens OX=9606 GN=GLCE PE=1 SV=3	-0.0531213	16.9177	0.501857	-0.0382623	16.8646	0.726562	16.8794	0.00428761	17.163	0.29848	0.006196	0.283621	0.0280826	16.9551	16.8802	16.9243	16.7943	16.8751	16.8176	16.9412	17.1501	17.1672	17.1718
sp|O94925-3|GLSK_HUMAN	GLS	Isoform 3 of Glutaminase kidney isoform, mitochondrial OS=Homo sapiens OX=9606 GN=GLS	-0.467963	18.7559	0.0102532	-0.321582	18.288	0.123696	18.4344	8.3e-05	17.697	-0.590944	0.00251727	-0.737325	0.0133374	18.7482	18.7637	18.3332	18.2569	18.2738	18.3661	18.5026	17.6892	17.7789	17.6231
sp|O94925|GLSK_HUMAN	GLS	Glutaminase kidney isoform, mitochondrial OS=Homo sapiens OX=9606 GN=GLS PE=1 SV=1	-0.405031	22.4424	0.0134191	-0.345213	22.0373	0.0567817	22.0972	5.02e-05	21.5052	-0.532176	0.00271131	-0.591994	0.0103233	22.4222	22.4625	22.033	22.0809	21.9981	22.0996	22.0947	21.4993	21.5781	21.438
sp|O94927|HAUS5_HUMAN	HAUS5	HAUS augmin-like complex subunit 5 OS=Homo sapiens OX=9606 GN=HAUS5 PE=1 SV=2	0.208618	19.9404	0.102807	0.222027	20.149	0.194245	20.1625	0.0180911	20.2311	0.0820938	0.213032	0.0686847	0.315665	19.9912	19.8897	20.2172	20.0724	20.1575	20.1089	20.2161	20.2252	20.2002	20.2681
sp|O94929|ABLM3_HUMAN	ABLIM3	Actin-binding LIM protein 3 OS=Homo sapiens OX=9606 GN=ABLIM3 PE=1 SV=3	-0.853771	15.7528	0.106113	-1.08008	14.899	0.135759	14.6727	0.0014048	13.7924	-1.10658	0.0119031	-0.880276	0.0223189	16.0032	15.5023	15.1234	14.9788	14.5947	14.7162	14.6292	13.6442	13.9722	13.7608
sp|O94952|FBX21_HUMAN	FBXO21	F-box only protein 21 OS=Homo sapiens OX=9606 GN=FBXO21 PE=2 SV=2	-0.404719	18.1577	0.0157512	0.172769	17.753	0.131715	18.3304	1.45e-05	17.401	-0.351939	0.00191624	-0.929427	0.00494058	18.1225	18.1928	17.7977	17.7292	17.732	18.3484	18.3125	17.3803	17.3941	17.4287
sp|O94953|KDM4B_HUMAN	KDM4B	Lysine-specific demethylase 4B OS=Homo sapiens OX=9606 GN=KDM4B PE=1 SV=4	-0.225891	12.8418	0.223144	-0.0345342	12.616	0.748811	12.8073	0.014525	12.3146	-0.301314	0.0983268	-0.492671	0.0469404	12.7871	12.8965	12.6614	12.4523	12.7341	12.8534	12.7612	12.3384	12.1666	12.4389
sp|O94955|RHBT3_HUMAN	RHOBTB3	Rho-related BTB domain-containing protein 3 OS=Homo sapiens OX=9606 GN=RHOBTB3 PE=1 SV=2	-1.32872	16.11	0.0114257	-0.257672	14.7812	0.273732	15.8523	9.07e-05	14.0505	-0.730733	0.0118793	-1.80178	0.00990657	16.227	15.9929	14.8243	14.7884	14.731	15.826	15.8786	13.8891	14.2821	13.9803
sp|O94964-2|SOGA1_HUMAN	SOGA1	Isoform 2 of Protein SOGA1 OS=Homo sapiens OX=9606 GN=SOGA1	-0.145174	17.4345	0.0896478	0.181204	17.2893	0.0726701	17.6157	0.00019654	16.8374	-0.451924	0.00673671	-0.778301	0.00990657	17.4157	17.4533	17.3465	17.2392	17.2822	17.6127	17.6187	16.7346	16.8787	16.8988
sp|O94966-5|UBP19_HUMAN	USP19	Isoform 5 of Ubiquitin carboxyl-terminal hydrolase 19 OS=Homo sapiens OX=9606 GN=USP19	-0.145921	20.0832	0.0444886	0.232237	19.9373	0.0944948	20.3154	0.00076991	20.0544	0.117068	0.0464058	-0.261091	0.025882	20.0611	20.1053	19.9152	19.9728	19.9239	20.3436	20.2873	20.0011	20.0937	20.0683
sp|O94967-4|WDR47_HUMAN	WDR47	Isoform 4 of WD repeat-containing protein 47 OS=Homo sapiens OX=9606 GN=WDR47	0.0769333	17.3012	0.511321	-0.200249	17.3781	0.0947733	17.1009	0.0187475	17.0968	-0.281264	0.0428772	-0.0040823	0.959802	17.2761	17.3262	17.4432	17.4389	17.2522	17.1192	17.0826	17.0384	17.1827	17.0694
sp|O94973-2|AP2A2_HUMAN	AP2A2	Isoform 2 of AP-2 complex subunit alpha-2 OS=Homo sapiens OX=9606 GN=AP2A2	0.109984	20.6606	0.0536965	-0.0701645	20.7705	0.463091	20.5904	0.042434	20.5749	-0.195606	0.0412566	-0.0154572	0.884521	20.6766	20.6445	20.8026	20.7559	20.7531	20.5342	20.6466	20.5647	20.6663	20.4939
sp|O94985|CSTN1_HUMAN	CLSTN1	Calsyntenin-1 OS=Homo sapiens OX=9606 GN=CLSTN1 PE=1 SV=1	-0.719118	17.1217	0.012875	-0.350537	16.4026	0.182196	16.7712	6.34e-05	15.5137	-0.888923	0.00194563	-1.2575	0.00959304	17.1519	17.0915	16.4745	16.4053	16.3281	16.6651	16.8773	15.4749	15.4471	15.6191
sp|O94986|CE152_HUMAN	CEP152	Centrosomal protein of 152 kDa OS=Homo sapiens OX=9606 GN=CEP152 PE=1 SV=4	0.258953	16.6253	0.00755361	0.167909	16.8843	0.0627221	16.7933	0.00093357	16.7918	-0.0924805	0.0496468	-0.0014367	0.976633	16.631	16.6197	16.8713	16.8867	16.8949	16.8055	16.781	16.7939	16.8353	16.7462
sp|O94991|SLIK5_HUMAN	SLITRK5	SLIT and NTRK-like protein 5 OS=Homo sapiens OX=9606 GN=SLITRK5 PE=2 SV=2	-0.084455	16.9345	0.043098	-0.120591	16.8501	0.0524076	16.8139	0.00401232	16.679	-0.171114	0.0295949	-0.134978	0.120913	16.9389	16.9301	16.874	16.8335	16.8427	16.8117	16.8162	16.6794	16.6122	16.7453
sp|O94992|HEXI1_HUMAN	HEXIM1	Protein HEXIM1 OS=Homo sapiens OX=9606 GN=HEXIM1 PE=1 SV=1	0.0449311	19.6821	0.526859	0.141629	19.727	0.237898	19.8237	0.0408782	19.6594	-0.0676935	0.134653	-0.164391	0.0295928	19.7352	19.6291	19.7599	19.6793	19.742	19.8016	19.8459	19.6595	19.6289	19.6897
sp|O95025|SEM3D_HUMAN	SEMA3D	Semaphorin-3D OS=Homo sapiens OX=9606 GN=SEMA3D PE=2 SV=2	-0.816807	14.6702	0.00734198	-0.748056	13.8534	0.0615407	13.9221	9.28e-06	13.2799	-0.573448	0.00051726	-0.642198	0.00712424	14.6481	14.6922	13.8293	13.8418	13.889	13.8691	13.9751	13.281	13.281	13.2777
sp|O95067|CCNB2_HUMAN	CCNB2	G2/mitotic-specific cyclin-B2 OS=Homo sapiens OX=9606 GN=CCNB2 PE=1 SV=1	-0.407533	19.7872	0.011984	0.0473322	19.3797	0.207946	19.8345	0.00049767	19.2398	-0.139905	0.15207	-0.59477	0.0200215	19.7722	19.8022	19.3395	19.3838	19.4156	19.8266	19.8425	19.1162	19.288	19.315
sp|O95070|YIF1A_HUMAN	YIF1A	Protein YIF1A OS=Homo sapiens OX=9606 GN=YIF1A PE=1 SV=2	0.00651186	15.8216	0.962031	-0.127149	15.8282	0.42479	15.6945	0.0478447	15.5076	-0.320554	0.0502226	-0.186893	0.233555	15.8925	15.7508	15.9478	15.7596	15.7771	15.6313	15.7577	15.3664	15.5902	15.5662
sp|O95071|UBR5_HUMAN	UBR5	E3 ubiquitin-protein ligase UBR5 OS=Homo sapiens OX=9606 GN=UBR5 PE=1 SV=2	-0.0476922	22.2551	0.0551683	0.171552	22.2074	0.101708	22.4267	0.00059883	22.2007	-0.0067512	0.766275	-0.225995	0.0185019	22.2422	22.268	22.214	22.2049	22.2034	22.4528	22.4006	22.1975	22.2311	22.1734
sp|O95081|AGFG2_HUMAN	AGFG2	Arf-GAP domain and FG repeat-containing protein 2 OS=Homo sapiens OX=9606 GN=AGFG2 PE=1 SV=2	0.125822	14.093	0.468257	0.456559	14.2188	0.0991647	14.5495	0.0682809	14.5791	0.360339	0.153122	0.0296019	0.910878	14.0636	14.1223	14.3095	14.3152	14.0316	14.6185	14.4806	14.8638	14.4565	14.4171
sp|O95104|SCAF4_HUMAN	SCAF4	SR-related and CTD-associated factor 4 OS=Homo sapiens OX=9606 GN=SCAF4 PE=1 SV=3	0.772014	17.8425	0.0346297	0.091507	18.6145	0.66948	17.934	0.00320699	18.6191	0.00462485	0.977122	0.685132	0.04074	17.9683	17.7167	18.7509	18.5287	18.564	17.872	17.996	18.8224	18.5199	18.5151
sp|O95139|NDUB6_HUMAN	NDUFB6	NADH dehydrogenase [ubiquinone] 1 beta subcomplex subunit 6 OS=Homo sapiens OX=9606 GN=NDUFB6 PE=1 SV=3	-0.329657	17.3681	0.00588894	-0.131422	17.0385	0.0647202	17.2367	4.55e-05	16.8786	-0.159872	0.00985521	-0.358108	0.0104801	17.3663	17.3699	17.0287	17.0497	17.0371	17.2257	17.2477	16.8355	16.9187	16.8816
sp|O95140|MFN2_HUMAN	MFN2	Mitofusin-2 OS=Homo sapiens OX=9606 GN=MFN2 PE=1 SV=3	-0.263255	21.2097	0.0530333	-0.050784	20.9465	0.589071	21.159	0.00027315	20.5848	-0.361678	0.00562687	-0.574148	0.00915216	21.2593	21.1602	21.0133	20.917	20.9091	21.124	21.1939	20.5841	20.6367	20.5336
sp|O95147|DUS14_HUMAN	DUSP14	Dual specificity protein phosphatase 14 OS=Homo sapiens OX=9606 GN=DUSP14 PE=1 SV=1	0.122596	16.9114	0.349525	-0.579495	17.034	0.092339	16.3319	0.0004579	16.1967	-0.837279	0.0033936	-0.135188	0.291276	16.9445	16.8782	17.0316	17.15	16.9203	16.252	16.4118	16.2701	16.2183	16.1017
sp|O95155-4|UBE4B_HUMAN	UBE4B	Isoform 4 of Ubiquitin conjugation factor E4 B OS=Homo sapiens OX=9606 GN=UBE4B	-0.145912	20.084	0.0677608	0.0895683	19.9381	0.235193	20.1736	0.00078621	19.9327	-0.0053288	0.847396	-0.240809	0.00550434	20.0483	20.1197	19.9311	19.9088	19.9744	20.1779	20.1692	19.924	19.9479	19.9264
sp|O95159|ZFPL1_HUMAN	ZFPL1	Zinc finger protein-like 1 OS=Homo sapiens OX=9606 GN=ZFPL1 PE=1 SV=2	-0.0096765	18.8789	0.950688	0.0828801	18.8692	0.452818	18.9618	0.340498	19.0172	0.148021	0.238033	0.0554647	0.519604	18.9425	18.8153	19.0139	18.7549	18.8388	18.941	18.9825	18.9274	19.0366	19.0876
sp|O95163|ELP1_HUMAN	ELP1	Elongator complex protein 1 OS=Homo sapiens OX=9606 GN=ELP1 PE=1 SV=3	-0.108825	22.7304	0.121687	0.228119	22.6216	0.138906	22.9585	0.0002389	22.9528	0.331222	0.00040888	-0.005722	0.82714	22.6793	22.7815	22.6177	22.6228	22.6242	22.9791	22.9379	22.9351	22.9605	22.9627
sp|O95164|UBL3_HUMAN	UBL3	Ubiquitin-like protein 3 OS=Homo sapiens OX=9606 GN=UBL3 PE=1 SV=1	0.209383	14.9989	0.241775	-0.110174	15.2083	0.598311	14.8887	0.00111002	14.4527	-0.755602	0.00191266	-0.436045	0.0152975	15.1305	14.8673	15.2573	15.1179	15.2496	14.9182	14.8592	14.4951	14.4793	14.3836
sp|O95167|NDUA3_HUMAN	NDUFA3	NADH dehydrogenase [ubiquinone] 1 alpha subcomplex subunit 3 OS=Homo sapiens OX=9606 GN=NDUFA3 PE=1 SV=1	-0.505335	17.596	0.0124395	-0.161603	17.0906	0.0844681	17.4344	0.00186347	17.031	-0.0596265	0.583253	-0.403358	0.0588869	17.6124	17.5795	17.1286	17.1098	17.0334	17.4484	17.4203	16.8807	17.1359	17.0764
sp|O95168|NDUB4_HUMAN	NDUFB4	NADH dehydrogenase [ubiquinone] 1 beta subcomplex subunit 4 OS=Homo sapiens OX=9606 GN=NDUFB4 PE=1 SV=3	-0.310893	17.0502	0.0992589	-0.0310267	16.7393	0.631783	17.0191	0.0275606	16.8301	0.090848	0.414139	-0.189019	0.0850996	17.082	17.0183	16.8834	16.6804	16.654	16.9916	17.0466	16.7745	16.8048	16.911
sp|O95169|NDUB8_HUMAN	NDUFB8	NADH dehydrogenase [ubiquinone] 1 beta subcomplex subunit 8, mitochondrial OS=Homo sapiens OX=9606 GN=NDUFB8 PE=1 SV=1	-0.165468	18.7828	0.338976	0.0320974	18.6174	0.85244	18.8149	0.231672	18.6349	0.017555	0.88127	-0.18001	0.167556	18.874	18.6917	18.7547	18.5004	18.5969	18.746	18.8838	18.6633	18.542	18.6994
sp|O95178|NDUB2_HUMAN	NDUFB2	NADH dehydrogenase [ubiquinone] 1 beta subcomplex subunit 2, mitochondrial OS=Homo sapiens OX=9606 GN=NDUFB2 PE=1 SV=1	-0.327732	17.5617	0.026775	-0.0441084	17.234	0.776142	17.5176	0.0124399	17.2473	0.0133204	0.863409	-0.270303	0.113876	17.5975	17.5259	17.2926	17.209	17.2003	17.4215	17.6137	17.3345	17.2445	17.1629
sp|O95182|NDUA7_HUMAN	NDUFA7	NADH dehydrogenase [ubiquinone] 1 alpha subcomplex subunit 7 OS=Homo sapiens OX=9606 GN=NDUFA7 PE=1 SV=3	0.208637	19.3633	0.187231	0.0017721	19.5719	0.992462	19.365	0.0327534	19.6023	0.0303518	0.453454	0.237217	0.0198026	19.4853	19.2412	19.617	19.5446	19.5541	19.3409	19.3891	19.595	19.5711	19.6407
sp|O95197-5|RTN3_HUMAN	RTN3	Isoform 5 of Reticulon-3 OS=Homo sapiens OX=9606 GN=RTN3	0.153243	13.6148	0.544604	-0.15285	13.7681	0.675852	13.462	0.0340144	14.0699	0.301873	0.0444262	0.607965	0.0296198	13.3774	13.8522	13.7758	13.7129	13.8155	13.4281	13.4958	14.0799	13.9302	14.1997
sp|O95197|RTN3_HUMAN	RTN3	Reticulon-3 OS=Homo sapiens OX=9606 GN=RTN3 PE=1 SV=2	-0.185953	21.2229	0.149841	-0.0610142	21.037	0.543232	21.1619	0.0438842	21.2786	0.241623	0.0407651	0.116684	0.215632	21.2025	21.2434	21.0472	21.1287	20.935	21.2221	21.1017	21.2909	21.3266	21.2183
sp|O95202|LETM1_HUMAN	LETM1	Mitochondrial proton/calcium exchanger protein OS=Homo sapiens OX=9606 GN=LETM1 PE=1 SV=1	0.0532512	22.7987	0.0370553	-0.000266	22.852	0.996719	22.7985	0.0155378	22.9175	0.0655244	0.0310412	0.119042	0.0869462	22.8051	22.7923	22.8604	22.8399	22.8557	22.8404	22.7565	22.9364	22.927	22.8891
sp|O95208|EPN2_HUMAN	EPN2	Epsin-2 OS=Homo sapiens OX=9606 GN=EPN2 PE=1 SV=3	-0.16254	18.3951	0.0547716	-0.112186	18.2326	0.173894	18.2829	0.00022999	17.9112	-0.32141	0.0043127	-0.371764	0.012741	18.4288	18.3615	18.2573	18.1935	18.2469	18.2812	18.2846	17.8837	17.9696	17.8802
sp|O95210|STBD1_HUMAN	STBD1	Starch-binding domain-containing protein 1 OS=Homo sapiens OX=9606 GN=STBD1 PE=1 SV=1	-0.184033	18.7575	0.0369034	-0.173276	18.5735	0.204647	18.5842	0.0337193	18.5732	-0.0002233	0.996698	-0.0109805	0.892714	18.7684	18.7466	18.6198	18.5389	18.5617	18.5241	18.6443	18.514	18.6068	18.5989
sp|O95218|ZRAB2_HUMAN	ZRANB2	Zinc finger Ran-binding domain-containing protein 2 OS=Homo sapiens OX=9606 GN=ZRANB2 PE=1 SV=2	0.16385	17.4828	0.0536566	0.183414	17.6467	0.326669	17.6662	0.0427989	17.7634	0.116766	0.0986656	0.0972016	0.431676	17.45	17.5156	17.6394	17.6161	17.6845	17.5697	17.7628	17.8436	17.7307	17.7159
sp|O95219|SNX4_HUMAN	SNX4	Sorting nexin-4 OS=Homo sapiens OX=9606 GN=SNX4 PE=1 SV=1	-0.0161459	18.8282	0.644839	-0.0795378	18.812	0.211231	18.7486	0.0158976	18.7021	-0.109875	0.0295396	-0.0464831	0.298196	18.802	18.8543	18.8295	18.788	18.8185	18.7364	18.7609	18.7072	18.7387	18.6605
sp|O95229|ZWINT_HUMAN	ZWINT	ZW10 interactor OS=Homo sapiens OX=9606 GN=ZWINT PE=1 SV=2	-0.461735	19.6521	0.00591545	0.172703	19.1903	0.0698611	19.8248	6.73e-06	18.5595	-0.630819	0.00079372	-1.26526	0.0051363	19.6422	19.662	19.1982	19.1961	19.1767	19.8383	19.8112	18.5113	18.6046	18.5627
sp|O95232|LC7L3_HUMAN	LUC7L3	Luc7-like protein 3 OS=Homo sapiens OX=9606 GN=LUC7L3 PE=1 SV=2	-0.180589	22.4531	0.0522222	0.0283917	22.2725	0.572282	22.4814	0.00933585	22.2558	-0.0166494	0.800512	-0.22563	0.0581032	22.4303	22.4758	22.2251	22.3184	22.2738	22.5043	22.4586	22.1879	22.3296	22.2499
sp|O95235|KI20A_HUMAN	KIF20A	Kinesin-like protein KIF20A OS=Homo sapiens OX=9606 GN=KIF20A PE=1 SV=1	-0.212678	19.6353	0.0615625	-0.298202	19.4227	0.13963	19.3371	6.68e-05	18.5795	-0.84314	0.00117693	-0.757617	0.0103233	19.7022	19.5685	19.4274	19.4121	19.4285	19.3089	19.3654	18.492	18.6628	18.5837
sp|O95239|KIF4A_HUMAN	KIF4A	Chromosome-associated kinesin KIF4A OS=Homo sapiens OX=9606 GN=KIF4A PE=1 SV=3	-0.0399183	22.0649	0.0540271	0.0852934	22.025	0.199482	22.1502	6.51e-05	21.8155	-0.209517	0.00080896	-0.334729	0.00782299	22.0756	22.0542	22.02	22.0295	22.0255	22.1773	22.123	21.7993	21.8316	21.8155
sp|O95243|MBD4_HUMAN	MBD4	Methyl-CpG-binding domain protein 4 OS=Homo sapiens OX=9606 GN=MBD4 PE=1 SV=1	-0.238894	18.53	0.0121646	0.101824	18.2911	0.125487	18.6318	0.00038274	18.1138	-0.177348	0.0425653	-0.518065	0.0161893	18.5416	18.5184	18.3141	18.2882	18.271	18.613	18.6506	18.0631	18.2068	18.0714
sp|O95248-4|MTMR5_HUMAN	SBF1	Isoform 4 of Myotubularin-related protein 5 OS=Homo sapiens OX=9606 GN=SBF1	-0.0072475	18.6051	0.857102	-0.215944	18.5979	0.0611223	18.3892	0.00045573	18.218	-0.379924	0.00450564	-0.171228	0.0751787	18.593	18.6173	18.639	18.5703	18.5844	18.3997	18.3787	18.21	18.2859	18.158
sp|O95249|GOSR1_HUMAN	GOSR1	Golgi SNAP receptor complex member 1 OS=Homo sapiens OX=9606 GN=GOSR1 PE=1 SV=1	-0.419083	20.7628	0.0247451	-0.0973553	20.3437	0.290213	20.6654	0.0107147	20.5171	0.173419	0.147518	-0.148309	0.284962	20.7158	20.8098	20.3908	20.3627	20.2776	20.6754	20.6555	20.3945	20.647	20.5099
sp|O95251|KAT7_HUMAN	KAT7	Histone acetyltransferase KAT7 OS=Homo sapiens OX=9606 GN=KAT7 PE=1 SV=1	-0.0742501	15.9113	0.571121	-0.0967563	15.837	0.238568	15.8145	0.00377027	15.4472	-0.389874	0.0186226	-0.367368	0.0156943	15.94	15.8825	15.8544	15.7061	15.9506	15.8414	15.7876	15.5058	15.4124	15.4232
sp|O95258-3|UCP5_HUMAN	SLC25A14	Isoform 3 of Brain mitochondrial carrier protein 1 OS=Homo sapiens OX=9606 GN=SLC25A14	-0.294092	15.8667	0.0830577	-0.164873	15.5726	0.198491	15.7018	0.122827	15.5449	-0.0277079	0.865744	-0.156927	0.422429	15.9197	15.8137	15.6773	15.4845	15.556	15.6833	15.7204	15.3823	15.7494	15.503
sp|O95260-2|ATE1_HUMAN	ATE1	Isoform ATE1-2 of Arginyl-tRNA--protein transferase 1 OS=Homo sapiens OX=9606 GN=ATE1	0.203505	17.3823	0.0568791	0.1162	17.5858	0.300057	17.4985	0.00046868	17.7817	0.195895	0.00250995	0.283199	0.00714864	17.3254	17.4393	17.5588	17.6033	17.5954	17.5152	17.4818	17.7685	17.8007	17.776
sp|O95263|PDE8B_HUMAN	PDE8B	High affinity cAMP-specific and IBMX-insensitive 3',5'-cyclic phosphodiesterase 8B OS=Homo sapiens OX=9606 GN=PDE8B PE=1 SV=2	-0.0586064	18.2841	0.287664	-0.162249	18.2255	0.121581	18.1218	0.00073678	17.9978	-0.227671	0.00463023	-0.124029	0.0286512	18.3068	18.2613	18.2392	18.177	18.2602	18.1471	18.0966	18.0051	18.0041	17.9842
sp|O95271|TNKS1_HUMAN	TNKS	Poly [ADP-ribose] polymerase tankyrase-1 OS=Homo sapiens OX=9606 GN=TNKS PE=1 SV=2	-0.106649	18.7467	0.0555579	0.343863	18.6401	0.0545586	19.0906	0.00016686	18.6393	-0.0008084	0.985107	-0.451321	0.00995207	18.7522	18.7412	18.6732	18.6108	18.6363	19.0743	19.1069	18.5876	18.6439	18.6863
sp|O95292|VAPB_HUMAN	VAPB	Vesicle-associated membrane protein-associated protein B/C OS=Homo sapiens OX=9606 GN=VAPB PE=1 SV=3	-0.0590657	18.9597	0.513903	-0.0542505	18.9007	0.672863	18.9055	0.0445567	19.0814	0.180714	0.0169605	0.175899	0.0548544	19.0433	18.8762	18.9132	18.9137	18.8751	18.8953	18.9156	19.1381	19.079	19.0271
sp|O95295|SNAPN_HUMAN	SNAPIN	SNARE-associated protein Snapin OS=Homo sapiens OX=9606 GN=SNAPIN PE=1 SV=1	-0.0503771	20.3054	0.448808	0.294603	20.2551	0.0692549	20.6	0.00160977	20.3059	0.0508548	0.362302	-0.294125	0.0151386	20.3315	20.2794	20.3153	20.2483	20.2015	20.5891	20.611	20.2893	20.273	20.3554
sp|O95297|MPZL1_HUMAN	MPZL1	Myelin protein zero-like protein 1 OS=Homo sapiens OX=9606 GN=MPZL1 PE=1 SV=1	-0.362006	18.9588	0.0229014	-0.388937	18.5968	0.0836744	18.5699	0.00012465	18.1712	-0.425665	0.00341538	-0.398734	0.0167397	18.9336	18.984	18.5323	18.6294	18.6288	18.6145	18.5253	18.1215	18.1764	18.2156
sp|O95298|NDUC2_HUMAN	NDUFC2	NADH dehydrogenase [ubiquinone] 1 subunit C2 OS=Homo sapiens OX=9606 GN=NDUFC2 PE=1 SV=1	-0.265864	20.9157	0.0207948	-0.0446265	20.6499	0.535496	20.8711	0.00522722	20.739	0.0890979	0.138152	-0.132139	0.142828	20.9163	20.9152	20.6096	20.6933	20.6467	20.9166	20.8256	20.7641	20.7773	20.6755
sp|O95299|NDUAA_HUMAN	NDUFA10	NADH dehydrogenase [ubiquinone] 1 alpha subcomplex subunit 10, mitochondrial OS=Homo sapiens OX=9606 GN=NDUFA10 PE=1 SV=1	-0.0679084	22.1612	0.280146	-0.197651	22.0933	0.126397	21.9635	0.00964982	22.0195	-0.0738101	0.0830247	0.0559322	0.138538	22.2028	22.1195	22.1334	22.0617	22.0847	21.9754	21.9517	22.0046	22.051	22.0028
sp|O95302|FKBP9_HUMAN	FKBP9	Peptidyl-prolyl cis-trans isomerase FKBP9 OS=Homo sapiens OX=9606 GN=FKBP9 PE=1 SV=2	-0.125002	21.6548	0.150711	-0.447051	21.5298	0.0751514	21.2078	0.00013075	21.0098	-0.520047	0.00192455	-0.197998	0.0367703	21.6925	21.6172	21.5783	21.5419	21.4693	21.1759	21.2397	20.9811	21.0555	20.9929
sp|O95319-3|CELF2_HUMAN	CELF2	Isoform 3 of CUGBP Elav-like family member 2 OS=Homo sapiens OX=9606 GN=CELF2	0.018239	17.7159	0.835976	-0.819285	17.7341	0.0609061	16.8966	0.00113811	16.6786	-1.05548	0.00837102	-0.217958	0.420485	17.7765	17.6552	17.6706	17.7818	17.7499	16.8975	16.8956	16.496	16.9759	16.5639
sp|O95336|6PGL_HUMAN	PGLS	6-phosphogluconolactonase OS=Homo sapiens OX=9606 GN=PGLS PE=1 SV=2	0.187629	21.725	0.0715121	0.284101	21.9126	0.135759	22.0091	0.00108201	22.1964	0.283787	0.00673671	0.187314	0.0681459	21.6796	21.7705	21.9166	21.957	21.8643	22.0582	21.96	22.1973	22.1496	22.2423
sp|O95340-2|PAPS2_HUMAN	PAPSS2	Isoform B of Bifunctional 3'-phosphoadenosine 5'-phosphosulfate synthase 2 OS=Homo sapiens OX=9606 GN=PAPSS2	-0.013645	20.6213	0.882691	-0.222461	20.6077	0.235663	20.3988	0.0040833	20.3219	-0.285767	0.00281478	-0.0769513	0.190123	20.5372	20.7053	20.6323	20.6006	20.5901	20.368	20.4297	20.3029	20.2962	20.3666
sp|O95347|SMC2_HUMAN	SMC2	Structural maintenance of chromosomes protein 2 OS=Homo sapiens OX=9606 GN=SMC2 PE=1 SV=2	-0.0896758	23.0121	0.0236591	0.144761	22.9224	0.0614317	23.1569	0.00010905	23.04	0.117506	0.00460599	-0.11693	0.0184885	23.0125	23.0117	22.9063	22.9375	22.9236	23.1678	23.1459	23.0341	23.0591	23.0267
sp|O95352|ATG7_HUMAN	ATG7	Ubiquitin-like modifier-activating enzyme ATG7 OS=Homo sapiens OX=9606 GN=ATG7 PE=1 SV=1	0.126863	20.6558	0.113949	-2.57776	20.7827	0.0464796	18.078	1.91e-05	17.4216	-3.36105	0.00084239	-0.656426	0.0931062	20.615	20.6966	20.8195	20.7397	20.7888	18.0248	18.1313	17.1344	17.6825	17.4479
sp|O95359-3|TACC2_HUMAN	TACC2	Isoform 3 of Transforming acidic coiled-coil-containing protein 2 OS=Homo sapiens OX=9606 GN=TACC2	-0.178532	19.5444	0.015586	0.151952	19.3659	0.0841867	19.6963	0.00020139	19.769	0.403188	0.00228178	0.0727038	0.248187	19.5374	19.5513	19.3417	19.3718	19.3841	19.7153	19.6773	19.729	19.7492	19.8289
sp|O95361|TRI16_HUMAN	TRIM16	Tripartite motif-containing protein 16 OS=Homo sapiens OX=9606 GN=TRIM16 PE=1 SV=3	-0.146161	21.6111	0.0547469	0.250438	21.465	0.0774523	21.8616	0.0001881	21.6915	0.226501	0.00395953	-0.170098	0.0159212	21.5919	21.6304	21.4212	21.4793	21.4943	21.8836	21.8395	21.6747	21.6946	21.7051
sp|O95363|SYFM_HUMAN	FARS2	Phenylalanine--tRNA ligase, mitochondrial OS=Homo sapiens OX=9606 GN=FARS2 PE=1 SV=1	-0.18329	19.9528	0.0373028	-0.0333235	19.7695	0.627714	19.9195	0.00969759	19.8553	0.0857989	0.05886	-0.0641681	0.231692	19.9736	19.9319	19.8126	19.7548	19.7411	19.88	19.9589	19.876	19.8261	19.8637
sp|O95365|ZBT7A_HUMAN	ZBTB7A	Zinc finger and BTB domain-containing protein 7A OS=Homo sapiens OX=9606 GN=ZBTB7A PE=1 SV=1	-0.189147	16.9142	0.18455	0.180705	16.7251	0.341286	17.0949	0.00335207	16.5076	-0.217508	0.0559466	-0.58736	0.0192315	16.9682	16.8602	16.7647	16.6095	16.8011	17.0049	17.185	16.5597	16.4563	16.5068
sp|O95372|LYPA2_HUMAN	LYPLA2	Acyl-protein thioesterase 2 OS=Homo sapiens OX=9606 GN=LYPLA2 PE=1 SV=1	0.554201	20.7909	0.0124395	0.365645	21.3451	0.0614317	21.1566	0.00019559	21.5843	0.239163	0.030647	0.427718	0.0223703	20.8187	20.7631	21.3866	21.2861	21.3627	21.156	21.1572	21.5353	21.5365	21.6811
sp|O95373|IPO7_HUMAN	IPO7	Importin-7 OS=Homo sapiens OX=9606 GN=IPO7 PE=1 SV=1	-0.212011	24.3613	0.0329634	0.291029	24.1493	0.0972739	24.6524	0.00017352	24.6207	0.471422	0.00174881	-0.0316175	0.597854	24.3178	24.4049	24.1488	24.1653	24.1338	24.6684	24.6363	24.5641	24.62	24.6781
sp|O95376|ARI2_HUMAN	ARIH2	E3 ubiquitin-protein ligase ARIH2 OS=Homo sapiens OX=9606 GN=ARIH2 PE=1 SV=1	0.381854	16.7636	0.0351531	0.220594	17.1455	0.163193	16.9842	0.00051714	17.3206	0.175156	0.0271249	0.336416	0.00854466	16.7099	16.8174	17.0753	17.15	17.2111	16.9522	17.0162	17.3132	17.3138	17.335
sp|O95379|TFIP8_HUMAN	TNFAIP8	Tumor necrosis factor alpha-induced protein 8 OS=Homo sapiens OX=9606 GN=TNFAIP8 PE=1 SV=1	0.0432527	18.5069	0.601128	0.0633729	18.5501	0.724558	18.5702	0.0927816	18.3528	-0.197336	0.0348397	-0.217456	0.152489	18.528	18.4858	18.5033	18.6394	18.5077	18.6871	18.4534	18.3703	18.3781	18.31
sp|O95382|M3K6_HUMAN	MAP3K6	Mitogen-activated protein kinase kinase kinase 6 OS=Homo sapiens OX=9606 GN=MAP3K6 PE=1 SV=3	-0.629699	17.9848	0.0325147	-0.0204031	17.3551	0.893617	17.9644	0.00024556	17.0118	-0.343284	0.0208202	-0.95258	0.00714864	18.0498	17.9197	17.3218	17.488	17.2555	18.0396	17.8892	16.985	17.0116	17.0388
sp|O95391|SLU7_HUMAN	SLU7	Pre-mRNA-splicing factor SLU7 OS=Homo sapiens OX=9606 GN=SLU7 PE=1 SV=2	0.169499	19.7625	0.038741	0.153533	19.932	0.121334	19.916	0.0135694	19.8605	-0.0714947	0.124786	-0.0555286	0.278925	19.7592	19.7658	19.9373	19.9697	19.8889	19.9479	19.8841	19.8228	19.8695	19.8891
sp|O95394-4|AGM1_HUMAN	PGM3	Isoform 3 of Phosphoacetylglucosamine mutase OS=Homo sapiens OX=9606 GN=PGM3	0.149043	20.8659	0.154556	-0.286759	21.0149	0.155527	20.5791	0.0006759	20.6964	-0.318546	0.00092918	0.117257	0.0105884	20.7887	20.9431	21.0103	20.9926	21.0418	20.5836	20.5747	20.6923	20.7115	20.6854
sp|O95396|MOCS3_HUMAN	MOCS3	Adenylyltransferase and sulfurtransferase MOCS3 OS=Homo sapiens OX=9606 GN=MOCS3 PE=1 SV=1	0.325352	17.0768	0.0198421	0.441537	17.4022	0.046093	17.5184	3.92e-05	17.7006	0.298355	0.00325363	0.18217	0.00570881	17.0699	17.0838	17.382	17.3663	17.4582	17.5231	17.5137	17.7122	17.6965	17.693
sp|O95400|CD2B2_HUMAN	CD2BP2	CD2 antigen cytoplasmic tail-binding protein 2 OS=Homo sapiens OX=9606 GN=CD2BP2 PE=1 SV=1	-0.0121997	17.163	0.843051	0.216059	17.1508	0.169258	17.3791	0.00533344	17.1715	0.0206505	0.359737	-0.207608	0.0203267	17.2209	17.1051	17.1585	17.1412	17.1527	17.353	17.4052	17.1677	17.1459	17.2008
sp|O95402|MED26_HUMAN	MED26	Mediator of RNA polymerase II transcription subunit 26 OS=Homo sapiens OX=9606 GN=MED26 PE=1 SV=2	-0.134951	15.4589	0.208474	0.166672	15.3239	0.179457	15.6256	0.00264215	15.0644	-0.259576	0.0494836	-0.561198	0.0217653	15.5071	15.4107	15.3763	15.3571	15.2383	15.6443	15.6068	14.9467	15.1516	15.0947
sp|O95405|ZFYV9_HUMAN	ZFYVE9	Zinc finger FYVE domain-containing protein 9 OS=Homo sapiens OX=9606 GN=ZFYVE9 PE=1 SV=2	-0.103908	14.3593	0.12087	0.149482	14.2554	0.134119	14.5088	0.00313558	14.0849	-0.170433	0.0775967	-0.423824	0.0293413	14.3938	14.3248	14.2845	14.2174	14.2642	14.5045	14.513	14.1748	13.9833	14.0968
sp|O95425|SVIL_HUMAN	SVIL	Supervillin OS=Homo sapiens OX=9606 GN=SVIL PE=1 SV=2	0.352627	21.9829	0.00923508	-0.482861	22.3355	0.0478674	21.5	1.23e-05	21.6281	-0.70742	0.00074458	0.128069	0.0653091	21.9861	21.9797	22.3651	22.3298	22.3116	21.5133	21.4868	21.6082	21.6775	21.5984
sp|O95427|PIGN_HUMAN	PIGN	GPI ethanolamine phosphate transferase 1 OS=Homo sapiens OX=9606 GN=PIGN PE=1 SV=1	-0.022315	18.6029	0.736312	0.0462321	18.5806	0.505413	18.6491	0.22655	18.6635	0.082889	0.139618	0.0143419	0.753312	18.6373	18.5686	18.6356	18.5285	18.5777	18.6756	18.6227	18.6786	18.6902	18.6218
sp|O95429|BAG4_HUMAN	BAG4	BAG family molecular chaperone regulator 4 OS=Homo sapiens OX=9606 GN=BAG4 PE=1 SV=1	-0.0128944	19.2214	0.847765	0.143932	19.2085	0.262999	19.3654	0.212934	19.2485	0.0399579	0.621848	-0.116868	0.310345	19.2031	19.2398	19.1576	19.1919	19.2761	19.4271	19.3036	19.312	19.1491	19.2844
sp|O95433|AHSA1_HUMAN	AHSA1	Activator of 90 kDa heat shock protein ATPase homolog 1 OS=Homo sapiens OX=9606 GN=AHSA1 PE=1 SV=1	0.00611666	23.2956	0.869501	0.487254	23.3017	0.0603492	23.7829	4e-05	23.7773	0.475613	0.00098354	-0.0055245	0.901714	23.2649	23.3263	23.2851	23.3009	23.3191	23.7658	23.7999	23.8203	23.7708	23.7409
sp|O95453|PARN_HUMAN	PARN	Poly(A)-specific ribonuclease PARN OS=Homo sapiens OX=9606 GN=PARN PE=1 SV=1	0.0465982	22.1756	0.124909	0.0722591	22.2222	0.183781	22.2478	0.0963819	22.1448	-0.0774089	0.147094	-0.10307	0.171644	22.1917	22.1595	22.2328	22.2045	22.2292	22.2315	22.2641	22.0756	22.1732	22.1856
sp|O95456|PSMG1_HUMAN	PSMG1	Proteasome assembly chaperone 1 OS=Homo sapiens OX=9606 GN=PSMG1 PE=1 SV=1	-0.0081749	20.9043	0.946764	0.193997	20.8962	0.400363	21.0983	0.138628	21.0859	0.189772	0.0788697	-0.0123999	0.928831	20.8493	20.9594	20.8185	21.0113	20.8587	21.222	20.9746	21.0867	21.1388	21.0323
sp|O95466-3|FMNL1_HUMAN	FMNL1	Isoform 3 of Formin-like protein 1 OS=Homo sapiens OX=9606 GN=FMNL1	0.211947	19.2913	0.023681	-0.36418	19.5032	0.0705212	18.9271	7.57e-05	19.0886	-0.414657	0.00159463	0.16147	0.0491916	19.3273	19.2553	19.5014	19.5125	19.4957	18.9242	18.9301	19.0405	19.0871	19.1381
sp|O95470|SGPL1_HUMAN	SGPL1	Sphingosine-1-phosphate lyase 1 OS=Homo sapiens OX=9606 GN=SGPL1 PE=1 SV=3	0.0738106	20.6053	0.191166	-0.182453	20.6791	0.11402	20.4229	0.00229016	20.6544	-0.0247498	0.530054	0.231514	0.0203267	20.6177	20.5929	20.7296	20.6465	20.6613	20.4559	20.3898	20.657	20.6796	20.6266
sp|O95478|NSA2_HUMAN	NSA2	Ribosome biogenesis protein NSA2 homolog OS=Homo sapiens OX=9606 GN=NSA2 PE=1 SV=1	-0.350747	19.0433	0.038913	-0.0910248	18.6925	0.361417	18.9522	0.0186752	18.8015	0.109012	0.292412	-0.150711	0.242792	19.0729	19.0136	18.7825	18.6328	18.6622	18.9045	19	18.9216	18.7468	18.7361
sp|O95479|G6PE_HUMAN	H6PD	GDH/6PGL endoplasmic bifunctional protein OS=Homo sapiens OX=9606 GN=H6PD PE=1 SV=2	-0.208288	15.2855	0.0818583	-0.416874	15.0772	0.0960127	14.8686	0.00213519	14.9832	-0.0939826	0.0955514	0.114603	0.0803842	15.3462	15.2248	15.1262	15.0768	15.0287	14.8443	14.893	15.0261	14.9533	14.9703
sp|O95486|SC24A_HUMAN	SEC24A	Protein transport protein Sec24A OS=Homo sapiens OX=9606 GN=SEC24A PE=1 SV=2	0.0296503	19.7982	0.150474	0.02157	19.8279	0.395714	19.8198	0.00031477	19.6827	-0.145183	0.00235699	-0.137102	0.0141529	19.7862	19.8102	19.824	19.82	19.8397	19.8285	19.8111	19.6742	19.7035	19.6703
sp|O95487-3|SC24B_HUMAN	SEC24B	Isoform 3 of Protein transport protein Sec24B OS=Homo sapiens OX=9606 GN=SEC24B	0.0671844	20.92	0.0681723	0.0813422	20.9872	0.18356	21.0014	0.0141419	21.0037	0.0165029	0.258043	0.00234512	0.917612	20.9362	20.9039	21.0034	20.9718	20.9864	20.9813	21.0215	20.9933	21.0101	21.0077
sp|O95490-6|AGRL2_HUMAN	ADGRL2	Isoform 6 of Adhesion G protein-coupled receptor L2 OS=Homo sapiens OX=9606 GN=ADGRL2	-0.0664414	16.2144	0.495984	-0.0643002	16.148	0.655664	16.1501	0.00443063	15.8853	-0.262692	0.00224349	-0.264834	0.0143461	16.3066	16.1223	16.1619	16.145	16.1371	16.1319	16.1684	15.8489	15.9181	15.8888
sp|O95503|CBX6_HUMAN	CBX6	Chromobox protein homolog 6 OS=Homo sapiens OX=9606 GN=CBX6 PE=1 SV=1	0.139643	13.8545	0.247128	0.0930454	13.9941	0.628862	13.9475	0.0953148	13.6365	-0.35762	0.0722163	-0.311022	0.218399	13.7697	13.9393	13.9762	13.9452	14.0609	13.8557	14.0393	13.6461	13.4323	13.8311
sp|O95544-2|NADK_HUMAN	NADK	Isoform 2 of NAD kinase OS=Homo sapiens OX=9606 GN=NADK	-0.524972	16.7063	0.0232166	0.37442	16.1813	0.127833	17.0807	0.00013338	16.2759	0.0946024	0.158789	-0.80479	0.00738928	16.6336	16.779	16.1245	16.2304	16.1891	17.1202	17.0412	16.2451	16.3434	16.2393
sp|O95551-2|TYDP2_HUMAN	TDP2	Isoform 2 of Tyrosyl-DNA phosphodiesterase 2 OS=Homo sapiens OX=9606 GN=TDP2	0.0812258	16.3706	0.442018	0.511022	16.4518	0.11402	16.8816	0.00191168	16.5052	0.053417	0.22671	-0.376379	0.0132886	16.2729	16.4682	16.4641	16.4624	16.4289	16.8965	16.8666	16.5282	16.4471	16.5403
sp|O95568|MET18_HUMAN	METTL18	Histidine protein methyltransferase 1 homolog OS=Homo sapiens OX=9606 GN=METTL18 PE=1 SV=1	-0.275164	15.5607	0.0501313	0.111796	15.2856	0.301703	15.6725	0.00074818	15.1906	-0.094952	0.156425	-0.481911	0.0107106	15.5091	15.6124	15.2652	15.3506	15.2409	15.6975	15.6475	15.1348	15.1952	15.2419
sp|O95571|ETHE1_HUMAN	ETHE1	Persulfide dioxygenase ETHE1, mitochondrial OS=Homo sapiens OX=9606 GN=ETHE1 PE=1 SV=2	0.0385977	19.9144	0.772309	0.100911	19.953	0.372849	20.0153	0.0230657	20.2448	0.291765	0.0423198	0.229452	0.0666487	19.9647	19.8641	20.0264	20.0152	19.8176	19.9744	20.0563	20.1747	20.2435	20.3162
sp|O95573|ACSL3_HUMAN	ACSL3	Long-chain-fatty-acid--CoA ligase 3 OS=Homo sapiens OX=9606 GN=ACSL3 PE=1 SV=3	-0.188143	22.8069	0.0441628	-0.0830067	22.6188	0.343571	22.7239	0.00676991	22.7643	0.145539	0.00819164	0.0404022	0.299345	22.8491	22.7647	22.6471	22.6015	22.6077	22.6999	22.7479	22.7401	22.7598	22.793
sp|O95602|RPA1_HUMAN	POLR1A	DNA-directed RNA polymerase I subunit RPA1 OS=Homo sapiens OX=9606 GN=POLR1A PE=1 SV=2	-0.035829	20.4623	0.53072	0.0590976	20.4264	0.26816	20.5214	0.108568	20.4879	0.0615046	0.16822	-0.033422	0.211277	20.48	20.4446	20.478	20.3743	20.4271	20.5011	20.5417	20.4973	20.4907	20.4759
sp|O95613|PCNT_HUMAN	PCNT	Pericentrin OS=Homo sapiens OX=9606 GN=PCNT PE=1 SV=4	0.00965343	20.025	0.700621	0.0716286	20.0346	0.251932	20.0966	0.00124732	20.2998	0.265151	0.00636055	0.203175	0.0510808	20.0231	20.0268	20.0424	20.0539	20.0075	20.1272	20.0659	20.2373	20.3229	20.3391
sp|O95619|YETS4_HUMAN	YEATS4	YEATS domain-containing protein 4 OS=Homo sapiens OX=9606 GN=YEATS4 PE=1 SV=1	-0.100913	18.497	0.381212	0.0414239	18.396	0.301652	18.5384	0.172412	18.3785	-0.0175466	0.860607	-0.159883	0.113836	18.4763	18.5176	18.416	18.4891	18.283	18.5433	18.5334	18.3138	18.4623	18.3594
sp|O95625|ZBT11_HUMAN	ZBTB11	Zinc finger and BTB domain-containing protein 11 OS=Homo sapiens OX=9606 GN=ZBTB11 PE=1 SV=2	-0.29285	18.7078	0.169811	0.315534	18.4149	0.0611223	19.0233	0.00583334	18.5955	0.180582	0.205173	-0.427802	0.00893002	18.6997	18.7158	18.4719	18.5477	18.2251	19.0454	19.0012	18.5904	18.6375	18.5585
sp|O95628-6|CNOT4_HUMAN	CNOT4	Isoform 6 of CCR4-NOT transcription complex subunit 4 OS=Homo sapiens OX=9606 GN=CNOT4	0.0257109	18.2138	0.393769	0.252317	18.2395	0.046093	18.4661	0.00185028	18.2125	-0.026982	0.563471	-0.253588	0.0266971	18.2161	18.2115	18.2223	18.2717	18.2245	18.4667	18.4656	18.1615	18.2704	18.2058
sp|O95630|STABP_HUMAN	STAMBP	STAM-binding protein OS=Homo sapiens OX=9606 GN=STAMBP PE=1 SV=1	0.157209	19.4499	0.270984	0.10019	19.6071	0.563435	19.5501	0.152332	19.6799	0.0727825	0.397676	0.129801	0.228918	19.3738	19.526	19.5638	19.7207	19.5367	19.6301	19.47	19.7349	19.6689	19.6357
sp|O95639|CPSF4_HUMAN	CPSF4	Cleavage and polyadenylation specificity factor subunit 4 OS=Homo sapiens OX=9606 GN=CPSF4 PE=1 SV=1	0.0666795	17.9676	0.554824	0.0305956	18.0343	0.550118	17.9982	0.469334	18.0702	0.0359129	0.683019	0.0719967	0.217276	17.9896	17.9456	18.0618	18.1242	17.9169	17.9742	18.0222	18.02	18.0852	18.1054
sp|O95677-4|EYA4_HUMAN	EYA4	Isoform 4 of Eyes absent homolog 4 OS=Homo sapiens OX=9606 GN=EYA4	-0.0800942	18.3202	0.52775	-0.34329	18.2401	0.210004	17.9769	0.0118815	17.8107	-0.42941	0.0218023	-0.166215	0.326588	18.3471	18.2933	18.182	18.3763	18.162	18.0981	17.8557	17.823	17.9057	17.7033
sp|O95684|FR1OP_HUMAN	FGFR1OP	FGFR1 oncogene partner OS=Homo sapiens OX=9606 GN=FGFR1OP PE=1 SV=1	0.116996	17.5513	0.278854	-0.0424427	17.6683	0.568272	17.5088	0.114793	17.6699	0.00160418	0.984539	0.161043	0.108406	17.5246	17.578	17.6791	17.5721	17.7537	17.4695	17.5481	17.6097	17.6636	17.7363
sp|O95696-2|BRD1_HUMAN	BRD1	Isoform 2 of Bromodomain-containing protein 1 OS=Homo sapiens OX=9606 GN=BRD1	0.28765	18.2338	0.0323166	-0.225906	18.5214	0.100808	18.0078	0.00033257	18.0168	-0.504642	0.00313389	0.00891325	0.897507	18.2591	18.2084	18.5852	18.5016	18.4774	18.0361	17.9796	17.96	18.082	18.0084
sp|O95707|RPP29_HUMAN	POP4	Ribonuclease P protein subunit p29 OS=Homo sapiens OX=9606 GN=POP4 PE=1 SV=2	0.0954119	20.3527	0.141576	0.164152	20.4481	0.176386	20.5168	0.0445189	20.4508	0.00269172	0.944692	-0.0660485	0.237078	20.3952	20.3101	20.4687	20.4551	20.4205	20.4903	20.5433	20.4026	20.4749	20.4748
sp|O95714|HERC2_HUMAN	HERC2	E3 ubiquitin-protein ligase HERC2 OS=Homo sapiens OX=9606 GN=HERC2 PE=1 SV=2	-0.670499	20.437	0.00552461	0.560601	19.7665	0.0489963	20.9976	7.03e-06	20.2402	0.473754	0.00102083	-0.757346	0.00568339	20.4497	20.4242	19.7629	19.7643	19.7722	20.9838	21.0113	20.1985	20.2859	20.2363
sp|O95716|RAB3D_HUMAN	RAB3D	Ras-related protein Rab-3D OS=Homo sapiens OX=9606 GN=RAB3D PE=1 SV=1	-1.16294	15.8382	0.00814711	-0.228798	14.6752	0.26231	15.6094	0.00015877	15.559	0.88379	0.00210658	-0.0503535	0.724198	15.7669	15.9095	14.6757	14.6855	14.6645	15.6826	15.5362	15.4248	15.6593	15.593
sp|O95721|SNP29_HUMAN	SNAP29	Synaptosomal-associated protein 29 OS=Homo sapiens OX=9606 GN=SNAP29 PE=1 SV=1	-0.150665	19.4166	0.212439	0.0222423	19.2659	0.845952	19.4388	0.0421759	19.2032	-0.062767	0.431818	-0.235674	0.0610889	19.3415	19.4917	19.2922	19.3158	19.1898	19.43	19.4477	19.1123	19.26	19.2372
sp|O95747|OXSR1_HUMAN	OXSR1	Serine/threonine-protein kinase OSR1 OS=Homo sapiens OX=9606 GN=OXSR1 PE=1 SV=1	0.176302	22.1977	0.105622	0.338804	22.374	0.0999918	22.5365	0.00232773	22.6198	0.245832	0.0204296	0.0833305	0.280154	22.1465	22.2488	22.3225	22.3645	22.4348	22.5599	22.513	22.563	22.6038	22.6926
sp|O95749|GGPPS_HUMAN	GGPS1	Geranylgeranyl pyrophosphate synthase OS=Homo sapiens OX=9606 GN=GGPS1 PE=1 SV=1	0.406248	18.3087	0.00820475	0.403595	18.7149	0.060806	18.7123	3.09e-05	19.1427	0.427746	0.00189176	0.430399	0.0122498	18.2983	18.319	18.702	18.7423	18.7004	18.6847	18.7398	19.1409	19.0932	19.1939
sp|O95751|LDOC1_HUMAN	LDOC1	Protein LDOC1 OS=Homo sapiens OX=9606 GN=LDOC1 PE=1 SV=1	-0.925513	15.4472	0.0159884	-0.237166	14.5217	0.081348	15.2101	4.11e-05	13.6854	-0.836328	0.00428043	-1.52468	0.0062413	15.4497	15.4448	14.6023	14.3823	14.5805	15.1806	15.2395	13.574	13.7733	13.7088
sp|O95757|HS74L_HUMAN	HSPA4L	Heat shock 70 kDa protein 4L OS=Homo sapiens OX=9606 GN=HSPA4L PE=1 SV=3	0.229436	21.4357	0.0365994	0.387239	21.6652	0.0645313	21.823	0.00010301	21.9926	0.327382	0.0029598	0.169579	0.020097	21.4671	21.4044	21.6233	21.7097	21.6625	21.8143	21.8317	22.0176	21.9598	22.0003
sp|O95758-4|PTBP3_HUMAN	PTBP3	Isoform 4 of Polypyrimidine tract-binding protein 3 OS=Homo sapiens OX=9606 GN=PTBP3	0.200089	23.1268	0.0152225	-0.0417989	23.3269	0.238801	23.085	0.00173445	23.1155	-0.211348	0.0112351	0.0305395	0.595135	23.1436	23.11	23.3191	23.3133	23.3482	23.0821	23.0879	23.1789	23.0981	23.0696
sp|O95759|TBCD8_HUMAN	TBC1D8	TBC1 domain family member 8 OS=Homo sapiens OX=9606 GN=TBC1D8 PE=1 SV=3	0.26085	13.9146	0.0875015	0.267759	14.1755	0.209303	14.1824	0.00817995	13.7168	-0.458706	0.0166253	-0.465616	0.0536078	13.9194	13.9099	14.2804	14.0783	14.1678	14.0859	14.2789	13.5967	13.8173	13.7364
sp|O95772|STR3N_HUMAN	STARD3NL	STARD3 N-terminal-like protein OS=Homo sapiens OX=9606 GN=STARD3NL PE=1 SV=1	-0.075549	14.4708	0.687913	-0.0556546	14.3952	0.481738	14.4151	0.222613	14.1647	-0.230541	0.268078	-0.250435	0.249874	14.4738	14.4678	14.3805	14.5836	14.2216	14.4639	14.3663	14.1191	14.3713	14.0036
sp|O95777|LSM8_HUMAN	LSM8	U6 snRNA-associated Sm-like protein LSm8 OS=Homo sapiens OX=9606 GN=LSM8 PE=1 SV=3	0.133002	16.8226	0.309797	0.0931879	16.9556	0.406377	16.9158	0.398053	16.9889	0.0332979	0.785483	0.0731119	0.5633	16.8793	16.766	17.0747	16.8992	16.8929	16.8815	16.9501	16.8881	16.9569	17.1218
sp|O95782|AP2A1_HUMAN	AP2A1	AP-2 complex subunit alpha-1 OS=Homo sapiens OX=9606 GN=AP2A1 PE=1 SV=3	-0.0148852	22.7679	0.710849	-0.246602	22.753	0.126273	22.5213	0.00047955	22.4248	-0.328191	0.00191771	-0.0964751	0.165333	22.7951	22.7406	22.7827	22.7479	22.7282	22.4747	22.5678	22.4003	22.4624	22.4117
sp|O95785-3|WIZ_HUMAN	WIZ	Isoform 3 of Protein Wiz OS=Homo sapiens OX=9606 GN=WIZ	-0.199005	21.0708	0.0552706	0.0265922	20.8718	0.674271	21.0974	0.00062984	20.7799	-0.0918616	0.0578765	-0.317459	0.00673165	21.1099	21.0317	20.9222	20.8545	20.8385	21.0836	21.1111	20.7563	20.792	20.7914
sp|O95786|DDX58_HUMAN	DDX58	Antiviral innate immune response receptor RIG-I OS=Homo sapiens OX=9606 GN=DDX58 PE=1 SV=2	0.104074	21.4246	0.275093	-0.298353	21.5286	0.141378	21.1262	0.00128868	21.1191	-0.409584	0.00434096	-0.0071568	0.917612	21.3699	21.4792	21.5221	21.4686	21.5952	21.1755	21.0769	21.0739	21.1179	21.1654
sp|O95793|STAU1_HUMAN	STAU1	Double-stranded RNA-binding protein Staufen homolog 1 OS=Homo sapiens OX=9606 GN=STAU1 PE=1 SV=2	-0.755635	17.5962	0.0155186	0.195187	16.8406	0.0720257	17.7914	6.34e-05	17.01	0.169408	0.0772279	-0.781414	0.00543053	17.6049	17.5876	16.9176	16.8714	16.7329	17.7733	17.8096	17.024	16.9729	17.0332
sp|O95801|TTC4_HUMAN	TTC4	Tetratricopeptide repeat protein 4 OS=Homo sapiens OX=9606 GN=TTC4 PE=1 SV=3	-0.507669	19.7237	0.0106084	0.390879	19.216	0.0654689	20.1146	1.41e-05	19.69	0.474013	0.00090508	-0.424535	0.00606317	19.7484	19.699	19.2592	19.1872	19.2016	20.1381	20.0911	19.7003	19.6721	19.6977
sp|O95810|CAVN2_HUMAN	CAVIN2	Caveolae-associated protein 2 OS=Homo sapiens OX=9606 GN=CAVIN2 PE=1 SV=3	0.0903491	17.5772	0.270835	-0.290505	17.6675	0.106958	17.2867	0.00170899	17.2009	-0.466636	0.00765103	-0.0857821	0.420688	17.5505	17.6039	17.7045	17.7077	17.5905	17.242	17.3313	17.109	17.2007	17.293
sp|O95816|BAG2_HUMAN	BAG2	BAG family molecular chaperone regulator 2 OS=Homo sapiens OX=9606 GN=BAG2 PE=1 SV=1	-0.108061	19.5531	0.0136884	-0.452643	19.445	0.0608102	19.1004	0.00019203	19.1449	-0.300085	0.00450287	0.0444966	0.507525	19.5611	19.545	19.44	19.4562	19.4388	19.0684	19.1325	19.115	19.2112	19.1086
sp|O95817|BAG3_HUMAN	BAG3	BAG family molecular chaperone regulator 3 OS=Homo sapiens OX=9606 GN=BAG3 PE=1 SV=3	-0.0438094	21.9466	0.417676	0.362935	21.9028	0.105853	22.3096	0.00021221	22.462	0.559194	0.00153069	0.152449	0.124082	21.9008	21.9925	21.9252	21.9006	21.8827	22.2646	22.3545	22.4738	22.3953	22.5169
sp|O95819-6|M4K4_HUMAN	MAP4K4	Isoform 6 of Mitogen-activated protein kinase kinase kinase kinase 4 OS=Homo sapiens OX=9606 GN=MAP4K4	-0.333947	19.4012	0.0104661	-0.0675846	19.0672	0.148224	19.3336	6.43e-05	18.9175	-0.149697	0.016446	-0.41606	0.00857164	19.3856	19.4167	19.0758	19.0388	19.087	19.3259	19.3413	18.8707	18.9518	18.9301
sp|O95822|DCMC_HUMAN	MLYCD	Malonyl-CoA decarboxylase, mitochondrial OS=Homo sapiens OX=9606 GN=MLYCD PE=1 SV=3	-0.0824282	17.8134	0.137948	0.0189274	17.731	0.0608782	17.8323	0.0268168	17.8307	0.0997744	0.0543629	-0.0015812	0.959878	17.814	17.8128	17.7465	17.6836	17.7628	17.8336	17.8311	17.8602	17.8325	17.7996
sp|O95825|QORL1_HUMAN	CRYZL1	Quinone oxidoreductase-like protein 1 OS=Homo sapiens OX=9606 GN=CRYZL1 PE=1 SV=2	0.011852	17.0812	0.937392	0.0820685	17.0931	0.748066	17.1633	0.0432796	17.4771	0.384009	0.0258944	0.313792	0.150524	17.0076	17.1549	17.1138	16.9633	17.2022	17.0107	17.3159	17.4237	17.4301	17.5775
sp|O95831|AIFM1_HUMAN	AIFM1	Apoptosis-inducing factor 1, mitochondrial OS=Homo sapiens OX=9606 GN=AIFM1 PE=1 SV=1	0.119066	22.8129	0.0625151	-0.0255992	22.932	0.13963	22.7873	0.00509924	22.9298	-0.0021799	0.956458	0.142485	0.0320601	22.8112	22.8146	22.9695	22.9329	22.8935	22.7813	22.7933	22.9588	22.9376	22.893
sp|O95832|CLD1_HUMAN	CLDN1	Claudin-1 OS=Homo sapiens OX=9606 GN=CLDN1 PE=1 SV=1	-0.149833	15.3672	0.107242	-0.0649542	15.2173	0.636671	15.3022	0.291077	15.1875	-0.0298736	0.787854	-0.114752	0.473479	15.3153	15.4191	15.2137	15.2589	15.1794	15.2295	15.375	15.0336	15.2281	15.3006
sp|O95833|CLIC3_HUMAN	CLIC3	Chloride intracellular channel protein 3 OS=Homo sapiens OX=9606 GN=CLIC3 PE=1 SV=2	-0.181614	21.3238	0.164426	0.364222	21.1422	0.151131	21.688	0.00189643	21.3503	0.208133	0.0195322	-0.337702	0.0202507	21.2309	21.4168	21.1308	21.1901	21.1057	21.709	21.6671	21.4036	21.2884	21.359
sp|O95834-3|EMAL2_HUMAN	EML2	Isoform 3 of Echinoderm microtubule-associated protein-like 2 OS=Homo sapiens OX=9606 GN=EML2	0.26375	18.2972	0.0582177	-0.279098	18.5609	0.0733002	18.0181	0.0064693	18.141	-0.419965	0.0294054	0.122883	0.439328	18.3032	18.2911	18.6025	18.4677	18.6126	17.9891	18.047	18.0835	18.0276	18.3118
sp|O95835|LATS1_HUMAN	LATS1	Serine/threonine-protein kinase LATS1 OS=Homo sapiens OX=9606 GN=LATS1 PE=1 SV=1	-0.520378	17.5283	0.0138278	-0.270714	17.008	0.100808	17.2576	4.56e-05	16.548	-0.45992	0.00299614	-0.709584	0.00738446	17.4983	17.5584	17.0271	17.049	16.9478	17.2917	17.2235	16.4896	16.5877	16.5668
sp|O95861-2|BPNT1_HUMAN	BPNT1	Isoform 2 of 3'(2'),5'-bisphosphate nucleotidase 1 OS=Homo sapiens OX=9606 GN=BPNT1	0.223973	19.6015	0.123446	0.197633	19.8255	0.206724	19.7991	0.0129406	19.9845	0.159009	0.107371	0.185349	0.0866321	19.5484	19.6546	19.8489	19.7238	19.9036	19.753	19.8453	19.9156	20.0096	20.0282
sp|O95864|FADS2_HUMAN	FADS2	Acyl-CoA 6-desaturase OS=Homo sapiens OX=9606 GN=FADS2 PE=1 SV=1	-1.97078	19.2262	0.0130917	-1.0605	17.2554	0.082232	18.1656	3.91e-05	16.1641	-1.09124	0.00485745	-2.00151	0.00583324	19.3397	19.1126	17.3618	17.3691	17.0352	18.094	18.2373	16.2128	16.2402	16.0394
sp|O95865|DDAH2_HUMAN	DDAH2	N(G),N(G)-dimethylarginine dimethylaminohydrolase 2 OS=Homo sapiens OX=9606 GN=DDAH2 PE=1 SV=1	0.220465	17.4582	0.0800962	-0.39752	17.6787	0.046093	17.0607	0.00086935	17.3046	-0.374116	0.0145513	0.243868	0.0632426	17.4652	17.4512	17.7722	17.6269	17.6369	17.0551	17.0663	17.2391	17.275	17.3995
sp|O95870|ABHGA_HUMAN	ABHD16A	Phosphatidylserine lipase ABHD16A OS=Homo sapiens OX=9606 GN=ABHD16A PE=1 SV=3	-0.147394	18.0553	0.295332	0.136533	17.9079	0.252088	18.1918	0.014339	18.2024	0.294473	0.0250787	0.010546	0.618373	17.9968	18.1138	18.0359	17.8444	17.8433	18.1958	18.1878	18.2073	18.22	18.1798
sp|O95872|GPAN1_HUMAN	GPANK1	G patch domain and ankyrin repeat-containing protein 1 OS=Homo sapiens OX=9606 GN=GPANK1 PE=1 SV=1	-0.452806	13.6512	0.0993765	0.12946	13.1984	0.444379	13.7807	0.050987	12.945	-0.25344	0.459345	-0.835706	0.12438	13.666	13.6364	13.2993	13.3147	12.9812	13.6799	13.8815	12.5127	13.3196	13.0026
sp|O95881|TXD12_HUMAN	TXNDC12	Thioredoxin domain-containing protein 12 OS=Homo sapiens OX=9606 GN=TXNDC12 PE=1 SV=1	-0.0838849	20.9967	0.0450122	-0.117263	20.9129	0.108873	20.8795	0.0135163	20.9169	0.0040869	0.869378	0.0374648	0.279339	20.9982	20.9952	20.9372	20.9069	20.8944	20.8581	20.9009	20.918	20.8933	20.9395
sp|O95900|TRUB2_HUMAN	TRUB2	Mitochondrial mRNA pseudouridine synthase TRUB2 OS=Homo sapiens OX=9606 GN=TRUB2 PE=1 SV=1	-0.416519	20.6116	0.00552461	-0.0576795	20.1951	0.167253	20.5539	5.04e-05	20.1044	-0.0906895	0.0669101	-0.449529	0.0101329	20.6122	20.6109	20.2017	20.1815	20.202	20.5707	20.5371	20.093	20.1588	20.0613
sp|O95905-3|ECD_HUMAN	ECD	Isoform 3 of Protein ecdysoneless homolog OS=Homo sapiens OX=9606 GN=ECD	-0.496426	20.8149	0.00859989	0.249341	20.3185	0.0680493	21.0643	8.88e-06	20.4375	0.119019	0.00692974	-0.626748	0.00432466	20.7921	20.8377	20.2908	20.3234	20.3413	21.0683	21.0602	20.4484	20.4268	20.4373
sp|O95926|SYF2_HUMAN	SYF2	Pre-mRNA-splicing factor SYF2 OS=Homo sapiens OX=9606 GN=SYF2 PE=1 SV=1	-0.126161	18.7138	0.139825	0.0820851	18.5877	0.288371	18.7959	0.00052208	18.3589	-0.22882	0.0118064	-0.437066	0.0079538	18.7515	18.6761	18.6231	18.6125	18.5274	18.7819	18.81	18.3363	18.4049	18.3354
sp|O95983|MBD3_HUMAN	MBD3	Methyl-CpG-binding domain protein 3 OS=Homo sapiens OX=9606 GN=MBD3 PE=1 SV=1	-0.227794	17.6672	0.0261582	0.213894	17.4394	0.119051	17.8811	0.00025377	17.5239	0.0844708	0.0590191	-0.357217	0.0116887	17.6901	17.6443	17.4452	17.4721	17.401	17.9182	17.844	17.4932	17.5314	17.5471
sp|O95985|TOP3B_HUMAN	TOP3B	DNA topoisomerase 3-beta-1 OS=Homo sapiens OX=9606 GN=TOP3B PE=1 SV=1	-0.0829739	18.675	0.0134878	0.04875	18.592	0.188207	18.7237	0.0188046	18.5713	-0.0207689	0.663629	-0.152493	0.0902151	18.6789	18.6711	18.602	18.5881	18.5859	18.739	18.7085	18.4996	18.6084	18.6058
sp|O95989|NUDT3_HUMAN	NUDT3	Diphosphoinositol polyphosphate phosphohydrolase 1 OS=Homo sapiens OX=9606 GN=NUDT3 PE=1 SV=1	0.119675	17.0565	0.694	0.406519	17.1762	0.207215	17.463	0.0271815	17.7713	0.595077	0.0508325	0.308232	0.129948	16.9234	17.1896	17.3237	16.8742	17.3307	17.4054	17.5207	17.6069	17.8917	17.8152
sp|O95997|PTTG1_HUMAN	PTTG1	Securin OS=Homo sapiens OX=9606 GN=PTTG1 PE=1 SV=1	-0.089774	15.0182	0.165406	0.254454	14.9284	0.046093	15.2726	6.92e-05	14.6385	-0.289859	0.0054321	-0.634086	0.00550434	15.0126	15.0237	14.9734	14.9382	14.8736	15.2734	15.2719	14.6783	14.6172	14.62
sp|O95999|BCL10_HUMAN	BCL10	B-cell lymphoma/leukemia 10 OS=Homo sapiens OX=9606 GN=BCL10 PE=1 SV=1	0.19164	18.9482	0.077832	0.481849	19.1399	0.0830535	19.4301	0.00016644	19.507	0.367172	0.0015987	0.0769625	0.0849562	18.8877	19.0088	19.1671	19.1011	19.1514	19.4454	19.4148	19.4886	19.5383	19.4942
sp|O96000|NDUBA_HUMAN	NDUFB10	NADH dehydrogenase [ubiquinone] 1 beta subcomplex subunit 10 OS=Homo sapiens OX=9606 GN=NDUFB10 PE=1 SV=3	-0.350162	21.9202	0.0233637	-0.212594	21.57	0.133846	21.7076	0.00022239	21.4062	-0.163765	0.0127936	-0.301334	0.0096662	21.9583	21.8821	21.6014	21.516	21.5926	21.6761	21.739	21.3926	21.4173	21.4089
sp|O96005|CLPT1_HUMAN	CLPTM1	Cleft lip and palate transmembrane protein 1 OS=Homo sapiens OX=9606 GN=CLPTM1 PE=1 SV=1	-0.906717	19.5647	0.00755361	-0.256545	18.658	0.0996672	19.3082	0.00014158	18.6367	-0.0212938	0.827536	-0.671466	0.0199913	19.5457	19.5837	18.6927	18.6775	18.6038	19.3461	19.2702	18.546	18.7673	18.5968
sp|O96006|ZBED1_HUMAN	ZBED1	Zinc finger BED domain-containing protein 1 OS=Homo sapiens OX=9606 GN=ZBED1 PE=1 SV=1	-0.262734	18.9884	0.0437408	-0.269095	18.7257	0.159797	18.7194	1.19e-05	17.7104	-1.01535	0.00026335	-1.00899	0.0051363	19.0549	18.922	18.7095	18.7301	18.7376	18.7537	18.685	17.7185	17.7238	17.6888
sp|O96007|MOC2B_HUMAN	MOCS2	Molybdopterin synthase catalytic subunit OS=Homo sapiens OX=9606 GN=MOCS2 PE=1 SV=1	-0.709356	17.1128	0.0222996	0.405325	16.4035	0.151553	17.5182	0.00022634	16.879	0.475555	0.00631802	-0.639126	0.0143334	17.0099	17.2157	16.3521	16.4646	16.3937	17.5451	17.4913	16.8465	16.9814	16.8092
sp|O96008|TOM40_HUMAN	TOMM40	Mitochondrial import receptor subunit TOM40 homolog OS=Homo sapiens OX=9606 GN=TOMM40 PE=1 SV=1	-0.165618	22.0923	0.138018	-0.0027173	21.9267	0.953418	22.0896	0.0410597	22.0539	0.12724	0.100814	-0.0356608	0.331422	22.0851	22.0995	21.9898	21.8316	21.9588	22.0605	22.1187	22.0663	22.0627	22.0329
sp|O96011|PX11B_HUMAN	PEX11B	Peroxisomal membrane protein 11B OS=Homo sapiens OX=9606 GN=PEX11B PE=1 SV=1	-0.0017173	17.5289	0.985077	0.121608	17.5272	0.0770808	17.6505	0.366453	17.5864	0.059173	0.54959	-0.0641519	0.542038	17.5379	17.52	17.6101	17.5183	17.4532	17.6615	17.6396	17.4689	17.6286	17.6616
sp|O96013|PAK4_HUMAN	PAK4	Serine/threonine-protein kinase PAK 4 OS=Homo sapiens OX=9606 GN=PAK4 PE=1 SV=1	-0.150817	17.7656	0.027406	0.0657381	17.6148	0.107681	17.8313	0.0067345	17.686	0.0711753	0.196346	-0.14538	0.0907396	17.7591	17.7721	17.5889	17.6105	17.6449	17.8214	17.8412	17.6693	17.7529	17.6357
sp|O96017-9|CHK2_HUMAN	CHEK2	Isoform 9 of Serine/threonine-protein kinase Chk2 OS=Homo sapiens OX=9606 GN=CHEK2	0.150932	15.095	0.212376	-0.110284	15.246	0.16018	14.9848	0.0315571	15.0701	-0.175858	0.0903446	0.0853585	0.213334	15.1059	15.0841	15.2143	15.1654	15.3582	14.956	15.0135	15.1002	15.1	15.0102
sp|O96018|APBA3_HUMAN	APBA3	Amyloid-beta A4 precursor protein-binding family A member 3 OS=Homo sapiens OX=9606 GN=APBA3 PE=1 SV=1	-0.0451592	14.3293	0.416559	-0.353914	14.2842	0.0696511	13.9754	0.00123386	13.807	-0.477227	0.00870698	-0.168472	0.210229	14.3369	14.3218	14.2537	14.3436	14.2553	13.9421	14.0088	13.8761	13.6789	13.8659
sp|O96019|ACL6A_HUMAN	ACTL6A	Actin-like protein 6A OS=Homo sapiens OX=9606 GN=ACTL6A PE=1 SV=1	0.0886092	22.2201	0.0652003	-0.0479544	22.3087	0.287647	22.1722	0.0161328	22.1446	-0.164117	0.0276499	-0.0275535	0.664267	22.2129	22.2273	22.3268	22.3231	22.2763	22.1945	22.1499	22.1935	22.1611	22.0793
sp|O96020|CCNE2_HUMAN	CCNE2	G1/S-specific cyclin-E2 OS=Homo sapiens OX=9606 GN=CCNE2 PE=1 SV=1	-0.528785	13.3085	0.0707358	-0.287609	12.7797	0.361549	13.0209	0.00015827	11.6924	-1.08733	0.00143165	-1.32851	0.00738928	13.4827	13.1343	12.7791	12.7275	12.8325	13.0562	12.9855	11.5958	11.8144	11.6668
sp|O96028|NSD2_HUMAN	NSD2	Histone-lysine N-methyltransferase NSD2 OS=Homo sapiens OX=9606 GN=NSD2 PE=1 SV=1	-0.462474	21.0977	0.0411556	-0.0934033	20.6352	0.347653	21.0043	0.00039144	20.2873	-0.347983	0.0222099	-0.717054	0.0090795	21.1514	21.044	20.7056	20.5177	20.6825	20.9912	21.0174	20.2264	20.3719	20.2635
sp|P00167|CYB5_HUMAN	CYB5A	Cytochrome b5 OS=Homo sapiens OX=9606 GN=CYB5A PE=1 SV=2	-0.250136	20.2721	0.0468148	-0.100776	20.0219	0.255476	20.1713	0.0468166	20.0421	0.0202181	0.835839	-0.129142	0.298491	20.316	20.2281	20.0806	19.9877	19.9974	20.1699	20.1726	20.1649	19.9383	20.0232
sp|P00338-3|LDHA_HUMAN	LDHA	Isoform 3 of L-lactate dehydrogenase A chain OS=Homo sapiens OX=9606 GN=LDHA	0.19576	25.8738	0.0297689	0.320451	26.0695	0.0767491	26.1942	0.00015136	26.3584	0.288901	0.00299778	0.164209	0.0401276	25.837	25.9106	26.0575	26.0651	26.086	26.1911	26.1973	26.4076	26.3216	26.3461
sp|P00367|DHE3_HUMAN	GLUD1	Glutamate dehydrogenase 1, mitochondrial OS=Homo sapiens OX=9606 GN=GLUD1 PE=1 SV=2	0.104093	22.3688	0.255014	0.0177951	22.4729	0.87667	22.3866	0.0394214	22.544	0.0711001	0.107665	0.157398	0.0410941	22.4443	22.2932	22.5008	22.4584	22.4594	22.3841	22.3891	22.5601	22.5766	22.4952
sp|P00374|DYR_HUMAN	DHFR	Dihydrofolate reductase OS=Homo sapiens OX=9606 GN=DHFR PE=1 SV=2	0.0878726	21.9157	0.21983	0.248035	22.0036	0.0821784	22.1638	0.00061103	21.715	-0.288559	0.00819086	-0.448721	0.0097115	21.8962	21.9353	22.0258	21.939	22.046	22.1882	22.1393	21.664	21.7372	21.744
sp|P00387-3|NB5R3_HUMAN	CYB5R3	Isoform 3 of NADH-cytochrome b5 reductase 3 OS=Homo sapiens OX=9606 GN=CYB5R3	-0.162529	22.6017	0.18928	-0.0576161	22.4391	0.696965	22.544	0.204276	22.5666	0.127433	0.115026	0.0225194	0.800482	22.6722	22.5311	22.5136	22.3703	22.4335	22.4768	22.6113	22.5348	22.5337	22.6312
sp|P00390|GSHR_HUMAN	GSR	Glutathione reductase, mitochondrial OS=Homo sapiens OX=9606 GN=GSR PE=1 SV=2	0.239907	21.1865	0.0829952	0.150554	21.4264	0.329478	21.3371	0.00262325	21.5918	0.165317	0.0139417	0.25467	0.0152975	21.1026	21.2704	21.4252	21.3934	21.4607	21.3278	21.3464	21.6353	21.5644	21.5756
sp|P00403|COX2_HUMAN	MT-CO2	Cytochrome c oxidase subunit 2 OS=Homo sapiens OX=9606 GN=MT-CO2 PE=1 SV=1	0.0332168	20.4289	0.659091	-0.0317956	20.4621	0.650328	20.3971	0.563884	20.3874	-0.0747049	0.348911	-0.0096925	0.911838	20.4259	20.4319	20.5373	20.4573	20.3918	20.3515	20.4427	20.3464	20.3454	20.4705
sp|P00441|SODC_HUMAN	SOD1	Superoxide dismutase [Cu-Zn] OS=Homo sapiens OX=9606 GN=SOD1 PE=1 SV=2	0.400006	16.7523	0.105622	0.540623	17.1523	0.104294	17.2929	0.00097881	17.6707	0.51843	0.0117377	0.377814	0.00712784	16.6626	16.842	17.0186	17.1266	17.3117	17.2651	17.3208	17.6646	17.6874	17.6602
sp|P00488|F13A_HUMAN	F13A1	Coagulation factor XIII A chain OS=Homo sapiens OX=9606 GN=F13A1 PE=1 SV=4	-1.29114	17.8465	0.0144927	-0.502462	16.5554	0.0761639	17.3441	0.00316258	16.3743	-0.181116	0.559046	-0.969795	0.079839	17.9004	17.7926	16.7208	16.4413	16.504	17.3621	17.326	16.0428	16.2904	16.7896
sp|P00491|PNPH_HUMAN	PNP	Purine nucleoside phosphorylase OS=Homo sapiens OX=9606 GN=PNP PE=1 SV=2	0.3008	23.0494	0.0479965	0.348045	23.3502	0.0831351	23.3974	0.00042819	23.6927	0.342451	0.00910838	0.295206	0.0217887	23.0249	23.0739	23.2868	23.4383	23.3254	23.4355	23.3594	23.7406	23.6758	23.6616
sp|P00492|HPRT_HUMAN	HPRT1	Hypoxanthine-guanine phosphoribosyltransferase OS=Homo sapiens OX=9606 GN=HPRT1 PE=1 SV=2	0.204999	20.2776	0.0473238	0.411433	20.4826	0.0751514	20.6891	0.00021173	20.9348	0.452103	0.00349869	0.245669	0.0461442	20.2357	20.3196	20.4593	20.464	20.5247	20.7061	20.6721	20.9857	20.8554	20.9631
sp|P00505|AATM_HUMAN	GOT2	Aspartate aminotransferase, mitochondrial OS=Homo sapiens OX=9606 GN=GOT2 PE=1 SV=3	-0.0561805	24.9412	0.295047	0.00182946	24.885	0.983762	24.943	0.3525	24.9597	0.0747142	0.113272	0.0167043	0.806016	24.9857	24.8966	24.8752	24.9049	24.8749	24.899	24.987	24.9021	24.9834	24.9937
sp|P00519-2|ABL1_HUMAN	ABL1	Isoform IB of Tyrosine-protein kinase ABL1 OS=Homo sapiens OX=9606 GN=ABL1	-0.238515	19.9558	0.0406392	0.0335539	19.7173	0.410582	19.9893	0.00236646	19.5327	-0.184547	0.0937885	-0.456617	0.0311663	19.9577	19.9539	19.6854	19.7855	19.6808	20.0134	19.9653	19.4426	19.6479	19.5076
sp|P00533|EGFR_HUMAN	EGFR	Epidermal growth factor receptor OS=Homo sapiens OX=9606 GN=EGFR PE=1 SV=2	-0.180774	21.2515	0.0336758	0.0341492	21.0708	0.422218	21.2857	0.00013776	20.9534	-0.117409	0.0144319	-0.332332	0.00550434	21.2321	21.271	21.0929	21.089	21.0305	21.3019	21.2695	20.9598	20.9408	20.9594
sp|P00558|PGK1_HUMAN	PGK1	Phosphoglycerate kinase 1 OS=Homo sapiens OX=9606 GN=PGK1 PE=1 SV=3	0.383257	24.6344	0.0212909	0.327879	25.0177	0.098742	24.9623	0.00030794	25.3201	0.30247	0.0100135	0.357848	0.0258217	24.581	24.6879	25.0013	24.9989	25.0528	24.9629	24.9617	25.3696	25.2327	25.3581
sp|P00568|KAD1_HUMAN	AK1	Adenylate kinase isoenzyme 1 OS=Homo sapiens OX=9606 GN=AK1 PE=1 SV=3	0.305845	20.9447	0.0229442	0.433726	21.2505	0.0545586	21.3784	0.00024178	21.6655	0.415025	0.00673671	0.287144	0.0460071	20.9486	20.9407	21.2359	21.2076	21.3079	21.3997	21.357	21.7198	21.5726	21.7042
sp|P00734|THRB_HUMAN	F2	Prothrombin OS=Homo sapiens OX=9606 GN=F2 PE=1 SV=2	-1.67389	15.4675	0.026465	-0.426088	13.7936	0.076335	15.0414	0.0013233	13.7235	-0.0700302	0.834492	-1.31784	0.0289329	15.5034	15.4315	14.0193	13.9251	13.4363	15.0742	15.0085	13.4369	14.0276	13.7061
sp|P00742|FA10_HUMAN	F10	Coagulation factor X OS=Homo sapiens OX=9606 GN=F10 PE=1 SV=2	-0.618543	14.695	0.0088062	-0.0619316	14.0765	0.251483	14.6331	0.00718571	14.4516	0.375091	0.0639119	-0.18152	0.397425	14.681	14.7091	14.0277	14.0981	14.1036	14.6106	14.6556	14.2893	14.6796	14.3859
sp|P00749|UROK_HUMAN	PLAU	Urokinase-type plasminogen activator OS=Homo sapiens OX=9606 GN=PLAU PE=1 SV=2	-0.654962	13.9386	0.0311959	-0.458263	13.2837	0.082232	13.4804	0.00047041	12.612	-0.671729	0.0142364	-0.868428	0.0217887	13.8933	13.984	13.1456	13.4038	13.3016	13.5165	13.4443	12.5336	12.7991	12.5032
sp|P00846|ATP6_HUMAN	MT-ATP6	ATP synthase subunit a OS=Homo sapiens OX=9606 GN=MT-ATP6 PE=1 SV=1	-0.106953	16.1578	0.496267	-0.11651	16.0508	0.110839	16.0413	0.103955	15.8756	-0.175214	0.211538	-0.165656	0.130892	16.1374	16.1781	16.2064	15.9106	16.0355	16.0492	16.0333	15.9738	15.8288	15.8242
sp|P00918|CAH2_HUMAN	CA2	Carbonic anhydrase 2 OS=Homo sapiens OX=9606 GN=CA2 PE=1 SV=2	0.541024	19.9083	0.00820475	0.103213	20.4493	0.21525	20.0115	0.00013166	20.2875	-0.161761	0.0208769	0.27605	0.0271698	19.8811	19.9354	20.4563	20.4255	20.4662	20.0382	19.9847	20.3369	20.23	20.2957
sp|P00966|ASSY_HUMAN	ASS1	Argininosuccinate synthase OS=Homo sapiens OX=9606 GN=ASS1 PE=1 SV=2	0.317576	20.7957	0.0123278	1.37588	21.1133	0.046093	22.1716	3.41e-06	22.7666	1.65329	0.00027497	0.594981	0.00681781	20.7762	20.8153	21.1421	21.0896	21.1083	22.1722	22.1711	22.7891	22.7125	22.7982
sp|P00973-3|OAS1_HUMAN	OAS1	Isoform p48 of 2'-5'-oligoadenylate synthase 1 OS=Homo sapiens OX=9606 GN=OAS1	0.541781	13.7411	0.0289982	-0.199643	14.2829	0.259239	13.5415	0.00115214	13.1109	-1.17206	0.00520749	-0.430632	0.144214	13.6807	13.8016	14.3744	14.1962	14.2782	13.4773	13.6057	13.3704	12.959	13.0033
sp|P01008|ANT3_HUMAN	SERPINC1	Antithrombin-III OS=Homo sapiens OX=9606 GN=SERPINC1 PE=1 SV=1	-0.683697	17.8876	0.0735699	-0.235207	17.2039	0.157625	17.6524	0.0153504	17.2611	0.0571839	0.786179	-0.391306	0.0705727	17.9218	17.8533	17.4682	17.1385	17.0049	17.7069	17.5978	17.3134	17.3599	17.1099
sp|P01023|A2MG_HUMAN	A2M	Alpha-2-macroglobulin OS=Homo sapiens OX=9606 GN=A2M PE=1 SV=3	-1.61163	18.4806	0.0144177	-0.681891	16.869	0.100808	17.7987	0.00196483	16.7209	-0.148077	0.649595	-1.07781	0.0714127	18.5751	18.3861	17.0648	16.7724	16.7697	17.7348	17.8626	16.28	17.0351	16.8475
sp|P01033|TIMP1_HUMAN	TIMP1	Metalloproteinase inhibitor 1 OS=Homo sapiens OX=9606 GN=TIMP1 PE=1 SV=1	-0.562586	20.5408	0.0164898	-0.19816	19.9782	0.162034	20.3426	0.00014317	18.985	-0.993213	0.00474392	-1.35764	0.0133024	20.496	20.5855	19.9578	20.0464	19.9304	20.376	20.3092	18.9624	19.183	18.8096
sp|P01034|CYTC_HUMAN	CST3	Cystatin-C OS=Homo sapiens OX=9606 GN=CST3 PE=1 SV=1	-0.447122	18.0467	0.0127864	0.0943199	17.5995	0.200688	18.141	5.13e-05	17.0897	-0.509832	0.0045609	-1.05127	0.00738928	18.0736	18.0197	17.6233	17.5524	17.6229	18.1593	18.1226	17.0149	17.0634	17.1908
sp|P01106-2|MYC_HUMAN	MYC	Isoform 2 of Myc proto-oncogene protein OS=Homo sapiens OX=9606 GN=MYC	-0.154043	16.5321	0.0788767	0.199328	16.3781	0.0862615	16.7315	0.00025899	16.0053	-0.372792	0.00995107	-0.726162	0.0105058	16.5437	16.5205	16.441	16.3558	16.3375	16.7563	16.7066	15.9091	16.0651	16.0417
sp|P01111|RASN_HUMAN	NRAS	GTPase NRas OS=Homo sapiens OX=9606 GN=NRAS PE=1 SV=1	0.0202356	21.1148	0.460793	-0.182581	21.135	0.0545586	20.9322	0.00673805	20.9285	-0.206493	0.0281626	-0.003676	0.964497	21.109	21.1205	21.158	21.1393	21.1078	20.9396	20.9248	20.9054	21.0161	20.864
sp|P01112|RASH_HUMAN	HRAS	GTPase HRas OS=Homo sapiens OX=9606 GN=HRAS PE=1 SV=1	0.0202518	17.5657	0.771893	-0.0866303	17.586	0.0544043	17.4791	0.181653	17.4788	-0.107215	0.200702	-0.0003325	0.996994	17.5694	17.5621	17.6604	17.5314	17.5662	17.4771	17.4811	17.5361	17.5085	17.3918
sp|P01116-2|RASK_HUMAN	KRAS	Isoform 2B of GTPase KRas OS=Homo sapiens OX=9606 GN=KRAS	0.151224	20.9557	0.120079	-0.12095	21.1069	0.341437	20.8347	0.0126466	20.9373	-0.169662	0.0251875	0.102512	0.183779	21.0259	20.8855	21.1029	21.1015	21.1163	20.8304	20.8391	20.8722	20.9382	21.0013
sp|P01130|LDLR_HUMAN	LDLR	Low-density lipoprotein receptor OS=Homo sapiens OX=9606 GN=LDLR PE=1 SV=1	0.0895704	17.0082	0.20476	-0.0748974	17.0978	0.361549	16.9333	0.0340081	17.0034	-0.0944039	0.0758418	0.0700639	0.178131	16.9645	17.0519	17.1423	17.0722	17.0789	16.9181	16.9486	16.9626	17.0037	17.0439
sp|P01137|TGFB1_HUMAN	TGFB1	Transforming growth factor beta-1 proprotein OS=Homo sapiens OX=9606 GN=TGFB1 PE=1 SV=2	-0.358738	17.6151	0.00755361	0.100964	17.2563	0.142603	17.716	1.23e-05	17.3829	0.126556	0.00116874	-0.333145	0.00550434	17.5945	17.6357	17.2563	17.2593	17.2534	17.7018	17.7303	17.3732	17.3785	17.3971
sp|P02008|HBAZ_HUMAN	HBZ	Hemoglobin subunit zeta OS=Homo sapiens OX=9606 GN=HBZ PE=1 SV=2	0.12951	19.3086	0.586038	0.359949	19.4381	0.255938	19.6686	0.600439	19.2098	-0.228274	0.62092	-0.458713	0.446363	19.3451	19.2721	19.2413	19.6861	19.3869	19.5156	19.8215	19.3519	19.6875	18.5902
sp|P02042|HBD_HUMAN	HBD	Hemoglobin subunit delta OS=Homo sapiens OX=9606 GN=HBD PE=1 SV=2	-0.988916	17.8203	0.00997537	-0.363628	16.8314	0.128667	17.4567	0.00185619	16.7134	-0.117972	0.559107	-0.74326	0.0668385	17.8798	17.7608	16.7694	16.8826	16.8423	17.4018	17.5116	16.4562	16.7093	16.9749
sp|P02100|HBE_HUMAN	HBE1	Hemoglobin subunit epsilon OS=Homo sapiens OX=9606 GN=HBE1 PE=1 SV=2	-1.30694	18.6845	0.287714	-2.12382	17.3776	0.0623602	16.5607	0.120431	16.9223	-0.455245	0.641796	0.361639	0.608729	18.7484	18.6207	18.6297	16.8402	16.6629	16.4053	16.7161	16.3753	16.7058	17.686
sp|P02452|CO1A1_HUMAN	COL1A1	Collagen alpha-1(I) chain OS=Homo sapiens OX=9606 GN=COL1A1 PE=1 SV=5	-0.98318	16.9988	0.00820475	-0.545662	16.0156	0.0692549	16.4531	0.00086624	15.9582	-0.0573322	0.713654	-0.494851	0.0855972	16.9471	17.0504	16.0119	15.9832	16.0516	16.4614	16.4447	15.7642	15.944	16.1665
sp|P02461|CO3A1_HUMAN	COL3A1	Collagen alpha-1(III) chain OS=Homo sapiens OX=9606 GN=COL3A1 PE=1 SV=4	0.0774572	21.8607	0.149506	-0.298691	21.9382	0.0862615	21.5621	4.93e-06	20.047	-1.8912	0.00027497	-1.51505	0.0051363	21.9019	21.8196	21.9361	21.9364	21.9422	21.5624	21.5617	20.0362	20.1096	19.9952
sp|P02462|CO4A1_HUMAN	COL4A1	Collagen alpha-1(IV) chain OS=Homo sapiens OX=9606 GN=COL4A1 PE=1 SV=4	0.281582	15.7899	0.0964576	-0.422387	16.0714	0.0972739	15.3675	1.71e-05	14.127	-1.94439	0.00063836	-1.24042	0.00612752	15.8547	15.725	16.1807	16.0028	16.0308	15.3488	15.3862	14.2097	14.0461	14.1254
sp|P02511|CRYAB_HUMAN	CRYAB	Alpha-crystallin B chain OS=Homo sapiens OX=9606 GN=CRYAB PE=1 SV=2	-0.181601	20.9249	0.113281	-2.16942	20.7433	0.046093	18.7555	7.03e-06	18.4918	-2.25153	0.0004811	-0.263719	0.0648563	20.9596	20.8902	20.8284	20.6938	20.7077	18.7475	18.7635	18.4384	18.5982	18.4387
sp|P02545-2|LMNA_HUMAN	LMNA	Isoform C of Prelamin-A/C OS=Homo sapiens OX=9606 GN=LMNA	0.310714	15.5996	0.168122	-0.0139528	15.9103	0.921918	15.5856	0.0524142	15.6224	-0.287938	0.0779782	0.0367292	0.647685	15.5509	15.6483	15.8272	15.7964	16.1073	15.6611	15.5102	15.5996	15.6179	15.6497
sp|P02545|LMNA_HUMAN	LMNA	Prelamin-A/C OS=Homo sapiens OX=9606 GN=LMNA PE=1 SV=1	0.233652	24.9964	0.0129341	-0.191092	25.2301	0.0889997	24.8054	0.00017257	25.001	-0.229072	0.00472544	0.195671	0.0312009	25.0211	24.9718	25.2208	25.2349	25.2346	24.7937	24.817	25.0488	24.994	24.9602
sp|P02549|SPTA1_HUMAN	SPTA1	Spectrin alpha chain, erythrocytic 1 OS=Homo sapiens OX=9606 GN=SPTA1 PE=1 SV=5	-0.112269	13.4873	0.65679	-0.133671	13.375	0.653835	13.3536	0.192077	13.0004	-0.374611	0.187554	-0.353208	0.292132	13.5676	13.4069	13.641	13.2608	13.2233	13.1769	13.5303	12.9579	13.2711	12.7722
sp|P02649|APOE_HUMAN	APOE	Apolipoprotein E OS=Homo sapiens OX=9606 GN=APOE PE=1 SV=1	-2.66206	13.5797	0.0213543	-0.644255	10.9176	0.0600479	12.9354	0.304725	7.23018	-3.68743	0.443677	-5.70524	0.386544	13.6243	13.535	11.392	10.7924	10.5685	12.9404	12.9304	10.6634	0	11.0271
sp|P02686|MBP_HUMAN	MBP	Myelin basic protein OS=Homo sapiens OX=9606 GN=MBP PE=1 SV=3	0.354839	16.2616	0.0132227	-0.137029	16.6164	0.245112	16.1245	0.00032058	16.3903	-0.226117	0.0054321	0.26575	0.0312417	16.299	16.2241	16.6257	16.6238	16.5998	16.1678	16.0812	16.4234	16.4091	16.3384
sp|P02751-1|FINC_HUMAN	FN1	Isoform 1 of Fibronectin OS=Homo sapiens OX=9606 GN=FN1	-1.27769	20.8407	0.0095153	-0.607105	19.563	0.0544043	20.2336	0.00377708	19.3215	-0.241565	0.458094	-0.912151	0.104288	20.8689	20.8125	19.6698	19.5434	19.4758	20.2302	20.237	18.9105	19.3153	19.7386
sp|P02786|TFR1_HUMAN	TFRC	Transferrin receptor protein 1 OS=Homo sapiens OX=9606 GN=TFRC PE=1 SV=2	0.0237216	22.9738	0.681468	0.227434	22.9975	0.0793719	23.2012	0.00040645	23.2988	0.30124	0.00388029	0.0975276	0.0384208	22.9974	22.9502	23.0085	22.9425	23.0416	23.187	23.2155	23.3233	23.2894	23.2836
sp|P02787|TRFE_HUMAN	TF	Serotransferrin OS=Homo sapiens OX=9606 GN=TF PE=1 SV=3	-2.12118	12.4488	0.0149497	-0.0225649	10.3276	0.916729	12.4262	0.00041441	10.7949	0.467308	0.156787	-1.63131	0.0221995	12.3309	12.5667	10.4296	10.4939	10.0593	12.3571	12.4954	11.0659	10.8611	10.4576
sp|P02788|TRFL_HUMAN	LTF	Lactotransferrin OS=Homo sapiens OX=9606 GN=LTF PE=1 SV=6	-3.00087	17.2226	0.0117003	-0.0656652	14.2217	0.600433	17.1569	0.00015419	14.6396	0.417905	0.256238	-2.5173	0.0136159	17.3002	17.145	13.9328	14.505	14.2274	17.1341	17.1797	14.5719	15.0282	14.3188
sp|P02794|FRIH_HUMAN	FTH1	Ferritin heavy chain OS=Homo sapiens OX=9606 GN=FTH1 PE=1 SV=2	-0.674571	20.0351	0.0191041	0.229728	19.3605	0.325947	20.2648	0.00041568	19.4744	0.113815	0.175784	-0.790484	0.01641	20.1169	19.9534	19.3871	19.4006	19.294	20.1672	20.3625	19.4007	19.4597	19.5627
sp|P03886|NU1M_HUMAN	MT-ND1	NADH-ubiquinone oxidoreductase chain 1 OS=Homo sapiens OX=9606 GN=MT-ND1 PE=1 SV=1	-0.259466	16.5616	0.0846339	0.0180549	16.3021	0.891592	16.5797	0.0544368	16.2072	-0.0948991	0.545547	-0.372419	0.140949	16.5025	16.6207	16.2526	16.3936	16.2602	16.6425	16.5168	15.989	16.2943	16.3384
sp|P03891|NU2M_HUMAN	MT-ND2	NADH-ubiquinone oxidoreductase chain 2 OS=Homo sapiens OX=9606 GN=MT-ND2 PE=1 SV=2	-0.222085	19.3784	0.152709	0.076838	19.1563	0.70529	19.4552	0.0985102	19.0925	-0.0638003	0.683123	-0.362723	0.163795	19.4977	19.2591	19.1512	19.1461	19.1716	19.5164	19.3941	18.8779	19.2852	19.1144
sp|P03923|NU6M_HUMAN	MT-ND6	NADH-ubiquinone oxidoreductase chain 6 OS=Homo sapiens OX=9606 GN=MT-ND6 PE=1 SV=2	-0.372405	13.2888	0.176255	0.138431	12.9164	0.638167	13.4272	0.0581603	13.0609	0.144552	0.356023	-0.366283	0.108121	13.1045	13.4731	13.0494	12.884	12.8157	13.3758	13.4787	12.8958	13.2188	13.0682
sp|P04004|VTNC_HUMAN	VTN	Vitronectin OS=Homo sapiens OX=9606 GN=VTN PE=1 SV=1	-0.544719	15.6007	0.119168	-0.526719	15.056	0.194245	15.074	0.11577	15.0419	-0.0140792	0.957893	-0.0320795	0.913201	15.5933	15.6081	15.3261	15.0171	14.8248	15.2489	14.8991	14.9564	15.2983	14.8711
sp|P04035-3|HMDH_HUMAN	HMGCR	Isoform 3 of 3-hydroxy-3-methylglutaryl-coenzyme A reductase OS=Homo sapiens OX=9606 GN=HMGCR	-1.50032	12.3554	0.0159237	0.131424	10.855	0.507079	12.4868	0.00013861	10.905	0.0500135	0.766059	-1.58173	0.00832584	12.2827	12.428	11.0566	10.8062	10.7023	12.587	12.3865	10.9023	11.0273	10.7855
sp|P04040|CATA_HUMAN	CAT	Catalase OS=Homo sapiens OX=9606 GN=CAT PE=1 SV=3	-0.107842	22.1771	0.322818	-0.165729	22.0693	0.152843	22.0114	0.0993536	22.0046	-0.0647025	0.393696	-0.0068152	0.876168	22.1542	22.2	22.1032	22.1438	21.9608	22.0489	21.9739	21.9837	22.0062	22.0239
sp|P04049|RAF1_HUMAN	RAF1	RAF proto-oncogene serine/threonine-protein kinase OS=Homo sapiens OX=9606 GN=RAF1 PE=1 SV=1	-0.290199	17.8196	0.218745	0.221334	17.5294	0.498216	18.041	0.0247347	17.6491	0.119648	0.0688392	-0.391884	0.0256667	17.6285	18.0108	17.5139	17.4878	17.5866	18.1105	17.9714	17.5969	17.676	17.6743
sp|P04062|GLCM_HUMAN	GBA	Lysosomal acid glucosylceramidase OS=Homo sapiens OX=9606 GN=GBA PE=1 SV=3	-0.58689	20.4561	0.0136773	-0.41634	19.8692	0.0773791	20.0397	0.00012401	19.4189	-0.450266	0.00729336	-0.620816	0.0154324	20.5017	20.4104	19.8925	19.9043	19.8108	20.023	20.0565	19.3779	19.5273	19.3516
sp|P04075|ALDOA_HUMAN	ALDOA	Fructose-bisphosphate aldolase A OS=Homo sapiens OX=9606 GN=ALDOA PE=1 SV=2	0.152998	23.7322	0.221885	0.334562	23.8852	0.131444	24.0668	0.00408583	24.2892	0.404029	0.018694	0.222464	0.137181	23.6622	23.8022	23.8572	23.8242	23.9742	24.0365	24.097	24.3639	24.1582	24.3456
sp|P04080|CYTB_HUMAN	CSTB	Cystatin-B OS=Homo sapiens OX=9606 GN=CSTB PE=1 SV=2	0.153663	20.2065	0.117275	0.6307	20.3602	0.0831733	20.8372	0.00057851	21.0237	0.663542	0.00522181	0.186505	0.247771	20.2436	20.1694	20.2909	20.3994	20.3903	20.9104	20.7641	21.0766	20.8823	21.1123
sp|P04083|ANXA1_HUMAN	ANXA1	Annexin A1 OS=Homo sapiens OX=9606 GN=ANXA1 PE=1 SV=2	0.43325	22.9691	0.0339897	0.51278	23.4023	0.0820781	23.4818	0.00012651	23.9574	0.555063	0.00320573	0.475533	0.0108885	22.9289	23.0092	23.3634	23.5025	23.341	23.5322	23.4315	23.9759	23.9745	23.9217
sp|P04114|APOB_HUMAN	APOB	Apolipoprotein B-100 OS=Homo sapiens OX=9606 GN=APOB PE=1 SV=2	-2.83814	20.6544	0.0146504	-0.907442	17.8163	0.0851469	19.747	0.00015203	17.3424	-0.473856	0.190406	-2.40455	0.0106157	20.5452	20.7637	17.914	18.0841	17.4507	19.8029	19.6911	17.088	17.6544	17.2849
sp|P04150-3|GCR_HUMAN	NR3C1	Isoform Alpha-2 of Glucocorticoid receptor OS=Homo sapiens OX=9606 GN=NR3C1	0.0426813	19.5764	0.0479965	0.181975	19.6191	0.0483851	19.7584	1.23e-05	19.9037	0.284577	0.00071945	0.145284	0.0102964	19.5751	19.5778	19.6318	19.6089	19.6166	19.7639	19.7528	19.9172	19.9082	19.8856
sp|P04179|SODM_HUMAN	SOD2	Superoxide dismutase [Mn], mitochondrial OS=Homo sapiens OX=9606 GN=SOD2 PE=1 SV=3	0.230916	22.8555	0.0779177	-0.422239	23.0864	0.120775	22.4333	0.00085087	22.8172	-0.269218	0.0127199	0.383938	0.0271836	22.9078	22.8032	23.0598	23.1613	23.0381	22.3628	22.5038	22.8087	22.7769	22.866
sp|P04181|OAT_HUMAN	OAT	Ornithine aminotransferase, mitochondrial OS=Homo sapiens OX=9606 GN=OAT PE=1 SV=1	-1.37476	21.2427	0.00552461	-0.335281	19.868	0.0524076	20.9074	7.03e-06	19.4876	-0.380311	0.00475189	-1.41979	0.00543053	21.2394	21.2461	19.8538	19.9083	19.8418	20.8939	20.9209	19.4223	19.5559	19.4847
sp|P04183|KITH_HUMAN	TK1	Thymidine kinase, cytosolic OS=Homo sapiens OX=9606 GN=TK1 PE=1 SV=2	-0.231167	18.5438	0.0727257	0.184107	18.3126	0.316779	18.7279	0.0006167	18.0182	-0.29445	0.0102543	-0.709724	0.0130659	18.4702	18.6175	18.3367	18.2742	18.327	18.7944	18.6614	17.9987	17.9569	18.099
sp|P04350|TBB4A_HUMAN	TUBB4A	Tubulin beta-4A chain OS=Homo sapiens OX=9606 GN=TUBB4A PE=1 SV=2	0.280585	17.9201	0.0398822	0.142136	18.2007	0.264745	18.0622	0.00809401	18.1987	-0.002029	0.972136	0.136419	0.129524	17.8826	17.9576	18.1773	18.2664	18.1583	18.1141	18.0104	18.252	18.1801	18.1639
sp|P04406|G3P_HUMAN	GAPDH	Glyceraldehyde-3-phosphate dehydrogenase OS=Homo sapiens OX=9606 GN=GAPDH PE=1 SV=3	0.0365892	24.9789	0.449033	0.350691	25.0155	0.046093	25.3296	0.00013448	25.4195	0.404	0.00285144	0.089899	0.123279	24.9726	24.9853	24.985	24.994	25.0675	25.3259	25.3333	25.428	25.3712	25.4593
sp|P04424|ARLY_HUMAN	ASL	Argininosuccinate lyase OS=Homo sapiens OX=9606 GN=ASL PE=1 SV=4	-0.0013722	18.461	0.979484	0.19693	18.4597	0.163646	18.658	0.00162293	18.6655	0.205831	0.00168148	0.00752884	0.854765	18.4148	18.5073	18.4648	18.4607	18.4535	18.6262	18.6897	18.6705	18.6387	18.6873
sp|P04439-2|HLAA_HUMAN	HLA-A	Isoform 2 of HLA class I histocompatibility antigen, A alpha chain OS=Homo sapiens OX=9606 GN=HLA-A	-0.119403	20.8133	0.215765	-0.760891	20.6939	0.0608782	20.0524	0.00021619	19.8244	-0.869502	0.0033175	-0.228014	0.166456	20.7897	20.8368	20.7261	20.7498	20.6058	20.103	20.0018	19.7623	19.9691	19.7418
sp|P04626|ERBB2_HUMAN	ERBB2	Receptor tyrosine-protein kinase erbB-2 OS=Homo sapiens OX=9606 GN=ERBB2 PE=1 SV=1	-0.0670611	18.1538	0.548928	-0.105891	18.0868	0.270105	18.0479	0.0125022	17.8211	-0.265609	0.0357036	-0.226779	0.0464066	18.1852	18.1224	18.1921	17.9864	18.0818	18.0108	18.085	17.8515	17.8543	17.7576
sp|P04632|CPNS1_HUMAN	CAPNS1	Calpain small subunit 1 OS=Homo sapiens OX=9606 GN=CAPNS1 PE=1 SV=1	0.134746	19.3768	0.236469	0.265394	19.5116	0.0949717	19.6422	0.0490995	19.6279	0.116358	0.261886	-0.0142902	0.884521	19.4129	19.3408	19.5573	19.4078	19.5696	19.6224	19.6621	19.527	19.6452	19.7116
sp|P04792|HSPB1_HUMAN	HSPB1	Heat shock protein beta-1 OS=Homo sapiens OX=9606 GN=HSPB1 PE=1 SV=2	-0.30445	23.1296	0.026381	0.118348	22.8251	0.200324	23.2479	0.00076588	23.1798	0.354666	0.00560489	-0.0681315	0.324611	23.0903	23.1689	22.7773	22.8478	22.8503	23.2588	23.237	23.2451	23.1764	23.1179
sp|P04818|TYSY_HUMAN	TYMS	Thymidylate synthase OS=Homo sapiens OX=9606 GN=TYMS PE=1 SV=3	-0.484989	20.1311	0.031433	0.401556	19.6461	0.122353	20.5326	0.00013682	19.6995	0.0534412	0.375428	-0.833103	0.00570881	20.0487	20.2135	19.6792	19.5758	19.6833	20.5128	20.5525	19.6563	19.6903	19.752
sp|P04843|RPN1_HUMAN	RPN1	Dolichyl-diphosphooligosaccharide--protein glycosyltransferase subunit 1 OS=Homo sapiens OX=9606 GN=RPN1 PE=1 SV=1	-0.0810563	24.9733	0.363962	-0.201378	24.8922	0.149633	24.7719	0.0208613	24.7848	-0.107408	0.0872515	0.0129137	0.60607	25.0254	24.9211	24.9132	24.9423	24.8211	24.7755	24.7683	24.77	24.8131	24.7712
sp|P04844|RPN2_HUMAN	RPN2	Dolichyl-diphosphooligosaccharide--protein glycosyltransferase subunit 2 OS=Homo sapiens OX=9606 GN=RPN2 PE=1 SV=3	-0.0806697	22.2578	0.0945704	-0.223658	22.1771	0.0544043	22.0341	0.00218707	22.0875	-0.0895534	0.0670312	0.0534352	0.236423	22.2619	22.2536	22.1994	22.192	22.1398	22.0246	22.0436	22.0514	22.1284	22.0828
sp|P04899-4|GNAI2_HUMAN	GNAI2	Isoform sGi2 of Guanine nucleotide-binding protein G(i) subunit alpha-2 OS=Homo sapiens OX=9606 GN=GNAI2	0.135243	19.2583	0.178394	-0.177081	19.3936	0.233196	19.0812	0.00335271	19.0722	-0.321319	0.006196	-0.0089948	0.884643	19.2955	19.2211	19.4023	19.3182	19.4602	19.0212	19.1412	19.0654	19.0781	19.0732
sp|P04920|B3A2_HUMAN	SLC4A2	Anion exchange protein 2 OS=Homo sapiens OX=9606 GN=SLC4A2 PE=1 SV=4	-0.449541	18.946	0.0174479	-0.197544	18.4964	0.119685	18.7484	0.00017232	18.4308	-0.0655993	0.17356	-0.317596	0.00832584	18.9772	18.9148	18.5217	18.5338	18.4338	18.7742	18.7226	18.4302	18.4493	18.413
sp|P05023|AT1A1_HUMAN	ATP1A1	Sodium/potassium-transporting ATPase subunit alpha-1 OS=Homo sapiens OX=9606 GN=ATP1A1 PE=1 SV=1	-0.109712	24.7054	0.0565754	0.136374	24.5957	0.118201	24.8418	0.00249937	24.7225	0.126814	0.0283989	-0.119273	0.0817305	24.7208	24.69	24.6046	24.6195	24.5629	24.8646	24.8189	24.7253	24.7626	24.6796
sp|P05026|AT1B1_HUMAN	ATP1B1	Sodium/potassium-transporting ATPase subunit beta-1 OS=Homo sapiens OX=9606 GN=ATP1B1 PE=1 SV=1	-0.0610801	21.5491	0.366569	0.129172	21.488	0.122294	21.6783	0.0130327	21.5883	0.100213	0.0783223	-0.0900394	0.0354083	21.5675	21.5307	21.5108	21.4206	21.5327	21.6582	21.6984	21.5851	21.6003	21.5794
sp|P05067|A4_HUMAN	APP	Amyloid-beta precursor protein OS=Homo sapiens OX=9606 GN=APP PE=1 SV=3	-0.339468	21.4979	0.0251528	-0.290619	21.1585	0.0986052	21.2073	1.23e-05	20.4019	-0.756596	0.00056834	-0.805445	0.00469548	21.5444	21.4515	21.1601	21.1984	21.1169	21.2151	21.1996	20.4181	20.4064	20.3811
sp|P05091|ALDH2_HUMAN	ALDH2	Aldehyde dehydrogenase, mitochondrial OS=Homo sapiens OX=9606 GN=ALDH2 PE=1 SV=2	-0.133811	22.0196	0.138378	0.248658	21.8858	0.0654476	22.2683	0.0004436	22.2237	0.337912	0.00480462	-0.0445565	0.100423	22.0342	22.0051	21.9211	21.8091	21.9272	22.2524	22.2842	22.2152	22.2372	22.2187
sp|P05114|HMGN1_HUMAN	HMGN1	Non-histone chromosomal protein HMG-14 OS=Homo sapiens OX=9606 GN=HMGN1 PE=1 SV=3	0.0375023	18.4052	0.779237	0.0429329	18.4427	0.641031	18.4482	0.515579	18.3343	-0.108418	0.351658	-0.113849	0.285917	18.4115	18.399	18.4147	18.5824	18.3312	18.5077	18.3886	18.2675	18.3164	18.4191
sp|P05121|PAI1_HUMAN	SERPINE1	Plasminogen activator inhibitor 1 OS=Homo sapiens OX=9606 GN=SERPINE1 PE=1 SV=1	-1.42331	19.7822	0.0100114	-0.959851	18.3589	0.0504075	18.8223	0.0004444	17.8876	-0.471232	0.0891956	-0.934688	0.0477527	19.7493	19.815	18.4667	18.3732	18.2367	18.8367	18.808	17.6323	18.183	17.8475
sp|P05141|ADT2_HUMAN	SLC25A5	ADP/ATP translocase 2 OS=Homo sapiens OX=9606 GN=SLC25A5 PE=1 SV=7	-0.262861	20.8862	0.00755361	-0.109052	20.6233	0.158531	20.7771	0.00679304	20.6912	0.0678955	0.258388	-0.0859133	0.315604	20.8987	20.8737	20.63	20.6163	20.6237	20.7498	20.8045	20.607	20.7498	20.7168
sp|P05161|ISG15_HUMAN	ISG15	Ubiquitin-like protein ISG15 OS=Homo sapiens OX=9606 GN=ISG15 PE=1 SV=5	0.412289	22.1836	0.0613937	-0.347256	22.5959	0.0614317	21.8364	0.00132329	22.1437	-0.452189	0.018926	0.307356	0.045196	22.1574	22.2099	22.5953	22.4683	22.7242	21.8349	21.8378	22.0782	22.1083	22.2447
sp|P05165|PCCA_HUMAN	PCCA	Propionyl-CoA carboxylase alpha chain, mitochondrial OS=Homo sapiens OX=9606 GN=PCCA PE=1 SV=4	0.184963	18.966	0.102966	-0.0299048	19.151	0.656565	18.9361	0.0350149	18.9847	-0.166258	0.0765656	0.0486106	0.522556	19.0099	18.9222	19.2021	19.0773	19.1737	18.9367	18.9356	18.903	19.0022	19.049
sp|P05166-2|PCCB_HUMAN	PCCB	Isoform 2 of Propionyl-CoA carboxylase beta chain, mitochondrial OS=Homo sapiens OX=9606 GN=PCCB	0.112961	18.0564	0.11958	-0.133272	18.1694	0.145341	17.9232	0.00512749	17.9573	-0.212064	0.0175013	0.0341682	0.562862	18.0891	18.0237	18.217	18.1457	18.1454	17.9311	17.9153	18.0044	17.9747	17.8929
sp|P05187|PPB1_HUMAN	ALPP	Alkaline phosphatase, placental type OS=Homo sapiens OX=9606 GN=ALPP PE=1 SV=2	-0.0269507	16.5335	0.880905	0.0797359	16.5065	0.758313	16.6132	0.328377	16.4111	-0.0954421	0.126443	-0.202129	0.0794226	16.3669	16.7001	16.5221	16.4763	16.5212	16.6564	16.57	16.4176	16.4739	16.3418
sp|P05198|IF2A_HUMAN	EIF2S1	Eukaryotic translation initiation factor 2 subunit 1 OS=Homo sapiens OX=9606 GN=EIF2S1 PE=1 SV=3	-0.0284678	23.1445	0.595431	0.0751724	23.116	0.164449	23.2197	0.011401	23.2739	0.157851	0.0233387	0.0542111	0.191466	23.1384	23.1506	23.0664	23.1124	23.1693	23.199	23.2403	23.3061	23.2628	23.2526
sp|P05362|ICAM1_HUMAN	ICAM1	Intercellular adhesion molecule 1 OS=Homo sapiens OX=9606 GN=ICAM1 PE=1 SV=2	-0.0561089	17.2861	0.609744	-0.554603	17.23	0.101849	16.7315	0.00141569	16.7161	-0.513911	0.00768589	-0.0154166	0.896231	17.2292	17.343	17.318	17.2337	17.1382	16.6562	16.8068	16.6373	16.7009	16.8101
sp|P05386|RLA1_HUMAN	RPLP1	60S acidic ribosomal protein P1 OS=Homo sapiens OX=9606 GN=RPLP1 PE=1 SV=1	-0.0179609	14.9996	0.937007	0.0816431	14.9816	0.76819	15.0812	0.834231	15.1335	0.151858	0.545963	0.0522544	0.87011	14.8223	15.1768	15.0421	14.8459	15.0569	15.0344	15.128	15.4873	14.9915	14.9216
sp|P05387|RLA2_HUMAN	RPLP2	60S acidic ribosomal protein P2 OS=Homo sapiens OX=9606 GN=RPLP2 PE=1 SV=1	-0.0684017	24.0768	0.0784537	0.0137845	24.0084	0.685095	24.0906	0.566035	24.0151	0.0066668	0.94707	-0.0755194	0.555031	24.0792	24.0744	23.9891	24.0365	23.9997	24.1128	24.0684	24.1518	23.984	23.9095
sp|P05388|RLA0_HUMAN	RPLP0	60S acidic ribosomal protein P0 OS=Homo sapiens OX=9606 GN=RPLP0 PE=1 SV=1	-0.140079	21.3391	0.219968	-0.0424953	21.199	0.642574	21.2966	0.399409	21.231	0.0319825	0.769541	-0.0656014	0.590199	21.3624	21.3158	21.1157	21.1819	21.2994	21.2418	21.3513	21.2194	21.13	21.3436
sp|P05412|JUN_HUMAN	JUN	Transcription factor AP-1 OS=Homo sapiens OX=9606 GN=JUN PE=1 SV=2	-0.554694	15.8529	0.0984571	-0.380502	15.2982	0.149674	15.4724	0.00080551	14.3515	-0.946683	0.0119031	-1.12087	0.0160047	15.7943	15.9114	15.3528	15.4883	15.0534	15.5519	15.3928	14.2384	14.5335	14.2825
sp|P05423|RPC4_HUMAN	POLR3D	DNA-directed RNA polymerase III subunit RPC4 OS=Homo sapiens OX=9606 GN=POLR3D PE=1 SV=2	0.059111	18.289	0.169811	0.317444	18.3481	0.0627745	18.6065	0.00062399	18.2938	-0.0542927	0.206373	-0.312626	0.0147904	18.3037	18.2743	18.3337	18.3834	18.3273	18.6275	18.5855	18.2785	18.3417	18.2614
sp|P05455|LA_HUMAN	SSB	Lupus La protein OS=Homo sapiens OX=9606 GN=SSB PE=1 SV=2	0.213495	24.213	0.0689352	-0.222546	24.4265	0.0841867	23.9904	0.00164234	24.0663	-0.36022	0.010882	0.0758203	0.346886	24.2148	24.2112	24.3784	24.3914	24.5096	23.9609	24.02	23.9868	24.1183	24.0936
sp|P05549|AP2A_HUMAN	TFAP2A	Transcription factor AP-2-alpha OS=Homo sapiens OX=9606 GN=TFAP2A PE=1 SV=1	0.170833	15.8893	0.106395	0.401811	16.0601	0.0907152	16.2911	0.0016253	15.7882	-0.271896	0.0198061	-0.502873	0.0174101	15.9205	15.858	16.0684	16.123	15.989	16.2413	16.3408	15.8168	15.8367	15.7111
sp|P05556|ITB1_HUMAN	ITGB1	Integrin beta-1 OS=Homo sapiens OX=9606 GN=ITGB1 PE=1 SV=2	0.233262	24.8839	0.106782	-0.445008	25.1171	0.116968	24.4389	0.00015275	24.4491	-0.668011	0.00079595	0.010259	0.465383	24.9726	24.7951	25.1066	25.1712	25.0736	24.442	24.4357	24.4619	24.4501	24.4354
sp|P06132|DCUP_HUMAN	UROD	Uroporphyrinogen decarboxylase OS=Homo sapiens OX=9606 GN=UROD PE=1 SV=2	0.245977	17.9142	0.0108711	0.145731	18.1602	0.0904128	18.0599	0.00368834	18.1029	-0.0572934	0.240891	0.0429535	0.485025	17.9291	17.8993	18.1542	18.1789	18.1474	18.0449	18.0749	18.0356	18.1361	18.1369
sp|P06213|INSR_HUMAN	INSR	Insulin receptor OS=Homo sapiens OX=9606 GN=INSR PE=1 SV=4	0.0278411	15.1463	0.807902	-0.320516	15.1742	0.168258	14.8258	0.00090823	14.6245	-0.549673	0.00283874	-0.201315	0.0575928	15.2401	15.0526	15.163	15.2342	15.1254	14.8267	14.825	14.7009	14.5837	14.5889
sp|P06241-2|FYN_HUMAN	FYN	Isoform 2 of Tyrosine-protein kinase Fyn OS=Homo sapiens OX=9606 GN=FYN	0.118326	14.7205	0.418689	-0.165932	14.8388	0.384259	14.5545	0.14667	14.7906	-0.0482216	0.693196	0.236036	0.162451	14.6193	14.8216	14.7348	14.9113	14.8702	14.51	14.5991	14.6562	14.9176	14.7979
sp|P06280|AGAL_HUMAN	GLA	Alpha-galactosidase A OS=Homo sapiens OX=9606 GN=GLA PE=1 SV=1	-0.0882092	16.8525	0.11492	-0.21846	16.7643	0.145435	16.634	0.00117476	16.5	-0.264259	0.00475189	-0.134008	0.116647	16.8491	16.8559	16.7808	16.7934	16.7187	16.5789	16.6891	16.5323	16.5034	16.4643
sp|P06307|CCKN_HUMAN	CCK	Cholecystokinin OS=Homo sapiens OX=9606 GN=CCK PE=1 SV=1	0.00916499	16.0559	0.993908	-0.659693	16.0651	0.313108	15.3962	0.563797	15.5371	-0.528002	0.488407	0.140855	0.681596	15.7081	16.4036	17.123	15.7488	15.3234	15.4493	15.3431	15.86	15.5614	15.1897
sp|P06396|GELS_HUMAN	GSN	Gelsolin OS=Homo sapiens OX=9606 GN=GSN PE=1 SV=1	0.350116	22.5263	0.00755361	0.0687907	22.8764	0.339837	22.5951	0.00014023	22.6829	-0.193523	0.0011433	0.0878018	0.10262	22.533	22.5195	22.897	22.872	22.8602	22.6343	22.5558	22.6841	22.6866	22.6779
sp|P06400|RB_HUMAN	RB1	Retinoblastoma-associated protein OS=Homo sapiens OX=9606 GN=RB1 PE=1 SV=2	-0.705666	16.2152	0.0244293	0.0259699	15.5096	0.771921	16.2412	0.00055996	15.3343	-0.175205	0.231069	-0.906841	0.015685	16.2249	16.2055	15.3966	15.6445	15.4875	16.1827	16.2996	15.2187	15.4745	15.3098
sp|P06454-2|PTMA_HUMAN	PTMA	Isoform 2 of Prothymosin alpha OS=Homo sapiens OX=9606 GN=PTMA	0.379021	19.5074	0.0804404	-0.0834043	19.8864	0.197581	19.424	0.00236974	19.2616	-0.624829	0.00914307	-0.162404	0.14206	19.481	19.5337	19.81	20.0455	19.8036	19.4341	19.4138	19.1953	19.2291	19.3604
sp|P06493|CDK1_HUMAN	CDK1	Cyclin-dependent kinase 1 OS=Homo sapiens OX=9606 GN=CDK1 PE=1 SV=3	0.178722	21.698	0.0417293	0.206311	21.8768	0.0906818	21.9044	0.00226716	21.9226	0.0458804	0.217443	0.0182916	0.558962	21.6866	21.7095	21.8289	21.9141	21.8872	21.9322	21.8765	21.9169	21.9131	21.9379
sp|P06576|ATPB_HUMAN	ATP5F1B	ATP synthase subunit beta, mitochondrial OS=Homo sapiens OX=9606 GN=ATP5F1B PE=1 SV=3	0.0684254	23.7593	0.43077	-0.0727325	23.8277	0.522135	23.6866	0.140474	23.7171	-0.110582	0.0917035	0.0305755	0.611727	23.8163	23.7023	23.8704	23.7614	23.8514	23.6436	23.7295	23.7007	23.6865	23.7642
sp|P06703|S10A6_HUMAN	S100A6	Protein S100-A6 OS=Homo sapiens OX=9606 GN=S100A6 PE=1 SV=1	0.52686	23.2125	0.0100114	0.512779	23.7393	0.160749	23.7252	0.00541093	23.8915	0.152181	0.166829	0.166262	0.401158	23.2497	23.1752	23.7116	23.7497	23.7566	23.5866	23.8639	23.9481	23.7447	23.9818
sp|P06730-2|IF4E_HUMAN	EIF4E	Isoform 2 of Eukaryotic translation initiation factor 4E OS=Homo sapiens OX=9606 GN=EIF4E	-0.239837	20.2702	0.0396944	0.0207853	20.0303	0.638197	20.2909	0.00476215	20.2007	0.170399	0.037318	-0.0902237	0.181537	20.2845	20.2558	19.9726	20.0322	20.0862	20.3159	20.266	20.2543	20.1945	20.1533
sp|P06733|ENOA_HUMAN	ENO1	Alpha-enolase OS=Homo sapiens OX=9606 GN=ENO1 PE=1 SV=2	0.286519	25.544	0.0525742	0.362361	25.8305	0.101596	25.9064	0.00163462	26.157	0.326503	0.0205851	0.250661	0.0855972	25.4967	25.5913	25.7789	25.8055	25.9073	25.9455	25.8673	26.2356	26.0523	26.1832
sp|P06737|PYGL_HUMAN	PYGL	Glycogen phosphorylase, liver form OS=Homo sapiens OX=9606 GN=PYGL PE=1 SV=4	0.0222368	24.524	0.642099	0.160372	24.5463	0.114909	24.6844	0.0107472	24.5999	0.0536046	0.147606	-0.0845304	0.0529456	24.4928	24.5553	24.532	24.5216	24.5852	24.6816	24.6872	24.5709	24.6227	24.6061
sp|P06744|G6PI_HUMAN	GPI	Glucose-6-phosphate isomerase OS=Homo sapiens OX=9606 GN=GPI PE=1 SV=4	0.23886	23.7227	0.0269363	0.346414	23.9616	0.0862615	24.0692	0.00013236	24.2932	0.331633	0.00222369	0.224079	0.026963	23.6977	23.7478	23.9188	23.9915	23.9746	24.1098	24.0285	24.324	24.2799	24.2758
sp|P06746|DPOLB_HUMAN	POLB	DNA polymerase beta OS=Homo sapiens OX=9606 GN=POLB PE=1 SV=3	0.146588	18.7033	0.153027	0.428338	18.8498	0.0997355	19.1316	0.00072228	19.1223	0.272465	0.00434096	-0.0092854	0.809971	18.772	18.6345	18.8606	18.8058	18.8831	19.1488	19.1143	19.087	19.1258	19.1541
sp|P06748-2|NPM_HUMAN	NPM1	Isoform 2 of Nucleophosmin OS=Homo sapiens OX=9606 GN=NPM1	0.0724736	14.5593	0.651834	-0.0593351	14.6318	0.787629	14.5	0.0444365	14.9095	0.277733	0.067238	0.409542	0.0675199	14.5789	14.5397	14.8091	14.5574	14.5287	14.356	14.6439	14.9089	14.8804	14.9392
sp|P06748|NPM_HUMAN	NPM1	Nucleophosmin OS=Homo sapiens OX=9606 GN=NPM1 PE=1 SV=2	-0.0429715	25.9894	0.297642	0.150101	25.9464	0.105546	26.1395	0.00024556	26.1862	0.239818	0.00176661	0.0467458	0.063476	26.0131	25.9657	25.9156	25.9706	25.9531	26.1512	26.1278	26.1756	26.1853	26.1979
sp|P06753-2|TPM3_HUMAN	TPM3	Isoform 2 of Tropomyosin alpha-3 chain OS=Homo sapiens OX=9606 GN=TPM3	0.0991271	23.3871	0.0488336	0.00761179	23.4863	0.937184	23.3948	0.0581603	23.5718	0.0855804	0.230077	0.177096	0.163607	23.3865	23.3878	23.4569	23.4905	23.5113	23.3324	23.4571	23.6673	23.5356	23.5127
sp|P06756|ITAV_HUMAN	ITGAV	Integrin alpha-V OS=Homo sapiens OX=9606 GN=ITGAV PE=1 SV=2	0.0767789	22.937	0.254709	-0.588322	23.0138	0.0544043	22.3487	2.53e-05	22.1983	-0.815526	0.00087988	-0.150425	0.0505257	22.9604	22.9136	22.9962	23.0739	22.9712	22.3368	22.3606	22.1526	22.2417	22.2005
sp|P06858|LIPL_HUMAN	LPL	Lipoprotein lipase OS=Homo sapiens OX=9606 GN=LPL PE=1 SV=1	0.613092	18.603	0.0121328	-0.446116	19.2161	0.0901056	18.1569	1.76e-05	18.1674	-1.04868	0.00041439	0.0105306	0.846927	18.6572	18.5487	19.2377	19.23	19.1806	18.122	18.1918	18.2113	18.1596	18.1313
sp|P06865|HEXA_HUMAN	HEXA	Beta-hexosaminidase subunit alpha OS=Homo sapiens OX=9606 GN=HEXA PE=1 SV=2	0.125258	21.3469	0.106498	-0.597181	21.4721	0.055841	20.7497	1.24e-05	20.6785	-0.793637	0.00056834	-0.0711982	0.0352452	21.3789	21.3149	21.5155	21.4737	21.4273	20.7566	20.7428	20.6719	20.6974	20.6662
sp|P07093-3|GDN_HUMAN	SERPINE2	Isoform 3 of Glia-derived nexin OS=Homo sapiens OX=9606 GN=SERPINE2	0.179455	14.302	0.393759	-0.565565	14.4814	0.197641	13.7364	0.00892197	13.4848	-0.996684	0.0172025	-0.251665	0.458022	14.3309	14.2731	14.7044	14.3717	14.3682	13.547	13.9258	13.5058	13.2057	13.7428
sp|P07099|HYEP_HUMAN	EPHX1	Epoxide hydrolase 1 OS=Homo sapiens OX=9606 GN=EPHX1 PE=1 SV=1	-0.219328	22.2973	0.0456076	-0.480148	22.078	0.0615407	21.8172	0.00063487	21.9978	-0.0801488	0.154782	0.180671	0.039463	22.3218	22.2729	22.1267	22.0853	22.022	21.7897	21.8447	21.9906	22.0409	21.9621
sp|P07108-5|ACBP_HUMAN	DBI	Isoform 5 of Acyl-CoA-binding protein OS=Homo sapiens OX=9606 GN=DBI	0.196123	20.1309	0.385439	0.500571	20.3271	0.202919	20.6315	0.114791	20.5407	0.213586	0.299547	-0.0908614	0.700856	20.1182	20.1437	20.5131	20.3667	20.1014	20.806	20.457	20.5954	20.3635	20.6631
sp|P07195|LDHB_HUMAN	LDHB	L-lactate dehydrogenase B chain OS=Homo sapiens OX=9606 GN=LDHB PE=1 SV=2	0.0775238	24.2755	0.0968551	0.360866	24.3531	0.0571748	24.6364	2.68e-05	24.7545	0.401447	0.00088672	0.118104	0.0271383	24.2546	24.2965	24.3321	24.3478	24.3793	24.6433	24.6295	24.7424	24.7381	24.783
sp|P07199|CENPB_HUMAN	CENPB	Major centromere autoantigen B OS=Homo sapiens OX=9606 GN=CENPB PE=1 SV=2	0.159055	19.4217	0.0834311	0.114232	19.5808	0.214363	19.5359	0.00735415	19.709	0.128239	0.0773709	0.173062	0.0709083	19.455	19.3884	19.6369	19.5405	19.5649	19.5102	19.5617	19.6427	19.7519	19.7324
sp|P07203|GPX1_HUMAN	GPX1	Glutathione peroxidase 1 OS=Homo sapiens OX=9606 GN=GPX1 PE=1 SV=4	0.0280221	20.3714	0.825477	-0.0853283	20.3994	0.603548	20.2861	0.590305	20.351	-0.0484584	0.545205	0.064892	0.479202	20.2912	20.4516	20.3555	20.5015	20.3413	20.3556	20.2166	20.4064	20.3529	20.2936
sp|P07225|PROS_HUMAN	PROS1	Vitamin K-dependent protein S OS=Homo sapiens OX=9606 GN=PROS1 PE=1 SV=1	-0.0079449	14.247	0.969617	-0.628362	14.239	0.174515	13.6186	0.00094685	13.3011	-0.937912	0.00193623	-0.317495	0.0788437	14.4076	14.0863	14.3299	14.2566	14.1306	13.7193	13.5179	13.2323	13.3761	13.2949
sp|P07237|PDIA1_HUMAN	P4HB	Protein disulfide-isomerase OS=Homo sapiens OX=9606 GN=P4HB PE=1 SV=3	-0.23264	24.892	0.0185624	-0.493162	24.6593	0.0571748	24.3988	0.00067099	24.4665	-0.19283	0.0337628	0.0676923	0.421457	24.9021	24.8819	24.6524	24.6948	24.6309	24.4262	24.3715	24.494	24.5251	24.3805
sp|P07305|H10_HUMAN	H1-0	Histone H1.0 OS=Homo sapiens OX=9606 GN=H1-0 PE=1 SV=3	0.504026	18.5841	0.0124395	-0.004951	19.0881	0.968648	18.5792	0.00085104	19.0076	-0.0805686	0.252338	0.428408	0.0351006	18.5851	18.5831	19.115	19.0258	19.1235	18.662	18.4964	19.0284	19.0638	18.9305
sp|P07311|ACYP1_HUMAN	ACYP1	Acylphosphatase-1 OS=Homo sapiens OX=9606 GN=ACYP1 PE=1 SV=2	0.734621	18.7935	0.00903078	0.559078	19.5281	0.0905071	19.3525	7.16e-05	19.7867	0.258642	0.00510795	0.434186	0.0203583	18.7554	18.8316	19.5034	19.5746	19.5063	19.4243	19.2807	19.7577	19.7776	19.8249
sp|P07355-2|ANXA2_HUMAN	ANXA2	Isoform 2 of Annexin A2 OS=Homo sapiens OX=9606 GN=ANXA2	0.24043	26.0752	0.00755361	0.0521018	26.3157	0.0836744	26.1273	1.7e-05	26.31	-0.0056166	0.67128	0.182712	0.00618357	26.0813	26.0691	26.3015	26.3204	26.3251	26.1242	26.1305	26.3067	26.3234	26.3001
sp|P07384|CAN1_HUMAN	CAPN1	Calpain-1 catalytic subunit OS=Homo sapiens OX=9606 GN=CAPN1 PE=1 SV=1	0.0613215	21.7357	0.299286	0.120378	21.797	0.287995	21.8561	0.0192353	21.9186	0.121566	0.0205825	0.0625087	0.265484	21.6969	21.7745	21.7631	21.7936	21.8344	21.9004	21.8118	21.9181	21.9432	21.8945
sp|P07437|TBB5_HUMAN	TUBB	Tubulin beta chain OS=Homo sapiens OX=9606 GN=TUBB PE=1 SV=2	0.270624	23.197	0.0373192	0.22907	23.4676	0.156009	23.426	0.00146669	23.5675	0.0999391	0.04082	0.141493	0.0510022	23.1439	23.25	23.4693	23.5023	23.4311	23.4581	23.3939	23.5617	23.5413	23.5996
sp|P07602-3|SAP_HUMAN	PSAP	Isoform Sap-mu-9 of Prosaposin OS=Homo sapiens OX=9606 GN=PSAP	0.200978	21.6556	0.52775	-0.129384	21.8566	0.719185	21.5262	0.328377	21.609	-0.247634	0.181453	0.0827281	0.479202	21.8924	21.4188	22.0566	21.8384	21.6748	21.508	21.5445	21.659	21.4799	21.688
sp|P07686|HEXB_HUMAN	HEXB	Beta-hexosaminidase subunit beta OS=Homo sapiens OX=9606 GN=HEXB PE=1 SV=3	0.2049	22.7463	0.0717173	-0.730243	22.9512	0.0761639	22.0161	2.12e-05	21.9452	-1.00603	0.00027497	-0.0708887	0.218764	22.814	22.6787	22.9652	22.9624	22.926	21.969	22.0631	21.9353	21.935	21.9652
sp|P07737|PROF1_HUMAN	PFN1	Profilin-1 OS=Homo sapiens OX=9606 GN=PFN1 PE=1 SV=2	0.179739	23.9693	0.119234	0.176255	24.149	0.201304	24.1455	0.00228856	24.3633	0.214277	0.0156377	0.217761	0.0192111	23.914	24.0245	24.0782	24.1973	24.1714	24.1716	24.1194	24.3882	24.369	24.3325
sp|P07738|PMGE_HUMAN	BPGM	Bisphosphoglycerate mutase OS=Homo sapiens OX=9606 GN=BPGM PE=1 SV=2	0.318902	14.732	0.0505885	0.255163	15.0509	0.283211	14.9872	0.0348024	15.1041	0.053109	0.549055	0.116848	0.431255	14.7144	14.7496	15.1363	14.9597	15.0568	14.8657	15.1087	15.1788	15.0277	15.1057
sp|P07741|APT_HUMAN	APRT	Adenine phosphoribosyltransferase OS=Homo sapiens OX=9606 GN=APRT PE=1 SV=2	0.405023	20.8869	0.0185756	0.435654	21.2919	0.0675884	21.3225	0.00013211	21.6362	0.344279	0.00587467	0.313648	0.022308	20.8785	20.8953	21.2426	21.3569	21.2762	21.2834	21.3616	21.634	21.5903	21.6843
sp|P07814|SYEP_HUMAN	EPRS	Bifunctional glutamate/proline--tRNA ligase OS=Homo sapiens OX=9606 GN=EPRS PE=1 SV=5	0.0105585	24.4944	0.426028	0.0985094	24.505	0.0915798	24.5929	8.97e-06	24.8425	0.337525	0.000298	0.249574	0.00570881	24.4867	24.5021	24.4967	24.5158	24.5024	24.6053	24.5806	24.8349	24.8529	24.8396
sp|P07858|CATB_HUMAN	CTSB	Cathepsin B OS=Homo sapiens OX=9606 GN=CTSB PE=1 SV=3	-0.577957	18.6414	0.00858888	-0.477368	18.0635	0.0602371	18.164	3.09e-05	17.4623	-0.601165	0.00215463	-0.701754	0.00987557	18.6565	18.6263	18.0813	18.0881	18.021	18.194	18.1341	17.3857	17.535	17.4661
sp|P07900-2|HS90A_HUMAN	HSP90AA1	Isoform 2 of Heat shock protein HSP 90-alpha OS=Homo sapiens OX=9606 GN=HSP90AA1	-0.0102944	25.7502	0.876261	0.346796	25.7399	0.0778238	26.097	0.00018006	26.2313	0.49148	0.00211383	0.134389	0.0688924	25.7124	25.7879	25.6868	25.7481	25.7847	26.1126	26.0813	26.2805	26.2244	26.1891
sp|P07910-2|HNRPC_HUMAN	HNRNPC	Isoform C1 of Heterogeneous nuclear ribonucleoproteins C1/C2 OS=Homo sapiens OX=9606 GN=HNRNPC	0.14806	16.0664	0.0261147	-0.0761667	16.2145	0.427847	15.9903	0.146078	16.1002	-0.114314	0.30336	0.109913	0.474157	16.0722	16.0607	16.1849	16.2378	16.2208	15.9332	16.0473	16.0395	16.2586	16.0025
sp|P07910|HNRPC_HUMAN	HNRNPC	Heterogeneous nuclear ribonucleoproteins C1/C2 OS=Homo sapiens OX=9606 GN=HNRNPC PE=1 SV=4	0.0869296	23.2575	0.132847	-0.0829073	23.3444	0.0837845	23.1746	0.00994532	23.1757	-0.16874	0.0275508	0.00109724	0.984488	23.2682	23.2468	23.3188	23.3218	23.3927	23.1769	23.1722	23.1785	23.2265	23.122
sp|P07942|LAMB1_HUMAN	LAMB1	Laminin subunit beta-1 OS=Homo sapiens OX=9606 GN=LAMB1 PE=1 SV=2	0.116119	20.7726	0.016923	0.198512	20.8887	0.0722834	20.9711	9.34e-05	20.611	-0.277752	0.00182615	-0.360145	0.00887148	20.7575	20.7877	20.8841	20.8942	20.8879	20.957	20.9853	20.5716	20.6218	20.6396
sp|P07947|YES_HUMAN	YES1	Tyrosine-protein kinase Yes OS=Homo sapiens OX=9606 GN=YES1 PE=1 SV=3	0.00860145	19.8156	0.772309	-0.0916802	19.8242	0.252429	19.7239	0.196952	19.7483	-0.0758702	0.234538	0.0244115	0.773332	19.8135	19.8177	19.8227	19.7966	19.8533	19.7633	19.6845	19.6691	19.7614	19.8145
sp|P07948|LYN_HUMAN	LYN	Tyrosine-protein kinase Lyn OS=Homo sapiens OX=9606 GN=LYN PE=1 SV=3	-0.0222009	20.428	0.623859	0.125728	20.4058	0.0995877	20.5537	0.0230951	20.408	0.00227774	0.961925	-0.145651	0.0566031	20.4487	20.4073	20.4502	20.3851	20.382	20.5521	20.5553	20.354	20.4275	20.4426
sp|P07951-3|TPM2_HUMAN	TPM2	Isoform 3 of Tropomyosin beta chain OS=Homo sapiens OX=9606 GN=TPM2	-1.30941	21.0781	0.0196449	-0.86126	19.7687	0.0779837	20.2169	0.00015193	19.3491	-0.419621	0.0360371	-0.867772	0.00724773	20.9972	21.159	19.5695	19.9219	19.8148	20.279	20.1547	19.3816	19.3032	19.3625
sp|P07954|FUMH_HUMAN	FH	Fumarate hydratase, mitochondrial OS=Homo sapiens OX=9606 GN=FH PE=1 SV=3	0.021675	23.7395	0.518196	0.135849	23.7612	0.119722	23.8754	0.00039892	24.0016	0.240341	0.00292385	0.126168	0.0418668	23.7533	23.7257	23.7945	23.7464	23.7427	23.8512	23.8996	23.9787	24.0284	23.9975
sp|P07992|ERCC1_HUMAN	ERCC1	DNA excision repair protein ERCC-1 OS=Homo sapiens OX=9606 GN=ERCC1 PE=1 SV=1	-0.274536	15.3511	0.0403444	0.268158	15.0766	0.0603646	15.6193	0.00582224	14.9635	-0.11304	0.460489	-0.655734	0.0453428	15.3628	15.3394	15.0182	15.0621	15.1494	15.6347	15.6038	14.7706	15.1482	14.9718
sp|P07996|TSP1_HUMAN	THBS1	Thrombospondin-1 OS=Homo sapiens OX=9606 GN=THBS1 PE=1 SV=2	-0.811644	20.3491	0.01143	-0.733458	19.5375	0.0623602	19.6157	3.38e-05	18.6535	-0.884043	0.00202193	-0.96223	0.00953512	20.2922	20.4061	19.5896	19.5401	19.4828	19.6268	19.6046	18.6006	18.7762	18.5837
sp|P08047|SP1_HUMAN	SP1	Transcription factor Sp1 OS=Homo sapiens OX=9606 GN=SP1 PE=1 SV=3	0.105697	15.3552	0.143332	-0.0541037	15.4609	0.560974	15.3011	0.0294446	15.4254	-0.0354748	0.283545	0.124326	0.0751051	15.3097	15.4008	15.4822	15.4749	15.4257	15.3391	15.2632	15.4563	15.4191	15.401
sp|P08069|IGF1R_HUMAN	IGF1R	Insulin-like growth factor 1 receptor OS=Homo sapiens OX=9606 GN=IGF1R PE=1 SV=1	-0.0003024	19.7373	0.996862	-0.315466	19.737	0.10645	19.4218	0.00013188	19.1431	-0.593875	0.00128961	-0.278711	0.00964165	19.785	19.6896	19.8096	19.704	19.6974	19.3921	19.4516	19.132	19.1481	19.1494
sp|P08133|ANXA6_HUMAN	ANXA6	Annexin A6 OS=Homo sapiens OX=9606 GN=ANXA6 PE=1 SV=3	0.336517	22.0382	0.0166409	-0.001096	22.3748	0.980441	22.0371	0.00127289	22.2996	-0.0751898	0.24846	0.262423	0.0422543	22.0099	22.0666	22.4129	22.3417	22.3696	22.0436	22.0307	22.2531	22.2623	22.3833
sp|P08174-7|DAF_HUMAN	CD55	Isoform 7 of Complement decay-accelerating factor OS=Homo sapiens OX=9606 GN=CD55	0.137615	21.8473	0.0995513	-0.114998	21.9849	0.384259	21.7323	0.0122454	21.721	-0.263868	0.0125595	-0.011256	0.905875	21.8737	21.8208	22.0133	21.926	22.0153	21.6603	21.8042	21.6824	21.7886	21.692
sp|P08183|MDR1_HUMAN	ABCB1	ATP-dependent translocase ABCB1 OS=Homo sapiens OX=9606 GN=ABCB1 PE=1 SV=3	0.106296	20.1782	0.0476645	-0.154513	20.2845	0.105126	20.0237	0.00058264	19.9968	-0.287675	0.00387927	-0.0268659	0.604062	20.1536	20.2029	20.2997	20.2692	20.2846	20.0349	20.0125	19.9813	20.0528	19.9564
sp|P08195-3|4F2_HUMAN	SLC3A2	Isoform 3 of 4F2 cell-surface antigen heavy chain OS=Homo sapiens OX=9606 GN=SLC3A2	0.122163	15.1763	0.124223	-0.188149	15.2984	0.0746402	14.9881	0.00079494	14.9743	-0.32414	0.00569363	-0.0138282	0.754729	15.1947	15.1579	15.2658	15.3622	15.2673	14.997	14.9793	14.9876	14.9264	15.0089
sp|P08195|4F2_HUMAN	SLC3A2	4F2 cell-surface antigen heavy chain OS=Homo sapiens OX=9606 GN=SLC3A2 PE=1 SV=3	-0.108817	23.7294	0.100612	-0.383141	23.6206	0.084651	23.3463	0.00030718	23.3589	-0.261686	0.00267611	0.0126388	0.788505	23.7592	23.6997	23.6287	23.5826	23.6505	23.3044	23.3883	23.3598	23.3388	23.3782
sp|P08236|BGLR_HUMAN	GUSB	Beta-glucuronidase OS=Homo sapiens OX=9606 GN=GUSB PE=1 SV=2	0.212301	20.0805	0.156744	-0.419622	20.2928	0.151445	19.6609	0.00104553	19.5553	-0.737469	0.00390794	-0.105546	0.430161	20.1855	19.9755	20.3349	20.3071	20.2364	19.6279	19.6938	19.4445	19.5313	19.6902
sp|P08237-3|PFKAM_HUMAN	PFKM	Isoform 3 of ATP-dependent 6-phosphofructokinase, muscle type OS=Homo sapiens OX=9606 GN=PFKM	0.0680414	22.5842	0.308235	0.141562	22.6522	0.182696	22.7257	0.00119589	22.9093	0.257095	0.00566524	0.183574	0.0249173	22.546	22.6223	22.6567	22.6039	22.696	22.749	22.7025	22.9388	22.878	22.9111
sp|P08238|HS90B_HUMAN	HSP90AB1	Heat shock protein HSP 90-beta OS=Homo sapiens OX=9606 GN=HSP90AB1 PE=1 SV=4	-0.0363119	24.289	0.580833	0.029331	24.2527	0.335779	24.3184	0.155478	24.3445	0.0917672	0.127891	0.0261243	0.425712	24.2739	24.3042	24.1919	24.3151	24.2512	24.3256	24.3112	24.3754	24.3443	24.3139
sp|P08240|SRPRA_HUMAN	SRPRA	Signal recognition particle receptor subunit alpha OS=Homo sapiens OX=9606 GN=SRPRA PE=1 SV=2	-0.407606	20.4771	0.01506	-0.214339	20.0695	0.128784	20.2628	0.00019186	19.9348	-0.134708	0.0283609	-0.327975	0.0156092	20.5243	20.4299	20.0912	20.0569	20.0603	20.2707	20.2549	19.9207	19.991	19.8927
sp|P08243|ASNS_HUMAN	ASNS	Asparagine synthetase [glutamine-hydrolyzing] OS=Homo sapiens OX=9606 GN=ASNS PE=1 SV=4	-0.0111644	21.7355	0.905651	0.203565	21.7243	0.17173	21.9391	3.65e-05	22.7364	1.01207	0.00080896	0.797337	0.00570881	21.6751	21.7959	21.7335	21.6571	21.7825	21.9368	21.9413	22.7405	22.6853	22.7834
sp|P08397|HEM3_HUMAN	HMBS	Porphobilinogen deaminase OS=Homo sapiens OX=9606 GN=HMBS PE=1 SV=2	0.219577	18.4994	0.117662	0.25859	18.719	0.101708	18.758	0.00269549	18.9599	0.2409	0.0319928	0.201886	0.0271052	18.4597	18.5391	18.751	18.7919	18.614	18.7767	18.7393	18.9186	18.9629	18.998
sp|P08473|NEP_HUMAN	MME	Neprilysin OS=Homo sapiens OX=9606 GN=MME PE=1 SV=2	-0.112508	15.6042	0.548112	0.0631521	15.4917	0.810387	15.6674	0.544214	15.6049	0.113226	0.313431	-0.0624347	0.647821	15.7748	15.4336	15.4366	15.4865	15.552	15.6323	15.7024	15.4623	15.6331	15.7194
sp|P08559-4|ODPA_HUMAN	PDHA1	Isoform 4 of Pyruvate dehydrogenase E1 component subunit alpha, somatic form, mitochondrial OS=Homo sapiens OX=9606 GN=PDHA1	0.0093585	22.7753	0.921877	-0.184426	22.7847	0.0731639	22.5909	0.00098454	22.3959	-0.388804	0.00654315	-0.195019	0.0092218	22.7943	22.7563	22.8673	22.7917	22.695	22.595	22.5867	22.3909	22.3779	22.4187
sp|P08567|PLEK_HUMAN	PLEK	Pleckstrin OS=Homo sapiens OX=9606 GN=PLEK PE=1 SV=3	-1.91466	14.5976	0.0095153	-0.418381	12.6829	0.0767491	14.1792	0.00017821	12.7322	0.0492295	0.828995	-1.44705	0.0189121	14.6103	14.5849	12.8591	12.6085	12.5812	14.1326	14.2259	12.5365	13.0129	12.6471
sp|P08572|CO4A2_HUMAN	COL4A2	Collagen alpha-2(IV) chain OS=Homo sapiens OX=9606 GN=COL4A2 PE=1 SV=4	-0.364945	20.3663	0.0592307	-0.671188	20.0014	0.0544043	19.6951	0.00010749	19.2609	-0.740453	0.00308865	-0.43421	0.011165	20.3927	20.34	20.0775	20.0517	19.8749	19.7134	19.6769	19.2029	19.2779	19.302
sp|P08574|CY1_HUMAN	CYC1	Cytochrome c1, heme protein, mitochondrial OS=Homo sapiens OX=9606 GN=CYC1 PE=1 SV=3	-0.0011539	17.9846	0.978343	-0.112773	17.9835	0.471182	17.8719	0.237071	18.0305	0.0470003	0.44318	0.15862	0.239686	17.991	17.9783	18.0157	17.9442	17.9905	17.7759	17.9678	18.06	17.9492	18.0822
sp|P08579|RU2B_HUMAN	SNRPB2	U2 small nuclear ribonucleoprotein B'' OS=Homo sapiens OX=9606 GN=SNRPB2 PE=1 SV=1	0.093476	21.3661	0.214099	-0.105255	21.4596	0.137728	21.2609	0.0109705	21.2609	-0.198693	0.0267361	3.79e-05	0.999674	21.3859	21.3464	21.4768	21.5087	21.3933	21.2765	21.2452	21.2649	21.3091	21.2088
sp|P08581|MET_HUMAN	MET	Hepatocyte growth factor receptor OS=Homo sapiens OX=9606 GN=MET PE=1 SV=4	0.223108	22.424	0.00929467	0.071543	22.6472	0.158531	22.4956	0.00119218	22.5023	-0.144854	0.0124002	0.0067108	0.880823	22.4185	22.4296	22.6588	22.6545	22.6281	22.4767	22.5145	22.5185	22.5307	22.4577
sp|P08603|CFAH_HUMAN	CFH	Complement factor H OS=Homo sapiens OX=9606 GN=CFH PE=1 SV=4	0.0450081	17.3691	0.546218	-0.814898	17.4141	0.0667296	16.5542	1.19e-05	16.2155	-1.19864	0.00027497	-0.338738	0.010399	17.4391	17.2991	17.4178	17.4273	17.3973	16.5774	16.531	16.1942	16.2537	16.1986
sp|P08621|RU17_HUMAN	SNRNP70	U1 small nuclear ribonucleoprotein 70 kDa OS=Homo sapiens OX=9606 GN=SNRNP70 PE=1 SV=2	0.0724908	23.1961	0.106696	-0.0334786	23.2686	0.300057	23.1626	0.0706117	23.2286	-0.0399986	0.356972	0.0659708	0.235595	23.2022	23.1899	23.3014	23.2644	23.2399	23.1785	23.1467	23.2802	23.1902	23.2153
sp|P08648|ITA5_HUMAN	ITGA5	Integrin alpha-5 OS=Homo sapiens OX=9606 GN=ITGA5 PE=1 SV=2	-0.232863	19.987	0.0707267	-0.407401	19.7542	0.0848442	19.5796	0.00214462	19.6422	-0.112003	0.0974613	0.0625349	0.232054	20.0352	19.9388	19.7922	19.6803	19.79	19.5534	19.6058	19.6595	19.5987	19.6683
sp|P08651|NFIC_HUMAN	NFIC	Nuclear factor 1 C-type OS=Homo sapiens OX=9606 GN=NFIC PE=1 SV=2	0.196916	21.8519	0.0291484	-0.295616	22.0488	0.1034	21.5563	0.00012149	21.6161	-0.432697	0.00097719	0.0598356	0.285245	21.8854	21.8184	22.0281	22.0689	22.0494	21.5948	21.5178	21.6544	21.6037	21.5903
sp|P08670|VIME_HUMAN	VIM	Vimentin OS=Homo sapiens OX=9606 GN=VIM PE=1 SV=4	-0.105739	26.0321	0.0222879	-0.347093	25.9264	0.0561641	25.685	5.07e-05	25.4806	-0.445811	0.00146508	-0.204457	0.0353626	26.0421	26.0222	25.9421	25.9232	25.9139	25.6685	25.7016	25.4622	25.5361	25.4435
sp|P08708|RS17_HUMAN	RPS17	40S ribosomal protein S17 OS=Homo sapiens OX=9606 GN=RPS17 PE=1 SV=2	-0.425688	23.7945	0.0371637	-0.0620732	23.3688	0.648934	23.7324	0.00210597	23.1711	-0.197647	0.110228	-0.561262	0.0304664	23.7534	23.8355	23.2645	23.4058	23.4361	23.8111	23.6537	23.0574	23.2614	23.1946
sp|P08754|GNAI3_HUMAN	GNAI3	Guanine nucleotide-binding protein G(i) subunit alpha OS=Homo sapiens OX=9606 GN=GNAI3 PE=1 SV=3	0.18723	22.3154	0.0525949	-0.180141	22.5026	0.238944	22.1353	0.00175084	22.2368	-0.265849	0.00300592	0.101522	0.191732	22.368	22.2628	22.5164	22.4986	22.4929	22.0839	22.1866	22.2607	22.2605	22.1892
sp|P08758|ANXA5_HUMAN	ANXA5	Annexin A5 OS=Homo sapiens OX=9606 GN=ANXA5 PE=1 SV=2	0.570647	24.0743	0.0180632	0.186773	24.6449	0.147607	24.2611	0.00041523	24.668	0.0230141	0.758631	0.406888	0.0189075	24.0576	24.091	24.6311	24.731	24.5726	24.3059	24.2163	24.7314	24.6286	24.6439
sp|P08842|STS_HUMAN	STS	Steryl-sulfatase OS=Homo sapiens OX=9606 GN=STS PE=1 SV=2	-0.0414679	20.7559	0.407325	-0.463018	20.7144	0.0595688	20.2929	7.04e-05	20.3389	-0.375549	0.00176661	0.0460017	0.215193	20.7834	20.7285	20.7199	20.7492	20.6742	20.278	20.3078	20.3393	20.3102	20.3672
sp|P08865|RSSA_HUMAN	RPSA	40S ribosomal protein SA OS=Homo sapiens OX=9606 GN=RPSA PE=1 SV=4	-0.209001	23.1037	0.0771472	-0.0423162	22.8947	0.674247	23.0614	0.00407061	22.8331	-0.0616606	0.152974	-0.228346	0.0147808	23.0384	23.169	22.8515	22.9238	22.9088	23.0706	23.0523	22.805	22.8697	22.8245
sp|P08962|CD63_HUMAN	CD63	CD63 antigen OS=Homo sapiens OX=9606 GN=CD63 PE=1 SV=2	-1.16151	21.6303	0.00755361	-0.372205	20.4688	0.106958	21.2581	1.19e-05	20.3226	-0.146228	0.0158812	-0.935533	0.00550434	21.6838	21.5768	20.4982	20.4412	20.467	21.2979	21.2183	20.312	20.3642	20.2914
sp|P09001|RM03_HUMAN	MRPL3	39S ribosomal protein L3, mitochondrial OS=Homo sapiens OX=9606 GN=MRPL3 PE=1 SV=1	-0.340085	21.9061	0.016117	-0.124998	21.566	0.125252	21.7811	0.00028743	21.4995	-0.0664535	0.171465	-0.281541	0.0164545	21.933	21.8792	21.6072	21.5418	21.5489	21.7783	21.7839	21.4738	21.5519	21.4729
sp|P09012|SNRPA_HUMAN	SNRPA	U1 small nuclear ribonucleoprotein A OS=Homo sapiens OX=9606 GN=SNRPA PE=1 SV=3	0.140105	23.1855	0.0755895	-0.0701218	23.3256	0.38923	23.1154	0.00583334	23.1617	-0.163921	0.0112504	0.0463066	0.318966	23.2297	23.1413	23.3354	23.3429	23.2985	23.1324	23.0983	23.2058	23.1286	23.1506
sp|P09038|FGF2_HUMAN	FGF2	Fibroblast growth factor 2 OS=Homo sapiens OX=9606 GN=FGF2 PE=1 SV=3	-0.20302	20.1153	0.0326217	-0.167142	19.9123	0.0614317	19.9482	0.00206974	19.6848	-0.227501	0.0342055	-0.263379	0.0602182	20.1045	20.1262	19.8721	19.9078	19.957	19.9547	19.9417	19.6086	19.7818	19.6641
sp|P09104|ENOG_HUMAN	ENO2	Gamma-enolase OS=Homo sapiens OX=9606 GN=ENO2 PE=1 SV=3	0.728281	17.8091	0.0153906	0.810786	18.5373	0.0649371	18.6198	0.00031166	19.1281	0.590789	0.0125821	0.508285	0.0549634	17.866	17.7522	18.6195	18.4809	18.5117	18.5806	18.6591	19.1952	18.9472	19.242
sp|P09110|THIK_HUMAN	ACAA1	3-ketoacyl-CoA thiolase, peroxisomal OS=Homo sapiens OX=9606 GN=ACAA1 PE=1 SV=2	-0.013258	19.7758	0.826389	-0.313459	19.7626	0.114306	19.4624	0.0041397	19.6146	-0.147986	0.0375998	0.152215	0.106451	19.7837	19.768	19.814	19.7715	19.7023	19.5229	19.4019	19.6546	19.5999	19.5894
sp|P09132|SRP19_HUMAN	SRP19	Signal recognition particle 19 kDa protein OS=Homo sapiens OX=9606 GN=SRP19 PE=1 SV=3	-0.0783728	19.2025	0.319133	-0.131902	19.1242	0.12625	19.0706	0.263307	19.1569	0.032716	0.66253	0.0862448	0.28541	19.1754	19.2297	19.0901	19.1999	19.0825	19.0802	19.0611	19.2129	19.1837	19.074
sp|P09211|GSTP1_HUMAN	GSTP1	Glutathione S-transferase P OS=Homo sapiens OX=9606 GN=GSTP1 PE=1 SV=2	0.0253454	23.5716	0.909733	-0.173468	23.597	0.397225	23.3982	0.36947	23.5964	-0.0005703	0.996698	0.198243	0.0328073	23.4543	23.689	23.5907	23.4284	23.7718	23.3734	23.4229	23.6143	23.5493	23.6257
sp|P09234|RU1C_HUMAN	SNRPC	U1 small nuclear ribonucleoprotein C OS=Homo sapiens OX=9606 GN=SNRPC PE=1 SV=1	0.00681836	22.628	0.951362	-0.112257	22.6348	0.252849	22.5157	0.405302	22.5589	-0.0758677	0.444215	0.0432075	0.628606	22.6569	22.5991	22.6233	22.7421	22.539	22.5545	22.4769	22.6125	22.5967	22.4677
sp|P09382|LEG1_HUMAN	LGALS1	Galectin-1 OS=Homo sapiens OX=9606 GN=LGALS1 PE=1 SV=2	-0.0393358	23.8	0.55857	-0.192995	23.7607	0.197275	23.607	0.0230127	23.6414	-0.119226	0.0430162	0.0344322	0.551776	23.8578	23.7422	23.7421	23.7942	23.7456	23.6373	23.5768	23.6929	23.6342	23.5972
sp|P09417|DHPR_HUMAN	QDPR	Dihydropteridine reductase OS=Homo sapiens OX=9606 GN=QDPR PE=1 SV=2	0.211017	20.2819	0.0474588	0.297419	20.4929	0.10807	20.5793	0.00039524	20.7758	0.282915	0.00433334	0.196512	0.0361437	20.2314	20.3324	20.5243	20.4764	20.4781	20.5604	20.5982	20.7651	20.7355	20.8269
sp|P09429|HMGB1_HUMAN	HMGB1	High mobility group protein B1 OS=Homo sapiens OX=9606 GN=HMGB1 PE=1 SV=3	0.358502	22.1389	0.0451998	0.238971	22.4974	0.156063	22.3779	0.0152581	22.5401	0.0427192	0.684292	0.16225	0.231491	22.1758	22.102	22.4104	22.4974	22.5845	22.3247	22.4311	22.4468	22.517	22.6566
sp|P09455-3|RET1_HUMAN	RBP1	Isoform 3 of Retinol-binding protein 1 OS=Homo sapiens OX=9606 GN=RBP1	0.336621	14.3363	0.157413	-0.212086	14.6729	0.400985	14.1242	0.0194031	14.2315	-0.441443	0.0281807	0.107264	0.449538	14.2624	14.4102	14.6632	14.8476	14.508	14.2528	13.9956	14.2858	14.1933	14.2154
sp|P09471-2|GNAO_HUMAN	GNAO1	Isoform Alpha-2 of Guanine nucleotide-binding protein G(o) subunit alpha OS=Homo sapiens OX=9606 GN=GNAO1	0.344783	15.3522	0.441131	-0.549675	15.6969	0.196146	14.8025	0.0396215	15.7555	0.0585887	0.860607	0.953047	0.0266022	15.3262	15.3782	16.0363	15.2259	15.8286	14.6194	14.9855	15.813	15.8054	15.6482
sp|P09488|GSTM1_HUMAN	GSTM1	Glutathione S-transferase Mu 1 OS=Homo sapiens OX=9606 GN=GSTM1 PE=1 SV=3	0.30568	17.6205	0.0749913	0.244754	17.9261	0.128784	17.8652	0.00316084	18.2727	0.346511	0.0381584	0.407437	0.0501989	17.6394	17.6015	17.8619	17.8665	18.0501	17.814	17.9165	18.3987	18.1781	18.2413
sp|P09493-10|TPM1_HUMAN	TPM1	Isoform 10 of Tropomyosin alpha-1 chain OS=Homo sapiens OX=9606 GN=TPM1	-0.803716	24.6043	0.0114659	-0.796632	23.8006	0.046093	23.8076	1.76e-05	23.267	-0.533559	0.00265281	-0.540643	0.00550434	24.5898	24.6188	23.7659	23.8883	23.7475	23.7934	23.8219	23.2424	23.2953	23.2633
sp|P09493|TPM1_HUMAN	TPM1	Tropomyosin alpha-1 chain OS=Homo sapiens OX=9606 GN=TPM1 PE=1 SV=2	-0.840723	17.1688	0.0208258	-0.59694	16.3281	0.113012	16.5718	0.00978647	16.0031	-0.324933	0.260736	-0.568716	0.180486	17.268	17.0696	16.3981	16.2285	16.3576	16.5148	16.6288	15.5992	16.1839	16.2262
sp|P09496-2|CLCA_HUMAN	CLTA	Isoform Non-brain of Clathrin light chain A OS=Homo sapiens OX=9606 GN=CLTA	0.159528	20.536	0.12152	0.0417712	20.6956	0.672196	20.5778	0.187808	20.6176	-0.0779569	0.332041	0.0397998	0.6792	20.5675	20.5045	20.726	20.6175	20.7432	20.5214	20.6342	20.7045	20.5584	20.59
sp|P09497-2|CLCB_HUMAN	CLTB	Isoform Non-brain of Clathrin light chain B OS=Homo sapiens OX=9606 GN=CLTB	-0.0046189	21.1182	0.946669	0.379277	21.1136	0.0680493	21.4975	0.00779922	21.3776	0.264038	0.0530305	-0.119859	0.359644	21.1272	21.1092	21.1569	21.0396	21.1443	21.4634	21.5316	21.5151	21.3064	21.3115
sp|P09525|ANXA4_HUMAN	ANXA4	Annexin A4 OS=Homo sapiens OX=9606 GN=ANXA4 PE=1 SV=4	0.594848	20.3338	0.00734198	-0.10494	20.9287	0.162691	20.2289	5.13e-05	20.6192	-0.309445	0.00472544	0.390343	0.0161872	20.3225	20.3452	20.9355	20.901	20.9495	20.2563	20.2015	20.6244	20.5608	20.6726
sp|P09543|CN37_HUMAN	CNP	2',3'-cyclic-nucleotide 3'-phosphodiesterase OS=Homo sapiens OX=9606 GN=CNP PE=1 SV=2	-0.101222	22.7843	0.135606	-0.346165	22.6831	0.0598673	22.4381	0.00017039	22.3877	-0.295362	0.00358461	-0.0504199	0.130747	22.8018	22.7668	22.7264	22.691	22.6318	22.4543	22.422	22.3731	22.3791	22.4109
sp|P09601|HMOX1_HUMAN	HMOX1	Heme oxygenase 1 OS=Homo sapiens OX=9606 GN=HMOX1 PE=1 SV=1	-0.902632	19.1926	0.0101318	0.289969	18.29	0.16163	19.4826	0.00014558	18.9487	0.658702	0.00433334	-0.533899	0.0321769	19.2455	19.1398	18.356	18.2538	18.2601	19.4205	19.5447	18.9462	19.0618	18.8381
sp|P09622|DLDH_HUMAN	DLD	Dihydrolipoyl dehydrogenase, mitochondrial OS=Homo sapiens OX=9606 GN=DLD PE=1 SV=2	0.0400269	23.4308	0.355798	0.0136359	23.4709	0.903235	23.4445	0.0191059	23.6036	0.132745	0.00428161	0.159136	0.087003	23.4689	23.3928	23.4839	23.4663	23.4624	23.383	23.5059	23.5786	23.6216	23.6107
sp|P09651|ROA1_HUMAN	HNRNPA1	Heterogeneous nuclear ribonucleoprotein A1 OS=Homo sapiens OX=9606 GN=HNRNPA1 PE=1 SV=5	-0.16696	23.8054	0.0392476	0.00770678	23.6384	0.927486	23.8131	0.00504104	23.5895	-0.0488757	0.26405	-0.223542	0.0464066	23.827	23.7837	23.614	23.6236	23.6776	23.8626	23.7636	23.6324	23.5895	23.5467
sp|P09661|RU2A_HUMAN	SNRPA1	U2 small nuclear ribonucleoprotein A' OS=Homo sapiens OX=9606 GN=SNRPA1 PE=1 SV=2	0.123657	20.8877	0.0966784	-0.0363701	21.0114	0.489726	20.8514	0.0110814	20.8286	-0.182758	0.0196479	-0.0227305	0.655628	20.9138	20.8617	21.0176	20.965	21.0516	20.8317	20.8711	20.8492	20.8614	20.7753
sp|P09669|COX6C_HUMAN	COX6C	Cytochrome c oxidase subunit 6C OS=Homo sapiens OX=9606 GN=COX6C PE=1 SV=2	-0.103756	19.0843	0.320766	-0.0335667	18.9806	0.811779	19.0508	0.328026	18.9979	0.0173351	0.633926	-0.0528541	0.284595	19.1775	18.9912	18.9965	18.9808	18.9645	19.0474	19.0541	19.0485	18.9621	18.9832
sp|P09758|TACD2_HUMAN	TACSTD2	Tumor-associated calcium signal transducer 2 OS=Homo sapiens OX=9606 GN=TACSTD2 PE=1 SV=3	0.0280556	17.9174	0.764783	-0.621783	17.9454	0.0808458	17.2956	0.00048695	17.1217	-0.823685	0.00411807	-0.173846	0.28052	17.9793	17.8554	17.9837	17.9819	17.8706	17.2498	17.3414	16.9744	17.2516	17.1393
sp|P09874|PARP1_HUMAN	PARP1	Poly [ADP-ribose] polymerase 1 OS=Homo sapiens OX=9606 GN=PARP1 PE=1 SV=4	0.173082	25.4702	0.00879594	0.190938	25.6433	0.0793404	25.6611	0.00181832	25.6517	0.00844729	0.778819	-0.0094091	0.83301	25.463	25.4774	25.6334	25.6533	25.6432	25.6831	25.6392	25.6258	25.6951	25.6343
sp|P09884|DPOLA_HUMAN	POLA1	DNA polymerase alpha catalytic subunit OS=Homo sapiens OX=9606 GN=POLA1 PE=1 SV=2	-0.106916	22.162	0.0243284	0.0458203	22.055	0.270874	22.2078	7.65e-05	21.8619	-0.193141	0.00305166	-0.345878	0.00787256	22.1752	22.1487	22.0671	22.0403	22.0577	22.2242	22.1914	21.8791	21.8776	21.829
sp|P09913|IFIT2_HUMAN	IFIT2	Interferon-induced protein with tetratricopeptide repeats 2 OS=Homo sapiens OX=9606 GN=IFIT2 PE=1 SV=1	0.035055	20.189	0.730408	-0.701199	20.2241	0.0685719	19.4878	0.00031477	19.5455	-0.678589	0.00398908	0.0576654	0.576863	20.1338	20.2442	20.253	20.1329	20.2864	19.4511	19.5246	19.4399	19.5712	19.6254
sp|P09914|IFIT1_HUMAN	IFIT1	Interferon-induced protein with tetratricopeptide repeats 1 OS=Homo sapiens OX=9606 GN=IFIT1 PE=1 SV=2	0.0667686	19.3159	0.673238	-0.570996	19.3827	0.0614317	18.7449	0.00193302	18.7612	-0.62153	0.0130735	0.0162347	0.890626	19.3206	19.3112	19.4054	19.2195	19.5231	18.7019	18.7879	18.6618	18.7484	18.8733
sp|P09936|UCHL1_HUMAN	UCHL1	Ubiquitin carboxyl-terminal hydrolase isozyme L1 OS=Homo sapiens OX=9606 GN=UCHL1 PE=1 SV=2	-0.616101	16.0239	0.568221	-2.13759	15.4078	0.201923	13.8864	0.00749554	12.8976	-2.51021	0.01428	-0.988722	0.0427087	15.2955	16.7524	16.2448	15.1562	14.8225	14.034	13.7387	12.9305	13.1135	12.6489
sp|P09960|LKHA4_HUMAN	LTA4H	Leukotriene A-4 hydrolase OS=Homo sapiens OX=9606 GN=LTA4H PE=1 SV=2	0.20647	23.2805	0.0558905	0.342995	23.487	0.0989168	23.6235	0.00029477	23.7957	0.308768	0.00300651	0.172243	0.0339715	23.2325	23.3285	23.4585	23.5315	23.4708	23.6524	23.5945	23.7782	23.8318	23.7772
sp|P09972|ALDOC_HUMAN	ALDOC	Fructose-bisphosphate aldolase C OS=Homo sapiens OX=9606 GN=ALDOC PE=1 SV=2	-0.0159025	21.4381	0.895476	0.186012	21.4222	0.194574	21.6241	0.00643297	21.7502	0.328037	0.0141099	0.126122	0.0428091	21.3765	21.4996	21.3734	21.3611	21.532	21.6167	21.6315	21.7524	21.7146	21.7837
sp|P0C0L5|CO4B_HUMAN	C4B	Complement C4-B OS=Homo sapiens OX=9606 GN=C4B PE=1 SV=2	-2.27575	17.2845	0.00923508	-0.50067	15.0088	0.142083	16.7838	0.00012675	15.1461	0.137363	0.53402	-1.63772	0.0160624	17.3622	17.2068	15.1582	15.0269	14.8412	16.6872	16.8804	14.9638	15.4208	15.0538
sp|P0C0S5|H2AZ_HUMAN	H2AZ1	Histone H2A.Z OS=Homo sapiens OX=9606 GN=H2AZ1 PE=1 SV=2	0.392096	21.7982	0.0541448	0.0320907	22.1903	0.808769	21.8303	0.00740816	22.0749	-0.115354	0.200264	0.244651	0.0567009	21.8797	21.7166	22.1686	22.1221	22.2801	21.8623	21.7983	22.1239	21.9909	22.1099
sp|P0C221|CC175_HUMAN	CCDC175	Coiled-coil domain-containing protein 175 OS=Homo sapiens OX=9606 GN=CCDC175 PE=4 SV=2	-0.0933586	17.8923	0.0630774	-0.203049	17.7989	0.0841867	17.6892	0.0064376	17.5943	-0.204639	0.0351262	-0.0949479	0.317211	17.8653	17.9193	17.7973	17.7868	17.8127	17.6888	17.6897	17.6435	17.6471	17.4923
sp|P0C2W1|FBSP1_HUMAN	FBXO45	F-box/SPRY domain-containing protein 1 OS=Homo sapiens OX=9606 GN=FBXO45 PE=1 SV=1	0.0234383	18.0798	0.648884	0.0351305	18.1032	0.454627	18.1149	0.00583334	18.2495	0.146277	0.0175535	0.134585	0.0233683	18.0547	18.1049	18.0811	18.0758	18.1528	18.1014	18.1285	18.2227	18.2652	18.2607
sp|P0C7P0|CISD3_HUMAN	CISD3	CDGSH iron-sulfur domain-containing protein 3, mitochondrial OS=Homo sapiens OX=9606 GN=CISD3 PE=1 SV=1	-0.202176	16.9683	0.119572	-0.249964	16.7662	0.0782976	16.7184	0.00667285	16.6177	-0.148466	0.0978488	-0.100679	0.090044	16.9576	16.9791	16.8589	16.6719	16.7677	16.6906	16.7462	16.6345	16.5812	16.6374
sp|P0C7T5|ATX1L_HUMAN	ATXN1L	Ataxin-1-like OS=Homo sapiens OX=9606 GN=ATXN1L PE=1 SV=1	0.0166574	17.159	0.632605	-0.0606261	17.1757	0.339816	17.0984	0.00033779	16.8832	-0.292457	0.00193623	-0.215173	0.0205507	17.1924	17.1256	17.1773	17.1705	17.1792	17.0877	17.1091	16.8438	16.9204	16.8854
sp|P0CG12|DERPC_HUMAN	DERPC	Decreased expression in renal and prostate cancer protein OS=Homo sapiens OX=9606 GN=DERPC PE=1 SV=1	0.435446	13.648	0.0100114	0.0114232	14.0835	0.862572	13.6594	0.00013166	13.4381	-0.645364	0.00136819	-0.221341	0.0607433	13.6734	13.6226	14.1013	14.0963	14.0528	13.695	13.6239	13.3973	13.5141	13.4028
sp|P0CG29|GST2_HUMAN	GSTT2	Glutathione S-transferase theta-2 OS=Homo sapiens OX=9606 GN=GSTT2 PE=1 SV=1	0.395046	19.4541	0.0613268	0.154254	19.8491	0.403155	19.6084	0.0143538	19.723	-0.126151	0.124895	0.114641	0.17517	19.3456	19.5626	19.8726	19.8961	19.7787	19.6133	19.6035	19.7368	19.7852	19.647
sp|P0CG38|POTEI_HUMAN	POTEI	POTE ankyrin domain family member I OS=Homo sapiens OX=9606 GN=POTEI PE=3 SV=1	-0.158119	24.0301	0.266894	-0.143134	23.872	0.604427	23.887	0.610931	23.9359	0.0638365	0.535915	0.0488518	0.796118	24.1208	23.9395	23.9683	23.8062	23.8415	23.7333	24.0407	23.892	23.8599	24.0556
sp|P0CJ78|ZN865_HUMAN	ZNF865	Zinc finger protein 865 OS=Homo sapiens OX=9606 GN=ZNF865 PE=1 SV=1	-0.113021	15.4997	0.298509	-0.231918	15.3867	0.254623	15.2678	0.0730355	15.2132	-0.173532	0.125196	-0.0546349	0.681596	15.5396	15.4599	15.4638	15.2902	15.4062	15.1752	15.3604	15.1049	15.2621	15.2725
sp|P0CK96|S352B_HUMAN	SLC35E2B	Solute carrier family 35 member E2B OS=Homo sapiens OX=9606 GN=SLC35E2B PE=2 SV=1	0.172416	14.2171	0.217206	0.156313	14.3896	0.575363	14.3735	0.0333144	14.7141	0.324529	0.0346303	0.340632	0.15737	14.3256	14.1087	14.3676	14.44	14.361	14.2306	14.5163	14.6814	14.8612	14.5996
sp|P0DJ07|PT100_HUMAN	PET100	Protein PET100 homolog, mitochondrial OS=Homo sapiens OX=9606 GN=PET100 PE=1 SV=1	-0.441529	20.8835	0.0204418	-0.189078	20.442	0.273796	20.6944	0.00029026	20.1627	-0.279251	0.006196	-0.531702	0.0155942	20.8527	20.9143	20.4446	20.5022	20.3791	20.7769	20.6119	20.1637	20.1529	20.1716
sp|P0DMM9-3|ST1A3_HUMAN	SULT1A3	Isoform 3 of Sulfotransferase 1A3 OS=Homo sapiens OX=9606 GN=SULT1A3	0.256898	16.7687	0.205447	0.666812	17.0256	0.116311	17.4355	0.00164718	17.5736	0.548018	0.00852846	0.138104	0.205958	16.6477	16.8897	17.021	16.9117	17.1439	17.4894	17.3815	17.6404	17.4899	17.5905
sp|P0DMV8|HS71A_HUMAN	HSPA1A	Heat shock 70 kDa protein 1A OS=Homo sapiens OX=9606 GN=HSPA1A PE=1 SV=1	-0.0345361	24.2606	0.770894	0.427509	24.2261	0.0602371	24.6881	0.00108935	24.7139	0.487834	0.00877616	0.0257885	0.677499	24.2749	24.2464	24.1784	24.3547	24.1452	24.7146	24.6617	24.768	24.7165	24.6573
sp|P0DN76|U2AF5_HUMAN	U2AF1L5	Splicing factor U2AF 35 kDa subunit-like protein OS=Homo sapiens OX=9606 GN=U2AF1L5 PE=1 SV=1	0.0917488	22.4393	0.194138	-0.0345785	22.531	0.774576	22.4047	0.119405	22.3976	-0.133386	0.0384336	-0.0070589	0.933531	22.4649	22.4136	22.5686	22.4719	22.5525	22.3291	22.4803	22.3666	22.3978	22.4285
sp|P0DP24|CALM2_HUMAN	CALM2	Calmodulin-2 OS=Homo sapiens OX=9606 GN=CALM2 PE=1 SV=1	0.192309	24.1005	0.140841	0.0304267	24.2929	0.129056	24.131	0.0832242	24.2328	-0.0600642	0.512837	0.101818	0.20487	24.1036	24.0975	24.2082	24.2688	24.4015	24.1249	24.137	24.3014	24.1643	24.2326
sp|P0DP91|ERPG3_HUMAN	ERCC6	Chimeric ERCC6-PGBD3 protein OS=Homo sapiens OX=9606 GN=ERCC6 PE=1 SV=1	0.0950303	19.1565	0.0308318	-0.011031	19.2515	0.570109	19.1455	0.00150909	19.1284	-0.123122	0.00659589	-0.0170606	0.48045	19.1542	19.1588	19.2606	19.229	19.265	19.1333	19.1577	19.1195	19.1516	19.1142
sp|P0DPD7|EFMT4_HUMAN	EEF1AKMT4	EEF1A lysine methyltransferase 4 OS=Homo sapiens OX=9606 GN=EEF1AKMT4 PE=1 SV=1	0.321328	14.5612	0.258648	0.785603	14.8825	0.0919237	15.3468	0.0373421	15.2644	0.381883	0.195722	-0.0823914	0.773992	14.6423	14.4801	15.0061	14.6131	15.0284	15.2629	15.4307	15.2926	14.9818	15.519
sp|P0DPH7|TBA3C_HUMAN	TUBA3C	Tubulin alpha-3C chain OS=Homo sapiens OX=9606 GN=TUBA3C PE=1 SV=1	0.155415	17.446	0.562978	-0.0539962	17.6014	0.763783	17.392	0.0722662	17.8454	0.244013	0.215789	0.453424	0.0165322	17.3429	17.5491	17.7444	17.3274	17.7324	17.3325	17.4514	17.8876	17.8472	17.8015
sp|P0DPI2|GAL3A_HUMAN	GATD3A	Glutamine amidotransferase-like class 1 domain-containing protein 3A, mitochondrial OS=Homo sapiens OX=9606 GN=GATD3A PE=1 SV=1	0.0333584	21.1172	0.538513	-0.181887	21.1505	0.163601	20.9353	0.00627947	21.0871	-0.0634208	0.0758258	0.151825	0.0337526	21.1683	21.0661	21.1436	21.1616	21.1464	20.9268	20.9437	21.1289	21.0622	21.0702
sp|P10109|ADX_HUMAN	FDX1	Adrenodoxin, mitochondrial OS=Homo sapiens OX=9606 GN=FDX1 PE=1 SV=1	-0.511424	17.2095	0.0552706	-0.209803	16.6981	0.364853	16.9997	0.00034226	16.2235	-0.474595	0.00362278	-0.776216	0.00533617	17.3393	17.0797	16.6953	16.7787	16.6203	16.9809	17.0185	16.2168	16.1999	16.2538
sp|P10114|RAP2A_HUMAN	RAP2A	Ras-related protein Rap-2a OS=Homo sapiens OX=9606 GN=RAP2A PE=1 SV=1	0.0579869	17.3574	0.332916	-0.0262467	17.4154	0.667886	17.3312	0.00436742	17.1501	-0.265354	0.00994985	-0.18112	0.061031	17.3288	17.3861	17.4676	17.3796	17.3991	17.3032	17.3591	17.1294	17.2121	17.1087
sp|P10155|RO60_HUMAN	RO60	60 kDa SS-A/Ro ribonucleoprotein OS=Homo sapiens OX=9606 GN=RO60 PE=1 SV=2	0.323515	21.6662	0.01143	-0.142856	21.9897	0.143563	21.5233	6.53e-05	21.8014	-0.188259	0.00271131	0.278111	0.0106062	21.6853	21.647	21.9904	21.9649	22.0137	21.4932	21.5534	21.8178	21.7872	21.7993
sp|P10242-4|MYB_HUMAN	MYB	Isoform 4 of Transcriptional activator Myb OS=Homo sapiens OX=9606 GN=MYB	-0.0700607	14.6459	0.820012	-0.0386491	14.5758	0.79681	14.6073	0.165708	14.219	-0.356795	0.199462	-0.388206	0.128062	14.5575	14.7343	14.882	14.3441	14.5014	14.562	14.6525	14.4339	14.1607	14.0625
sp|P10244|MYBB_HUMAN	MYBL2	Myb-related protein B OS=Homo sapiens OX=9606 GN=MYBL2 PE=1 SV=1	-0.0829993	17.0703	0.631239	-0.137901	16.9873	0.517447	16.9324	0.00817765	16.5488	-0.438473	0.0119747	-0.383571	0.0237761	17.2039	16.9366	17.0883	16.8875	16.9859	16.9339	16.9308	16.5456	16.6281	16.4726
sp|P10253|LYAG_HUMAN	GAA	Lysosomal alpha-glucosidase OS=Homo sapiens OX=9606 GN=GAA PE=1 SV=4	0.252921	17.0581	0.124687	-0.953464	17.311	0.0492775	16.1046	4.4e-05	16.104	-1.20699	0.00128961	-0.0006019	0.992529	17.0754	17.0408	17.445	17.2151	17.2729	16.0758	16.1334	16.0481	16.1415	16.1225
sp|P10276|RARA_HUMAN	RARA	Retinoic acid receptor alpha OS=Homo sapiens OX=9606 GN=RARA PE=1 SV=2	-0.528427	14.8421	0.0657585	-0.188329	14.3137	0.0698611	14.6538	0.00104235	13.9622	-0.351528	0.0545634	-0.691626	0.00714864	14.8601	14.8241	14.4311	14.3951	14.115	14.6571	14.6505	13.9139	13.9463	14.0263
sp|P10301|RRAS_HUMAN	RRAS	Ras-related protein R-Ras OS=Homo sapiens OX=9606 GN=RRAS PE=1 SV=1	-0.162924	23.5104	0.0647516	-0.1904	23.3475	0.153143	23.32	0.00164234	23.1662	-0.181219	0.0126874	-0.153743	0.0585583	23.5424	23.4783	23.3449	23.3911	23.3064	23.2809	23.3591	23.1316	23.1969	23.1702
sp|P10321|HLAC_HUMAN	HLA-C	HLA class I histocompatibility antigen, C alpha chain OS=Homo sapiens OX=9606 GN=HLA-C PE=1 SV=3	-0.37199	21.1972	0.0377362	-0.753353	20.8252	0.0804643	20.4438	8.18e-05	19.9138	-0.911379	0.00138955	-0.530017	0.0229151	21.235	21.1594	20.9115	20.7535	20.8105	20.3594	20.5282	19.866	19.9852	19.8902
sp|P10398|ARAF_HUMAN	ARAF	Serine/threonine-protein kinase A-Raf OS=Homo sapiens OX=9606 GN=ARAF PE=1 SV=2	0.0236586	17.0434	0.817594	0.409275	17.067	0.0602371	17.4527	0.00443063	17.4262	0.35919	0.0276457	-0.0264263	0.812157	17.0144	17.0724	17.0585	16.9793	17.1633	17.4533	17.4521	17.4145	17.5405	17.3237
sp|P10412|H14_HUMAN	H1-4	Histone H1.4 OS=Homo sapiens OX=9606 GN=H1-4 PE=1 SV=2	0.306775	22.2933	0.0553176	0.0966802	22.6001	0.468003	22.39	0.0283284	22.536	-0.0641531	0.459345	0.145942	0.226655	22.3702	22.2165	22.5495	22.6479	22.6029	22.4174	22.3626	22.4181	22.5949	22.595
sp|P10515|ODP2_HUMAN	DLAT	Dihydrolipoyllysine-residue acetyltransferase component of pyruvate dehydrogenase complex, mitochondrial OS=Homo sapiens OX=9606 GN=DLAT PE=1 SV=3	-0.0098879	21.1359	0.826074	-0.218167	21.126	0.108844	20.9178	0.00212691	20.9881	-0.137899	0.0129784	0.0703801	0.146493	21.1589	21.113	21.1432	21.0851	21.1498	20.8851	20.9504	20.968	20.9867	21.0097
sp|P10586|PTPRF_HUMAN	PTPRF	Receptor-type tyrosine-protein phosphatase F OS=Homo sapiens OX=9606 GN=PTPRF PE=1 SV=2	-0.204729	21.352	0.0610554	-0.29178	21.1473	0.0713937	21.0602	0.00055992	20.7189	-0.428412	0.00795009	-0.341361	0.0374804	21.3726	21.3314	21.2021	21.1586	21.0811	21.0818	21.0387	20.6801	20.8178	20.6587
sp|P10588|NR2F6_HUMAN	NR2F6	Nuclear receptor subfamily 2 group F member 6 OS=Homo sapiens OX=9606 GN=NR2F6 PE=1 SV=2	-0.62838	15.0243	0.0176774	-0.160985	14.396	0.134911	14.8634	0.00226471	13.9401	-0.455864	0.078402	-0.92326	0.044098	15.0206	15.0281	14.494	14.322	14.3719	14.8258	14.9009	13.6583	13.9905	14.1715
sp|P10589|COT1_HUMAN	NR2F1	COUP transcription factor 1 OS=Homo sapiens OX=9606 GN=NR2F1 PE=1 SV=1	0.120031	15.5642	0.17681	0.0476558	15.6842	0.690495	15.6118	0.00069204	15.1375	-0.54669	0.00261577	-0.474314	0.0212303	15.5421	15.5863	15.7324	15.7133	15.607	15.5363	15.6874	15.1166	15.192	15.104
sp|P10599|THIO_HUMAN	TXN	Thioredoxin OS=Homo sapiens OX=9606 GN=TXN PE=1 SV=3	0.482037	22.9496	0.0224019	0.791097	23.4316	0.0614317	23.7407	0.00010203	24.0526	0.620993	0.00334002	0.311932	0.0462328	22.8901	23.0091	23.371	23.4501	23.4737	23.7413	23.74	23.9774	24.0265	24.1539
sp|P10606|COX5B_HUMAN	COX5B	Cytochrome c oxidase subunit 5B, mitochondrial OS=Homo sapiens OX=9606 GN=COX5B PE=1 SV=2	-0.0597769	21.9906	0.684931	-0.0087765	21.9308	0.956016	21.9818	0.57092	21.8868	-0.0440462	0.600967	-0.0950466	0.148162	22.089	21.8922	22.0113	21.8156	21.9656	21.9497	22.0139	21.926	21.8428	21.8915
sp|P10619|PPGB_HUMAN	CTSA	Lysosomal protective protein OS=Homo sapiens OX=9606 GN=CTSA PE=1 SV=2	0.191982	19.1159	0.045593	-0.391244	19.3079	0.0647202	18.7246	5.01e-05	18.5394	-0.768497	0.00103532	-0.185272	0.0594209	19.149	19.0828	19.3469	19.307	19.2697	18.7248	18.7245	18.5935	18.5529	18.4717
sp|P10620|MGST1_HUMAN	MGST1	Microsomal glutathione S-transferase 1 OS=Homo sapiens OX=9606 GN=MGST1 PE=1 SV=1	-0.104292	16.6793	0.0438119	-0.252694	16.575	0.0644335	16.4266	0.0189671	16.51	-0.0650146	0.3424	0.083387	0.359644	16.6997	16.6588	16.5778	16.591	16.5561	16.4318	16.4213	16.4589	16.6092	16.4618
sp|P10644|KAP0_HUMAN	PRKAR1A	cAMP-dependent protein kinase type I-alpha regulatory subunit OS=Homo sapiens OX=9606 GN=PRKAR1A PE=1 SV=1	0.106551	20.675	0.0695332	0.110935	20.7815	0.276831	20.7859	0.00436991	20.9517	0.170205	0.0166078	0.165821	0.0850996	20.6708	20.6792	20.8184	20.7797	20.7465	20.838	20.7338	20.9907	20.9585	20.906
sp|P10746|HEM4_HUMAN	UROS	Uroporphyrinogen-III synthase OS=Homo sapiens OX=9606 GN=UROS PE=1 SV=1	0.0693401	14.9795	0.506616	-0.383654	15.0488	0.572059	14.5958	0.249638	15.1238	0.0749197	0.218278	0.527914	0.268032	14.8956	15.0634	15.1001	14.9929	15.0535	14.1688	15.0229	15.0765	15.1158	15.179
sp|P10768|ESTD_HUMAN	ESD	S-formylglutathione hydrolase OS=Homo sapiens OX=9606 GN=ESD PE=1 SV=2	0.305135	22.1324	0.0364872	0.3512	22.4375	0.0887655	22.4836	0.00074573	22.7644	0.326883	0.0138526	0.280818	0.0511461	22.0836	22.1812	22.4081	22.4075	22.4969	22.4938	22.4733	22.8072	22.6652	22.8208
sp|P10809|CH60_HUMAN	HSPD1	60 kDa heat shock protein, mitochondrial OS=Homo sapiens OX=9606 GN=HSPD1 PE=1 SV=2	-0.114254	26.7495	0.021468	-0.427716	26.6353	0.0544043	26.3218	1.19e-05	26.4338	-0.201513	0.00074514	0.111949	0.0128421	26.7669	26.7322	26.6307	26.6329	26.6423	26.314	26.3296	26.4487	26.4289	26.4238
sp|P10909-2|CLUS_HUMAN	CLU	Isoform 2 of Clusterin OS=Homo sapiens OX=9606 GN=CLU	-0.19756	23.8601	0.141526	-0.506767	23.6625	0.138797	23.3533	4.02e-05	22.3016	-1.3609	0.00056834	-1.05169	0.008481	23.9488	23.7713	23.6544	23.7163	23.6169	23.4374	23.2692	22.2642	22.3758	22.2648
sp|P11021|BIP_HUMAN	HSPA5	Endoplasmic reticulum chaperone BiP OS=Homo sapiens OX=9606 GN=HSPA5 PE=1 SV=2	-0.216794	25.7516	0.0652672	-0.0996231	25.5348	0.155147	25.652	0.01113	25.6854	0.150625	0.0424636	0.0334543	0.253954	25.7605	25.7427	25.4783	25.6139	25.5122	25.6772	25.6267	25.6937	25.681	25.6815
sp|P11047|LAMC1_HUMAN	LAMC1	Laminin subunit gamma-1 OS=Homo sapiens OX=9606 GN=LAMC1 PE=1 SV=3	-0.873964	21.305	0.00755361	-0.23271	20.4311	0.0853368	21.0723	1.06e-05	19.7138	-0.717227	0.00152071	-1.35848	0.00550434	21.2876	21.3225	20.4657	20.4397	20.3878	21.0986	21.0461	19.6742	19.7986	19.6687
sp|P11117|PPAL_HUMAN	ACP2	Lysosomal acid phosphatase OS=Homo sapiens OX=9606 GN=ACP2 PE=1 SV=3	0.10026	19.9832	0.142961	-0.33718	20.0835	0.0827032	19.646	6.62e-05	19.6247	-0.458707	0.00080896	-0.021267	0.34895	20.0252	19.9412	20.0673	20.0641	20.119	19.6362	19.6558	19.6041	19.6284	19.6417
sp|P11137|MTAP2_HUMAN	MAP2	Microtubule-associated protein 2 OS=Homo sapiens OX=9606 GN=MAP2 PE=1 SV=4	0.324454	17.8371	0.126328	-0.365652	18.1615	0.10247	17.4714	0.00092307	17.3708	-0.790715	0.00535036	-0.10061	0.274345	17.7865	17.8877	18.2907	18.1937	18.0002	17.5084	17.4345	17.2989	17.4483	17.3652
sp|P11142|HSP7C_HUMAN	HSPA8	Heat shock cognate 71 kDa protein OS=Homo sapiens OX=9606 GN=HSPA8 PE=1 SV=1	-0.151873	25.1952	0.090748	0.179167	25.0433	0.0523137	25.3744	0.00065341	25.3107	0.267359	0.00707566	-0.0636804	0.0525364	25.195	25.1953	24.9784	25.0974	25.0541	25.3814	25.3673	25.3312	25.2948	25.306
sp|P11166|GTR1_HUMAN	SLC2A1	Solute carrier family 2, facilitated glucose transporter member 1 OS=Homo sapiens OX=9606 GN=SLC2A1 PE=1 SV=2	0.133259	19.9601	0.183263	-0.399318	20.0934	0.104474	19.5608	0.00095728	19.7875	-0.305906	0.00864764	0.226671	0.0465699	20.0191	19.9012	20.1396	20.1084	20.0321	19.524	19.5976	19.8334	19.8031	19.726
sp|P11171|41_HUMAN	EPB41	Protein 4.1 OS=Homo sapiens OX=9606 GN=EPB41 PE=1 SV=4	0.0107077	20.5852	0.780286	0.0295433	20.5959	0.604586	20.6148	0.582056	20.5559	-0.0400415	0.459345	-0.0588772	0.424171	20.6218	20.5486	20.5981	20.5976	20.592	20.6192	20.6103	20.4855	20.6269	20.5552
sp|P11172|UMPS_HUMAN	UMPS	Uridine 5'-monophosphate synthase OS=Homo sapiens OX=9606 GN=UMPS PE=1 SV=1	0.110952	21.6755	0.231774	0.377642	21.7865	0.0929613	22.0532	0.00025722	22.1977	0.411264	0.00228227	0.144574	0.0133522	21.6188	21.7322	21.7715	21.7408	21.8471	22.0505	22.0559	22.2206	22.1824	22.1902
sp|P11177|ODPB_HUMAN	PDHB	Pyruvate dehydrogenase E1 component subunit beta, mitochondrial OS=Homo sapiens OX=9606 GN=PDHB PE=1 SV=3	0.0296879	22.494	0.424841	-0.249331	22.5237	0.0751514	22.2447	0.00031242	22.2837	-0.240018	0.00358461	0.0390004	0.318256	22.514	22.4741	22.5433	22.4909	22.537	22.2257	22.2638	22.3134	22.2862	22.2515
sp|P11182|ODB2_HUMAN	DBT	Lipoamide acyltransferase component of branched-chain alpha-keto acid dehydrogenase complex, mitochondrial OS=Homo sapiens OX=9606 GN=DBT PE=1 SV=3	0.162012	21.3514	0.115094	0.100031	21.5134	0.276812	21.4515	0.010803	21.5896	0.0761569	0.164257	0.138138	0.0289319	21.3984	21.3045	21.5502	21.5423	21.4479	21.4548	21.4481	21.5613	21.5848	21.6227
sp|P11216|PYGB_HUMAN	PYGB	Glycogen phosphorylase, brain form OS=Homo sapiens OX=9606 GN=PYGB PE=1 SV=5	0.0876127	20.8461	0.0426682	-0.018072	20.9337	0.573153	20.828	0.00079598	21.0109	0.0771906	0.0293823	0.182875	0.0171108	20.8354	20.8568	20.9245	20.9204	20.9562	20.8456	20.8105	21.0339	20.9851	21.0137
sp|P11233|RALA_HUMAN	RALA	Ras-related protein Ral-A OS=Homo sapiens OX=9606 GN=RALA PE=1 SV=1	0.357585	17.4465	0.0744413	0.131808	17.8041	0.299597	17.5783	0.0141645	17.7358	-0.0682744	0.449709	0.157503	0.0499708	17.5135	17.3795	17.8806	17.8509	17.6807	17.5831	17.5735	17.7892	17.6969	17.7213
sp|P11234-2|RALB_HUMAN	RALB	Isoform 2 of Ras-related protein Ral-B OS=Homo sapiens OX=9606 GN=RALB	-0.062319	20.1209	0.0208818	-0.0719483	20.0586	0.0706283	20.049	0.00055736	19.9309	-0.12767	0.00848286	-0.11804	0.039463	20.1262	20.1156	20.0619	20.0648	20.0491	20.0441	20.0539	19.8953	19.9438	19.9537
sp|P11274|BCR_HUMAN	BCR	Breakpoint cluster region protein OS=Homo sapiens OX=9606 GN=BCR PE=1 SV=2	-0.270226	18.529	0.029458	-0.0726127	18.2588	0.357543	18.4564	0.00013211	18.0685	-0.190308	0.00485974	-0.387921	0.00550434	18.4854	18.5726	18.2747	18.28	18.2217	18.4637	18.4492	18.0501	18.0909	18.0645
sp|P11279|LAMP1_HUMAN	LAMP1	Lysosome-associated membrane glycoprotein 1 OS=Homo sapiens OX=9606 GN=LAMP1 PE=1 SV=3	-0.119333	21.9763	0.114793	-0.236388	21.857	0.140946	21.7399	0.00124556	21.6015	-0.25542	0.00556335	-0.138365	0.0912394	22.0238	21.9288	21.8567	21.831	21.8832	21.7065	21.7734	21.5806	21.5677	21.6563
sp|P11310-2|ACADM_HUMAN	ACADM	Isoform 2 of Medium-chain specific acyl-CoA dehydrogenase, mitochondrial OS=Homo sapiens OX=9606 GN=ACADM	0.117339	21.972	0.176809	-0.0624526	22.0893	0.500704	21.9096	0.0130879	22.0761	-0.0132021	0.678974	0.16659	0.00792155	22.029	21.915	22.0739	22.1344	22.0597	21.9001	21.919	22.0673	22.0701	22.0911
sp|P11387|TOP1_HUMAN	TOP1	DNA topoisomerase 1 OS=Homo sapiens OX=9606 GN=TOP1 PE=1 SV=2	0.0665044	23.0728	0.273446	0.0558747	23.1393	0.201948	23.1287	0.0471104	23.1981	0.0588335	0.203684	0.0694632	0.0752509	23.0609	23.0847	23.1391	23.1914	23.0875	23.144	23.1133	23.1848	23.1866	23.223
sp|P11388-4|TOP2A_HUMAN	TOP2A	Isoform 4 of DNA topoisomerase 2-alpha OS=Homo sapiens OX=9606 GN=TOP2A	-0.134035	22.6229	0.204426	0.0771244	22.4888	0.320567	22.7	0.00031026	21.9308	-0.558025	0.0056172	-0.769184	0.0104163	22.6562	22.5895	22.5362	22.5346	22.3957	22.7256	22.6743	21.8402	22.0168	21.9354
sp|P11413-2|G6PD_HUMAN	G6PD	Isoform Long of Glucose-6-phosphate 1-dehydrogenase OS=Homo sapiens OX=9606 GN=G6PD	0.17535	23.8823	0.228597	-0.0994653	24.0576	0.42229	23.7828	0.061201	24.0201	-0.0375295	0.718985	0.237286	0.0804483	23.8089	23.9556	24.0451	23.9653	24.1625	23.79	23.7757	24.0848	23.9131	24.0624
sp|P11441|UBL4A_HUMAN	UBL4A	Ubiquitin-like protein 4A OS=Homo sapiens OX=9606 GN=UBL4A PE=1 SV=1	-0.224492	19.6298	0.0457739	0.121366	19.4053	0.359024	19.7511	0.00098666	19.7335	0.32824	0.00080896	-0.0176186	0.735846	19.6853	19.5742	19.3828	19.4261	19.4069	19.7017	19.8005	19.7334	19.7486	19.7185
sp|P11474|ERR1_HUMAN	ESRRA	Steroid hormone receptor ERR1 OS=Homo sapiens OX=9606 GN=ESRRA PE=1 SV=3	-0.996516	13.9639	0.0277358	0.0272325	12.9674	0.657478	13.9912	0.00015572	12.3143	-0.653109	0.0219289	-1.67686	0.00724773	13.9238	14.0041	12.8575	12.859	13.1857	13.9906	13.9918	12.1839	12.2893	12.4697
sp|P11498|PYC_HUMAN	PC	Pyruvate carboxylase, mitochondrial OS=Homo sapiens OX=9606 GN=PC PE=1 SV=2	0.0560299	22.7387	0.525909	-0.130559	22.7947	0.258687	22.6081	0.0616114	22.7258	-0.0688911	0.251458	0.117698	0.0675921	22.7961	22.6812	22.8621	22.7815	22.7406	22.6053	22.6109	22.7399	22.7591	22.6784
sp|P11532-14|DMD_HUMAN	DMD	Isoform 8 of Dystrophin OS=Homo sapiens OX=9606 GN=DMD	-0.322038	18.505	0.0468455	-0.212242	18.1829	0.147607	18.2927	0.00017683	17.6645	-0.518369	0.00422408	-0.628166	0.00959304	18.4918	18.5181	18.2724	18.1013	18.175	18.24	18.3454	17.6133	17.7036	17.6768
sp|P11586|C1TC_HUMAN	MTHFD1	C-1-tetrahydrofolate synthase, cytoplasmic OS=Homo sapiens OX=9606 GN=MTHFD1 PE=1 SV=3	0.137195	24.2365	0.208549	-0.0413958	24.3737	0.739281	24.1951	0.00593294	24.5184	0.144746	0.0348159	0.323337	0.015685	24.1696	24.3034	24.327	24.3516	24.4425	24.147	24.2431	24.533	24.5213	24.5011
sp|P11717|MPRI_HUMAN	IGF2R	Cation-independent mannose-6-phosphate receptor OS=Homo sapiens OX=9606 GN=IGF2R PE=1 SV=3	0.194488	22.0641	0.0465807	-0.664453	22.2586	0.0620991	21.3997	9.84e-05	21.6154	-0.643227	0.00213805	0.215715	0.0870985	22.1144	22.0138	22.2734	22.2452	22.2572	21.3869	21.4125	21.5277	21.6152	21.7032
sp|P11766|ADHX_HUMAN	ADH5	Alcohol dehydrogenase class-3 OS=Homo sapiens OX=9606 GN=ADH5 PE=1 SV=4	0.264836	21.1788	0.119894	0.195479	21.4437	0.185227	21.3743	0.00842895	21.5909	0.1472	0.132326	0.216557	0.0164901	21.1223	21.2354	21.3701	21.3909	21.57	21.4006	21.348	21.5786	21.5765	21.6175
sp|P11802|CDK4_HUMAN	CDK4	Cyclin-dependent kinase 4 OS=Homo sapiens OX=9606 GN=CDK4 PE=1 SV=2	-0.152755	17.9601	0.173046	0.358742	17.8073	0.0567817	18.3188	0.00074201	17.8922	0.0848768	0.246195	-0.42662	0.00578486	17.9541	17.9661	17.8453	17.7056	17.8712	18.2987	18.339	17.8878	17.8764	17.9125
sp|P11831|SRF_HUMAN	SRF	Serum response factor OS=Homo sapiens OX=9606 GN=SRF PE=1 SV=1	-0.157846	17	0.190081	-0.126798	16.8421	0.303797	16.8732	0.00156301	16.1713	-0.670793	0.0117043	-0.701841	0.0356183	17.0148	16.9851	16.7595	16.8181	16.9488	16.8093	16.937	15.9853	16.3055	16.2232
sp|P11908-2|PRPS2_HUMAN	PRPS2	Isoform 2 of Ribose-phosphate pyrophosphokinase 2 OS=Homo sapiens OX=9606 GN=PRPS2	-0.154258	22.3457	0.0636799	0.271218	22.1914	0.0645313	22.6169	0.0026287	22.5809	0.389462	0.0140063	-0.0360148	0.74954	22.3419	22.3495	22.1441	22.1869	22.2432	22.6393	22.5945	22.6639	22.4571	22.6217
sp|P11940|PABP1_HUMAN	PABPC1	Polyadenylate-binding protein 1 OS=Homo sapiens OX=9606 GN=PABPC1 PE=1 SV=2	-0.281549	23.9216	0.0196449	0.141721	23.6401	0.160425	24.0634	0.00011325	23.7634	0.123342	0.00714785	-0.299928	0.00710199	23.96	23.8833	23.625	23.6344	23.6608	24.0534	24.0733	23.7588	23.7435	23.788
sp|P12004|PCNA_HUMAN	PCNA	Proliferating cell nuclear antigen OS=Homo sapiens OX=9606 GN=PCNA PE=1 SV=1	0.511471	22.5679	0.00755361	-0.0399472	23.0794	0.289974	22.528	1.24e-05	22.9094	-0.169985	0.00376389	0.381433	0.00583324	22.5753	22.5605	23.0548	23.0776	23.1057	22.5462	22.5097	22.8901	22.9203	22.9177
sp|P12036|NFH_HUMAN	NEFH	Neurofilament heavy polypeptide OS=Homo sapiens OX=9606 GN=NEFH PE=1 SV=4	-0.167859	23.8445	0.0241157	-0.409773	23.6766	0.09093	23.4347	0.00039468	23.2948	-0.381778	0.00381417	-0.139865	0.177934	23.8413	23.8477	23.7086	23.6704	23.6508	23.3746	23.4948	23.2299	23.3542	23.3005
sp|P12081|SYHC_HUMAN	HARS	Histidine--tRNA ligase, cytoplasmic OS=Homo sapiens OX=9606 GN=HARS PE=1 SV=2	0.0992514	22.8414	0.223436	0.10829	22.9407	0.249504	22.9497	0.00447648	23.11	0.169343	0.019658	0.160305	0.0207358	22.7959	22.8869	22.887	22.945	22.99	22.9566	22.9429	23.1231	23.0768	23.1302
sp|P12235|ADT1_HUMAN	SLC25A4	ADP/ATP translocase 1 OS=Homo sapiens OX=9606 GN=SLC25A4 PE=1 SV=4	-0.0558605	16.2042	0.643169	-0.367118	16.1483	0.1672	15.8371	0.0207652	15.9659	-0.18242	0.0720546	0.128838	0.233562	16.2867	16.1217	16.168	16.0579	16.2191	15.7693	15.9049	15.9349	16.0427	15.9201
sp|P12236|ADT3_HUMAN	SLC25A6	ADP/ATP translocase 3 OS=Homo sapiens OX=9606 GN=SLC25A6 PE=1 SV=4	-0.319765	25.1966	0.0117853	-0.126194	24.8769	0.150276	25.0704	0.00041668	24.9155	0.0386113	0.265851	-0.15496	0.0443951	25.2271	25.1661	24.8866	24.8754	24.8686	25.0827	25.0582	24.8809	24.963	24.9026
sp|P12268|IMDH2_HUMAN	IMPDH2	Inosine-5'-monophosphate dehydrogenase 2 OS=Homo sapiens OX=9606 GN=IMPDH2 PE=1 SV=2	-0.420428	23.3017	0.0157512	0.109009	22.8812	0.0733152	23.4107	5.35e-05	23.4278	0.546578	0.00130546	0.0171413	0.512937	23.3012	23.3021	22.8427	22.8576	22.9434	23.3991	23.4222	23.4451	23.4018	23.4365
sp|P12270|TPR_HUMAN	TPR	Nucleoprotein TPR OS=Homo sapiens OX=9606 GN=TPR PE=1 SV=3	0.0520887	24.7376	0.145734	-0.0773924	24.7897	0.679905	24.6602	0.211516	24.6515	-0.138216	0.00994985	-0.008735	0.946947	24.7474	24.7277	24.8167	24.7864	24.766	24.5374	24.783	24.625	24.6793	24.6501
sp|P12273|PIP_HUMAN	PIP	Prolactin-inducible protein OS=Homo sapiens OX=9606 GN=PIP PE=1 SV=1	0.112473	14.2501	0.913168	-0.0696242	14.3626	0.925159	14.1805	0.92915	14.4949	0.132264	0.840433	0.314362	0.102519	13.7817	14.7186	13.4533	15.0895	14.545	14.1702	14.1909	14.6549	14.4401	14.3897
sp|P12277|KCRB_HUMAN	CKB	Creatine kinase B-type OS=Homo sapiens OX=9606 GN=CKB PE=1 SV=1	0.0994153	20.941	0.288882	0.525796	21.0404	0.0722834	21.4668	0.00103243	21.1751	0.13476	0.0806902	-0.291621	0.0203583	20.8901	20.9918	21.1148	21.0168	20.9896	21.4872	21.4463	21.228	21.13	21.1674
sp|P12429|ANXA3_HUMAN	ANXA3	Annexin A3 OS=Homo sapiens OX=9606 GN=ANXA3 PE=1 SV=3	0.565227	23.0188	0.0121646	0.217085	23.584	0.0928771	23.2359	7.08e-05	23.6098	0.025796	0.555446	0.373939	0.00720573	22.9873	23.0503	23.5574	23.5543	23.6403	23.2275	23.2443	23.6167	23.5765	23.6363
sp|P12694|ODBA_HUMAN	BCKDHA	2-oxoisovalerate dehydrogenase subunit alpha, mitochondrial OS=Homo sapiens OX=9606 GN=BCKDHA PE=1 SV=2	0.135414	20.2179	0.311034	-0.414586	20.3533	0.156744	19.8033	0.00146221	19.9173	-0.43599	0.00285973	0.11401	0.115617	20.3172	20.1185	20.4115	20.279	20.3694	19.7496	19.8569	19.9043	19.9267	19.9209
sp|P12814-3|ACTN1_HUMAN	ACTN1	Isoform 3 of Alpha-actinin-1 OS=Homo sapiens OX=9606 GN=ACTN1	-0.146811	25.5681	0.0310287	-0.436681	25.4212	0.0882248	25.1314	0.00025047	25.1335	-0.287768	0.00153188	0.00210167	0.975101	25.5608	25.5754	25.3927	25.4188	25.4522	25.0703	25.1924	25.1178	25.1335	25.1491
sp|P12829|MYL4_HUMAN	MYL4	Myosin light chain 4 OS=Homo sapiens OX=9606 GN=MYL4 PE=1 SV=3	-0.721566	16.5494	0.185831	-1.07864	15.8278	0.126771	15.4707	0.230707	15.7548	-0.0729578	0.902287	0.284112	0.672	16.7067	16.392	16.2481	15.811	15.4243	15.2938	15.6476	15.1325	15.7189	16.4131
sp|P12931-2|SRC_HUMAN	SRC	Isoform 2 of Proto-oncogene tyrosine-protein kinase Src OS=Homo sapiens OX=9606 GN=SRC	-0.0193467	18.7893	0.467715	-0.0400138	18.7699	0.42471	18.7493	0.382594	18.7472	-0.0227732	0.394527	-0.0021061	0.957521	18.7897	18.7889	18.7779	18.7416	18.7903	18.7194	18.7791	18.7374	18.7299	18.7741
sp|P12955|PEPD_HUMAN	PEPD	Xaa-Pro dipeptidase OS=Homo sapiens OX=9606 GN=PEPD PE=1 SV=3	0.128641	17.6827	0.117413	0.0530239	17.8114	0.288371	17.7357	0.0271441	17.8725	0.0611373	0.325459	0.136755	0.0949328	17.7075	17.6579	17.7698	17.8721	17.7921	17.728	17.7435	17.85	17.8286	17.9388
sp|P12956|XRCC6_HUMAN	XRCC6	X-ray repair cross-complementing protein 6 OS=Homo sapiens OX=9606 GN=XRCC6 PE=1 SV=2	0.211782	24.0437	0.0199534	-0.0950181	24.2554	0.15417	23.9486	0.00028518	24.0428	-0.2126	0.00383972	0.0941997	0.0637776	24.0252	24.0621	24.2333	24.2479	24.2851	23.9661	23.9312	24.0514	24.0652	24.0119
sp|P13010|XRCC5_HUMAN	XRCC5	X-ray repair cross-complementing protein 5 OS=Homo sapiens OX=9606 GN=XRCC5 PE=1 SV=3	0.28705	23.8857	0.0179439	-0.0853173	24.1727	0.261217	23.8004	0.00021898	23.9718	-0.200898	0.00368747	0.171469	0.0214863	23.9227	23.8486	24.1839	24.1532	24.181	23.8084	23.7923	24.0046	23.9692	23.9417
sp|P13051|UNG_HUMAN	UNG	Uracil-DNA glycosylase OS=Homo sapiens OX=9606 GN=UNG PE=1 SV=2	0.0851947	19.6269	0.187405	0.332911	19.7121	0.0708033	19.9598	0.00039114	19.5403	-0.171746	0.0156679	-0.419462	0.00747411	19.6523	19.6015	19.7625	19.7008	19.6729	19.9818	19.9378	19.5263	19.5755	19.5192
sp|P13056|NR2C1_HUMAN	NR2C1	Nuclear receptor subfamily 2 group C member 1 OS=Homo sapiens OX=9606 GN=NR2C1 PE=1 SV=2	-0.395315	16.459	0.0938497	0.0267963	16.0637	0.772538	16.4858	0.00322404	15.8433	-0.220464	0.153307	-0.642576	0.0167411	16.5191	16.3989	16.1696	15.8945	16.127	16.4979	16.4738	15.7242	15.888	15.9176
sp|P13073|COX41_HUMAN	COX4I1	Cytochrome c oxidase subunit 4 isoform 1, mitochondrial OS=Homo sapiens OX=9606 GN=COX4I1 PE=1 SV=1	-0.499858	23.8589	0.0118282	-0.141807	23.359	0.17499	23.7171	6.52e-05	23.2113	-0.147688	0.0222735	-0.50574	0.00782299	23.8994	23.8183	23.3836	23.3269	23.3665	23.703	23.7311	23.1693	23.2598	23.2049
sp|P13196|HEM1_HUMAN	ALAS1	5-aminolevulinate synthase, nonspecific, mitochondrial OS=Homo sapiens OX=9606 GN=ALAS1 PE=1 SV=2	-1.30481	18.4852	0.0111313	0.0751587	17.1804	0.599517	18.5604	4.74e-05	17.1554	-0.0250717	0.809169	-1.40504	0.00673165	18.4229	18.5476	17.2433	17.2368	17.0612	18.6285	18.4924	17.2035	17.2054	17.0571
sp|P13473-3|LAMP2_HUMAN	LAMP2	Isoform LAMP-2C of Lysosome-associated membrane glycoprotein 2 OS=Homo sapiens OX=9606 GN=LAMP2	-0.269896	20.2955	0.0465702	-0.28773	20.0256	0.175663	20.0078	0.00155391	19.6765	-0.349113	0.0114497	-0.331279	0.0594085	20.3638	20.2272	20.0499	20.0014	20.0255	19.9531	20.0625	19.6033	19.7857	19.6406
sp|P13489|RINI_HUMAN	RNH1	Ribonuclease inhibitor OS=Homo sapiens OX=9606 GN=RNH1 PE=1 SV=2	0.0915807	19.3091	0.400967	0.322636	19.4007	0.160119	19.6318	0.00175698	19.7421	0.341393	0.00359437	0.110337	0.0608462	19.2264	19.3919	19.379	19.3558	19.4673	19.5967	19.6669	19.7426	19.729	19.7547
sp|P13497|BMP1_HUMAN	BMP1	Bone morphogenetic protein 1 OS=Homo sapiens OX=9606 GN=BMP1 PE=1 SV=2	-0.703653	15.9653	0.0088062	-0.512996	15.2616	0.0580339	15.4523	8.28e-06	14.3919	-0.869702	0.00067102	-1.06036	0.00533617	15.9875	15.9431	15.3071	15.2603	15.2176	15.477	15.4276	14.4123	14.349	14.4145
sp|P13639|EF2_HUMAN	EEF2	Elongation factor 2 OS=Homo sapiens OX=9606 GN=EEF2 PE=1 SV=4	-0.158522	25.4245	0.172534	0.245508	25.266	0.146699	25.67	0.00165117	25.602	0.33597	0.00647403	-0.0680601	0.127312	25.3631	25.486	25.2169	25.2361	25.345	25.6816	25.6585	25.6326	25.5678	25.6055
sp|P13667|PDIA4_HUMAN	PDIA4	Protein disulfide-isomerase A4 OS=Homo sapiens OX=9606 GN=PDIA4 PE=1 SV=2	-0.113657	24.239	0.0987014	-0.0839457	24.1253	0.147611	24.155	0.0125368	24.2636	0.138285	0.0265301	0.108575	0.0526259	24.2605	24.2175	24.1132	24.1721	24.0907	24.1556	24.1545	24.2531	24.3017	24.2361
sp|P13674|P4HA1_HUMAN	P4HA1	Prolyl 4-hydroxylase subunit alpha-1 OS=Homo sapiens OX=9606 GN=P4HA1 PE=1 SV=2	-0.0379547	21.6057	0.548563	-0.142951	21.5677	0.173581	21.4627	0.0474567	21.5968	0.029088	0.497087	0.134085	0.0393081	21.6394	21.5719	21.6112	21.5798	21.5121	21.4362	21.4892	21.6158	21.6051	21.5695
sp|P13693|TCTP_HUMAN	TPT1	Translationally-controlled tumor protein OS=Homo sapiens OX=9606 GN=TPT1 PE=1 SV=1	0.286026	21.111	0.187346	0.523338	21.3971	0.202919	21.6344	0.00542095	21.8055	0.408396	0.006196	0.171084	0.173062	21.2856	20.9365	21.4163	21.4007	21.3742	21.5798	21.6889	21.7828	21.7303	21.9032
sp|P13716-2|HEM2_HUMAN	ALAD	Isoform 2 of Delta-aminolevulinic acid dehydratase OS=Homo sapiens OX=9606 GN=ALAD	0.283953	18.5542	0.0153377	0.0346401	18.8382	0.555883	18.5889	0.00067232	18.9073	0.0691257	0.193847	0.318439	0.024035	18.5277	18.5807	18.8156	18.8638	18.8351	18.6153	18.5624	18.9555	18.8408	18.9256
sp|P13726|TF_HUMAN	F3	Tissue factor OS=Homo sapiens OX=9606 GN=F3 PE=1 SV=1	-1.16869	21.3623	0.0161781	-0.208213	20.1936	0.335947	21.1541	0.00013519	19.9745	-0.219049	0.107611	-1.17953	0.00811745	21.2443	21.4803	20.158	20.3067	20.116	21.1695	21.1386	19.8981	20.1058	19.9196
sp|P13797|PLST_HUMAN	PLS3	Plastin-3 OS=Homo sapiens OX=9606 GN=PLS3 PE=1 SV=4	0.0869836	25.5711	0.212376	-0.176409	25.6581	0.163654	25.3947	0.00803282	25.5183	-0.139812	0.0405794	0.123581	0.109574	25.5458	25.5964	25.6132	25.7155	25.6456	25.4382	25.3512	25.5526	25.5247	25.4775
sp|P13798|ACPH_HUMAN	APEH	Acylamino-acid-releasing enzyme OS=Homo sapiens OX=9606 GN=APEH PE=1 SV=4	0.0472258	21.7765	0.297752	0.119271	21.8237	0.187505	21.8957	0.00109765	22.078	0.254312	0.00554892	0.182268	0.0454777	21.7386	21.8143	21.8378	21.8092	21.8241	21.8889	21.9026	22.1055	22.0177	22.1109
sp|P13804|ETFA_HUMAN	ETFA	Electron transfer flavoprotein subunit alpha, mitochondrial OS=Homo sapiens OX=9606 GN=ETFA PE=1 SV=1	0.0113956	22.1492	0.826074	-0.286233	22.1606	0.100808	21.8629	0.00149191	21.9936	-0.166994	0.0131962	0.130634	0.0748487	22.1757	22.1226	22.1782	22.1137	22.1898	21.8228	21.9031	22.0043	21.9607	22.0158
sp|P13807|GYS1_HUMAN	GYS1	Glycogen [starch] synthase, muscle OS=Homo sapiens OX=9606 GN=GYS1 PE=1 SV=2	-0.0915814	21.5581	0.0582177	-0.0609277	21.4665	0.546381	21.4971	0.168968	21.5425	0.0759853	0.04147	0.0453316	0.511158	21.5466	21.5695	21.4903	21.47	21.4392	21.4341	21.5602	21.5295	21.5706	21.5273
sp|P13861|KAP2_HUMAN	PRKAR2A	cAMP-dependent protein kinase type II-alpha regulatory subunit OS=Homo sapiens OX=9606 GN=PRKAR2A PE=1 SV=2	0.110325	22.033	0.0721084	0.174508	22.1433	0.046093	22.2075	0.00037605	22.2903	0.146951	0.00981371	0.0827683	0.0104126	22.0373	22.0287	22.1423	22.1057	22.182	22.2072	22.2078	22.3017	22.285	22.2841
sp|P13928|ANXA8_HUMAN	ANXA8	Annexin A8 OS=Homo sapiens OX=9606 GN=ANXA8 PE=1 SV=3	-0.324084	16.9795	0.0425482	1.5409	16.6554	0.0561641	18.5204	8.28e-06	18.1597	1.50437	0.00026335	-0.360609	0.0107939	16.8972	17.0617	16.648	16.6597	16.6584	18.5443	18.4964	18.1479	18.1296	18.2018
sp|P13929|ENOB_HUMAN	ENO3	Beta-enolase OS=Homo sapiens OX=9606 GN=ENO3 PE=1 SV=5	0.212723	22.9348	0.030016	-0.559551	23.1476	0.0649371	22.3753	0.00010685	22.542	-0.60556	0.00206363	0.166714	0.127545	22.9018	22.9678	23.1272	23.1359	23.1796	22.3409	22.4097	22.6031	22.455	22.568
sp|P13984|T2FB_HUMAN	GTF2F2	General transcription factor IIF subunit 2 OS=Homo sapiens OX=9606 GN=GTF2F2 PE=1 SV=2	0.159682	21.0902	0.0478117	0.205729	21.2499	0.075346	21.2959	0.00188179	21.3219	0.0719925	0.097844	0.0259456	0.410895	21.072	21.1084	21.2163	21.2397	21.2936	21.2822	21.3097	21.322	21.295	21.3487
sp|P13987-2|CD59_HUMAN	CD59	Isoform 2 of CD59 glycoprotein OS=Homo sapiens OX=9606 GN=CD59	0.277231	18.5381	0.0805269	-0.444786	18.8154	0.15214	18.0934	0.00149559	18.3162	-0.499143	0.00591048	0.222874	0.147666	18.4888	18.5875	18.855	18.7122	18.8789	17.9868	18.1999	18.3839	18.2622	18.3026
sp|P13994|CC130_HUMAN	CCDC130	Coiled-coil domain-containing protein 130 OS=Homo sapiens OX=9606 GN=CCDC130 PE=1 SV=2	-0.493209	14.1751	0.0336795	-0.147292	13.6819	0.383501	14.0278	0.00135966	13.5845	-0.0973881	0.222918	-0.443305	0.0219774	14.1264	14.2237	13.7669	13.5752	13.7035	13.9429	14.1127	13.5895	13.5915	13.5725
sp|P13995|MTDC_HUMAN	MTHFD2	Bifunctional methylenetetrahydrofolate dehydrogenase/cyclohydrolase, mitochondrial OS=Homo sapiens OX=9606 GN=MTHFD2 PE=1 SV=2	-0.715234	21.307	0.0105423	-0.220139	20.5918	0.0616972	21.0869	4.6e-05	20.7337	0.141982	0.0393744	-0.353114	0.00550434	21.2924	21.3216	20.6327	20.6222	20.5204	21.078	21.0957	20.712	20.7464	20.7428
sp|P14174|MIF_HUMAN	MIF	Macrophage migration inhibitory factor OS=Homo sapiens OX=9606 GN=MIF PE=1 SV=4	0.36406	20.2637	0.01143	0.485912	20.6277	0.0563482	20.7496	7.31e-05	20.9112	0.283471	0.00493117	0.16162	0.0577925	20.2519	20.2755	20.6216	20.5985	20.6631	20.725	20.7741	20.9161	20.8617	20.9558
sp|P14314-2|GLU2B_HUMAN	PRKCSH	Isoform 2 of Glucosidase 2 subunit beta OS=Homo sapiens OX=9606 GN=PRKCSH	-0.0782385	22.4947	0.0544361	-0.0883516	22.4165	0.0598673	22.4064	0.00991689	22.4899	0.0734411	0.0479836	0.0835542	0.0621734	22.4998	22.4896	22.4098	22.4415	22.3981	22.4031	22.4096	22.5222	22.4687	22.4788
sp|P14324|FPPS_HUMAN	FDPS	Farnesyl pyrophosphate synthase OS=Homo sapiens OX=9606 GN=FDPS PE=1 SV=4	0.22925	21.711	0.068612	0.114011	21.9402	0.288343	21.825	0.0248611	21.9297	-0.0105417	0.874441	0.104697	0.19083	21.6802	21.7418	21.8786	21.9242	22.0178	21.8716	21.7784	21.9794	21.8812	21.9285
sp|P14373|TRI27_HUMAN	TRIM27	Zinc finger protein RFP OS=Homo sapiens OX=9606 GN=TRIM27 PE=1 SV=1	-0.494505	19.3827	0.0084554	0.058384	18.8882	0.323168	19.4411	1.15e-05	18.6585	-0.229689	0.00288013	-0.782577	0.00536135	19.3755	19.3899	18.8954	18.9167	18.8526	19.4098	19.4724	18.677	18.6491	18.6495
sp|P14384|CBPM_HUMAN	CPM	Carboxypeptidase M OS=Homo sapiens OX=9606 GN=CPM PE=1 SV=2	0.317294	19.7772	0.119653	-0.213307	20.0945	0.378903	19.5639	0.00270543	19.599	-0.495504	0.00153532	0.0350981	0.30557	19.9168	19.6375	20.132	20.1122	20.0392	19.5639	19.5639	19.5625	19.6195	19.615
sp|P14406|CX7A2_HUMAN	COX7A2	Cytochrome c oxidase subunit 7A2, mitochondrial OS=Homo sapiens OX=9606 GN=COX7A2 PE=1 SV=1	-0.108634	19.2308	0.561649	-0.109815	19.1222	0.637694	19.121	0.0975625	18.8624	-0.259753	0.0994153	-0.258572	0.149989	19.355	19.1066	19.1392	18.984	19.2434	19.0341	19.2079	18.8009	18.791	18.9954
sp|P14550|AK1A1_HUMAN	AKR1A1	Aldo-keto reductase family 1 member A1 OS=Homo sapiens OX=9606 GN=AKR1A1 PE=1 SV=3	0.410871	22.5153	0.0195985	0.7776	22.9262	0.0489963	23.2929	5.29e-05	23.6017	0.675526	0.00237931	0.308797	0.0374036	22.4888	22.5419	22.8735	22.9202	22.9848	23.2923	23.2936	23.6437	23.509	23.6524
sp|P14618-2|KPYM_HUMAN	PKM	Isoform M1 of Pyruvate kinase PKM OS=Homo sapiens OX=9606 GN=PKM	0.306622	18.5667	0.0134878	0.572079	18.8733	0.0933569	19.1387	0.00070351	19.3069	0.433589	0.00755506	0.168132	0.252963	18.5423	18.591	18.8938	18.8446	18.8815	19.0554	19.2221	19.2773	19.2231	19.4203
sp|P14618|KPYM_HUMAN	PKM	Pyruvate kinase PKM OS=Homo sapiens OX=9606 GN=PKM PE=1 SV=4	0.198939	25.2977	0.145389	0.337517	25.4966	0.14858	25.6352	0.00131906	25.8623	0.365757	0.00625368	0.227179	0.0363182	25.2108	25.3845	25.4851	25.4454	25.5593	25.63	25.6403	25.9261	25.8123	25.8487
sp|P14621|ACYP2_HUMAN	ACYP2	Acylphosphatase-2 OS=Homo sapiens OX=9606 GN=ACYP2 PE=1 SV=2	0.246606	15.4585	0.116875	0.814353	15.7051	0.0499554	16.2728	0.00018943	16.5214	0.816289	0.00401331	0.248541	0.0892377	15.4877	15.4292	15.5793	15.7779	15.7581	16.274	16.2717	16.5009	16.4296	16.6336
sp|P14625|ENPL_HUMAN	HSP90B1	Endoplasmin OS=Homo sapiens OX=9606 GN=HSP90B1 PE=1 SV=1	-0.0693793	25.0402	0.384443	-0.426382	24.9708	0.0571748	24.6138	0.00059824	24.7818	-0.18903	0.022993	0.167973	0.00636925	25.0647	25.0157	24.986	25.0315	24.8949	24.6218	24.6058	24.7776	24.7919	24.7759
sp|P14635|CCNB1_HUMAN	CCNB1	G2/mitotic-specific cyclin-B1 OS=Homo sapiens OX=9606 GN=CCNB1 PE=1 SV=1	-0.0233081	20.608	0.795103	0.279126	20.5847	0.122353	20.8871	0.00397784	20.4757	-0.108933	0.157026	-0.411367	0.0166227	20.6035	20.6125	20.5203	20.6808	20.5529	20.9458	20.8284	20.4494	20.5112	20.4666
sp|P14649|MYL6B_HUMAN	MYL6B	Myosin light chain 6B OS=Homo sapiens OX=9606 GN=MYL6B PE=1 SV=1	-0.0314615	22.3067	0.598697	-0.0676695	22.2752	0.12592	22.239	0.657715	22.239	-0.0362351	0.66456	-2.72e-05	0.999716	22.3214	22.2919	22.3344	22.2229	22.2684	22.2387	22.2393	22.3219	22.1364	22.2586
sp|P14678-3|RSMB_HUMAN	SNRPB	Isoform SM-B1 of Small nuclear ribonucleoprotein-associated proteins B and B' OS=Homo sapiens OX=9606 GN=SNRPB	0.0940435	18.995	0.0414211	-0.0091359	19.089	0.852982	18.9858	0.027813	18.9974	-0.0916445	0.0360093	0.0115349	0.807084	19.0028	18.9871	19.0865	19.0681	19.1124	18.9541	19.0175	18.9598	19.0252	19.0071
sp|P14735|IDE_HUMAN	IDE	Insulin-degrading enzyme OS=Homo sapiens OX=9606 GN=IDE PE=1 SV=4	-0.0700853	21.554	0.288882	0.228509	21.484	0.120757	21.7826	0.00047101	21.7866	0.302669	0.00206363	0.0040746	0.859783	21.5066	21.6015	21.465	21.4632	21.5237	21.7828	21.7823	21.7882	21.8083	21.7634
sp|P14854|CX6B1_HUMAN	COX6B1	Cytochrome c oxidase subunit 6B1 OS=Homo sapiens OX=9606 GN=COX6B1 PE=1 SV=2	-0.365255	20.5655	0.0285585	-0.0719192	20.2002	0.544179	20.4935	0.00051254	20.0043	-0.195915	0.0218188	-0.489251	0.0150049	20.6077	20.5232	20.253	20.2099	20.1377	20.5557	20.4314	20.0275	19.9569	20.0285
sp|P14859-6|PO2F1_HUMAN	POU2F1	Isoform 6 of POU domain, class 2, transcription factor 1 OS=Homo sapiens OX=9606 GN=POU2F1	0.392258	18.2173	0.0339697	0.214121	18.6096	0.113702	18.4315	0.00107402	18.6923	0.0827163	0.245857	0.260853	0.0180201	18.2489	18.1857	18.6275	18.6804	18.521	18.458	18.4049	18.6803	18.7322	18.6644
sp|P14866|HNRPL_HUMAN	HNRNPL	Heterogeneous nuclear ribonucleoprotein L OS=Homo sapiens OX=9606 GN=HNRNPL PE=1 SV=2	0.123537	22.9416	0.0479965	-0.0784855	23.0651	0.372849	22.8631	0.00210213	22.8495	-0.215583	0.00227663	-0.0135605	0.782333	22.9742	22.9089	23.0745	23.0566	23.0642	22.8246	22.9015	22.8536	22.8765	22.8186
sp|P14868|SYDC_HUMAN	DARS	Aspartate--tRNA ligase, cytoplasmic OS=Homo sapiens OX=9606 GN=DARS PE=1 SV=2	0.0606882	22.7317	0.164504	0.230239	22.7924	0.0947733	22.9619	6.64e-05	23.2381	0.445715	0.00103807	0.276164	0.0157796	22.7031	22.7603	22.7882	22.776	22.813	22.9407	22.9832	23.2509	23.1954	23.2681
sp|P14921|ETS1_HUMAN	ETS1	Protein C-ets-1 OS=Homo sapiens OX=9606 GN=ETS1 PE=1 SV=1	-0.333315	15.4326	0.0219888	0.350076	15.0992	0.132549	15.7826	0.00155342	15.1918	0.0925854	0.361162	-0.590806	0.0328543	15.3942	15.471	15.1269	15.0546	15.1162	15.8534	15.7119	15.1636	15.3281	15.0837
sp|P14927|QCR7_HUMAN	UQCRB	Cytochrome b-c1 complex subunit 7 OS=Homo sapiens OX=9606 GN=UQCRB PE=1 SV=2	0.17537	20.4613	0.0931936	0.00927676	20.6367	0.938768	20.4706	0.0483254	20.5781	-0.0585621	0.240891	0.107531	0.191866	20.5288	20.3939	20.6574	20.6161	20.6366	20.4324	20.5089	20.6424	20.5636	20.5284
sp|P15036|ETS2_HUMAN	ETS2	Protein C-ets-2 OS=Homo sapiens OX=9606 GN=ETS2 PE=1 SV=1	1.25756	16.4649	0.00648742	0.195318	17.7225	0.107751	16.6602	8.97e-06	17.6839	-0.0386301	0.446636	1.02361	0.00550434	16.4547	16.4751	17.7727	17.6798	17.7149	16.6265	16.694	17.7102	17.6298	17.7115
sp|P15056|BRAF_HUMAN	BRAF	Serine/threonine-protein kinase B-raf OS=Homo sapiens OX=9606 GN=BRAF PE=1 SV=4	-0.152683	20.313	0.119253	0.28411	20.1603	0.15214	20.5971	0.00168733	20.4042	0.243872	0.00755843	-0.192921	0.0583485	20.2424	20.3836	20.159	20.154	20.1679	20.6224	20.5718	20.4597	20.4101	20.3427
sp|P15104|GLNA_HUMAN	GLUL	Glutamine synthetase OS=Homo sapiens OX=9606 GN=GLUL PE=1 SV=4	0.814285	20.0909	0.00591545	0.216109	20.9052	0.0744592	20.307	9.28e-06	20.5344	-0.37086	0.00096041	0.227316	0.0120907	20.1125	20.0694	20.9005	20.8909	20.9242	20.3161	20.298	20.5588	20.5415	20.5028
sp|P15121|ALDR_HUMAN	AKR1B1	Aldo-keto reductase family 1 member B1 OS=Homo sapiens OX=9606 GN=AKR1B1 PE=1 SV=3	0.354704	21.3736	0.0736443	0.98394	21.7283	0.0703514	22.3576	5.54e-05	22.8581	1.12974	0.0011433	0.500502	0.0160655	21.2923	21.455	21.7373	21.6292	21.8185	22.3059	22.4092	22.8956	22.7881	22.8905
sp|P15144|AMPN_HUMAN	ANPEP	Aminopeptidase N OS=Homo sapiens OX=9606 GN=ANPEP PE=1 SV=4	0.0493719	17.0058	0.52715	-0.376211	17.0552	0.0986911	16.6296	0.0450084	16.6654	-0.389767	0.0908316	0.0358159	0.88816	16.9576	17.0541	17.0873	17.089	16.9894	16.667	16.5922	16.4285	16.9162	16.6516
sp|P15151|PVR_HUMAN	PVR	Poliovirus receptor OS=Homo sapiens OX=9606 GN=PVR PE=1 SV=2	-0.194071	15.7617	0.0256356	-0.184536	15.5676	0.232105	15.5771	0.0147148	15.448	-0.119655	0.104683	-0.129191	0.263951	15.7734	15.7499	15.5636	15.6031	15.5361	15.5048	15.6494	15.4339	15.5288	15.3812
sp|P15170-3|ERF3A_HUMAN	GSPT1	Isoform 3 of Eukaryotic peptide chain release factor GTP-binding subunit ERF3A OS=Homo sapiens OX=9606 GN=GSPT1	0.0171863	23.1533	0.683193	0.241895	23.1705	0.103756	23.3952	0.00019419	23.4372	0.26677	0.00080896	0.0420609	0.152183	23.1159	23.1906	23.1524	23.182	23.1771	23.3763	23.414	23.4321	23.4262	23.4534
sp|P15260|INGR1_HUMAN	IFNGR1	Interferon gamma receptor 1 OS=Homo sapiens OX=9606 GN=IFNGR1 PE=1 SV=1	-1.0321	16.76	0.0247735	-0.684567	15.7279	0.155397	16.0754	0.0012541	15.2558	-0.472045	0.054582	-0.819581	0.0478421	16.6719	16.848	15.6713	15.9124	15.5999	16.2375	15.9133	15.0997	15.4563	15.2114
sp|P15291|B4GT1_HUMAN	B4GALT1	Beta-1,4-galactosyltransferase 1 OS=Homo sapiens OX=9606 GN=B4GALT1 PE=1 SV=5	-0.477765	22.7955	0.03141	-0.35202	22.3178	0.114918	22.4435	0.00037838	21.9695	-0.348289	0.0131689	-0.474033	0.0156943	22.8547	22.7363	22.399	22.3187	22.2357	22.4081	22.4789	21.9047	22.0357	21.968
sp|P15311|EZRI_HUMAN	EZR	Ezrin OS=Homo sapiens OX=9606 GN=EZR PE=1 SV=4	0.0541593	24.2565	0.485566	-0.346984	24.3107	0.0915798	23.9095	0.00051006	24.0259	-0.28478	0.00428991	0.116363	0.00670614	24.2053	24.3077	24.2554	24.3148	24.3618	23.9124	23.9067	24.032	24.0293	24.0163
sp|P15328|FOLR1_HUMAN	FOLR1	Folate receptor alpha OS=Homo sapiens OX=9606 GN=FOLR1 PE=1 SV=3	0.420813	23.0134	0.104009	-1.36064	23.4342	0.0594064	21.6528	0.00016531	22.2563	-1.17791	0.00401336	0.603545	0.0349095	22.9474	23.0795	23.4418	23.2625	23.5983	21.5905	21.715	22.4104	22.1441	22.2145
[truncated: 6,527 more rows]

## Sheet: HEK293 12h EBSS
Reference	Gene.Symbol	Annotation	log2FC_1_control_EBSS-0_control	0_control	q.val_1_control_EBSS-0_control	log2FC_2_ATG7 KO-0_control	1_control_EBSS	q.val_2_ATG7 KO-0_control	2_ATG7 KO	q.val_anova	3_ATG7 KO_EBSS	log2FC_3_ATG7 KO_EBSS-1_control_EBSS	q.val_3_ATG7 KO_EBSS-1_control_EBSS	log2FC_3_ATG7 KO_EBSS-2_ATG7 KO	q.val_3_ATG7 KO_EBSS-2_ATG7 KO	0_control_1	0_control_2	1_control_EBSS_1	1_control_EBSS_2	1_control_EBSS_3	2_ATG7 KO_1	2_ATG7 KO_2	3_ATG7 KO_EBSS_1	3_ATG7 KO_EBSS_2	3_ATG7 KO_EBSS_3
[truncated: 7,314 more rows]
