# Supplementary material for: Proteome census upon nutrient stress reveals Golgiphagy membrane receptors
Source: Nature. 2023 Sep 27;623(7985):167–74. doi: 10.1038/s41586-023-06657-6 (PMC10620096; doi:10.1038/s41586-023-06657-6)
Supplement: Supplementary file 7 — APEX–ATG8 protein proteomics (APEX–LC3B and APEX–GABARAPL2). Relevant to Fig. 2 and Extended Data Fig. 6. In .xlsx format. Details of the experiment underlying this data are provided in a tab in the table. [file 41586_2023_6657_MOESM7_ESM.xlsx]

## Sheet: Figure 2 data table
Hickey et al. Proteome census during nutrient stress reveals Golgiphagy membrane receptors
	channel	condition	replicate
	X126.Raw.Intensity	control_UT	1
	X127n.Raw.Intensity	control_UT	2
	X127c.Raw.Intensity	control_EBSS	1
	X128n.Raw.Intensity	control_EBSS	2
	X128c.Raw.Intensity	control_EBSS	3
	X129n.Raw.Intensity	LDSmut_UT	1
	X129c.Raw.Intensity	LDSmut_UT	2
	X130n.Raw.Intensity	LDSmut_EBSS	1
	X130c.Raw.Intensity	LDSmut_EBSS	2
	X131n.Raw.Intensity	LDSmut_EBSS	3

## Sheet: APEX-LC3B
Reference	Gene.Symbol	Annotation	log2FC_1_control_EBSS-0_control_UT	0_control_UT	q.val_1_control_EBSS-0_control_UT	log2FC_2_LIR_UT-0_control_UT	1_control_EBSS	q.val_2_LIR_UT-0_control_UT	2_LIR_UT	q.val_anova	2_LIR_EBSS	log2FC_2_LIR_EBSS-1_control_EBSS	q.val_2_LIR_EBSS-1_control_EBSS	log2FC_2_LIR_EBSS-2_LIR_UT	q.val_2_LIR_EBSS-2_LIR_UT	0_control_UT_1	0_control_UT_2	1_control_EBSS_1	1_control_EBSS_2	1_control_EBSS_3	2_LIR_UT_1	2_LIR_UT_2	2_LIR_EBSS_1	2_LIR_EBSS_2	2_LIR_EBSS_3
sp|A0A0B4J2F2|SIK1B_HUMAN	SIK1B	Probable serine/threonine-protein kinase SIK1B OS=Homo sapiens OX=9606 GN=SIK1B PE=3 SV=1	-0.347908	15.7521	0.0812111	-0.0977104	15.4042	0.46435	15.6544	0.038231	15.385	-0.0192013	0.890587	-0.269399	0.154681	15.7148	15.7895	15.5576	15.3285	15.3266	15.6002	15.7086	15.4779	15.4376	15.2395
sp|A0AV02-2|S12A8_HUMAN	SLC12A8	Isoform 2 of Solute carrier family 12 member 8 OS=Homo sapiens OX=9606 GN=SLC12A8	0.366999	13.5292	0.1693	0.0273093	13.8962	0.93317	13.5565	0.066197	13.4417	-0.454464	0.0501095	-0.114775	0.508998	13.3972	13.6612	14.1022	13.8186	13.7678	13.6501	13.4629	13.4418	13.3112	13.5722
sp|A0AVF1|IFT56_HUMAN	TTC26	Intraflagellar transport protein 56 OS=Homo sapiens OX=9606 GN=TTC26 PE=2 SV=1	0.289794	14.8064	0.120313	0.0326642	15.0962	0.811827	14.8391	0.0145296	15.2588	0.162576	0.226031	0.419706	0.0571494	14.88	14.7329	15.2149	14.9681	15.1056	14.8318	14.8464	15.162	15.2328	15.3816
sp|A0AVT1|UBA6_HUMAN	UBA6	Ubiquitin-like modifier-activating enzyme 6 OS=Homo sapiens OX=9606 GN=UBA6 PE=1 SV=1	0.412559	19.7354	0.0168724	0.140368	20.1479	0.173235	19.8757	0.000429685	20.1731	0.0252082	0.615392	0.297399	0.0249751	19.759	19.7117	20.137	20.0981	20.2087	19.8672	19.8843	20.2118	20.1686	20.139
sp|A0FGR8-6|ESYT2_HUMAN	ESYT2	Isoform 6 of Extended synaptotagmin-2 OS=Homo sapiens OX=9606 GN=ESYT2	0.109726	18.5613	0.443916	-0.365516	18.6711	0.222144	18.1958	0.00217266	18.1136	-0.557493	0.00782463	-0.0822511	0.232482	18.4693	18.6534	18.5531	18.7635	18.6966	18.1883	18.2034	18.1767	18.0716	18.0925
sp|A0JNW5|UH1BL_HUMAN	UHRF1BP1L	UHRF1-binding protein 1-like OS=Homo sapiens OX=9606 GN=UHRF1BP1L PE=1 SV=2	-0.0390958	17.4354	0.620827	-0.0223606	17.3963	0.602667	17.4131	0.696282	17.4635	0.0671939	0.447678	0.0504587	0.587814	17.4136	17.4573	17.4827	17.3735	17.3328	17.4071	17.4191	17.5542	17.4567	17.3798
sp|A0MZ66-3|SHOT1_HUMAN	SHTN1	Isoform 3 of Shootin-1 OS=Homo sapiens OX=9606 GN=SHTN1	0.39107	18.0944	0.0168724	-0.11952	18.4855	0.511408	17.9749	0.00274059	18.2386	-0.246883	0.0216996	0.263708	0.11347	18.1456	18.0433	18.5123	18.4585	18.4857	17.8973	18.0525	18.3301	18.201	18.1848
sp|A1L020|MEX3A_HUMAN	MEX3A	RNA-binding protein MEX3A OS=Homo sapiens OX=9606 GN=MEX3A PE=1 SV=1	0.098311	12.4545	0.678241	0.297661	12.5528	0.381173	12.7521	0.0605692	12.9259	0.373088	0.075099	0.173738	0.206658	12.3086	12.6004	12.5029	12.766	12.3894	12.711	12.7932	12.819	12.9385	13.02
sp|A1L0T0|ILVBL_HUMAN	ILVBL	Acetolactate synthase-like protein OS=Homo sapiens OX=9606 GN=ILVBL PE=1 SV=2	0.439927	16.5058	0.00669532	0.000924104	16.9457	0.977575	16.5067	2.7264e-05	16.4592	-0.486544	0.00110033	-0.0475411	0.120218	16.5166	16.495	16.9282	16.9465	16.9624	16.4943	16.5191	16.4582	16.4763	16.4431
sp|A1L390|PKHG3_HUMAN	PLEKHG3	Pleckstrin homology domain-containing family G member 3 OS=Homo sapiens OX=9606 GN=PLEKHG3 PE=1 SV=1	-0.520852	16.8295	0.0182477	-0.0063946	16.3086	0.939191	16.8231	0.0017078	16.412	0.103388	0.306685	-0.41107	0.0563671	16.797	16.8619	16.3201	16.2288	16.3769	16.7979	16.8483	16.5094	16.4273	16.2993
sp|A1X283|SPD2B_HUMAN	SH3PXD2B	SH3 and PX domain-containing protein 2B OS=Homo sapiens OX=9606 GN=SH3PXD2B PE=1 SV=3	0.0432231	18.6224	0.39583	-0.0298633	18.6656	0.733142	18.5925	0.437261	18.6996	0.0339982	0.68657	0.107085	0.38702	18.5794	18.6653	18.6722	18.6384	18.6862	18.5726	18.6124	18.8194	18.6063	18.6731
sp|A2A2Y4|FRMD3_HUMAN	FRMD3	FERM domain-containing protein 3 OS=Homo sapiens OX=9606 GN=FRMD3 PE=2 SV=1	0.0714622	16.2177	0.449058	-0.297011	16.2892	0.250884	15.9207	0.00727343	15.8546	-0.434628	0.0171392	-0.0661549	0.631253	16.1291	16.3064	16.2861	16.2619	16.3195	15.9141	15.9274	16.0009	15.813	15.7498
sp|A2RRP1|NBAS_HUMAN	NBAS	Neuroblastoma-amplified sequence OS=Homo sapiens OX=9606 GN=NBAS PE=1 SV=2	-0.0970043	16.7209	0.253276	-0.215738	16.6239	0.255803	16.5052	0.00191137	16.2655	-0.3584	0.00866346	-0.239667	0.0686277	16.6543	16.7875	16.6482	16.6439	16.5796	16.5101	16.5002	16.3325	16.2753	16.1888
sp|A2RU49|HYKK_HUMAN	HYKK	Hydroxylysine kinase OS=Homo sapiens OX=9606 GN=HYKK PE=1 SV=2	0.802409	13.405	0.112181	-0.0862322	14.2074	0.884227	13.3187	0.0215208	14.0044	-0.203035	0.340126	0.685607	0.0421803	13.702	13.108	14.2761	13.9419	14.4042	13.3651	13.2724	13.9172	13.9343	14.1616
sp|A2RU67|F234B_HUMAN	FAM234B	Protein FAM234B OS=Homo sapiens OX=9606 GN=FAM234B PE=1 SV=1	0.175351	12.0845	0.520301	-0.339625	12.2598	0.493744	11.7449	0.164773	11.8376	-0.422209	0.126973	0.0927659	0.768339	11.8465	12.3225	12.2428	12.4047	12.1321	11.8256	11.6641	11.8928	11.5289	12.0912
sp|A2RUB6|CCD66_HUMAN	CCDC66	Coiled-coil domain-containing protein 66 OS=Homo sapiens OX=9606 GN=CCDC66 PE=1 SV=4	-0.187063	15.665	0.0602534	0.0579505	15.4779	0.458523	15.7229	0.0419408	15.6844	0.206438	0.0773925	-0.0385761	0.74428	15.6283	15.7017	15.4723	15.5314	15.4301	15.7117	15.7342	15.6969	15.5671	15.7891
sp|A2RUS2|DEND3_HUMAN	DENND3	DENN domain-containing protein 3 OS=Homo sapiens OX=9606 GN=DENND3 PE=1 SV=2	0.204808	15.8872	0.047205	0.0198018	16.092	0.85151	15.907	0.0363174	15.9596	-0.132386	0.0921271	0.0526201	0.550363	15.8361	15.9382	16.0605	16.0914	16.124	15.8851	15.9288	16.0368	15.9632	15.8787
sp|A2VDJ0-5|T131L_HUMAN	TMEM131L	Isoform 4 of Transmembrane protein 131-like OS=Homo sapiens OX=9606 GN=TMEM131L	0.143778	16.1338	0.316484	0.0548837	16.2776	0.811827	16.1887	0.745389	16.2039	-0.0737575	0.644107	0.0151372	0.948473	16.0191	16.2485	16.2242	16.358	16.2507	16.2362	16.1412	16.4278	16.1398	16.044
sp|A3KN83|SBNO1_HUMAN	SBNO1	Protein strawberry notch homolog 1 OS=Homo sapiens OX=9606 GN=SBNO1 PE=1 SV=1	-0.915085	13.5943	0.0140307	0.0390814	12.6792	0.812198	13.6334	0.000610544	13.0456	0.366392	0.0346035	-0.587775	0.0460382	13.628	13.5606	12.7834	12.5627	12.6917	13.5514	13.7154	13.11	13.1019	12.925
sp|A4D1P6|WDR91_HUMAN	WDR91	WD repeat-containing protein 91 OS=Homo sapiens OX=9606 GN=WDR91 PE=1 SV=2	0.640609	17.6319	0.012858	-0.334799	18.2725	0.143294	17.2971	8.35412e-05	17.4027	-0.86982	0.00182185	0.105588	0.138332	17.664	17.5998	18.3214	18.1954	18.3007	17.3214	17.2728	17.391	17.3656	17.4516
sp|A5D8V6|VP37C_HUMAN	VPS37C	Vacuolar protein sorting-associated protein 37C OS=Homo sapiens OX=9606 GN=VPS37C PE=1 SV=2	0.648458	19.5738	0.0226521	-0.0414027	20.2223	0.85339	19.5324	0.000684819	19.7998	-0.422517	0.00265339	0.267343	0.0370426	19.4557	19.692	20.2316	20.2186	20.2167	19.5333	19.5315	19.7616	19.7818	19.856
sp|A5PLL7|TM189_HUMAN	TMEM189	Transmembrane protein 189 OS=Homo sapiens OX=9606 GN=TMEM189 PE=1 SV=3	0.139243	17.5886	0.17799	-0.423922	17.7278	0.196731	17.1646	0.00485319	17.2602	-0.467559	0.0189627	0.095606	0.558416	17.5831	17.594	17.6825	17.8284	17.6726	17.2556	17.0737	17.3609	17.2958	17.124
sp|A5PLN9-5|TPC13_HUMAN	TRAPPC13	Isoform 4 of Trafficking protein particle complex subunit 13 OS=Homo sapiens OX=9606 GN=TRAPPC13	0.203487	16.606	0.131036	-0.0907734	16.8094	0.271248	16.5152	0.0225416	16.5272	-0.282295	0.046694	0.0119648	0.902047	16.5769	16.6351	16.9149	16.8028	16.7107	16.5233	16.5071	16.483	16.4712	16.6273
sp|A5YKK6-2|CNOT1_HUMAN	CNOT1	Isoform 2 of CCR4-NOT transcription complex subunit 1 OS=Homo sapiens OX=9606 GN=CNOT1	-0.0775268	18.9011	0.43622	0.0361222	18.8235	0.650244	18.9372	0.119048	18.9798	0.156255	0.0921691	0.0426062	0.419491	18.8618	18.9404	18.9198	18.7418	18.8089	18.953	18.9214	18.9286	18.9963	19.0145
sp|A6NCE7|MP3B2_HUMAN	MAP1LC3B2	Microtubule-associated proteins 1A/1B light chain 3 beta 2 OS=Homo sapiens OX=9606 GN=MAP1LC3B2 PE=2 SV=1	0.462443	23.0623	0.0358587	-2.47829	23.5247	0.110314	20.584	2.1867e-05	20.18	-3.34474	0.000527465	-0.404009	0.0825493	23.1594	22.9651	23.4899	23.5978	23.4865	20.4872	20.6807	20.2707	20.1932	20.076
sp|A6NDG6|PGP_HUMAN	PGP	Glycerol-3-phosphate phosphatase OS=Homo sapiens OX=9606 GN=PGP PE=1 SV=1	0.100943	17.1348	0.288487	-0.127579	17.2358	0.554946	17.0073	0.110189	17.0412	-0.194544	0.0698089	0.0339776	0.807254	17.2183	17.0514	17.2123	17.2271	17.2679	16.9322	17.0823	17.1563	17.0193	16.948
sp|A6NDU8|CE051_HUMAN	C5orf51	UPF0600 protein C5orf51 OS=Homo sapiens OX=9606 GN=C5orf51 PE=1 SV=1	0.296384	19.3234	0.0732599	0.0159019	19.6198	0.803991	19.3393	0.00533108	19.6842	0.0643762	0.470795	0.344858	0.0300431	19.2915	19.3553	19.6755	19.4975	19.6863	19.3262	19.3524	19.6261	19.7268	19.6996
sp|A6NED2|RCCD1_HUMAN	RCCD1	RCC1 domain-containing protein 1 OS=Homo sapiens OX=9606 GN=RCCD1 PE=1 SV=1	0.278935	14.7031	0.0566676	-0.0295607	14.982	0.82921	14.6735	0.01476	14.807	-0.175013	0.0664953	0.133483	0.192823	14.7298	14.6764	15.0054	14.8862	15.0545	14.606	14.7411	14.7671	14.8017	14.8523
sp|A6NFI3|ZN316_HUMAN	ZNF316	Zinc finger protein 316 OS=Homo sapiens OX=9606 GN=ZNF316 PE=1 SV=1	-0.657746	13.8648	0.0555762	-0.193873	13.2071	0.262246	13.6709	0.0107093	13.4079	0.200843	0.244354	-0.26303	0.0676522	13.9087	13.8209	13.1641	13.4319	13.0252	13.7151	13.6267	13.4499	13.4409	13.3328
sp|A6NHR9|SMHD1_HUMAN	SMCHD1	Structural maintenance of chromosomes flexible hinge domain-containing protein 1 OS=Homo sapiens OX=9606 GN=SMCHD1 PE=1 SV=2	-0.537674	18.141	0.0164014	-0.155164	17.6033	0.38757	17.9858	0.00106419	17.7507	0.147419	0.0434682	-0.23509	0.0701232	18.0861	18.196	17.6245	17.6436	17.5418	18.0454	17.9263	17.7911	17.7519	17.7093
sp|A6NHX0|CAST2_HUMAN	CASTOR2	Cytosolic arginine sensor for mTORC1 subunit 2 OS=Homo sapiens OX=9606 GN=CASTOR2 PE=1 SV=3	0.324999	14.279	0.0787342	0.0483195	14.604	0.602294	14.3273	0.0148834	14.5962	-0.00772784	0.941132	0.268951	0.0564497	14.3274	14.2306	14.6935	14.4718	14.6465	14.3337	14.3209	14.5306	14.5865	14.6717
sp|A6NI28|RHG42_HUMAN	ARHGAP42	Rho GTPase-activating protein 42 OS=Homo sapiens OX=9606 GN=ARHGAP42 PE=1 SV=3	0.00814887	14.3791	0.968219	0.0862699	14.3873	0.474414	14.4654	0.525242	14.5292	0.141924	0.375688	0.0638025	0.461626	14.3808	14.3774	14.4268	14.1683	14.5667	14.5257	14.4051	14.5492	14.5682	14.4702
sp|A6NK02|TRI75_HUMAN	TRIM75P	Putative tripartite motif-containing protein 75 OS=Homo sapiens OX=9606 GN=TRIM75P PE=5 SV=2	0.198944	15.2944	0.0837148	0.180449	15.4933	0.136864	15.4748	0.0399052	15.498	0.00471891	0.950786	0.0232148	0.720071	15.3114	15.2773	15.4029	15.5447	15.5324	15.4643	15.4853	15.5103	15.4325	15.5512
sp|A6NKF1|SAC31_HUMAN	SAC3D1	SAC3 domain-containing protein 1 OS=Homo sapiens OX=9606 GN=SAC3D1 PE=1 SV=2	0.512332	17.0179	0.0417654	0.090831	17.5303	0.726185	17.1088	0.0117815	17.4058	-0.124485	0.241115	0.297016	0.124455	17.14	16.8959	17.5648	17.4502	17.5758	17.0408	17.1767	17.5164	17.4112	17.2897
sp|A7E2V4-4|ZSWM8_HUMAN	ZSWIM8	Isoform 4 of Zinc finger SWIM domain-containing protein 8 OS=Homo sapiens OX=9606 GN=ZSWIM8	-0.0622895	16.9574	0.614525	-0.190226	16.8951	0.27338	16.7672	0.192373	16.8242	-0.0709157	0.439401	0.0570207	0.354716	16.907	17.0078	17.0045	16.7751	16.9057	16.8063	16.728	16.7968	16.8674	16.8083
sp|A8MPP1|D11L8_HUMAN	DDX11L8	Putative ATP-dependent RNA helicase DDX11-like protein 8 OS=Homo sapiens OX=9606 GN=DDX11L8 PE=1 SV=1	-0.299232	16.7184	0.00961945	0.105598	16.4192	0.327816	16.824	0.00809199	16.6834	0.264249	0.0441097	-0.140581	0.336165	16.7277	16.7091	16.4141	16.4442	16.3992	16.7808	16.8672	16.8083	16.6737	16.5682
sp|A8MQ03|CRTP1_HUMAN	CYSRT1	Cysteine-rich tail protein 1 OS=Homo sapiens OX=9606 GN=CYSRT1 PE=1 SV=1	-0.47739	15.0504	0.0685547	-0.0167962	14.573	0.850155	15.0336	0.0101426	14.9688	0.395795	0.0407668	-0.0647988	0.359757	15.027	15.0738	14.4984	14.7683	14.4524	15.0739	14.9934	14.9689	14.9208	15.0168
sp|A8MW92|P20L1_HUMAN	PHF20L1	PHD finger protein 20-like protein 1 OS=Homo sapiens OX=9606 GN=PHF20L1 PE=1 SV=2	-0.523325	16.8629	0.0190215	-0.0320545	16.3396	0.759081	16.8309	0.00171945	16.7036	0.363976	0.0170124	-0.127294	0.25351	16.841	16.8849	16.3258	16.427	16.266	16.7788	16.8829	16.7505	16.7448	16.6153
sp|B3KU38|IQIP1_HUMAN	IQCJ-SCHIP1	IQCJ-SCHIP1 readthrough transcript protein OS=Homo sapiens OX=9606 GN=IQCJ-SCHIP1 PE=1 SV=2	0.205119	14.0502	0.236996	-0.0167406	14.2553	0.943073	14.0334	0.205887	14.2697	0.0143868	0.924664	0.236246	0.250726	14.1637	13.9367	14.1752	14.2158	14.3749	14.0596	14.0072	14.4508	14.1184	14.2399
sp|B5ME19|EIFCL_HUMAN	EIF3CL	Eukaryotic translation initiation factor 3 subunit C-like protein OS=Homo sapiens OX=9606 GN=EIF3CL PE=1 SV=1	-0.163313	21.513	0.264998	0.00994293	21.3497	0.947685	21.523	0.0341413	21.7385	0.388758	0.0384541	0.215502	0.191407	21.5644	21.4617	21.4226	21.207	21.4196	21.5784	21.4676	21.6047	21.8085	21.8023
sp|B7ZAQ6|GPHRA_HUMAN	GPR89A	Golgi pH regulator A OS=Homo sapiens OX=9606 GN=GPR89A PE=1 SV=2	0.285626	13.2586	0.284641	-0.325362	13.5442	0.354108	12.9332	0.010605	12.7269	-0.817305	0.0192509	-0.206317	0.314927	13.14	13.3772	13.3195	13.7522	13.5608	13.0264	12.84	12.8822	12.5798	12.7187
sp|B7ZBB8|PP13G_HUMAN	PPP1R3G	Protein phosphatase 1 regulatory subunit 3G OS=Homo sapiens OX=9606 GN=PPP1R3G PE=1 SV=1	0.497239	12.8485	0.125592	0.223847	13.3458	0.483855	13.0724	0.057508	13.3513	0.00553307	0.976003	0.278925	0.141635	12.6938	13.0032	13.5093	13.1217	13.4063	13.0285	13.1162	13.4982	13.2662	13.2896
sp|D6RGH6|MCIN_HUMAN	MCIDAS	Multicilin OS=Homo sapiens OX=9606 GN=MCIDAS PE=1 SV=1	-0.0340922	11.9396	0.779516	0.318258	11.9055	0.297354	12.2579	0.25525	12.0244	0.118911	0.563644	-0.233439	0.431721	11.8276	12.0516	11.939	11.9321	11.8454	12.2941	12.2217	11.7145	12.1824	12.1764
sp|E9PAV3|NACAM_HUMAN	NACA	Nascent polypeptide-associated complex subunit alpha, muscle-specific form OS=Homo sapiens OX=9606 GN=NACA PE=1 SV=1	0.538623	18.2351	0.0225198	0.053164	18.7737	0.705795	18.2882	0.00239194	18.9086	0.134889	0.303129	0.620348	0.0527712	18.2929	18.1773	18.8267	18.8116	18.6827	18.2397	18.3368	18.7643	18.9017	19.0597
sp|O00116|ADAS_HUMAN	AGPS	Alkyldihydroxyacetonephosphate synthase, peroxisomal OS=Homo sapiens OX=9606 GN=AGPS PE=1 SV=1	-0.00719237	18.4526	0.971034	-0.228723	18.4454	0.225707	18.2239	0.0150247	17.9162	-0.529219	0.035097	-0.307688	0.0960885	18.3952	18.51	18.4246	18.6442	18.2675	18.2383	18.2095	18.0493	17.8439	17.8554
sp|O00139-4|KIF2A_HUMAN	KIF2A	Isoform 4 of Kinesin-like protein KIF2A OS=Homo sapiens OX=9606 GN=KIF2A	-0.186339	17.4779	0.046511	0.140152	17.2915	0.222144	17.618	0.000565732	17.5609	0.269339	0.00420333	-0.0571526	0.0472742	17.4426	17.5131	17.2734	17.3387	17.2625	17.6137	17.6223	17.5535	17.5539	17.5753
sp|O00141-2|SGK1_HUMAN	SGK1	Isoform 2 of Serine/threonine-protein kinase Sgk1 OS=Homo sapiens OX=9606 GN=SGK1	0.275009	14.5622	0.127405	-0.029015	14.8373	0.912838	14.5332	0.0543184	14.802	-0.0352939	0.716021	0.268731	0.128878	14.4309	14.6936	14.8688	14.777	14.866	14.5658	14.5007	14.6795	14.8112	14.9152
sp|O00148|DX39A_HUMAN	DDX39A	ATP-dependent RNA helicase DDX39A OS=Homo sapiens OX=9606 GN=DDX39A PE=1 SV=2	-0.592812	17.3647	0.0252352	-0.0248239	16.7719	0.90423	17.3398	0.00172218	17.028	0.256166	0.0265414	-0.311822	0.0556369	17.26	17.4693	16.7902	16.7125	16.8129	17.3212	17.3585	17.1025	17.0374	16.9442
sp|O00151|PDLI1_HUMAN	PDLIM1	PDZ and LIM domain protein 1 OS=Homo sapiens OX=9606 GN=PDLIM1 PE=1 SV=4	0.0765794	19.1489	0.633945	0.829955	19.2255	0.110314	19.9789	0.00152773	20.1144	0.888948	0.0131764	0.135573	0.502161	19.1386	19.1592	19.3248	19.0363	19.3153	20.0252	19.9325	19.9199	20.1467	20.2767
sp|O00154|BACH_HUMAN	ACOT7	Cytosolic acyl coenzyme A thioester hydrolase OS=Homo sapiens OX=9606 GN=ACOT7 PE=1 SV=3	0.233484	18.8964	0.115418	0.208198	19.1298	0.2622	19.1045	0.0293081	19.1855	0.0556216	0.472226	0.0809076	0.186022	18.9507	18.842	19.0449	19.1064	19.2382	19.1432	19.0659	19.1965	19.1546	19.2053
sp|O00159|MYO1C_HUMAN	MYO1C	Unconventional myosin-Ic OS=Homo sapiens OX=9606 GN=MYO1C PE=1 SV=4	-0.260592	20.2046	0.0414777	0.424872	19.944	0.110314	20.6294	0.00027439	20.456	0.512078	0.00467125	-0.173386	0.0760046	20.1832	20.2259	19.8715	19.9543	20.0061	20.6413	20.6176	20.5188	20.4181	20.4312
sp|O00161|SNP23_HUMAN	SNAP23	Synaptosomal-associated protein 23 OS=Homo sapiens OX=9606 GN=SNAP23 PE=1 SV=1	-0.212726	19.5866	0.0779036	0.247976	19.3738	0.146511	19.8345	0.00130661	19.7887	0.414865	0.00956295	-0.0458367	0.503859	19.6167	19.5564	19.43	19.2866	19.4049	19.8422	19.8269	19.8103	19.7179	19.8378
sp|O00170|AIP_HUMAN	AIP	AH receptor-interacting protein OS=Homo sapiens OX=9606 GN=AIP PE=1 SV=2	0.403824	19.1198	0.0415368	-0.0301663	19.5236	0.897066	19.0896	0.0109584	19.2837	-0.239847	0.0397346	0.194143	0.191104	19.2214	19.0181	19.5038	19.4937	19.5732	19.0265	19.1527	19.3944	19.2142	19.2427
sp|O00178|GTPB1_HUMAN	GTPBP1	GTP-binding protein 1 OS=Homo sapiens OX=9606 GN=GTPBP1 PE=1 SV=3	0.168223	15.4053	0.265943	-0.1956	15.5735	0.174749	15.2097	0.0852786	15.4894	-0.0840339	0.582129	0.279789	0.169103	15.4405	15.37	15.4667	15.7234	15.5303	15.2131	15.2062	15.6212	15.5256	15.3216
sp|O00180|KCNK1_HUMAN	KCNK1	Potassium channel subfamily K member 1 OS=Homo sapiens OX=9606 GN=KCNK1 PE=1 SV=1	0.132096	12.1152	0.705084	-0.221188	12.2473	0.65135	11.894	0.188944	11.8134	-0.433842	0.0858486	-0.0805584	0.533033	11.8753	12.355	12.3091	12.4733	11.9594	11.9956	11.7924	11.808	11.8796	11.7526
sp|O00186|STXB3_HUMAN	STXBP3	Syntaxin-binding protein 3 OS=Homo sapiens OX=9606 GN=STXBP3 PE=1 SV=2	-0.128347	17.4956	0.0852395	0.238639	17.3673	0.171308	17.7342	0.00338466	17.7549	0.387598	0.0142143	0.0206118	0.857806	17.4714	17.5199	17.3821	17.3153	17.4044	17.7687	17.6998	17.7261	17.6727	17.8658
sp|O00189|AP4M1_HUMAN	AP4M1	AP-4 complex subunit mu-1 OS=Homo sapiens OX=9606 GN=AP4M1 PE=1 SV=2	0.231011	12.5039	0.601776	-0.125094	12.7349	0.848439	12.3788	0.489258	12.4281	-0.306851	0.223474	0.0492548	0.672888	12.1634	12.8444	12.3983	12.9319	12.8745	12.359	12.3987	12.5489	12.338	12.3973
sp|O00193|SMAP_HUMAN	SMAP	Small acidic protein OS=Homo sapiens OX=9606 GN=SMAP PE=1 SV=1	-0.428947	18.5027	0.0329671	-0.133187	18.0738	0.417839	18.3695	0.00361546	18.2935	0.219727	0.0239173	-0.076034	0.159479	18.5787	18.4267	18.1053	17.9954	18.1205	18.355	18.3841	18.3352	18.2816	18.2637
sp|O00194|RB27B_HUMAN	RAB27B	Ras-related protein Rab-27B OS=Homo sapiens OX=9606 GN=RAB27B PE=1 SV=4	0.327384	15.1199	0.0274172	-0.587443	15.4472	0.105861	14.5324	0.000205879	14.6285	-0.818743	0.00351558	0.096084	0.386967	15.1138	15.1259	15.5021	15.3702	15.4694	14.5579	14.507	14.5344	14.6246	14.7264
sp|O00203|AP3B1_HUMAN	AP3B1	AP-3 complex subunit beta-1 OS=Homo sapiens OX=9606 GN=AP3B1 PE=1 SV=3	0.0427067	19.2082	0.747792	-0.0699174	19.2509	0.317501	19.1383	0.604559	19.2091	-0.0417627	0.703947	0.0708614	0.330397	19.2153	19.2011	19.2987	19.0992	19.3549	19.1653	19.1112	19.1497	19.2135	19.2643
sp|O00213|APBB1_HUMAN	APBB1	Amyloid-beta A4 precursor protein-binding family B member 1 OS=Homo sapiens OX=9606 GN=APBB1 PE=1 SV=2	0.146578	14.8802	0.0844188	0.0675409	15.0268	0.374333	14.9478	0.069428	14.864	-0.162792	0.0770253	-0.0837541	0.369184	14.9137	14.8467	15.0835	15.0003	14.9966	14.9476	14.9479	14.776	14.9405	14.8756
sp|O00214-2|LEG8_HUMAN	LGALS8	Isoform 2 of Galectin-8 OS=Homo sapiens OX=9606 GN=LGALS8	0.261999	18.3938	0.0592555	0.00444184	18.6558	0.98294	18.3982	0.043256	18.5111	-0.14472	0.0988454	0.112837	0.365957	18.3569	18.4307	18.7133	18.688	18.566	18.4942	18.3022	18.4712	18.4877	18.5742
sp|O00217|NDUS8_HUMAN	NDUFS8	NADH dehydrogenase [ubiquinone] iron-sulfur protein 8, mitochondrial OS=Homo sapiens OX=9606 GN=NDUFS8 PE=1 SV=1	0.0794144	12.7427	0.662289	-0.291299	12.8221	0.380224	12.4514	0.0632516	12.4171	-0.404951	0.0640762	-0.0342374	0.868992	12.6253	12.8601	12.6563	12.9063	12.9037	12.3619	12.5409	12.2418	12.4359	12.5737
sp|O00220|TR10A_HUMAN	TNFRSF10A	Tumor necrosis factor receptor superfamily member 10A OS=Homo sapiens OX=9606 GN=TNFRSF10A PE=1 SV=3	-0.0130576	13.5859	0.970315	0.454734	13.5728	0.502168	14.0406	0.186052	13.7869	0.214091	0.0691417	-0.2537	0.125203	13.2414	13.9304	13.5391	13.617	13.5624	14.0369	14.0443	13.9167	13.7071	13.737
sp|O00231|PSD11_HUMAN	PSMD11	26S proteasome non-ATPase regulatory subunit 11 OS=Homo sapiens OX=9606 GN=PSMD11 PE=1 SV=3	0.495532	20.3116	0.0297451	0.0720905	20.8072	0.687542	20.3837	0.0017922	20.767	-0.0401408	0.536179	0.383301	0.0347694	20.406	20.2172	20.7637	20.7872	20.8706	20.4003	20.3672	20.6939	20.7882	20.819
sp|O00232|PSD12_HUMAN	PSMD12	26S proteasome non-ATPase regulatory subunit 12 OS=Homo sapiens OX=9606 GN=PSMD12 PE=1 SV=3	0.395857	18.5422	0.0246345	0.00992817	18.9381	0.892608	18.5521	0.00370331	18.8856	-0.0524875	0.566547	0.333442	0.0691331	18.5493	18.5351	18.9873	18.8497	18.9772	18.5149	18.5894	18.7966	18.8757	18.9844
sp|O00233|PSMD9_HUMAN	PSMD9	26S proteasome non-ATPase regulatory subunit 9 OS=Homo sapiens OX=9606 GN=PSMD9 PE=1 SV=3	0.361196	16.1566	0.0412135	-0.0810738	16.5178	0.418632	16.0755	0.00159519	16.5215	0.00372309	0.963778	0.445993	0.0261972	16.2034	16.1099	16.5187	16.4309	16.6038	16.0823	16.0688	16.5895	16.4939	16.4812
sp|O00257|CBX4_HUMAN	CBX4	E3 SUMO-protein ligase CBX4 OS=Homo sapiens OX=9606 GN=CBX4 PE=1 SV=3	-0.667578	15.6962	0.0422409	-0.0334984	15.0286	0.863375	15.6627	0.00566756	15.15	0.121406	0.437432	-0.512674	0.0575149	15.5962	15.7961	15.0125	15.1906	14.8826	15.6837	15.6417	15.2933	15.1357	15.021
sp|O00264|PGRC1_HUMAN	PGRMC1	Membrane-associated progesterone receptor component 1 OS=Homo sapiens OX=9606 GN=PGRMC1 PE=1 SV=3	0.465359	16.0058	0.0257402	-0.390571	16.4711	0.143748	15.6152	0.000523003	15.7364	-0.73478	0.00565714	0.12115	0.340314	15.9815	16.0301	16.5332	16.5125	16.3678	15.6563	15.5741	15.6991	15.6565	15.8534
sp|O00267|SPT5H_HUMAN	SUPT5H	Transcription elongation factor SPT5 OS=Homo sapiens OX=9606 GN=SUPT5H PE=1 SV=1	-0.377889	19.7109	0.0327998	0.155145	19.333	0.400899	19.866	0.00267655	19.6963	0.363331	0.0132076	-0.169703	0.177313	19.626	19.7958	19.3001	19.353	19.346	19.862	19.87	19.7794	19.7182	19.5915
sp|O00273|DFFA_HUMAN	DFFA	DNA fragmentation factor subunit alpha OS=Homo sapiens OX=9606 GN=DFFA PE=1 SV=1	0.105163	19.0942	0.45181	0.127028	19.1993	0.593952	19.2212	0.0434076	19.4358	0.236499	0.0440146	0.214634	0.118878	19.2157	18.9727	19.2477	19.1246	19.2257	19.1898	19.2525	19.3348	19.4826	19.4901
sp|O00291|HIP1_HUMAN	HIP1	Huntingtin-interacting protein 1 OS=Homo sapiens OX=9606 GN=HIP1 PE=1 SV=5	-0.234671	16.155	0.052253	-0.231593	15.9203	0.155536	15.9234	0.0115723	15.9769	0.0566308	0.327671	0.0535528	0.248396	16.1199	16.19	15.9527	15.8466	15.9616	15.9236	15.9232	15.9408	16.0171	15.9728
sp|O00299|CLIC1_HUMAN	CLIC1	Chloride intracellular channel protein 1 OS=Homo sapiens OX=9606 GN=CLIC1 PE=1 SV=4	0.188086	20.409	0.222411	0.210908	20.5971	0.40538	20.6199	0.0539893	20.6967	0.0996064	0.135685	0.0767845	0.124147	20.5221	20.2959	20.5643	20.5436	20.6833	20.5897	20.6501	20.6999	20.7107	20.6795
sp|O00303|EIF3F_HUMAN	EIF3F	Eukaryotic translation initiation factor 3 subunit F OS=Homo sapiens OX=9606 GN=EIF3F PE=1 SV=1	0.372748	18.2205	0.0121461	0.290165	18.5933	0.111014	18.5107	0.000684832	18.7369	0.143601	0.0716741	0.226185	0.076513	18.2221	18.2189	18.5504	18.5972	18.6322	18.4923	18.529	18.6556	18.7866	18.7684
sp|O00308|WWP2_HUMAN	WWP2	NEDD4-like E3 ubiquitin-protein ligase WWP2 OS=Homo sapiens OX=9606 GN=WWP2 PE=1 SV=2	-0.0348796	12.731	0.645072	0.281889	12.6961	0.110314	13.0128	0.0147438	12.842	0.145943	0.140299	-0.170826	0.150502	12.7188	12.7431	12.6084	12.7485	12.7313	13.02	13.0057	12.9298	12.7582	12.8381
sp|O00311|CDC7_HUMAN	CDC7	Cell division cycle 7-related protein kinase OS=Homo sapiens OX=9606 GN=CDC7 PE=1 SV=1	-0.40886	16.2534	0.00891474	0.0811954	15.8445	0.490492	16.3346	0.00274892	16.0741	0.229578	0.0462662	-0.260477	0.131407	16.2271	16.2796	15.8544	15.852	15.8272	16.388	16.2812	16.1601	16.109	15.9533
sp|O00358|FOXE1_HUMAN	FOXE1	Forkhead box protein E1 OS=Homo sapiens OX=9606 GN=FOXE1 PE=1 SV=3	-0.731657	14.2513	0.0214602	-0.362886	13.5196	0.27142	13.8884	0.0012517	13.498	-0.0215528	0.790174	-0.390324	0.0518119	14.1323	14.3702	13.555	13.5423	13.4615	13.8668	13.91	13.6031	13.4222	13.4689
sp|O00399|DCTN6_HUMAN	DCTN6	Dynactin subunit 6 OS=Homo sapiens OX=9606 GN=DCTN6 PE=1 SV=1	0.466914	17.2029	0.0667911	-0.0053583	17.6698	0.977464	17.1975	0.00947189	17.7702	0.100425	0.52441	0.572697	0.0592566	17.2891	17.1167	17.7936	17.5151	17.7007	17.1608	17.2342	17.6179	17.7682	17.9245
sp|O00400|ACATN_HUMAN	SLC33A1	Acetyl-coenzyme A transporter 1 OS=Homo sapiens OX=9606 GN=SLC33A1 PE=1 SV=1	0.376653	15.5682	0.0299053	-0.44141	15.9448	0.165246	15.1268	0.000123003	15.12	-0.824855	0.00133511	-0.00679252	0.888416	15.6302	15.5061	15.9226	15.9027	16.0092	15.0858	15.1677	15.1038	15.129	15.1271
sp|O00401|WASL_HUMAN	WASL	Neural Wiskott-Aldrich syndrome protein OS=Homo sapiens OX=9606 GN=WASL PE=1 SV=2	0.0562848	18.5875	0.587338	0.118287	18.6438	0.549269	18.7058	0.0109659	18.8978	0.253988	0.00518145	0.191986	0.0393329	18.6833	18.4917	18.6058	18.6339	18.6916	18.7414	18.6701	18.8865	18.8951	18.9118
sp|O00408|PDE2A_HUMAN	PDE2A	cGMP-dependent 3',5'-cyclic phosphodiesterase OS=Homo sapiens OX=9606 GN=PDE2A PE=1 SV=1	0.505418	14.2296	0.089167	0.886677	14.735	0.157396	15.1163	0.00127686	15.3469	0.611854	0.0143965	0.230594	0.0695583	14.3675	14.0916	14.9087	14.5942	14.702	15.1161	15.1164	15.4269	15.3197	15.294
sp|O00410-3|IPO5_HUMAN	IPO5	Isoform 3 of Importin-5 OS=Homo sapiens OX=9606 GN=IPO5	0.391653	20.5195	0.0149288	0.0701407	20.9112	0.37842	20.5897	0.000835673	20.8316	-0.0795354	0.169901	0.241977	0.0489488	20.5197	20.5193	20.9477	20.8509	20.9349	20.5543	20.625	20.8815	20.8193	20.7941
sp|O00411|RPOM_HUMAN	POLRMT	DNA-directed RNA polymerase, mitochondrial OS=Homo sapiens OX=9606 GN=POLRMT PE=1 SV=2	-0.105834	14.1099	0.491798	-0.188338	14.004	0.518114	13.9215	0.0598956	13.7589	-0.245115	0.0419637	-0.162611	0.212862	13.9821	14.2376	14.0605	14.0469	13.9047	13.8445	13.9985	13.8364	13.7406	13.6998
sp|O00418|EF2K_HUMAN	EEF2K	Eukaryotic elongation factor 2 kinase OS=Homo sapiens OX=9606 GN=EEF2K PE=1 SV=2	0.623876	17.3689	0.0600309	0.19464	17.9928	0.625355	17.5635	0.00900756	18.0122	0.0194797	0.813437	0.448716	0.0524256	17.1622	17.5756	17.9833	17.9688	18.0262	17.6045	17.5225	17.9073	18.0136	18.1159
sp|O00422-2|SAP18_HUMAN	SAP18	Isoform 2 of Histone deacetylase complex subunit SAP18 OS=Homo sapiens OX=9606 GN=SAP18	-0.899055	16.2105	0.0237166	-0.0756785	15.3115	0.573792	16.1349	0.00133268	15.6129	0.301387	0.0878195	-0.521989	0.0425913	16.2767	16.1444	15.3174	15.4647	15.1523	16.1595	16.1103	15.6003	15.5121	15.7262
sp|O00425|IF2B3_HUMAN	IGF2BP3	Insulin-like growth factor 2 mRNA-binding protein 3 OS=Homo sapiens OX=9606 GN=IGF2BP3 PE=1 SV=2	0.123586	19.4852	0.275653	0.206322	19.6088	0.284114	19.6915	0.00462077	20.0917	0.482983	0.0206792	0.400247	0.087506	19.4911	19.4792	19.7007	19.4957	19.6299	19.7635	19.6195	19.9555	20.1263	20.1934
sp|O00429-6|DNM1L_HUMAN	DNM1L	Isoform 6 of Dynamin-1-like protein OS=Homo sapiens OX=9606 GN=DNM1L	0.564373	17.8691	0.0144455	0.0406535	18.4335	0.557423	17.9098	0.00109051	18.1627	-0.270798	0.0345973	0.252921	0.091163	17.8373	17.9009	18.44	18.3642	18.4962	17.8929	17.9266	18.0734	18.1592	18.2554
sp|O00442-2|RTCA_HUMAN	RTCA	Isoform 2 of RNA 3'-terminal phosphate cyclase OS=Homo sapiens OX=9606 GN=RTCA	0.085376	14.4222	0.682006	-0.0796609	14.5075	0.813997	14.3425	0.27424	14.6115	0.103975	0.367668	0.269011	0.0956315	14.5743	14.27	14.4096	14.4336	14.6794	14.2422	14.4428	14.6285	14.6003	14.6058
sp|O00443|P3C2A_HUMAN	PIK3C2A	Phosphatidylinositol 4-phosphate 3-kinase C2 domain-containing subunit alpha OS=Homo sapiens OX=9606 GN=PIK3C2A PE=1 SV=2	-0.00096475	17.1679	0.990374	-0.11605	17.1669	0.154076	17.0518	0.163252	17.1039	-0.063027	0.352677	0.0520583	0.213638	17.1789	17.1569	17.1641	17.0862	17.2504	17.0395	17.0642	17.1398	17.0846	17.0873
sp|O00444|PLK4_HUMAN	PLK4	Serine/threonine-protein kinase PLK4 OS=Homo sapiens OX=9606 GN=PLK4 PE=1 SV=3	0.17929	12.7128	0.36004	0.204887	12.8921	0.444783	12.9177	0.119833	13.0482	0.156106	0.224381	0.130509	0.212083	12.5879	12.8376	13.0214	12.9116	12.7432	12.8833	12.952	12.9607	13.0858	13.098
sp|O00458|IFRD1_HUMAN	IFRD1	Interferon-related developmental regulator 1 OS=Homo sapiens OX=9606 GN=IFRD1 PE=1 SV=4	-0.291104	13.2961	0.25571	-0.0440242	13.005	0.641004	13.2521	0.14901	12.8841	-0.120851	0.608761	-0.367931	0.190423	13.3452	13.2469	12.788	12.9862	13.2407	13.2413	13.2628	12.8483	12.6859	13.1181
sp|O00461|GOLI4_HUMAN	GOLIM4	Golgi integral membrane protein 4 OS=Homo sapiens OX=9606 GN=GOLIM4 PE=1 SV=1	2.384	15.2563	0.00870326	-0.312356	17.6403	0.179213	14.944	9.56837e-05	16.1429	-1.49746	0.004385	1.1989	0.0300431	15.2	15.3127	17.5128	17.5856	17.8227	14.9631	14.9249	16.0438	16.3573	16.0276
sp|O00463-2|TRAF5_HUMAN	TRAF5	Isoform 2 of TNF receptor-associated factor 5 OS=Homo sapiens OX=9606 GN=TRAF5	-0.119237	13.3759	0.483265	0.0265282	13.2567	0.880617	13.4024	0.354988	13.4581	0.201452	0.206078	0.0556866	0.690742	13.4522	13.2996	13.4197	13.12	13.2302	13.3539	13.451	13.5734	13.3286	13.4724
sp|O00468|AGRIN_HUMAN	AGRN	Agrin OS=Homo sapiens OX=9606 GN=AGRN PE=1 SV=6	0.263773	14.3933	0.335989	-0.107016	14.6571	0.832526	14.2863	0.056014	14.1514	-0.505703	0.00462045	-0.134915	0.30209	14.1402	14.6464	14.6016	14.7182	14.6514	14.1934	14.3791	14.1045	14.2224	14.1271
sp|O00469-2|PLOD2_HUMAN	PLOD2	Isoform 2 of Procollagen-lysine,2-oxoglutarate 5-dioxygenase 2 OS=Homo sapiens OX=9606 GN=PLOD2	0.646114	18.0349	0.0542395	-0.68411	18.681	0.179213	17.3507	0.000441071	17.6251	-1.0559	0.00383591	0.274328	0.0199994	17.9067	18.1631	18.5259	18.8454	18.6716	17.3315	17.37	17.6254	17.6352	17.6147
sp|O00471|EXOC5_HUMAN	EXOC5	Exocyst complex component 5 OS=Homo sapiens OX=9606 GN=EXOC5 PE=1 SV=1	0.167913	18.5989	0.0168724	0.134212	18.7668	0.118158	18.7331	0.00477848	18.8377	0.0709381	0.172757	0.10464	0.17209	18.5902	18.6076	18.7647	18.7446	18.791	18.7379	18.7282	18.7786	18.8406	18.8939
sp|O00472|ELL2_HUMAN	ELL2	RNA polymerase II elongation factor ELL2 OS=Homo sapiens OX=9606 GN=ELL2 PE=1 SV=2	-0.765891	18.1486	0.00921529	-0.0317511	17.3827	0.836368	18.1168	0.000387135	17.5895	0.206834	0.0441683	-0.527305	0.0417928	18.1052	18.192	17.4202	17.3919	17.336	18.1855	18.0481	17.658	17.6174	17.4932
sp|O00487|PSDE_HUMAN	PSMD14	26S proteasome non-ATPase regulatory subunit 14 OS=Homo sapiens OX=9606 GN=PSMD14 PE=1 SV=1	0.462164	17.6196	0.0197819	0.233234	18.0818	0.185637	17.8528	0.000765664	18.0593	-0.022443	0.680035	0.206487	0.0365426	17.6618	17.5775	18.1204	18.1171	18.0078	17.8715	17.8342	18.0747	18.082	18.0214
sp|O00499|BIN1_HUMAN	BIN1	Myc box-dependent-interacting protein 1 OS=Homo sapiens OX=9606 GN=BIN1 PE=1 SV=1	0.432123	17.4813	0.0718907	0.249448	17.9134	0.390553	17.7307	0.0308392	18.0234	0.110032	0.463002	0.292707	0.193866	17.6062	17.3563	18.0051	17.8074	17.9276	17.6893	17.7721	17.8284	18.0931	18.1487
sp|O00505|IMA4_HUMAN	KPNA3	Importin subunit alpha-4 OS=Homo sapiens OX=9606 GN=KPNA3 PE=1 SV=2	0.151245	18.9696	0.25571	0.103445	19.1208	0.53704	19.073	0.0492777	19.2292	0.108364	0.157585	0.156164	0.0429023	19.0542	18.885	19.1872	19.0237	19.1516	19.0905	19.0556	19.2365	19.1978	19.2533
sp|O00522|KRIT1_HUMAN	KRIT1	Krev interaction trapped protein 1 OS=Homo sapiens OX=9606 GN=KRIT1 PE=1 SV=2	-0.26297	16.4051	0.093221	0.310847	16.1421	0.192809	16.716	0.0013099	16.6283	0.486201	0.00818215	-0.0876164	0.209231	16.3433	16.4669	16.2153	16.0359	16.1753	16.7357	16.6963	16.6713	16.5708	16.643
sp|O00541|PESC_HUMAN	PES1	Pescadillo homolog OS=Homo sapiens OX=9606 GN=PES1 PE=1 SV=1	-0.581259	16.0663	0.0183657	0.100429	15.485	0.560813	16.1667	0.00095411	15.7932	0.308235	0.0186759	-0.373454	0.0548704	16.1517	15.9809	15.4478	15.5104	15.4968	16.139	16.1944	15.8764	15.8101	15.6932
sp|O00560|SDCB1_HUMAN	SDCBP	Syntenin-1 OS=Homo sapiens OX=9606 GN=SDCBP PE=1 SV=1	0.201316	18.5069	0.0794624	-0.0325289	18.7082	0.418236	18.4743	0.021543	18.3471	-0.361055	0.035952	-0.12721	0.389017	18.5004	18.5133	18.7934	18.6389	18.6923	18.4921	18.4565	18.2065	18.3685	18.4664
sp|O00562|PITM1_HUMAN	PITPNM1	Membrane-associated phosphatidylinositol transfer protein 1 OS=Homo sapiens OX=9606 GN=PITPNM1 PE=1 SV=4	0.158869	16.7112	0.22347	-0.445654	16.87	0.20349	16.2655	0.00157182	16.3841	-0.485906	0.00670852	0.118617	0.231072	16.6106	16.8118	16.8677	16.8151	16.9273	16.2596	16.2714	16.4757	16.3518	16.3249
sp|O00566|MPP10_HUMAN	MPHOSPH10	U3 small nucleolar ribonucleoprotein protein MPP10 OS=Homo sapiens OX=9606 GN=MPHOSPH10 PE=1 SV=2	-0.871698	16.7125	0.0192528	-0.113316	15.8408	0.165253	16.5991	0.00223508	16.0729	0.232143	0.20135	-0.526239	0.0775874	16.6946	16.7303	15.7239	15.9965	15.8019	16.5923	16.606	16.2197	16.115	15.884
sp|O00567|NOP56_HUMAN	NOP56	Nucleolar protein 56 OS=Homo sapiens OX=9606 GN=NOP56 PE=1 SV=4	-0.402778	18.1958	0.0397355	0.0394828	17.7931	0.826689	18.2353	0.00964957	17.9299	0.136844	0.201589	-0.305418	0.103915	18.2135	18.1782	17.6887	17.9007	17.7898	18.3296	18.1411	17.8791	18.0182	17.8924
sp|O00571|DDX3X_HUMAN	DDX3X	ATP-dependent RNA helicase DDX3X OS=Homo sapiens OX=9606 GN=DDX3X PE=1 SV=3	-0.0885113	21.0392	0.472628	0.086059	20.9507	0.454362	21.1252	0.14739	21.2039	0.253263	0.118564	0.0786927	0.615106	21.0896	20.9888	21.0583	20.8354	20.9582	21.0998	21.1506	21.0544	21.2126	21.3448
sp|O00592|PODXL_HUMAN	PODXL	Podocalyxin OS=Homo sapiens OX=9606 GN=PODXL PE=1 SV=2	-0.228391	18.0153	0.0958224	0.320173	17.7869	0.212655	18.3355	0.00251616	18.1347	0.347832	0.0157013	-0.200731	0.105773	18.0791	17.9515	17.8607	17.7086	17.7914	18.3762	18.2948	18.0545	18.1663	18.1834
sp|O00622|CCN1_HUMAN	CCN1	CCN family member 1 OS=Homo sapiens OX=9606 GN=CCN1 PE=1 SV=1	0.401659	16.7119	0.217741	-0.0613361	17.1135	0.916094	16.6505	0.20588	16.6441	-0.469438	0.1076	-0.00644318	0.986414	16.4701	16.9536	17.2377	17.1607	16.9421	16.4803	16.8207	16.5475	16.9665	16.4183
sp|O00625|PIR_HUMAN	PIR	Pirin OS=Homo sapiens OX=9606 GN=PIR PE=1 SV=1	0.662541	17.5233	0.146754	0.232566	18.1859	0.71879	17.7559	0.0954727	18.1091	-0.0767431	0.685574	0.353232	0.19784	17.8693	17.1774	18.3137	18.0511	18.1928	17.7786	17.7331	17.8619	18.2297	18.2358
sp|O00629|IMA3_HUMAN	KPNA4	Importin subunit alpha-3 OS=Homo sapiens OX=9606 GN=KPNA4 PE=1 SV=1	0.108078	19.225	0.265126	0.142208	19.3331	0.149785	19.3672	0.0917819	19.3888	0.0557127	0.433561	0.0215831	0.576256	19.219	19.231	19.2897	19.2747	19.4348	19.3851	19.3493	19.3525	19.4057	19.4082
sp|O00712-5|NFIB_HUMAN	NFIB	Isoform 5 of Nuclear factor 1 B-type OS=Homo sapiens OX=9606 GN=NFIB	-0.524595	17.864	0.0183287	0.0199336	17.3394	0.85339	17.8839	0.000704343	17.6534	0.313987	0.0131527	-0.230542	0.0574343	17.8079	17.92	17.2762	17.3457	17.3962	17.8744	17.8934	17.7156	17.6516	17.5929
sp|O00743-3|PPP6_HUMAN	PPP6C	Isoform 3 of Serine/threonine-protein phosphatase 6 catalytic subunit OS=Homo sapiens OX=9606 GN=PPP6C	0.614012	17.6211	0.0414777	0.417761	18.2351	0.244863	18.0389	0.0240643	18.216	-0.0191559	0.914496	0.177095	0.426264	17.7393	17.5028	18.3724	18.1679	18.1651	18.0141	18.0637	17.988	18.3694	18.2904
sp|O00750|P3C2B_HUMAN	PIK3C2B	Phosphatidylinositol 4-phosphate 3-kinase C2 domain-containing subunit beta OS=Homo sapiens OX=9606 GN=PIK3C2B PE=1 SV=2	0.0580776	13.6904	0.374945	-0.0888581	13.7485	0.174818	13.6015	0.00874046	13.4275	-0.320999	0.0234027	-0.174064	0.167505	13.6794	13.7014	13.699	13.8183	13.7281	13.6134	13.5896	13.4053	13.3466	13.5305
sp|O00762|UBE2C_HUMAN	UBE2C	Ubiquitin-conjugating enzyme E2 C OS=Homo sapiens OX=9606 GN=UBE2C PE=1 SV=1	0.0259562	16.8746	0.857807	0.10064	16.9006	0.702154	16.9753	0.8157	16.8936	-0.00701427	0.944942	-0.0816976	0.536648	17.013	16.7363	16.9621	16.8606	16.8792	16.9996	16.951	16.7671	16.9069	17.0068
sp|O00763|ACACB_HUMAN	ACACB	Acetyl-CoA carboxylase 2 OS=Homo sapiens OX=9606 GN=ACACB PE=1 SV=3	-0.0547383	20.5911	0.577685	-0.795483	20.5364	0.133925	19.7956	0.00821028	19.9001	-0.636276	0.0430511	0.104469	0.729186	20.5891	20.5932	20.4353	20.6342	20.5396	19.7155	19.8758	20.2004	19.8368	19.6631
sp|O00764|PDXK_HUMAN	PDXK	Pyridoxal kinase OS=Homo sapiens OX=9606 GN=PDXK PE=1 SV=1	0.371678	12.8031	0.152773	0.132351	13.1748	0.522839	12.9355	0.0394305	13.3702	0.195424	0.322145	0.434751	0.105559	12.8248	12.7815	13.1755	12.963	13.3859	13.0394	12.8316	13.213	13.4846	13.4131
sp|O00767|ACOD_HUMAN	SCD	Acyl-CoA desaturase OS=Homo sapiens OX=9606 GN=SCD PE=1 SV=2	-0.0887627	18.1137	0.379276	-0.647298	18.0249	0.152235	17.4664	0.000524833	17.3864	-0.638469	0.00434704	-0.0799334	0.451914	18.1962	18.0312	18.0805	17.9774	18.0168	17.5022	17.4305	17.2991	17.3805	17.4797
sp|O14495|PLPP3_HUMAN	PLPP3	Phospholipid phosphatase 3 OS=Homo sapiens OX=9606 GN=PLPP3 PE=1 SV=1	-0.25577	16.4899	0.171492	0.463813	16.2341	0.208665	16.9537	0.00448707	16.7617	0.52761	0.019773	-0.191972	0.228953	16.3988	16.581	16.3059	16.0867	16.3098	17.0107	16.8968	16.6763	16.7145	16.8945
sp|O14497|ARI1A_HUMAN	ARID1A	AT-rich interactive domain-containing protein 1A OS=Homo sapiens OX=9606 GN=ARID1A PE=1 SV=3	-0.24516	18.1331	0.122146	0.2045	17.888	0.40538	18.3376	0.00791312	18.2213	0.333267	0.0123064	-0.116393	0.215721	18.0197	18.2466	17.8353	17.9026	17.926	18.3352	18.3401	18.2482	18.2794	18.1361
sp|O14503|BHE40_HUMAN	BHLHE40	Class E basic helix-loop-helix protein 40 OS=Homo sapiens OX=9606 GN=BHLHE40 PE=1 SV=1	-0.480858	16.318	0.0304793	0.21255	15.8371	0.31727	16.5305	0.00243924	16.2011	0.364012	0.0273766	-0.329396	0.0897131	16.2332	16.4027	15.7682	15.8388	15.9044	16.5248	16.5363	16.3034	16.2299	16.0702
sp|O14524|NEMP1_HUMAN	NEMP1	Nuclear envelope integral membrane protein 1 OS=Homo sapiens OX=9606 GN=NEMP1 PE=1 SV=2	-0.442311	13.5761	0.0945614	-0.267672	13.1338	0.171545	13.3084	0.0378561	13.0911	-0.0427026	0.80391	-0.217341	0.192823	13.5295	13.6226	12.9204	13.227	13.2538	13.299	13.3178	13.201	12.9477	13.1245
sp|O14530|TXND9_HUMAN	TXNDC9	Thioredoxin domain-containing protein 9 OS=Homo sapiens OX=9606 GN=TXNDC9 PE=1 SV=2	-0.0401075	14.1046	0.852271	0.00153005	14.0645	0.99685	14.1061	0.83577	14.18	0.115564	0.480206	0.0739267	0.634042	14.2438	13.9653	14.249	14.0339	13.9105	14.1701	14.0421	14.0919	14.1153	14.3329
sp|O14545|TRAD1_HUMAN	TRAFD1	TRAF-type zinc finger domain-containing protein 1 OS=Homo sapiens OX=9606 GN=TRAFD1 PE=1 SV=1	-0.0199381	16.9144	0.817731	-0.0248997	16.8945	0.636782	16.8895	0.92561	16.8795	-0.0149421	0.834489	-0.00998047	0.825819	16.9351	16.8937	16.9904	16.8666	16.8263	16.8706	16.9084	16.8513	16.9225	16.8648
sp|O14562|UBFD1_HUMAN	UBFD1	Ubiquitin domain-containing protein UBFD1 OS=Homo sapiens OX=9606 GN=UBFD1 PE=1 SV=2	0.23837	19.4391	0.168364	0.000836768	19.6775	0.997058	19.4399	0.0217354	19.736	0.0585643	0.495436	0.296098	0.0128928	19.5289	19.3493	19.7438	19.5465	19.742	19.4317	19.4482	19.7438	19.7383	19.726
sp|O14578-4|CTRO_HUMAN	CIT	Isoform 4 of Citron Rho-interacting kinase OS=Homo sapiens OX=9606 GN=CIT	-0.198778	16.3477	0.0535223	-0.0468468	16.1489	0.715768	16.3008	0.0719342	16.2706	0.121745	0.121199	-0.0301859	0.761914	16.2973	16.3981	16.1834	16.1537	16.1096	16.2536	16.3481	16.3244	16.3101	16.1775
sp|O14579|COPE_HUMAN	COPE	Coatomer subunit epsilon OS=Homo sapiens OX=9606 GN=COPE PE=1 SV=3	0.12719	19.6283	0.203811	-0.32374	19.7555	0.202753	19.3045	0.0125814	19.4918	-0.263686	0.0587561	0.187244	0.236782	19.688	19.5686	19.8162	19.7601	19.6901	19.3461	19.263	19.3551	19.5281	19.5922
sp|O14617-5|AP3D1_HUMAN	AP3D1	Isoform 5 of AP-3 complex subunit delta-1 OS=Homo sapiens OX=9606 GN=AP3D1	0.258711	18.5347	0.222752	-0.0227289	18.7934	0.866018	18.512	0.0908369	18.8083	0.0149039	0.925426	0.296344	0.100702	18.467	18.6024	18.957	18.6097	18.8136	18.4926	18.5313	18.6882	18.8218	18.915
sp|O14618|CCS_HUMAN	CCS	Copper chaperone for superoxide dismutase OS=Homo sapiens OX=9606 GN=CCS PE=1 SV=1	0.599339	17.2263	0.012858	0.0636141	17.8256	0.406942	17.2899	0.000130073	17.979	0.153421	0.0574305	0.689146	0.0192602	17.2424	17.2101	17.7844	17.7882	17.9043	17.3215	17.2583	17.9357	18.017	17.9843
sp|O14639|ABLM1_HUMAN	ABLIM1	Actin-binding LIM protein 1 OS=Homo sapiens OX=9606 GN=ABLIM1 PE=1 SV=3	-0.350928	20.3448	0.0564919	0.25817	19.9939	0.212655	20.603	0.00090736	20.6072	0.613367	0.00586563	0.00426844	0.954947	20.2846	20.405	20.0852	19.8928	20.0035	20.6141	20.5918	20.5536	20.5879	20.6802
sp|O14640|DVL1_HUMAN	DVL1	Segment polarity protein dishevelled homolog DVL-1 OS=Homo sapiens OX=9606 GN=DVL1 PE=1 SV=2	-0.0416561	18.3092	0.542077	0.0738933	18.2675	0.422158	18.3831	0.014433	18.5366	0.269045	0.026153	0.153496	0.168611	18.2707	18.3476	18.3315	18.2213	18.2498	18.3628	18.4034	18.4475	18.5552	18.607
sp|O14641|DVL2_HUMAN	DVL2	Segment polarity protein dishevelled homolog DVL-2 OS=Homo sapiens OX=9606 GN=DVL2 PE=1 SV=1	0.228187	18.658	0.167147	0.212225	18.8862	0.233794	18.8703	0.00741453	19.2062	0.320032	0.0486608	0.335993	0.0582136	18.6991	18.6169	18.9891	18.738	18.9315	18.9118	18.8287	19.1248	19.2066	19.2873
sp|O14646|CHD1_HUMAN	CHD1	Chromodomain-helicase-DNA-binding protein 1 OS=Homo sapiens OX=9606 GN=CHD1 PE=1 SV=2	-0.910289	15.0118	0.0181495	-0.0866636	14.1015	0.706166	14.9251	0.00515706	14.4187	0.31719	0.1461	-0.506435	0.141635	14.9617	15.0619	13.9949	14.2497	14.0598	14.8124	15.0378	14.5944	14.4865	14.175
sp|O14647|CHD2_HUMAN	CHD2	Chromodomain-helicase-DNA-binding protein 2 OS=Homo sapiens OX=9606 GN=CHD2 PE=1 SV=2	-0.899379	14.6845	0.0181495	0.0732461	13.7851	0.722448	14.7578	0.000664452	14.1643	0.37914	0.0272886	-0.593485	0.03869	14.5929	14.7761	13.8925	13.6809	13.782	14.6951	14.8204	14.1405	14.2696	14.0827
sp|O14653-2|GOSR2_HUMAN	GOSR2	Isoform B of Golgi SNAP receptor complex member 2 OS=Homo sapiens OX=9606 GN=GOSR2	0.0544552	13.7586	0.758731	-0.038791	13.8131	0.922051	13.7198	0.930587	13.747	-0.0661186	0.666813	0.0271276	0.911246	13.6741	13.8432	13.9526	13.6397	13.847	13.9	13.5396	13.7222	13.6337	13.8849
sp|O14662-2|STX16_HUMAN	STX16	Isoform A of Syntaxin-16 OS=Homo sapiens OX=9606 GN=STX16	0.0838953	17.2414	0.572279	-0.0487093	17.3252	0.849563	17.1926	0.164001	17.0526	-0.272631	0.0773925	-0.140026	0.392697	17.1078	17.3749	17.303	17.4024	17.2703	17.2062	17.1791	16.9964	16.9425	17.2189
sp|O14672|ADA10_HUMAN	ADAM10	Disintegrin and metalloproteinase domain-containing protein 10 OS=Homo sapiens OX=9606 GN=ADAM10 PE=1 SV=1	0.238432	17.1145	0.0810019	-0.193331	17.3529	0.296965	16.9211	0.00102323	16.7629	-0.590036	0.0045143	-0.158273	0.142708	17.124	17.105	17.2449	17.3989	17.4149	16.9919	16.8504	16.7974	16.7398	16.7515
sp|O14684|PTGES_HUMAN	PTGES	Prostaglandin E synthase OS=Homo sapiens OX=9606 GN=PTGES PE=1 SV=2	0.0186545	13.7826	0.911223	0.123118	13.8012	0.417615	13.9057	0.284249	13.6653	-0.135958	0.361783	-0.240422	0.143919	13.8088	13.7564	13.7847	13.9761	13.6429	13.9721	13.8393	13.5708	13.6598	13.7652
sp|O14727|APAF_HUMAN	APAF1	Apoptotic protease-activating factor 1 OS=Homo sapiens OX=9606 GN=APAF1 PE=1 SV=2	0.325075	13.7114	0.0800553	0.116856	14.0364	0.695368	13.8282	0.116034	13.8851	-0.15134	0.154295	0.0568796	0.732934	13.8322	13.5905	14.0511	13.9897	14.0685	13.7238	13.9326	13.9319	13.7509	13.9725
sp|O14730|RIOK3_HUMAN	RIOK3	Serine/threonine-protein kinase RIO3 OS=Homo sapiens OX=9606 GN=RIOK3 PE=1 SV=2	0.120805	16.961	0.3393	0.431598	17.0818	0.199652	17.3926	0.00357038	17.3728	0.291032	0.0138094	-0.0197611	0.603105	16.8689	17.053	17.1508	16.9986	17.0959	17.3687	17.4164	17.3536	17.3615	17.4033
sp|O14732|IMPA2_HUMAN	IMPA2	Inositol monophosphatase 2 OS=Homo sapiens OX=9606 GN=IMPA2 PE=1 SV=1	-0.18486	17.7655	0.420129	-0.170849	17.5806	0.569982	17.5946	0.46937	17.4742	-0.106428	0.608718	-0.120439	0.615106	17.9222	17.6088	17.7005	17.3977	17.6437	17.6053	17.584	17.2195	17.5535	17.6496
sp|O14735|CDIPT_HUMAN	CDIPT	CDP-diacylglycerol--inositol 3-phosphatidyltransferase OS=Homo sapiens OX=9606 GN=CDIPT PE=1 SV=1	0.2184	14.4225	0.504317	-0.349545	14.6409	0.119909	14.0729	0.0365032	13.9576	-0.683242	0.0592405	-0.115297	0.468702	14.4502	14.3947	14.6156	14.9803	14.3267	14.0768	14.0691	14.0104	13.7921	14.0704
sp|O14737|PDCD5_HUMAN	PDCD5	Programmed cell death protein 5 OS=Homo sapiens OX=9606 GN=PDCD5 PE=1 SV=3	0.377639	19.4728	0.116105	0.150445	19.8505	0.47366	19.6233	0.0313447	19.9596	0.109086	0.464527	0.33628	0.0971727	19.5749	19.3708	19.976	19.6817	19.8938	19.5991	19.6475	19.8512	19.9298	20.0977
sp|O14744|ANM5_HUMAN	PRMT5	Protein arginine N-methyltransferase 5 OS=Homo sapiens OX=9606 GN=PRMT5 PE=1 SV=4	0.593892	18.656	0.0214519	0.0276399	19.2499	0.873176	18.6837	0.000522084	19.1955	-0.0544564	0.331138	0.511796	0.0209875	18.7421	18.57	19.2871	19.1819	19.2807	18.6575	18.7099	19.2134	19.2253	19.1477
sp|O14745|NHRF1_HUMAN	SLC9A3R1	Na(+)/H(+) exchange regulatory cofactor NHE-RF1 OS=Homo sapiens OX=9606 GN=SLC9A3R1 PE=1 SV=4	-0.290723	17.3454	0.0198141	0.0962437	17.0547	0.128827	17.4417	0.00436955	17.2392	0.184469	0.0717939	-0.202498	0.132362	17.3545	17.3364	17.0911	17.072	17.001	17.4425	17.4409	17.1334	17.2705	17.3136
sp|O14757|CHK1_HUMAN	CHEK1	Serine/threonine-protein kinase Chk1 OS=Homo sapiens OX=9606 GN=CHEK1 PE=1 SV=2	0.0196011	17.7758	0.791538	0.175655	17.7954	0.228229	17.9515	0.0168173	17.9986	0.203152	0.0386683	0.0470975	0.508294	17.816	17.7357	17.8621	17.7351	17.7891	17.9741	17.9289	18.057	18.0048	17.934
sp|O14772|FPGT_HUMAN	FPGT	Fucose-1-phosphate guanylyltransferase OS=Homo sapiens OX=9606 GN=FPGT PE=1 SV=3	0.437588	12.246	0.110366	-0.119307	12.6836	0.729603	12.1267	0.0217882	12.4967	-0.186894	0.129669	0.37	0.0678975	12.4323	12.0597	12.6542	12.6143	12.7823	12.1232	12.1303	12.438	12.4275	12.6246
sp|O14773|TPP1_HUMAN	TPP1	Tripeptidyl-peptidase 1 OS=Homo sapiens OX=9606 GN=TPP1 PE=1 SV=2	1.23862	12.0089	0.0224848	-0.672904	13.2475	0.101109	11.336	0.000345852	12.175	-1.07256	0.00956412	0.838964	0.0282358	12.0152	12.0027	12.9888	13.3589	13.3949	11.3286	11.3434	12.3108	12.0704	12.1437
sp|O14776|TCRG1_HUMAN	TCERG1	Transcription elongation regulator 1 OS=Homo sapiens OX=9606 GN=TCERG1 PE=1 SV=2	-0.678241	20.0686	0.0140307	-0.133346	19.3904	0.418109	19.9353	0.000752944	19.6887	0.298311	0.0182993	-0.246584	0.0872104	20.1355	20.0017	19.3294	19.4152	19.4264	19.9744	19.8961	19.7089	19.7547	19.6025
sp|O14777|NDC80_HUMAN	NDC80	Kinetochore protein NDC80 homolog OS=Homo sapiens OX=9606 GN=NDC80 PE=1 SV=1	0.0219762	18.5962	0.84056	0.237918	18.6181	0.301209	18.8341	0.0113973	18.924	0.305882	0.0189627	0.0899401	0.282633	18.6635	18.5288	18.6967	18.5202	18.6374	18.8928	18.7754	18.8857	18.9653	18.9211
sp|O14782|KIF3C_HUMAN	KIF3C	Kinesin-like protein KIF3C OS=Homo sapiens OX=9606 GN=KIF3C PE=1 SV=3	0.0850794	15.5362	0.510364	0.0842518	15.6213	0.645389	15.6205	0.299705	15.7495	0.1282	0.316031	0.129028	0.405596	15.5758	15.4967	15.7623	15.5708	15.5308	15.7098	15.5312	15.6251	15.8058	15.8177
sp|O14786|NRP1_HUMAN	NRP1	Neuropilin-1 OS=Homo sapiens OX=9606 GN=NRP1 PE=1 SV=3	0.291558	14.174	0.0368299	0.625831	14.4656	0.185604	14.7999	0.00132104	14.8407	0.375051	0.00565579	0.0407786	0.750252	14.1398	14.2082	14.5168	14.3913	14.4887	14.9186	14.6812	14.8216	14.8331	14.8673
sp|O14787|TNPO2_HUMAN	TNPO2	Transportin-2 OS=Homo sapiens OX=9606 GN=TNPO2 PE=1 SV=3	0.347537	15.786	0.0483591	-0.0370984	16.1336	0.854264	15.7489	0.00568319	16.083	-0.0505761	0.400186	0.334059	0.0521598	15.6873	15.8847	16.1691	16.119	16.1127	15.7086	15.7893	16.1663	16.0369	16.0457
sp|O14795-2|UN13B_HUMAN	UNC13B	Isoform 2 of Protein unc-13 homolog B OS=Homo sapiens OX=9606 GN=UNC13B	0.0537751	16.8245	0.724637	0.140378	16.8783	0.639044	16.9649	0.659107	16.8937	0.0154722	0.833562	-0.0711311	0.518134	16.6736	16.9753	16.883	16.9139	16.8379	16.9133	17.0164	16.9954	16.8388	16.847
sp|O14802|RPC1_HUMAN	POLR3A	DNA-directed RNA polymerase III subunit RPC1 OS=Homo sapiens OX=9606 GN=POLR3A PE=1 SV=2	-0.333219	18.5749	0.0123535	-0.0415888	18.2417	0.250085	18.5333	0.00448707	18.594	0.352291	0.0186477	0.0606603	0.59155	18.5708	18.579	18.2123	18.2288	18.284	18.545	18.5216	18.6956	18.6021	18.4842
sp|O14817|TSN4_HUMAN	TSPAN4	Tetraspanin-4 OS=Homo sapiens OX=9606 GN=TSPAN4 PE=1 SV=1	0.147626	12.4819	0.441315	0.175013	12.6295	0.429374	12.6569	0.236328	12.4234	-0.206134	0.200219	-0.233521	0.150494	12.4898	12.474	12.4166	12.7775	12.6944	12.7621	12.5517	12.3626	12.4596	12.448
sp|O14818|PSA7_HUMAN	PSMA7	Proteasome subunit alpha type-7 OS=Homo sapiens OX=9606 GN=PSMA7 PE=1 SV=1	0.239391	18.6859	0.109254	0.0255048	18.9253	0.88776	18.7114	0.0367973	18.7421	-0.183232	0.0382304	0.0306551	0.553947	18.7781	18.5938	18.8868	18.9988	18.8904	18.7179	18.705	18.7438	18.6934	18.7891
sp|O14828-2|SCAM3_HUMAN	SCAMP3	Isoform 2 of Secretory carrier-associated membrane protein 3 OS=Homo sapiens OX=9606 GN=SCAMP3	0.78709	14.3371	0.0167051	-0.357714	15.1242	0.200372	13.9794	0.00048323	13.8736	-1.25067	0.00427334	-0.105868	0.589084	14.2579	14.4163	15.0788	15.0737	15.2201	13.9803	13.9785	13.6604	13.9761	13.9842
sp|O14828|SCAM3_HUMAN	SCAMP3	Secretory carrier-associated membrane protein 3 OS=Homo sapiens OX=9606 GN=SCAMP3 PE=1 SV=3	0.583688	18.9699	0.0303276	-0.266761	19.5536	0.414526	18.7031	0.00109853	18.765	-0.788597	0.00315522	0.0618519	0.653993	18.8535	19.0862	19.5698	19.4857	19.6051	18.8028	18.6035	18.8061	18.6679	18.821
sp|O14867|BACH1_HUMAN	BACH1	Transcription regulator protein BACH1 OS=Homo sapiens OX=9606 GN=BACH1 PE=1 SV=2	-0.180548	13.8392	0.350367	0.469915	13.6587	0.300339	14.3091	0.00420231	14.1557	0.497008	0.00302137	-0.153454	0.041908	13.6635	14.015	13.684	13.5947	13.6974	14.302	14.3163	14.1231	14.1855	14.1584
sp|O14879|IFIT3_HUMAN	IFIT3	Interferon-induced protein with tetratricopeptide repeats 3 OS=Homo sapiens OX=9606 GN=IFIT3 PE=1 SV=1	0.354546	18.0211	0.0205625	-0.488355	18.3757	0.154933	17.5328	0.000181311	17.7373	-0.63843	0.00203141	0.204471	0.0949347	18.0268	18.0155	18.4056	18.3066	18.4149	17.6051	17.4605	17.718	17.7276	17.7661
sp|O14880|MGST3_HUMAN	MGST3	Microsomal glutathione S-transferase 3 OS=Homo sapiens OX=9606 GN=MGST3 PE=1 SV=1	0.527811	17.3087	0.0559755	-0.356688	17.8365	0.30096	16.952	0.00285987	17.3595	-0.47693	0.0214332	0.40757	0.0676522	17.1756	17.4417	17.7207	17.9298	17.8588	16.9662	16.9377	17.4952	17.2619	17.3215
sp|O14893|GEMI2_HUMAN	GEMIN2	Gem-associated protein 2 OS=Homo sapiens OX=9606 GN=GEMIN2 PE=1 SV=1	-0.0176098	17.3351	0.813543	0.165422	17.3175	0.169515	17.5006	0.0311094	17.552	0.234423	0.0586889	0.0513909	0.627345	17.307	17.3633	17.3938	17.2544	17.3043	17.5063	17.4948	17.4488	17.5582	17.6489
sp|O14907|TX1B3_HUMAN	TAX1BP3	Tax1-binding protein 3 OS=Homo sapiens OX=9606 GN=TAX1BP3 PE=1 SV=2	0.425255	14.8077	0.0259127	0.23039	15.2329	0.285816	15.0381	0.01129	15.2368	0.003843	0.970229	0.198708	0.22196	14.8443	14.771	15.2673	15.1442	15.2873	14.9654	15.1108	15.1224	15.3406	15.2474
sp|O14908|GIPC1_HUMAN	GIPC1	PDZ domain-containing protein GIPC1 OS=Homo sapiens OX=9606 GN=GIPC1 PE=1 SV=2	-0.00157077	18.3778	0.992481	0.375599	18.3763	0.30674	18.7534	0.032277	18.6438	0.267514	0.0481193	-0.109656	0.221466	18.5196	18.236	18.4378	18.2492	18.4418	18.7253	18.7816	18.5676	18.672	18.6917
sp|O14920|IKKB_HUMAN	IKBKB	Inhibitor of nuclear factor kappa-B kinase subunit beta OS=Homo sapiens OX=9606 GN=IKBKB PE=1 SV=1	0.24303	18.7816	0.0242782	-0.175387	19.0247	0.149785	18.6062	0.000326748	18.8899	-0.1348	0.0259079	0.283617	0.0217137	18.767	18.7963	19.0417	18.9742	19.058	18.5881	18.6243	18.9015	18.9037	18.8644
sp|O14924|RGS12_HUMAN	RGS12	Regulator of G-protein signaling 12 OS=Homo sapiens OX=9606 GN=RGS12 PE=1 SV=1	-0.650035	12.2893	0.141563	-0.133862	11.6393	0.801446	12.1554	0.0960506	11.9683	0.329056	0.166171	-0.187117	0.377975	12.0087	12.5699	11.4019	11.6846	11.8312	12.0988	12.2121	11.8156	12.1674	11.9219
sp|O14925|TIM23_HUMAN	TIMM23	Mitochondrial import inner membrane translocase subunit Tim23 OS=Homo sapiens OX=9606 GN=TIMM23 PE=1 SV=1	1.63879	16.9279	0.0149288	-0.720422	18.5667	0.105861	16.2075	0.00015905	16.6509	-1.91575	0.00333383	0.443461	0.0841276	16.9414	16.9144	18.4081	18.817	18.4748	16.2225	16.1924	16.6558	16.4958	16.8012
sp|O14929|HAT1_HUMAN	HAT1	Histone acetyltransferase type B catalytic subunit OS=Homo sapiens OX=9606 GN=HAT1 PE=1 SV=1	-0.327447	19.6784	0.0113891	-0.208744	19.3509	0.14003	19.4697	0.00993219	19.5611	0.210147	0.0524315	0.0914426	0.416745	19.6863	19.6705	19.3275	19.3373	19.388	19.447	19.4923	19.5588	19.6619	19.4626
sp|O14936|CSKP_HUMAN	CASK	Peripheral plasma membrane protein CASK OS=Homo sapiens OX=9606 GN=CASK PE=1 SV=3	-0.293599	17.7968	0.125556	0.35072	17.5032	0.163689	18.1475	0.0014142	18.2499	0.746653	0.00817991	0.102334	0.326129	17.7702	17.8234	17.5705	17.3344	17.6048	18.1994	18.0956	18.2192	18.1958	18.3346
sp|O14950|ML12B_HUMAN	MYL12B	Myosin regulatory light chain 12B OS=Homo sapiens OX=9606 GN=MYL12B PE=1 SV=2	0.404846	18.9227	0.0286579	0.439903	19.3276	0.179213	19.3626	0.00257961	19.5226	0.195036	0.0671285	0.159978	0.218251	19.0053	18.8402	19.2945	19.3359	19.3523	19.3737	19.3515	19.4111	19.5399	19.6168
sp|O14964|HGS_HUMAN	HGS	Hepatocyte growth factor-regulated tyrosine kinase substrate OS=Homo sapiens OX=9606 GN=HGS PE=1 SV=1	0.438157	19.8842	0.0441698	0.170633	20.3224	0.357778	20.0549	0.00278662	20.4083	0.0859439	0.309234	0.353467	0.0288383	19.8052	19.9633	20.4189	20.2285	20.3197	20.0684	20.0413	20.3656	20.3939	20.4655
sp|O14965|AURKA_HUMAN	AURKA	Aurora kinase A OS=Homo sapiens OX=9606 GN=AURKA PE=1 SV=2	-0.170776	17.1191	0.0983685	0.0411719	16.9483	0.573106	17.1603	0.0363967	17.0584	0.11009	0.159524	-0.101859	0.216521	17.1559	17.0823	16.8856	17.0167	16.9427	17.1708	17.1498	17.1333	17.0293	17.0127
sp|O14966|RAB7L_HUMAN	RAB29	Ras-related protein Rab-7L1 OS=Homo sapiens OX=9606 GN=RAB29 PE=1 SV=1	0.679105	15.5774	0.0229781	-0.21969	16.2565	0.286437	15.3577	0.00083877	15.3783	-0.878195	0.00629913	0.0205998	0.896038	15.5015	15.6532	16.3299	16.1433	16.2963	15.3751	15.3404	15.3065	15.2887	15.5397
sp|O14967|CLGN_HUMAN	CLGN	Calmegin OS=Homo sapiens OX=9606 GN=CLGN PE=1 SV=1	0.334195	16.0239	0.0382658	-0.572704	16.3581	0.193138	15.4512	0.000388126	15.732	-0.6261	0.00152328	0.280799	0.0836135	15.9415	16.1063	16.3365	16.3476	16.3901	15.5388	15.3636	15.6845	15.7591	15.7523
sp|O14972|VP26C_HUMAN	VPS26C	Vacuolar protein sorting-associated protein 26C OS=Homo sapiens OX=9606 GN=VPS26C PE=1 SV=1	0.41698	17.5873	0.0277441	-0.141326	18.0042	0.236467	17.4459	0.00112498	17.5771	-0.427087	0.0107881	0.131219	0.17209	17.5824	17.5921	18.0554	17.902	18.0553	17.4851	17.4068	17.5081	17.6248	17.5986
sp|O14974|MYPT1_HUMAN	PPP1R12A	Protein phosphatase 1 regulatory subunit 12A OS=Homo sapiens OX=9606 GN=PPP1R12A PE=1 SV=1	-0.102991	20.9283	0.121135	0.312563	20.8253	0.136353	21.2408	0.000163081	21.3803	0.554978	0.00231577	0.139425	0.0803262	20.9169	20.9397	20.881	20.784	20.8109	21.2728	21.2089	21.3511	21.3718	21.4179
sp|O14975|S27A2_HUMAN	SLC27A2	Very long-chain acyl-CoA synthetase OS=Homo sapiens OX=9606 GN=SLC27A2 PE=1 SV=2	0.644666	17.6234	0.0251657	-0.364949	18.2681	0.222144	17.2585	0.000208062	17.3595	-0.908587	0.00207752	0.101029	0.0820413	17.5313	17.7156	18.1912	18.363	18.2502	17.2606	17.2564	17.3656	17.3226	17.3904
sp|O14976|GAK_HUMAN	GAK	Cyclin-G-associated kinase OS=Homo sapiens OX=9606 GN=GAK PE=1 SV=2	0.206037	19.1396	0.0438198	-0.0488416	19.3456	0.405079	19.0907	0.00868649	19.2001	-0.145532	0.0656187	0.109347	0.175124	19.1166	19.1626	19.3977	19.2914	19.3477	19.0764	19.105	19.2678	19.1767	19.1557
sp|O14979|HNRDL_HUMAN	HNRNPDL	Heterogeneous nuclear ribonucleoprotein D-like OS=Homo sapiens OX=9606 GN=HNRNPDL PE=1 SV=3	-0.280698	19.7851	0.0302426	0.143628	19.5044	0.14003	19.9287	0.000415273	19.9125	0.408096	0.00455506	-0.0162299	0.629945	19.7721	19.7982	19.5236	19.4355	19.5542	19.9388	19.9187	19.9433	19.9115	19.8827
sp|O14980|XPO1_HUMAN	XPO1	Exportin-1 OS=Homo sapiens OX=9606 GN=XPO1 PE=1 SV=1	-0.0519982	21.3656	0.572369	0.0336813	21.3136	0.823757	21.3993	0.261155	21.4593	0.145747	0.123014	0.0600671	0.562672	21.2857	21.4455	21.3444	21.2584	21.338	21.41	21.3885	21.5655	21.378	21.4345
sp|O14981|BTAF1_HUMAN	BTAF1	TATA-binding protein-associated factor 172 OS=Homo sapiens OX=9606 GN=BTAF1 PE=1 SV=2	-0.618549	17.368	0.00419363	-0.23932	16.7494	0.173436	17.1286	0.000844094	16.8999	0.150449	0.104832	-0.22878	0.141136	17.3662	17.3697	16.7343	16.7517	16.7622	17.1715	17.0857	16.9885	16.9225	16.7885
sp|O15013|ARHGA_HUMAN	ARHGEF10	Rho guanine nucleotide exchange factor 10 OS=Homo sapiens OX=9606 GN=ARHGEF10 PE=1 SV=4	0.368482	18.7096	0.0330482	0.191921	19.0781	0.174729	18.9015	0.00109051	19.2961	0.218091	0.0495182	0.394652	0.0346105	18.7432	18.6759	19.1652	19.0046	19.0644	18.91	18.893	19.3467	19.2182	19.3235
sp|O15014|ZN609_HUMAN	ZNF609	Zinc finger protein 609 OS=Homo sapiens OX=9606 GN=ZNF609 PE=1 SV=2	-0.325508	16.113	0.159434	0.127808	15.7875	0.356073	16.2408	0.052555	16.2108	0.423329	0.0804526	-0.0299873	0.880624	16.0603	16.1657	15.8646	15.9203	15.5776	16.2131	16.2686	16.3341	16.291	16.0073
sp|O15018|PDZD2_HUMAN	PDZD2	PDZ domain-containing protein 2 OS=Homo sapiens OX=9606 GN=PDZD2 PE=1 SV=4	-0.243132	12.2958	0.0945307	-0.0879432	12.0526	0.466958	12.2078	0.0161394	11.9291	-0.123536	0.229017	-0.278724	0.0815061	12.2618	12.3297	12.0549	11.9522	12.1507	12.2571	12.1585	12.0084	11.9315	11.8474
sp|O15020|SPTN2_HUMAN	SPTBN2	Spectrin beta chain, non-erythrocytic 2 OS=Homo sapiens OX=9606 GN=SPTBN2 PE=1 SV=3	-0.0575155	19.2373	0.196784	0.205994	19.1798	0.249694	19.4433	0.000907772	19.5608	0.380939	0.00328839	0.117429	0.194307	19.207	19.2677	19.2035	19.1797	19.1563	19.4962	19.3905	19.5773	19.5973	19.5077
sp|O15027-5|SC16A_HUMAN	SEC16A	Isoform 5 of Protein transport protein Sec16A OS=Homo sapiens OX=9606 GN=SEC16A	0.0692982	20.2646	0.716541	0.0101209	20.3339	0.970444	20.2747	0.872771	20.3301	-0.00371601	0.973748	0.0554612	0.292755	20.1298	20.3994	20.4579	20.3622	20.1815	20.2824	20.267	20.3705	20.3371	20.2828
sp|O15031|PLXB2_HUMAN	PLXNB2	Plexin-B2 OS=Homo sapiens OX=9606 GN=PLXNB2 PE=1 SV=3	-0.20013	19.5724	0.0919188	0.088986	19.3723	0.502307	19.6614	0.00485142	19.7601	0.387785	0.0102111	0.0986697	0.295048	19.6005	19.5443	19.3391	19.3139	19.4638	19.7228	19.6	19.7396	19.7215	19.8191
sp|O15033|AREL1_HUMAN	AREL1	Apoptosis-resistant E3 ubiquitin protein ligase 1 OS=Homo sapiens OX=9606 GN=AREL1 PE=1 SV=3	0.270969	14.0761	0.105891	-0.0956225	14.3471	0.676308	13.9805	0.017511	14.2373	-0.109806	0.110863	0.256786	0.061891	13.9634	14.1889	14.3656	14.3882	14.2874	13.9344	14.0266	14.2857	14.2503	14.1758
sp|O15037|KHNYN_HUMAN	KHNYN	Protein KHNYN OS=Homo sapiens OX=9606 GN=KHNYN PE=1 SV=3	0.110919	17.1063	0.226573	-0.227423	17.2172	0.192354	16.8789	0.0328896	16.9913	-0.225916	0.0919755	0.112427	0.428427	17.1535	17.0591	17.1727	17.2931	17.1859	16.8759	16.8818	17.1245	16.9834	16.8659
sp|O15040|TCPR2_HUMAN	TECPR2	Tectonin beta-propeller repeat-containing protein 2 OS=Homo sapiens OX=9606 GN=TECPR2 PE=1 SV=4	0.579497	15.0432	0.0226521	-0.343201	15.6227	0.147294	14.7	0.000219771	14.8631	-0.759602	0.00349544	0.163095	0.071962	15.0102	15.0762	15.5433	15.5891	15.7357	14.729	14.671	14.8248	14.8565	14.9079
sp|O15042|SR140_HUMAN	U2SURP	U2 snRNP-associated SURP motif-containing protein OS=Homo sapiens OX=9606 GN=U2SURP PE=1 SV=2	-0.617418	19.063	0.0113891	0.106007	18.4455	0.452405	19.169	0.000198751	18.8388	0.39331	0.0032485	-0.330114	0.0374474	19.0225	19.1034	18.4829	18.3931	18.4605	19.2249	19.113	18.8413	18.8641	18.8111
sp|O15047|SET1A_HUMAN	SETD1A	Histone-lysine N-methyltransferase SETD1A OS=Homo sapiens OX=9606 GN=SETD1A PE=1 SV=3	-0.698384	17.4544	0.0326209	0.054743	16.756	0.853741	17.5091	0.00279129	17.0916	0.335618	0.026539	-0.417509	0.058195	17.2998	17.6089	16.7541	16.8153	16.6986	17.5348	17.4834	17.1774	17.1303	16.967
sp|O15054-1|KDM6B_HUMAN	KDM6B	Isoform 1 of Lysine-specific demethylase 6B OS=Homo sapiens OX=9606 GN=KDM6B	-0.857916	13.6175	0.119081	-0.0399408	12.7596	0.959733	13.5776	0.0417435	12.9394	0.179732	0.391103	-0.638243	0.0916839	13.2202	14.0149	12.796	12.8844	12.5985	13.6168	13.5384	13.1534	12.9703	12.6944
sp|O15056|SYNJ2_HUMAN	SYNJ2	Synaptojanin-2 OS=Homo sapiens OX=9606 GN=SYNJ2 PE=1 SV=3	-0.0739364	17.5937	0.317759	0.149477	17.5198	0.389617	17.7432	0.00241022	17.9099	0.390106	0.00445243	0.166693	0.1253	17.5484	17.639	17.5771	17.5088	17.4733	17.8075	17.6789	17.8959	17.881	17.9526
sp|O15061|SYNEM_HUMAN	SYNM	Synemin OS=Homo sapiens OX=9606 GN=SYNM PE=1 SV=2	-0.417929	17.8003	0.0369443	-0.228831	17.3823	0.330775	17.5714	0.00477613	17.4408	0.0584346	0.245916	-0.130663	0.0868833	17.7045	17.896	17.4317	17.3385	17.3768	17.5892	17.5537	17.4892	17.4092	17.4239
sp|O15067|PUR4_HUMAN	PFAS	Phosphoribosylformylglycinamidine synthase OS=Homo sapiens OX=9606 GN=PFAS PE=1 SV=4	0.473674	17.2551	0.0276862	0.0771998	17.7288	0.669734	17.3323	0.000817935	17.7897	0.0609169	0.189653	0.457391	0.0224467	17.1671	17.3431	17.7839	17.7101	17.6923	17.2931	17.3715	17.7906	17.8176	17.7608
sp|O15075|DCLK1_HUMAN	DCLK1	Serine/threonine-protein kinase DCLK1 OS=Homo sapiens OX=9606 GN=DCLK1 PE=1 SV=2	0.0655023	13.3603	0.676614	0.643782	13.4258	0.128827	14.0041	0.000963274	14.1421	0.716291	0.00882514	0.138011	0.157327	13.3789	13.3417	13.5419	13.2441	13.4913	13.9468	14.0613	14.1478	14.1821	14.0963
sp|O15078|CE290_HUMAN	CEP290	Centrosomal protein of 290 kDa OS=Homo sapiens OX=9606 GN=CEP290 PE=1 SV=2	-0.128059	14.4726	0.339235	0.0113017	14.3446	0.906934	14.4839	0.0789622	14.6312	0.2866	0.0727212	0.14724	0.282633	14.4942	14.4511	14.4477	14.205	14.3811	14.529	14.4389	14.7474	14.6098	14.5364
sp|O15084-4|ANR28_HUMAN	ANKRD28	Isoform 4 of Serine/threonine-protein phosphatase 6 regulatory ankyrin repeat subunit A OS=Homo sapiens OX=9606 GN=ANKRD28	0.154907	16.6192	0.271654	0.177723	16.7741	0.497909	16.7969	0.0291052	17.0488	0.274698	0.0440471	0.251882	0.157428	16.5637	16.6746	16.8581	16.6407	16.8234	16.6761	16.9176	17.0231	17.0161	17.107
sp|O15084|ANR28_HUMAN	ANKRD28	Serine/threonine-protein phosphatase 6 regulatory ankyrin repeat subunit A OS=Homo sapiens OX=9606 GN=ANKRD28 PE=1 SV=5	0.168826	13.0704	0.559835	0.241094	13.2392	0.636963	13.3115	0.429865	13.3595	0.120267	0.304325	0.0479999	0.659544	12.8006	13.3402	13.1109	13.3259	13.2807	13.3438	13.2791	13.2565	13.4518	13.3701
sp|O15085-2|ARHGB_HUMAN	ARHGEF11	Isoform 2 of Rho guanine nucleotide exchange factor 11 OS=Homo sapiens OX=9606 GN=ARHGEF11	0.0499145	14.1833	0.346429	0.24785	14.2332	0.152018	14.4311	0.0984021	14.2783	0.0451137	0.657638	-0.152822	0.309898	14.1498	14.2167	14.2119	14.2769	14.2107	14.438	14.4242	14.3075	14.1366	14.3908
sp|O15111|IKKA_HUMAN	CHUK	Inhibitor of nuclear factor kappa-B kinase subunit alpha OS=Homo sapiens OX=9606 GN=CHUK PE=1 SV=2	0.336159	17.4156	0.0128153	0.104497	17.7518	0.285443	17.5201	0.000483887	17.8481	0.0963735	0.086372	0.328035	0.0358359	17.4025	17.4288	17.7935	17.7248	17.737	17.5545	17.4857	17.8152	17.8264	17.9029
sp|O15116|LSM1_HUMAN	LSM1	U6 snRNA-associated Sm-like protein LSm1 OS=Homo sapiens OX=9606 GN=LSM1 PE=1 SV=1	0.286015	15.9699	0.141693	0.0769402	16.2559	0.654993	16.0469	0.0230373	16.3746	0.118645	0.312653	0.32772	0.0522668	16.0467	15.8931	16.3525	16.0999	16.3154	15.997	16.0967	16.3071	16.4353	16.3813
sp|O15118|NPC1_HUMAN	NPC1	NPC intracellular cholesterol transporter 1 OS=Homo sapiens OX=9606 GN=NPC1 PE=1 SV=2	0.690635	17.7458	0.0252352	-0.48213	18.4364	0.14933	17.2636	0.000163081	17.278	-1.15841	0.00251705	0.0143602	0.809177	17.6829	17.8086	18.5706	18.3354	18.4031	17.254	17.2732	17.3243	17.218	17.2917
sp|O15121|DEGS1_HUMAN	DEGS1	Sphingolipid delta(4)-desaturase DES1 OS=Homo sapiens OX=9606 GN=DEGS1 PE=1 SV=1	0.220806	17.8795	0.0821137	-0.474841	18.1003	0.154933	17.4047	0.000516146	17.6175	-0.482845	0.00502145	0.212802	0.0735956	17.828	17.9311	18.1618	18.1173	18.0219	17.3562	17.4532	17.6503	17.564	17.6382
sp|O15126|SCAM1_HUMAN	SCAMP1	Secretory carrier-associated membrane protein 1 OS=Homo sapiens OX=9606 GN=SCAMP1 PE=1 SV=2	0.469466	15.8407	0.067708	-0.243496	16.3102	0.348936	15.5972	0.00110137	15.4917	-0.81843	0.00462045	-0.105468	0.162568	15.7317	15.9497	16.2375	16.2351	16.4579	15.6139	15.5805	15.5506	15.4458	15.4787
sp|O15127|SCAM2_HUMAN	SCAMP2	Secretory carrier-associated membrane protein 2 OS=Homo sapiens OX=9606 GN=SCAMP2 PE=1 SV=2	0.0666879	14.4351	0.331283	-0.217414	14.5018	0.332905	14.2177	0.000425877	13.7353	-0.766565	0.0025115	-0.482462	0.0462314	14.4811	14.3892	14.4821	14.5541	14.4692	14.2992	14.1363	13.7014	13.685	13.8193
sp|O15143|ARC1B_HUMAN	ARPC1B	Actin-related protein 2/3 complex subunit 1B OS=Homo sapiens OX=9606 GN=ARPC1B PE=1 SV=3	0.497315	16.9344	0.0101073	0.124589	17.4317	0.162369	17.059	0.000429685	17.1062	-0.325496	0.00816297	0.0472295	0.472359	16.9141	16.9547	17.3934	17.4707	17.4311	17.062	17.056	17.1612	17.0414	17.116
sp|O15144|ARPC2_HUMAN	ARPC2	Actin-related protein 2/3 complex subunit 2 OS=Homo sapiens OX=9606 GN=ARPC2 PE=1 SV=1	0.73811	16.893	0.0193243	0.228252	17.6311	0.332929	17.1212	0.000566549	17.656	0.024868	0.739	0.534726	0.0259757	16.9866	16.7993	17.5739	17.7163	17.6031	17.1509	17.0916	17.636	17.6038	17.7281
sp|O15145|ARPC3_HUMAN	ARPC3	Actin-related protein 2/3 complex subunit 3 OS=Homo sapiens OX=9606 GN=ARPC3 PE=1 SV=3	0.570713	17.4788	0.0328739	0.347824	18.0495	0.255803	17.8267	0.00150037	18.2388	0.189262	0.0777248	0.412151	0.0371867	17.5819	17.3757	18.1439	17.9695	18.0352	17.7952	17.8582	18.1994	18.1973	18.3197
sp|O15155|BET1_HUMAN	BET1	BET1 homolog OS=Homo sapiens OX=9606 GN=BET1 PE=1 SV=1	0.163884	17.8962	0.0365785	-0.450837	18.0601	0.110314	17.4453	0.000396498	17.3927	-0.667311	0.00452996	-0.0525895	0.641682	17.8828	17.9096	18.1012	18.0228	18.0562	17.4683	17.4223	17.384	17.2927	17.5016
sp|O15156-2|ZBT7B_HUMAN	ZBTB7B	Isoform 2 of Zinc finger and BTB domain-containing protein 7B OS=Homo sapiens OX=9606 GN=ZBTB7B	-0.823575	17.5006	0.0113907	-0.0947397	16.6771	0.481625	17.4059	0.00027439	17.0773	0.400264	0.0082681	-0.328571	0.0439981	17.5486	17.4527	16.7537	16.6643	16.6132	17.4536	17.3582	17.0422	17.1391	17.0507
sp|O15160|RPAC1_HUMAN	POLR1C	DNA-directed RNA polymerases I and III subunit RPAC1 OS=Homo sapiens OX=9606 GN=POLR1C PE=1 SV=1	0.0274913	18.0741	0.813077	-0.0346676	18.1016	0.887556	18.0394	0.0763545	18.2663	0.164663	0.0234027	0.226822	0.0717707	18.1911	17.9571	18.1223	18.0884	18.0942	18.084	17.9949	18.2036	18.3057	18.2895
sp|O15162|PLS1_HUMAN	PLSCR1	Phospholipid scramblase 1 OS=Homo sapiens OX=9606 GN=PLSCR1 PE=1 SV=1	-0.0452712	17.4184	0.714236	-0.130588	17.3731	0.27964	17.2878	0.260066	17.5079	0.134841	0.331496	0.220158	0.199602	17.3845	17.4522	17.4181	17.2356	17.4656	17.3175	17.258	17.482	17.3911	17.6507
sp|O15164|TIF1A_HUMAN	TRIM24	Transcription intermediary factor 1-alpha OS=Homo sapiens OX=9606 GN=TRIM24 PE=1 SV=3	-0.833811	14.7718	0.0326209	0.0345298	13.938	0.93786	14.8063	0.00377317	14.4811	0.543135	0.00944545	-0.325206	0.139455	14.5945	14.9491	13.9709	14.0032	13.8399	14.9295	14.6831	14.5872	14.4012	14.455
sp|O15173-2|PGRC2_HUMAN	PGRMC2	Isoform 2 of Membrane-associated progesterone receptor component 2 OS=Homo sapiens OX=9606 GN=PGRMC2	0.563004	19.1752	0.02363	-0.378334	19.7382	0.152235	18.7969	0.000631893	19.0475	-0.690743	0.00799164	0.250595	0.139184	19.1757	19.1748	19.778	19.8186	19.6181	18.8497	18.7441	19.137	18.9278	19.0777
sp|O15212|PFD6_HUMAN	PFDN6	Prefoldin subunit 6 OS=Homo sapiens OX=9606 GN=PFDN6 PE=1 SV=1	0.238247	19.09	0.175022	0.0274532	19.3282	0.896962	19.1174	0.0641273	19.3246	-0.00365481	0.968127	0.207139	0.0652682	19.196	18.984	19.3839	19.2092	19.3916	19.0955	19.1394	19.2696	19.3219	19.3822
sp|O15226-2|NKRF_HUMAN	NKRF	Isoform 2 of NF-kappa-B-repressing factor OS=Homo sapiens OX=9606 GN=NKRF	-0.674855	21.1953	0.00891474	0.169277	20.5205	0.291541	21.3646	0.000130073	20.9575	0.437073	0.00332681	-0.407059	0.0340243	21.1503	21.2404	20.4942	20.5339	20.5333	21.4059	21.3233	20.9994	20.9799	20.8933
sp|O15231-3|ZN185_HUMAN	ZNF185	Isoform 3 of Zinc finger protein 185 OS=Homo sapiens OX=9606 GN=ZNF185	-0.0176203	17.805	0.825729	1.0561	17.7874	0.128206	18.8611	0.00011864	18.7883	1.00088	0.00180915	-0.0728418	0.516828	17.8173	17.7928	17.7083	17.87	17.7839	18.9558	18.7665	18.8218	18.8039	18.7392
sp|O15234|CASC3_HUMAN	CASC3	Protein CASC3 OS=Homo sapiens OX=9606 GN=CASC3 PE=1 SV=2	-0.131288	16.5563	0.288408	0.135815	16.425	0.370498	16.6921	0.00451259	16.8816	0.456567	0.0114767	0.189463	0.0971727	16.5204	16.5922	16.534	16.3161	16.4249	16.748	16.6362	16.8402	16.8739	16.9307
sp|O15254|ACOX3_HUMAN	ACOX3	Peroxisomal acyl-coenzyme A oxidase 3 OS=Homo sapiens OX=9606 GN=ACOX3 PE=1 SV=2	-0.184464	15.6597	0.324462	-0.268875	15.4753	0.356073	15.3909	0.00975149	15.0191	-0.456203	0.0276653	-0.371792	0.0766058	15.5355	15.784	15.3364	15.5792	15.5102	15.3746	15.4072	15.1379	14.899	15.0203
sp|O15269|SPTC1_HUMAN	SPTLC1	Serine palmitoyltransferase 1 OS=Homo sapiens OX=9606 GN=SPTLC1 PE=1 SV=1	0.306469	18.08	0.0318772	0.1088	18.3864	0.394874	18.1888	0.00647843	18.3268	-0.0596283	0.303799	0.138041	0.12593	18.0391	18.1208	18.4325	18.4061	18.3207	18.2305	18.147	18.3797	18.3018	18.299
sp|O15270|SPTC2_HUMAN	SPTLC2	Serine palmitoyltransferase 2 OS=Homo sapiens OX=9606 GN=SPTLC2 PE=1 SV=1	0.414371	18.4257	0.0300082	0.0207689	18.8401	0.871571	18.4465	0.0124973	18.6717	-0.168429	0.170739	0.225173	0.187552	18.3623	18.4891	18.8137	18.9167	18.7899	18.4259	18.4671	18.8125	18.6482	18.5544
sp|O15294|OGT1_HUMAN	OGT	UDP-N-acetylglucosamine--peptide N-acetylglucosaminyltransferase 110 kDa subunit OS=Homo sapiens OX=9606 GN=OGT PE=1 SV=3	-0.293563	19.6669	0.0234807	0.0957033	19.3734	0.385813	19.7626	0.00224854	19.4959	0.122572	0.0909594	-0.266695	0.0613269	19.7167	19.6171	19.3908	19.3473	19.382	19.763	19.7622	19.5474	19.5305	19.4099
sp|O15304|SIVA_HUMAN	SIVA1	Apoptosis regulatory protein Siva OS=Homo sapiens OX=9606 GN=SIVA1 PE=1 SV=2	-0.48516	16.6784	0.0235266	0.124048	16.1933	0.44493	16.8025	0.00145045	16.3184	0.125109	0.183279	-0.4841	0.043078	16.6048	16.7521	16.1894	16.1417	16.2486	16.7748	16.8301	16.203	16.3718	16.3803
sp|O15305|PMM2_HUMAN	PMM2	Phosphomannomutase 2 OS=Homo sapiens OX=9606 GN=PMM2 PE=1 SV=1	0.548646	19.4622	0.0770895	-0.0428772	20.0108	0.887556	19.4193	0.0054532	20.0368	0.026045	0.832313	0.617568	0.0232866	19.6104	19.3139	20.1021	19.8376	20.0927	19.3745	19.4641	20.0992	19.9911	20.0202
sp|O15327|INP4B_HUMAN	INPP4B	Inositol polyphosphate 4-phosphatase type II OS=Homo sapiens OX=9606 GN=INPP4B PE=1 SV=4	0.503709	15.9213	0.0417894	0.889703	16.425	0.149112	16.811	0.000198751	17.209	0.783958	0.00251705	0.397964	0.0249234	15.8043	16.0383	16.4763	16.3406	16.4581	16.8088	16.8132	17.2569	17.1571	17.213
sp|O15344|TRI18_HUMAN	MID1	E3 ubiquitin-protein ligase Midline-1 OS=Homo sapiens OX=9606 GN=MID1 PE=1 SV=1	0.107532	16.6893	0.417155	0.479333	16.7968	0.174818	17.1686	0.00471796	17.1612	0.364419	0.0242156	-0.00738239	0.940256	16.6276	16.751	16.7989	16.6816	16.9099	17.2307	17.1065	17.1804	17.0922	17.211
sp|O15347|HMGB3_HUMAN	HMGB3	High mobility group protein B3 OS=Homo sapiens OX=9606 GN=HMGB3 PE=1 SV=4	-0.879717	19.5712	0.0681555	-0.0159139	18.6915	0.974216	19.5553	0.012337	19.2832	0.591751	0.0321529	-0.272053	0.149172	19.8192	19.3232	18.7956	18.4653	18.8135	19.5445	19.566	19.1653	19.432	19.2523
sp|O15355|PPM1G_HUMAN	PPM1G	Protein phosphatase 1G OS=Homo sapiens OX=9606 GN=PPM1G PE=1 SV=1	-0.433294	19.5304	0.0233222	-0.118501	19.0971	0.367032	19.4119	0.00918462	19.2712	0.174069	0.124775	-0.140723	0.300074	19.5825	19.4783	19.1651	19.0811	19.0451	19.3879	19.4359	19.3918	19.2557	19.166
sp|O15357|SHIP2_HUMAN	INPPL1	Phosphatidylinositol 3,4,5-trisphosphate 5-phosphatase 2 OS=Homo sapiens OX=9606 GN=INPPL1 PE=1 SV=2	0.0891582	18.3297	0.303248	0.178639	18.4189	0.179213	18.5084	0.00825231	18.6084	0.189533	0.0382094	0.100052	0.0929837	18.3635	18.296	18.4947	18.4143	18.3477	18.5119	18.5048	18.6509	18.5905	18.5839
sp|O15371|EIF3D_HUMAN	EIF3D	Eukaryotic translation initiation factor 3 subunit D OS=Homo sapiens OX=9606 GN=EIF3D PE=1 SV=1	0.153611	20.0742	0.456866	0.0715983	20.2278	0.805664	20.1458	0.0994221	20.4379	0.210082	0.143739	0.292094	0.0873393	20.2267	19.9217	20.2777	20.0739	20.3318	20.1116	20.1799	20.3347	20.5294	20.4494
sp|O15372|EIF3H_HUMAN	EIF3H	Eukaryotic translation initiation factor 3 subunit H OS=Homo sapiens OX=9606 GN=EIF3H PE=1 SV=1	0.202628	19.5717	0.170707	-0.0387634	19.7743	0.806232	19.533	0.0022444	20.0538	0.279478	0.0238944	0.520869	0.0199994	19.6519	19.4915	19.876	19.6892	19.7578	19.5608	19.5052	20.0837	20.0518	20.026
sp|O15379-2|HDAC3_HUMAN	HDAC3	Isoform 2 of Histone deacetylase 3 OS=Homo sapiens OX=9606 GN=HDAC3	-0.873995	16.6738	0.00823246	-0.108569	15.7999	0.311353	16.5653	6.32561e-05	16.1281	0.328258	0.00435544	-0.437168	0.0209875	16.6561	16.6916	15.7402	15.8285	15.8309	16.5265	16.6041	16.1175	16.1219	16.1449
sp|O15381|NVL_HUMAN	NVL	Nuclear valosin-containing protein-like OS=Homo sapiens OX=9606 GN=NVL PE=1 SV=1	-0.737249	17.9818	0.00952435	-0.0309014	17.2446	0.707423	17.9509	0.000444691	17.499	0.254421	0.0419693	-0.451927	0.0495215	17.9377	18.0259	17.2649	17.272	17.1968	17.9497	17.9521	17.6014	17.509	17.3866
sp|O15397|IPO8_HUMAN	IPO8	Importin-8 OS=Homo sapiens OX=9606 GN=IPO8 PE=1 SV=2	0.22081	17.5961	0.0596904	0.0755598	17.8169	0.226094	17.6717	0.00385579	17.8803	0.0633955	0.291275	0.208645	0.0269385	17.5942	17.598	17.787	17.7629	17.9009	17.6912	17.6521	17.9036	17.8753	17.8621
sp|O15400|STX7_HUMAN	STX7	Syntaxin-7 OS=Homo sapiens OX=9606 GN=STX7 PE=1 SV=4	0.620577	18.1059	0.0386034	-0.164434	18.7265	0.157532	17.9415	0.00432071	17.8271	-0.899394	0.0165315	-0.114384	0.624509	18.1093	18.1025	18.9071	18.5923	18.68	17.9669	17.916	17.6076	17.8272	18.0464
sp|O15417|TNC18_HUMAN	TNRC18	Trinucleotide repeat-containing gene 18 protein OS=Homo sapiens OX=9606 GN=TNRC18 PE=1 SV=3	-0.814091	16.2562	0.0208751	-0.0100676	15.4421	0.968926	16.2462	0.0011018	15.6782	0.236113	0.0688607	-0.567911	0.0420636	16.1304	16.382	15.4353	15.5067	15.3844	16.2244	16.2679	15.7852	15.6963	15.5532
sp|O15427|MOT4_HUMAN	SLC16A3	Monocarboxylate transporter 4 OS=Homo sapiens OX=9606 GN=SLC16A3 PE=1 SV=1	0.233328	20.998	0.301006	0.25765	21.2313	0.408532	21.2557	0.0815327	21.4151	0.183792	0.19944	0.15947	0.159287	21.1421	20.854	21.1333	21.1523	21.4084	21.2455	21.2658	21.3614	21.5108	21.3732
sp|O15431|COPT1_HUMAN	SLC31A1	High affinity copper uptake protein 1 OS=Homo sapiens OX=9606 GN=SLC31A1 PE=1 SV=1	0.76914	14.6866	0.126535	0.29556	15.4557	0.694349	14.9821	0.0610727	15.3599	-0.0958374	0.40751	0.377743	0.128878	14.3109	15.0622	15.3203	15.5312	15.5156	15.1254	14.8389	15.47	15.297	15.3126
sp|O15438-4|MRP3_HUMAN	ABCC3	Isoform 4 of Canalicular multispecific organic anion transporter 2 OS=Homo sapiens OX=9606 GN=ABCC3	-0.0764503	13.7048	0.393439	-0.096123	13.6284	0.623754	13.6087	0.398992	13.565	-0.0634159	0.380762	-0.0437432	0.706339	13.6864	13.7233	13.5357	13.6468	13.7026	13.7106	13.5068	13.5683	13.5224	13.6042
sp|O15439|MRP4_HUMAN	ABCC4	Multidrug resistance-associated protein 4 OS=Homo sapiens OX=9606 GN=ABCC4 PE=1 SV=3	-0.343398	13.9038	0.049484	0.419281	13.5604	0.2622	14.3231	0.001272	14.0204	0.460048	0.00323522	-0.302631	0.0858939	13.8125	13.9951	13.5077	13.5698	13.6037	14.4218	14.2243	13.9755	14.0405	14.0454
sp|O15440|MRP5_HUMAN	ABCC5	Multidrug resistance-associated protein 5 OS=Homo sapiens OX=9606 GN=ABCC5 PE=1 SV=2	-0.50816	12.6716	0.0185269	-0.109058	12.1634	0.659638	12.5625	0.0475764	12.3534	0.190018	0.28139	-0.209084	0.440589	12.6999	12.6433	12.1189	12.2504	12.1209	12.4334	12.6917	12.5971	12.24	12.2232
sp|O15446-2|RPA34_HUMAN	CD3EAP	Isoform 2 of DNA-directed RNA polymerase I subunit RPA34 OS=Homo sapiens OX=9606 GN=CD3EAP	-0.274844	17.6156	0.0210098	0.421547	17.3408	0.151693	18.0372	0.000225217	17.9421	0.601284	0.00267394	-0.0951065	0.304123	17.592	17.6392	17.3363	17.384	17.302	18.0896	17.9848	17.9237	18.0088	17.8937
sp|O15460|P4HA2_HUMAN	P4HA2	Prolyl 4-hydroxylase subunit alpha-2 OS=Homo sapiens OX=9606 GN=P4HA2 PE=1 SV=1	0.543047	12.7879	0.0224406	-0.530084	13.331	0.134135	12.2578	0.00283095	12.6229	-0.708086	0.0244899	0.365045	0.220236	12.8061	12.7698	13.2988	13.4397	13.2544	12.207	12.3087	12.8097	12.36	12.6989
sp|O15498|YKT6_HUMAN	YKT6	Synaptobrevin homolog YKT6 OS=Homo sapiens OX=9606 GN=YKT6 PE=1 SV=1	1.14739	18.8261	0.0123608	-0.202064	19.9735	0.444801	18.624	0.000139964	19.0923	-0.881208	0.0015285	0.468242	0.0273916	18.954	18.6982	19.9705	19.9992	19.9507	18.6224	18.6257	19.1697	19.0595	19.0476
sp|O15504|NUP42_HUMAN	NUP42	Nucleoporin NUP42 OS=Homo sapiens OX=9606 GN=NUP42 PE=1 SV=1	-0.514636	14.8719	0.00858019	-0.112117	14.3572	0.475886	14.7597	0.000684337	14.6496	0.292408	0.00358378	-0.11011	0.262292	14.8942	14.8496	14.3862	14.354	14.3315	14.8352	14.6843	14.6481	14.6179	14.6829
sp|O15511|ARPC5_HUMAN	ARPC5	Actin-related protein 2/3 complex subunit 5 OS=Homo sapiens OX=9606 GN=ARPC5 PE=1 SV=3	0.409601	18.1794	0.0446392	0.129025	18.589	0.471792	18.3085	0.0444921	18.591	0.00199724	0.990731	0.282574	0.242473	18.2681	18.0908	18.5884	18.6648	18.514	18.2981	18.3188	18.381	18.617	18.7751
sp|O15514|RPB4_HUMAN	POLR2D	DNA-directed RNA polymerase II subunit RPB4 OS=Homo sapiens OX=9606 GN=POLR2D PE=1 SV=1	-0.442842	16.5591	0.0280682	-0.102788	16.1162	0.417615	16.4563	0.00287298	16.3608	0.244541	0.0276538	-0.095514	0.186079	16.6141	16.504	16.1554	16.027	16.1663	16.4335	16.4791	16.3031	16.3998	16.3794
sp|O15530|PDPK1_HUMAN	PDPK1	3-phosphoinositide-dependent protein kinase 1 OS=Homo sapiens OX=9606 GN=PDPK1 PE=1 SV=1	0.280157	18.2445	0.100045	0.215312	18.5247	0.334012	18.4598	0.0184443	18.6225	0.0978566	0.241059	0.162701	0.100892	18.3361	18.1529	18.5933	18.4299	18.5508	18.443	18.4767	18.6486	18.6665	18.5525
sp|O15541|R113A_HUMAN	RNF113A	E3 ubiquitin-protein ligase RNF113A OS=Homo sapiens OX=9606 GN=RNF113A PE=1 SV=1	-0.199635	16.9133	0.185833	0.367448	16.7137	0.214369	17.2808	0.00743261	17.1771	0.463403	0.0249257	-0.10368	0.49282	16.8299	16.9968	16.7585	16.7812	16.6015	17.3118	17.2498	17.0395	17.1804	17.3114
sp|O43143|DHX15_HUMAN	DHX15	Pre-mRNA-splicing factor ATP-dependent RNA helicase DHX15 OS=Homo sapiens OX=9606 GN=DHX15 PE=1 SV=2	-0.851753	21.6011	0.00787479	-0.0776063	20.7493	0.454362	21.5235	6.75815e-05	21.1112	0.361877	0.00300797	-0.41227	0.0233801	21.5522	21.65	20.7434	20.7501	20.7545	21.5374	21.5095	21.1641	21.0895	21.0799
sp|O43148-2|MCES_HUMAN	RNMT	Isoform 2 of mRNA cap guanine-N7 methyltransferase OS=Homo sapiens OX=9606 GN=RNMT	-0.511455	19.0018	0.0117303	0.0418201	18.4904	0.628118	19.0436	0.00285987	18.8951	0.404729	0.0237206	-0.148546	0.347912	19.0072	18.9965	18.548	18.4838	18.4393	18.998	19.0892	19.0423	18.8551	18.7879
sp|O43149|ZZEF1_HUMAN	ZZEF1	Zinc finger ZZ-type and EF-hand domain-containing protein 1 OS=Homo sapiens OX=9606 GN=ZZEF1 PE=1 SV=6	0.297999	16.0989	0.0649421	-0.0316793	16.3969	0.661678	16.0673	0.0118329	16.3448	-0.0521373	0.588246	0.277541	0.0688138	16.1015	16.0964	16.4642	16.2771	16.4496	16.0287	16.1058	16.3531	16.4151	16.2662
sp|O43150-2|ASAP2_HUMAN	ASAP2	Isoform 2 of Arf-GAP with SH3 domain, ANK repeat and PH domain-containing protein 2 OS=Homo sapiens OX=9606 GN=ASAP2	-0.0463258	15.9291	0.61515	0.129485	15.8827	0.480227	16.0585	0.0191284	16.1934	0.310702	0.0192614	0.134892	0.257641	15.9784	15.8797	15.8555	15.8204	15.9723	15.9809	16.1362	16.1673	16.149	16.264
sp|O43156|TTI1_HUMAN	TTI1	TELO2-interacting protein 1 homolog OS=Homo sapiens OX=9606 GN=TTI1 PE=1 SV=3	0.348946	14.2678	0.052702	0.122749	14.6168	0.507054	14.3906	0.0231655	14.545	-0.0717546	0.403812	0.154442	0.211356	14.2649	14.2708	14.4917	14.6672	14.6914	14.485	14.2962	14.5772	14.5311	14.5268
sp|O43159|RRP8_HUMAN	RRP8	Ribosomal RNA-processing protein 8 OS=Homo sapiens OX=9606 GN=RRP8 PE=1 SV=2	-0.264093	19.3217	0.0235266	0.0508057	19.0576	0.490829	19.3725	0.0243742	19.3327	0.275094	0.0574577	-0.0398048	0.788179	19.2986	19.3447	19.0097	19.0959	19.0671	19.3432	19.4018	19.3665	19.4483	19.1833
sp|O43164|PJA2_HUMAN	PJA2	E3 ubiquitin-protein ligase Praja-2 OS=Homo sapiens OX=9606 GN=PJA2 PE=1 SV=4	0.280765	13.2303	0.379276	0.284468	13.5111	0.572714	13.5148	0.370193	13.3371	-0.173933	0.217891	-0.177636	0.103915	12.9711	13.4895	13.3418	13.6764	13.5151	13.5658	13.4638	13.3932	13.3154	13.3029
sp|O43166-2|SI1L1_HUMAN	SIPA1L1	Isoform 2 of Signal-induced proliferation-associated 1-like protein 1 OS=Homo sapiens OX=9606 GN=SIPA1L1	-0.343663	16.9715	0.0792371	0.0741156	16.6278	0.626023	17.0456	0.00633376	16.9656	0.337797	0.0192713	-0.0799819	0.0592566	16.8924	17.0505	16.7	16.6804	16.5031	17.0617	17.0295	16.9507	16.9807	16.9655
sp|O43169|CYB5B_HUMAN	CYB5B	Cytochrome b5 type B OS=Homo sapiens OX=9606 GN=CYB5B PE=1 SV=3	0.569814	17.3808	0.0252534	-0.134003	17.9506	0.426988	17.2468	0.000747726	17.3903	-0.560323	0.00586563	0.143495	0.146395	17.301	17.4605	17.9149	18.042	17.8949	17.2533	17.2403	17.3664	17.3345	17.4699
sp|O43172|PRP4_HUMAN	PRPF4	U4/U6 small nuclear ribonucleoprotein Prp4 OS=Homo sapiens OX=9606 GN=PRPF4 PE=1 SV=2	-0.706898	18.5797	0.0113891	0.138102	17.8728	0.245815	18.7178	0.000188928	18.2058	0.332947	0.0136183	-0.512053	0.0265322	18.5506	18.6089	17.8477	17.9491	17.8218	18.6902	18.7455	18.2242	18.2584	18.1347
sp|O43175|SERA_HUMAN	PHGDH	D-3-phosphoglycerate dehydrogenase OS=Homo sapiens OX=9606 GN=PHGDH PE=1 SV=4	0.438111	20.9991	0.0758244	0.06387	21.4372	0.787218	21.063	0.00900408	21.5088	0.0715094	0.512546	0.445751	0.0431272	20.8721	21.1262	21.5396	21.3238	21.4483	21.068	21.058	21.4202	21.496	21.61
sp|O43184|ADA12_HUMAN	ADAM12	Disintegrin and metalloproteinase domain-containing protein 12 OS=Homo sapiens OX=9606 GN=ADAM12 PE=1 SV=3	0.347204	14.8647	0.0446736	0.0446508	15.2119	0.802347	14.9094	0.010298	15.074	-0.137943	0.0721895	0.16461	0.130045	14.7705	14.959	15.2445	15.2036	15.1877	14.8918	14.9269	15.1344	15.0953	14.9923
sp|O43237|DC1L2_HUMAN	DYNC1LI2	Cytoplasmic dynein 1 light intermediate chain 2 OS=Homo sapiens OX=9606 GN=DYNC1LI2 PE=1 SV=1	0.318093	17.206	0.109254	-0.0602144	17.5241	0.761253	17.1458	0.0234393	17.3854	-0.138633	0.182596	0.239675	0.0670229	17.1111	17.3008	17.3994	17.5478	17.6249	17.1954	17.0961	17.4386	17.3368	17.3808
sp|O43242|PSMD3_HUMAN	PSMD3	26S proteasome non-ATPase regulatory subunit 3 OS=Homo sapiens OX=9606 GN=PSMD3 PE=1 SV=2	0.432248	19.2619	0.0403283	0.067914	19.6942	0.72328	19.3298	0.00410047	19.5783	-0.115859	0.0872389	0.248475	0.0397252	19.3597	19.1641	19.6564	19.6594	19.7667	19.2968	19.3629	19.5556	19.6205	19.5587
sp|O43251-8|RFOX2_HUMAN	RBFOX2	Isoform 8 of RNA binding protein fox-1 homolog 2 OS=Homo sapiens OX=9606 GN=RBFOX2	-0.313896	17.3211	0.078234	0.235374	17.0072	0.324027	17.5565	0.00232344	17.4603	0.453096	0.00730434	-0.096174	0.208784	17.2245	17.4176	16.9398	17.0865	16.9952	17.5475	17.5654	17.3918	17.4848	17.5042
sp|O43252|PAPS1_HUMAN	PAPSS1	Bifunctional 3'-phosphoadenosine 5'-phosphosulfate synthase 1 OS=Homo sapiens OX=9606 GN=PAPSS1 PE=1 SV=2	-0.250343	18.6643	0.0706298	0.0856729	18.414	0.598499	18.75	0.0021144	18.8117	0.397683	0.00317345	0.061667	0.227505	18.7467	18.5819	18.4599	18.3968	18.3852	18.7268	18.7732	18.812	18.8458	18.7771
sp|O43257|ZNHI1_HUMAN	ZNHIT1	Zinc finger HIT domain-containing protein 1 OS=Homo sapiens OX=9606 GN=ZNHIT1 PE=1 SV=1	-0.800783	14.5955	0.0241201	0.0235036	13.7947	0.927459	14.619	0.00296745	13.7703	-0.0244143	0.892769	-0.848701	0.055989	14.704	14.487	13.6699	13.8585	13.8557	14.5518	14.6862	13.6581	14.0163	13.6364
sp|O43264|ZW10_HUMAN	ZW10	Centromere/kinetochore protein zw10 homolog OS=Homo sapiens OX=9606 GN=ZW10 PE=1 SV=3	0.342114	17.4431	0.0333774	-0.0459445	17.7852	0.377189	17.3972	0.00707491	17.6514	-0.133763	0.198642	0.254296	0.100892	17.4255	17.4606	17.834	17.6927	17.829	17.4121	17.3822	17.6771	17.543	17.7343
sp|O43290|SNUT1_HUMAN	SART1	U4/U6.U5 tri-snRNP-associated protein 1 OS=Homo sapiens OX=9606 GN=SART1 PE=1 SV=1	-0.756311	19.333	0.0148042	0.163009	18.5767	0.300339	19.496	0.000277566	19.0747	0.49797	0.00740275	-0.42135	0.0317031	19.272	19.394	18.4849	18.6344	18.6107	19.4965	19.4955	19.124	19.1035	18.9965
sp|O43293|DAPK3_HUMAN	DAPK3	Death-associated protein kinase 3 OS=Homo sapiens OX=9606 GN=DAPK3 PE=1 SV=1	-0.429224	19.0133	0.011396	0.457712	18.5841	0.151051	19.4711	6.60182e-05	19.2048	0.620678	0.000527465	-0.266258	0.0358833	18.9701	19.0566	18.5892	18.593	18.5702	19.5156	19.4265	19.2049	19.187	19.2225
sp|O43294|TGFI1_HUMAN	TGFB1I1	Transforming growth factor beta-1-induced transcript 1 protein OS=Homo sapiens OX=9606 GN=TGFB1I1 PE=1 SV=2	-0.226964	16.6954	0.223016	0.598709	16.4684	0.221242	17.2941	0.00305832	17.0087	0.540269	0.0125476	-0.285403	0.126419	16.5466	16.8442	16.5463	16.4476	16.4114	17.2757	17.3126	16.8627	17.0954	17.068
sp|O43299|AP5Z1_HUMAN	AP5Z1	AP-5 complex subunit zeta-1 OS=Homo sapiens OX=9606 GN=AP5Z1 PE=1 SV=2	0.376242	14.586	0.036351	0.0447103	14.9623	0.81939	14.6307	0.0144394	14.837	-0.125275	0.160786	0.206257	0.173809	14.5086	14.6635	14.99	14.9978	14.899	14.7013	14.5601	14.7611	14.8126	14.9373
sp|O43301|HS12A_HUMAN	HSPA12A	Heat shock 70 kDa protein 12A OS=Homo sapiens OX=9606 GN=HSPA12A PE=1 SV=2	-0.0252764	16.1357	0.796718	0.0605079	16.1104	0.280341	16.1962	0.0287707	16.3427	0.232312	0.047907	0.146528	0.0929837	16.1532	16.1181	16.1863	15.9996	16.1453	16.1847	16.2076	16.2908	16.3403	16.3969
sp|O43310-2|CTIF_HUMAN	CTIF	Isoform 2 of CBP80/20-dependent translation initiation factor OS=Homo sapiens OX=9606 GN=CTIF	-0.0366903	18.9258	0.48608	0.354977	18.8891	0.105861	19.2808	0.000164583	19.267	0.377953	0.00328839	-0.013714	0.386082	18.9375	18.914	18.9388	18.8364	18.892	19.2702	19.2913	19.2595	19.264	19.2776
sp|O43314|VIP2_HUMAN	PPIP5K2	Inositol hexakisphosphate and diphosphoinositol-pentakisphosphate kinase 2 OS=Homo sapiens OX=9606 GN=PPIP5K2 PE=1 SV=3	0.228521	18.0915	0.125161	0.1322	18.3201	0.177803	18.2237	0.0210779	18.4973	0.177203	0.176329	0.273523	0.10392	18.0668	18.1163	18.3872	18.189	18.384	18.226	18.2215	18.3772	18.525	18.5895
sp|O43318|M3K7_HUMAN	MAP3K7	Mitogen-activated protein kinase kinase kinase 7 OS=Homo sapiens OX=9606 GN=MAP3K7 PE=1 SV=1	0.149035	18.0772	0.244968	0.259612	18.2263	0.306464	18.3369	0.0194651	18.5034	0.27709	0.0469361	0.166513	0.246883	18.1352	18.0193	18.2498	18.1169	18.3122	18.418	18.2558	18.4391	18.4693	18.6017
sp|O43324|MCA3_HUMAN	EEF1E1	Eukaryotic translation elongation factor 1 epsilon-1 OS=Homo sapiens OX=9606 GN=EEF1E1 PE=1 SV=1	0.761857	18.8799	0.045398	0.128501	19.6417	0.575456	19.0084	0.00491174	19.8313	0.189602	0.371322	0.822957	0.0528726	18.9998	18.76	19.8133	19.4494	19.6625	18.9982	19.0186	19.5929	19.9613	19.9398
sp|O43353|RIPK2_HUMAN	RIPK2	Receptor-interacting serine/threonine-protein kinase 2 OS=Homo sapiens OX=9606 GN=RIPK2 PE=1 SV=2	0.23195	15.8451	0.0123473	0.172223	16.077	0.275703	16.0173	0.00458379	16.1681	0.0910437	0.102581	0.150771	0.164921	15.8413	15.8489	16.0907	16.0473	16.093	15.9589	16.0757	16.2265	16.1149	16.1627
sp|O43379-4|WDR62_HUMAN	WDR62	Isoform 4 of WD repeat-containing protein 62 OS=Homo sapiens OX=9606 GN=WDR62	0.0228382	15.4776	0.650584	0.398746	15.5004	0.136267	15.8763	0.00215482	15.8771	0.376682	0.0155902	0.000774664	0.995352	15.5148	15.4403	15.532	15.5072	15.4619	15.8549	15.8977	15.986	15.8705	15.7748
sp|O43390-2|HNRPR_HUMAN	HNRNPR	Isoform 2 of Heterogeneous nuclear ribonucleoprotein R OS=Homo sapiens OX=9606 GN=HNRNPR	-0.250119	22.284	0.052348	0.185495	22.0339	0.295107	22.4695	0.000596715	22.5289	0.495064	0.00276199	0.0594495	0.290889	22.2163	22.3517	22.0194	22.0048	22.0774	22.4753	22.4637	22.5442	22.567	22.4756
sp|O43390|HNRPR_HUMAN	HNRNPR	Heterogeneous nuclear ribonucleoprotein R OS=Homo sapiens OX=9606 GN=HNRNPR PE=1 SV=1	-0.170259	16.9338	0.0452731	0.309752	16.7635	0.177803	17.2436	0.0046937	17.2425	0.478948	0.0177359	-0.00106398	0.995363	16.9443	16.9233	16.7096	16.7997	16.7813	17.1863	17.3008	17.341	17.3063	17.0802
sp|O43395|PRPF3_HUMAN	PRPF3	U4/U6 small nuclear ribonucleoprotein Prp3 OS=Homo sapiens OX=9606 GN=PRPF3 PE=1 SV=2	-0.65012	17.5981	0.0140414	0.00797687	16.948	0.951429	17.6061	0.000484674	17.3047	0.356674	0.0111228	-0.301423	0.0531652	17.6578	17.5385	16.9664	16.9935	16.8842	17.6341	17.5781	17.3767	17.3027	17.2347
sp|O43396|TXNL1_HUMAN	TXNL1	Thioredoxin-like protein 1 OS=Homo sapiens OX=9606 GN=TXNL1 PE=1 SV=3	0.523172	17.4351	0.0466821	0.252205	17.9582	0.383903	17.6873	0.00332267	18.1043	0.146007	0.135661	0.416974	0.0386106	17.564	17.3061	17.9238	17.8995	18.0514	17.6695	17.705	18.1943	18.0618	18.0566
sp|O43399-7|TPD54_HUMAN	TPD52L2	Isoform 7 of Tumor protein D54 OS=Homo sapiens OX=9606 GN=TPD52L2	0.573305	18.9044	0.0580076	0.438328	19.4777	0.290999	19.3428	0.0157711	19.6641	0.186408	0.281833	0.321384	0.195902	19.0553	18.7536	19.5092	19.3523	19.5717	19.3893	19.2962	19.493	19.6322	19.8671
sp|O43414|ERI3_HUMAN	ERI3	ERI1 exoribonuclease 3 OS=Homo sapiens OX=9606 GN=ERI3 PE=1 SV=2	0.205833	15.4562	0.170114	0.168623	15.6621	0.171545	15.6248	0.00393328	15.9609	0.298882	0.0374955	0.336093	0.0241282	15.4745	15.438	15.7958	15.6404	15.55	15.6486	15.6011	15.9288	15.9582	15.9959
sp|O43426|SYNJ1_HUMAN	SYNJ1	Synaptojanin-1 OS=Homo sapiens OX=9606 GN=SYNJ1 PE=1 SV=2	-0.191874	15.3329	0.126126	-0.254357	15.141	0.289302	15.0786	0.00975149	14.9806	-0.160453	0.030616	-0.0979694	0.161536	15.2487	15.4172	15.1253	15.1971	15.1007	15.0441	15.113	15.0123	14.9922	14.9372
sp|O43447|PPIH_HUMAN	PPIH	Peptidyl-prolyl cis-trans isomerase H OS=Homo sapiens OX=9606 GN=PPIH PE=1 SV=1	0.117221	17.5841	0.582823	0.26229	17.7013	0.390553	17.8463	0.689662	17.7822	0.0809156	0.76927	-0.064154	0.855891	17.7204	17.4477	17.7554	17.513	17.8354	17.8228	17.8699	17.4165	17.9038	18.0263
sp|O43491|E41L2_HUMAN	EPB41L2	Band 4.1-like protein 2 OS=Homo sapiens OX=9606 GN=EPB41L2 PE=1 SV=1	-0.447479	19.5969	0.0123473	0.454258	19.1494	0.110314	20.0511	7.99293e-05	20.0129	0.86352	0.00182185	-0.0382169	0.597205	19.6122	19.5815	19.184	19.0944	19.1698	20.0726	20.0296	20.0707	19.9429	20.0251
sp|O43516-3|WIPF1_HUMAN	WIPF1	Isoform 3 of WAS/WASL-interacting protein family member 1 OS=Homo sapiens OX=9606 GN=WIPF1	-0.0737125	14.4942	0.680185	-0.22758	14.4205	0.182231	14.2666	0.22227	14.2973	-0.123243	0.385555	0.0306245	0.585559	14.5218	14.4666	14.4128	14.2436	14.6051	14.2323	14.301	14.2515	14.3262	14.3141
sp|O43524|FOXO3_HUMAN	FOXO3	Forkhead box protein O3 OS=Homo sapiens OX=9606 GN=FOXO3 PE=1 SV=1	-0.256074	13.1467	0.18505	0.316387	12.8906	0.195933	13.4631	0.00278534	13.4953	0.604648	0.0117906	0.0321865	0.550151	13.2107	13.0827	13.034	12.732	12.9059	13.4842	13.442	13.4972	13.5398	13.4488
sp|O43570|CAH12_HUMAN	CA12	Carbonic anhydrase 12 OS=Homo sapiens OX=9606 GN=CA12 PE=1 SV=1	0.38391	15.6722	0.0269356	0.0521113	16.0561	0.520593	15.7243	0.0164466	15.801	-0.255035	0.0738199	0.0767634	0.582194	15.6315	15.7128	16.0702	16.1168	15.9812	15.7328	15.7158	15.6571	15.9128	15.8332
sp|O43572|AKA10_HUMAN	AKAP10	A-kinase anchor protein 10, mitochondrial OS=Homo sapiens OX=9606 GN=AKAP10 PE=1 SV=2	0.145433	16.8233	0.0622519	-0.0556788	16.9687	0.522839	16.7676	0.0121103	16.951	-0.0176985	0.712294	0.183413	0.0779974	16.783	16.8635	16.9909	16.9359	16.9793	16.7483	16.7868	16.9049	16.9333	17.0148
sp|O43583|DENR_HUMAN	DENR	Density-regulated protein OS=Homo sapiens OX=9606 GN=DENR PE=1 SV=2	0.262375	18.0325	0.0312233	0.199327	18.2948	0.202753	18.2318	0.000696955	18.5317	0.236899	0.0150007	0.299948	0.0372309	18.0517	18.0133	18.347	18.2339	18.3037	18.1914	18.2722	18.5732	18.5256	18.4965
sp|O43592|XPOT_HUMAN	XPOT	Exportin-T OS=Homo sapiens OX=9606 GN=XPOT PE=1 SV=2	0.278421	18.0502	0.0494587	0.167327	18.3286	0.285039	18.2175	0.0262469	18.3676	0.0389705	0.673005	0.150065	0.247014	18.0594	18.0409	18.3149	18.2529	18.4179	18.1594	18.2755	18.4404	18.395	18.2673
sp|O43615|TIM44_HUMAN	TIMM44	Mitochondrial import inner membrane translocase subunit TIM44 OS=Homo sapiens OX=9606 GN=TIMM44 PE=1 SV=2	0.864296	13.2882	0.158193	0.0117598	14.1525	0.971422	13.2999	0.0618965	13.52	-0.632439	0.139487	0.220097	0.189373	13.1607	13.4156	13.9782	14.7051	13.774	13.4003	13.1995	13.6125	13.4518	13.4957
sp|O43633|CHM2A_HUMAN	CHMP2A	Charged multivesicular body protein 2a OS=Homo sapiens OX=9606 GN=CHMP2A PE=1 SV=1	0.363102	12.6753	0.26312	0.152528	13.0384	0.78291	12.8278	0.266132	12.969	-0.0693354	0.420237	0.141239	0.305358	12.9711	12.3794	13.0397	13.0429	13.0324	12.8642	12.7913	12.9446	13.092	12.8706
sp|O43660|PLRG1_HUMAN	PLRG1	Pleiotropic regulator 1 OS=Homo sapiens OX=9606 GN=PLRG1 PE=1 SV=1	-0.952127	19.0611	0.00867356	0.108638	18.109	0.131276	19.1698	5.07894e-05	18.6085	0.499527	0.0034035	-0.561239	0.013892	19.0661	19.0562	18.0784	18.0636	18.185	19.179	19.1605	18.634	18.6057	18.5859
sp|O43663|PRC1_HUMAN	PRC1	Protein regulator of cytokinesis 1 OS=Homo sapiens OX=9606 GN=PRC1 PE=1 SV=2	-0.479999	19.1651	0.00891474	-0.0813156	18.6851	0.212655	19.0838	0.000219771	18.8211	0.136066	0.0378477	-0.262617	0.0380216	19.1747	19.1555	18.7191	18.6485	18.6876	19.1005	19.067	18.849	18.7669	18.8475
sp|O43665|RGS10_HUMAN	RGS10	Regulator of G-protein signaling 10 OS=Homo sapiens OX=9606 GN=RGS10 PE=1 SV=3	-0.532104	14.506	0.0790569	-0.0547692	13.9739	0.848696	14.4513	0.0291335	14.2378	0.263924	0.12606	-0.213411	0.207987	14.6242	14.3879	14.1527	13.8126	13.9565	14.3595	14.5431	14.1266	14.2738	14.3131
sp|O43670-4|ZN207_HUMAN	ZNF207	Isoform 4 of BUB3-interacting and GLEBS motif-containing protein ZNF207 OS=Homo sapiens OX=9606 GN=ZNF207	-0.39741	19.2391	0.030315	0.246277	18.8417	0.280341	19.4854	0.00049573	19.2544	0.412678	0.00265339	-0.23101	0.0352885	19.1558	19.3224	18.8566	18.8045	18.864	19.4677	19.5031	19.297	19.2302	19.236
sp|O43681|ASNA_HUMAN	ASNA1	ATPase ASNA1 OS=Homo sapiens OX=9606 GN=ASNA1 PE=1 SV=2	0.51071	18.308	0.0319687	-0.0990935	18.8188	0.68079	18.2089	0.00105859	18.7255	-0.0932723	0.0240166	0.516531	0.0232343	18.4263	18.1898	18.8276	18.8252	18.8034	18.1587	18.2592	18.6928	18.7526	18.731
sp|O43683|BUB1_HUMAN	BUB1	Mitotic checkpoint serine/threonine-protein kinase BUB1 OS=Homo sapiens OX=9606 GN=BUB1 PE=1 SV=1	-0.370781	15.3803	0.0236168	0.187115	15.0095	0.253374	15.5674	0.000396498	15.198	0.188561	0.0150007	-0.369336	0.0217137	15.3247	15.4358	15.0481	15.0159	14.9644	15.5546	15.5801	15.2313	15.1616	15.2012
sp|O43684|BUB3_HUMAN	BUB3	Mitotic checkpoint protein BUB3 OS=Homo sapiens OX=9606 GN=BUB3 PE=1 SV=1	-0.451019	19.7078	0.00995807	-0.046658	19.2567	0.214369	19.6611	8.25167e-05	19.4347	0.17796	0.00799164	-0.2264	0.0157105	19.7013	19.7142	19.2942	19.218	19.258	19.6518	19.6704	19.4297	19.4303	19.4441
sp|O43688-2|PLPP2_HUMAN	PLPP2	Isoform 2 of Phospholipid phosphatase 2 OS=Homo sapiens OX=9606 GN=PLPP2	-0.254691	16.1288	0.216742	-0.348944	15.8741	0.399963	15.7798	0.0363174	15.6155	-0.258544	0.0453062	-0.164291	0.298418	15.977	16.2805	15.7684	15.8899	15.9639	15.895	15.6646	15.5627	15.5884	15.6955
sp|O43707|ACTN4_HUMAN	ACTN4	Alpha-actinin-4 OS=Homo sapiens OX=9606 GN=ACTN4 PE=1 SV=2	-0.16897	20.7643	0.187515	0.609527	20.5954	0.110314	21.3739	0.000277566	21.2973	0.701939	0.00420333	-0.076557	0.17635	20.7947	20.734	20.5541	20.517	20.715	21.3934	21.3543	21.3412	21.2697	21.281
sp|O43709-3|BUD23_HUMAN	BUD23	Isoform 3 of Probable 18S rRNA (guanine-N(7))-methyltransferase OS=Homo sapiens OX=9606 GN=BUD23	-0.545621	17.0925	0.0145476	-0.178115	16.5469	0.194447	16.9144	0.000328134	16.7469	0.199976	0.0177437	-0.16753	0.0202063	17.1284	17.0567	16.5775	16.4758	16.5875	16.9027	16.9262	16.7479	16.7374	16.7554
sp|O43719|HTSF1_HUMAN	HTATSF1	HIV Tat-specific factor 1 OS=Homo sapiens OX=9606 GN=HTATSF1 PE=1 SV=1	-0.730384	20.5249	0.0113891	-0.180744	19.7945	0.284488	20.3441	0.00200996	20.0363	0.241789	0.0932425	-0.307852	0.14403	20.4684	20.5813	19.7476	19.8479	19.7879	20.3154	20.3729	20.1636	20.0717	19.8735
sp|O43731-2|ERD23_HUMAN	KDELR3	Isoform 2 of ER lumen protein-retaining receptor 3 OS=Homo sapiens OX=9606 GN=KDELR3	0.629502	14.5764	0.0329504	-0.548889	15.2059	0.253996	14.0275	0.00190128	14.2821	-0.923755	0.00901254	0.254636	0.330264	14.7054	14.4474	15.2825	15.1305	15.2047	13.9201	14.1349	14.0571	14.4437	14.3456
sp|O43741|AAKB2_HUMAN	PRKAB2	5'-AMP-activated protein kinase subunit beta-2 OS=Homo sapiens OX=9606 GN=PRKAB2 PE=1 SV=1	0.196865	16.6977	0.0298231	0.127633	16.8946	0.266637	16.8253	0.0153152	16.9157	0.0211115	0.688567	0.0903432	0.268912	16.6702	16.7252	16.9273	16.8972	16.8592	16.8567	16.794	16.9862	16.8815	16.8793
sp|O43747-2|AP1G1_HUMAN	AP1G1	Isoform 2 of AP-1 complex subunit gamma-1 OS=Homo sapiens OX=9606 GN=AP1G1	0.141751	18.7247	0.166254	-0.214581	18.8664	0.157532	18.5101	0.00380949	18.6245	-0.24188	0.0250933	0.114452	0.0826388	18.7049	18.7445	18.95	18.7839	18.8653	18.4829	18.5372	18.6546	18.599	18.62
sp|O43752|STX6_HUMAN	STX6	Syntaxin-6 OS=Homo sapiens OX=9606 GN=STX6 PE=1 SV=1	0.114489	13.7725	0.116189	-0.39498	13.887	0.309958	13.3775	0.00830513	13.4483	-0.438704	0.0093893	0.0707653	0.705709	13.8232	13.7218	13.864	13.9092	13.8878	13.5229	13.2322	13.4012	13.3789	13.5648
sp|O43760|SNG2_HUMAN	SYNGR2	Synaptogyrin-2 OS=Homo sapiens OX=9606 GN=SYNGR2 PE=1 SV=1	0.541057	18.4013	0.030315	-0.339823	18.9423	0.166292	18.0614	0.000681664	17.991	-0.951322	0.0055259	-0.0704421	0.631032	18.4584	18.3441	19.0647	18.8635	18.8987	18.0684	18.0544	17.8333	18.0441	18.0955
sp|O43765|SGTA_HUMAN	SGTA	Small glutamine-rich tetratricopeptide repeat-containing protein alpha OS=Homo sapiens OX=9606 GN=SGTA PE=1 SV=1	0.335213	14.7962	0.0180803	0.100614	15.1315	0.776185	14.8969	0.0876545	15.1228	-0.00862518	0.925426	0.225974	0.361439	14.8215	14.771	15.0794	15.1555	15.1595	14.708	15.0857	15.0099	15.2337	15.1249
sp|O43768-4|ENSA_HUMAN	ENSA	Isoform 4 of Alpha-endosulfine OS=Homo sapiens OX=9606 GN=ENSA	0.216612	17.6561	0.27651	0.15177	17.8727	0.385813	17.8078	0.396528	17.9416	0.068905	0.743885	0.133748	0.577999	17.7285	17.5836	17.9654	17.6784	17.9743	17.8393	17.7764	17.6908	18.015	18.119
sp|O43776|SYNC_HUMAN	NARS1	Asparagine--tRNA ligase, cytoplasmic OS=Homo sapiens OX=9606 GN=NARS1 PE=1 SV=1	0.42759	18.6151	0.0172389	0.110673	19.0427	0.222144	18.7258	0.00029986	19.1188	0.0760824	0.177193	0.392999	0.0202063	18.6417	18.5885	19.0618	18.9772	19.0892	18.7345	18.7171	19.0884	19.156	19.1119
sp|O43795|MYO1B_HUMAN	MYO1B	Unconventional myosin-Ib OS=Homo sapiens OX=9606 GN=MYO1B PE=1 SV=3	-0.12635	18.273	0.0508661	0.574918	18.1466	0.105861	18.8479	8.36364e-05	18.9168	0.770208	0.00189218	0.0689398	0.377272	18.2721	18.2738	18.1842	18.1486	18.107	18.8728	18.823	18.9909	18.8697	18.8899
sp|O43809|CPSF5_HUMAN	NUDT21	Cleavage and polyadenylation specificity factor subunit 5 OS=Homo sapiens OX=9606 GN=NUDT21 PE=1 SV=1	-0.787676	19.2185	0.0200528	-0.00871695	18.4308	0.887051	19.2097	0.000459144	18.7557	0.324884	0.0316296	-0.454074	0.013892	19.2422	19.1947	18.4052	18.5713	18.3158	19.23	19.1894	18.765	18.7432	18.7588
sp|O43813|LANC1_HUMAN	LANCL1	Glutathione S-transferase LANCL1 OS=Homo sapiens OX=9606 GN=LANCL1 PE=1 SV=1	0.419071	17.7114	0.0376862	0.169801	18.1304	0.260525	17.8812	0.00296745	18.2832	0.152735	0.174703	0.402005	0.0502931	17.6575	17.7652	18.169	18.0234	18.1989	17.8823	17.8801	18.175	18.3133	18.3613
sp|O43815|STRN_HUMAN	STRN	Striatin OS=Homo sapiens OX=9606 GN=STRN PE=1 SV=4	0.121669	18.7191	0.140958	0.099512	18.8407	0.412254	18.8186	0.0255748	18.8985	0.0577876	0.126973	0.0799441	0.0785359	18.6633	18.7748	18.8801	18.8096	18.8325	18.8291	18.8081	18.8787	18.8914	18.9255
sp|O43818|U3IP2_HUMAN	RRP9	U3 small nucleolar RNA-interacting protein 2 OS=Homo sapiens OX=9606 GN=RRP9 PE=1 SV=1	-0.804795	15.85	0.0301492	-0.0729598	15.0452	0.7086	15.777	0.00155552	15.4241	0.37893	0.0311236	-0.352905	0.02138	15.9532	15.7468	14.8817	15.0848	15.169	15.7595	15.7945	15.4393	15.4433	15.3897
sp|O43819|SCO2_HUMAN	SCO2	Protein SCO2 homolog, mitochondrial OS=Homo sapiens OX=9606 GN=SCO2 PE=1 SV=3	0.803235	12.8344	0.0450919	-0.101896	13.6377	0.351994	12.7325	0.000908586	12.4555	-1.18219	0.00637431	-0.277058	0.0433939	12.7915	12.8773	13.5736	13.8882	13.4512	12.7511	12.7139	12.4066	12.4417	12.5181
sp|O43823|AKAP8_HUMAN	AKAP8	A-kinase anchor protein 8 OS=Homo sapiens OX=9606 GN=AKAP8 PE=1 SV=1	-0.182397	17.5432	0.0900101	0.260505	17.3608	0.232969	17.8037	0.00455435	17.8199	0.459127	0.0143682	0.0162252	0.908757	17.4734	17.613	17.3687	17.3875	17.3262	17.8187	17.7887	17.939	17.8344	17.6864
sp|O43837|IDH3B_HUMAN	IDH3B	Isocitrate dehydrogenase [NAD] subunit beta, mitochondrial OS=Homo sapiens OX=9606 GN=IDH3B PE=1 SV=2	0.358978	14.867	0.356526	-0.160465	15.226	0.279156	14.7065	0.0482886	14.515	-0.711024	0.0609046	-0.191581	0.124948	14.8119	14.9221	15.0142	15.6512	15.0125	14.7038	14.7093	14.6033	14.4327	14.5088
sp|O43847-2|NRDC_HUMAN	NRDC	Isoform 2 of Nardilysin OS=Homo sapiens OX=9606 GN=NRDC	0.800384	18.5783	0.00891474	0.0631964	19.3787	0.607224	18.6415	0.000684819	19.3029	-0.0758621	0.511942	0.661325	0.048141	18.6382	18.5185	19.3634	19.3871	19.3857	18.6163	18.6668	19.4664	19.2775	19.1647
sp|O43852-3|CALU_HUMAN	CALU	Isoform 3 of Calumenin OS=Homo sapiens OX=9606 GN=CALU	0.897955	20.3024	0.03118	-0.553515	21.2004	0.223455	19.7489	0.000613417	20.379	-0.821304	0.00844429	0.630167	0.0343997	20.44	20.1648	21.0749	21.1551	21.371	19.7162	19.7816	20.4782	20.3893	20.2696
sp|O43852-4|CALU_HUMAN	CALU	Isoform 4 of Calumenin OS=Homo sapiens OX=9606 GN=CALU	0.811218	17.6384	0.0239558	-0.683337	18.4497	0.212655	16.9551	0.000412717	17.518	-0.931632	0.00354044	0.562924	0.0538336	17.7747	17.5022	18.3764	18.4519	18.5208	16.8673	17.0429	17.6452	17.4838	17.4251
sp|O43854|EDIL3_HUMAN	EDIL3	EGF-like repeat and discoidin I-like domain-containing protein 3 OS=Homo sapiens OX=9606 GN=EDIL3 PE=1 SV=1	1.48511	12.0967	0.0132551	-0.297013	13.5818	0.385666	11.7997	0.00024159	12.9817	-0.600083	0.0149433	1.18204	0.0249234	11.9793	12.2141	13.4598	13.5586	13.727	11.6997	11.8996	12.9869	13.0892	12.8691
sp|O43861|ATP9B_HUMAN	ATP9B	Probable phospholipid-transporting ATPase IIB OS=Homo sapiens OX=9606 GN=ATP9B PE=2 SV=4	0.120296	14.091	0.214541	-0.405169	14.2113	0.160614	13.6858	0.00154856	13.6335	-0.577788	0.00876179	-0.0523218	0.682357	14.0381	14.1438	14.2109	14.1449	14.2779	13.6472	13.7244	13.6073	13.534	13.7591
sp|O43865|SAHH2_HUMAN	AHCYL1	S-adenosylhomocysteine hydrolase-like protein 1 OS=Homo sapiens OX=9606 GN=AHCYL1 PE=1 SV=2	0.257233	19.8955	0.0821742	-0.0580785	20.1527	0.230175	19.8374	0.00427228	20.3095	0.15682	0.173689	0.472132	0.0394981	19.9097	19.8813	20.2239	20.0362	20.198	19.8311	19.8437	20.208	20.3292	20.3913
sp|O43896|KIF1C_HUMAN	KIF1C	Kinesin-like protein KIF1C OS=Homo sapiens OX=9606 GN=KIF1C PE=1 SV=3	-0.0264078	18.0296	0.549305	0.162671	18.0032	0.170058	18.1923	0.0152367	18.2559	0.252697	0.035952	0.0636186	0.558038	18.0428	18.0165	18.0495	17.9656	17.9945	18.1672	18.2174	18.1568	18.3532	18.2577
sp|O43913|ORC5_HUMAN	ORC5	Origin recognition complex subunit 5 OS=Homo sapiens OX=9606 GN=ORC5 PE=1 SV=1	-0.25933	17.515	0.0235317	0.0546355	17.2556	0.572358	17.5696	0.025653	17.4392	0.183625	0.108123	-0.130341	0.366411	17.5159	17.514	17.2005	17.2737	17.2927	17.5191	17.6201	17.5382	17.4705	17.309
sp|O43929|ORC4_HUMAN	ORC4	Origin recognition complex subunit 4 OS=Homo sapiens OX=9606 GN=ORC4 PE=1 SV=2	-0.478044	17.6362	0.0394127	-0.0266742	17.1582	0.813997	17.6096	0.00410647	17.4133	0.255112	0.0510282	-0.196258	0.06744	17.6801	17.5924	17.2717	17.0339	17.169	17.652	17.5671	17.3719	17.4522	17.4158
sp|O60216|RAD21_HUMAN	RAD21	Double-strand-break repair protein rad21 homolog OS=Homo sapiens OX=9606 GN=RAD21 PE=1 SV=2	-0.755479	18.2099	0.0123473	0.00659085	17.4544	0.927334	18.2165	0.000487406	17.7351	0.28072	0.0433148	-0.48135	0.0431282	18.1793	18.2405	17.4616	17.3722	17.5295	18.2348	18.1982	17.8515	17.6934	17.6606
sp|O60231|DHX16_HUMAN	DHX16	Pre-mRNA-splicing factor ATP-dependent RNA helicase DHX16 OS=Homo sapiens OX=9606 GN=DHX16 PE=1 SV=2	-0.872211	16.5906	0.0204629	-0.0366454	15.7184	0.897066	16.5539	0.00124443	15.9556	0.2372	0.0755486	-0.598366	0.0465451	16.4576	16.7236	15.7679	15.7411	15.6461	16.4958	16.6121	16.0683	15.9747	15.8237
sp|O60232|ZNRD2_HUMAN	ZNRD2	Protein ZNRD2 OS=Homo sapiens OX=9606 GN=ZNRD2 PE=1 SV=1	0.111864	15.7822	0.410184	0.333639	15.894	0.160258	16.1158	0.0326048	16.0008	0.106772	0.28305	-0.115003	0.071962	15.8357	15.7286	16.0334	15.811	15.8377	16.1189	16.1128	15.9637	16.0035	16.0352
sp|O60245-2|PCDH7_HUMAN	PCDH7	Isoform B of Protocadherin-7 OS=Homo sapiens OX=9606 GN=PCDH7	-0.0920415	14.589	0.498674	0.284535	14.497	0.31221	14.8736	0.0146423	14.8445	0.347507	0.0215667	-0.0290699	0.756175	14.6885	14.4896	14.4473	14.605	14.4387	14.9251	14.8221	14.9261	14.7912	14.8163
sp|O60256|KPRB_HUMAN	PRPSAP2	Phosphoribosyl pyrophosphate synthase-associated protein 2 OS=Homo sapiens OX=9606 GN=PRPSAP2 PE=1 SV=1	0.399752	15.5685	0.0695107	0.216759	15.9683	0.457256	15.7853	0.0225675	15.8347	-0.133597	0.0358408	0.0493957	0.387426	15.7028	15.4343	16.0153	15.9824	15.9072	15.8353	15.7352	15.8444	15.8232	15.8365
sp|O60264|SMCA5_HUMAN	SMARCA5	SWI/SNF-related matrix-associated actin-dependent regulator of chromatin subfamily A member 5 OS=Homo sapiens OX=9606 GN=SMARCA5 PE=1 SV=1	-0.926233	19.6909	0.0181495	-0.161193	18.7646	0.442242	19.5297	0.000455074	19.0176	0.253013	0.0386395	-0.512027	0.0199994	19.7892	19.5925	18.7729	18.8657	18.6553	19.5528	19.5066	19.0299	19.0427	18.9804
sp|O60266|ADCY3_HUMAN	ADCY3	Adenylate cyclase type 3 OS=Homo sapiens OX=9606 GN=ADCY3 PE=1 SV=3	-0.200751	13.9737	0.11944	0.197432	13.7729	0.382854	14.1711	0.0104056	13.9095	0.136539	0.0690521	-0.261645	0.0687442	14.0667	13.8807	13.7828	13.8018	13.7342	14.2115	14.1308	13.8988	13.9824	13.8472
sp|O60271|JIP4_HUMAN	SPAG9	C-Jun-amino-terminal kinase-interacting protein 4 OS=Homo sapiens OX=9606 GN=SPAG9 PE=1 SV=4	0.364688	19.8713	0.0354398	0.100891	20.236	0.447517	19.9722	0.00771264	20.1961	-0.039952	0.620283	0.223846	0.0992902	19.9192	19.8234	20.1985	20.1847	20.3248	20.0154	19.929	20.2508	20.1106	20.2267
sp|O60287|NPA1P_HUMAN	URB1	Nucleolar pre-ribosomal-associated protein 1 OS=Homo sapiens OX=9606 GN=URB1 PE=1 SV=4	-0.440553	16.5781	0.0206231	0.0450562	16.1376	0.739685	16.6232	0.00868649	16.3697	0.23215	0.0940844	-0.253459	0.189373	16.5433	16.613	16.0632	16.1914	16.1582	16.5587	16.6877	16.4663	16.4281	16.2148
sp|O60291-2|MGRN1_HUMAN	MGRN1	Isoform 2 of E3 ubiquitin-protein ligase MGRN1 OS=Homo sapiens OX=9606 GN=MGRN1	-0.304616	15.1382	0.0334703	0.0955838	14.8336	0.41084	15.2338	0.000885422	14.783	-0.0506003	0.383703	-0.4508	0.0252583	15.1135	15.1629	14.8678	14.8789	14.7541	15.2821	15.1855	14.7651	14.8189	14.765
sp|O60293|ZC3H1_HUMAN	ZFC3H1	Zinc finger C3H1 domain-containing protein OS=Homo sapiens OX=9606 GN=ZFC3H1 PE=1 SV=3	-0.601305	15.1981	0.0167051	-0.0493185	14.5968	0.859187	15.1488	0.00429062	14.9145	0.317765	0.0168667	-0.234222	0.215721	15.1155	15.2807	14.5865	14.6311	14.5727	15.2693	15.0283	15.009	14.91	14.8247
sp|O60294|TYW4_HUMAN	LCMT2	tRNA wybutosine-synthesizing protein 4 OS=Homo sapiens OX=9606 GN=LCMT2 PE=1 SV=3	0.0634037	17.4034	0.759737	-0.253458	17.4668	0.456096	17.1499	0.152678	17.2751	-0.191665	0.142924	0.125197	0.215789	17.5677	17.239	17.4736	17.3309	17.5958	17.1197	17.1802	17.2445	17.3609	17.22
sp|O60306|AQR_HUMAN	AQR	RNA helicase aquarius OS=Homo sapiens OX=9606 GN=AQR PE=1 SV=4	-0.614315	17.2	0.0194662	-0.0218701	16.5857	0.811827	17.1781	0.00584717	16.7791	0.193422	0.227438	-0.399023	0.12593	17.1541	17.2459	16.5055	16.682	16.5695	17.1964	17.1598	16.9335	16.8197	16.5841
sp|O60308|CE104_HUMAN	CEP104	Centrosomal protein of 104 kDa OS=Homo sapiens OX=9606 GN=CEP104 PE=1 SV=1	0.00499752	14.4034	0.949649	0.0935406	14.4084	0.209668	14.4969	0.435972	14.4271	0.0186731	0.807887	-0.06987	0.349016	14.3832	14.4236	14.37	14.358	14.4972	14.5051	14.4888	14.3597	14.4314	14.4901
sp|O60313-10|OPA1_HUMAN	OPA1	Isoform 4 of Dynamin-like 120 kDa protein, mitochondrial OS=Homo sapiens OX=9606 GN=OPA1	0.648125	16.9342	0.0270127	-0.221104	17.5823	0.297884	16.7131	0.000830317	16.7061	-0.876198	0.00576261	-0.00696868	0.96207	16.8551	17.0132	17.5557	17.7031	17.4881	16.7348	16.6914	16.8382	16.5929	16.6872
sp|O60318|GANP_HUMAN	MCM3AP	Germinal-center associated nuclear protein OS=Homo sapiens OX=9606 GN=MCM3AP PE=1 SV=2	-0.337977	14.2415	0.127699	0.070723	13.9035	0.771564	14.3122	0.0698787	14.204	0.30048	0.101579	-0.10822	0.545624	14.1339	14.3491	13.7697	14.043	13.898	14.387	14.2375	14.0452	14.2252	14.3417
sp|O60331-3|PI51C_HUMAN	PIP5K1C	Isoform 3 of Phosphatidylinositol 4-phosphate 5-kinase type-1 gamma OS=Homo sapiens OX=9606 GN=PIP5K1C	-0.678562	18.4817	0.0110749	0.34471	17.8032	0.18229	18.8264	0.000116415	18.4382	0.635055	0.00231577	-0.388217	0.0358833	18.4501	18.5133	17.8497	17.7384	17.8214	18.8853	18.7676	18.4795	18.4313	18.4039
sp|O60333-3|KIF1B_HUMAN	KIF1B	Isoform 3 of Kinesin-like protein KIF1B OS=Homo sapiens OX=9606 GN=KIF1B	-0.0398331	13.7945	0.577193	-0.0951958	13.7547	0.453422	13.6993	0.0209819	13.8901	0.135385	0.0204621	0.190748	0.0261972	13.7326	13.8564	13.7978	13.7296	13.7366	13.7057	13.6929	13.89	13.8654	13.9148
sp|O60333-4|KIF1B_HUMAN	KIF1B	Isoform 4 of Kinesin-like protein KIF1B OS=Homo sapiens OX=9606 GN=KIF1B	0.171534	19.2749	0.140669	-0.0424659	19.4464	0.520876	19.2324	0.0360437	19.425	-0.0214421	0.793044	0.192557	0.0782475	19.3085	19.2412	19.5254	19.353	19.4609	19.2364	19.2284	19.4912	19.4182	19.3654
sp|O60336|MABP1_HUMAN	MAPKBP1	Mitogen-activated protein kinase-binding protein 1 OS=Homo sapiens OX=9606 GN=MAPKBP1 PE=1 SV=4	0.0611702	11.9685	0.860398	0.135206	12.0297	0.722632	12.1037	0.918948	12.109	0.0793432	0.778919	0.00530763	0.984501	11.7805	12.1565	12.2443	11.6831	12.1616	12.0219	12.1855	12.17	12.2899	11.867
sp|O60337|MARH6_HUMAN	2022-03-06	E3 ubiquitin-protein ligase MARCH6 OS=Homo sapiens OX=9606 GN=MARCH6 PE=1 SV=2	-0.425789	12.5367	0.18415	-0.336524	12.1109	0.410821	12.2002	0.00216834	11.1401	-0.970843	0.0137404	-1.06011	0.0352885	12.349	12.7244	11.9247	12.0891	12.3189	12.1683	12.2321	11.3357	10.966	11.1185
sp|O60341-2|KDM1A_HUMAN	KDM1A	Isoform 2 of Lysine-specific histone demethylase 1A OS=Homo sapiens OX=9606 GN=KDM1A	-0.808245	18.517	0.00838352	-0.0949406	17.7088	0.320637	18.4221	7.64383e-05	17.9683	0.259506	0.0086636	-0.453798	0.0215577	18.5347	18.4993	17.6512	17.7505	17.7246	18.4563	18.3879	17.9808	17.9893	17.9346
sp|O60343|TBCD4_HUMAN	TBC1D4	TBC1 domain family member 4 OS=Homo sapiens OX=9606 GN=TBC1D4 PE=1 SV=2	0.257331	16.5286	0.0502928	0.20869	16.7859	0.300339	16.7373	0.00125565	17.0415	0.255512	0.00920099	0.304152	0.0393329	16.4523	16.6049	16.7826	16.8049	16.7704	16.7204	16.7542	17.1076	17.0038	17.0129
sp|O60347|TBC12_HUMAN	TBC1D12	TBC1 domain family member 12 OS=Homo sapiens OX=9606 GN=TBC1D12 PE=1 SV=3	0.0112094	13.6922	0.972463	-0.121666	13.7034	0.762538	13.5706	0.57662	13.49	-0.213393	0.294424	-0.0805171	0.479749	13.4764	13.908	13.596	13.9781	13.5362	13.6012	13.5399	13.5638	13.531	13.3754
sp|O60381-3|HBP1_HUMAN	HBP1	Isoform 3 of HMG box-containing protein 1 OS=Homo sapiens OX=9606 GN=HBP1	0.74701	15.405	0.0514754	0.133993	16.152	0.678758	15.539	0.00125462	16.5904	0.438425	0.0381987	1.05144	0.0229088	15.5771	15.2328	16.1955	15.9823	16.278	15.5322	15.5457	16.7213	16.536	16.5138
sp|O60427|FADS1_HUMAN	FADS1	Acyl-CoA (8-3)-desaturase OS=Homo sapiens OX=9606 GN=FADS1 PE=1 SV=3	0.0555864	20.3337	0.465084	-0.698502	20.3893	0.128827	19.6352	0.000160303	19.8386	-0.550723	0.00251705	0.203365	0.0523433	20.2737	20.3937	20.3967	20.4308	20.3403	19.6095	19.6608	19.8884	19.8074	19.8198
sp|O60437|PEPL_HUMAN	PPL	Periplakin OS=Homo sapiens OX=9606 GN=PPL PE=1 SV=4	-0.68639	19.687	0.0142473	-0.22513	19.0006	0.249694	19.4619	0.000451327	19.3275	0.326871	0.00863005	-0.134389	0.0863115	19.6276	19.7464	19.0754	18.9546	18.972	19.4926	19.4312	19.2941	19.3229	19.3655
sp|O60443|GSDME_HUMAN	GSDME	Gasdermin-E OS=Homo sapiens OX=9606 GN=GSDME PE=1 SV=2	0.404213	17.8108	0.0651334	0.0638731	18.215	0.402531	17.8747	0.0120788	18.2892	0.0741921	0.599076	0.414532	0.071962	17.7998	17.8219	18.2732	18.0543	18.3176	17.8413	17.9081	18.1872	18.2515	18.429
sp|O60447-2|EVI5_HUMAN	EVI5	Isoform 2 of Ecotropic viral integration site 5 protein homolog OS=Homo sapiens OX=9606 GN=EVI5	0.251542	12.8244	0.154553	0.356571	13.076	0.319283	13.181	0.0375875	13.2194	0.143409	0.136989	0.0383805	0.740321	12.9654	12.6835	13.1146	13.0489	13.0644	13.2085	13.1535	13.1166	13.2129	13.3286
sp|O60488|ACSL4_HUMAN	ACSL4	Long-chain-fatty-acid--CoA ligase 4 OS=Homo sapiens OX=9606 GN=ACSL4 PE=1 SV=2	0.209242	19.4924	0.0293333	0.0880584	19.7016	0.208415	19.5805	0.00537036	19.6027	-0.0988958	0.0635276	0.0222881	0.543193	19.5102	19.4746	19.727	19.6527	19.7253	19.5705	19.5904	19.6393	19.5922	19.5767
sp|O60493|SNX3_HUMAN	SNX3	Sorting nexin-3 OS=Homo sapiens OX=9606 GN=SNX3 PE=1 SV=3	1.50824	18.165	0.0145476	-0.236456	19.6732	0.444783	17.9285	0.000137705	17.8113	-1.86187	0.00171746	-0.117178	0.316261	18.3144	18.0155	19.8095	19.5532	19.6569	17.93	17.9271	17.6964	17.8496	17.888
sp|O60499|STX10_HUMAN	STX10	Syntaxin-10 OS=Homo sapiens OX=9606 GN=STX10 PE=1 SV=1	-0.151098	16.3641	0.297081	-0.248905	16.213	0.274203	16.1152	0.0918991	15.9234	-0.289595	0.162754	-0.191789	0.431764	16.4471	16.2811	16.3131	16.101	16.225	16.1279	16.1025	15.6999	15.9261	16.1443
sp|O60502|OGA_HUMAN	OGA	Protein O-GlcNAcase OS=Homo sapiens OX=9606 GN=OGA PE=1 SV=2	0.291058	18.4431	0.0434429	0.398693	18.7341	0.128206	18.8418	0.000277566	19.1218	0.387632	0.00626368	0.279996	0.0186418	18.4776	18.4085	18.6885	18.6945	18.8193	18.8516	18.8319	19.1227	19.1373	19.1052
sp|O60503|ADCY9_HUMAN	ADCY9	Adenylate cyclase type 9 OS=Homo sapiens OX=9606 GN=ADCY9 PE=1 SV=4	-0.186353	15.7973	0.236658	0.0423197	15.611	0.868608	15.8397	0.0992469	15.8239	0.212867	0.035952	-0.0158063	0.854171	15.6686	15.9261	15.6679	15.5549	15.6102	15.8747	15.8046	15.8943	15.7537	15.8236
sp|O60504|VINEX_HUMAN	SORBS3	Vinexin OS=Homo sapiens OX=9606 GN=SORBS3 PE=1 SV=2	-0.0712367	17.4564	0.476847	0.257768	17.3852	0.219775	17.7142	0.0167496	17.7598	0.374593	0.0355749	0.0455883	0.755658	17.5	17.4128	17.4446	17.2821	17.4288	17.7613	17.6671	17.6101	17.8434	17.8258
sp|O60506|HNRPQ_HUMAN	SYNCRIP	Heterogeneous nuclear ribonucleoprotein Q OS=Homo sapiens OX=9606 GN=SYNCRIP PE=1 SV=2	-0.00574581	22.0628	0.94946	0.103892	22.057	0.174785	22.1667	0.0012752	22.4939	0.436883	0.00894978	0.327245	0.0282358	22.0688	22.0568	22.1334	21.9564	22.0814	22.1488	22.1846	22.4425	22.5156	22.5236
sp|O60508|PRP17_HUMAN	CDC40	Pre-mRNA-processing factor 17 OS=Homo sapiens OX=9606 GN=CDC40 PE=1 SV=1	-0.383512	17.5628	0.0409209	0.230169	17.1792	0.110314	17.7929	0.00106489	17.5227	0.343459	0.0204101	-0.270222	0.0351707	17.5555	17.57	17.0932	17.1502	17.2943	17.8024	17.7834	17.5064	17.5756	17.4861
sp|O60518|RNBP6_HUMAN	RANBP6	Ran-binding protein 6 OS=Homo sapiens OX=9606 GN=RANBP6 PE=1 SV=2	-0.0897117	18.8499	0.341755	-0.215048	18.7602	0.334202	18.6349	0.0621164	18.5515	-0.208726	0.0942058	-0.0833897	0.571621	18.7602	18.9396	18.7563	18.761	18.7633	18.6099	18.6599	18.6951	18.534	18.4253
sp|O60524|NEMF_HUMAN	NEMF	Nuclear export mediator factor NEMF OS=Homo sapiens OX=9606 GN=NEMF PE=1 SV=4	0.0737282	16.2496	0.466584	0.0218062	16.3233	0.811827	16.2714	0.0240239	16.4836	0.160315	0.0737951	0.212238	0.0283201	16.2002	16.2989	16.3717	16.2223	16.3759	16.2701	16.2727	16.5176	16.4558	16.4774
sp|O60547|GMDS_HUMAN	GMDS	GDP-mannose 4,6 dehydratase OS=Homo sapiens OX=9606 GN=GMDS PE=1 SV=1	0.373134	16.7145	0.00737241	-0.188293	17.0876	0.12431	16.5262	0.00230581	16.8626	-0.224978	0.0700874	0.33645	0.0953343	16.7298	16.6992	17.0767	17.0853	17.1009	16.5215	16.5309	17.0086	16.7836	16.7957
sp|O60563|CCNT1_HUMAN	CCNT1	Cyclin-T1 OS=Homo sapiens OX=9606 GN=CCNT1 PE=1 SV=1	-0.462897	13.9095	0.172947	-0.0197037	13.4466	0.852536	13.8898	0.14727	13.6894	0.242779	0.366116	-0.200413	0.389416	13.9551	13.8639	13.4938	13.7017	13.1443	13.8575	13.9221	13.9233	13.5326	13.6122
sp|O60566-3|BUB1B_HUMAN	BUB1B	Isoform 3 of Mitotic checkpoint serine/threonine-protein kinase BUB1 beta OS=Homo sapiens OX=9606 GN=BUB1B	0.0362456	18.427	0.557304	0.229447	18.4632	0.114046	18.6564	0.00540801	18.691	0.227769	0.0291741	0.0345677	0.612735	18.4311	18.4229	18.5351	18.4289	18.4256	18.6411	18.6717	18.7616	18.6691	18.6423
sp|O60573|IF4E2_HUMAN	EIF4E2	Eukaryotic translation initiation factor 4E type 2 OS=Homo sapiens OX=9606 GN=EIF4E2 PE=1 SV=1	-0.150639	13.1301	0.312388	-0.131917	12.9795	0.725207	12.9982	0.784232	12.9881	0.00864507	0.959381	-0.0100763	0.973923	13.2672	12.993	12.9496	12.9851	13.0038	13.1468	12.8496	12.7797	12.9738	13.2109
sp|O60610|DIAP1_HUMAN	DIAPH1	Protein diaphanous homolog 1 OS=Homo sapiens OX=9606 GN=DIAPH1 PE=1 SV=2	0.249558	19.5554	0.0335819	0.0922907	19.8049	0.16676	19.6477	0.000933482	19.8939	0.0889769	0.112709	0.246244	0.02138	19.5505	19.5603	19.8742	19.7705	19.7701	19.6327	19.6626	19.9098	19.8728	19.8992
sp|O60645|EXOC3_HUMAN	EXOC3	Exocyst complex component 3 OS=Homo sapiens OX=9606 GN=EXOC3 PE=1 SV=3	0.120776	15.726	0.458525	0.171068	15.8468	0.260242	15.8971	0.150314	16.0158	0.16896	0.256555	0.118668	0.345954	15.7113	15.7408	15.9388	15.6613	15.9403	15.9492	15.845	15.9061	16.0476	16.0937
sp|O60658|PDE8A_HUMAN	PDE8A	High affinity cAMP-specific and IBMX-insensitive 3',5'-cyclic phosphodiesterase 8A OS=Homo sapiens OX=9606 GN=PDE8A PE=1 SV=2	0.328814	16.5075	0.0570626	0.213512	16.8363	0.289434	16.721	0.00114147	17.1658	0.329495	0.0166518	0.444796	0.0288157	16.4334	16.5816	16.9156	16.7609	16.8324	16.74	16.702	17.2319	17.1046	17.1609
sp|O60664|PLIN3_HUMAN	PLIN3	Perilipin-3 OS=Homo sapiens OX=9606 GN=PLIN3 PE=1 SV=3	0.30263	20.2317	0.0250822	0.286173	20.5344	0.149062	20.5179	0.00227424	20.7053	0.170964	0.0695749	0.18742	0.126222	20.2564	20.2071	20.5818	20.4754	20.5459	20.5457	20.4901	20.7967	20.6514	20.6678
sp|O60678|ANM3_HUMAN	PRMT3	Protein arginine N-methyltransferase 3 OS=Homo sapiens OX=9606 GN=PRMT3 PE=1 SV=4	0.432609	18.7929	0.0186545	0.210159	19.2255	0.110314	19.0031	0.000464788	19.3503	0.12476	0.101954	0.34721	0.0272879	18.8033	18.7825	19.2989	19.2134	19.1643	18.9992	19.0069	19.3964	19.298	19.3565
sp|O60684|IMA7_HUMAN	KPNA6	Importin subunit alpha-7 OS=Homo sapiens OX=9606 GN=KPNA6 PE=1 SV=1	-0.121804	18.5024	0.421013	0.0292525	18.3806	0.779422	18.5316	0.39506	18.5768	0.196226	0.254258	0.0451694	0.802155	18.5286	18.4762	18.5203	18.229	18.3924	18.5815	18.4818	18.4386	18.5385	18.7532
sp|O60701|UGDH_HUMAN	UGDH	UDP-glucose 6-dehydrogenase OS=Homo sapiens OX=9606 GN=UGDH PE=1 SV=1	0.241868	18.8922	0.0464636	0.201512	19.134	0.263253	19.0937	0.000499304	19.4394	0.30532	0.00445243	0.345676	0.0248646	18.9528	18.8315	19.1517	19.0931	19.1573	19.0701	19.1172	19.4094	19.4291	19.4796
sp|O60716-3|CTND1_HUMAN	CTNND1	Isoform 1AC of Catenin delta-1 OS=Homo sapiens OX=9606 GN=CTNND1	-0.143054	19.5914	0.494527	0.401452	19.4484	0.38858	19.9929	0.00550879	20.1142	0.665807	0.00258527	0.121301	0.215721	19.3874	19.7954	19.5055	19.4115	19.4281	20.0439	19.9419	20.1158	20.0536	20.1731
sp|O60725|ICMT_HUMAN	ICMT	Protein-S-isoprenylcysteine O-methyltransferase OS=Homo sapiens OX=9606 GN=ICMT PE=1 SV=1	0.480351	16.6112	0.0261925	-0.175789	17.0915	0.353658	16.4354	0.000637678	16.7347	-0.356843	0.00696278	0.299297	0.0328362	16.5371	16.6852	17.1439	17.1105	17.0202	16.4021	16.4687	16.7771	16.7122	16.7148
sp|O60749|SNX2_HUMAN	SNX2	Sorting nexin-2 OS=Homo sapiens OX=9606 GN=SNX2 PE=1 SV=2	0.529197	17.2617	0.0321594	0.138518	17.7909	0.409772	17.4002	0.00153362	17.9036	0.112764	0.259479	0.503443	0.0317031	17.339	17.1843	17.8396	17.6792	17.8538	17.4108	17.3896	17.8456	17.8689	17.9963
sp|O60762|DPM1_HUMAN	DPM1	Dolichol-phosphate mannosyltransferase subunit 1 OS=Homo sapiens OX=9606 GN=DPM1 PE=1 SV=1	0.605029	17.4836	0.00614091	-0.395681	18.0887	0.149785	17.088	0.00027439	17.3641	-0.724527	0.00435795	0.276184	0.131791	17.4897	17.4776	18.0811	18.1132	18.0717	17.1402	17.0357	17.4578	17.4013	17.2334
sp|O60763-2|USO1_HUMAN	USO1	Isoform 2 of General vesicular transport factor p115 OS=Homo sapiens OX=9606 GN=USO1	-0.0609378	18.82	0.229377	-0.490412	18.759	0.101109	18.3295	0.000168885	18.3745	-0.384539	0.00435795	0.0449352	0.375172	18.8133	18.8267	18.8086	18.7227	18.7458	18.3235	18.3356	18.4255	18.3422	18.3558
sp|O60779|S19A2_HUMAN	SLC19A2	Thiamine transporter 1 OS=Homo sapiens OX=9606 GN=SLC19A2 PE=1 SV=2	0.253853	11.9712	0.155963	0.0623554	12.2251	0.931125	12.0336	0.655059	12.1916	-0.0334482	0.84978	0.158049	0.708384	11.902	12.0404	12.2601	12.0812	12.3339	12.3848	11.6823	12.3834	12.1893	12.0022
sp|O60784-2|TOM1_HUMAN	TOM1	Isoform 2 of Target of Myb protein 1 OS=Homo sapiens OX=9606 GN=TOM1	0.0546596	16.4524	0.405242	-0.305504	16.507	0.168057	16.1469	0.00165273	16.1633	-0.343686	0.00918765	0.0164781	0.831363	16.4485	16.4562	16.5235	16.4365	16.561	16.1992	16.0945	16.1305	16.1395	16.22
sp|O60825|F262_HUMAN	PFKFB2	6-phosphofructo-2-kinase/fructose-2,6-bisphosphatase 2 OS=Homo sapiens OX=9606 GN=PFKFB2 PE=1 SV=2	0.325267	17.7616	0.0698026	0.182023	18.0869	0.373701	17.9436	0.00536638	18.2601	0.173246	0.0842982	0.316489	0.0483119	17.8505	17.6727	18.0901	18.0071	18.1636	17.9299	17.9574	18.2089	18.228	18.3435
sp|O60826|CCD22_HUMAN	CCDC22	Coiled-coil domain-containing protein 22 OS=Homo sapiens OX=9606 GN=CCDC22 PE=1 SV=1	0.540661	17.5928	0.0305144	-0.067366	18.1334	0.710327	17.5254	0.00120788	17.7945	-0.338974	0.0102111	0.269053	0.0271813	17.4988	17.6868	18.198	18.0461	18.1562	17.5007	17.5501	17.8245	17.7907	17.7682
sp|O60828|PQBP1_HUMAN	PQBP1	Polyglutamine-binding protein 1 OS=Homo sapiens OX=9606 GN=PQBP1 PE=1 SV=1	-0.671745	19.1067	0.0113891	0.202007	18.4349	0.185637	19.3087	0.000179263	18.8788	0.443923	0.00673147	-0.429829	0.0316218	19.067	19.1463	18.4614	18.3689	18.4744	19.314	19.3034	18.8155	18.9528	18.8682
sp|O60832|DKC1_HUMAN	DKC1	H/ACA ribonucleoprotein complex subunit DKC1 OS=Homo sapiens OX=9606 GN=DKC1 PE=1 SV=3	-0.838416	20.2012	0.00775533	-0.0673958	19.3628	0.590691	20.1338	0.000188137	19.6482	0.28533	0.0147919	-0.48569	0.038904	20.2017	20.2007	19.3148	19.3635	19.4102	20.1998	20.0679	19.572	19.6995	19.673
sp|O60841|IF2P_HUMAN	EIF5B	Eukaryotic translation initiation factor 5B OS=Homo sapiens OX=9606 GN=EIF5B PE=1 SV=4	-0.0274589	20.0091	0.710124	0.0759181	19.9816	0.471713	20.085	0.0333201	20.1841	0.202532	0.0380742	0.0991553	0.240915	20.0183	19.9998	20.0262	19.8954	20.0232	20.1367	20.0333	20.1308	20.2111	20.2106
sp|O60869|EDF1_HUMAN	EDF1	Endothelial differentiation-related factor 1 OS=Homo sapiens OX=9606 GN=EDF1 PE=1 SV=1	-0.025489	16.7542	0.910992	0.0456999	16.7288	0.90423	16.7999	0.573904	16.9014	0.172686	0.207325	0.101497	0.428427	16.9482	16.5603	16.8263	16.5886	16.7714	16.7687	16.8312	16.7715	16.9601	16.9727
sp|O60870|KIN17_HUMAN	KIN	DNA/RNA-binding protein KIN17 OS=Homo sapiens OX=9606 GN=KIN PE=1 SV=2	-0.103103	15.1696	0.0123473	-0.0698895	15.0665	0.155717	15.0997	0.403328	15.166	0.0995022	0.32464	0.0662888	0.628649	15.1622	15.1769	15.0742	15.0686	15.0567	15.1074	15.092	15.3063	15.1415	15.0502
sp|O60879|DIAP2_HUMAN	DIAPH2	Protein diaphanous homolog 2 OS=Homo sapiens OX=9606 GN=DIAPH2 PE=1 SV=1	0.271311	17.5025	0.0204961	-0.00191208	17.7738	0.979249	17.5006	0.000396498	17.8353	0.0614788	0.119882	0.334702	0.0228453	17.5191	17.4859	17.777	17.815	17.7295	17.4672	17.534	17.8315	17.8247	17.8497
sp|O60884|DNJA2_HUMAN	DNAJA2	DnaJ homolog subfamily A member 2 OS=Homo sapiens OX=9606 GN=DNAJA2 PE=1 SV=1	0.227236	16.9421	0.162697	0.295995	17.1693	0.220038	17.2381	0.0756515	17.2721	0.102795	0.422904	0.0340357	0.799276	16.8683	17.016	17.2642	17.1995	17.0443	17.2386	17.2376	17.1669	17.2392	17.4102
sp|O60885|BRD4_HUMAN	BRD4	Bromodomain-containing protein 4 OS=Homo sapiens OX=9606 GN=BRD4 PE=1 SV=2	-0.88624	19.3209	0.0108804	-0.122489	18.4347	0.41084	19.1985	0.00021088	18.7552	0.320512	0.0132076	-0.443238	0.0330158	19.3899	19.252	18.3808	18.4754	18.4479	19.2069	19.19	18.7829	18.8109	18.6718
sp|O60888-2|CUTA_HUMAN	CUTA	Isoform A of Protein CutA OS=Homo sapiens OX=9606 GN=CUTA	0.766548	19.6244	0.0801384	0.164615	20.3909	0.72791	19.789	0.0184382	20.3502	-0.0407143	0.819368	0.561219	0.0681975	19.8732	19.3755	20.4222	20.2071	20.5434	19.734	19.844	20.1732	20.4841	20.3933
sp|O60921|HUS1_HUMAN	HUS1	Checkpoint protein HUS1 OS=Homo sapiens OX=9606 GN=HUS1 PE=1 SV=1	-0.0987327	14.2566	0.370024	0.107977	14.1579	0.381173	14.3646	0.139353	14.315	0.157124	0.164819	-0.0495857	0.636889	14.253	14.2602	14.1157	14.0796	14.2784	14.3097	14.4195	14.2549	14.4099	14.2802
sp|O60927|PP1RB_HUMAN	PPP1R11	E3 ubiquitin-protein ligase PPP1R11 OS=Homo sapiens OX=9606 GN=PPP1R11 PE=1 SV=1	0.544896	13.9644	0.0698026	0.383181	14.5093	0.381955	14.3476	0.00642987	14.7379	0.228606	0.0423425	0.390321	0.0531652	14.1601	13.7687	14.5045	14.4791	14.5443	14.3462	14.349	14.6566	14.8479	14.7092
sp|O60934|NBN_HUMAN	NBN	Nibrin OS=Homo sapiens OX=9606 GN=NBN PE=1 SV=1	-0.392987	18.5162	0.0214602	0.119483	18.1233	0.192809	18.6357	0.00220738	18.5366	0.413387	0.0163069	-0.0990832	0.402936	18.5314	18.5011	18.0745	18.2004	18.0948	18.6555	18.6159	18.6473	18.5238	18.4389
sp|O60936-3|NOL3_HUMAN	NOL3	Isoform 3 of Nucleolar protein 3 OS=Homo sapiens OX=9606 GN=NOL3	0.620024	16.6386	0.0191704	0.0785088	17.2587	0.65496	16.7171	0.000587258	17.0934	-0.165272	0.026539	0.376243	0.0259757	16.7318	16.5455	17.3017	17.2341	17.2402	16.7244	16.7099	17.059	17.0719	17.1493
sp|O60942|MCE1_HUMAN	RNGTT	mRNA-capping enzyme OS=Homo sapiens OX=9606 GN=RNGTT PE=1 SV=1	-0.407405	18.1888	0.024203	0.186258	17.7814	0.316073	18.3751	0.000479033	18.1821	0.400703	0.00321528	-0.192959	0.0517545	18.1185	18.2592	17.8203	17.7549	17.7691	18.3985	18.3517	18.138	18.22	18.1884
sp|O75044|SRGP2_HUMAN	SRGAP2	SLIT-ROBO Rho GTPase-activating protein 2 OS=Homo sapiens OX=9606 GN=SRGAP2 PE=1 SV=3	-0.162051	18.5792	0.0870947	0.203352	18.4172	0.232646	18.7826	0.00248772	18.7648	0.347638	0.00959256	-0.0177645	0.824131	18.5237	18.6347	18.4575	18.4099	18.384	18.7821	18.783	18.849	18.7078	18.7376
sp|O75083|WDR1_HUMAN	WDR1	WD repeat-containing protein 1 OS=Homo sapiens OX=9606 GN=WDR1 PE=1 SV=4	0.677236	20.1924	0.0161709	0.166137	20.8696	0.303518	20.3585	0.000387135	20.9547	0.0850175	0.299789	0.596117	0.0252583	20.2549	20.1299	20.8314	20.8238	20.9536	20.3506	20.3664	21.0364	20.9399	20.8877
sp|O75110|ATP9A_HUMAN	ATP9A	Probable phospholipid-transporting ATPase IIA OS=Homo sapiens OX=9606 GN=ATP9A PE=1 SV=3	0.206915	15.4809	0.0216869	-0.768207	15.6879	0.143748	14.7127	0.000124979	14.6361	-1.05179	0.00150616	-0.076665	0.553033	15.4497	15.5121	15.6926	15.7046	15.6664	14.8017	14.6237	14.5659	14.6173	14.725
sp|O75113|N4BP1_HUMAN	N4BP1	NEDD4-binding protein 1 OS=Homo sapiens OX=9606 GN=N4BP1 PE=1 SV=4	0.630539	14.3159	0.00851154	0.204038	14.9464	0.16013	14.5199	0.00132259	15.0315	0.0850803	0.468531	0.511581	0.0676128	14.3384	14.2933	14.9043	14.9626	14.9723	14.5437	14.4961	15.2057	14.9397	14.9491
sp|O75116|ROCK2_HUMAN	ROCK2	Rho-associated protein kinase 2 OS=Homo sapiens OX=9606 GN=ROCK2 PE=1 SV=4	0.167033	18.8737	0.0334703	-0.0216897	19.0408	0.73178	18.852	0.019359	19.0668	0.0260505	0.71211	0.214773	0.115698	18.867	18.8804	19.0803	19.0011	19.041	18.8185	18.8856	19.1618	18.9966	19.0421
sp|O75122-3|CLAP2_HUMAN	CLASP2	Isoform 3 of CLIP-associating protein 2 OS=Homo sapiens OX=9606 GN=CLASP2	-0.0347888	18.8475	0.468814	0.0528546	18.8127	0.422758	18.9003	0.0176132	18.9781	0.16544	0.0270519	0.0777963	0.216067	18.8247	18.8703	18.8583	18.8037	18.776	18.9215	18.8791	19.0235	18.9319	18.979
sp|O75128-2|COBL_HUMAN	COBL	Isoform 2 of Protein cordon-bleu OS=Homo sapiens OX=9606 GN=COBL	-0.344301	18.4899	0.035178	-0.325944	18.1456	0.177803	18.164	0.0152661	18.0776	-0.068001	0.509845	-0.0863579	0.51476	18.4289	18.5509	18.1577	18.1983	18.0809	18.1597	18.1683	18.2105	18.0541	17.9683
sp|O75131|CPNE3_HUMAN	CPNE3	Copine-3 OS=Homo sapiens OX=9606 GN=CPNE3 PE=1 SV=1	0.355272	18.9958	0.061162	0.159408	19.3511	0.462067	19.1552	0.00890356	19.3441	-0.00696138	0.887498	0.188903	0.0358833	19.1024	18.8893	19.3953	19.2891	19.369	19.1502	19.1603	19.3828	19.3214	19.3283
sp|O75143-5|ATG13_HUMAN	ATG13	Isoform 5 of Autophagy-related protein 13 OS=Homo sapiens OX=9606 GN=ATG13	0.879091	17.7735	0.0108026	-0.179276	18.6526	0.237144	17.5942	0.000120797	17.7627	-0.889859	0.00251705	0.168508	0.127089	17.7435	17.8035	18.7132	18.6797	18.5649	17.5539	17.6345	17.7748	17.693	17.8204
sp|O75146|HIP1R_HUMAN	HIP1R	Huntingtin-interacting protein 1-related protein OS=Homo sapiens OX=9606 GN=HIP1R PE=1 SV=2	-0.187992	16.9	0.172002	-0.0447234	16.712	0.815738	16.8553	0.0884419	16.8889	0.176817	0.035895	0.0335487	0.559447	16.8066	16.9934	16.7354	16.6355	16.7652	16.8989	16.8117	16.8591	16.9214	16.886
sp|O75147|OBSL1_HUMAN	OBSL1	Obscurin-like protein 1 OS=Homo sapiens OX=9606 GN=OBSL1 PE=1 SV=4	-0.156994	15.1352	0.257208	0.0883775	14.9782	0.455397	15.2236	0.0632516	15.0301	0.0518166	0.57036	-0.193555	0.0517545	15.0772	15.1933	15.0266	14.8506	15.0575	15.2194	15.2278	15.0652	14.9761	15.0489
sp|O75150|BRE1B_HUMAN	RNF40	E3 ubiquitin-protein ligase BRE1B OS=Homo sapiens OX=9606 GN=RNF40 PE=1 SV=5	-0.851679	16.9835	0.00921529	-0.135826	16.1318	0.318903	16.8477	0.000126996	16.3416	0.209821	0.0239332	-0.506032	0.0241282	16.9396	17.0273	16.0853	16.1893	16.1207	16.8151	16.8802	16.3843	16.357	16.2835
sp|O75151|PHF2_HUMAN	PHF2	Lysine-specific demethylase PHF2 OS=Homo sapiens OX=9606 GN=PHF2 PE=1 SV=4	-0.875902	14.5582	0.0263316	-0.00420451	13.6823	0.990523	14.554	0.00268374	14.0829	0.40065	0.0429098	-0.471047	0.0802187	14.4083	14.7081	13.681	13.5846	13.7813	14.5845	14.5235	14.2285	14.1001	13.9202
sp|O75152|ZC11A_HUMAN	ZC3H11A	Zinc finger CCCH domain-containing protein 11A OS=Homo sapiens OX=9606 GN=ZC3H11A PE=1 SV=3	-0.40974	18.466	0.0214641	0.0467416	18.0562	0.679146	18.5127	0.0116931	18.2582	0.201959	0.138956	-0.254523	0.193793	18.4714	18.4606	17.998	18.1372	18.0335	18.4527	18.5728	18.4079	18.2381	18.1286
sp|O75164|KDM4A_HUMAN	KDM4A	Lysine-specific demethylase 4A OS=Homo sapiens OX=9606 GN=KDM4A PE=1 SV=2	-0.47457	15.8592	0.0519756	0.0826247	15.3846	0.439671	15.9418	0.00440751	15.5942	0.209597	0.120661	-0.347597	0.0385928	15.9105	15.8078	15.5336	15.2617	15.3585	15.9425	15.9411	15.6575	15.6004	15.5248
sp|O75165|DJC13_HUMAN	DNAJC13	DnaJ homolog subfamily C member 13 OS=Homo sapiens OX=9606 GN=DNAJC13 PE=1 SV=5	0.421786	18.2111	0.0466151	-0.109428	18.6329	0.447292	18.1017	0.00570543	18.2446	-0.388267	0.0277284	0.142948	0.264115	18.1437	18.2785	18.7277	18.5237	18.6472	18.1198	18.0836	18.134	18.3444	18.2554
sp|O75170|PP6R2_HUMAN	PPP6R2	Serine/threonine-protein phosphatase 6 regulatory subunit 2 OS=Homo sapiens OX=9606 GN=PPP6R2 PE=1 SV=2	0.35554	16.2926	0.0115328	0.129938	16.6481	0.230167	16.4225	0.0117187	16.6329	-0.0152506	0.877978	0.210352	0.201811	16.3207	16.2645	16.6358	16.6767	16.6318	16.4022	16.4428	16.7802	16.5737	16.5446
sp|O75175|CNOT3_HUMAN	CNOT3	CCR4-NOT transcription complex subunit 3 OS=Homo sapiens OX=9606 GN=CNOT3 PE=1 SV=1	-0.203935	18.5854	0.106159	0.0431293	18.3814	0.560217	18.6285	0.0575327	18.6616	0.280199	0.0727219	0.0331343	0.821124	18.6064	18.5643	18.4521	18.2781	18.414	18.6606	18.5964	18.5155	18.6942	18.7752
sp|O75177|CREST_HUMAN	SS18L1	Calcium-responsive transactivator OS=Homo sapiens OX=9606 GN=SS18L1 PE=1 SV=2	-0.116285	16.3002	0.240887	0.164839	16.184	0.234408	16.4651	0.00334232	16.5761	0.392156	0.0113659	0.111031	0.190685	16.2666	16.3339	16.2635	16.1894	16.099	16.4959	16.4342	16.5373	16.6432	16.5478
sp|O75179|ANR17_HUMAN	ANKRD17	Ankyrin repeat domain-containing protein 17 OS=Homo sapiens OX=9606 GN=ANKRD17 PE=1 SV=3	-0.420048	18.691	0.0294026	0.00436965	18.2709	0.914087	18.6954	0.00198628	18.5461	0.275118	0.0278935	-0.1493	0.0880999	18.6707	18.7113	18.3575	18.2779	18.1774	18.6914	18.6993	18.5694	18.5836	18.4852
sp|O75182|SIN3B_HUMAN	SIN3B	Paired amphipathic helix protein Sin3b OS=Homo sapiens OX=9606 GN=SIN3B PE=1 SV=2	-0.710944	12.5366	0.00946142	0.0822902	11.8257	0.286269	12.6189	0.00262615	12.1254	0.299779	0.105176	-0.493455	0.105773	12.5164	12.5568	11.7792	11.8121	11.8857	12.6398	12.5979	12.2244	12.2544	11.8976
sp|O75190|DNJB6_HUMAN	DNAJB6	DnaJ homolog subfamily B member 6 OS=Homo sapiens OX=9606 GN=DNAJB6 PE=1 SV=2	0.0897945	16.3889	0.240336	-0.0146975	16.4787	0.900986	16.3742	0.0156772	16.1522	-0.326525	0.0242056	-0.222033	0.150494	16.388	16.3899	16.4204	16.4615	16.5542	16.3132	16.4353	16.1666	16.0519	16.238
sp|O75197|LRP5_HUMAN	LRP5	Low-density lipoprotein receptor-related protein 5 OS=Homo sapiens OX=9606 GN=LRP5 PE=1 SV=2	0.0599957	13.445	0.46414	-0.263509	13.505	0.221645	13.1815	0.00335531	13.0573	-0.447721	0.0114684	-0.124217	0.310914	13.5111	13.3789	13.5023	13.4591	13.5535	13.1772	13.1858	12.9815	13.178	13.0123
sp|O75223|GGCT_HUMAN	GGCT	Gamma-glutamylcyclotransferase OS=Homo sapiens OX=9606 GN=GGCT PE=1 SV=1	0.491931	16.1245	0.0505113	0.0314258	16.6165	0.679811	16.156	0.0261405	16.4546	-0.161924	0.360674	0.298581	0.192823	16.109	16.1401	16.5011	16.5635	16.7848	16.1184	16.1935	16.6544	16.3295	16.3797
sp|O75306|NDUS2_HUMAN	NDUFS2	NADH dehydrogenase [ubiquinone] iron-sulfur protein 2, mitochondrial OS=Homo sapiens OX=9606 GN=NDUFS2 PE=1 SV=2	0.164633	16.4125	0.558757	-0.129967	16.5771	0.342765	16.2825	0.0388622	15.9811	-0.596029	0.0516366	-0.301429	0.0774257	16.3952	16.4298	16.3696	16.9009	16.4609	16.2274	16.3377	16.0745	15.9251	15.9438
sp|O75312|ZPR1_HUMAN	ZPR1	Zinc finger protein ZPR1 OS=Homo sapiens OX=9606 GN=ZPR1 PE=1 SV=1	0.288939	16.8048	0.111039	0.140603	17.0937	0.31974	16.9454	0.00640343	17.3875	0.29381	0.0699231	0.442147	0.0523433	16.8483	16.7612	17.2133	16.9566	17.1112	16.9091	16.9817	17.2887	17.3779	17.4959
sp|O75319|DUS11_HUMAN	DUSP11	RNA/RNP complex-1-interacting phosphatase OS=Homo sapiens OX=9606 GN=DUSP11 PE=1 SV=2	-0.234244	18.197	0.153135	0.25049	17.9627	0.371113	18.4475	0.00457371	18.4691	0.506394	0.00718372	0.0216603	0.825265	18.0792	18.3148	18.0334	17.9078	17.947	18.4825	18.4124	18.5155	18.5201	18.3718
sp|O75330-3|HMMR_HUMAN	HMMR	Isoform 3 of Hyaluronan mediated motility receptor OS=Homo sapiens OX=9606 GN=HMMR	-0.257702	16.035	0.0662271	0.096405	15.7773	0.466282	16.1314	0.00552725	15.985	0.207648	0.0276538	-0.146459	0.0746474	16.1002	15.9698	15.8491	15.7281	15.7548	16.1253	16.1376	16.0361	15.9456	15.9732
sp|O75334|LIPA2_HUMAN	PPFIA2	Liprin-alpha-2 OS=Homo sapiens OX=9606 GN=PPFIA2 PE=1 SV=2	-0.213481	17.3654	0.0262895	0.120765	17.1519	0.10906	17.4861	0.000655659	17.5401	0.388233	0.00568799	0.0539867	0.405596	17.3675	17.3632	17.2009	17.1176	17.1372	17.4913	17.481	17.5817	17.5653	17.4734
sp|O75340|PDCD6_HUMAN	PDCD6	Programmed cell death protein 6 OS=Homo sapiens OX=9606 GN=PDCD6 PE=1 SV=1	0.0780382	19.0966	0.373728	-0.232398	19.1747	0.250884	18.8642	0.0149344	18.9244	-0.250295	0.0347695	0.0601413	0.544758	19.1552	19.0381	19.2322	19.1106	19.1812	18.8266	18.9019	18.8271	18.9663	18.9798
sp|O75347|TBCA_HUMAN	TBCA	Tubulin-specific chaperone A OS=Homo sapiens OX=9606 GN=TBCA PE=1 SV=3	0.0511391	18.1506	0.843072	0.00641991	18.2018	0.989363	18.1571	0.928128	18.2393	0.0374947	0.800344	0.0822139	0.511149	18.3649	17.9363	18.3387	18.0301	18.2366	18.1645	18.1496	18.1094	18.278	18.3305
sp|O75348|VATG1_HUMAN	ATP6V1G1	V-type proton ATPase subunit G 1 OS=Homo sapiens OX=9606 GN=ATP6V1G1 PE=1 SV=3	0.483498	17.8417	0.0680968	-0.214545	18.3252	0.297959	17.6272	0.00250049	17.7049	-0.620336	0.0123064	0.0777063	0.270488	17.9171	17.7664	18.5046	18.2165	18.2546	17.653	17.6014	17.6732	17.6748	17.7666
sp|O75351|VPS4B_HUMAN	VPS4B	Vacuolar protein sorting-associated protein 4B OS=Homo sapiens OX=9606 GN=VPS4B PE=1 SV=2	0.499004	18.8951	0.0498092	0.130691	19.3941	0.576171	19.0258	0.00380175	19.426	0.0319046	0.680543	0.400217	0.0259757	19.0177	18.7725	19.4512	19.2924	19.4386	19.027	19.0245	19.3774	19.4187	19.4819
sp|O75362|ZN217_HUMAN	ZNF217	Zinc finger protein 217 OS=Homo sapiens OX=9606 GN=ZNF217 PE=1 SV=1	-0.784573	15.3207	0.0555912	0.107475	14.5361	0.784394	15.4282	0.00510539	14.9295	0.393327	0.0353598	-0.498721	0.0368477	15.1094	15.532	14.3878	14.6596	14.561	15.4399	15.4165	15.035	14.8717	14.8817
sp|O75367|H2AY_HUMAN	H2AFY	Core histone macro-H2A.1 OS=Homo sapiens OX=9606 GN=H2AFY PE=1 SV=4	-0.185973	17.2129	0.33799	-0.0860448	17.027	0.410754	17.1269	0.107789	16.8917	-0.13528	0.369608	-0.235208	0.0872104	17.2307	17.1952	16.827	17.187	17.0669	17.1722	17.0816	16.8177	16.9004	16.9569
sp|O75368|SH3L1_HUMAN	SH3BGRL	SH3 domain-binding glutamic acid-rich-like protein OS=Homo sapiens OX=9606 GN=SH3BGRL PE=1 SV=1	0.435072	16.1956	0.0662596	0.019848	16.6307	0.948721	16.2154	0.0158071	16.4748	-0.155881	0.084292	0.259343	0.0949347	16.3434	16.0478	16.5943	16.6774	16.6203	16.1707	16.2602	16.3978	16.4585	16.568
sp|O75369-8|FLNB_HUMAN	FLNB	Isoform 8 of Filamin-B OS=Homo sapiens OX=9606 GN=FLNB	-0.124949	21.4174	0.121117	0.711485	21.2925	0.114041	22.1289	0.000123024	22.015	0.722482	0.00251705	-0.113952	0.21324	21.3843	21.4506	21.3495	21.2825	21.2455	22.1648	22.0931	21.9668	21.9909	22.0872
sp|O75376|NCOR1_HUMAN	NCOR1	Nuclear receptor corepressor 1 OS=Homo sapiens OX=9606 GN=NCOR1 PE=1 SV=2	-0.799146	16.3213	0.0883445	-0.0762369	15.5222	0.890581	16.2451	0.0258819	15.8392	0.317038	0.11906	-0.405871	0.0969607	16.0376	16.605	15.5321	15.6896	15.3448	16.2728	16.2173	15.8821	15.9651	15.6704
sp|O75381|PEX14_HUMAN	PEX14	Peroxisomal membrane protein PEX14 OS=Homo sapiens OX=9606 GN=PEX14 PE=1 SV=1	-0.0280639	19.6285	0.620841	-0.278715	19.6004	0.152018	19.3497	0.000966179	19.349	-0.25145	0.00774401	-0.000798347	0.983428	19.6008	19.6561	19.6376	19.6211	19.5425	19.3763	19.3232	19.3694	19.3308	19.3467
sp|O75382|TRIM3_HUMAN	TRIM3	Tripartite motif-containing protein 3 OS=Homo sapiens OX=9606 GN=TRIM3 PE=1 SV=2	-0.250121	15.6579	0.0225865	-0.0315854	15.4077	0.695368	15.6263	0.0255748	15.5109	0.103205	0.218229	-0.115331	0.327884	15.6994	15.6163	15.3874	15.4117	15.4241	15.6146	15.6379	15.4088	15.5114	15.6126
sp|O75385|ULK1_HUMAN	ULK1	Serine/threonine-protein kinase ULK1 OS=Homo sapiens OX=9606 GN=ULK1 PE=1 SV=2	0.983177	17.5307	0.0105676	-0.361396	18.5139	0.101109	17.1693	6.87605e-05	17.3329	-1.18103	0.00184938	0.163542	0.107272	17.5272	17.5342	18.4934	18.6126	18.4356	17.1751	17.1635	17.4072	17.2795	17.3119
sp|O75390|CISY_HUMAN	CS	Citrate synthase, mitochondrial OS=Homo sapiens OX=9606 GN=CS PE=1 SV=2	0.340506	16.2984	0.368597	-0.139242	16.6389	0.293922	16.1592	0.0624779	15.9609	-0.677986	0.071081	-0.198238	0.23637	16.2478	16.349	16.3665	17.0479	16.5023	16.1627	16.1556	16.1157	15.9112	15.8559
sp|O75391|SPAG7_HUMAN	SPAG7	Sperm-associated antigen 7 OS=Homo sapiens OX=9606 GN=SPAG7 PE=1 SV=2	-0.36787	15.9763	0.0295266	0.0506045	15.6084	0.734584	16.0269	0.0012129	15.861	0.252575	0.00339873	-0.1659	0.0409061	16.0501	15.9025	15.5888	15.5889	15.6476	15.9943	16.0595	15.8641	15.8696	15.8493
sp|O75396|SC22B_HUMAN	SEC22B	Vesicle-trafficking protein SEC22b OS=Homo sapiens OX=9606 GN=SEC22B PE=1 SV=4	0.209862	18.7996	0.0321525	-0.456211	19.0095	0.154107	18.3434	0.000859194	18.4475	-0.561958	0.00696728	0.104114	0.442452	18.819	18.7802	19.0606	18.993	18.9748	18.4061	18.2808	18.3682	18.4049	18.5695
sp|O75400|PR40A_HUMAN	PRPF40A	Pre-mRNA-processing factor 40 homolog A OS=Homo sapiens OX=9606 GN=PRPF40A PE=1 SV=2	-0.717834	19.8795	0.0103712	0.0356199	19.1617	0.662014	19.9151	0.000416471	19.5322	0.370542	0.0163848	-0.382912	0.0565178	19.8408	19.9182	19.1078	19.2098	19.1674	19.9351	19.8951	19.6122	19.5639	19.4205
sp|O75410|TACC1_HUMAN	TACC1	Transforming acidic coiled-coil-containing protein 1 OS=Homo sapiens OX=9606 GN=TACC1 PE=1 SV=2	0.22729	18.3268	0.126578	0.0545633	18.5541	0.768956	18.3813	0.146887	18.4142	-0.139914	0.179904	0.0328124	0.780798	18.227	18.4266	18.5584	18.6117	18.4921	18.3883	18.3743	18.5395	18.3722	18.3308
sp|O75419-3|CDC45_HUMAN	CDC45	Isoform 3 of Cell division control protein 45 homolog OS=Homo sapiens OX=9606 GN=CDC45	-0.531128	15.0425	0.021454	-0.218873	14.5114	0.246077	14.8236	0.00682696	14.8907	0.379391	0.0305293	0.0671361	0.632285	15.1058	14.9792	14.4737	14.4698	14.5906	14.8312	14.816	14.7528	15.0183	14.9012
sp|O75420|GGYF1_HUMAN	GIGYF1	GRB10-interacting GYF protein 1 OS=Homo sapiens OX=9606 GN=GIGYF1 PE=1 SV=2	0.0330325	12.7906	0.785292	0.0113567	12.8236	0.963959	12.8019	0.0902379	13.0097	0.186125	0.0412267	0.207801	0.110955	12.6811	12.9	12.7672	12.8252	12.8783	12.8615	12.7423	12.9541	12.9973	13.0777
sp|O75436|VP26A_HUMAN	VPS26A	Vacuolar protein sorting-associated protein 26A OS=Homo sapiens OX=9606 GN=VPS26A PE=1 SV=2	0.940172	19.4953	0.0182477	0.00145218	20.4354	0.99685	19.4967	0.000499304	19.9728	-0.462648	0.00828703	0.476072	0.0288383	19.6201	19.3704	20.5176	20.3627	20.426	19.474	19.5194	19.904	19.9744	20.04
sp|O75439|MPPB_HUMAN	PMPCB	Mitochondrial-processing peptidase subunit beta OS=Homo sapiens OX=9606 GN=PMPCB PE=1 SV=2	0.018181	14.044	0.966006	-0.227063	14.0622	0.743565	13.8169	0.237256	13.6054	-0.45678	0.0562333	-0.211536	0.188638	13.6883	14.3997	14.0879	14.2784	13.8202	13.701	13.9328	13.5793	13.6591	13.5777
sp|O75449|KTNA1_HUMAN	KATNA1	Katanin p60 ATPase-containing subunit A1 OS=Homo sapiens OX=9606 GN=KATNA1 PE=1 SV=1	0.152875	16.0066	0.0907851	0.275245	16.1594	0.193006	16.2818	0.00409111	16.4122	0.252754	0.0246975	0.130384	0.221156	15.9997	16.0134	16.2241	16.0958	16.1584	16.3389	16.2247	16.4002	16.3547	16.4816
sp|O75475|PSIP1_HUMAN	PSIP1	PC4 and SFRS1-interacting protein OS=Homo sapiens OX=9606 GN=PSIP1 PE=1 SV=1	-0.289774	19.841	0.0274184	-0.0385985	19.5513	0.309958	19.8024	0.0240239	19.6819	0.130646	0.204359	-0.12053	0.341562	19.8498	19.8323	19.4882	19.6088	19.5568	19.7902	19.8147	19.7937	19.6794	19.5727
sp|O75477|ERLN1_HUMAN	ERLIN1	Erlin-1 OS=Homo sapiens OX=9606 GN=ERLIN1 PE=1 SV=2	0.512983	15.9535	0.0577247	-0.252199	16.4664	0.19154	15.7013	0.00240526	15.8171	-0.649336	0.0147607	0.115847	0.307746	15.9226	15.9843	16.3369	16.6527	16.4096	15.7433	15.6592	15.8552	15.7161	15.88
sp|O75489|NDUS3_HUMAN	NDUFS3	NADH dehydrogenase [ubiquinone] iron-sulfur protein 3, mitochondrial OS=Homo sapiens OX=9606 GN=NDUFS3 PE=1 SV=1	0.669767	13.8004	0.180254	-0.28506	14.4701	0.311099	13.5153	0.023401	13.5834	-0.886751	0.0489413	0.0680765	0.624001	13.7069	13.8938	14.1025	14.9177	14.3901	13.5766	13.454	13.5982	13.6913	13.4606
sp|O75494|SRS10_HUMAN	SRSF10	Serine/arginine-rich splicing factor 10 OS=Homo sapiens OX=9606 GN=SRSF10 PE=1 SV=1	-0.412771	19.0481	0.0140414	0.178282	18.6354	0.199422	19.2264	0.000491261	19.0021	0.366754	0.00831471	-0.224299	0.0793011	19.01	19.0863	18.5986	18.6702	18.6374	19.2174	19.2355	18.9412	19.0845	18.9807
sp|O75525|KHDR3_HUMAN	KHDRBS3	KH domain-containing, RNA-binding, signal transduction-associated protein 3 OS=Homo sapiens OX=9606 GN=KHDRBS3 PE=1 SV=1	-0.070662	16.2349	0.678655	-0.109884	16.1643	0.72657	16.125	0.852266	16.1815	0.017278	0.867125	0.0565002	0.678503	16.0829	16.387	16.0665	16.2016	16.2247	16.1994	16.0507	16.1177	16.3036	16.1234
sp|O75528|TADA3_HUMAN	TADA3	Transcriptional adapter 3 OS=Homo sapiens OX=9606 GN=TADA3 PE=1 SV=1	-0.374249	13.7919	0.061952	0.121242	13.4176	0.587673	13.9131	0.010605	13.6816	0.26402	0.0422851	-0.231471	0.13723	13.7038	13.8799	13.3137	13.4506	13.4885	13.9911	13.8351	13.7003	13.748	13.5966
sp|O75530-2|EED_HUMAN	EED	Isoform 2 of Polycomb protein EED OS=Homo sapiens OX=9606 GN=EED	-0.419091	18.7567	0.0394127	0.0900489	18.3376	0.370132	18.8467	0.0014651	18.752	0.414441	0.0115465	-0.0946986	0.0852644	18.794	18.7193	18.2318	18.4416	18.3394	18.87	18.8235	18.7625	18.7686	18.7251
sp|O75531|BAF_HUMAN	BANF1	Barrier-to-autointegration factor OS=Homo sapiens OX=9606 GN=BANF1 PE=1 SV=1	0.048524	16.8206	0.78512	0.10655	16.8691	0.683336	16.9271	0.17902	16.5428	-0.326293	0.163743	-0.384319	0.22196	16.9561	16.6851	16.82	17.0044	16.783	16.9593	16.895	16.8197	16.3263	16.4824
sp|O75533|SF3B1_HUMAN	SF3B1	Splicing factor 3B subunit 1 OS=Homo sapiens OX=9606 GN=SF3B1 PE=1 SV=3	-0.774187	20.8582	0.00787479	-0.0137888	20.0841	0.849563	20.8445	0.000503325	20.4591	0.375094	0.0220537	-0.385304	0.0775874	20.8205	20.896	20.0552	20.091	20.106	20.8487	20.8402	20.584	20.4612	20.3323
sp|O75534-4|CSDE1_HUMAN	CSDE1	Isoform 4 of Cold shock domain-containing protein E1 OS=Homo sapiens OX=9606 GN=CSDE1	-0.310808	22.1214	0.0736125	0.0447807	21.8106	0.444801	22.1662	0.0159162	22.0543	0.243735	0.0718189	-0.111855	0.254069	22.1478	22.095	21.925	21.6981	21.8087	22.1764	22.1559	21.9613	22.0941	22.1076
sp|O75554|WBP4_HUMAN	WBP4	WW domain-binding protein 4 OS=Homo sapiens OX=9606 GN=WBP4 PE=1 SV=1	-0.787771	17.9623	0.0163328	-0.388063	17.1745	0.134135	17.5742	0.000833934	17.2685	0.093971	0.378022	-0.305736	0.0663871	17.9963	17.9283	17.0996	17.1265	17.2976	17.5942	17.5543	17.2583	17.3612	17.186
sp|O75569|PRKRA_HUMAN	PRKRA	Interferon-inducible double-stranded RNA-dependent protein kinase activator A OS=Homo sapiens OX=9606 GN=PRKRA PE=1 SV=1	-0.0562648	18.2005	0.8252	-0.0883372	18.1443	0.491243	18.1122	0.710203	18.0107	-0.133586	0.567123	-0.101513	0.595019	18.1492	18.2519	18.2132	17.8619	18.3577	18.1519	18.0725	17.8823	17.9387	18.211
sp|O75582|KS6A5_HUMAN	RPS6KA5	Ribosomal protein S6 kinase alpha-5 OS=Homo sapiens OX=9606 GN=RPS6KA5 PE=1 SV=1	-0.354214	16.7508	0.0342172	-0.127872	16.3966	0.262543	16.6229	0.0475609	16.6191	0.222541	0.130755	-0.00380101	0.982952	16.7916	16.71	16.3345	16.4813	16.374	16.6175	16.6284	16.7835	16.5876	16.4863
sp|O75592|MYCB2_HUMAN	MYCBP2	E3 ubiquitin-protein ligase MYCBP2 OS=Homo sapiens OX=9606 GN=MYCBP2 PE=1 SV=4	-0.109067	16.1465	0.53262	-0.117757	16.0374	0.704694	16.0287	0.652343	16.0235	-0.0139107	0.84978	-0.00522148	0.951903	15.9887	16.3042	16.1265	15.9808	16.005	15.976	16.0814	16.0707	16.0375	15.9623
sp|O75608|LYPA1_HUMAN	LYPLA1	Acyl-protein thioesterase 1 OS=Homo sapiens OX=9606 GN=LYPLA1 PE=1 SV=1	0.528357	13.9031	0.0182973	0.0689582	14.4315	0.764733	13.9721	0.0078607	14.0534	-0.378118	0.0214567	0.0812807	0.627286	13.9803	13.826	14.4332	14.4607	14.4005	14.0699	13.8743	13.919	14.0765	14.1647
sp|O75616|ERAL1_HUMAN	ERAL1	GTPase Era, mitochondrial OS=Homo sapiens OX=9606 GN=ERAL1 PE=1 SV=2	0.212287	15.4475	0.229839	0.014293	15.6598	0.931108	15.4618	0.00491174	15.0573	-0.602482	0.0123656	-0.404488	0.0440459	15.3759	15.5192	15.6247	15.8137	15.541	15.4223	15.5013	15.0466	15.1419	14.9834
sp|O75643|U520_HUMAN	SNRNP200	U5 small nuclear ribonucleoprotein 200 kDa helicase OS=Homo sapiens OX=9606 GN=SNRNP200 PE=1 SV=2	-0.667192	19.8709	0.0101073	0.0234789	19.2037	0.472361	19.8944	0.00097792	19.4854	0.281641	0.0554401	-0.40903	0.0763327	19.8561	19.8857	19.218	19.2519	19.1412	19.9013	19.8875	19.6176	19.4851	19.3533
sp|O75663|TIPRL_HUMAN	TIPRL	TIP41-like protein OS=Homo sapiens OX=9606 GN=TIPRL PE=1 SV=2	0.276636	17.109	0.0771354	0.146694	17.3856	0.489653	17.2557	0.00369885	17.5759	0.190222	0.0145863	0.320165	0.034804	17.2081	17.0099	17.4261	17.3487	17.3821	17.2968	17.2146	17.5319	17.592	17.6037
sp|O75674|TM1L1_HUMAN	TOM1L1	TOM1-like protein 1 OS=Homo sapiens OX=9606 GN=TOM1L1 PE=1 SV=2	0.512483	17.8011	0.0476569	0.272523	18.3136	0.195933	18.0736	0.00312134	18.5937	0.28019	0.0996053	0.520151	0.0496104	17.8577	17.7445	18.3382	18.1626	18.4399	18.0866	18.0605	18.4707	18.5924	18.7181
sp|O75676|KS6A4_HUMAN	RPS6KA4	Ribosomal protein S6 kinase alpha-4 OS=Homo sapiens OX=9606 GN=RPS6KA4 PE=1 SV=1	-0.399177	15.7464	0.0462007	0.230819	15.3472	0.31974	15.9772	0.0039191	15.7782	0.431056	0.0192551	-0.198939	0.198668	15.8131	15.6797	15.2392	15.4154	15.387	16.0422	15.9121	15.8893	15.7588	15.6866
sp|O75683|SURF6_HUMAN	SURF6	Surfeit locus protein 6 OS=Homo sapiens OX=9606 GN=SURF6 PE=1 SV=3	-0.554419	15.0195	0.0210098	0.226929	14.465	0.236994	15.2464	0.000538735	14.7636	0.298601	0.0241693	-0.482748	0.0316412	15.0649	14.974	14.4482	14.3904	14.5565	15.2906	15.2021	14.73	14.838	14.7229
sp|O75688|PPM1B_HUMAN	PPM1B	Protein phosphatase 1B OS=Homo sapiens OX=9606 GN=PPM1B PE=1 SV=1	0.541959	14.2454	0.0610128	0.277949	14.7874	0.229607	14.5234	0.00954324	14.7869	-0.000547539	0.997475	0.263463	0.0454694	14.3074	14.1835	14.8404	14.595	14.9268	14.4833	14.5635	14.7383	14.8223	14.8
sp|O75691|UTP20_HUMAN	UTP20	Small subunit processome component 20 homolog OS=Homo sapiens OX=9606 GN=UTP20 PE=1 SV=3	-0.548138	17.6697	0.015605	0.0251786	17.1215	0.761922	17.6948	0.00402033	17.3821	0.260548	0.0865482	-0.312769	0.141136	17.6275	17.7118	17.053	17.1765	17.1351	17.7107	17.679	17.5099	17.4198	17.2165
sp|O75694|NU155_HUMAN	NUP155	Nuclear pore complex protein Nup155 OS=Homo sapiens OX=9606 GN=NUP155 PE=1 SV=1	0.258305	19.907	0.0459289	-0.139677	20.1653	0.337329	19.7674	0.00125807	19.6778	-0.487557	0.00532512	-0.0895748	0.315968	19.8468	19.9672	20.1296	20.2146	20.1519	19.7774	19.7573	19.7637	19.6536	19.616
sp|O75695|XRP2_HUMAN	RP2	Protein XRP2 OS=Homo sapiens OX=9606 GN=RP2 PE=1 SV=4	-0.427638	18.7945	0.0181495	0.355161	18.3668	0.154107	19.1496	0.000643074	18.9141	0.547313	0.00819987	-0.235486	0.140998	18.8388	18.7501	18.324	18.3556	18.4209	19.1754	19.1239	18.8393	18.8618	19.0413
sp|O75716|STK16_HUMAN	STK16	Serine/threonine-protein kinase 16 OS=Homo sapiens OX=9606 GN=STK16 PE=1 SV=4	0.130132	13.3484	0.545383	0.176477	13.4786	0.348168	13.5249	0.568246	13.5439	0.0653714	0.722544	0.0190262	0.902047	13.4253	13.2716	13.501	13.2651	13.6696	13.5461	13.5037	13.4383	13.4943	13.6992
sp|O75717|WDHD1_HUMAN	WDHD1	WD repeat and HMG-box DNA-binding protein 1 OS=Homo sapiens OX=9606 GN=WDHD1 PE=1 SV=1	-0.680814	17.4514	0.00838352	-0.0673118	16.7706	0.448806	17.3841	0.000289564	16.9735	0.202907	0.03834	-0.410595	0.0425913	17.4624	17.4405	16.7356	16.7555	16.8207	17.4261	17.3421	17.0465	16.9797	16.8943
sp|O75718|CRTAP_HUMAN	CRTAP	Cartilage-associated protein OS=Homo sapiens OX=9606 GN=CRTAP PE=1 SV=1	0.83585	15.2301	0.0281935	-0.974032	16.066	0.110525	14.2561	0.00031683	14.686	-1.37999	0.00496264	0.429892	0.106255	15.2317	15.2285	15.8654	16.2127	16.1197	14.1951	14.3171	14.5064	14.7259	14.8256
sp|O75746|CMC1_HUMAN	SLC25A12	Calcium-binding mitochondrial carrier protein Aralar1 OS=Homo sapiens OX=9606 GN=SLC25A12 PE=1 SV=2	1.21683	16.6624	0.0260993	-0.304249	17.8793	0.391685	16.3582	0.000577459	16.3795	-1.49981	0.0042336	0.0212725	0.900623	16.5098	16.8151	17.7271	18.0981	17.8127	16.4103	16.3061	16.5285	16.2413	16.3685
sp|O75751|S22A3_HUMAN	SLC22A3	Solute carrier family 22 member 3 OS=Homo sapiens OX=9606 GN=SLC22A3 PE=1 SV=1	-0.29681	13.5973	0.15099	-0.145295	13.3005	0.623149	13.452	0.0458642	13.1597	-0.140811	0.231412	-0.292326	0.12737	13.4416	13.7531	13.2355	13.3012	13.3648	13.4639	13.4402	13.1604	13.2911	13.0276
sp|O75787|RENR_HUMAN	ATP6AP2	Renin receptor OS=Homo sapiens OX=9606 GN=ATP6AP2 PE=1 SV=2	0.833602	16.0237	0.0134294	-0.525343	16.8573	0.195096	15.4983	8.92855e-05	15.5291	-1.32814	0.00119536	0.0308049	0.74339	15.9245	16.1229	16.8807	16.842	16.8492	15.549	15.4476	15.4761	15.4987	15.6127
sp|O75792|RNH2A_HUMAN	RNASEH2A	Ribonuclease H2 subunit A OS=Homo sapiens OX=9606 GN=RNASEH2A PE=1 SV=2	-0.200915	19.5593	0.179144	-0.0928497	19.3583	0.64309	19.4664	0.205313	19.3876	0.0292761	0.744409	-0.0787891	0.459131	19.6615	19.4571	19.4324	19.2828	19.3598	19.4354	19.4974	19.3227	19.3465	19.4937
sp|O75794|CD123_HUMAN	CDC123	Cell division cycle protein 123 homolog OS=Homo sapiens OX=9606 GN=CDC123 PE=1 SV=1	0.644773	17.7373	0.0298231	0.12022	18.3821	0.484008	17.8575	0.00780129	18.4211	0.0390478	0.830866	0.5636	0.0929837	17.8224	17.6522	18.4287	18.2503	18.4671	17.8729	17.8421	18.1864	18.4934	18.5835
sp|O75815|BCAR3_HUMAN	BCAR3	Breast cancer anti-estrogen resistance protein 3 OS=Homo sapiens OX=9606 GN=BCAR3 PE=1 SV=1	0.0148297	18.2169	0.796491	0.369596	18.2318	0.101109	18.5865	0.000558791	18.5828	0.351038	0.00819987	-0.00372914	0.948789	18.2142	18.2197	18.2715	18.259	18.1648	18.5841	18.5889	18.6421	18.5548	18.5515
sp|O75821|EIF3G_HUMAN	EIF3G	Eukaryotic translation initiation factor 3 subunit G OS=Homo sapiens OX=9606 GN=EIF3G PE=1 SV=2	0.0542863	18.9859	0.714236	0.230266	19.0402	0.381955	19.2162	0.0222633	19.3599	0.319662	0.0261458	0.143682	0.143474	19.1034	18.8685	19.146	18.9616	19.0131	19.2114	19.2209	19.2799	19.4104	19.3893
sp|O75822-2|EIF3J_HUMAN	EIF3J	Isoform 2 of Eukaryotic translation initiation factor 3 subunit J OS=Homo sapiens OX=9606 GN=EIF3J	0.13268	12.3179	0.428024	-0.155469	12.4506	0.722024	12.1624	0.0598517	12.8001	0.349539	0.110913	0.637688	0.132942	12.3723	12.2635	12.618	12.3117	12.422	11.9339	12.391	12.6389	12.7515	13.01
sp|O75822|EIF3J_HUMAN	EIF3J	Eukaryotic translation initiation factor 3 subunit J OS=Homo sapiens OX=9606 GN=EIF3J PE=1 SV=2	-0.00940496	21.6702	0.959476	-0.00712748	21.6608	0.981059	21.6631	0.414703	21.8385	0.177627	0.222738	0.175349	0.291841	21.8161	21.5244	21.766	21.5376	21.6789	21.6356	21.6906	21.685	21.8748	21.9557
sp|O75832|PSD10_HUMAN	PSMD10	26S proteasome non-ATPase regulatory subunit 10 OS=Homo sapiens OX=9606 GN=PSMD10 PE=1 SV=1	0.390693	19.1544	0.0649421	-0.0192639	19.5451	0.943883	19.1351	0.0122603	19.4976	-0.0474828	0.56769	0.362474	0.069277	19.2784	19.0304	19.6055	19.4926	19.5372	19.1922	19.0781	19.3889	19.5451	19.5589
sp|O75844|FACE1_HUMAN	ZMPSTE24	CAAX prenyl protease 1 homolog OS=Homo sapiens OX=9606 GN=ZMPSTE24 PE=1 SV=2	0.64871	18.6193	0.0161627	-0.43231	19.268	0.145174	18.1869	0.000123005	18.2916	-0.976359	0.0021603	0.104661	0.235739	18.5775	18.661	19.2143	19.3617	19.228	18.2204	18.1535	18.2661	18.2444	18.3643
sp|O75874|IDHC_HUMAN	IDH1	Isocitrate dehydrogenase [NADP] cytoplasmic OS=Homo sapiens OX=9606 GN=IDH1 PE=1 SV=2	0.675278	18.7053	0.00862256	-0.167675	19.3806	0.311018	18.5377	0.000144853	19.011	-0.369561	0.00445845	0.473392	0.0316809	18.7052	18.7054	19.3559	19.3514	19.4346	18.472	18.6033	18.9651	19.0362	19.0318
sp|O75880|SCO1_HUMAN	SCO1	Protein SCO1 homolog, mitochondrial OS=Homo sapiens OX=9606 GN=SCO1 PE=1 SV=1	1.21273	13.7653	0.0155012	-0.321298	14.9781	0.531078	13.444	0.000956602	13.8904	-1.08768	0.00311627	0.446349	0.173906	13.9118	13.6189	14.9298	15.0704	14.934	13.225	13.663	13.812	13.8332	14.0259
sp|O75886|STAM2_HUMAN	STAM2	Signal transducing adapter molecule 2 OS=Homo sapiens OX=9606 GN=STAM2 PE=1 SV=1	0.254344	18.8796	0.14074	0.0442783	19.134	0.753268	18.9239	0.0443906	19.1931	0.0591504	0.611093	0.269216	0.0980497	18.8038	18.9555	19.2361	19.0079	19.1579	18.9232	18.9246	19.0932	19.1866	19.2996
sp|O75909-4|CCNK_HUMAN	CCNK	Isoform 4 of Cyclin-K OS=Homo sapiens OX=9606 GN=CCNK	-0.5938	19.4291	0.0205393	0.0894262	18.8353	0.582328	19.5185	0.000585689	19.1936	0.358312	0.00828703	-0.324914	0.0365301	19.3438	19.5143	18.7804	18.8377	18.8877	19.5241	19.5129	19.238	19.2166	19.1261
sp|O75915|PRAF3_HUMAN	ARL6IP5	PRA1 family protein 3 OS=Homo sapiens OX=9606 GN=ARL6IP5 PE=1 SV=1	0.436722	18.2006	0.0205625	-0.627019	18.6373	0.142717	17.5736	0.0002677	17.6567	-0.980627	0.00323522	0.083114	0.562672	18.1467	18.2544	18.5852	18.6875	18.6392	17.5213	17.6258	17.6208	17.5552	17.794
sp|O75925-2|PIAS1_HUMAN	PIAS1	Isoform 2 of E3 SUMO-protein ligase PIAS1 OS=Homo sapiens OX=9606 GN=PIAS1	-0.591206	15.9702	0.0161709	-0.070554	15.379	0.262543	15.8996	0.00042784	15.5758	0.1968	0.044573	-0.323852	0.0264405	15.9694	15.971	15.2854	15.4468	15.4046	15.8769	15.9223	15.6137	15.5747	15.5389
sp|O75934|SPF27_HUMAN	BCAS2	Pre-mRNA-splicing factor SPF27 OS=Homo sapiens OX=9606 GN=BCAS2 PE=1 SV=1	-0.34804	16.4312	0.0251922	0.160828	16.0832	0.253939	16.592	0.00597619	16.419	0.33584	0.0359851	-0.173028	0.276622	16.471	16.3914	16.1221	16.0191	16.1083	16.6209	16.5632	16.2686	16.4803	16.5081
sp|O75935|DCTN3_HUMAN	DCTN3	Dynactin subunit 3 OS=Homo sapiens OX=9606 GN=DCTN3 PE=1 SV=1	0.357507	14.5142	0.0808875	0.118437	14.8717	0.67378	14.6326	0.129238	14.5922	-0.27948	0.11543	-0.0404108	0.857362	14.6442	14.3841	14.9061	14.9012	14.8077	14.5586	14.7066	14.3789	14.6463	14.7514
sp|O75937|DNJC8_HUMAN	DNAJC8	DnaJ homolog subfamily C member 8 OS=Homo sapiens OX=9606 GN=DNAJC8 PE=1 SV=2	-0.575532	19.4192	0.0487525	-0.240304	18.8437	0.449982	19.1789	0.0107901	19.1259	0.282156	0.0256966	-0.0530711	0.499372	19.57	19.2685	18.8516	18.7573	18.9223	19.1414	19.2165	19.1533	19.1694	19.055
sp|O75940|SPF30_HUMAN	SMNDC1	Survival of motor neuron-related-splicing factor 30 OS=Homo sapiens OX=9606 GN=SMNDC1 PE=1 SV=1	-0.553812	18.58	0.0253973	0.0644458	18.0261	0.629378	18.6444	0.00103744	18.4035	0.377368	0.0132076	-0.240889	0.0531652	18.6489	18.511	18.1106	17.939	18.0289	18.6274	18.6614	18.3362	18.4317	18.4427
sp|O75943|RAD17_HUMAN	RAD17	Cell cycle checkpoint protein RAD17 OS=Homo sapiens OX=9606 GN=RAD17 PE=1 SV=2	-0.533794	13.8451	0.0113891	-0.118704	13.3113	0.302513	13.7264	0.000260732	13.5593	0.247985	0.00695233	-0.167106	0.050408	13.8858	13.8044	13.2945	13.3535	13.2858	13.7452	13.7075	13.5826	13.5769	13.5183
sp|O75955|FLOT1_HUMAN	FLOT1	Flotillin-1 OS=Homo sapiens OX=9606 GN=FLOT1 PE=1 SV=3	0.740777	17.8726	0.0254355	-0.0747063	18.6133	0.62082	17.7978	0.0012548	17.5656	-1.04771	0.00695233	-0.232221	0.269932	17.7974	17.9477	18.7204	18.4734	18.6463	17.8247	17.771	17.3842	17.5794	17.7333
sp|O75962|TRIO_HUMAN	TRIO	Triple functional domain protein OS=Homo sapiens OX=9606 GN=TRIO PE=1 SV=2	-0.1149	18.6541	0.13453	0.525747	18.5392	0.12431	19.1798	0.000106144	19.0534	0.514243	0.00184938	-0.126404	0.0427937	18.6115	18.6967	18.5866	18.53	18.501	19.194	19.1657	19.0714	19.0614	19.0275
sp|O75964|ATP5L_HUMAN	ATP5MG	ATP synthase subunit g, mitochondrial OS=Homo sapiens OX=9606 GN=ATP5MG PE=1 SV=3	0.805326	13.1532	0.203484	-0.736605	13.9586	0.119909	12.4166	0.01459	12.7532	-1.2054	0.0484389	0.336532	0.18845	13.1783	13.1281	13.4648	14.55	13.8609	12.4702	12.3631	12.5898	12.7063	12.9633
sp|O75970|MPDZ_HUMAN	MPDZ	Multiple PDZ domain protein OS=Homo sapiens OX=9606 GN=MPDZ PE=1 SV=2	-0.340295	19.0011	0.16466	0.550802	18.6608	0.232969	19.5519	0.00186647	19.3837	0.72284	0.00683783	-0.168257	0.0800482	18.8558	19.1465	18.8215	18.6123	18.5488	19.5929	19.511	19.4272	19.3535	19.3703
sp|O75976|CBPD_HUMAN	CPD	Carboxypeptidase D OS=Homo sapiens OX=9606 GN=CPD PE=1 SV=2	0.357533	16.2102	0.0194787	-0.339885	16.5678	0.176969	15.8704	0.000163081	16.0162	-0.551582	0.00161243	0.145836	0.0887046	16.1518	16.2687	16.5707	16.571	16.5616	15.8947	15.846	16.0676	15.9779	16.0031
sp|O76003|GLRX3_HUMAN	GLRX3	Glutaredoxin-3 OS=Homo sapiens OX=9606 GN=GLRX3 PE=1 SV=2	0.0983899	21.0121	0.443731	0.168521	21.1105	0.476948	21.1806	0.0614999	21.3033	0.192801	0.0545262	0.12267	0.245157	21.1306	20.8935	21.1621	21.0895	21.0798	21.1781	21.1831	21.2206	21.2955	21.3937
sp|O76021|RL1D1_HUMAN	RSL1D1	Ribosomal L1 domain-containing protein 1 OS=Homo sapiens OX=9606 GN=RSL1D1 PE=1 SV=3	-0.587112	20.8369	0.0171744	-0.0172236	20.2498	0.85127	20.8197	0.000436268	20.3374	0.0875973	0.242019	-0.482291	0.0241282	20.8273	20.8465	20.2424	20.3406	20.1665	20.8668	20.7726	20.3759	20.328	20.3083
sp|O76039|CDKL5_HUMAN	CDKL5	Cyclin-dependent kinase-like 5 OS=Homo sapiens OX=9606 GN=CDKL5 PE=1 SV=1	-0.332369	15.4319	0.255723	-0.192651	15.0995	0.682638	15.2392	0.210474	15.3801	0.280641	0.0478911	0.140923	0.262054	15.1846	15.6791	15.2101	15.0399	15.0484	15.2847	15.1937	15.3633	15.295	15.482
sp|O76041-2|NEBL_HUMAN	NEBL	Isoform 2 of Nebulette OS=Homo sapiens OX=9606 GN=NEBL	-0.113824	14.7856	0.667087	-0.115123	14.6718	0.237144	14.6705	0.568869	14.8441	0.172346	0.416725	0.173645	0.114885	14.8138	14.7575	14.6385	14.4212	14.9557	14.6548	14.6862	14.9239	14.7836	14.8249
sp|O76070|SYUG_HUMAN	SNCG	Gamma-synuclein OS=Homo sapiens OX=9606 GN=SNCG PE=1 SV=2	0.371398	16.0838	0.157961	-0.180829	16.4552	0.602667	15.903	0.0292977	16.2663	-0.188948	0.148262	0.363278	0.0589253	16.2563	15.9114	16.4295	16.3381	16.5981	15.9652	15.8408	16.1851	16.2735	16.3402
sp|O76071|CIAO1_HUMAN	CIAO1	Probable cytosolic iron-sulfur protein assembly protein CIAO1 OS=Homo sapiens OX=9606 GN=CIAO1 PE=1 SV=1	0.284207	15.5726	0.035226	0.0487483	15.8568	0.472361	15.6214	0.0321901	15.7624	-0.0944462	0.348763	0.141012	0.295048	15.5717	15.5735	15.8662	15.7821	15.9221	15.6552	15.5875	15.6421	15.7877	15.8572
sp|O76075|DFFB_HUMAN	DFFB	DNA fragmentation factor subunit beta OS=Homo sapiens OX=9606 GN=DFFB PE=1 SV=1	-0.176063	15.0295	0.113696	0.00498767	14.8534	0.98313	15.0345	0.0939579	15.1066	0.253139	0.0415548	0.0720884	0.630631	14.9667	15.0923	14.9063	14.7944	14.8597	15.136	14.933	15.035	15.0645	15.2203
sp|O76080|ZFAN5_HUMAN	ZFAND5	AN1-type zinc finger protein 5 OS=Homo sapiens OX=9606 GN=ZFAND5 PE=1 SV=1	-0.215971	13.9532	0.186224	0.197864	13.7372	0.378431	14.1511	0.0159151	13.8764	0.139179	0.136875	-0.274656	0.0342079	14.0431	13.8633	13.8429	13.63	13.7388	14.1945	14.1077	13.8547	13.8839	13.8908
sp|O76094|SRP72_HUMAN	SRP72	Signal recognition particle subunit SRP72 OS=Homo sapiens OX=9606 GN=SRP72 PE=1 SV=3	-0.0217213	19.1443	0.542731	-0.236237	19.1226	0.146716	18.9081	0.00162175	18.9454	-0.177154	0.0143804	0.0373625	0.460053	19.1736	19.115	19.1405	19.0995	19.1278	18.9146	18.9015	18.9402	18.9938	18.9023
sp|O94760|DDAH1_HUMAN	DDAH1	N(G),N(G)-dimethylarginine dimethylaminohydrolase 1 OS=Homo sapiens OX=9606 GN=DDAH1 PE=1 SV=3	0.179066	14.6318	0.231894	0.323981	14.8108	0.5292	14.9558	0.373673	14.6591	-0.151794	0.344136	-0.296709	0.388356	14.6663	14.5973	14.6635	14.8675	14.9015	14.6938	15.2177	14.479	14.7029	14.7953
sp|O94761|RECQ4_HUMAN	RECQL4	ATP-dependent DNA helicase Q4 OS=Homo sapiens OX=9606 GN=RECQL4 PE=1 SV=2	-0.304515	15.5583	0.0270127	-0.159029	15.2538	0.460182	15.3993	0.057652	15.3812	0.127378	0.156828	-0.0181079	0.904601	15.5104	15.6062	15.236	15.2238	15.3017	15.3047	15.4938	15.4914	15.3461	15.306
sp|O94763|RMP_HUMAN	URI1	Unconventional prefoldin RPB5 interactor 1 OS=Homo sapiens OX=9606 GN=URI1 PE=1 SV=3	0.228158	17.502	0.0462461	0.175237	17.7301	0.214369	17.6772	0.005419	17.9834	0.253274	0.053404	0.306195	0.0971727	17.5368	17.4672	17.7655	17.7597	17.6652	17.7015	17.6529	18.1091	17.9551	17.886
sp|O94776|MTA2_HUMAN	MTA2	Metastasis-associated protein MTA2 OS=Homo sapiens OX=9606 GN=MTA2 PE=1 SV=1	-0.761425	19.3339	0.0113891	-0.066338	18.5725	0.263094	19.2676	0.00027439	18.7803	0.207779	0.0567789	-0.487308	0.0303218	19.3126	19.3553	18.5185	18.6579	18.5411	19.2685	19.2667	18.8618	18.7697	18.7094
sp|O94782|UBP1_HUMAN	USP1	Ubiquitin carboxyl-terminal hydrolase 1 OS=Homo sapiens OX=9606 GN=USP1 PE=1 SV=1	-1.05799	17.5243	0.00986588	-0.166872	16.4663	0.202807	17.3575	0.000123347	16.8264	0.360032	0.0145988	-0.531091	0.0241282	17.4868	17.5619	16.4443	16.556	16.3988	17.3576	17.3574	16.8733	16.8532	16.7526
sp|O94788|AL1A2_HUMAN	ALDH1A2	Retinal dehydrogenase 2 OS=Homo sapiens OX=9606 GN=ALDH1A2 PE=1 SV=3	0.685386	17.2349	0.0276399	0.603838	17.9203	0.161518	17.8388	0.00049059	18.3032	0.382921	0.0177359	0.464469	0.0232343	17.3297	17.1402	17.8995	18.0393	17.8221	17.8137	17.8638	18.2601	18.3528	18.2968
sp|O94804|STK10_HUMAN	STK10	Serine/threonine-protein kinase 10 OS=Homo sapiens OX=9606 GN=STK10 PE=1 SV=1	0.360616	16.3716	0.0214602	0.460265	16.7323	0.143748	16.8319	0.000630054	17.1205	0.38821	0.0126435	0.288561	0.0844483	16.4044	16.3389	16.7778	16.6719	16.747	16.8772	16.7866	17.22	17.0942	17.0473
sp|O94808|GFPT2_HUMAN	GFPT2	Glutamine--fructose-6-phosphate aminotransferase [isomerizing] 2 OS=Homo sapiens OX=9606 GN=GFPT2 PE=1 SV=3	0.64233	16.3371	0.0140307	-0.00167861	16.9794	0.991761	16.3354	0.000134949	17.1206	0.141125	0.0491304	0.785133	0.0190242	16.2707	16.4036	16.9662	16.9411	17.031	16.3158	16.3551	17.0891	17.094	17.1786
sp|O94817|ATG12_HUMAN	ATG12	Ubiquitin-like protein ATG12 OS=Homo sapiens OX=9606 GN=ATG12 PE=1 SV=1	0.660774	12.9225	0.0739318	0.460321	13.5833	0.291253	13.3828	0.0592002	13.5609	-0.022396	0.926713	0.178057	0.525065	13.088	12.757	13.6413	13.3759	13.7326	13.3707	13.3949	13.2634	13.6774	13.7418
sp|O94818|NOL4_HUMAN	NOL4	Nucleolar protein 4 OS=Homo sapiens OX=9606 GN=NOL4 PE=1 SV=2	-0.57484	14.1852	0.0223767	0.15878	13.6104	0.249732	14.344	0.00140948	13.969	0.358661	0.0330042	-0.374959	0.0685622	14.1858	14.1846	13.5622	13.7296	13.5392	14.2968	14.3912	13.9844	14.0635	13.8592
sp|O94822-3|LTN1_HUMAN	LTN1	Isoform 3 of E3 ubiquitin-protein ligase listerin OS=Homo sapiens OX=9606 GN=LTN1	0.245938	16.2556	0.0683546	0.000260557	16.5015	0.99685	16.2559	0.00700442	16.4355	-0.0660724	0.317391	0.179605	0.00940368	16.281	16.2302	16.4039	16.5568	16.5439	16.2551	16.2566	16.4307	16.4369	16.4388
sp|O94826|TOM70_HUMAN	TOMM70	Mitochondrial import receptor subunit TOM70 OS=Homo sapiens OX=9606 GN=TOMM70 PE=1 SV=1	0.626412	19.0041	0.0266613	-0.267328	19.6305	0.295107	18.7367	0.000589088	18.7052	-0.92525	0.00403669	-0.0315095	0.802414	19.0348	18.9733	19.5962	19.7697	19.5255	18.8297	18.6437	18.6222	18.7415	18.752
sp|O94829|IPO13_HUMAN	IPO13	Importin-13 OS=Homo sapiens OX=9606 GN=IPO13 PE=1 SV=3	-0.0430169	15.9437	0.745701	-0.141865	15.9007	0.300339	15.8019	0.603182	15.9039	0.00317006	0.9809	0.102018	0.432389	15.9926	15.8949	15.9298	15.7635	16.0089	15.7812	15.8226	15.7736	15.9389	15.9991
sp|O94830|DDHD2_HUMAN	DDHD2	Phospholipase DDHD2 OS=Homo sapiens OX=9606 GN=DDHD2 PE=1 SV=2	0.600188	14.8867	0.0286603	-0.0506533	15.4869	0.788303	14.8361	0.0023391	15.0005	-0.486414	0.0133174	0.164427	0.215986	14.851	14.9225	15.3482	15.5209	15.5916	14.7412	14.931	15.0563	14.978	14.9672
sp|O94842|TOX4_HUMAN	TOX4	TOX high mobility group box family member 4 OS=Homo sapiens OX=9606 GN=TOX4 PE=1 SV=1	-0.791558	18.539	0.0119529	0.00504088	17.7475	0.956926	18.5441	0.000214883	18.1113	0.363817	0.0118545	-0.432782	0.0276943	18.4915	18.5866	17.7496	17.8185	17.6743	18.5457	18.5425	18.1797	18.0973	18.0569
sp|O94855-2|SC24D_HUMAN	SEC24D	Isoform 2 of Protein transport protein Sec24D OS=Homo sapiens OX=9606 GN=SEC24D	0.232007	19.4001	0.0883359	-0.280995	19.6321	0.147857	19.1191	0.00366879	19.4275	-0.204514	0.0762651	0.308488	0.0555728	19.3899	19.4102	19.7371	19.5494	19.6097	19.0843	19.1538	19.3603	19.4174	19.5049
sp|O94874|UFL1_HUMAN	UFL1	E3 UFM1-protein ligase 1 OS=Homo sapiens OX=9606 GN=UFL1 PE=1 SV=2	-0.0603452	19.0652	0.0665481	-0.433827	19.0048	0.118158	18.6313	0.000174518	18.6068	-0.397999	0.00317345	-0.0245168	0.690963	19.0732	19.0571	19.0159	18.982	19.0166	18.663	18.5997	18.5599	18.603	18.6576
sp|O94875-12|SRBS2_HUMAN	SORBS2	Isoform 12 of Sorbin and SH3 domain-containing protein 2 OS=Homo sapiens OX=9606 GN=SORBS2	-0.465446	19.8502	0.082472	-0.391671	19.3847	0.135524	19.4585	0.0311	19.5181	0.133422	0.374564	0.059647	0.45348	19.809	19.8914	19.4633	19.177	19.5139	19.4559	19.4611	19.4451	19.5185	19.5908
sp|O94880|PHF14_HUMAN	PHF14	PHD finger protein 14 OS=Homo sapiens OX=9606 GN=PHF14 PE=1 SV=2	-0.491478	14.8261	0.034485	0.0170169	14.3346	0.948102	14.8431	0.00294754	14.5241	0.189523	0.0148855	-0.318972	0.0488351	14.7071	14.945	14.3257	14.3241	14.3541	14.7891	14.8971	14.4938	14.5845	14.494
sp|O94885|SASH1_HUMAN	SASH1	SAM and SH3 domain-containing protein 1 OS=Homo sapiens OX=9606 GN=SASH1 PE=1 SV=3	-0.173988	16.1342	0.0823794	-0.141466	15.9603	0.132855	15.9928	0.161941	15.9656	0.00536628	0.957233	-0.0271556	0.81721	16.126	16.1425	16.0151	15.8827	15.983	16.004	15.9815	16.0907	15.9123	15.8939
sp|O94887|FARP2_HUMAN	FARP2	FERM, ARHGEF and pleckstrin domain-containing protein 2 OS=Homo sapiens OX=9606 GN=FARP2 PE=1 SV=3	0.0145754	18.2549	0.822086	0.306431	18.2695	0.162	18.5614	0.0026659	18.6921	0.422621	0.0132076	0.130766	0.300088	18.2135	18.2964	18.2293	18.3272	18.252	18.5894	18.5333	18.8102	18.6536	18.6125
sp|O94888|UBXN7_HUMAN	UBXN7	UBX domain-containing protein 7 OS=Homo sapiens OX=9606 GN=UBXN7 PE=1 SV=2	-0.526761	19.4432	0.00823246	-0.15326	18.9165	0.338971	19.29	0.000447884	19.1583	0.241824	0.00420333	-0.131677	0.163066	19.4321	19.4543	18.9253	18.9422	18.882	19.2236	19.3564	19.1804	19.1345	19.16
sp|O94901-9|SUN1_HUMAN	SUN1	Isoform 9 of SUN domain-containing protein 1 OS=Homo sapiens OX=9606 GN=SUN1	-0.376469	18.8948	0.0262954	-0.217248	18.5183	0.268798	18.6775	0.023858	18.5848	0.0664706	0.513727	-0.0927495	0.514372	18.8234	18.9661	18.4917	18.5489	18.5142	18.6706	18.6844	18.7169	18.5837	18.4537
sp|O94903|PLPHP_HUMAN	PLPBP	Pyridoxal phosphate homeostasis protein OS=Homo sapiens OX=9606 GN=PLPBP PE=1 SV=1	0.205488	13.5577	0.347721	0.0273652	13.7632	0.788303	13.5851	0.0786425	13.9761	0.212863	0.286307	0.390985	0.103767	13.563	13.5524	13.9894	13.5787	13.7215	13.6396	13.5306	14.1356	13.8506	13.942
sp|O94906|PRP6_HUMAN	PRPF6	Pre-mRNA-processing factor 6 OS=Homo sapiens OX=9606 GN=PRPF6 PE=1 SV=1	-0.733482	17.9756	0.0234807	0.0988688	17.2422	0.404101	18.0745	0.00108106	17.5304	0.288216	0.0720513	-0.544135	0.0393329	18.0303	17.921	17.1027	17.2768	17.3469	18.0734	18.0756	17.508	17.6466	17.4366
sp|O94915|FRYL_HUMAN	FRYL	Protein furry homolog-like OS=Homo sapiens OX=9606 GN=FRYL PE=1 SV=2	-0.195168	19.2485	0.166918	-0.0111513	19.0533	0.954646	19.2374	0.0597273	19.2296	0.176291	0.0282819	-0.00772571	0.791227	19.1485	19.3486	19.1215	19.0387	18.9998	19.2453	19.2294	19.21	19.2593	19.2195
sp|O94916-5|NFAT5_HUMAN	NFAT5	Isoform E of Nuclear factor of activated T-cells 5 OS=Homo sapiens OX=9606 GN=NFAT5	-0.531433	14.5895	0.00787479	0.178227	14.0581	0.275452	14.7678	0.000678567	14.4414	0.383282	0.0131649	-0.326378	0.0888495	14.5693	14.6098	14.0701	14.0306	14.0736	14.8247	14.7108	14.5593	14.3894	14.3754
sp|O94925-3|GLSK_HUMAN	GLS	Isoform 3 of Glutaminase kidney isoform, mitochondrial OS=Homo sapiens OX=9606 GN=GLS	0.0134144	17.8333	0.959624	0.301266	17.8467	0.452405	18.1346	0.380795	17.923	0.0762311	0.672625	-0.21162	0.259524	17.6668	17.9999	17.7706	18.0827	17.6869	18.0307	18.2384	18.0578	17.8454	17.8657
sp|O94927|HAUS5_HUMAN	HAUS5	HAUS augmin-like complex subunit 5 OS=Homo sapiens OX=9606 GN=HAUS5 PE=1 SV=2	0.054262	15.6221	0.616984	-0.0500981	15.6763	0.748247	15.572	0.806523	15.6615	-0.0147831	0.920767	0.089577	0.639024	15.5926	15.6515	15.6792	15.5686	15.7812	15.4933	15.6507	15.4851	15.6923	15.8072
sp|O94952|FBX21_HUMAN	FBXO21	F-box only protein 21 OS=Homo sapiens OX=9606 GN=FBXO21 PE=2 SV=2	0.109614	16.1354	0.244779	0.142645	16.2451	0.377549	16.2781	0.306958	16.3054	0.0603219	0.552568	0.0272909	0.843907	16.1321	16.1387	16.255	16.1558	16.3244	16.3496	16.2066	16.2002	16.3058	16.4101
sp|O94953|KDM4B_HUMAN	KDM4B	Lysine-specific demethylase 4B OS=Homo sapiens OX=9606 GN=KDM4B PE=1 SV=4	-0.665106	15.1881	0.00961945	-0.115063	14.523	0.232515	15.0731	0.000952276	14.8163	0.293265	0.0362233	-0.256777	0.127377	15.1786	15.1976	14.5548	14.5538	14.4605	15.0431	15.103	14.831	14.9205	14.6973
sp|O94955|RHBT3_HUMAN	RHOBTB3	Rho-related BTB domain-containing protein 3 OS=Homo sapiens OX=9606 GN=RHOBTB3 PE=1 SV=2	-0.287086	16.3974	0.0317033	0.730716	16.1103	0.135524	17.1281	0.000118898	16.7666	0.656285	0.00184327	-0.361517	0.0398859	16.3563	16.4385	16.1302	16.051	16.1498	17.1925	17.0638	16.7914	16.779	16.7294
sp|O94964-2|SOGA1_HUMAN	SOGA1	Isoform 2 of Protein SOGA1 OS=Homo sapiens OX=9606 GN=SOGA1	0.035153	16.3242	0.767955	0.0508446	16.3594	0.473315	16.3751	0.343325	16.4684	0.109071	0.320725	0.0933798	0.317016	16.2956	16.3529	16.4792	16.355	16.2439	16.3959	16.3543	16.5085	16.5185	16.3783
sp|O94966-5|UBP19_HUMAN	USP19	Isoform 5 of Ubiquitin carboxyl-terminal hydrolase 19 OS=Homo sapiens OX=9606 GN=USP19	-0.00399785	19.3997	0.946869	0.0254832	19.3957	0.826689	19.4251	0.953928	19.4042	0.00854084	0.888938	-0.0209403	0.812155	19.3466	19.4527	19.3776	19.3805	19.4289	19.457	19.3933	19.4892	19.3785	19.3449
sp|O94967-4|WDR47_HUMAN	WDR47	Isoform 4 of WD repeat-containing protein 47 OS=Homo sapiens OX=9606 GN=WDR47	-0.099218	18.4006	0.456069	-0.0607261	18.3014	0.727805	18.3399	0.501829	18.3989	0.097486	0.25566	0.058994	0.356539	18.308	18.4932	18.3955	18.2083	18.3003	18.3238	18.3559	18.3507	18.3882	18.4577
sp|O94972|TRI37_HUMAN	TRIM37	E3 ubiquitin-protein ligase TRIM37 OS=Homo sapiens OX=9606 GN=TRIM37 PE=1 SV=2	-0.119581	15.7407	0.344517	0.285487	15.6211	0.198252	16.0261	0.0257719	15.8541	0.233011	0.0988343	-0.172058	0.227226	15.6792	15.8021	15.7238	15.6228	15.5166	16.0171	16.0352	15.9515	15.8838	15.7269
sp|O94973-2|AP2A2_HUMAN	AP2A2	Isoform 2 of AP-2 complex subunit alpha-2 OS=Homo sapiens OX=9606 GN=AP2A2	0.175536	15.6595	0.128864	-0.0638269	15.835	0.557511	15.5956	0.026572	15.781	-0.053957	0.433561	0.185405	0.0695159	15.6176	15.7013	15.8016	15.7764	15.927	15.6336	15.5576	15.8294	15.7571	15.7566
sp|O94979-8|SC31A_HUMAN	SEC31A	Isoform 8 of Protein transport protein Sec31A OS=Homo sapiens OX=9606 GN=SEC31A	-0.0437455	21.6282	0.679263	-0.261004	21.5844	0.105861	21.3672	0.027048	21.4502	-0.13419	0.159455	0.0830679	0.105551	21.6331	21.6233	21.6832	21.469	21.6011	21.3738	21.3606	21.4432	21.4216	21.4859
sp|O94985|CSTN1_HUMAN	CLSTN1	Calsyntenin-1 OS=Homo sapiens OX=9606 GN=CLSTN1 PE=1 SV=1	0.167498	17.4446	0.233535	-0.293222	17.6121	0.213847	17.1514	0.00249034	17.15	-0.462115	0.00988073	-0.00139636	0.978086	17.3853	17.504	17.731	17.513	17.5923	17.1897	17.1131	17.148	17.1326	17.1694
sp|O94986|CE152_HUMAN	CEP152	Centrosomal protein of 152 kDa OS=Homo sapiens OX=9606 GN=CEP152 PE=1 SV=4	-0.174839	15.3262	0.46701	0.0354575	15.1514	0.863375	15.3617	0.290969	15.3979	0.246463	0.185734	0.0361663	0.643303	15.2202	15.4323	15.323	15.219	14.9122	15.3824	15.341	15.367	15.4792	15.3474
sp|O94991|SLIK5_HUMAN	SLITRK5	SLIT and NTRK-like protein 5 OS=Homo sapiens OX=9606 GN=SLITRK5 PE=2 SV=2	-0.261182	16.1006	0.272363	0.356445	15.8394	0.400899	16.4571	0.00868741	16.4596	0.620135	0.0078913	0.00250749	0.981999	15.9056	16.2956	15.905	15.726	15.8873	16.4675	16.4467	16.4368	16.3808	16.5611
sp|O94992|HEXI1_HUMAN	HEXIM1	Protein HEXIM1 OS=Homo sapiens OX=9606 GN=HEXIM1 PE=1 SV=1	-0.551467	18.9294	0.0106989	-0.184325	18.378	0.170997	18.7451	0.00153516	18.6143	0.236323	0.0437841	-0.130819	0.27638	18.8991	18.9598	18.3301	18.3962	18.4076	18.7564	18.7338	18.6717	18.6731	18.498
sp|O95059|RPP14_HUMAN	RPP14	Ribonuclease P protein subunit p14 OS=Homo sapiens OX=9606 GN=RPP14 PE=1 SV=3	-0.130476	12.7117	0.541473	0.0329891	12.5812	0.730313	12.7447	0.553305	12.7116	0.130332	0.444818	-0.0331331	0.708107	12.6787	12.7447	12.3802	12.8043	12.5593	12.7049	12.7845	12.7927	12.649	12.6931
sp|O95067|CCNB2_HUMAN	CCNB2	G2/mitotic-specific cyclin-B2 OS=Homo sapiens OX=9606 GN=CCNB2 PE=1 SV=1	-0.0136918	13.3114	0.95934	0.479562	13.2977	0.274364	13.791	0.0638156	13.4986	0.20087	0.24606	-0.292384	0.024892	13.1518	13.471	13.5284	13.2659	13.0989	13.7635	13.8184	13.5033	13.4724	13.5201
sp|O95070|YIF1A_HUMAN	YIF1A	Protein YIF1A OS=Homo sapiens OX=9606 GN=YIF1A PE=1 SV=2	0.135646	18.0407	0.353628	-0.618155	18.1763	0.19154	17.4225	0.000589088	17.3516	-0.824735	0.00299782	-0.0709339	0.463392	17.9148	18.1666	18.235	18.1142	18.1798	17.4435	17.4016	17.4298	17.2588	17.3662
sp|O95071|UBR5_HUMAN	UBR5	E3 ubiquitin-protein ligase UBR5 OS=Homo sapiens OX=9606 GN=UBR5 PE=1 SV=2	-0.663019	17.7881	0.0136316	-0.202155	17.1251	0.174729	17.586	0.000459626	17.2876	0.162458	0.0765583	-0.298406	0.041908	17.7581	17.8181	17.1771	17.1599	17.0383	17.5651	17.6069	17.3164	17.3265	17.2199
sp|O95081|AGFG2_HUMAN	AGFG2	Arf-GAP domain and FG repeat-containing protein 2 OS=Homo sapiens OX=9606 GN=AGFG2 PE=1 SV=2	-0.094484	15.6188	0.611382	-0.0100416	15.5244	0.963959	15.6088	0.784232	15.4898	-0.0345609	0.859708	-0.119003	0.587273	15.6746	15.5631	15.6897	15.5514	15.332	15.5138	15.7038	15.593	15.2783	15.5981
sp|O95104|SCAF4_HUMAN	SCAF4	SR-related and CTD-associated factor 4 OS=Homo sapiens OX=9606 GN=SCAF4 PE=1 SV=3	-0.49965	15.1929	0.0413183	-0.346791	14.6932	0.375411	14.8461	0.072676	14.9126	0.219432	0.184402	0.0665728	0.782732	15.1467	15.239	14.6143	14.8411	14.6243	15.0129	14.6792	15.0636	14.7575	14.9169
sp|O95139|NDUB6_HUMAN	NDUFB6	NADH dehydrogenase [ubiquinone] 1 beta subcomplex subunit 6 OS=Homo sapiens OX=9606 GN=NDUFB6 PE=1 SV=3	1.01462	15.1924	0.0476526	-0.758102	16.2071	0.12378	14.4343	0.00246195	14.4014	-1.80566	0.0131527	-0.0329312	0.941176	15.1603	15.2246	15.9999	16.5482	16.0732	14.4874	14.3813	14.2786	14.0826	14.843
sp|O95140|MFN2_HUMAN	MFN2	Mitofusin-2 OS=Homo sapiens OX=9606 GN=MFN2 PE=1 SV=3	-0.00636511	18.7487	0.956866	-0.267812	18.7423	0.293823	18.4809	0.00432071	18.2687	-0.473675	0.0106229	-0.212228	0.131762	18.6702	18.8272	18.7757	18.8088	18.6424	18.5387	18.4231	18.3603	18.2194	18.2263
sp|O95147|DUS14_HUMAN	DUSP14	Dual specificity protein phosphatase 14 OS=Homo sapiens OX=9606 GN=DUSP14 PE=1 SV=1	-0.453096	16.4773	0.0737149	0.000726065	16.0242	0.990523	16.478	0.0836449	16.1923	0.16814	0.462244	-0.285682	0.322993	16.4836	16.4709	16.1577	15.833	16.0819	16.5034	16.4526	15.9044	16.3227	16.3499
sp|O95149|SPN1_HUMAN	SNUPN	Snurportin-1 OS=Homo sapiens OX=9606 GN=SNUPN PE=1 SV=1	0.0570328	13.9487	0.618517	-0.127171	14.0057	0.735305	13.8215	0.404842	14.0657	0.0600142	0.589709	0.244218	0.337702	13.9525	13.9449	13.9611	14.1379	13.9182	14.0247	13.6183	14.0252	14.1709	14.0011
sp|O95155-4|UBE4B_HUMAN	UBE4B	Isoform 4 of Ubiquitin conjugation factor E4 B OS=Homo sapiens OX=9606 GN=UBE4B	0.201184	18.1101	0.122261	0.15552	18.3113	0.13628	18.2656	0.0226956	18.3847	0.0734446	0.366402	0.119109	0.067995	18.0934	18.1268	18.3722	18.1965	18.3652	18.2647	18.2665	18.3474	18.3881	18.4187
sp|O95163|ELP1_HUMAN	ELP1	Elongator complex protein 1 OS=Homo sapiens OX=9606 GN=ELP1 PE=1 SV=3	0.342886	20.0728	0.0113891	0.016495	20.4157	0.695516	20.0893	0.00037119	20.3691	-0.0465801	0.270706	0.279811	0.0330158	20.0946	20.051	20.445	20.3917	20.4103	20.0951	20.0835	20.4226	20.3405	20.3443
sp|O95166|GBRAP_HUMAN	GABARAP	Gamma-aminobutyric acid receptor-associated protein OS=Homo sapiens OX=9606 GN=GABARAP PE=1 SV=1	1.8043	14.3562	0.00721194	-1.05085	16.1605	0.136752	13.3054	2.7264e-05	14.172	-1.98854	0.00110033	0.866609	0.0272267	14.4356	14.2769	16.203	16.1558	16.1228	13.3892	13.2216	14.1885	14.2518	14.0756
sp|O95197-5|RTN3_HUMAN	RTN3	Isoform 5 of Reticulon-3 OS=Homo sapiens OX=9606 GN=RTN3	0.604531	16.5542	0.0858922	0.00672664	17.1588	0.982191	16.561	0.0212318	16.9409	-0.217902	0.241907	0.379902	0.0786447	16.4088	16.6996	17.0939	17.3835	16.9989	16.5968	16.5251	16.885	16.8588	17.0788
sp|O95197|RTN3_HUMAN	RTN3	Reticulon-3 OS=Homo sapiens OX=9606 GN=RTN3 PE=1 SV=2	0.207929	19.6946	0.021164	-0.183075	19.9025	0.154361	19.5115	0.018863	19.797	-0.105517	0.347565	0.285487	0.149172	19.7175	19.6717	19.8757	19.9317	19.9	19.5251	19.4978	19.9611	19.7246	19.7052
sp|O95202|LETM1_HUMAN	LETM1	Mitochondrial proton/calcium exchanger protein OS=Homo sapiens OX=9606 GN=LETM1 PE=1 SV=1	1.04578	13.036	0.0621753	0.153017	14.0818	0.697133	13.1891	0.0146371	13.2989	-0.782876	0.0419637	0.109885	0.617576	12.9006	13.1715	13.7509	14.4106	14.0839	13.3499	13.0282	13.1841	13.2703	13.4424
sp|O95208|EPN2_HUMAN	EPN2	Epsin-2 OS=Homo sapiens OX=9606 GN=EPN2 PE=1 SV=3	-0.552832	14.5182	0.0431391	0.106951	13.9654	0.506627	14.6252	0.00237931	14.4613	0.495923	0.0151023	-0.16386	0.0977785	14.5848	14.4516	14.0777	13.8096	14.0088	14.6732	14.5771	14.4435	14.4329	14.5075
sp|O95210|STBD1_HUMAN	STBD1	Starch-binding domain-containing protein 1 OS=Homo sapiens OX=9606 GN=STBD1 PE=1 SV=1	-0.0556362	16.2523	0.386488	-0.186102	16.1967	0.254855	16.0662	0.00378869	15.9853	-0.211372	0.00909803	-0.0809054	0.162238	16.1997	16.3049	16.2335	16.1685	16.1879	16.089	16.0434	15.9693	15.9596	16.027
sp|O95218|ZRAB2_HUMAN	ZRANB2	Zinc finger Ran-binding domain-containing protein 2 OS=Homo sapiens OX=9606 GN=ZRANB2 PE=1 SV=2	-0.840155	17.39	0.0140307	-0.077101	16.5499	0.556431	17.3129	0.00031683	16.798	0.248102	0.0363035	-0.514952	0.025709	17.4119	17.3681	16.6651	16.4626	16.5219	17.2485	17.3774	16.7893	16.8183	16.7863
sp|O95219|SNX4_HUMAN	SNX4	Sorting nexin-4 OS=Homo sapiens OX=9606 GN=SNX4 PE=1 SV=1	0.366394	16.4808	0.0868443	0.0170694	16.8472	0.931125	16.4979	0.0307526	16.7396	-0.107639	0.371536	0.241686	0.122782	16.5786	16.3831	16.9613	16.7313	16.8491	16.5037	16.4921	16.6167	16.7958	16.8063
sp|O95232|LC7L3_HUMAN	LUC7L3	Luc7-like protein 3 OS=Homo sapiens OX=9606 GN=LUC7L3 PE=1 SV=2	-0.800449	13.5625	0.0475677	-0.138267	12.7621	0.630767	13.4242	0.00624449	12.8566	0.0945285	0.578954	-0.567654	0.0509161	13.7029	13.4222	12.6794	12.9791	12.6277	13.4856	13.3629	12.9591	12.8913	12.7193
sp|O95235|KI20A_HUMAN	KIF20A	Kinesin-like protein KIF20A OS=Homo sapiens OX=9606 GN=KIF20A PE=1 SV=1	-0.466593	20.1744	0.0205605	0.0214953	19.7078	0.844587	20.1959	0.00246423	19.9096	0.201772	0.0715388	-0.286316	0.086916	20.1178	20.231	19.7526	19.7253	19.6456	20.1866	20.2052	20.0119	19.9063	19.8105
sp|O95239|KIF4A_HUMAN	KIF4A	Chromosome-associated kinesin KIF4A OS=Homo sapiens OX=9606 GN=KIF4A PE=1 SV=3	-0.513125	19.6451	0.0108975	0.177626	19.132	0.134853	19.8227	0.000885121	19.5803	0.448355	0.0141698	-0.242396	0.14383	19.629	19.6612	19.1732	19.1412	19.0816	19.8315	19.8139	19.6913	19.5937	19.4559
sp|O95243|MBD4_HUMAN	MBD4	Methyl-CpG-binding domain protein 4 OS=Homo sapiens OX=9606 GN=MBD4 PE=1 SV=1	-0.111092	17.6914	0.426806	-0.108302	17.5803	0.280837	17.5831	0.758431	17.6342	0.0539275	0.727936	0.0511376	0.761536	17.654	17.7288	17.4446	17.7081	17.5882	17.5864	17.5798	17.7633	17.682	17.4573
sp|O95248-4|MTMR5_HUMAN	SBF1	Isoform 4 of Myotubularin-related protein 5 OS=Homo sapiens OX=9606 GN=SBF1	-0.259218	16.7315	0.144977	-0.0165745	16.4723	0.890581	16.7149	0.0589209	16.7363	0.263983	0.0766478	0.0213395	0.817889	16.7243	16.7387	16.4278	16.3561	16.6329	16.6532	16.7767	16.7203	16.8032	16.6852
sp|O95249|GOSR1_HUMAN	GOSR1	Golgi SNAP receptor complex member 1 OS=Homo sapiens OX=9606 GN=GOSR1 PE=1 SV=1	0.236663	15.861	0.108622	-0.505251	16.0977	0.12413	15.3558	0.000403451	15.2477	-0.85003	0.00422011	-0.108116	0.307199	15.8204	15.9017	16.2159	16.0315	16.0457	15.3447	15.3669	15.1842	15.2076	15.3512
sp|O95251|KAT7_HUMAN	KAT7	Histone acetyltransferase KAT7 OS=Homo sapiens OX=9606 GN=KAT7 PE=1 SV=1	-0.79474	17.7169	0.00775533	0.048021	16.9222	0.662477	17.7649	9.82767e-05	17.2349	0.312743	0.00598271	-0.530017	0.0261972	17.6937	17.7401	16.9324	16.9542	16.88	17.8189	17.7109	17.2029	17.288	17.2139
sp|O95260-2|ATE1_HUMAN	ATE1	Isoform ATE1-2 of Arginyl-tRNA--protein transferase 1 OS=Homo sapiens OX=9606 GN=ATE1	0.277064	18.2292	0.0334703	-0.02268	18.5063	0.891809	18.2065	0.00427228	18.4712	-0.0350219	0.336832	0.264722	0.0578928	18.2833	18.1751	18.5416	18.4643	18.5128	18.1399	18.2731	18.4474	18.4995	18.4668
sp|O95263|PDE8B_HUMAN	PDE8B	High affinity cAMP-specific and IBMX-insensitive 3',5'-cyclic phosphodiesterase 8B OS=Homo sapiens OX=9606 GN=PDE8B PE=1 SV=2	0.480519	18.1599	0.0131877	-0.0263365	18.6404	0.820872	18.1335	0.000981829	18.6574	0.0170568	0.836821	0.523912	0.0425913	18.1124	18.2074	18.6515	18.6041	18.6655	18.0935	18.1736	18.7752	18.6165	18.5806
sp|O95271|TNKS1_HUMAN	TNKS	Poly [ADP-ribose] polymerase tankyrase-1 OS=Homo sapiens OX=9606 GN=TNKS PE=1 SV=2	-0.256766	13.6734	0.0566087	0.215875	13.4167	0.128827	13.8893	0.0229589	13.592	0.175285	0.232791	-0.297356	0.17195	13.6631	13.6837	13.3963	13.5077	13.346	13.8724	13.9062	13.7628	13.4366	13.5765
sp|O95292|VAPB_HUMAN	VAPB	Vesicle-associated membrane protein-associated protein B/C OS=Homo sapiens OX=9606 GN=VAPB PE=1 SV=3	0.110019	19.6403	0.196957	-0.243884	19.7503	0.213056	19.3964	0.000705421	19.2775	-0.472813	0.0038422	-0.11891	0.136509	19.6579	19.6227	19.8037	19.778	19.6693	19.452	19.3408	19.2808	19.2674	19.2844
sp|O95295|SNAPN_HUMAN	SNAPIN	SNARE-associated protein Snapin OS=Homo sapiens OX=9606 GN=SNAPIN PE=1 SV=1	0.370487	16.9957	0.0195174	-0.159941	17.3662	0.243412	16.8358	0.00432682	16.9298	-0.436455	0.0213664	0.0939736	0.537648	17.0356	16.9558	17.3497	17.3306	17.4184	16.8585	16.8131	16.8367	16.862	17.0906
sp|O95297|MPZL1_HUMAN	MPZL1	Myelin protein zero-like protein 1 OS=Homo sapiens OX=9606 GN=MPZL1 PE=1 SV=1	0.19659	15.9488	0.520577	0.449537	16.1454	0.462067	16.3983	0.229767	16.3258	0.180426	0.241567	-0.0725201	0.705079	15.6605	16.2371	16.021	16.1892	16.226	16.3121	16.4846	16.2647	16.2061	16.5066
sp|O95299-2|NDUAA_HUMAN	NDUFA10	Isoform 2 of NADH dehydrogenase [ubiquinone] 1 alpha subcomplex subunit 10, mitochondrial OS=Homo sapiens OX=9606 GN=NDUFA10	0.250857	15.2906	0.330632	-0.0729342	15.5415	0.620093	15.2177	0.0137134	14.8893	-0.652248	0.0247204	-0.328457	0.0259757	15.2142	15.3671	15.3877	15.8073	15.4295	15.2033	15.2321	14.9014	14.8436	14.9228
sp|O95302-3|FKBP9_HUMAN	FKBP9	Isoform 3 of Peptidyl-prolyl cis-trans isomerase FKBP9 OS=Homo sapiens OX=9606 GN=FKBP9	0.961122	16.4112	0.0142473	-0.6112	17.3723	0.110314	15.8	0.000136347	16.317	-1.05534	0.00368075	0.516984	0.0393329	16.4208	16.4015	17.2316	17.4623	17.4229	15.7672	15.8327	16.3803	16.364	16.2065
sp|O95336|6PGL_HUMAN	PGLS	6-phosphogluconolactonase OS=Homo sapiens OX=9606 GN=PGLS PE=1 SV=2	0.60545	18.8874	0.0354398	-0.0797305	19.4929	0.722096	18.8077	0.0014651	19.3354	-0.15748	0.102946	0.527701	0.0228453	19.0028	18.772	19.4888	19.3978	19.5921	18.7725	18.8429	19.3767	19.3407	19.2888
sp|O95340-2|PAPS2_HUMAN	PAPSS2	Isoform B of Bifunctional 3'-phosphoadenosine 5'-phosphosulfate synthase 2 OS=Homo sapiens OX=9606 GN=PAPSS2	-0.0581774	17.8706	0.617113	0.244305	17.8124	0.358571	18.1149	0.00234182	18.2582	0.445719	0.00148057	0.143236	0.0296106	17.9849	17.7564	17.8343	17.8259	17.7772	18.099	18.1308	18.2752	18.2538	18.2455
sp|O95347|SMC2_HUMAN	SMC2	Structural maintenance of chromosomes protein 2 OS=Homo sapiens OX=9606 GN=SMC2 PE=1 SV=2	0.163504	19.0207	0.0181495	0.132072	19.1842	0.167357	19.1527	0.00427228	19.3423	0.158183	0.054692	0.189615	0.112317	19.034	19.0073	19.1851	19.2053	19.162	19.1709	19.1345	19.4317	19.2969	19.2985
sp|O95352|ATG7_HUMAN	ATG7	Ubiquitin-like modifier-activating enzyme ATG7 OS=Homo sapiens OX=9606 GN=ATG7 PE=1 SV=1	0.390815	18.1294	0.020684	0.088084	18.5202	0.42522	18.2175	0.00439692	18.4254	-0.0948076	0.238493	0.207923	0.122583	18.1745	18.0842	18.537	18.4648	18.5587	18.191	18.2439	18.5235	18.3542	18.3984
sp|O95359-3|TACC2_HUMAN	TACC2	Isoform 3 of Transforming acidic coiled-coil-containing protein 2 OS=Homo sapiens OX=9606 GN=TACC2	0.00121068	16.6811	0.987003	0.157947	16.6823	0.333455	16.8391	0.0419604	16.9645	0.282178	0.0573198	0.125442	0.425108	16.7177	16.6445	16.7417	16.614	16.6913	16.8965	16.7816	16.8156	17.0152	17.0627
sp|O95361|TRI16_HUMAN	TRIM16	Tripartite motif-containing protein 16 OS=Homo sapiens OX=9606 GN=TRIM16 PE=1 SV=3	0.227382	18.2711	0.132962	0.260049	18.4985	0.198135	18.5312	0.00886743	18.688	0.189505	0.078957	0.156838	0.0564613	18.3229	18.2193	18.6042	18.3885	18.5028	18.5087	18.5537	18.651	18.6925	18.7206
sp|O95365|ZBT7A_HUMAN	ZBTB7A	Zinc finger and BTB domain-containing protein 7A OS=Homo sapiens OX=9606 GN=ZBTB7A PE=1 SV=1	-0.226161	15.4536	0.122089	0.0681468	15.2274	0.719452	15.5217	0.0428163	15.4376	0.210145	0.0555584	-0.0841628	0.422482	15.555	15.3522	15.2025	15.2856	15.1942	15.5326	15.5109	15.5468	15.3895	15.3765
sp|O95372|LYPA2_HUMAN	LYPLA2	Acyl-protein thioesterase 2 OS=Homo sapiens OX=9606 GN=LYPLA2 PE=1 SV=1	0.182398	14.9773	0.292116	-0.0770616	15.1597	0.572413	14.9002	0.215832	15.114	-0.045665	0.772043	0.213794	0.240915	15.0308	14.9238	15.238	14.9846	15.2565	14.9475	14.853	14.9552	15.1588	15.2281
sp|O95373|IPO7_HUMAN	IPO7	Importin-7 OS=Homo sapiens OX=9606 GN=IPO7 PE=1 SV=1	0.236203	21.8201	0.203137	-0.0476956	22.0563	0.852536	21.7724	0.0732295	21.9286	-0.127684	0.126652	0.156215	0.0517545	21.955	21.6851	22.0861	21.9575	22.1252	21.7789	21.7659	21.8862	21.9591	21.9405
sp|O95376|ARI2_HUMAN	ARIH2	E3 ubiquitin-protein ligase ARIH2 OS=Homo sapiens OX=9606 GN=ARIH2 PE=1 SV=1	-0.0558096	18.4967	0.696769	0.113181	18.4409	0.612209	18.6099	0.0977652	18.6981	0.257211	0.0536594	0.0882205	0.40962	18.6118	18.3817	18.4741	18.3389	18.5097	18.6364	18.5834	18.5915	18.7388	18.7641
sp|O95382|M3K6_HUMAN	MAP3K6	Mitogen-activated protein kinase kinase kinase 6 OS=Homo sapiens OX=9606 GN=MAP3K6 PE=1 SV=3	0.0545142	16.3631	0.416564	-0.110012	16.4176	0.470195	16.2531	0.20638	16.4094	-0.00818314	0.921389	0.156343	0.258099	16.3603	16.3658	16.39	16.3702	16.4925	16.1774	16.3288	16.4146	16.4935	16.3202
sp|O95391|SLU7_HUMAN	SLU7	Pre-mRNA-splicing factor SLU7 OS=Homo sapiens OX=9606 GN=SLU7 PE=1 SV=2	-0.625102	18.2248	0.0120987	0.220962	17.5997	0.240693	18.4458	0.000123003	18.1708	0.571039	0.00186566	-0.275025	0.0347762	18.168	18.2817	17.5688	17.6429	17.5875	18.4727	18.4189	18.1873	18.1999	18.125
sp|O95394-4|AGM1_HUMAN	PGM3	Isoform 3 of Phosphoacetylglucosamine mutase OS=Homo sapiens OX=9606 GN=PGM3	0.279967	19.6255	0.0523778	-0.156092	19.9055	0.332391	19.4695	0.00185123	19.7919	-0.113654	0.0841927	0.322404	0.025709	19.6921	19.5589	19.9442	19.841	19.9314	19.4656	19.4733	19.8352	19.7887	19.7517
sp|O95396|MOCS3_HUMAN	MOCS3	Adenylyltransferase and sulfurtransferase MOCS3 OS=Homo sapiens OX=9606 GN=MOCS3 PE=1 SV=1	0.123283	17.8707	0.487257	0.0798113	17.994	0.653938	17.9505	0.422741	18.0692	0.0752364	0.590358	0.118708	0.345954	17.9475	17.7939	18.0412	17.816	18.1248	18.006	17.8951	17.976	18.1677	18.064
sp|O95400|CD2B2_HUMAN	CD2BP2	CD2 antigen cytoplasmic tail-binding protein 2 OS=Homo sapiens OX=9606 GN=CD2BP2 PE=1 SV=1	-0.663022	19.1289	0.0157002	-0.0558038	18.4659	0.547801	19.0731	0.00109051	18.7581	0.292235	0.0401136	-0.314984	0.0784468	19.1696	19.0882	18.515	18.512	18.3707	19.0986	19.0476	18.8426	18.7849	18.6469
sp|O95402|MED26_HUMAN	MED26	Mediator of RNA polymerase II transcription subunit 26 OS=Homo sapiens OX=9606 GN=MED26 PE=1 SV=2	-0.182349	13.3513	0.321681	0.0793024	13.169	0.198777	13.4306	0.0516546	13.4794	0.310424	0.0688692	0.0487721	0.145721	13.3554	13.3473	13.3275	13.1951	12.9843	13.4475	13.4137	13.4635	13.477	13.4976
sp|O95405|ZFYV9_HUMAN	ZFYVE9	Zinc finger FYVE domain-containing protein 9 OS=Homo sapiens OX=9606 GN=ZFYVE9 PE=1 SV=2	0.216145	14.4022	0.190195	0.0178879	14.6184	0.889012	14.4201	0.119001	14.5215	-0.0969088	0.359236	0.101349	0.170475	14.4636	14.3409	14.7586	14.5099	14.5866	14.4433	14.3969	14.5068	14.5779	14.4798
sp|O95425-4|SVIL_HUMAN	SVIL	Isoform SV4 of Supervillin OS=Homo sapiens OX=9606 GN=SVIL	-0.347073	18.6693	0.0437952	0.0570303	18.3222	0.703678	18.7263	0.0029952	18.5714	0.249228	0.0134193	-0.154875	0.0561697	18.595	18.7435	18.3662	18.3507	18.2496	18.7565	18.6961	18.6025	18.5621	18.5496
sp|O95429|BAG4_HUMAN	BAG4	BAG family molecular chaperone regulator 4 OS=Homo sapiens OX=9606 GN=BAG4 PE=1 SV=1	0.103408	14.494	0.497084	0.119406	14.5974	0.385015	14.6134	0.183525	14.7499	0.152504	0.270652	0.136505	0.278062	14.4531	14.5349	14.7591	14.5623	14.4709	14.6599	14.567	14.6446	14.8311	14.7742
sp|O95433|AHSA1_HUMAN	AHSA1	Activator of 90 kDa heat shock protein ATPase homolog 1 OS=Homo sapiens OX=9606 GN=AHSA1 PE=1 SV=1	0.590414	18.6926	0.0774026	0.362868	19.283	0.155717	19.0555	0.0543774	19.4209	0.137907	0.616143	0.365452	0.28934	18.7474	18.6378	19.4521	19.0332	19.3638	19.0622	19.0488	19.1201	19.437	19.7057
sp|O95453|PARN_HUMAN	PARN	Poly(A)-specific ribonuclease PARN OS=Homo sapiens OX=9606 GN=PARN PE=1 SV=1	-0.604621	20.3609	0.00775533	-0.0984265	19.7563	0.208167	20.2625	0.000714064	20.0319	0.275572	0.0288577	-0.230623	0.125847	20.3834	20.3384	19.727	19.7705	19.7713	20.2592	20.2657	20.1313	20.0393	19.925
sp|O95456|PSMG1_HUMAN	PSMG1	Proteasome assembly chaperone 1 OS=Homo sapiens OX=9606 GN=PSMG1 PE=1 SV=1	0.345462	16.4464	0.0194787	0.136316	16.7919	0.361883	16.5828	0.00114899	16.9353	0.143376	0.0557791	0.352522	0.0461676	16.4208	16.4721	16.8364	16.7369	16.8025	16.6424	16.5231	16.9548	16.8751	16.976
sp|O95466-3|FMNL1_HUMAN	FMNL1	Isoform 3 of Formin-like protein 1 OS=Homo sapiens OX=9606 GN=FMNL1	0.233431	18.5425	0.0451431	-0.0425455	18.7759	0.396405	18.4999	0.00342237	18.6984	-0.0774936	0.198452	0.198483	0.0386674	18.5195	18.5654	18.7986	18.705	18.824	18.5002	18.4996	18.7114	18.6554	18.7284
sp|O95470|SGPL1_HUMAN	SGPL1	Sphingosine-1-phosphate lyase 1 OS=Homo sapiens OX=9606 GN=SGPL1 PE=1 SV=3	0.572268	16.9103	0.0260782	-0.369733	17.4825	0.168353	16.5405	0.000619781	16.5965	-0.886054	0.00562216	0.0559466	0.691461	16.9007	16.9199	17.4467	17.6116	17.3893	16.6035	16.4776	16.4624	16.6831	16.6439
sp|O95478|NSA2_HUMAN	NSA2	Ribosome biogenesis protein NSA2 homolog OS=Homo sapiens OX=9606 GN=NSA2 PE=1 SV=1	-0.986161	17.7795	0.00796563	0.0707617	16.7934	0.536545	17.8503	5.07894e-05	17.0673	0.273949	0.00601039	-0.782974	0.0186418	17.8199	17.7392	16.8414	16.7578	16.7809	17.8933	17.8073	17.0325	17.0849	17.0845
sp|O95486|SC24A_HUMAN	SEC24A	Protein transport protein Sec24A OS=Homo sapiens OX=9606 GN=SEC24A PE=1 SV=2	0.254998	17.0327	0.183728	-0.062498	17.2877	0.771015	16.9702	0.0608009	17.1196	-0.168153	0.132206	0.149343	0.0974137	16.9248	17.1407	17.3729	17.1476	17.3427	17.0114	16.9291	17.0748	17.1492	17.1348
sp|O95487-3|SC24B_HUMAN	SEC24B	Isoform 3 of Protein transport protein Sec24B OS=Homo sapiens OX=9606 GN=SEC24B	0.222125	19.5148	0.119203	-0.0562596	19.7369	0.680419	19.4585	0.0166731	19.6948	-0.0421132	0.54353	0.236271	0.0347991	19.451	19.5786	19.8393	19.6754	19.6961	19.4937	19.4234	19.7188	19.6904	19.6752
sp|O95544|NADK_HUMAN	NADK	NAD kinase OS=Homo sapiens OX=9606 GN=NADK PE=1 SV=1	0.230021	17.1042	0.142741	0.14895	17.3342	0.372046	17.2532	0.0285742	17.4201	0.0858513	0.317391	0.166922	0.048738	17.0384	17.17	17.4583	17.2608	17.2836	17.2209	17.2854	17.4458	17.4052	17.4092
sp|O95551-2|TYDP2_HUMAN	TDP2	Isoform 2 of Tyrosyl-DNA phosphodiesterase 2 OS=Homo sapiens OX=9606 GN=TDP2	0.00266666	15.2635	0.984484	0.087838	15.2661	0.311099	15.3513	0.194822	15.4356	0.169522	0.177295	0.0843504	0.312422	15.294	15.2329	15.1142	15.3649	15.3192	15.3353	15.3673	15.3774	15.5137	15.4159
sp|O95568|MET18_HUMAN	METTL18	Histidine protein methyltransferase 1 homolog OS=Homo sapiens OX=9606 GN=METTL18 PE=1 SV=1	-0.174202	14.8147	0.231207	0.0730219	14.6405	0.625987	14.8878	0.109825	14.8509	0.210402	0.114746	-0.0368216	0.751519	14.851	14.7785	14.7735	14.6205	14.5276	14.8171	14.9584	14.9476	14.8122	14.7931
sp|O95571|ETHE1_HUMAN	ETHE1	Persulfide dioxygenase ETHE1, mitochondrial OS=Homo sapiens OX=9606 GN=ETHE1 PE=1 SV=2	0.199734	14.3247	0.0265974	-0.16639	14.5245	0.380909	14.1583	0.0345186	14.2811	-0.243367	0.0741468	0.122757	0.477332	14.3305	14.3189	14.5409	14.5544	14.4781	14.2427	14.074	14.1262	14.3766	14.3405
sp|O95573|ACSL3_HUMAN	ACSL3	Long-chain-fatty-acid--CoA ligase 3 OS=Homo sapiens OX=9606 GN=ACSL3 PE=1 SV=3	0.375068	20.1683	0.0186545	-0.380004	20.5434	0.156502	19.7883	0.000140539	19.8647	-0.678734	0.00182185	0.0763387	0.295048	20.1143	20.2224	20.5727	20.5324	20.5252	19.8107	19.766	19.9116	19.7998	19.8826
sp|O95602|RPA1_HUMAN	POLR1A	DNA-directed RNA polymerase I subunit RPA1 OS=Homo sapiens OX=9606 GN=POLR1A PE=1 SV=2	-0.339789	15.8514	0.0221354	-0.00692261	15.5116	0.971694	15.8445	0.0262469	15.6954	0.183818	0.106185	-0.149049	0.369319	15.8282	15.8746	15.5766	15.4749	15.4833	15.7496	15.9393	15.7208	15.7937	15.5718
sp|O95613|PCNT_HUMAN	PCNT	Pericentrin OS=Homo sapiens OX=9606 GN=PCNT PE=1 SV=4	0.00149579	12.3438	0.994405	-0.151956	12.3453	0.760004	12.1918	0.823175	12.2243	-0.120987	0.554467	0.0324648	0.922555	12.1353	12.5523	12.4801	12.2572	12.2986	12.3613	12.0224	12.4485	12.2612	11.9633
sp|O95628-6|CNOT4_HUMAN	CNOT4	Isoform 6 of CCR4-NOT transcription complex subunit 4 OS=Homo sapiens OX=9606 GN=CNOT4	-0.12826	17.5375	0.37336	0.040774	17.4092	0.722545	17.5782	0.155249	17.6073	0.198117	0.118965	0.029083	0.701257	17.5903	17.4846	17.4666	17.2621	17.499	17.6103	17.5462	17.5341	17.6544	17.6334
sp|O95630|STABP_HUMAN	STAMBP	STAM-binding protein OS=Homo sapiens OX=9606 GN=STAMBP PE=1 SV=1	0.258333	17.51	0.0243131	-0.108038	17.7683	0.329039	17.4019	0.00100904	17.5741	-0.194183	0.0118545	0.172187	0.0586047	17.5089	17.511	17.7672	17.7191	17.8186	17.3563	17.4476	17.5823	17.5615	17.5786
sp|O95639|CPSF4_HUMAN	CPSF4	Cleavage and polyadenylation specificity factor subunit 4 OS=Homo sapiens OX=9606 GN=CPSF4 PE=1 SV=1	-0.71562	16.3215	0.00739989	-0.00657172	15.6058	0.910113	16.3149	5.43761e-05	15.8727	0.266895	0.00499664	-0.442154	0.0202063	16.2967	16.3463	15.6079	15.5751	15.6345	16.2982	16.3316	15.8855	15.9011	15.8315
sp|O95671|ASML_HUMAN	ASMTL	Probable bifunctional dTTP/UTP pyrophosphatase/methyltransferase protein OS=Homo sapiens OX=9606 GN=ASMTL PE=1 SV=3	0.45311	14.4329	0.0466157	0.207692	14.886	0.570843	14.6405	0.0159614	15.0237	0.137766	0.160495	0.383184	0.136043	14.5474	14.3183	14.8325	14.9593	14.866	14.7939	14.4872	15.1333	14.9539	14.9841
sp|O95677-4|EYA4_HUMAN	EYA4	Isoform 4 of Eyes absent homolog 4 OS=Homo sapiens OX=9606 GN=EYA4	0.00153539	18.0834	0.988048	0.306753	18.0849	0.25711	18.3901	0.00486776	18.4145	0.329589	0.00847644	0.0243713	0.720327	17.9983	18.1685	18.1437	18.028	18.0831	18.3462	18.4341	18.3891	18.3856	18.4688
sp|O95684|FR1OP_HUMAN	FGFR1OP	FGFR1 oncogene partner OS=Homo sapiens OX=9606 GN=FGFR1OP PE=1 SV=1	0.151255	17.1072	0.122118	0.00806585	17.2585	0.88776	17.1153	0.0184553	17.4155	0.156997	0.152769	0.300186	0.0894126	17.0798	17.1346	17.3032	17.177	17.2952	17.105	17.1256	17.3174	17.3979	17.5313
sp|O95685|PPR3D_HUMAN	PPP1R3D	Protein phosphatase 1 regulatory subunit 3D OS=Homo sapiens OX=9606 GN=PPP1R3D PE=1 SV=1	0.373242	15.0295	0.0819736	0.0329498	15.4028	0.773844	15.0625	0.0233519	15.4336	0.0308029	0.835595	0.371095	0.0949347	15.09	14.969	15.4655	15.2467	15.496	15.0503	15.0747	15.5902	15.327	15.3835
sp|O95696-2|BRD1_HUMAN	BRD1	Isoform 2 of Bromodomain-containing protein 1 OS=Homo sapiens OX=9606 GN=BRD1	-0.219601	16.5019	0.135486	0.0943944	16.2823	0.59249	16.5963	0.0732476	16.5232	0.240832	0.0971803	-0.0731636	0.626569	16.41	16.5939	16.204	16.3463	16.2968	16.6101	16.5826	16.674	16.5022	16.3933
sp|O95707|RPP29_HUMAN	POP4	Ribonuclease P protein subunit p29 OS=Homo sapiens OX=9606 GN=POP4 PE=1 SV=2	-0.492158	17.7903	0.0364578	-0.0780203	17.2981	0.705795	17.7123	0.0037217	17.5331	0.234977	0.0192316	-0.179161	0.0612438	17.898	17.6826	17.342	17.2265	17.3258	17.7382	17.6863	17.5086	17.5829	17.5078
sp|O95714|HERC2_HUMAN	HERC2	E3 ubiquitin-protein ligase HERC2 OS=Homo sapiens OX=9606 GN=HERC2 PE=1 SV=2	-0.00157779	16.7769	0.993816	-0.0223148	16.7753	0.948721	16.7546	0.960615	16.8176	0.0422579	0.721984	0.0629949	0.510488	16.6096	16.9442	16.8458	16.8672	16.6129	16.8066	16.7025	16.8797	16.8337	16.7394
sp|O95716|RAB3D_HUMAN	RAB3D	Ras-related protein Rab-3D OS=Homo sapiens OX=9606 GN=RAB3D PE=1 SV=1	0.784397	15.2798	0.0125204	-0.574891	16.0642	0.111014	14.7049	7.34021e-05	14.657	-1.40719	0.00164645	-0.0479013	0.614212	15.3034	15.2562	16.0838	15.9698	16.1391	14.6768	14.733	14.6232	14.594	14.7538
sp|O95721|SNP29_HUMAN	SNAP29	Synaptosomal-associated protein 29 OS=Homo sapiens OX=9606 GN=SNAP29 PE=1 SV=1	0.555899	18.3519	0.0128153	-0.158693	18.9078	0.167357	18.1932	0.000587258	18.2818	-0.626007	0.00673147	0.0885849	0.468283	18.3749	18.3289	18.9394	18.8385	18.9457	18.1788	18.2076	18.1751	18.2727	18.3976
sp|O95747|OXSR1_HUMAN	OXSR1	Serine/threonine-protein kinase OSR1 OS=Homo sapiens OX=9606 GN=OXSR1 PE=1 SV=1	0.324827	18.9054	0.0592529	0.328701	19.2303	0.214369	19.2341	0.0126686	19.3835	0.153226	0.179883	0.149352	0.27974	18.9847	18.8262	19.2803	19.1463	19.2641	19.2258	19.2425	19.2606	19.3973	19.4926
sp|O95757|HS74L_HUMAN	HSPA4L	Heat shock 70 kDa protein 4L OS=Homo sapiens OX=9606 GN=HSPA4L PE=1 SV=3	0.143688	20.1546	0.0319925	-0.0638062	20.2983	0.328182	20.0908	0.0147899	20.2925	-0.00571236	0.92719	0.201782	0.102144	20.1653	20.1438	20.3213	20.262	20.3114	20.0661	20.1154	20.3718	20.2213	20.2845
sp|O95758-4|PTBP3_HUMAN	PTBP3	Isoform 4 of Polypyrimidine tract-binding protein 3 OS=Homo sapiens OX=9606 GN=PTBP3	-0.294952	21.8931	0.0392199	0.0956599	21.5981	0.37395	21.9887	0.00362317	21.8951	0.297039	0.0192551	-0.0935725	0.280786	21.8858	21.9003	21.641	21.5084	21.6449	22.0355	21.9419	21.9479	21.9022	21.8353
sp|O95759|TBCD8_HUMAN	TBC1D8	TBC1 domain family member 8 OS=Homo sapiens OX=9606 GN=TBC1D8 PE=1 SV=3	0.0205516	12.5817	0.7803	0.23698	12.6023	0.53704	12.8187	0.118271	12.8706	0.268356	0.033813	0.0519275	0.821065	12.5386	12.6249	12.5597	12.575	12.6722	12.6256	13.0118	12.9396	12.9064	12.7659
sp|O95772|STR3N_HUMAN	STARD3NL	STARD3 N-terminal-like protein OS=Homo sapiens OX=9606 GN=STARD3NL PE=1 SV=1	0.808652	15.0372	0.0349694	-0.461838	15.8459	0.361202	14.5754	0.000773375	14.3763	-1.4696	0.00299782	-0.199107	0.393165	14.8559	15.2185	15.9421	15.8015	15.7939	14.6996	14.4512	14.2344	14.3317	14.5627
sp|O95782|AP2A1_HUMAN	AP2A1	AP-2 complex subunit alpha-1 OS=Homo sapiens OX=9606 GN=AP2A1 PE=1 SV=3	-0.0248156	18.3228	0.757677	-0.158798	18.298	0.354108	18.164	0.158108	18.2105	-0.087495	0.232561	0.0464871	0.603468	18.3088	18.3368	18.2469	18.2565	18.3907	18.0918	18.2362	18.257	18.2038	18.1707
sp|O95785-3|WIZ_HUMAN	WIZ	Isoform 3 of Protein Wiz OS=Homo sapiens OX=9606 GN=WIZ	-0.552139	19.2399	0.0205393	0.12994	18.6878	0.392002	19.3699	0.00187778	19.0688	0.381022	0.0255837	-0.301057	0.109461	19.1789	19.301	18.7068	18.7474	18.6092	19.4021	19.3376	19.1724	19.0966	18.9375
sp|O95786|DDX58_HUMAN	DDX58	Antiviral innate immune response receptor RIG-I OS=Homo sapiens OX=9606 GN=DDX58 PE=1 SV=2	0.283076	14.6145	0.0301036	-0.0222048	14.8975	0.812198	14.5923	0.00425506	14.9284	0.030883	0.680473	0.336164	0.0586047	14.6355	14.5934	14.9016	14.8359	14.9551	14.638	14.5465	14.9383	14.8444	15.0025
sp|O95793|STAU1_HUMAN	STAU1	Double-stranded RNA-binding protein Staufen homolog 1 OS=Homo sapiens OX=9606 GN=STAU1 PE=1 SV=2	-0.462429	17.8165	0.0181495	-0.207349	17.3541	0.251059	17.6092	0.0023391	17.4812	0.127172	0.0990981	-0.127907	0.193144	17.8162	17.8168	17.4362	17.3028	17.3232	17.6715	17.5468	17.5037	17.4297	17.5103
sp|O95801|TTC4_HUMAN	TTC4	Tetratricopeptide repeat protein 4 OS=Homo sapiens OX=9606 GN=TTC4 PE=1 SV=3	0.139872	18.1807	0.0408851	0.158149	18.3206	0.154933	18.3389	0.00317238	18.4868	0.166147	0.0350683	0.14787	0.115251	18.191	18.1704	18.3042	18.2953	18.3624	18.3602	18.3176	18.493	18.4247	18.5426
sp|O95810|CAVN2_HUMAN	CAVIN2	Caveolae-associated protein 2 OS=Homo sapiens OX=9606 GN=CAVIN2 PE=1 SV=3	-0.328929	16.4179	0.00715318	0.467958	16.089	0.105861	16.8859	0.000664749	16.6456	0.55657	0.00991862	-0.240316	0.17541	16.416	16.4198	16.0839	16.0762	16.1069	16.8992	16.8726	16.5051	16.6593	16.7724
sp|O95816|BAG2_HUMAN	BAG2	BAG family molecular chaperone regulator 2 OS=Homo sapiens OX=9606 GN=BAG2 PE=1 SV=1	0.0395748	20.8128	0.758731	0.0329213	20.8524	0.777925	20.8457	0.612411	20.9507	0.0983031	0.50313	0.104957	0.534729	20.7798	20.8457	20.862	20.9741	20.7209	20.792	20.8994	21.1206	20.8574	20.874
sp|O95817|BAG3_HUMAN	BAG3	BAG family molecular chaperone regulator 3 OS=Homo sapiens OX=9606 GN=BAG3 PE=1 SV=3	0.219197	19.8545	0.0480847	0.172051	20.0737	0.215879	20.0265	0.00843043	20.1692	0.0955423	0.17933	0.142688	0.143748	19.8843	19.8247	20.1362	20.0626	20.0222	19.9969	20.0561	20.1299	20.1356	20.2421
sp|O95825|QORL1_HUMAN	CRYZL1	Quinone oxidoreductase-like protein 1 OS=Homo sapiens OX=9606 GN=CRYZL1 PE=1 SV=2	0.532871	16.5778	0.0334703	0.191864	17.1107	0.173363	16.7697	0.00238218	17.24	0.129306	0.302005	0.470312	0.0437655	16.5938	16.5618	17.2132	16.9685	17.1504	16.7393	16.8001	17.1718	17.1962	17.352
sp|O95831|AIFM1_HUMAN	AIFM1	Apoptosis-inducing factor 1, mitochondrial OS=Homo sapiens OX=9606 GN=AIFM1 PE=1 SV=1	1.29087	17.419	0.0258558	-0.31539	18.7099	0.266637	17.1037	0.000586035	17.2283	-1.48163	0.00577947	0.124629	0.440648	17.3163	17.5217	18.5173	18.9765	18.6359	17.0961	17.1112	17.3245	17.0585	17.3018
sp|O95833|CLIC3_HUMAN	CLIC3	Chloride intracellular channel protein 3 OS=Homo sapiens OX=9606 GN=CLIC3 PE=1 SV=2	0.268736	18.0956	0.103498	0.795387	18.3643	0.128002	18.891	0.000426598	19.0371	0.6728	0.00626368	0.146149	0.188193	18.1429	18.0482	18.3785	18.2456	18.4689	18.8379	18.944	19.0319	18.9721	19.1074
sp|O95834-3|EMAL2_HUMAN	EML2	Isoform 3 of Echinoderm microtubule-associated protein-like 2 OS=Homo sapiens OX=9606 GN=EML2	0.515044	13.3906	0.0294392	-0.507768	13.9056	0.212655	12.8828	0.000743447	13.1506	-0.755053	0.00523268	0.267758	0.161406	13.4814	13.2998	13.888	13.9809	13.848	12.962	12.8037	13.0473	13.1258	13.2786
sp|O95835|LATS1_HUMAN	LATS1	Serine/threonine-protein kinase LATS1 OS=Homo sapiens OX=9606 GN=LATS1 PE=1 SV=1	-0.010346	15.9518	0.823885	0.329354	15.9414	0.154107	16.2811	0.000621412	16.3243	0.382916	0.00480863	0.0432161	0.543522	15.9531	15.9505	15.9955	15.9068	15.922	16.3285	16.2337	16.2709	16.3519	16.3502
sp|O95861|BPNT1_HUMAN	BPNT1	3'(2'),5'-bisphosphate nucleotidase 1 OS=Homo sapiens OX=9606 GN=BPNT1 PE=1 SV=1	0.4278	18.6434	0.0127427	0.0049835	19.0712	0.969076	18.6483	0.000591292	19.0101	-0.0610059	0.20121	0.361811	0.0392232	18.6747	18.612	19.0991	19.0277	19.0867	18.593	18.7036	19.0594	18.9744	18.9966
sp|O95864|FADS2_HUMAN	FADS2	Acyl-CoA 6-desaturase OS=Homo sapiens OX=9606 GN=FADS2 PE=1 SV=1	-0.384637	21.756	0.0919188	-1.47838	21.3713	0.118158	20.2776	0.00109922	20.3637	-1.00765	0.0158893	0.0860924	0.769128	21.6579	21.854	21.2638	21.5168	21.3335	20.223	20.3322	20.6745	20.1767	20.2399
sp|O95873|CF047_HUMAN	C6orf47	Uncharacterized protein C6orf47 OS=Homo sapiens OX=9606 GN=C6orf47 PE=1 SV=2	0.79335	13.9371	0.0122138	-0.264576	14.7305	0.257303	13.6726	0.00295933	13.4671	-1.2634	0.0122758	-0.205475	0.566661	13.8896	13.9847	14.7298	14.8045	14.6572	13.7404	13.6048	13.1107	13.5338	13.7568
sp|O95881|TXD12_HUMAN	TXNDC12	Thioredoxin domain-containing protein 12 OS=Homo sapiens OX=9606 GN=TXNDC12 PE=1 SV=1	0.820773	19.3141	0.0214602	-0.690657	20.1349	0.139982	18.6235	0.000209018	19.1836	-0.951276	0.00434704	0.560154	0.0342079	19.2369	19.3914	20.048	20.2751	20.0817	18.6089	18.638	19.2939	19.1348	19.1222
sp|O95905-3|ECD_HUMAN	ECD	Isoform 3 of Protein ecdysoneless homolog OS=Homo sapiens OX=9606 GN=ECD	0.300542	19.2812	0.03118	-0.498693	19.5818	0.155383	18.7825	0.000198751	18.9632	-0.618576	0.00191888	0.180659	0.0961245	19.3228	19.2397	19.6129	19.5183	19.6142	18.7198	18.8453	18.9747	18.9324	18.9826
sp|O95926|SYF2_HUMAN	SYF2	Pre-mRNA-splicing factor SYF2 OS=Homo sapiens OX=9606 GN=SYF2 PE=1 SV=1	-0.487318	14.3046	0.0358971	0.172881	13.8173	0.345404	14.4775	0.00184633	14.0712	0.253976	0.0508793	-0.406223	0.0402238	14.3716	14.2376	13.8779	13.6992	13.8747	14.5164	14.4385	14.102	14.1228	13.9889
sp|O95983|MBD3_HUMAN	MBD3	Methyl-CpG-binding domain protein 3 OS=Homo sapiens OX=9606 GN=MBD3 PE=1 SV=1	-0.736127	17.563	0.0106989	-0.142071	16.8269	0.306464	17.4209	0.000133693	17.0227	0.195777	0.015699	-0.39828	0.0215577	17.6159	17.5101	16.8525	16.8529	16.7753	17.4344	17.4075	17.0275	17.0573	16.9832
sp|O95985|TOP3B_HUMAN	TOP3B	DNA topoisomerase 3-beta-1 OS=Homo sapiens OX=9606 GN=TOP3B PE=1 SV=1	-0.0261439	17.386	0.75297	0.0768041	17.3598	0.40929	17.4628	0.00875435	17.5955	0.235697	0.0177718	0.132749	0.0231158	17.345	17.427	17.4119	17.2758	17.3918	17.4765	17.4491	17.5933	17.5916	17.6017
sp|O95989|NUDT3_HUMAN	NUDT3	Diphosphoinositol polyphosphate phosphohydrolase 1 OS=Homo sapiens OX=9606 GN=NUDT3 PE=1 SV=1	0.567496	13.3747	0.0541164	0.347683	13.9422	0.118158	13.7224	0.00479519	14.1579	0.215784	0.209215	0.435598	0.0550589	13.3996	13.3497	14.0202	13.7384	14.0678	13.7272	13.7175	14.0417	14.1647	14.2675
sp|O95999|BCL10_HUMAN	BCL10	B-cell lymphoma/leukemia 10 OS=Homo sapiens OX=9606 GN=BCL10 PE=1 SV=1	0.096642	15.5907	0.295615	0.16588	15.6873	0.295107	15.7565	0.0149579	15.8792	0.191876	0.0402759	0.122638	0.14383	15.6325	15.5488	15.7202	15.7405	15.6012	15.8007	15.7124	15.8356	15.8858	15.9162
sp|O96000|NDUBA_HUMAN	NDUFB10	NADH dehydrogenase [ubiquinone] 1 beta subcomplex subunit 10 OS=Homo sapiens OX=9606 GN=NDUFB10 PE=1 SV=3	1.24354	16.1783	0.0161709	-0.387868	17.4219	0.136353	15.7905	0.000156466	15.8952	-1.52669	0.0029014	0.104709	0.312793	16.1458	16.2109	17.3167	17.6213	17.3276	15.7635	15.8175	15.9791	15.8084	15.8981
sp|O96005|CLPT1_HUMAN	CLPTM1	Cleft lip and palate transmembrane protein 1 OS=Homo sapiens OX=9606 GN=CLPTM1 PE=1 SV=1	0.520743	15.0618	0.139201	-0.413399	15.5825	0.393176	14.6484	0.00531942	14.7803	-0.802237	0.00894413	0.131905	0.137197	15.274	14.8496	15.3693	15.6786	15.6996	14.708	14.5887	14.7922	14.7584	14.7903
sp|O96006|ZBED1_HUMAN	ZBED1	Zinc finger BED domain-containing protein 1 OS=Homo sapiens OX=9606 GN=ZBED1 PE=1 SV=1	-0.619061	17.4135	0.00775533	-0.429483	16.7944	0.119017	16.984	0.000123003	16.7353	-0.0591149	0.209515	-0.248693	0.0466617	17.3988	17.4281	16.8228	16.7607	16.7997	16.9545	17.0135	16.7204	16.7896	16.6959
sp|O96007|MOC2B_HUMAN	MOCS2	Molybdopterin synthase catalytic subunit OS=Homo sapiens OX=9606 GN=MOCS2 PE=1 SV=1	0.00642786	16.8526	0.976219	0.220768	16.859	0.542756	17.0734	0.490569	16.8938	0.0347921	0.812398	-0.179548	0.333864	17.0397	16.6655	16.759	16.8517	16.9663	17.0808	17.0659	16.7079	17.0061	16.9674
sp|O96008|TOM40_HUMAN	TOMM40	Mitochondrial import receptor subunit TOM40 homolog OS=Homo sapiens OX=9606 GN=TOMM40 PE=1 SV=1	0.532387	19.7414	0.0279277	-0.100993	20.2737	0.357834	19.6404	0.00157182	19.9163	-0.357428	0.0260111	0.275952	0.0663871	19.7062	19.7766	20.194	20.397	20.2302	19.6723	19.6084	20.0022	19.8641	19.8827
sp|O96013|PAK4_HUMAN	PAK4	Serine/threonine-protein kinase PAK 4 OS=Homo sapiens OX=9606 GN=PAK4 PE=1 SV=1	0.485425	13.5677	0.0362454	0.339217	14.0532	0.349145	13.9069	0.0157546	14.1303	0.0771629	0.463973	0.223371	0.264466	13.5183	13.6171	14.1642	14.0547	13.9405	13.7612	14.0527	14.1676	14.1881	14.0352
sp|O96017-9|CHK2_HUMAN	CHEK2	Isoform 9 of Serine/threonine-protein kinase Chk2 OS=Homo sapiens OX=9606 GN=CHEK2	-0.302866	15.9568	0.0729383	-0.057606	15.6539	0.810857	15.8992	0.0449178	15.7485	0.0946264	0.195583	-0.150634	0.250946	15.8562	16.0574	15.713	15.6271	15.6216	15.9799	15.8184	15.8313	15.7192	15.6951
sp|O96018|APBA3_HUMAN	APBA3	Amyloid-beta A4 precursor protein-binding family A member 3 OS=Homo sapiens OX=9606 GN=APBA3 PE=1 SV=1	0.171532	12.626	0.240484	-0.323352	12.7975	0.275668	12.3026	0.0549023	12.5188	-0.278701	0.141923	0.216182	0.359757	12.7237	12.5283	12.8689	12.7001	12.8236	12.353	12.2523	12.5593	12.2988	12.6984
sp|O96019|ACL6A_HUMAN	ACTL6A	Actin-like protein 6A OS=Homo sapiens OX=9606 GN=ACTL6A PE=1 SV=1	-0.0634823	19.0745	0.511861	0.0556532	19.011	0.515149	19.1301	0.017222	19.2882	0.277185	0.0281569	0.158049	0.0975666	19.091	19.0579	19.1191	18.9779	18.936	19.0896	19.1707	19.2611	19.3399	19.2635
sp|O96028|NSD2_HUMAN	NSD2	Histone-lysine N-methyltransferase NSD2 OS=Homo sapiens OX=9606 GN=NSD2 PE=1 SV=1	-0.40948	18.8071	0.0237854	0.0803592	18.3976	0.56364	18.8875	0.00545657	18.6239	0.226261	0.0698959	-0.263579	0.136258	18.7366	18.8776	18.3646	18.4282	18.4001	18.8717	18.9033	18.7404	18.6372	18.4941
sp|O96033|MOC2A_HUMAN	MOCS2	Molybdopterin synthase sulfur carrier subunit OS=Homo sapiens OX=9606 GN=MOCS2 PE=1 SV=1	0.459331	15.3199	0.0667991	0.092847	15.7793	0.745979	15.4128	0.0286554	15.5078	-0.271485	0.0510159	0.0949991	0.475606	15.455	15.1848	15.8583	15.6787	15.8008	15.3381	15.4875	15.4016	15.5932	15.5285
sp|P00338-3|LDHA_HUMAN	LDHA	Isoform 3 of L-lactate dehydrogenase A chain OS=Homo sapiens OX=9606 GN=LDHA	0.742255	21.2493	0.0185269	0.0553579	21.9916	0.729603	21.3047	0.000454402	22.0091	0.0175073	0.842541	0.704405	0.0235104	21.3317	21.1669	22.01	21.9001	22.0647	21.2783	21.3311	21.9352	22.0008	22.0912
sp|P00367|DHE3_HUMAN	GLUD1	Glutamate dehydrogenase 1, mitochondrial OS=Homo sapiens OX=9606 GN=GLUD1 PE=1 SV=2	0.116123	13.0825	0.7582	-0.217229	13.1986	0.491243	12.8653	0.251335	12.8008	-0.397775	0.17772	-0.0644234	0.397619	12.9338	13.2312	12.8545	13.5596	13.1817	12.9233	12.8072	12.8227	12.8209	12.759
sp|P00374|DYR_HUMAN	DHFR	Dihydrofolate reductase OS=Homo sapiens OX=9606 GN=DHFR PE=1 SV=2	0.929282	14.0749	0.034395	0.16508	15.0041	0.484649	14.2399	0.00357038	14.6367	-0.367397	0.0801865	0.396805	0.0586047	14.1936	13.9561	14.7822	15.0944	15.1359	14.2481	14.2318	14.547	14.6067	14.7565
sp|P00387-3|NB5R3_HUMAN	CYB5R3	Isoform 3 of NADH-cytochrome b5 reductase 3 OS=Homo sapiens OX=9606 GN=CYB5R3	0.324602	22.0411	0.0551439	-0.497826	22.3657	0.171545	21.5433	0.00031683	21.3848	-0.980922	0.00276199	-0.158494	0.231022	21.9659	22.1162	22.2961	22.4392	22.3618	21.5892	21.4974	21.4589	21.2743	21.4212
sp|P00390|GSHR_HUMAN	GSR	Glutathione reductase, mitochondrial OS=Homo sapiens OX=9606 GN=GSR PE=1 SV=2	0.346339	19.3151	0.12147	-0.0358392	19.6614	0.848696	19.2792	0.0196096	19.6159	-0.0454887	0.688278	0.33669	0.0272524	19.413	19.2171	19.6812	19.5099	19.7931	19.2782	19.2802	19.5896	19.6713	19.5867
sp|P00403|COX2_HUMAN	MT-CO2	Cytochrome c oxidase subunit 2 OS=Homo sapiens OX=9606 GN=MT-CO2 PE=1 SV=1	1.64437	17.2711	0.021454	-0.729423	18.9154	0.22212	16.5416	0.000231876	17.1325	-1.7829	0.00317345	0.590897	0.0265479	17.0907	17.4514	18.7043	19.1538	18.8882	16.5779	16.5053	17.1488	17.0539	17.1948
sp|P00441|SODC_HUMAN	SOD1	Superoxide dismutase [Cu-Zn] OS=Homo sapiens OX=9606 GN=SOD1 PE=1 SV=2	0.870176	14.0717	0.037509	0.110354	14.9419	0.743565	14.182	0.00472409	14.8427	-0.0991381	0.546984	0.660683	0.0562167	14.2304	13.913	15.1052	14.7887	14.9317	14.0932	14.2709	14.6764	14.8829	14.9689
sp|P00491|PNPH_HUMAN	PNP	Purine nucleoside phosphorylase OS=Homo sapiens OX=9606 GN=PNP PE=1 SV=2	0.536117	18.3382	0.0194774	0.0216951	18.8744	0.805356	18.3599	0.00336623	18.7329	-0.141433	0.241547	0.372989	0.0870855	18.3802	18.2963	18.8437	18.8171	18.9623	18.3382	18.3816	18.6336	18.6848	18.8804
sp|P00492|HPRT_HUMAN	HPRT1	Hypoxanthine-guanine phosphoribosyltransferase OS=Homo sapiens OX=9606 GN=HPRT1 PE=1 SV=2	0.66477	18.7279	0.0167051	0.0857041	19.3926	0.578319	18.8136	0.000278374	19.4982	0.105594	0.141923	0.68466	0.0208974	18.7809	18.6748	19.4499	19.2997	19.4283	18.7526	18.8745	19.5211	19.4911	19.4826
sp|P00505|AATM_HUMAN	GOT2	Aspartate aminotransferase, mitochondrial OS=Homo sapiens OX=9606 GN=GOT2 PE=1 SV=3	0.143907	18.4618	0.678444	-0.0335879	18.6057	0.480242	18.4282	0.198065	18.1556	-0.450113	0.15332	-0.272618	0.105863	18.4381	18.4855	18.3865	19.0142	18.4164	18.4256	18.4308	18.2801	18.0716	18.1151
sp|P00533|EGFR_HUMAN	EGFR	Epidermal growth factor receptor OS=Homo sapiens OX=9606 GN=EGFR PE=1 SV=2	-0.213022	19.6258	0.0667466	0.579984	19.4128	0.134293	20.2058	0.000163081	20.0547	0.641896	0.00251705	-0.15111	0.0925543	19.5754	19.6762	19.4654	19.3531	19.4197	20.2369	20.1747	20.1051	20.0139	20.045
sp|P00558|PGK1_HUMAN	PGK1	Phosphoglycerate kinase 1 OS=Homo sapiens OX=9606 GN=PGK1 PE=1 SV=3	0.451055	20.7522	0.0269215	-0.0456266	21.2033	0.806642	20.7066	0.00201909	20.8393	-0.363998	0.00629243	0.132684	0.19247	20.8353	20.6691	21.194	21.2508	21.165	20.6505	20.7626	20.9041	20.8071	20.8065
sp|P00568|KAD1_HUMAN	AK1	Adenylate kinase isoenzyme 1 OS=Homo sapiens OX=9606 GN=AK1 PE=1 SV=3	0.556037	15.6719	0.0564118	-0.374726	16.2279	0.329183	15.2971	0.00229847	15.6121	-0.61576	0.00922903	0.315003	0.0935387	15.8092	15.5345	16.1323	16.3578	16.1935	15.2178	15.3765	15.5162	15.637	15.6832
sp|P01023|A2MG_HUMAN	A2M	Alpha-2-macroglobulin OS=Homo sapiens OX=9606 GN=A2M PE=1 SV=3	0.142079	18.7357	0.081934	-0.0943043	18.8777	0.447292	18.6414	0.00818816	18.3788	-0.498899	0.0184856	-0.262516	0.197644	18.7153	18.756	18.8242	18.8791	18.9299	18.5847	18.698	18.374	18.5307	18.2318
sp|P01100|FOS_HUMAN	FOS	Proto-oncogene c-Fos OS=Homo sapiens OX=9606 GN=FOS PE=1 SV=1	-1.88692	15.0908	0.00775533	-0.540426	13.2039	0.154076	14.5504	2.59639e-05	12.5746	-0.629257	0.00445845	-1.97575	0.011668	15.014	15.1676	13.2672	13.2187	13.1257	14.5534	14.5473	12.6615	12.5427	12.5196
sp|P01106-2|MYC_HUMAN	MYC	Isoform 2 of Myc proto-oncogene protein OS=Homo sapiens OX=9606 GN=MYC	-1.529	15.0653	0.0251657	-0.0129209	13.5363	0.96444	15.0524	0.000947948	14.1532	0.616911	0.0448301	-0.899169	0.0252583	14.9225	15.2081	13.7333	13.6407	13.2349	15.0323	15.0725	14.2177	14.2191	14.0229
sp|P01111|RASN_HUMAN	NRAS	GTPase NRas OS=Homo sapiens OX=9606 GN=NRAS PE=1 SV=1	-0.131791	18.198	0.283487	0.326923	18.0662	0.303518	18.5249	0.00716731	18.4354	0.369199	0.010072	-0.089515	0.427763	18.2957	18.1004	18.0362	18.1332	18.0293	18.6013	18.4486	18.3655	18.4374	18.5034
sp|P01112|RASH_HUMAN	HRAS	GTPase HRas OS=Homo sapiens OX=9606 GN=HRAS PE=1 SV=1	-0.340986	14.9745	0.0332147	0.352349	14.6335	0.154933	15.3269	0.000294421	15.0695	0.436002	0.00434704	-0.257333	0.0259757	14.9227	15.0263	14.682	14.6563	14.5623	15.3334	15.3203	15.1081	15.0487	15.0519
sp|P01116-2|RASK_HUMAN	KRAS	Isoform 2B of GTPase KRas OS=Homo sapiens OX=9606 GN=KRAS	-0.307004	18.946	0.0649421	0.379268	18.639	0.105861	19.3252	0.000594689	19.1776	0.538605	0.00775718	-0.147667	0.0777403	18.9516	18.9403	18.728	18.5202	18.6687	19.3393	19.3111	19.1568	19.1454	19.2306
sp|P01130|LDLR_HUMAN	LDLR	Low-density lipoprotein receptor OS=Homo sapiens OX=9606 GN=LDLR PE=1 SV=1	0.026244	17.6668	0.880369	-0.122618	17.693	0.686787	17.5442	0.0230685	17.2179	-0.475146	0.0193435	-0.326285	0.112821	17.5043	17.8292	17.7299	17.6114	17.7378	17.5485	17.5399	17.3741	17.1181	17.1614
sp|P01889|HLAB_HUMAN	HLA-B	HLA class I histocompatibility antigen, B alpha chain OS=Homo sapiens OX=9606 GN=HLA-B PE=1 SV=3	-0.142106	17.6283	0.0543005	-0.527835	17.4862	0.110314	17.1005	0.000586856	17.1024	-0.383854	0.0104974	0.00187464	0.985662	17.6069	17.6498	17.5055	17.5126	17.4406	17.0821	17.1189	17.1999	17.0747	17.0325
sp|P02545|LMNA_HUMAN	LMNA	Prelamin-A/C OS=Homo sapiens OX=9606 GN=LMNA PE=1 SV=1	-0.596834	23.0921	0.0241995	-0.0257264	22.4952	0.396251	23.0664	0.00215482	22.6941	0.198837	0.136167	-0.372271	0.0607805	23.1039	23.0802	22.3977	22.6204	22.4676	23.0736	23.0591	22.8008	22.6883	22.5932
sp|P02751|FINC_HUMAN	FN1	Fibronectin OS=Homo sapiens OX=9606 GN=FN1 PE=1 SV=5	1.07163	14.4193	0.0180337	0.197456	15.491	0.395956	14.6168	0.00486666	15.3122	-0.178721	0.457348	0.695453	0.112284	14.3129	14.5257	15.5288	15.3502	15.5938	14.6157	14.6178	15.2927	15.6129	15.0311
sp|P02786|TFR1_HUMAN	TFRC	Transferrin receptor protein 1 OS=Homo sapiens OX=9606 GN=TFRC PE=1 SV=2	0.514763	20.1274	0.00669461	-0.334398	20.6421	0.135524	19.793	0.000133693	19.959	-0.683163	0.00269407	0.165997	0.15921	20.1149	20.1399	20.6312	20.6648	20.6304	19.8262	19.7597	20.0342	19.9685	19.8742
sp|P02794|FRIH_HUMAN	FTH1	Ferritin heavy chain OS=Homo sapiens OX=9606 GN=FTH1 PE=1 SV=2	0.590186	15.9563	0.0658988	-1.17409	16.5465	0.128002	14.7822	0.00030603	15.203	-1.3435	0.00440884	0.420775	0.0716468	15.8543	16.0583	16.7332	16.5347	16.3716	14.8068	14.7576	15.083	15.3387	15.1873
sp|P04004|VTNC_HUMAN	VTN	Vitronectin OS=Homo sapiens OX=9606 GN=VTN PE=1 SV=1	0.756575	16.2946	0.0274172	-0.644911	17.0512	0.152235	15.6497	0.000742108	16.4748	-0.576427	0.0262856	0.825058	0.0404324	16.2939	16.2953	16.8675	17.1346	17.1515	15.5601	15.7393	16.5332	16.5787	16.3124
sp|P04035-3|HMDH_HUMAN	HMGCR	Isoform 3 of 3-hydroxy-3-methylglutaryl-coenzyme A reductase OS=Homo sapiens OX=9606 GN=HMGCR	-0.332211	11.8042	0.271855	0.463922	11.4719	0.388237	12.2681	0.0935249	11.7854	0.313459	0.290426	-0.482674	0.255936	11.6314	11.977	11.6953	11.4589	11.2616	12.0976	12.4386	12.0953	11.7847	11.4762
sp|P04040|CATA_HUMAN	CAT	Catalase OS=Homo sapiens OX=9606 GN=CAT PE=1 SV=3	-0.184838	19.5542	0.0840607	-0.608282	19.3694	0.105861	18.9459	0.00105403	18.9287	-0.440694	0.0164166	-0.0172502	0.890802	19.5485	19.5599	19.3728	19.4422	19.2931	18.9687	18.9231	19.0537	18.8436	18.8888
sp|P04049-2|RAF1_HUMAN	RAF1	Isoform 2 of RAF proto-oncogene serine/threonine-protein kinase OS=Homo sapiens OX=9606 GN=RAF1	0.212078	16.3393	0.0149104	0.0968602	16.5514	0.429374	16.4362	0.0775622	16.5667	0.0152965	0.872924	0.130514	0.38707	16.3114	16.3672	16.5557	16.5532	16.5453	16.3849	16.4875	16.4244	16.6168	16.6588
sp|P04075-2|ALDOA_HUMAN	ALDOA	Isoform 2 of Fructose-bisphosphate aldolase A OS=Homo sapiens OX=9606 GN=ALDOA	0.515191	20.667	0.0549597	-0.132116	21.1821	0.649234	20.5348	0.00422967	20.962	-0.220178	0.0393125	0.427129	0.0366828	20.8173	20.5166	21.2014	21.108	21.237	20.4994	20.5702	20.8872	20.9716	21.027
sp|P04080|CYTB_HUMAN	CSTB	Cystatin-B OS=Homo sapiens OX=9606 GN=CSTB PE=1 SV=2	0.448917	17.1468	0.0304351	0.22795	17.5958	0.255444	17.3748	0.0219458	17.5549	-0.0408532	0.755444	0.180113	0.320151	17.0782	17.2155	17.6581	17.616	17.5132	17.3903	17.3593	17.6816	17.3799	17.6032
sp|P04083|ANXA1_HUMAN	ANXA1	Annexin A1 OS=Homo sapiens OX=9606 GN=ANXA1 PE=1 SV=2	0.889266	18.723	0.020684	0.411294	19.6123	0.287334	19.1343	0.000350964	19.8551	0.242846	0.0111228	0.720819	0.0172982	18.8636	18.5824	19.6162	19.5528	19.6679	19.0943	19.1744	19.8294	19.8724	19.8636
sp|P04114|APOB_HUMAN	APOB	Apolipoprotein B-100 OS=Homo sapiens OX=9606 GN=APOB PE=1 SV=2	-0.29859	13.7938	0.370697	-0.338088	13.4952	0.559817	13.4557	0.0100678	12.6919	-0.803246	0.0143804	-0.763749	0.0556369	13.5392	14.0483	13.2759	13.6513	13.5583	13.2954	13.6159	12.8039	12.7059	12.5659
sp|P04150-3|GCR_HUMAN	NR3C1	Isoform Alpha-2 of Glucocorticoid receptor OS=Homo sapiens OX=9606 GN=NR3C1	0.124902	19.4881	0.230181	0.291785	19.613	0.105861	19.7799	0.00182401	19.9283	0.315348	0.017901	0.148464	0.0524177	19.4771	19.499	19.7157	19.539	19.5842	19.7749	19.7848	19.9486	19.9504	19.886
sp|P04181|OAT_HUMAN	OAT	Ornithine aminotransferase, mitochondrial OS=Homo sapiens OX=9606 GN=OAT PE=1 SV=1	0.22347	14.2345	0.274224	-0.0234911	14.4579	0.691776	14.211	0.24185	14.1467	-0.311263	0.18726	-0.0643017	0.781141	14.2063	14.2626	14.4167	14.6608	14.2963	14.2253	14.1966	14.3868	13.9651	14.0881
sp|P04183|KITH_HUMAN	TK1	Thymidine kinase, cytosolic OS=Homo sapiens OX=9606 GN=TK1 PE=1 SV=2	0.0752087	19.0546	0.0490361	0.368303	19.1298	0.110314	19.4229	0.000533677	19.4823	0.352431	0.00740275	0.0593364	0.465352	19.0717	19.0376	19.1468	19.1199	19.1228	19.4378	19.408	19.565	19.456	19.4258
sp|P04406|G3P_HUMAN	GAPDH	Glyceraldehyde-3-phosphate dehydrogenase OS=Homo sapiens OX=9606 GN=GAPDH PE=1 SV=3	0.513496	21.0361	0.205119	0.36227	21.5496	0.549269	21.3983	0.349154	21.4238	-0.125732	0.65188	0.0254945	0.946113	21.3489	20.7232	21.7008	21.3783	21.5696	21.3917	21.405	21.066	21.7211	21.4844
sp|P04626|ERBB2_HUMAN	ERBB2	Receptor tyrosine-protein kinase erbB-2 OS=Homo sapiens OX=9606 GN=ERBB2 PE=1 SV=1	-0.429464	16.455	0.043041	0.281943	16.0255	0.155383	16.7369	0.00074339	16.6699	0.644434	0.00673147	-0.0669741	0.378859	16.4276	16.4823	16.0678	15.8937	16.115	16.7696	16.7042	16.6054	16.6819	16.7225
sp|P04632|CPNS1_HUMAN	CAPNS1	Calpain small subunit 1 OS=Homo sapiens OX=9606 GN=CAPNS1 PE=1 SV=1	0.743752	17.5509	0.0193662	0.115104	18.2946	0.535635	17.666	0.000524833	18.1791	-0.115506	0.14639	0.513142	0.0229088	17.6465	17.4553	18.2224	18.2902	18.3713	17.6686	17.6633	18.1209	18.1852	18.2313
sp|P04792|HSPB1_HUMAN	HSPB1	Heat shock protein beta-1 OS=Homo sapiens OX=9606 GN=HSPB1 PE=1 SV=2	0.923362	21.5045	0.0219831	-0.0247617	22.4278	0.938184	21.4797	0.000777731	22.2511	-0.176773	0.115568	0.77135	0.0284553	21.6526	21.3563	22.3736	22.3993	22.5106	21.4301	21.5293	22.1395	22.2698	22.3439
sp|P04818|TYSY_HUMAN	TYMS	Thymidylate synthase OS=Homo sapiens OX=9606 GN=TYMS PE=1 SV=3	0.558573	14.9874	0.0321245	0.0943	15.546	0.539977	15.0817	0.000859194	15.7168	0.170755	0.120527	0.635028	0.0229088	14.9304	15.0445	15.4756	15.4807	15.6818	15.0266	15.1369	15.742	15.7392	15.6691
sp|P04843|RPN1_HUMAN	RPN1	Dolichyl-diphosphooligosaccharide--protein glycosyltransferase subunit 1 OS=Homo sapiens OX=9606 GN=RPN1 PE=1 SV=1	0.444275	19.7145	0.0906941	-0.441139	20.1588	0.249694	19.2733	0.00138407	19.4011	-0.757634	0.00615663	0.12778	0.128543	19.5889	19.84	20.0495	20.3155	20.1112	19.3079	19.2387	19.4239	19.3474	19.4321
sp|P04844|RPN2_HUMAN	RPN2	Dolichyl-diphosphooligosaccharide--protein glycosyltransferase subunit 2 OS=Homo sapiens OX=9606 GN=RPN2 PE=1 SV=3	0.800729	16.234	0.121135	-0.1717	17.0347	0.467906	16.0623	0.0169057	16.1168	-0.917941	0.0405425	0.0544879	0.732248	16.1305	16.3376	16.6972	17.4551	16.9519	16.1174	16.0072	16.1472	15.964	16.2392
sp|P04899|GNAI2_HUMAN	GNAI2	Guanine nucleotide-binding protein G(i) subunit alpha-2 OS=Homo sapiens OX=9606 GN=GNAI2 PE=1 SV=3	-0.188527	20.8051	0.107081	0.271952	20.6166	0.244877	21.0771	0.00091047	21.1678	0.551165	0.00386615	0.0906858	0.302284	20.7264	20.8838	20.6316	20.574	20.6442	21.0781	21.076	21.1051	21.1468	21.2513
sp|P04920|B3A2_HUMAN	SLC4A2	Anion exchange protein 2 OS=Homo sapiens OX=9606 GN=SLC4A2 PE=1 SV=4	-0.255432	18.1717	0.0479038	-0.093281	17.9163	0.628118	18.0784	0.0224925	17.867	-0.0492937	0.433561	-0.211444	0.152977	18.104	18.2395	17.9489	17.8818	17.9182	18.1552	18.0017	17.7949	17.8597	17.9464
sp|P05023|AT1A1_HUMAN	ATP1A1	Sodium/potassium-transporting ATPase subunit alpha-1 OS=Homo sapiens OX=9606 GN=ATP1A1 PE=1 SV=1	-0.319779	21.0691	0.0200603	0.190909	20.7493	0.230311	21.26	0.000300309	21.0686	0.319284	0.00311627	-0.191404	0.0404075	21.0312	21.107	20.7088	20.7837	20.7554	21.2946	21.2254	21.0872	21.0516	21.067
sp|P05026|AT1B1_HUMAN	ATP1B1	Sodium/potassium-transporting ATPase subunit beta-1 OS=Homo sapiens OX=9606 GN=ATP1B1 PE=1 SV=1	0.625137	14.5849	0.0195174	0.136173	15.2101	0.342765	14.7211	0.00130661	14.6372	-0.572892	0.0085336	-0.083928	0.441982	14.5335	14.6364	15.1544	15.3129	15.1629	14.753	14.6893	14.7313	14.542	14.6383
sp|P05067|A4_HUMAN	APP	Amyloid-beta precursor protein OS=Homo sapiens OX=9606 GN=APP PE=1 SV=3	1.1578	16.3922	0.0132551	-0.166744	17.55	0.534762	16.2255	0.000337714	16.879	-0.671042	0.00633805	0.653504	0.0398859	16.254	16.5304	17.5584	17.5298	17.5618	16.2249	16.226	16.798	17.0294	16.8095
sp|P05091|ALDH2_HUMAN	ALDH2	Aldehyde dehydrogenase, mitochondrial OS=Homo sapiens OX=9606 GN=ALDH2 PE=1 SV=2	0.716582	16.2655	0.0522959	-0.353244	16.9821	0.110314	15.9123	0.00494617	16.4675	-0.514579	0.070954	0.555247	0.0831122	16.2515	16.2796	16.8766	17.2377	16.8321	15.9273	15.8973	16.687	16.3532	16.3625
sp|P05129|KPCG_HUMAN	PRKCG	Protein kinase C gamma type OS=Homo sapiens OX=9606 GN=PRKCG PE=1 SV=3	0.351996	19.1836	0.0524926	0.547531	19.5356	0.147294	19.7312	0.000913334	19.9496	0.413918	0.0141546	0.218383	0.0939513	19.1215	19.2458	19.5637	19.4345	19.6086	19.7637	19.6987	19.9962	19.8634	19.9891
sp|P05141|ADT2_HUMAN	SLC25A5	ADP/ATP translocase 2 OS=Homo sapiens OX=9606 GN=SLC25A5 PE=1 SV=7	0.592641	19.1153	0.0853794	-0.253563	19.7079	0.170341	18.8617	0.00242437	18.6576	-1.0503	0.0111228	-0.204099	0.19536	19.0743	19.1563	19.5573	19.9828	19.5837	18.8452	18.8783	18.7862	18.5427	18.644
sp|P05161|ISG15_HUMAN	ISG15	Ubiquitin-like protein ISG15 OS=Homo sapiens OX=9606 GN=ISG15 PE=1 SV=5	0.380852	16.1234	0.10619	-0.534964	16.5043	0.262246	15.5885	0.00100893	15.8056	-0.698666	0.00141808	0.217151	0.0347085	16.2937	15.9531	16.4565	16.524	16.5324	15.5658	15.6111	15.7803	15.7969	15.8396
sp|P05165|PCCA_HUMAN	PCCA	Propionyl-CoA carboxylase alpha chain, mitochondrial OS=Homo sapiens OX=9606 GN=PCCA PE=1 SV=4	-0.355635	21.6519	0.0614554	-0.891006	21.2963	0.128002	20.7609	0.00362862	20.6255	-0.670775	0.0324599	-0.135405	0.617523	21.5829	21.7209	21.2197	21.4078	21.2612	20.7224	20.7993	20.9134	20.524	20.439
sp|P05198|IF2A_HUMAN	EIF2S1	Eukaryotic translation initiation factor 2 subunit 1 OS=Homo sapiens OX=9606 GN=EIF2S1 PE=1 SV=3	0.281025	19.362	0.0691353	0.0369186	19.643	0.809259	19.3989	0.0024627	19.8268	0.183788	0.0480196	0.427894	0.0289292	19.441	19.283	19.7021	19.5747	19.6523	19.4212	19.3766	19.7571	19.8553	19.868
sp|P05386|RLA1_HUMAN	RPLP1	60S acidic ribosomal protein P1 OS=Homo sapiens OX=9606 GN=RPLP1 PE=1 SV=1	-0.220431	14.2768	0.0238402	-0.191131	14.0563	0.416967	14.0856	0.00656207	13.852	-0.204391	0.0101868	-0.233691	0.143221	14.2606	14.293	14.0551	14.0955	14.0185	13.9762	14.195	13.8689	13.8148	13.8721
sp|P05387|RLA2_HUMAN	RPLP2	60S acidic ribosomal protein P2 OS=Homo sapiens OX=9606 GN=RPLP2 PE=1 SV=1	0.390429	17.862	0.354537	0.0310347	18.2524	0.867462	17.893	0.169159	17.7332	-0.51927	0.135668	-0.159876	0.181137	17.9052	17.8188	17.8493	18.2574	18.6507	17.9801	17.806	17.7498	17.6998	17.7499
sp|P05388|RLA0_HUMAN	RPLP0	60S acidic ribosomal protein P0 OS=Homo sapiens OX=9606 GN=RPLP0 PE=1 SV=1	0.542124	20.7966	0.0184512	-0.0351439	21.3387	0.811658	20.7614	0.00287621	21.1617	-0.177034	0.140492	0.400234	0.0816847	20.8486	20.7446	21.2848	21.4151	21.3162	20.8212	20.7017	21.0256	21.1988	21.2607
sp|P05412|JUN_HUMAN	JUN	Transcription factor AP-1 OS=Homo sapiens OX=9606 GN=JUN PE=1 SV=2	-1.68082	12.6549	0.0135424	0.345462	10.9741	0.136353	13.0004	0.000422277	11.547	0.572918	0.0666995	-1.45337	0.0330684	12.6899	12.6199	10.8228	10.8955	11.204	12.9863	13.0144	11.8262	11.3791	11.4357
sp|P05455|LA_HUMAN	SSB	Lupus La protein OS=Homo sapiens OX=9606 GN=SSB PE=1 SV=2	-0.417777	19.5597	0.082537	-0.0283216	19.1419	0.928289	19.5314	0.0350131	19.46	0.318081	0.0419693	-0.0713749	0.608811	19.7069	19.4125	19.068	19.2262	19.1316	19.4787	19.5841	19.3332	19.5727	19.4742
sp|P05556|ITB1_HUMAN	ITGB1	Integrin beta-1 OS=Homo sapiens OX=9606 GN=ITGB1 PE=1 SV=2	-0.0115932	19.9781	0.692582	0.178175	19.9665	0.268164	20.1563	0.0518791	20.0436	0.0771087	0.219659	-0.112659	0.298418	19.9527	20.0035	19.961	19.9843	19.9542	20.209	20.1036	20.0156	19.9855	20.1298
sp|P06280|AGAL_HUMAN	GLA	Alpha-galactosidase A OS=Homo sapiens OX=9606 GN=GLA PE=1 SV=1	1.98475	15.7507	0.0179633	-0.390898	17.7355	0.2622	15.3598	0.00033917	15.8554	-1.88008	0.00496067	0.495568	0.0897131	15.7651	15.7364	17.6254	17.5016	18.0794	15.2353	15.4843	15.8551	15.9849	15.7262
sp|P06396|GELS_HUMAN	GSN	Gelsolin OS=Homo sapiens OX=9606 GN=GSN PE=1 SV=1	0.706457	18.4491	0.0168724	-0.0615612	19.1556	0.598087	18.3875	0.000577459	18.9275	-0.228026	0.0661509	0.539992	0.0340243	18.4943	18.4039	19.0474	19.2007	19.2186	18.346	18.4291	18.9741	18.8317	18.9768
sp|P06493|CDK1_HUMAN	CDK1	Cyclin-dependent kinase 1 OS=Homo sapiens OX=9606 GN=CDK1 PE=1 SV=3	0.608541	19.9334	0.0301439	0.260714	20.542	0.330614	20.1941	0.000770516	20.6885	0.14652	0.066831	0.494346	0.011668	20.0441	19.8227	20.5837	20.4505	20.5917	20.1886	20.1997	20.683	20.6754	20.7071
sp|P06576|ATPB_HUMAN	ATP5F1B	ATP synthase subunit beta, mitochondrial OS=Homo sapiens OX=9606 GN=ATP5F1B PE=1 SV=3	1.18003	18.0413	0.141716	-0.645174	19.2213	0.140072	17.3961	0.0134467	18.0304	-1.19094	0.0638179	0.634266	0.0236884	18.0738	18.0087	18.6657	19.929	19.0692	17.4633	17.3289	18.0306	17.9974	18.0631
sp|P06703|S10A6_HUMAN	S100A6	Protein S100-A6 OS=Homo sapiens OX=9606 GN=S100A6 PE=1 SV=1	0.584771	21.5729	0.0245004	-0.0128169	22.1576	0.931743	21.5601	0.00195525	22.0773	-0.0803473	0.469131	0.517241	0.0472423	21.6372	21.5086	22.2028	22.0502	22.22	21.5975	21.5226	21.9704	22.0653	22.1961
sp|P06730-2|IF4E_HUMAN	EIF4E	Isoform 2 of Eukaryotic translation initiation factor 4E OS=Homo sapiens OX=9606 GN=EIF4E	0.55343	13.8692	0.0487525	-0.0101217	14.4226	0.977464	13.859	0.0469133	14.3351	-0.0874885	0.690153	0.476063	0.206058	14.0293	13.7091	14.4352	14.4569	14.3757	13.9333	13.7847	14.0601	14.3097	14.6355
sp|P06733|ENOA_HUMAN	ENO1	Alpha-enolase OS=Homo sapiens OX=9606 GN=ENO1 PE=1 SV=2	0.159854	21.4133	0.351074	-0.0179966	21.5731	0.947835	21.3953	0.259721	21.4453	-0.127841	0.123951	0.0500095	0.222784	21.5494	21.2772	21.6716	21.5553	21.4926	21.3757	21.4149	21.4362	21.4754	21.4243
sp|P06737|PYGL_HUMAN	PYGL	Glycogen phosphorylase, liver form OS=Homo sapiens OX=9606 GN=PYGL PE=1 SV=4	0.168643	19.9442	0.141534	-0.217405	20.1128	0.253374	19.7268	0.00438457	20.015	-0.0977891	0.136883	0.288259	0.0272267	20.0072	19.8812	20.0875	20.0619	20.1891	19.7067	19.7468	20.0259	20.0438	19.9755
sp|P06744-2|G6PI_HUMAN	GPI	Isoform 2 of Glucose-6-phosphate isomerase OS=Homo sapiens OX=9606 GN=GPI	0.894311	18.791	0.0258868	-0.0098055	19.6853	0.975208	18.7812	0.000875298	19.2956	-0.389739	0.0104093	0.514378	0.0202063	18.9464	18.6357	19.5883	19.769	19.6987	18.7502	18.8122	19.2667	19.3308	19.2894
sp|P06748|NPM_HUMAN	NPM1	Nucleophosmin OS=Homo sapiens OX=9606 GN=NPM1 PE=1 SV=2	-0.31644	20.2587	0.0372205	-0.0269829	19.9423	0.760151	20.2317	0.00528314	20.0588	0.116536	0.125337	-0.172921	0.0780852	20.217	20.3004	19.941	20.0125	19.8733	20.2549	20.2086	19.9994	20.0821	20.0949
sp|P06753-2|TPM3_HUMAN	TPM3	Isoform 2 of Tropomyosin alpha-3 chain OS=Homo sapiens OX=9606 GN=TPM3	0.0154364	22.0677	0.92604	0.140287	22.0831	0.183473	22.208	0.0613656	22.3637	0.280628	0.0888507	0.155777	0.121162	22.0657	22.0696	22.2246	22.1248	21.9	22.1807	22.2352	22.4207	22.3738	22.2967
sp|P06753|TPM3_HUMAN	TPM3	Tropomyosin alpha-3 chain OS=Homo sapiens OX=9606 GN=TPM3 PE=1 SV=2	0.243068	21.853	0.0353253	0.332317	22.0961	0.118158	22.1853	0.000490066	22.3651	0.269044	0.0119357	0.179795	0.0523433	21.8281	21.8778	22.1424	22.0352	22.1105	22.1902	22.1804	22.3193	22.3678	22.4082
sp|P06858|LIPL_HUMAN	LPL	Lipoprotein lipase OS=Homo sapiens OX=9606 GN=LPL PE=1 SV=1	1.00814	16.337	0.0128268	-0.706783	17.3452	0.105861	15.6303	0.000222989	16.4247	-0.9205	0.00751325	0.794427	0.0402374	16.3664	16.3077	17.2143	17.408	17.4132	15.6306	15.6299	16.4435	16.5749	16.2556
sp|P06865|HEXA_HUMAN	HEXA	Beta-hexosaminidase subunit alpha OS=Homo sapiens OX=9606 GN=HEXA PE=1 SV=2	0.70717	14.9355	0.0897074	-0.573846	15.6426	0.150183	14.3616	0.00244523	14.6065	-1.0361	0.0158973	0.244916	0.140998	14.8592	15.0117	15.3282	15.888	15.7117	14.3719	14.3513	14.4984	14.5892	14.732
sp|P07099|HYEP_HUMAN	EPHX1	Epoxide hydrolase 1 OS=Homo sapiens OX=9606 GN=EPHX1 PE=1 SV=1	0.525813	18.0628	0.0522175	-0.621442	18.5886	0.141054	17.4414	0.000396498	17.4691	-1.1195	0.00416087	0.0277562	0.796673	18.0689	18.0567	18.4372	18.7616	18.567	17.5146	17.3681	17.485	17.3932	17.5291
sp|P07108-5|ACBP_HUMAN	DBI	Isoform 5 of Acyl-CoA-binding protein OS=Homo sapiens OX=9606 GN=DBI	0.811372	16.7627	0.0318348	-0.0169316	17.5741	0.959498	16.7458	0.00587877	17.1147	-0.459457	0.0428169	0.368847	0.157728	16.9309	16.5946	17.4883	17.5746	17.6595	16.7391	16.7525	16.9163	17.1283	17.2994
sp|P07195|LDHB_HUMAN	LDHB	L-lactate dehydrogenase B chain OS=Homo sapiens OX=9606 GN=LDHB PE=1 SV=2	1.07008	21.3841	0.0134808	0.00346251	22.4542	0.990801	21.3876	0.000162572	22.2324	-0.221816	0.00684561	0.844804	0.0167186	21.5105	21.2577	22.4293	22.4428	22.4906	21.3518	21.4234	22.2689	22.209	22.2193
sp|P07203|GPX1_HUMAN	GPX1	Glutathione peroxidase 1 OS=Homo sapiens OX=9606 GN=GPX1 PE=1 SV=4	0.577511	17.7509	0.0256835	0.315366	18.3284	0.275622	18.0663	0.00248885	18.3336	0.00521189	0.947157	0.267357	0.0835658	17.8576	17.6442	18.2787	18.3432	18.3634	18.0746	18.0579	18.3053	18.4362	18.2594
sp|P07237|PDIA1_HUMAN	P4HB	Protein disulfide-isomerase OS=Homo sapiens OX=9606 GN=P4HB PE=1 SV=3	0.505668	19.3479	0.112883	-0.76062	19.8535	0.149785	18.5872	0.00140785	18.7744	-1.0791	0.0102479	0.187187	0.294681	19.2678	19.428	19.6607	20.1041	19.7958	18.5254	18.649	18.9343	18.7083	18.6807
sp|P07355-2|ANXA2_HUMAN	ANXA2	Isoform 2 of Annexin A2 OS=Homo sapiens OX=9606 GN=ANXA2	-0.0672691	23.0806	0.1399	0.208704	23.0133	0.170997	23.2893	0.00189058	23.158	0.144715	0.0195688	-0.131258	0.0889659	23.1098	23.0513	23.0365	23.0104	22.9931	23.3113	23.2673	23.1582	23.1161	23.1998
sp|P07384|CAN1_HUMAN	CAPN1	Calpain-1 catalytic subunit OS=Homo sapiens OX=9606 GN=CAPN1 PE=1 SV=1	0.325322	17.0995	0.0394127	-0.0646427	17.4248	0.4373	17.0348	0.00260551	17.3031	-0.121646	0.129669	0.268318	0.0380057	17.1152	17.0838	17.5051	17.3358	17.4335	16.9981	17.0715	17.2645	17.3112	17.3337
sp|P07437|TBB5_HUMAN	TUBB	Tubulin beta chain OS=Homo sapiens OX=9606 GN=TUBB PE=1 SV=2	0.65983	21.1073	0.0189376	0.10888	21.7671	0.607134	21.2162	0.000544684	21.8301	0.0630041	0.292429	0.613953	0.0267989	21.186	21.0286	21.8452	21.706	21.7501	21.1368	21.2956	21.8231	21.8064	21.8609
sp|P07602-3|SAP_HUMAN	PSAP	Isoform Sap-mu-9 of Prosaposin OS=Homo sapiens OX=9606 GN=PSAP	1.98455	16.2527	0.0132551	-0.0640795	18.2373	0.860688	16.1887	0.000571958	17.3086	-0.928701	0.0214332	1.11993	0.0524256	16.1288	16.3767	18.1146	18.124	18.4734	16.0425	16.3349	17.1828	17.5835	17.1596
sp|P07686|HEXB_HUMAN	HEXB	Beta-hexosaminidase subunit beta OS=Homo sapiens OX=9606 GN=HEXB PE=1 SV=3	1.21702	13.042	0.0352651	-0.541932	14.259	0.319283	12.5001	0.000704343	12.7044	-1.55462	0.00429387	0.204332	0.236235	12.8402	13.2438	14.0216	14.2864	14.4692	12.583	12.4172	12.573	12.7614	12.7788
sp|P07737|PROF1_HUMAN	PFN1	Profilin-1 OS=Homo sapiens OX=9606 GN=PFN1 PE=1 SV=2	0.452586	20.36	0.0711372	0.0464615	20.8126	0.886246	20.4065	0.0128383	20.756	-0.0565988	0.432876	0.349525	0.0552035	20.5092	20.2109	20.8487	20.7276	20.8615	20.3381	20.4749	20.698	20.7523	20.8177
sp|P07741|APT_HUMAN	APRT	Adenine phosphoribosyltransferase OS=Homo sapiens OX=9606 GN=APRT PE=1 SV=2	0.323043	16.7759	0.106402	-0.0915895	17.0989	0.641004	16.6843	0.0280305	16.9166	-0.182331	0.150487	0.232301	0.126222	16.8804	16.6713	17.1142	16.9861	17.1964	16.6802	16.6884	16.7976	16.9594	16.9927
sp|P07814|SYEP_HUMAN	EPRS	Bifunctional glutamate/proline--tRNA ligase OS=Homo sapiens OX=9606 GN=EPRS PE=1 SV=5	0.0695365	20.6095	0.289403	-0.0580436	20.6791	0.44087	20.5515	0.00582386	20.7963	0.117278	0.0610242	0.244858	0.0303218	20.5848	20.6342	20.7271	20.6179	20.6922	20.578	20.5249	20.822	20.8007	20.7664
sp|P07900-2|HS90A_HUMAN	HSP90AA1	Isoform 2 of Heat shock protein HSP 90-alpha OS=Homo sapiens OX=9606 GN=HSP90AA1	0.570344	21.9209	0.0238173	0.106077	22.4912	0.542756	22.027	0.00129381	22.4645	-0.026691	0.728294	0.437576	0.0380057	22.0069	21.8349	22.5372	22.4165	22.52	22.0535	22.0004	22.3812	22.4748	22.5376
sp|P07910|HNRPC_HUMAN	HNRNPC	Heterogeneous nuclear ribonucleoproteins C1/C2 OS=Homo sapiens OX=9606 GN=HNRNPC PE=1 SV=4	-0.621661	23.3112	0.0109574	-0.0928932	22.6895	0.219405	23.2183	0.000330363	23.0426	0.353089	0.00979071	-0.175678	0.0925934	23.3342	23.2882	22.6316	22.7414	22.6956	23.2175	23.2191	23.1069	23.0439	22.9771
sp|P07947|YES_HUMAN	YES1	Tyrosine-protein kinase Yes OS=Homo sapiens OX=9606 GN=YES1 PE=1 SV=3	-0.314542	17.4867	0.0615153	0.538289	17.1722	0.154933	18.025	0.0003693	17.885	0.712796	0.00350338	-0.140036	0.160025	17.5396	17.4339	17.2082	17.067	17.2414	18.0841	17.9659	17.8498	17.8706	17.9346
sp|P07948|LYN_HUMAN	LYN	Tyrosine-protein kinase Lyn OS=Homo sapiens OX=9606 GN=LYN PE=1 SV=3	-0.196015	17.0536	0.122261	0.455658	16.8576	0.162	17.5093	0.000508638	17.6138	0.756152	0.00386615	0.104479	0.342319	16.9899	17.1174	16.8527	16.7854	16.9348	17.548	17.4706	17.7085	17.5332	17.5996
sp|P07951-2|TPM2_HUMAN	TPM2	Isoform 2 of Tropomyosin beta chain OS=Homo sapiens OX=9606 GN=TPM2	-0.0471503	19.5121	0.602061	0.515751	19.4649	0.152719	20.0278	0.00138934	19.9056	0.440743	0.0109102	-0.122158	0.283045	19.5828	19.4413	19.4012	19.4772	19.5163	20.012	20.0436	19.7985	19.938	19.9805
sp|P07954|FUMH_HUMAN	FH	Fumarate hydratase, mitochondrial OS=Homo sapiens OX=9606 GN=FH PE=1 SV=3	0.526464	16.8176	0.0237166	-0.0594279	17.3441	0.565885	16.7582	0.00145704	17.0397	-0.304411	0.0294672	0.281481	0.0676227	16.8601	16.7752	17.2901	17.4478	17.2945	16.7251	16.7914	16.9593	17.0462	17.1135
sp|P07992|ERCC1_HUMAN	ERCC1	DNA excision repair protein ERCC-1 OS=Homo sapiens OX=9606 GN=ERCC1 PE=1 SV=1	-0.783822	16.972	0.00643687	-0.123944	16.1882	0.333698	16.8481	0.000162463	16.4587	0.270539	0.0122758	-0.389339	0.0430518	16.9769	16.9671	16.2008	16.1509	16.2129	16.7948	16.9014	16.5311	16.4089	16.4362
sp|P07996|TSP1_HUMAN	THBS1	Thrombospondin-1 OS=Homo sapiens OX=9606 GN=THBS1 PE=1 SV=2	0.948664	16.0487	0.0293333	-0.0453646	16.9974	0.922051	16.0034	0.0108821	16.576	-0.421397	0.108323	0.572631	0.166833	15.8418	16.2557	17.0268	16.98	16.9853	15.8967	16.11	16.5529	16.8785	16.2966
sp|P08069|IGF1R_HUMAN	IGF1R	Insulin-like growth factor 1 receptor OS=Homo sapiens OX=9606 GN=IGF1R PE=1 SV=1	-0.212809	14.2278	0.0595665	0.373327	14.015	0.179213	14.6011	0.00798905	14.5475	0.532467	0.0263903	-0.0536686	0.800079	14.2436	14.2121	14.0852	13.947	14.0128	14.6703	14.532	14.6331	14.3348	14.6745
sp|P08133|ANXA6_HUMAN	ANXA6	Annexin A6 OS=Homo sapiens OX=9606 GN=ANXA6 PE=1 SV=3	0.0422512	20.0712	0.497227	-0.266569	20.1135	0.143748	19.8046	0.00244125	20.0531	-0.0603285	0.240421	0.248492	0.027749	20.0826	20.0598	20.1493	20.0425	20.1485	19.7741	19.8352	20.0505	20.0353	20.0736
sp|P08134|RHOC_HUMAN	RHOC	Rho-related GTP-binding protein RhoC OS=Homo sapiens OX=9606 GN=RHOC PE=1 SV=1	0.675038	19.0456	0.0145499	0.102454	19.7206	0.471841	19.1481	0.00027439	19.2163	-0.504318	0.00265339	0.0682665	0.113394	18.9806	19.1106	19.7868	19.6697	19.7054	19.1764	19.1197	19.2173	19.2114	19.2203
sp|P08174-7|DAF_HUMAN	CD55	Isoform 7 of Complement decay-accelerating factor OS=Homo sapiens OX=9606 GN=CD55	0.692472	15.7188	0.0321557	-0.070049	16.4113	0.602714	15.6488	0.00821028	15.7517	-0.659631	0.03251	0.10289	0.662786	15.6493	15.7884	16.4283	16.5487	16.257	15.6344	15.6632	15.9988	15.5641	15.6921
sp|P08195-4|4F2_HUMAN	SLC3A2	Isoform 4 of 4F2 cell-surface antigen heavy chain OS=Homo sapiens OX=9606 GN=SLC3A2	-0.126388	20.8885	0.37566	0.112974	20.7621	0.25711	21.0014	0.228867	20.8607	0.0986456	0.473119	-0.140716	0.324395	20.8574	20.9195	20.6762	20.9167	20.6933	21.0182	20.9847	21.0019	20.7772	20.803
sp|P08237-3|PFKAM_HUMAN	PFKM	Isoform 3 of ATP-dependent 6-phosphofructokinase, muscle type OS=Homo sapiens OX=9606 GN=PFKM	0.585999	19.6982	0.0362062	0.144778	20.2842	0.382351	19.843	0.00374481	20.3045	0.0202467	0.87571	0.461467	0.0506074	19.7721	19.6244	20.3206	20.1423	20.3899	19.8488	19.8372	20.2379	20.2423	20.4333
sp|P08238|HS90B_HUMAN	HSP90AB1	Heat shock protein HSP 90-beta OS=Homo sapiens OX=9606 GN=HSP90AB1 PE=1 SV=4	0.597818	19.7809	0.0162853	0.068974	20.3787	0.333897	19.8498	0.00101566	20.2898	-0.0889005	0.367935	0.439943	0.0467464	19.8097	19.752	20.3926	20.2926	20.4508	19.8423	19.8573	20.1739	20.3431	20.3523
sp|P08240|SRPRA_HUMAN	SRPRA	Signal recognition particle receptor subunit alpha OS=Homo sapiens OX=9606 GN=SRPRA PE=1 SV=2	-0.0533804	18.809	0.36385	-0.444975	18.7556	0.118158	18.364	0.00105731	18.3542	-0.401433	0.0114684	-0.00983907	0.924728	18.7894	18.8286	18.8048	18.7624	18.6997	18.3905	18.3375	18.4482	18.2706	18.3438
sp|P08243|ASNS_HUMAN	ASNS	Asparagine synthetase [glutamine-hydrolyzing] OS=Homo sapiens OX=9606 GN=ASNS PE=1 SV=4	0.740278	19.2876	0.0181495	0.487286	20.0279	0.198777	19.7749	0.000179263	20.4743	0.446422	0.00403669	0.699414	0.0199994	19.385	19.1902	20.0683	19.9583	20.057	19.7319	19.8178	20.4372	20.5067	20.479
sp|P08397|HEM3_HUMAN	HMBS	Porphobilinogen deaminase OS=Homo sapiens OX=9606 GN=HMBS PE=1 SV=2	0.15615	15.7163	0.248108	0.111552	15.8724	0.41084	15.8279	0.0793835	15.9863	0.113877	0.280928	0.158475	0.162821	15.7709	15.6617	15.8869	15.7569	15.9735	15.7961	15.8596	15.9006	16.0044	16.0539
sp|P08559-4|ODPA_HUMAN	PDHA1	Isoform 4 of Pyruvate dehydrogenase E1 component subunit alpha, somatic form, mitochondrial OS=Homo sapiens OX=9606 GN=PDHA1	0.223268	16.3567	0.153553	-0.205372	16.5799	0.222144	16.1513	0.00113477	15.9034	-0.676535	0.00635329	-0.247895	0.0531652	16.3681	16.3452	16.5455	16.7212	16.4731	16.1006	16.202	15.9462	15.884	15.88
sp|P08574|CY1_HUMAN	CYC1	Cytochrome c1, heme protein, mitochondrial OS=Homo sapiens OX=9606 GN=CYC1 PE=1 SV=3	0.903643	16.8304	0.0368955	-0.266361	17.734	0.262246	16.564	0.000847054	16.5069	-1.22713	0.00640157	-0.0571211	0.63178	16.8992	16.7616	17.6022	17.9877	17.6121	16.6148	16.5132	16.6064	16.4042	16.5102
sp|P08579|RU2B_HUMAN	SNRPB2	U2 small nuclear ribonucleoprotein B'' OS=Homo sapiens OX=9606 GN=SNRPB2 PE=1 SV=1	-0.51361	16.7696	0.0294109	0.111874	16.256	0.381388	16.8815	0.00128805	16.5746	0.318605	0.0257658	-0.306879	0.041908	16.7842	16.755	16.1265	16.3177	16.3238	16.9366	16.8264	16.6073	16.5749	16.5417
sp|P08581-2|MET_HUMAN	MET	Isoform 2 of Hepatocyte growth factor receptor OS=Homo sapiens OX=9606 GN=MET	-0.183933	18.9763	0.0261223	0.531418	18.7923	0.113763	19.5077	2.59639e-05	19.3794	0.587042	0.000335342	-0.12831	0.0199994	18.9413	19.0112	18.7854	18.8077	18.7839	19.4996	19.5158	19.3852	19.3792	19.3737
sp|P08621|RU17_HUMAN	SNRNP70	U1 small nuclear ribonucleoprotein 70 kDa OS=Homo sapiens OX=9606 GN=SNRNP70 PE=1 SV=2	-0.946295	21.2713	0.00295408	0.113208	20.325	0.162	21.3845	1.28947e-05	20.721	0.395981	0.00200094	-0.663521	0.0172982	21.2638	21.2788	20.3332	20.32	20.3218	21.4015	21.3676	20.6761	20.7376	20.7493
sp|P08648|ITA5_HUMAN	ITGA5	Integrin alpha-5 OS=Homo sapiens OX=9606 GN=ITGA5 PE=1 SV=2	0.0550763	16.9364	0.609929	-0.0114687	16.9914	0.967585	16.9249	0.817706	16.9439	-0.0474969	0.159537	0.0190481	0.855675	17.0409	16.8319	16.9556	16.9985	17.0203	17.018	16.8318	16.9559	16.9177	16.9582
sp|P08651|NFIC_HUMAN	NFIC	Nuclear factor 1 C-type OS=Homo sapiens OX=9606 GN=NFIC PE=1 SV=2	-0.596254	21.2149	0.0283298	0.0188855	20.6186	0.943073	21.2338	0.00140785	21.0445	0.42586	0.00284089	-0.18928	0.0713707	21.0898	21.3399	20.6486	20.6185	20.5888	21.2724	21.1951	21.0911	21.0032	21.0391
sp|P08670|VIME_HUMAN	VIM	Vimentin OS=Homo sapiens OX=9606 GN=VIM PE=1 SV=4	-0.113259	24.1133	0.359394	-0.145236	24.0001	0.393367	23.9681	0.18044	23.8976	-0.102518	0.317391	-0.0705411	0.501473	24.0514	24.1753	24.0634	24.053	23.8838	24.0147	23.9215	23.8641	23.8346	23.994
sp|P08708|RS17_HUMAN	RPS17	40S ribosomal protein S17 OS=Homo sapiens OX=9606 GN=RPS17 PE=1 SV=2	0.355678	19.0148	0.0494587	-0.0213608	19.3705	0.910113	18.9934	0.00245527	19.3385	-0.0319274	0.421642	0.345112	0.0199501	19.1114	18.9182	19.4203	19.3287	19.3624	18.9827	19.0042	19.314	19.3621	19.3395
sp|P08754|GNAI3_HUMAN	GNAI3	Guanine nucleotide-binding protein G(i) subunit alpha OS=Homo sapiens OX=9606 GN=GNAI3 PE=1 SV=3	-0.410802	20.2224	0.0886577	0.255304	19.8116	0.105861	20.4777	0.00331581	20.4544	0.642814	0.016379	-0.0232918	0.814528	20.2293	20.2156	19.8928	19.6152	19.9269	20.4723	20.4832	20.377	20.4296	20.5567
sp|P08758|ANXA5_HUMAN	ANXA5	Annexin A5 OS=Homo sapiens OX=9606 GN=ANXA5 PE=1 SV=2	0.517813	20.1788	0.028805	0.0655473	20.6966	0.755029	20.2443	0.00435326	20.6778	-0.0187737	0.84978	0.433492	0.067995	20.2907	20.0668	20.7097	20.6834	20.6967	20.2244	20.2643	20.5732	20.6387	20.8215
sp|P08865|RSSA_HUMAN	RPSA	40S ribosomal protein SA OS=Homo sapiens OX=9606 GN=RPSA PE=1 SV=4	-0.117166	19.3055	0.372105	-0.0174003	19.1883	0.940198	19.2881	0.610735	19.224	0.0356281	0.731358	-0.0641376	0.634541	19.421	19.19	19.2258	19.1296	19.2096	19.2823	19.2939	19.0764	19.2905	19.305
sp|P08962|CD63_HUMAN	CD63	CD63 antigen OS=Homo sapiens OX=9606 GN=CD63 PE=1 SV=2	0.805049	14.6477	0.0409739	-0.300005	15.4528	0.306464	14.3477	0.000425283	14.0143	-1.43845	0.00326609	-0.3334	0.0401071	14.7603	14.5351	15.5598	15.5617	15.2368	14.3726	14.3228	14.0394	13.9434	14.0601
sp|P09012|SNRPA_HUMAN	SNRPA	U1 small nuclear ribonucleoprotein A OS=Homo sapiens OX=9606 GN=SNRPA PE=1 SV=3	-0.87037	20.5962	0.0168724	-0.159216	19.7259	0.545546	20.437	0.000664452	19.9948	0.268908	0.0144634	-0.442246	0.0401337	20.7223	20.4701	19.7128	19.7558	19.7089	20.4888	20.3853	19.9918	20.0687	19.9238
sp|P09038|FGF2_HUMAN	FGF2	Fibroblast growth factor 2 OS=Homo sapiens OX=9606 GN=FGF2 PE=1 SV=3	-0.240382	12.7025	0.0831875	-0.191707	12.4621	0.544947	12.5108	0.337092	12.6626	0.200454	0.229279	0.151778	0.564631	12.7727	12.6323	12.4085	12.5366	12.4412	12.3627	12.6588	12.8623	12.6561	12.4693
sp|P09104|ENOG_HUMAN	ENO2	Gamma-enolase OS=Homo sapiens OX=9606 GN=ENO2 PE=1 SV=3	0.250167	13.1745	0.283537	-0.700546	13.4247	0.249694	12.474	0.00645528	12.8823	-0.542396	0.0226956	0.408317	0.120146	13.3694	12.9796	13.4483	13.3225	13.5032	12.4039	12.5441	12.6955	12.9503	13.0011
sp|P09132|SRP19_HUMAN	SRP19	Signal recognition particle 19 kDa protein OS=Homo sapiens OX=9606 GN=SRP19 PE=1 SV=3	0.113835	15.2884	0.287086	0.221605	15.4023	0.350367	15.5101	0.136113	15.2752	-0.127063	0.230518	-0.234833	0.178809	15.1935	15.3833	15.4341	15.3941	15.3786	15.4755	15.5446	15.3785	15.1307	15.3165
sp|P09211|GSTP1_HUMAN	GSTP1	Glutathione S-transferase P OS=Homo sapiens OX=9606 GN=GSTP1 PE=1 SV=2	0.729751	20.1592	0.0354398	-0.0773656	20.889	0.830022	20.0819	0.00267477	20.6738	-0.215192	0.051134	0.591924	0.0414403	20.3338	19.9846	20.8459	20.8763	20.9447	20.0022	20.1615	20.7748	20.6562	20.5904
sp|P09234|RU1C_HUMAN	SNRPC	U1 small nuclear ribonucleoprotein C OS=Homo sapiens OX=9606 GN=SNRPC PE=1 SV=1	-0.245723	17.9664	0.0257402	0.235133	17.7207	0.175931	18.2015	0.0012129	17.812	0.0913654	0.188524	-0.389491	0.0413232	17.9252	18.0076	17.7446	17.6913	17.7261	18.1883	18.2147	17.7291	17.8879	17.8191
sp|P09382|LEG1_HUMAN	LGALS1	Galectin-1 OS=Homo sapiens OX=9606 GN=LGALS1 PE=1 SV=2	0.0573035	21.5264	0.506333	0.0250627	21.5837	0.74144	21.5515	0.0170283	21.7861	0.202354	0.0528483	0.234595	0.0622599	21.5673	21.4855	21.6329	21.4957	21.6226	21.5478	21.5552	21.7145	21.7978	21.8458
sp|P09417|DHPR_HUMAN	QDPR	Dihydropteridine reductase OS=Homo sapiens OX=9606 GN=QDPR PE=1 SV=2	0.316704	16.4008	0.216102	0.0555151	16.7175	0.841021	16.4563	0.0790947	16.8305	0.112986	0.516503	0.374175	0.109501	16.5462	16.2554	16.7448	16.5343	16.8733	16.4595	16.4531	16.6527	16.9084	16.9302
sp|P09429|HMGB1_HUMAN	HMGB1	High mobility group protein B1 OS=Homo sapiens OX=9606 GN=HMGB1 PE=1 SV=3	-0.857193	21.7633	0.0636139	-0.203441	20.9061	0.705795	21.5599	0.0144446	21.2517	0.34554	0.0270555	-0.308211	0.0920349	22.0502	21.4764	20.9394	20.8231	20.9559	21.5241	21.5957	21.1661	21.3725	21.2164
sp|P09471-2|GNAO_HUMAN	GNAO1	Isoform Alpha-2 of Guanine nucleotide-binding protein G(o) subunit alpha OS=Homo sapiens OX=9606 GN=GNAO1	-0.478713	14.3529	0.0492537	-0.114964	13.8742	0.324071	14.238	0.0779901	14.1069	0.232672	0.275851	-0.131078	0.597807	14.3903	14.3155	13.9598	13.7139	13.949	14.2088	14.2672	13.8733	14.1087	14.3388
sp|P09488|GSTM1_HUMAN	GSTM1	Glutathione S-transferase Mu 1 OS=Homo sapiens OX=9606 GN=GSTM1 PE=1 SV=3	1.25139	17.932	0.0169155	0.0857026	19.1834	0.806479	18.0177	0.00029049	19.108	-0.0754322	0.217868	1.09025	0.0192126	18.1078	17.7562	19.1483	19.1492	19.2526	17.9508	18.0846	19.1531	19.1097	19.0611
sp|P09493-3|TPM1_HUMAN	TPM1	Isoform 3 of Tropomyosin alpha-1 chain OS=Homo sapiens OX=9606 GN=TPM1	-0.00962558	19.4185	0.888587	0.535362	19.4089	0.154107	19.9539	0.000550936	19.9116	0.50272	0.00422011	-0.0422679	0.644198	19.4841	19.353	19.3799	19.4246	19.4222	19.913	19.9948	19.8324	19.9172	19.9853
sp|P09496-2|CLCA_HUMAN	CLTA	Isoform Non-brain of Clathrin light chain A OS=Homo sapiens OX=9606 GN=CLTA	-0.181337	19.314	0.102925	-0.456565	19.1327	0.138657	18.8574	0.0229648	18.8889	-0.243732	0.135661	0.0314969	0.871329	19.3501	19.2779	19.2113	19.0654	19.1212	18.8941	18.8207	18.7204	18.8792	19.0672
sp|P09497-2|CLCB_HUMAN	CLTB	Isoform Non-brain of Clathrin light chain B OS=Homo sapiens OX=9606 GN=CLTB	-0.0116021	18.5734	0.934184	-0.384983	18.5618	0.110314	18.1884	0.0393877	18.2836	-0.278175	0.126264	0.0952062	0.564831	18.5962	18.5506	18.6858	18.4114	18.5882	18.185	18.1918	18.1332	18.2758	18.4418
sp|P09525|ANXA4_HUMAN	ANXA4	Annexin A4 OS=Homo sapiens OX=9606 GN=ANXA4 PE=1 SV=4	0.195344	18.83	0.434293	0.152694	19.0254	0.60207	18.9827	0.245449	19.158	0.132637	0.411144	0.175287	0.152901	18.9779	18.6821	18.9783	18.8567	19.2411	18.9392	19.0262	19.0961	19.2459	19.132
sp|P09543|CN37_HUMAN	CNP	2',3'-cyclic-nucleotide 3'-phosphodiesterase OS=Homo sapiens OX=9606 GN=CNP PE=1 SV=2	0.310724	18.3683	0.103498	0.0904343	18.679	0.486011	18.4587	0.0412021	18.4518	-0.227218	0.0824477	-0.00692869	0.918539	18.3133	18.4234	18.5533	18.8124	18.6714	18.4233	18.4942	18.4201	18.4267	18.5086
sp|P09601|HMOX1_HUMAN	HMOX1	Heme oxygenase 1 OS=Homo sapiens OX=9606 GN=HMOX1 PE=1 SV=1	0.63805	16.9023	0.0322823	-0.251783	17.5403	0.154933	16.6505	0.00156238	16.7956	-0.744745	0.0126091	0.145088	0.353937	16.8972	16.9073	17.502	17.7056	17.4134	16.6132	16.6878	16.9494	16.7174	16.72
sp|P09622|DLDH_HUMAN	DLD	Dihydrolipoyl dehydrogenase, mitochondrial OS=Homo sapiens OX=9606 GN=DLD PE=1 SV=2	0.1519	12.7947	0.788345	-0.184172	12.9466	0.753276	12.6105	0.41693	12.3357	-0.610839	0.237821	-0.274767	0.556021	13.075	12.5143	12.3722	13.1777	13.2899	12.7556	12.4655	12.8065	12.0545	12.1462
sp|P09651-2|ROA1_HUMAN	HNRNPA1	Isoform A1-A of Heterogeneous nuclear ribonucleoprotein A1 OS=Homo sapiens OX=9606 GN=HNRNPA1	-0.419709	16.6676	0.00903003	0.0789592	16.2479	0.551574	16.7465	0.00168101	16.6482	0.400338	0.00959256	-0.0983299	0.428836	16.6689	16.6662	16.2726	16.2599	16.2111	16.6777	16.8153	16.7349	16.6547	16.555
sp|P09651|ROA1_HUMAN	HNRNPA1	Heterogeneous nuclear ribonucleoprotein A1 OS=Homo sapiens OX=9606 GN=HNRNPA1 PE=1 SV=5	-0.357116	21.5474	0.0387333	0.244581	21.1903	0.250884	21.792	0.00171971	21.7076	0.517318	0.00909803	-0.0843784	0.463141	21.4809	21.6139	21.1456	21.159	21.2663	21.7611	21.8229	21.7918	21.7356	21.5955
sp|P09661|RU2A_HUMAN	SNRPA1	U2 small nuclear ribonucleoprotein A' OS=Homo sapiens OX=9606 GN=SNRPA1 PE=1 SV=2	-0.260502	17.501	0.139566	0.0462869	17.2405	0.753276	17.5473	0.0341413	17.264	0.0234795	0.832313	-0.283309	0.0681185	17.568	17.434	17.1514	17.3824	17.1877	17.5044	17.5902	17.186	17.3325	17.2734
sp|P09758|TACD2_HUMAN	TACSTD2	Tumor-associated calcium signal transducer 2 OS=Homo sapiens OX=9606 GN=TACSTD2 PE=1 SV=3	-0.266632	16.5407	0.0596904	0.35378	16.2741	0.233992	16.8945	0.00242437	16.4966	0.222451	0.03834	-0.39796	0.05602	16.5078	16.5737	16.2302	16.3695	16.2226	16.9866	16.8025	16.4394	16.5347	16.5155
sp|P09874|PARP1_HUMAN	PARP1	Poly [ADP-ribose] polymerase 1 OS=Homo sapiens OX=9606 GN=PARP1 PE=1 SV=4	-0.909775	21.1373	0.00419363	-0.228798	20.2275	0.111196	20.9085	0.000101615	20.3911	0.16361	0.0622675	-0.517368	0.0332337	21.1289	21.1457	20.2401	20.2332	20.2093	20.8964	20.9206	20.4799	20.3859	20.3076
sp|P09884|DPOLA_HUMAN	POLA1	DNA polymerase alpha catalytic subunit OS=Homo sapiens OX=9606 GN=POLA1 PE=1 SV=2	-0.548019	17.9485	0.014386	-0.0622205	17.4005	0.293823	17.8863	0.000566549	17.6427	0.24221	0.0274902	-0.243589	0.05365	17.9677	17.9294	17.4581	17.325	17.4184	17.8984	17.8742	17.6832	17.6722	17.5727
sp|P09913|IFIT2_HUMAN	IFIT2	Interferon-induced protein with tetratricopeptide repeats 2 OS=Homo sapiens OX=9606 GN=IFIT2 PE=1 SV=1	0.694426	16.2267	0.0103712	-0.559687	16.9211	0.110314	15.667	0.000184479	15.9966	-0.924503	0.00378339	0.329611	0.101331	16.2602	16.1931	16.9426	16.8607	16.96	15.6612	15.6727	15.8661	15.9995	16.1242
sp|P09960|LKHA4_HUMAN	LTA4H	Leukotriene A-4 hydrolase OS=Homo sapiens OX=9606 GN=LTA4H PE=1 SV=2	0.532938	18.4808	0.0348652	0.0120879	19.0138	0.948721	18.4929	0.0014055	19.0113	-0.0024157	0.976813	0.518434	0.0232114	18.576	18.3857	18.9999	18.9313	19.1101	18.4898	18.496	18.9453	19.033	19.0557
sp|P09972|ALDOC_HUMAN	ALDOC	Fructose-bisphosphate aldolase C OS=Homo sapiens OX=9606 GN=ALDOC PE=1 SV=2	0.28396	13.4463	0.24807	-0.348638	13.7302	0.241783	13.0976	0.0283612	13.412	-0.318214	0.126973	0.314384	0.113613	13.5455	13.3471	13.6183	13.6131	13.9593	13.1062	13.0891	13.2668	13.4432	13.5262
sp|P0C0S5|H2AZ_HUMAN	H2AZ1	Histone H2A.Z OS=Homo sapiens OX=9606 GN=H2AZ1 PE=1 SV=2	-0.363038	14.5897	0.258184	-0.227498	14.2266	0.656978	14.3622	0.0135365	13.7267	-0.499948	0.0156868	-0.635488	0.032905	14.8498	14.3296	14.2011	14.3697	14.1092	14.4432	14.2811	13.674	13.803	13.703
sp|P0C7T5|ATX1L_HUMAN	ATXN1L	Ataxin-1-like OS=Homo sapiens OX=9606 GN=ATXN1L PE=1 SV=1	-0.355284	16.4593	0.0515388	0.0684112	16.104	0.281138	16.5277	0.0172531	16.4204	0.316394	0.0639292	-0.107301	0.463141	16.4541	16.4645	16.0459	16.2302	16.036	16.5509	16.5046	16.5465	16.4324	16.2824
sp|P0CAP2|GRL1A_HUMAN	POLR2M	DNA-directed RNA polymerase II subunit GRINL1A OS=Homo sapiens OX=9606 GN=POLR2M PE=1 SV=1	0.152987	15.074	0.299724	0.208007	15.227	0.505619	15.282	0.0347294	15.4481	0.221094	0.00565714	0.166074	0.166654	15.2054	14.9426	15.2175	15.2718	15.1916	15.1923	15.3718	15.4525	15.4505	15.4413
sp|P0CG29|GST2_HUMAN	GSTT2	Glutathione S-transferase theta-2 OS=Homo sapiens OX=9606 GN=GSTT2 PE=1 SV=1	0.445571	14.8238	0.0979636	0.04695	15.2694	0.831138	14.8708	0.037259	15.2478	-0.0215751	0.899408	0.377046	0.116382	14.9323	14.7153	15.2881	15.0974	15.4226	14.8265	14.9151	15.0819	15.2717	15.3899
sp|P0CG38|POTEI_HUMAN	POTEI	POTE ankyrin domain family member I OS=Homo sapiens OX=9606 GN=POTEI PE=3 SV=1	0.863196	19.7162	0.0425027	0.176139	20.5794	0.679811	19.8923	0.00292553	20.5648	-0.0145734	0.865127	0.672483	0.0252583	19.9431	19.4893	20.4933	20.6109	20.6339	19.8732	19.9115	20.5971	20.6277	20.4695
sp|P0DMV8|HS71A_HUMAN	HSPA1A	Heat shock 70 kDa protein 1A OS=Homo sapiens OX=9606 GN=HSPA1A PE=1 SV=1	0.268527	21.7356	0.0261223	-0.0043347	22.0041	0.965434	21.7313	0.00129327	22.0613	0.0571422	0.255959	0.330004	0.0359602	21.774	21.6973	22.0401	21.9628	22.0095	21.7637	21.6988	22.0184	22.049	22.1165
sp|P0DP24|CALM2_HUMAN	CALM2	Calmodulin-2 OS=Homo sapiens OX=9606 GN=CALM2 PE=1 SV=1	0.608188	19.2738	0.0795704	0.321562	19.882	0.447468	19.5954	0.0243742	19.9087	0.026691	0.852506	0.313317	0.131791	19.4721	19.0755	19.9136	19.7371	19.9952	19.6494	19.5413	19.7595	19.9457	20.0209
sp|P0DPI2|GAL3A_HUMAN	GATD3A	Glutamine amidotransferase-like class 1 domain-containing protein 3A, mitochondrial OS=Homo sapiens OX=9606 GN=GATD3A PE=1 SV=1	-0.00903906	12.8809	0.935321	-0.385705	12.8718	0.255803	12.4952	0.111998	12.5982	-0.273612	0.191798	0.103054	0.705079	12.8788	12.8829	12.7852	12.9987	12.8316	12.3756	12.6147	12.8206	12.6094	12.3646
sp|P10070|GLI2_HUMAN	GLI2	Zinc finger protein GLI2 OS=Homo sapiens OX=9606 GN=GLI2 PE=1 SV=4	0.0446993	15.6014	0.788345	0.373952	15.6461	0.105861	15.9754	0.0285726	15.9345	0.288353	0.0968303	-0.0408992	0.661351	15.6158	15.5871	15.807	15.6599	15.4715	15.9831	15.9677	16.0261	15.9273	15.8501
sp|P10155|RO60_HUMAN	RO60	60 kDa SS-A/Ro ribonucleoprotein OS=Homo sapiens OX=9606 GN=RO60 PE=1 SV=2	-0.178873	18.8263	0.072116	-0.165576	18.6474	0.268164	18.6607	0.0605798	18.7138	0.0663772	0.277125	0.0530802	0.470351	18.8572	18.7954	18.6587	18.584	18.6996	18.6159	18.7055	18.6558	18.7356	18.7501
sp|P10244|MYBB_HUMAN	MYBL2	Myb-related protein B OS=Homo sapiens OX=9606 GN=MYBL2 PE=1 SV=1	-0.286014	15.5559	0.118247	-0.176011	15.2699	0.394874	15.3799	0.103348	15.3161	0.0461964	0.675244	-0.063807	0.563052	15.4656	15.6462	15.151	15.3606	15.2982	15.408	15.3519	15.3964	15.3467	15.2052
sp|P10301|RRAS_HUMAN	RRAS	Ras-related protein R-Ras OS=Homo sapiens OX=9606 GN=RRAS PE=1 SV=1	-0.196426	18.1094	0.00982037	0.572505	17.913	0.101109	18.6819	0.00011659	18.6141	0.701069	0.00268072	-0.0678626	0.458793	18.116	18.1029	17.9178	17.9251	17.8961	18.6717	18.6922	18.5631	18.5687	18.7103
sp|P10398|ARAF_HUMAN	ARAF	Serine/threonine-protein kinase A-Raf OS=Homo sapiens OX=9606 GN=ARAF PE=1 SV=2	0.29703	15.8065	0.141938	0.220402	16.1036	0.135209	16.0269	0.0916844	16.0651	-0.0384257	0.771598	0.038203	0.590476	15.8066	15.8065	16.0851	15.9508	16.2748	16.0498	16.0041	16.055	16.008	16.1325
sp|P10586|PTPRF_HUMAN	PTPRF	Receptor-type tyrosine-protein phosphatase F OS=Homo sapiens OX=9606 GN=PTPRF PE=1 SV=2	-0.390858	18.0467	0.00995807	0.867889	17.6559	0.105861	18.9146	9.14283e-06	18.8463	1.19045	0.000457425	-0.0683017	0.152977	18.0206	18.0729	17.6364	17.653	17.6782	18.935	18.8942	18.8542	18.8149	18.8699
sp|P10588|NR2F6_HUMAN	NR2F6	Nuclear receptor subfamily 2 group F member 6 OS=Homo sapiens OX=9606 GN=NR2F6 PE=1 SV=2	-0.115977	13.2232	0.512183	0.188654	13.1072	0.533483	13.4118	0.0834065	13.0843	-0.022895	0.798998	-0.327527	0.0522668	13.0702	13.3762	13.1623	13.1572	13.0022	13.4416	13.3821	13.0872	13.0072	13.1586
sp|P10589|COT1_HUMAN	NR2F1	COUP transcription factor 1 OS=Homo sapiens OX=9606 GN=NR2F1 PE=1 SV=1	-0.222506	14.1171	0.0960961	0.000110278	13.8946	0.999577	14.1172	0.0943899	13.9051	0.0105207	0.931587	-0.212095	0.231917	14.0961	14.1381	13.9873	13.8983	13.7982	14.054	14.1805	13.9371	14.0162	13.7621
sp|P10599|THIO_HUMAN	TXN	Thioredoxin OS=Homo sapiens OX=9606 GN=TXN PE=1 SV=3	0.539794	20.7617	0.0332147	0.511231	21.3015	0.160764	21.2729	0.00166322	21.4318	0.130383	0.169601	0.158946	0.0840271	20.8437	20.6797	21.297	21.2041	21.4033	21.2626	21.2832	21.4915	21.4178	21.3863
sp|P10606|COX5B_HUMAN	COX5B	Cytochrome c oxidase subunit 5B, mitochondrial OS=Homo sapiens OX=9606 GN=COX5B PE=1 SV=2	-0.424157	17.7542	0.0238173	-0.251265	17.33	0.287599	17.5029	0.000460405	16.8239	-0.506069	0.00745663	-0.678961	0.0333144	17.8269	17.6814	17.3592	17.3382	17.2926	17.5549	17.4509	16.9307	16.7273	16.8139
sp|P10619|PPGB_HUMAN	CTSA	Lysosomal protective protein OS=Homo sapiens OX=9606 GN=CTSA PE=1 SV=2	1.45049	12.4239	0.0177191	-0.237693	13.8743	0.296429	12.1862	0.000613417	12.6398	-1.2345	0.00905633	0.453678	0.126222	12.3603	12.4875	13.7159	13.7928	14.1143	12.2462	12.1261	12.4977	12.8621	12.5598
sp|P10620|MGST1_HUMAN	MGST1	Microsomal glutathione S-transferase 1 OS=Homo sapiens OX=9606 GN=MGST1 PE=1 SV=1	0.46884	19.1085	0.0365083	-0.469026	19.5774	0.158318	18.6395	0.000339571	18.6354	-0.941959	0.00339873	-0.00409265	0.97052	19.0659	19.1512	19.5631	19.6946	19.4744	18.6996	18.5794	18.6385	18.5612	18.7066
sp|P10644|KAP0_HUMAN	PRKAR1A	cAMP-dependent protein kinase type I-alpha regulatory subunit OS=Homo sapiens OX=9606 GN=PRKAR1A PE=1 SV=1	0.66487	18.2248	0.0195053	-0.154481	18.8897	0.445356	18.0704	0.000506996	18.4828	-0.406874	0.00750752	0.412478	0.0346105	18.3212	18.1285	18.8317	18.9063	18.9311	18.089	18.0517	18.5396	18.4051	18.5038
sp|P10646|TFPI1_HUMAN	TFPI	Tissue factor pathway inhibitor OS=Homo sapiens OX=9606 GN=TFPI PE=1 SV=1	1.02027	12.5763	0.0489969	-0.245988	13.5966	0.477441	12.3303	0.00300289	12.6899	-0.906626	0.0177437	0.359633	0.0889659	12.4318	12.7208	13.374	13.5194	13.8963	12.2346	12.426	12.6723	12.7844	12.6131
sp|P10768|ESTD_HUMAN	ESD	S-formylglutathione hydrolase OS=Homo sapiens OX=9606 GN=ESD PE=1 SV=2	0.68286	18.9804	0.0251922	0.208541	19.6633	0.351994	19.189	0.00786501	19.7353	0.0720308	0.695836	0.546349	0.109896	19.0657	18.8951	19.7512	19.5483	19.6902	19.2323	19.1456	19.4949	19.779	19.932
sp|P10809|CH60_HUMAN	HSPD1	60 kDa heat shock protein, mitochondrial OS=Homo sapiens OX=9606 GN=HSPD1 PE=1 SV=2	0.469534	21.1291	0.303703	-0.304115	21.5986	0.135524	20.825	0.0456271	20.8763	-0.722329	0.076819	0.0513198	0.230048	21.109	21.1492	21.3206	22.0896	21.3858	20.8502	20.7998	20.8626	20.904	20.8623
sp|P10909-2|CLUS_HUMAN	CLU	Isoform 2 of Clusterin OS=Homo sapiens OX=9606 GN=CLU	2.01848	15.8475	0.0113891	-0.810942	17.866	0.12431	15.0366	0.000296145	16.5177	-1.34831	0.0123924	1.48111	0.0406545	15.7909	15.9041	17.6754	17.852	18.0705	14.997	15.0762	16.3209	16.8646	16.3676
sp|P11021|BIP_HUMAN	HSPA5	Endoplasmic reticulum chaperone BiP OS=Homo sapiens OX=9606 GN=HSPA5 PE=1 SV=2	0.342636	21.7679	0.0223767	-0.140799	22.1105	0.285039	21.6271	0.000330363	21.8749	-0.235648	0.0050668	0.247788	0.0199994	21.8172	21.7187	22.0851	22.1537	22.0929	21.6219	21.6323	21.8554	21.8924	21.8769
sp|P11117|PPAL_HUMAN	ACP2	Lysosomal acid phosphatase OS=Homo sapiens OX=9606 GN=ACP2 PE=1 SV=3	0.9398	15.4383	0.00419363	-1.01704	16.3781	0.118158	14.4212	0.000118898	14.3138	-2.06427	0.00214798	-0.107426	0.656995	15.4256	15.4509	16.384	16.3627	16.3875	14.3467	14.4957	14.0829	14.346	14.5124
sp|P11137-4|MTAP2_HUMAN	MAP2	Isoform 4 of Microtubule-associated protein 2 OS=Homo sapiens OX=9606 GN=MAP2	-0.122179	14.528	0.632069	0.123306	14.4058	0.143556	14.6513	0.24482	14.6791	0.273359	0.201589	0.0278739	0.347167	14.5335	14.5224	14.6541	14.1345	14.4287	14.6651	14.6374	14.6783	14.7017	14.6574
sp|P11137|MTAP2_HUMAN	MAP2	Microtubule-associated protein 2 OS=Homo sapiens OX=9606 GN=MAP2 PE=1 SV=4	-0.0913573	17.9262	0.389139	0.131636	17.8349	0.184958	18.0579	0.0024627	18.2575	0.422672	0.0107881	0.199679	0.0380057	17.944	17.9084	17.9321	17.7298	17.8428	18.0392	18.0766	18.2343	18.243	18.2953
sp|P11142|HSP7C_HUMAN	HSPA8	Heat shock cognate 71 kDa protein OS=Homo sapiens OX=9606 GN=HSPA8 PE=1 SV=1	0.26946	22.172	0.0905978	-0.110454	22.4414	0.579936	22.0615	0.0113209	22.326	-0.115414	0.110337	0.264499	0.0538336	22.2703	22.0736	22.466	22.4818	22.3764	22.0971	22.0259	22.2641	22.3776	22.3364
sp|P11166|GTR1_HUMAN	SLC2A1	Solute carrier family 2, facilitated glucose transporter member 1 OS=Homo sapiens OX=9606 GN=SLC2A1 PE=1 SV=2	0.184399	17.8318	0.437639	-0.0630793	18.0162	0.634762	17.7687	0.334687	17.825	-0.191162	0.312025	0.056317	0.577464	17.7617	17.9018	17.8417	18.2681	17.9387	17.7598	17.7775	17.8962	17.7179	17.8609
sp|P11171|41_HUMAN	EPB41	Protein 4.1 OS=Homo sapiens OX=9606 GN=EPB41 PE=1 SV=4	-0.346423	17.4957	0.0496021	0.0495175	17.1492	0.463143	17.5452	0.00410047	17.5089	0.359619	0.0197516	-0.0363218	0.589811	17.5065	17.4848	17.2276	17.0312	17.1889	17.5766	17.5137	17.5271	17.4469	17.5526
sp|P11172|UMPS_HUMAN	UMPS	Uridine 5'-monophosphate synthase OS=Homo sapiens OX=9606 GN=UMPS PE=1 SV=1	0.541334	18.3741	0.0185973	0.0646702	18.9154	0.440206	18.4388	0.000522084	18.8124	-0.103011	0.164819	0.373653	0.0241282	18.4028	18.3454	18.9002	18.843	19.0032	18.4105	18.4671	18.8393	18.8248	18.7732
sp|P11177|ODPB_HUMAN	PDHB	Pyruvate dehydrogenase E1 component subunit beta, mitochondrial OS=Homo sapiens OX=9606 GN=PDHB PE=1 SV=3	0.130961	14.5705	0.650442	-0.233572	14.7015	0.300261	14.337	0.0599538	14.1774	-0.524147	0.0704173	-0.159615	0.189609	14.4836	14.6575	14.7281	14.9689	14.4075	14.3302	14.3437	14.2442	14.0694	14.2184
sp|P11216|PYGB_HUMAN	PYGB	Glycogen phosphorylase, brain form OS=Homo sapiens OX=9606 GN=PYGB PE=1 SV=5	0.137682	17.2272	0.099275	0.0311482	17.3649	0.572714	17.2583	0.104657	17.3951	0.030192	0.721142	0.136726	0.251811	17.2504	17.204	17.3684	17.3066	17.4195	17.241	17.2756	17.4358	17.4653	17.284
sp|P11217|PYGM_HUMAN	PYGM	Glycogen phosphorylase, muscle form OS=Homo sapiens OX=9606 GN=PYGM PE=1 SV=6	-0.0754081	13.7584	0.829187	-0.276541	13.683	0.484987	13.4819	0.689662	13.7148	0.031773	0.90923	0.232906	0.337702	13.9458	13.571	13.414	13.6164	14.0186	13.5505	13.4133	13.9302	13.6827	13.5314
sp|P11233|RALA_HUMAN	RALA	Ras-related protein Ral-A OS=Homo sapiens OX=9606 GN=RALA PE=1 SV=1	-0.0949638	17.7672	0.0988115	0.495415	17.6723	0.118158	18.2627	0.000107269	18.2806	0.608358	0.00195497	0.0179793	0.768483	17.8033	17.7312	17.6972	17.66	17.6595	18.2721	18.2532	18.3139	18.2152	18.3129
sp|P11234-2|RALB_HUMAN	RALB	Isoform 2 of Ras-related protein Ral-B OS=Homo sapiens OX=9606 GN=RALB	0.00943087	17.5514	0.883515	0.570044	17.5608	0.12431	18.1214	0.000377737	18.0801	0.519302	0.00495904	-0.0413117	0.622313	17.5949	17.5079	17.5688	17.5078	17.6058	18.1411	18.1017	18.1029	17.9947	18.1428
sp|P11274|BCR_HUMAN	BCR	Breakpoint cluster region protein OS=Homo sapiens OX=9606 GN=BCR PE=1 SV=2	0.123028	17.1312	0.153331	0.171596	17.2542	0.214512	17.3028	0.00750987	17.4345	0.180216	0.040816	0.131649	0.119995	17.0927	17.1698	17.3224	17.2184	17.222	17.287	17.3186	17.454	17.3722	17.4771
sp|P11279|LAMP1_HUMAN	LAMP1	Lysosome-associated membrane glycoprotein 1 OS=Homo sapiens OX=9606 GN=LAMP1 PE=1 SV=3	1.13297	17.3209	0.00982786	-0.789984	18.4539	0.16676	16.5309	8.84002e-05	16.4784	-1.97546	0.00140242	-0.0524984	0.77254	17.4024	17.2394	18.5057	18.4078	18.4481	16.638	16.4238	16.5052	16.3339	16.5962
sp|P11310-2|ACADM_HUMAN	ACADM	Isoform 2 of Medium-chain specific acyl-CoA dehydrogenase, mitochondrial OS=Homo sapiens OX=9606 GN=ACADM	0.34353	14.2183	0.376458	-0.388862	14.5619	0.197041	13.8295	0.0193853	13.7002	-0.861704	0.0377904	-0.129312	0.167415	14.1345	14.3021	14.2745	14.9735	14.4376	13.836	13.823	13.7549	13.7243	13.6213
sp|P11362-21|FGFR1_HUMAN	FGFR1	Isoform 21 of Fibroblast growth factor receptor 1 OS=Homo sapiens OX=9606 GN=FGFR1	0.0467944	13.1549	0.724551	-0.118933	13.2017	0.677076	13.036	0.481915	13.1061	-0.095578	0.300667	0.0701489	0.627345	13.0661	13.2437	13.1869	13.3104	13.1078	13.1594	12.9125	13.0943	13.1706	13.0535
sp|P11387|TOP1_HUMAN	TOP1	DNA topoisomerase 1 OS=Homo sapiens OX=9606 GN=TOP1 PE=1 SV=2	-1.06864	20.5917	0.0142473	-0.20337	19.5231	0.42304	20.3883	0.000325846	19.7564	0.233349	0.0387413	-0.631916	0.0241282	20.6905	20.4929	19.5284	19.6156	19.4252	20.4564	20.3203	19.7985	19.7326	19.7382
sp|P11388-4|TOP2A_HUMAN	TOP2A	Isoform 4 of DNA topoisomerase 2-alpha OS=Homo sapiens OX=9606 GN=TOP2A	-0.719605	19.595	0.0132551	-0.0135418	18.8754	0.860663	19.5815	0.00105859	19.102	0.226538	0.10297	-0.479525	0.060041	19.566	19.6241	18.7978	18.9607	18.8679	19.6096	19.5534	19.2333	19.0995	18.9732
sp|P11413-2|G6PD_HUMAN	G6PD	Isoform Long of Glucose-6-phosphate 1-dehydrogenase OS=Homo sapiens OX=9606 GN=G6PD	0.502707	20.4491	0.00870326	0.293779	20.9518	0.105861	20.7428	0.000214618	21.0589	0.107124	0.0991222	0.316053	0.0395581	20.4486	20.4495	20.9489	20.917	20.9894	20.7308	20.7549	21.116	20.9939	21.0668
sp|P11498|PYC_HUMAN	PC	Pyruvate carboxylase, mitochondrial OS=Homo sapiens OX=9606 GN=PC PE=1 SV=2	-0.323806	22.8377	0.109699	-0.802755	22.5138	0.136353	22.0349	0.00502415	22.0131	-0.500792	0.045766	-0.0218436	0.92256	22.7651	22.9102	22.4516	22.667	22.423	21.9859	22.0839	22.2357	21.9294	21.874
sp|P11532|DMD_HUMAN	DMD	Dystrophin OS=Homo sapiens OX=9606 GN=DMD PE=1 SV=3	-0.287585	17.8502	0.0903162	0.519303	17.5627	0.128002	18.3695	0.000630446	18.1426	0.579975	0.00828703	-0.226912	0.0653944	17.8047	17.8958	17.6804	17.4575	17.5501	18.3609	18.3782	18.0859	18.1273	18.2147
sp|P11586|C1TC_HUMAN	MTHFD1	C-1-tetrahydrofolate synthase, cytoplasmic OS=Homo sapiens OX=9606 GN=MTHFD1 PE=1 SV=3	0.450893	20.2942	0.0564065	-0.0907295	20.7451	0.539493	20.2035	0.00447524	20.6059	-0.13921	0.224417	0.402412	0.0337904	20.3636	20.2248	20.7938	20.5994	20.8421	20.172	20.235	20.544	20.6079	20.6658
sp|P11717|MPRI_HUMAN	IGF2R	Cation-independent mannose-6-phosphate receptor OS=Homo sapiens OX=9606 GN=IGF2R PE=1 SV=3	0.340255	16.1546	0.0147737	-0.267667	16.4949	0.217568	15.8869	0.00100713	15.8722	-0.622623	0.00601746	-0.0147017	0.918539	16.1946	16.1146	16.4832	16.5191	16.4822	15.9395	15.8344	15.8191	16.0073	15.7904
sp|P11766|ADHX_HUMAN	ADH5	Alcohol dehydrogenase class-3 OS=Homo sapiens OX=9606 GN=ADH5 PE=1 SV=4	0.805908	20.3168	0.0277932	0.133046	21.1227	0.674118	20.4499	0.00123608	20.9906	-0.132095	0.0567037	0.540767	0.0229262	20.4753	20.1583	21.1208	21.0574	21.1899	20.3932	20.5065	20.9728	20.9958	21.0033
sp|P11802|CDK4_HUMAN	CDK4	Cyclin-dependent kinase 4 OS=Homo sapiens OX=9606 GN=CDK4 PE=1 SV=2	0.360388	18.4975	0.0234807	0.167912	18.8579	0.324071	18.6654	0.00113503	19.0099	0.151991	0.0475062	0.344467	0.0432384	18.5532	18.4418	18.8454	18.8277	18.9005	18.7065	18.6243	18.9576	18.9936	19.0784
sp|P11908-2|PRPS2_HUMAN	PRPS2	Isoform 2 of Ribose-phosphate pyrophosphokinase 2 OS=Homo sapiens OX=9606 GN=PRPS2	0.511638	17.3334	0.0261223	0.0735186	17.845	0.686741	17.4069	0.0054532	17.6602	-0.184802	0.0996261	0.253317	0.132515	17.2953	17.3715	17.95	17.8256	17.7595	17.3173	17.4965	17.5973	17.7455	17.6379
sp|P11926|DCOR_HUMAN	ODC1	Ornithine decarboxylase OS=Homo sapiens OX=9606 GN=ODC1 PE=1 SV=2	-2.04601	14.0406	0.0123473	0.318696	11.9946	0.367103	14.3593	0.000403451	11.8844	-0.110156	0.717286	-2.47486	0.0283201	13.8869	14.1943	12.0848	12.1036	11.7953	14.3731	14.3455	12.2319	11.9194	11.5019
sp|P11940|PABP1_HUMAN	PABPC1	Polyadenylate-binding protein 1 OS=Homo sapiens OX=9606 GN=PABPC1 PE=1 SV=2	-0.0264021	20.4591	0.771089	0.0536242	20.4327	0.558296	20.5128	0.0628568	20.6857	0.252944	0.0730819	0.172918	0.245573	20.5	20.4183	20.5056	20.3428	20.4498	20.5371	20.4884	20.5515	20.7222	20.7833
sp|P12004|PCNA_HUMAN	PCNA	Proliferating cell nuclear antigen OS=Homo sapiens OX=9606 GN=PCNA PE=1 SV=1	-0.122563	18.1017	0.536486	-0.261012	17.9792	0.431292	17.8407	0.179206	17.8076	-0.171559	0.19926	-0.0331092	0.773512	18.2532	17.9503	17.8673	18.1221	17.9482	17.7947	17.8868	17.7496	17.9207	17.7525
sp|P12036|NFH_HUMAN	NEFH	Neurofilament heavy polypeptide OS=Homo sapiens OX=9606 GN=NEFH PE=1 SV=4	-0.197383	22.5731	0.236935	-0.195149	22.3757	0.365706	22.3779	0.316981	22.2763	-0.0994186	0.589395	-0.101653	0.656874	22.506	22.6401	22.5204	22.2582	22.3484	22.4439	22.3119	22.0774	22.2625	22.4889
sp|P12081|SYHC_HUMAN	HARS	Histidine--tRNA ligase, cytoplasmic OS=Homo sapiens OX=9606 GN=HARS PE=1 SV=2	0.575342	20.0414	0.0106989	-0.0229196	20.6168	0.8625	20.0185	0.00374481	20.5532	-0.0636041	0.640604	0.534657	0.0848735	20.0618	20.0211	20.571	20.6093	20.6701	19.9522	20.0848	20.7468	20.5027	20.4101
sp|P12111|CO6A3_HUMAN	COL6A3	Collagen alpha-3(VI) chain OS=Homo sapiens OX=9606 GN=COL6A3 PE=1 SV=5	0.604063	11.8556	0.149483	-0.0284552	12.4596	0.952887	11.8271	0.0504071	11.7933	-0.66637	0.0465469	-0.0338519	0.885618	12.0897	11.6215	12.1741	12.6181	12.5867	11.7509	11.9034	11.7749	11.9986	11.6064
sp|P12236|ADT3_HUMAN	SLC25A6	ADP/ATP translocase 3 OS=Homo sapiens OX=9606 GN=SLC25A6 PE=1 SV=4	0.551811	20.8773	0.104279	-0.253852	21.4291	0.172381	20.6235	0.00467203	20.5104	-0.918761	0.0168863	-0.113098	0.44085	20.8329	20.9218	21.2662	21.7136	21.3075	20.615	20.6319	20.6488	20.3814	20.5009
sp|P12268|IMDH2_HUMAN	IMPDH2	Inosine-5'-monophosphate dehydrogenase 2 OS=Homo sapiens OX=9606 GN=IMPDH2 PE=1 SV=2	0.581737	21.6065	0.0194774	-0.0285408	22.1882	0.783303	21.5779	0.00105357	21.9579	-0.230342	0.0555963	0.379936	0.0483119	21.6618	21.5511	22.2363	22.0987	22.2295	21.5702	21.5856	21.8913	21.9238	22.0585
sp|P12270|TPR_HUMAN	TPR	Nucleoprotein TPR OS=Homo sapiens OX=9606 GN=TPR PE=1 SV=3	-0.762041	19.4869	0.0131861	-0.145893	18.7248	0.176969	19.341	0.000591732	18.9655	0.240676	0.0619286	-0.375472	0.0531652	19.4716	19.5022	18.7331	18.81	18.6313	19.3632	19.3187	19.0507	18.9788	18.867
sp|P12273|PIP_HUMAN	PIP	Prolactin-inducible protein OS=Homo sapiens OX=9606 GN=PIP PE=1 SV=1	-1.44487	14.0431	0.444713	-2.08797	12.5983	0.568238	11.9552	0.257866	11.7344	-0.863911	0.0591753	-0.220819	0.733369	12.2109	15.8754	12.3973	13.0098	12.3876	12.4999	11.4104	11.9562	11.4193	11.8275
sp|P12277|KCRB_HUMAN	CKB	Creatine kinase B-type OS=Homo sapiens OX=9606 GN=CKB PE=1 SV=1	0.637619	18.5041	0.0286111	-0.309158	19.1417	0.342765	18.195	0.000684832	18.8132	-0.328497	0.0107618	0.61828	0.0259757	18.6159	18.3924	19.1081	19.0828	19.2343	18.115	18.275	18.8282	18.8148	18.7967
sp|P12429|ANXA3_HUMAN	ANXA3	Annexin A3 OS=Homo sapiens OX=9606 GN=ANXA3 PE=1 SV=3	0.473715	19.7239	0.0494011	0.299234	20.1976	0.362195	20.0232	0.00499995	20.3394	0.141762	0.0909594	0.316243	0.0638186	19.8603	19.5875	20.2184	20.1498	20.2248	19.981	20.0653	20.2548	20.3479	20.4155
sp|P12814|ACTN1_HUMAN	ACTN1	Alpha-actinin-1 OS=Homo sapiens OX=9606 GN=ACTN1 PE=1 SV=2	-0.344758	21.7736	0.0257402	0.590303	21.4288	0.105861	22.3639	5.65265e-05	22.2039	0.775083	0.00165658	-0.159978	0.0224331	21.7507	21.7964	21.4928	21.3624	21.4312	22.3587	22.369	22.1983	22.1915	22.2219
sp|P12956|XRCC6_HUMAN	XRCC6	X-ray repair cross-complementing protein 6 OS=Homo sapiens OX=9606 GN=XRCC6 PE=1 SV=2	-0.996096	21.1308	0.0119486	-0.233576	20.1347	0.332359	20.8972	0.000224763	20.418	0.283345	0.0126091	-0.479174	0.0259757	21.2305	21.031	20.0925	20.1351	20.1764	20.8966	20.8978	20.458	20.4515	20.3446
sp|P13010|XRCC5_HUMAN	XRCC5	X-ray repair cross-complementing protein 5 OS=Homo sapiens OX=9606 GN=XRCC5 PE=1 SV=3	-0.580024	20.2588	0.0197819	-0.160673	19.6788	0.410327	20.0981	0.000742108	19.7748	0.0960013	0.085313	-0.32335	0.0299497	20.348	20.1697	19.6471	19.7185	19.6708	20.0814	20.1149	19.7227	19.8148	19.787
sp|P13051|UNG_HUMAN	UNG	Uracil-DNA glycosylase OS=Homo sapiens OX=9606 GN=UNG PE=1 SV=2	-0.440874	16.0863	0.0386185	-0.168928	15.6455	0.44355	15.9174	0.00938084	15.685	0.0395614	0.637732	-0.232384	0.122234	16.1861	15.9865	15.5792	15.6875	15.6697	15.8806	15.9542	15.6539	15.7922	15.6089
sp|P13073|COX41_HUMAN	COX4I1	Cytochrome c oxidase subunit 4 isoform 1, mitochondrial OS=Homo sapiens OX=9606 GN=COX4I1 PE=1 SV=1	1.48555	14.3896	0.030315	-0.256227	15.8751	0.230175	14.1333	0.00100313	14.3672	-1.50792	0.00974757	0.23386	0.227967	14.4233	14.3558	15.6293	16.2534	15.7426	14.0735	14.1931	14.3634	14.2234	14.5148
sp|P13489|RINI_HUMAN	RNH1	Ribonuclease inhibitor OS=Homo sapiens OX=9606 GN=RNH1 PE=1 SV=2	0.109535	18.9511	0.456125	0.103796	19.0606	0.563973	19.0549	0.727082	19.0913	0.0306777	0.84978	0.0364164	0.853645	19.0425	18.8597	19.1805	18.9557	19.0457	19.0351	19.0747	18.9007	19.117	19.2562
sp|P13639|EF2_HUMAN	EEF2	Elongation factor 2 OS=Homo sapiens OX=9606 GN=EEF2 PE=1 SV=4	0.0471833	22.9095	0.545912	0.00714777	22.9567	0.753268	22.9167	0.541362	22.9738	0.0170851	0.805295	0.0571207	0.304206	22.8973	22.9218	22.9945	22.8671	23.0085	22.9159	22.9174	23.027	22.9346	22.9598
sp|P13667|PDIA4_HUMAN	PDIA4	Protein disulfide-isomerase A4 OS=Homo sapiens OX=9606 GN=PDIA4 PE=1 SV=2	0.789186	19.3621	0.0321525	-0.627065	20.1513	0.119038	18.7351	0.000416471	19.1388	-1.0125	0.00656775	0.403751	0.0485307	19.3168	19.4075	20.0037	20.3507	20.0996	18.7518	18.7183	19.2432	19.1097	19.0636
sp|P13693|TCTP_HUMAN	TPT1	Translationally-controlled tumor protein OS=Homo sapiens OX=9606 GN=TPT1 PE=1 SV=1	0.63795	19.8337	0.0484247	-0.0289341	20.4717	0.928266	19.8048	0.00169887	20.5086	0.0369887	0.653049	0.703873	0.013892	19.9917	19.6757	20.5089	20.3526	20.5534	19.7866	19.8229	20.4775	20.5183	20.5301
sp|P13716-2|HEM2_HUMAN	ALAD	Isoform 2 of Delta-aminolevulinic acid dehydratase OS=Homo sapiens OX=9606 GN=ALAD	0.350531	13.4243	0.0323401	0.12527	13.7748	0.52761	13.5495	0.0389511	13.7098	-0.065028	0.527526	0.160233	0.343699	13.4997	13.3488	13.8132	13.7547	13.7566	13.4814	13.6177	13.8287	13.7331	13.5675
sp|P13797|PLST_HUMAN	PLS3	Plastin-3 OS=Homo sapiens OX=9606 GN=PLS3 PE=1 SV=4	0.18382	20.7078	0.133937	0.752864	20.8917	0.101109	21.4607	0.000680714	21.5889	0.697206	0.00991862	0.128162	0.405452	20.7127	20.703	20.9218	20.7831	20.9701	21.4696	21.4518	21.7393	21.466	21.5613
sp|P13798|ACPH_HUMAN	APEH	Acylamino-acid-releasing enzyme OS=Homo sapiens OX=9606 GN=APEH PE=1 SV=4	0.460106	18.3446	0.0514189	-0.147132	18.8047	0.428571	18.1974	0.00534793	18.5399	-0.26482	0.0719416	0.342417	0.0686713	18.4125	18.2766	18.8224	18.6727	18.919	18.141	18.2539	18.4426	18.567	18.6099
sp|P13804|ETFA_HUMAN	ETFA	Electron transfer flavoprotein subunit alpha, mitochondrial OS=Homo sapiens OX=9606 GN=ETFA PE=1 SV=1	0.128519	17.3059	0.639459	-0.31637	17.4344	0.168465	16.9895	0.00575415	16.5588	-0.8756	0.0186751	-0.43071	0.0232343	17.2668	17.3449	17.2508	17.754	17.2983	16.9514	17.0276	16.5944	16.5468	16.5351
sp|P13807|GYS1_HUMAN	GYS1	Glycogen [starch] synthase, muscle OS=Homo sapiens OX=9606 GN=GYS1 PE=1 SV=2	-0.118277	18.6233	0.0903163	-0.0114457	18.505	0.831196	18.6118	0.0140787	18.6357	0.130696	0.0241683	0.023865	0.348695	18.6467	18.5999	18.4829	18.4766	18.5555	18.5954	18.6283	18.6197	18.6503	18.6371
sp|P13861|KAP2_HUMAN	PRKAR2A	cAMP-dependent protein kinase type II-alpha regulatory subunit OS=Homo sapiens OX=9606 GN=PRKAR2A PE=1 SV=2	0.358426	19.6626	0.0113891	-0.153698	20.0211	0.199628	19.5089	0.000205879	19.9317	-0.0893828	0.0797126	0.422741	0.0241282	19.6933	19.632	20.016	20.0439	20.0033	19.5233	19.4946	19.9884	19.91	19.8967
sp|P13929|ENOB_HUMAN	ENO3	Beta-enolase OS=Homo sapiens OX=9606 GN=ENO3 PE=1 SV=5	-0.171031	18.0833	0.254758	-0.666594	17.9123	0.191183	17.4167	0.00116422	17.4475	-0.464756	0.00277752	0.0308071	0.625269	18.2158	17.9508	17.8771	17.9239	17.9358	17.3821	17.4513	17.5	17.4042	17.4384
sp|P13984|T2FB_HUMAN	GTF2F2	General transcription factor IIF subunit 2 OS=Homo sapiens OX=9606 GN=GTF2F2 PE=1 SV=2	-0.765125	17.1246	0.0477399	-0.0561698	16.3594	0.897066	17.0684	0.0071456	16.7879	0.428511	0.0143427	-0.280445	0.108527	17.331	16.9181	16.4448	16.2619	16.3716	17.1512	16.9856	16.7942	16.8647	16.705
sp|P13987-2|CD59_HUMAN	CD59	Isoform 2 of CD59 glycoprotein OS=Homo sapiens OX=9606 GN=CD59	-0.0997182	13.1018	0.382972	-0.385111	13.0021	0.275353	12.7167	0.00752085	12.5206	-0.481522	0.0168863	-0.196129	0.302277	13.1129	13.0907	12.9688	13.1249	12.9125	12.8467	12.5867	12.4555	12.4728	12.6334
sp|P14174|MIF_HUMAN	MIF	Macrophage migration inhibitory factor OS=Homo sapiens OX=9606 GN=MIF PE=1 SV=4	0.553699	17.4864	0.0329671	-0.00326686	18.0401	0.98294	17.4831	0.00181418	17.7143	-0.325809	0.0230659	0.231157	0.0311451	17.5565	17.4163	18.0079	17.9481	18.1643	17.4534	17.5129	17.7052	17.7392	17.6985
sp|P14314|GLU2B_HUMAN	PRKCSH	Glucosidase 2 subunit beta OS=Homo sapiens OX=9606 GN=PRKCSH PE=1 SV=2	0.18817	17.5369	0.0783381	-0.366844	17.7251	0.134293	17.1701	0.000491261	17.0601	-0.66499	0.00455506	-0.109975	0.307147	17.514	17.5598	17.6607	17.7985	17.7161	17.1997	17.1404	17.1586	17.0314	16.9902
sp|P14324|FPPS_HUMAN	FDPS	Farnesyl pyrophosphate synthase OS=Homo sapiens OX=9606 GN=FDPS PE=1 SV=4	0.799625	20.1974	0.0345954	-0.00955127	20.997	0.979249	20.1878	0.00238122	20.9162	-0.0808447	0.470795	0.728331	0.0372309	20.371	20.0238	20.9903	20.9097	21.0911	20.1187	20.257	20.7854	20.951	21.0121
sp|P14373|TRI27_HUMAN	TRIM27	Zinc finger protein RFP OS=Homo sapiens OX=9606 GN=TRIM27 PE=1 SV=1	-0.315933	18.7801	0.0960961	0.2172	18.4641	0.255065	18.9973	0.00423658	18.8167	0.352557	0.0244753	-0.180575	0.041908	18.7164	18.8437	18.5623	18.5027	18.3274	19.0181	18.9765	18.7827	18.845	18.8225
sp|P14550|AK1A1_HUMAN	AKR1A1	Aldo-keto reductase family 1 member A1 OS=Homo sapiens OX=9606 GN=AKR1A1 PE=1 SV=3	0.396021	18.6288	0.09374	-0.252703	19.0248	0.444801	18.3761	0.00889571	18.7437	-0.281186	0.0390007	0.367538	0.0665411	18.7818	18.4758	18.9872	18.9768	19.1105	18.3299	18.4223	18.6341	18.8244	18.7725
sp|P14618-2|KPYM_HUMAN	PKM	Isoform M1 of Pyruvate kinase PKM OS=Homo sapiens OX=9606 GN=PKM	0.511773	17.669	0.144637	0.256921	18.1808	0.603428	17.9259	0.0608009	18.2116	0.0308588	0.795384	0.285711	0.100892	17.9127	17.4253	18.1927	18.0301	18.3195	17.8318	18.02	18.2296	18.2605	18.1448
sp|P14618|KPYM_HUMAN	PKM	Pyruvate kinase PKM OS=Homo sapiens OX=9606 GN=PKM PE=1 SV=4	0.710111	24.0067	0.0161709	0.00114646	24.7168	0.995046	24.0078	0.0002677	24.5534	-0.163436	0.0502072	0.545529	0.0192126	24.0692	23.9441	24.7414	24.6289	24.7801	23.9723	24.0433	24.5372	24.5685	24.5544
sp|P14625|ENPL_HUMAN	HSP90B1	Endoplasmin OS=Homo sapiens OX=9606 GN=HSP90B1 PE=1 SV=1	0.814162	20.5071	0.0223619	-0.182091	21.3212	0.142717	20.325	0.000571958	20.7413	-0.57994	0.0142627	0.416313	0.037144	20.5132	20.5009	21.1694	21.4625	21.3318	20.3041	20.3459	20.676	20.7252	20.8227
sp|P14635|CCNB1_HUMAN	CCNB1	G2/mitotic-specific cyclin-B1 OS=Homo sapiens OX=9606 GN=CCNB1 PE=1 SV=1	-0.276929	18.9974	0.0695107	0.296879	18.7204	0.25711	19.2942	0.00211746	19.0894	0.368948	0.00974757	-0.20486	0.100176	18.9103	19.0844	18.6673	18.7263	18.7677	19.3257	19.2627	19.165	19.0191	19.0841
sp|P14649|MYL6B_HUMAN	MYL6B	Myosin light chain 6B OS=Homo sapiens OX=9606 GN=MYL6B PE=1 SV=1	-0.0355577	16.9566	0.78943	0.10864	16.9211	0.551406	17.0653	0.549022	17.0129	0.0918114	0.4614	-0.0523858	0.709593	17.0502	16.8631	17.0337	16.858	16.8715	17.051	17.0795	16.8608	17.1018	17.076
sp|P14678-3|RSMB_HUMAN	SNRPB	Isoform SM-B1 of Small nuclear ribonucleoprotein-associated proteins B and B' OS=Homo sapiens OX=9606 GN=SNRPB	-0.7002	20.5443	0.0185688	0.0124493	19.8441	0.947835	20.5567	0.000363384	20.08	0.235909	0.0120434	-0.47674	0.013892	20.6386	20.45	19.8938	19.8595	19.779	20.5692	20.5443	20.0566	20.0922	20.0912
sp|P14735|IDE_HUMAN	IDE	Insulin-degrading enzyme OS=Homo sapiens OX=9606 GN=IDE PE=1 SV=4	0.665887	18.8659	0.0161709	-0.0232617	19.5318	0.689018	18.8427	0.000396498	19.2645	-0.267335	0.0311982	0.421814	0.0269385	18.8912	18.8407	19.5253	19.4444	19.6258	18.8607	18.8247	19.2163	19.3251	19.2521
sp|P14859-6|PO2F1_HUMAN	POU2F1	Isoform 6 of POU domain, class 2, transcription factor 1 OS=Homo sapiens OX=9606 GN=POU2F1	-0.357089	14.6692	0.00787479	0.18599	14.3122	0.140171	14.8552	0.000317082	14.5634	0.251239	0.0126091	-0.29184	0.047626	14.6853	14.6532	14.3263	14.2989	14.3113	14.8407	14.8697	14.5106	14.6377	14.542
sp|P14866|HNRPL_HUMAN	HNRNPL	Heterogeneous nuclear ribonucleoprotein L OS=Homo sapiens OX=9606 GN=HNRNPL PE=1 SV=2	-0.513328	20.3631	0.0228111	0.16692	19.8498	0.403135	20.5301	0.000377737	20.3381	0.488284	0.00150073	-0.191964	0.0336386	20.2718	20.4545	19.8641	19.8618	19.8235	20.5188	20.5413	20.3058	20.3666	20.3419
sp|P14868|SYDC_HUMAN	DARS	Aspartate--tRNA ligase, cytoplasmic OS=Homo sapiens OX=9606 GN=DARS PE=1 SV=2	0.350863	18.3532	0.0108804	0.00714687	18.704	0.95418	18.3603	0.00103721	18.725	0.0209653	0.663502	0.364681	0.0471093	18.3298	18.3765	18.6964	18.6849	18.7308	18.4197	18.3009	18.6568	18.7527	18.7654
sp|P15036|ETS2_HUMAN	ETS2	Protein C-ets-2 OS=Homo sapiens OX=9606 GN=ETS2 PE=1 SV=1	-0.190744	14.7873	0.111685	0.142606	14.5966	0.268574	14.9299	0.0184662	14.8533	0.256703	0.0495202	-0.0766469	0.472399	14.8342	14.7404	14.6476	14.6344	14.5077	14.9273	14.9326	14.8494	14.9534	14.757
sp|P15056|BRAF_HUMAN	BRAF	Serine/threonine-protein kinase B-raf OS=Homo sapiens OX=9606 GN=BRAF PE=1 SV=4	0.0993174	14.02	0.362416	-0.0228014	14.1193	0.906464	13.9972	0.3486	13.9928	-0.126543	0.158	-0.00442396	0.97052	13.9873	14.0528	14.0077	14.1526	14.1977	14.0919	13.9025	14.0122	14.016	13.9502
sp|P15104|GLNA_HUMAN	GLUL	Glutamine synthetase OS=Homo sapiens OX=9606 GN=GLUL PE=1 SV=4	0.173649	15.0202	0.0577247	-0.084869	15.1939	0.223127	14.9354	0.00580204	15.0764	-0.117425	0.0797661	0.141093	0.0795616	15.0304	15.01	15.1898	15.14	15.2518	14.9163	14.9544	15.1227	15.0688	15.0378
sp|P15121|ALDR_HUMAN	AKR1B1	Aldo-keto reductase family 1 member B1 OS=Homo sapiens OX=9606 GN=AKR1B1 PE=1 SV=3	0.549057	17.6722	0.0315621	0.275561	18.2212	0.302089	17.9477	0.00395337	18.2912	0.0699808	0.49311	0.343477	0.0791267	17.7551	17.5892	18.2749	18.1105	18.2782	17.8853	18.0102	18.1849	18.3687	18.32
sp|P15151|PVR_HUMAN	PVR	Poliovirus receptor OS=Homo sapiens OX=9606 GN=PVR PE=1 SV=2	-0.25338	17.3493	0.0345784	0.30233	17.0959	0.150183	17.6516	0.00128878	17.4408	0.344896	0.0151642	-0.210814	0.115008	17.3629	17.3357	17.1152	17.0281	17.1445	17.6901	17.6131	17.3863	17.4024	17.5338
sp|P15170-3|ERF3A_HUMAN	GSPT1	Isoform 3 of Eukaryotic peptide chain release factor GTP-binding subunit ERF3A OS=Homo sapiens OX=9606 GN=GSPT1	0.477081	20.0663	0.01297	0.234303	20.5434	0.197012	20.3006	0.000783158	20.6409	0.0975132	0.191798	0.340291	0.0538336	20.1104	20.0223	20.5573	20.5033	20.5697	20.2758	20.3255	20.7358	20.608	20.579
sp|P15291|B4GT1_HUMAN	B4GALT1	Beta-1,4-galactosyltransferase 1 OS=Homo sapiens OX=9606 GN=B4GALT1 PE=1 SV=5	0.897935	16.4584	0.0235266	-0.371289	17.3563	0.212655	16.0871	0.000297602	16.2763	-1.08005	0.00361734	0.18917	0.0838689	16.3793	16.5375	17.1905	17.4002	17.4783	16.0493	16.1249	16.239	16.3373	16.2526
sp|P15311|EZRI_HUMAN	EZR	Ezrin OS=Homo sapiens OX=9606 GN=EZR PE=1 SV=4	0.104283	22.0667	0.533528	0.737404	22.171	0.154361	22.8041	0.000859194	22.9005	0.729536	0.006589	0.0964145	0.235885	22.1725	21.9609	22.209	22.0248	22.2791	22.8223	22.7859	22.8475	22.8825	22.9716
sp|P15336|ATF2_HUMAN	ATF2	Cyclic AMP-dependent transcription factor ATF-2 OS=Homo sapiens OX=9606 GN=ATF2 PE=1 SV=4	-0.472625	14.222	0.0536493	-0.427467	13.7494	0.162369	13.7945	0.0106381	13.7219	-0.0274571	0.821059	-0.0726155	0.457804	14.2918	14.1522	13.7267	13.8909	13.6306	13.8037	13.7853	13.8228	13.6898	13.6532
sp|P15374|UCHL3_HUMAN	UCHL3	Ubiquitin carboxyl-terminal hydrolase isozyme L3 OS=Homo sapiens OX=9606 GN=UCHL3 PE=1 SV=1	0.705856	17.9242	0.0113891	0.162491	18.63	0.306838	18.0866	0.00026885	18.7294	0.0994057	0.209215	0.64277	0.0272267	17.9667	17.8816	18.6587	18.6664	18.5649	18.0408	18.1325	18.6388	18.7838	18.7657
sp|P15407|FOSL1_HUMAN	FOSL1	Fos-related antigen 1 OS=Homo sapiens OX=9606 GN=FOSL1 PE=1 SV=1	-1.56205	16.5584	0.0224848	0.648679	14.9964	0.198135	17.2071	0.000403451	15.7814	0.785052	0.0253707	-1.42568	0.0220138	16.4219	16.695	15.0882	15.1859	14.715	17.2426	17.1716	15.931	15.7641	15.6492
sp|P15408|FOSL2_HUMAN	FOSL2	Fos-related antigen 2 OS=Homo sapiens OX=9606 GN=FOSL2 PE=1 SV=1	-0.972984	15.128	0.00787479	-0.0445959	14.155	0.631848	15.0834	9.96308e-05	14.4609	0.305878	0.0141546	-0.62251	0.0259757	15.0785	15.1775	14.1856	14.1294	14.15	15.0863	15.0805	14.5554	14.4155	14.4118
sp|P15529-2|MCP_HUMAN	CD46	Isoform B of Membrane cofactor protein OS=Homo sapiens OX=9606 GN=CD46	0.0788312	18.545	0.572129	0.0117743	18.6238	0.927969	18.5568	0.759599	18.5417	-0.0821454	0.504522	-0.0150885	0.896304	18.5748	18.5152	18.7715	18.4984	18.6015	18.4996	18.6139	18.4466	18.5611	18.6172
sp|P15531-2|NDKA_HUMAN	NME1	Isoform 2 of Nucleoside diphosphate kinase A OS=Homo sapiens OX=9606 GN=NME1	0.732497	17.0882	0.0260526	0.226537	17.8207	0.381163	17.3148	0.00201607	17.7842	-0.0365715	0.737376	0.469388	0.0489745	17.1603	17.0161	17.7169	17.7797	17.9657	17.2248	17.4047	17.7316	17.857	17.7639
sp|P15559|NQO1_HUMAN	NQO1	NAD(P)H dehydrogenase [quinone] 1 OS=Homo sapiens OX=9606 GN=NQO1 PE=1 SV=1	1.23825	19.5357	0.0139798	0.0975492	20.774	0.680872	19.6333	0.000198751	20.7323	-0.04169	0.664859	1.09901	0.0202063	19.6339	19.4376	20.7877	20.6485	20.8857	19.5534	19.7132	20.7511	20.7661	20.6798
sp|P15822|ZEP1_HUMAN	HIVEP1	Zinc finger protein 40 OS=Homo sapiens OX=9606 GN=HIVEP1 PE=1 SV=3	-0.724859	12.4279	0.0744797	0.195162	11.7031	0.587673	12.6231	0.0228986	11.9598	0.256689	0.343685	-0.663333	0.120199	12.283	12.5729	11.7461	11.9105	11.4526	12.745	12.5012	12.2525	11.8816	11.7452
sp|P15880|RS2_HUMAN	RPS2	40S ribosomal protein S2 OS=Homo sapiens OX=9606 GN=RPS2 PE=1 SV=2	0.196518	19.9605	0.0405411	-0.0841015	20.1571	0.341448	19.8764	0.0167069	20.1438	-0.0132382	0.877978	0.267382	0.104752	19.9952	19.9259	20.1902	20.1685	20.1125	19.863	19.8899	20.0221	20.1918	20.2175
sp|P15882|CHIN_HUMAN	CHN1	N-chimaerin OS=Homo sapiens OX=9606 GN=CHN1 PE=1 SV=3	0.221055	15.8893	0.102674	0.159319	16.1104	0.240307	16.0487	0.0376597	16.2754	0.16499	0.219106	0.226726	0.201811	15.93	15.8487	16.1369	16.0089	16.1854	16.0685	16.0288	16.1211	16.315	16.3901
sp|P15923-3|TFE2_HUMAN	TCF3	Isoform 3 of Transcription factor E2-alpha OS=Homo sapiens OX=9606 GN=TCF3	-0.776978	14.8715	0.011699	0.235711	14.0945	0.250884	15.1072	0.000316725	14.5754	0.480874	0.0100168	-0.531815	0.0404399	14.8234	14.9196	14.0904	14.1639	14.0293	15.1589	15.0555	14.5843	14.4755	14.6665
sp|P15927-3|RFA2_HUMAN	RPA2	Isoform 3 of Replication protein A 32 kDa subunit OS=Homo sapiens OX=9606 GN=RPA2	-0.423251	19.8694	0.0636139	-0.175326	19.4462	0.52761	19.6941	0.019052	19.5611	0.114945	0.103865	-0.13298	0.162679	20.0117	19.7272	19.4298	19.4241	19.4846	19.691	19.6972	19.4994	19.6384	19.5456
sp|P15941-2|MUC1_HUMAN	MUC1	Isoform 2 of Mucin-1 OS=Homo sapiens OX=9606 GN=MUC1	-0.750812	15.0688	0.0782364	-0.504026	14.318	0.394245	14.5648	0.0344538	14.4022	0.0842338	0.589292	-0.162552	0.405596	15.293	14.8446	14.3749	14.1105	14.4687	14.4148	14.7148	14.2951	14.4488	14.4628
sp|P15954|COX7C_HUMAN	COX7C	Cytochrome c oxidase subunit 7C, mitochondrial OS=Homo sapiens OX=9606 GN=COX7C PE=1 SV=1	0.445189	14.9245	0.264953	-0.372457	15.3697	0.465881	14.5521	0.0194073	14.3976	-0.97214	0.0236977	-0.154493	0.514179	15.1112	14.7378	15.0843	15.7052	15.3197	14.7222	14.3819	14.2803	14.3623	14.5502
sp|P16070|CD44_HUMAN	CD44	CD44 antigen OS=Homo sapiens OX=9606 GN=CD44 PE=1 SV=3	1.2723	17.1066	0.00775533	-0.165338	18.3789	0.189424	16.9412	0.000116336	17.6761	-0.702769	0.00659696	0.73487	0.0338418	17.0838	17.1293	18.4522	18.3157	18.3687	16.9167	16.9658	17.5438	17.6977	17.7868
sp|P16104|H2AX_HUMAN	H2AFX	Histone H2AX OS=Homo sapiens OX=9606 GN=H2AFX PE=1 SV=2	-1.00236	21.3445	0.0140307	-0.0344239	20.3421	0.87803	21.31	0.000343595	20.6398	0.297679	0.0249431	-0.670253	0.0272112	21.4587	21.2302	20.3187	20.3022	20.4054	21.3276	21.2925	20.5333	20.6955	20.6906
sp|P16144|ITB4_HUMAN	ITGB4	Integrin beta-4 OS=Homo sapiens OX=9606 GN=ITGB4 PE=1 SV=5	-0.417481	17.5615	0.0411156	0.598281	17.1441	0.187295	18.1598	0.000654273	17.7876	0.643563	0.00539663	-0.3722	0.0794082	17.4628	17.6603	17.2053	17.1302	17.0967	18.2279	18.0918	17.7604	17.7005	17.9019
sp|P16152|CBR1_HUMAN	CBR1	Carbonyl reductase [NADPH] 1 OS=Homo sapiens OX=9606 GN=CBR1 PE=1 SV=3	0.642857	18.7926	0.037387	-0.142168	19.4354	0.673666	18.6504	0.00297271	19.1633	-0.272146	0.0253001	0.51288	0.0489488	18.9518	18.6333	19.4062	19.4136	19.4864	18.5677	18.7331	19.1091	19.2655	19.1152
sp|P16220|CREB1_HUMAN	CREB1	Cyclic AMP-responsive element-binding protein 1 OS=Homo sapiens OX=9606 GN=CREB1 PE=1 SV=2	-0.808622	19.5781	0.00926404	-0.235053	18.7695	0.154933	19.3431	0.000172143	19.0435	0.27398	0.0163795	-0.299588	0.0404399	19.5765	19.5797	18.8224	18.7899	18.6962	19.3086	19.3776	19.0976	19.0358	18.9971
sp|P16298-4|PP2BB_HUMAN	PPP3CB	Isoform 4 of Serine/threonine-protein phosphatase 2B catalytic subunit beta isoform OS=Homo sapiens OX=9606 GN=PPP3CB	0.500469	16.3184	0.0267434	0.116783	16.8188	0.49806	16.4352	0.00163019	16.7069	-0.111955	0.0979229	0.271731	0.0358833	16.4011	16.2357	16.8896	16.7951	16.7718	16.407	16.4633	16.6605	16.7286	16.7316
sp|P16333|NCK1_HUMAN	NCK1	Cytoplasmic protein NCK1 OS=Homo sapiens OX=9606 GN=NCK1 PE=1 SV=1	0.00780093	17.037	0.938332	0.137884	17.0448	0.302388	17.1749	0.0118592	17.3116	0.266824	0.0253707	0.13674	0.0667931	17.085	16.989	17.1199	16.9441	17.0704	17.1547	17.1951	17.3268	17.2715	17.3366
sp|P16383|GCFC2_HUMAN	GCFC2	GC-rich sequence DNA-binding factor 2 OS=Homo sapiens OX=9606 GN=GCFC2 PE=1 SV=2	-0.0617048	12.3835	0.703902	-0.208441	12.3218	0.484332	12.1751	0.174597	12.5083	0.18645	0.209705	0.333187	0.15144	12.5205	12.2465	12.2729	12.264	12.4286	12.1139	12.2362	12.6892	12.4035	12.432
sp|P16401|H15_HUMAN	H1-5	Histone H1.5 OS=Homo sapiens OX=9606 GN=H1-5 PE=1 SV=3	-0.265856	14.414	0.510151	-0.128036	14.1482	0.84563	14.286	0.270546	13.9205	-0.227739	0.272036	-0.365558	0.110393	14.7334	14.0947	14.1625	14.391	13.8911	14.4141	14.1579	13.9873	13.8303	13.9438
sp|P16402|H13_HUMAN	H1-3	Histone H1.3 OS=Homo sapiens OX=9606 GN=H1-3 PE=1 SV=2	-0.228752	19.4326	0.528526	-0.257041	19.2038	0.667533	19.1755	0.0457199	18.6141	-0.589693	0.0400229	-0.561404	0.0823319	19.7027	19.1624	19.1874	19.4581	18.9659	19.3448	19.0062	18.6358	18.5166	18.69
sp|P16403|H12_HUMAN	H1-2	Histone H1.2 OS=Homo sapiens OX=9606 GN=H1-2 PE=1 SV=2	-0.0940576	18.3999	0.80654	-0.184036	18.3059	0.830022	18.2159	0.105179	17.6931	-0.612729	0.0122687	-0.52275	0.169103	18.7645	18.0354	18.2747	18.462	18.1809	18.4912	17.9406	17.6259	17.6752	17.7783
sp|P16435|NCPR_HUMAN	POR	NADPH--cytochrome P450 reductase OS=Homo sapiens OX=9606 GN=POR PE=1 SV=2	0.832794	17.1855	0.00838352	-0.21644	18.0183	0.27338	16.969	8.36364e-05	17.2727	-0.74559	0.00148057	0.303644	0.0518041	17.213	17.158	18.0308	18.0578	17.9662	17.0362	16.9018	17.3052	17.239	17.2738
sp|P16615|AT2A2_HUMAN	ATP2A2	Sarcoplasmic/endoplasmic reticulum calcium ATPase 2 OS=Homo sapiens OX=9606 GN=ATP2A2 PE=1 SV=1	0.366062	20.0431	0.0667466	-0.385113	20.4091	0.2622	19.6579	0.000678567	19.7566	-0.65252	0.00195783	0.0986543	0.152063	19.9303	20.1558	20.3562	20.4814	20.3897	19.6083	19.7076	19.7643	19.7555	19.7499
sp|P16871|IL7RA_HUMAN	IL7R	Interleukin-7 receptor subunit alpha OS=Homo sapiens OX=9606 GN=IL7R PE=1 SV=3	-0.841671	12.6887	0.0444302	0.305401	11.8471	0.385654	12.9941	0.00149474	11.9672	0.120143	0.45922	-1.02693	0.0232866	12.5486	12.8288	11.6409	12.0233	11.877	12.92	13.0682	12.0749	11.913	11.9136
sp|P16930|FAAA_HUMAN	FAH	Fumarylacetoacetase OS=Homo sapiens OX=9606 GN=FAH PE=1 SV=2	0.794866	13.5497	0.0339523	-0.0586012	14.3446	0.887006	13.4911	0.00145717	14.2876	-0.0569862	0.290822	0.796481	0.0261972	13.7302	13.3692	14.3435	14.2777	14.4126	13.3854	13.5969	14.2725	14.2994	14.291
sp|P16949-2|STMN1_HUMAN	STMN1	Isoform 2 of Stathmin OS=Homo sapiens OX=9606 GN=STMN1	0.196836	14.9817	0.295139	0.160635	15.1786	0.581783	15.1424	0.627264	15.1472	-0.031334	0.862898	0.00486665	0.985076	15.1344	14.8291	15.2502	15.202	15.0835	15.1515	15.1332	14.9044	15.1957	15.3415
sp|P16989|YBOX3_HUMAN	YBX3	Y-box-binding protein 3 OS=Homo sapiens OX=9606 GN=YBX3 PE=1 SV=4	-0.34254	21.4051	0.129729	0.0701681	21.0626	0.587673	21.4753	0.0192916	21.617	0.554396	0.03251	0.141688	0.404024	21.4728	21.3374	21.186	20.8756	21.1261	21.4826	21.468	21.4482	21.6566	21.746
sp|P17028|ZNF24_HUMAN	ZNF24	Zinc finger protein 24 OS=Homo sapiens OX=9606 GN=ZNF24 PE=1 SV=4	-0.805841	12.5052	0.0270897	-0.0857474	11.6994	0.538158	12.4195	0.0012741	11.6149	-0.0844875	0.580765	-0.804582	0.0330684	12.5191	12.4913	11.8896	11.6377	11.5708	12.4899	12.349	11.7363	11.5084	11.5999
sp|P17174|AATC_HUMAN	GOT1	Aspartate aminotransferase, cytoplasmic OS=Homo sapiens OX=9606 GN=GOT1 PE=1 SV=3	0.620191	16.3486	0.0346973	0.0163154	16.9688	0.949506	16.3649	0.0055889	16.708	-0.260814	0.0756128	0.343061	0.097697	16.4687	16.2285	16.8795	16.9609	17.066	16.3138	16.416	16.5897	16.7028	16.8315
sp|P17252|KPCA_HUMAN	PRKCA	Protein kinase C alpha type OS=Homo sapiens OX=9606 GN=PRKCA PE=1 SV=4	0.402311	18.9803	0.0140307	0.509062	19.3826	0.119909	19.4894	7.70975e-05	19.7698	0.387194	0.00257451	0.280444	0.0232866	18.9504	19.0102	19.4164	19.3368	19.3947	19.516	19.4628	19.7581	19.7597	19.7916
sp|P17275|JUNB_HUMAN	JUNB	Transcription factor jun-B OS=Homo sapiens OX=9606 GN=JUNB PE=1 SV=1	-1.50452	17.1281	0.00498177	0.0599872	15.6236	0.679146	17.1881	7.34021e-05	15.9264	0.302843	0.03251	-1.26166	0.0229425	17.0881	17.168	15.6464	15.6243	15.6	17.1219	17.2542	15.972	16.0174	15.7898
sp|P17302|CXA1_HUMAN	GJA1	Gap junction alpha-1 protein OS=Homo sapiens OX=9606 GN=GJA1 PE=1 SV=2	-0.0872962	14.3814	0.443011	0.427605	14.2941	0.234408	14.809	0.00948877	14.6731	0.379019	0.0263862	-0.135882	0.401622	14.3782	14.3846	14.2463	14.2137	14.4223	14.9274	14.6906	14.76	14.5903	14.6691
sp|P17342|ANPRC_HUMAN	NPR3	Atrial natriuretic peptide receptor 3 OS=Homo sapiens OX=9606 GN=NPR3 PE=1 SV=2	0.967304	17.2044	0.00724418	-0.0493927	18.1717	0.659029	17.155	0.0018868	17.8553	-0.3164	0.140492	0.700297	0.0889659	17.2452	17.1636	18.1781	18.1946	18.1424	17.1114	17.1986	17.9663	18.0284	17.5712
sp|P17480|UBF1_HUMAN	UBTF	Nucleolar transcription factor 1 OS=Homo sapiens OX=9606 GN=UBTF PE=1 SV=1	-0.776095	19.9622	0.0120987	-0.0161467	19.1861	0.38757	19.946	0.00022941	19.5149	0.328766	0.0188905	-0.431183	0.027749	19.9672	19.9571	19.1991	19.264	19.0952	19.9528	19.9393	19.4903	19.5856	19.4686
sp|P17535|JUND_HUMAN	JUND	Transcription factor jun-D OS=Homo sapiens OX=9606 GN=JUND PE=1 SV=3	-1.42935	20.755	0.00614091	-0.0351557	19.3256	0.252711	20.7198	9.81326e-06	19.7289	0.403283	0.00353799	-0.990913	0.00943319	20.7463	20.7636	19.2769	19.3796	19.3204	20.726	20.7136	19.7422	19.7471	19.6974
sp|P17544-6|ATF7_HUMAN	ATF7	Isoform 6 of Cyclic AMP-dependent transcription factor ATF-7 OS=Homo sapiens OX=9606 GN=ATF7	-0.368165	16.127	0.114904	-0.0554912	15.7588	0.261012	16.0715	0.0361521	15.8784	0.119535	0.390104	-0.193139	0.0439981	16.1162	16.1378	15.9599	15.6895	15.6271	16.0855	16.0575	15.8748	15.8404	15.9199
sp|P17612|KAPCA_HUMAN	PRKACA	cAMP-dependent protein kinase catalytic subunit alpha OS=Homo sapiens OX=9606 GN=PRKACA PE=1 SV=2	0.740861	16.1217	0.0179007	-0.214735	16.8626	0.389517	15.907	0.00022661	16.2802	-0.582397	0.00119536	0.373199	0.0202063	16.2328	16.0106	16.8801	16.8366	16.871	15.9272	15.8868	16.2899	16.2508	16.2998
sp|P17655|CAN2_HUMAN	CAPN2	Calpain-2 catalytic subunit OS=Homo sapiens OX=9606 GN=CAPN2 PE=1 SV=6	0.241623	20.399	0.25586	0.0773955	20.6406	0.775878	20.4764	0.140475	20.7736	0.132942	0.432323	0.29717	0.202141	20.5401	20.2579	20.619	20.5211	20.7817	20.5147	20.438	20.5663	20.8659	20.8885
sp|P17676|CEBPB_HUMAN	CEBPB	CCAAT/enhancer-binding protein beta OS=Homo sapiens OX=9606 GN=CEBPB PE=1 SV=2	-0.495946	18.0092	0.0241201	-0.448404	17.5132	0.155056	17.5608	0.000387135	17.2339	-0.279269	0.0140068	-0.326811	0.0249234	17.9423	18.076	17.5718	17.5284	17.4394	17.554	17.5675	17.2161	17.2805	17.2053
sp|P17706|PTN2_HUMAN	PTPN2	Tyrosine-protein phosphatase non-receptor type 2 OS=Homo sapiens OX=9606 GN=PTPN2 PE=1 SV=2	-0.0773414	18.2279	0.333103	0.0985466	18.1505	0.414786	18.3264	0.129671	18.1619	0.011413	0.888414	-0.164475	0.182011	18.2674	18.1884	18.2215	18.1347	18.0954	18.367	18.2858	18.0824	18.2523	18.1511
sp|P17707|DCAM_HUMAN	AMD1	S-adenosylmethionine decarboxylase proenzyme OS=Homo sapiens OX=9606 GN=AMD1 PE=1 SV=2	-0.321542	14.916	0.100507	0.239577	14.5945	0.118158	15.1556	0.0115172	14.7403	0.145827	0.320418	-0.415292	0.0675249	14.8979	14.9342	14.7473	14.4652	14.571	15.1535	15.1578	14.6003	14.7849	14.8358
sp|P17812|PYRG1_HUMAN	CTPS1	CTP synthase 1 OS=Homo sapiens OX=9606 GN=CTPS1 PE=1 SV=2	0.584808	20.0332	0.0154204	0.00980028	20.618	0.934943	20.043	0.00023242	20.4892	-0.128787	0.0462048	0.446221	0.0172982	20.0856	19.9808	20.6709	20.5517	20.6314	20.0704	20.0156	20.495	20.4838	20.4889
sp|P17813|EGLN_HUMAN	ENG	Endoglin OS=Homo sapiens OX=9606 GN=ENG PE=1 SV=2	0.268943	16.4074	0.0818675	-0.0468413	16.6763	0.848779	16.3605	0.0554185	16.4114	-0.264899	0.0496564	0.0508859	0.743576	16.3158	16.4989	16.6713	16.7342	16.6234	16.2705	16.4506	16.5238	16.2911	16.4194
sp|P17844|DDX5_HUMAN	DDX5	Probable ATP-dependent RNA helicase DDX5 OS=Homo sapiens OX=9606 GN=DDX5 PE=1 SV=1	-0.556092	21.7997	0.0301767	0.232829	21.2436	0.394874	22.0326	0.000621412	21.7295	0.485869	0.00152856	-0.303052	0.0261972	21.6761	21.9234	21.2288	21.2421	21.2601	22.0508	22.0143	21.7007	21.7704	21.7173
sp|P17858-2|PFKAL_HUMAN	PFKL	Isoform 2 of ATP-dependent 6-phosphofructokinase, liver type OS=Homo sapiens OX=9606 GN=PFKL	0.846232	18.8057	0.0148264	-0.0575261	19.6519	0.68209	18.7482	0.000350964	19.4981	-0.153848	0.154738	0.74991	0.0251555	18.8254	18.786	19.693	19.526	19.7368	18.6759	18.8205	19.472	19.4535	19.5687
sp|P17931|LEG3_HUMAN	LGALS3	Galectin-3 OS=Homo sapiens OX=9606 GN=LGALS3 PE=1 SV=5	0.123549	20.3851	0.284972	-0.270286	20.5086	0.2622	20.1148	0.0401711	20.2783	-0.230285	0.10913	0.16355	0.333548	20.4713	20.2988	20.5518	20.4358	20.5382	20.1063	20.1232	20.1372	20.2664	20.4314
sp|P17980|PRS6A_HUMAN	PSMC3	26S proteasome regulatory subunit 6A OS=Homo sapiens OX=9606 GN=PSMC3 PE=1 SV=3	0.551505	19.3179	0.0249111	0.049072	19.8694	0.805691	19.367	0.00096189	19.7634	-0.105959	0.0514354	0.396474	0.0252583	19.4232	19.2126	19.871	19.8449	19.8923	19.3471	19.3868	19.7483	19.8159	19.7262
sp|P17987|TCPA_HUMAN	TCP1	T-complex protein 1 subunit alpha OS=Homo sapiens OX=9606 GN=TCP1 PE=1 SV=1	0.629417	20.5197	0.0181495	0.306345	21.1491	0.154089	20.826	0.00344392	21.1842	0.0350543	0.793044	0.358126	0.115674	20.5323	20.5071	21.2501	21.0567	21.1406	20.868	20.7841	21.0379	21.1829	21.3317
sp|P18031|PTN1_HUMAN	PTPN1	Tyrosine-protein phosphatase non-receptor type 1 OS=Homo sapiens OX=9606 GN=PTPN1 PE=1 SV=1	0.176619	20.272	0.109254	-0.0606512	20.4486	0.658395	20.2113	0.00718719	20.1587	-0.289887	0.00840418	-0.0526172	0.374321	20.2081	20.3358	20.4945	20.4598	20.3915	20.2467	20.176	20.1989	20.1208	20.1564
sp|P18074|ERCC2_HUMAN	ERCC2	General transcription and DNA repair factor IIH helicase subunit XPD OS=Homo sapiens OX=9606 GN=ERCC2 PE=1 SV=1	-0.467086	14.3857	0.0836527	0.204053	13.9186	0.335484	14.5897	0.0208652	14.2365	0.317882	0.138655	-0.353257	0.158805	14.4705	14.3009	13.7934	14.1101	13.8522	14.6161	14.5634	14.4366	14.1954	14.0775
sp|P18077|RL35A_HUMAN	RPL35A	60S ribosomal protein L35a OS=Homo sapiens OX=9606 GN=RPL35A PE=1 SV=2	0.297121	17.2367	0.365821	-0.280666	17.5339	0.513408	16.9561	0.0430394	16.8956	-0.638255	0.0372681	-0.0604675	0.712759	17.4385	17.0349	17.4209	17.8124	17.3682	17.0435	16.8687	17.0367	16.7863	16.8638
sp|P18084|ITB5_HUMAN	ITGB5	Integrin beta-5 OS=Homo sapiens OX=9606 GN=ITGB5 PE=1 SV=1	-0.118682	17.5491	0.240995	0.0236447	17.4304	0.859132	17.5728	0.12664	17.5288	0.0983384	0.117933	-0.0439881	0.345524	17.4907	17.6075	17.4861	17.4528	17.3524	17.6112	17.5343	17.5364	17.5124	17.5375
sp|P18085|ARF4_HUMAN	ARF4	ADP-ribosylation factor 4 OS=Homo sapiens OX=9606 GN=ARF4 PE=1 SV=3	0.552409	19.6443	0.0238173	-0.418095	20.1967	0.158511	19.2262	0.000247537	19.46	-0.736749	0.00343766	0.233755	0.0622599	19.7094	19.5791	20.2895	20.1349	20.1657	19.2366	19.2158	19.4316	19.4134	19.5348
sp|P18124|RL7_HUMAN	RPL7	60S ribosomal protein L7 OS=Homo sapiens OX=9606 GN=RPL7 PE=1 SV=1	0.6817	19.1438	0.0505195	-0.163841	19.8255	0.662014	18.9799	0.00289974	19.4519	-0.373544	0.00692111	0.471997	0.0232343	19.3397	18.9478	19.7642	19.9002	19.812	19.0215	18.9384	19.4169	19.4841	19.4548
sp|P18206|VINC_HUMAN	VCL	Vinculin OS=Homo sapiens OX=9606 GN=VCL PE=1 SV=4	0.181887	21.6715	0.0736936	0.126683	21.8533	0.238657	21.7981	0.0151884	22.0102	0.156834	0.121871	0.212038	0.134002	21.6672	21.6757	21.845	21.7898	21.9252	21.8337	21.7626	21.9895	21.9295	22.1115
sp|P18433|PTPRA_HUMAN	PTPRA	Receptor-type tyrosine-protein phosphatase alpha OS=Homo sapiens OX=9606 GN=PTPRA PE=1 SV=3	-0.367157	14.6042	0.164401	0.27691	14.2371	0.20349	14.8812	0.00967233	14.813	0.575963	0.0299324	-0.0681039	0.444947	14.6632	14.5453	14.4352	14.0145	14.2616	14.8599	14.9024	14.7319	14.8179	14.8894
sp|P18440|ARY1_HUMAN	NAT1	Arylamine N-acetyltransferase 1 OS=Homo sapiens OX=9606 GN=NAT1 PE=1 SV=2	0.619694	15.8091	0.0159086	0.00523039	16.4288	0.961157	15.8144	0.000645493	16.3101	-0.118776	0.202653	0.495688	0.036804	15.8567	15.7616	16.4653	16.3455	16.4757	15.7891	15.8397	16.2614	16.2571	16.4117
sp|P18583-5|SON_HUMAN	SON	Isoform D of Protein SON OS=Homo sapiens OX=9606 GN=SON	-0.673191	20.7529	0.0240123	0.137004	20.0797	0.540855	20.8899	0.00163843	20.5332	0.453486	0.0167464	-0.356709	0.087477	20.6374	20.8684	20.0788	20.1357	20.0246	20.8929	20.8869	20.6576	20.5376	20.4044
sp|P18615-3|NELFE_HUMAN	NELFE	Isoform 2 of Negative elongation factor E OS=Homo sapiens OX=9606 GN=NELFE	-0.685067	19.6363	0.00907883	0.0739498	18.9513	0.232868	19.7103	8.57344e-05	19.3566	0.40539	0.00427334	-0.353628	0.0241282	19.6494	19.6233	18.9774	18.9852	18.8912	19.6948	19.7257	19.3978	19.3541	19.3181
sp|P18621-3|RL17_HUMAN	RPL17	Isoform 3 of 60S ribosomal protein L17 OS=Homo sapiens OX=9606 GN=RPL17	0.0533955	19.3496	0.828295	-0.11105	19.403	0.737126	19.2385	0.0421827	18.8519	-0.551059	0.0390007	-0.386614	0.112726	19.1981	19.5011	19.3818	19.6154	19.2116	19.1439	19.3332	18.865	18.9768	18.714
sp|P18669|PGAM1_HUMAN	PGAM1	Phosphoglycerate mutase 1 OS=Homo sapiens OX=9606 GN=PGAM1 PE=1 SV=2	0.774447	20.5741	0.0391776	0.0449403	21.3486	0.899205	20.6191	0.0017594	21.2606	-0.0879242	0.245644	0.641582	0.011668	20.757	20.3913	21.2731	21.3213	21.4513	20.6146	20.6235	21.2335	21.2706	21.2778
sp|P18754-2|RCC1_HUMAN	RCC1	Isoform 2 of Regulator of chromosome condensation OS=Homo sapiens OX=9606 GN=RCC1	-0.218796	16.521	0.197891	0.0202159	16.3022	0.866362	16.5412	0.0946218	16.3835	0.0812909	0.464033	-0.157721	0.104752	16.4622	16.5797	16.2704	16.4496	16.1865	16.5189	16.5635	16.4434	16.3817	16.3253
sp|P18847|ATF3_HUMAN	ATF3	Cyclic AMP-dependent transcription factor ATF-3 OS=Homo sapiens OX=9606 GN=ATF3 PE=1 SV=2	-0.958357	14.6164	0.0105676	0.38838	13.658	0.105861	15.0048	0.000125123	13.8847	0.226685	0.0846247	-1.12005	0.02138	14.6113	14.6215	13.7445	13.6606	13.569	14.9925	15.0171	14.0069	13.8512	13.796
sp|P18850|ATF6A_HUMAN	ATF6	Cyclic AMP-dependent transcription factor ATF-6 alpha OS=Homo sapiens OX=9606 GN=ATF6 PE=1 SV=3	0.136112	14.0942	0.122359	-0.0812835	14.2303	0.659029	14.0129	0.0552794	14.1928	-0.0374447	0.424728	0.179951	0.157977	14.1448	14.0436	14.2525	14.1775	14.2609	13.9286	14.0972	14.238	14.1577	14.1828
sp|P18858|DNLI1_HUMAN	LIG1	DNA ligase 1 OS=Homo sapiens OX=9606 GN=LIG1 PE=1 SV=1	-0.669683	17.5445	0.0113891	-0.0947425	16.8748	0.465395	17.4498	0.00224948	17.1663	0.291513	0.0569111	-0.283427	0.160234	17.6072	17.4818	16.9002	16.8617	16.8626	17.4364	17.4631	17.1561	17.3202	17.0228
sp|P18887|XRCC1_HUMAN	XRCC1	DNA repair protein XRCC1 OS=Homo sapiens OX=9606 GN=XRCC1 PE=1 SV=2	-0.903957	18.2011	0.00921529	-0.114905	17.2971	0.358571	18.0862	0.000498282	17.5347	0.237631	0.0824807	-0.551422	0.0522668	18.2015	18.2006	17.2412	17.2712	17.379	18.1404	18.0319	17.6069	17.6079	17.3895
sp|P19022|CADH2_HUMAN	CDH2	Cadherin-2 OS=Homo sapiens OX=9606 GN=CDH2 PE=1 SV=4	0.00607896	19.3022	0.94946	0.327325	19.3082	0.154089	19.6295	0.00363809	19.5586	0.250313	0.0241662	-0.0709333	0.105307	19.258	19.3464	19.3177	19.2182	19.3888	19.6451	19.6139	19.5418	19.5858	19.548
sp|P19174-2|PLCG1_HUMAN	PLCG1	Isoform 2 of 1-phosphatidylinositol 4,5-bisphosphate phosphodiesterase gamma-1 OS=Homo sapiens OX=9606 GN=PLCG1	0.394791	17.744	0.0153882	0.0411706	18.1388	0.168947	17.7852	0.000284965	18.1099	-0.0289059	0.533991	0.324715	0.0209472	17.7461	17.742	18.1939	18.1365	18.086	17.7783	17.792	18.1353	18.1172	18.0771
sp|P19338|NUCL_HUMAN	NCL	Nucleolin OS=Homo sapiens OX=9606 GN=NCL PE=1 SV=3	-1.10176	21.9389	0.0172389	-0.195046	20.8371	0.39208	21.7439	0.000582647	21.1018	0.26463	0.086372	-0.642082	0.0315778	22.0426	21.8352	20.7168	20.973	20.8216	21.7487	21.739	21.1747	21.1473	20.9833
sp|P19367-3|HXK1_HUMAN	HK1	Isoform 3 of Hexokinase-1 OS=Homo sapiens OX=9606 GN=HK1	0.60167	18.2527	0.0194774	-0.428458	18.8544	0.193006	17.8242	9.45661e-05	17.766	-1.0883	0.00119536	-0.0581763	0.305906	18.1658	18.3395	18.8112	18.9039	18.8479	17.8462	17.8023	17.7931	17.7157	17.7894
sp|P19387|RPB3_HUMAN	POLR2C	DNA-directed RNA polymerase II subunit RPB3 OS=Homo sapiens OX=9606 GN=POLR2C PE=1 SV=2	-0.0873078	15.7121	0.48183	-0.0220302	15.6248	0.901218	15.6901	0.686651	15.6094	-0.0154199	0.897007	-0.0806975	0.571707	15.7787	15.6454	15.7363	15.5299	15.6081	15.6269	15.7532	15.4998	15.5943	15.734
sp|P19388|RPAB1_HUMAN	POLR2E	DNA-directed RNA polymerases I, II, and III subunit RPABC1 OS=Homo sapiens OX=9606 GN=POLR2E PE=1 SV=4	0.132312	15.102	0.516906	0.123526	15.2343	0.746074	15.2255	0.230659	15.438	0.203672	0.168489	0.212459	0.30209	15.3075	14.8965	15.2411	15.2353	15.2265	15.222	15.2291	15.2383	15.5723	15.5033
sp|P19404|NDUV2_HUMAN	NDUFV2	NADH dehydrogenase [ubiquinone] flavoprotein 2, mitochondrial OS=Homo sapiens OX=9606 GN=NDUFV2 PE=1 SV=2	-0.26212	13.4836	0.340967	-0.341145	13.2215	0.101109	13.1425	0.0279847	12.6785	-0.543047	0.0892806	-0.464022	0.141416	13.48	13.4872	13.2212	13.4833	12.96	13.1368	13.1482	12.8859	12.7092	12.4403
sp|P19447|ERCC3_HUMAN	ERCC3	General transcription and DNA repair factor IIH helicase subunit XPB OS=Homo sapiens OX=9606 GN=ERCC3 PE=1 SV=1	-0.677531	16.9472	0.00986588	-0.0158514	16.2696	0.890581	16.9313	0.000639982	16.6166	0.346924	0.0188682	-0.314756	0.0879954	16.9076	16.9867	16.2237	16.2811	16.3042	16.9755	16.8871	16.5162	16.7224	16.6111
sp|P19474|RO52_HUMAN	TRIM21	E3 ubiquitin-protein ligase TRIM21 OS=Homo sapiens OX=9606 GN=TRIM21 PE=1 SV=1	0.0234436	15.8819	0.757023	0.231214	15.9053	0.174128	16.1131	0.0960506	15.998	0.0926906	0.363155	-0.11508	0.375675	15.8738	15.8899	15.9424	15.8175	15.9561	16.0722	16.154	15.8866	16.005	16.1025
sp|P19484|TFEB_HUMAN	TFEB	Transcription factor EB OS=Homo sapiens OX=9606 GN=TFEB PE=1 SV=3	0.335373	12.7328	0.0267849	-0.0725464	13.0682	0.686482	12.6603	0.00241022	13.0621	-0.00609029	0.901802	0.401829	0.047324	12.7978	12.6679	13.0956	13.0473	13.0618	12.7309	12.5896	13.118	13.0703	12.9981
sp|P19525|E2AK2_HUMAN	EIF2AK2	Interferon-induced, double-stranded RNA-activated protein kinase OS=Homo sapiens OX=9606 GN=EIF2AK2 PE=1 SV=2	-0.0601275	21.0827	0.472628	0.0870008	21.0225	0.448262	21.1697	0.00642987	21.326	0.303436	0.0129058	0.156307	0.0853676	21.0401	21.1252	21.1034	20.9676	20.9967	21.2057	21.1336	21.3599	21.2803	21.3377
sp|P19532|TFE3_HUMAN	TFE3	Transcription factor E3 OS=Homo sapiens OX=9606 GN=TFE3 PE=1 SV=4	0.12646	15.1696	0.331539	0.281827	15.296	0.292189	15.4514	0.00469813	15.6499	0.353892	0.0111984	0.198526	0.0667931	15.2584	15.0807	15.2775	15.2217	15.3889	15.4013	15.5015	15.6335	15.6308	15.6855
sp|P19623|SPEE_HUMAN	SRM	Spermidine synthase OS=Homo sapiens OX=9606 GN=SRM PE=1 SV=1	0.471131	18.1224	0.112104	0.0914978	18.5935	0.808794	18.2139	0.0436969	18.5766	-0.0169512	0.900854	0.362682	0.113679	18.3133	17.9315	18.6602	18.4591	18.6614	18.1453	18.2825	18.4188	18.6657	18.6452
sp|P19784|CSK22_HUMAN	CSNK2A2	Casein kinase II subunit alpha' OS=Homo sapiens OX=9606 GN=CSNK2A2 PE=1 SV=1	0.0605347	17.5805	0.497424	0.168225	17.6411	0.296965	17.7488	0.117344	17.7059	0.0648325	0.312025	-0.0428572	0.442079	17.6375	17.5236	17.6364	17.5744	17.7124	17.724	17.7735	17.7528	17.7011	17.6638
sp|P19838-2|NFKB1_HUMAN	NFKB1	Isoform 2 of Nuclear factor NF-kappa-B p105 subunit OS=Homo sapiens OX=9606 GN=NFKB1	0.283681	18.938	0.174295	0.221835	19.2217	0.170375	19.1598	0.0114233	19.5135	0.291816	0.0907761	0.353661	0.0418267	18.9114	18.9646	19.3462	19.0232	19.2955	19.188	19.1316	19.4442	19.5157	19.5806
sp|P20020-1|AT2B1_HUMAN	ATP2B1	Isoform D of Plasma membrane calcium-transporting ATPase 1 OS=Homo sapiens OX=9606 GN=ATP2B1	-0.211305	18.562	0.0423624	0.208749	18.3507	0.209755	18.7708	0.000634339	18.5879	0.237178	0.00631222	-0.182877	0.0362906	18.6065	18.5175	18.3379	18.3933	18.321	18.7905	18.7511	18.5678	18.5774	18.6185
sp|P20042|IF2B_HUMAN	EIF2S2	Eukaryotic translation initiation factor 2 subunit 2 OS=Homo sapiens OX=9606 GN=EIF2S2 PE=1 SV=2	-0.0268459	15.1237	0.89913	0.0181259	15.0969	0.942762	15.1419	0.990297	15.1272	0.0303452	0.873796	-0.0146265	0.941255	15.0323	15.2152	15.3224	14.9951	14.9731	15.0575	15.2262	15.088	14.9945	15.2993
sp|P20073|ANXA7_HUMAN	ANXA7	Annexin A7 OS=Homo sapiens OX=9606 GN=ANXA7 PE=1 SV=3	0.554646	19.248	0.0153208	0.096747	19.8027	0.404741	19.3448	0.000338871	19.7253	-0.0773654	0.170404	0.380534	0.0229088	19.2991	19.1969	19.8452	19.7397	19.8231	19.3288	19.3607	19.6862	19.7273	19.7623
sp|P20226|TBP_HUMAN	TBP	TATA-box-binding protein OS=Homo sapiens OX=9606 GN=TBP PE=1 SV=2	-0.899559	16.3068	0.0127892	-0.0838227	15.4073	0.616511	16.223	0.000163081	15.7124	0.305108	0.00640157	-0.510629	0.013892	16.3949	16.2188	15.4684	15.3603	15.3931	16.2131	16.2329	15.6853	15.7266	15.7252
sp|P20248|CCNA2_HUMAN	CCNA2	Cyclin-A2 OS=Homo sapiens OX=9606 GN=CCNA2 PE=1 SV=2	-0.588021	16.4867	0.0255877	0.186436	15.8987	0.354108	16.6731	0.000575157	16.362	0.463359	0.00665432	-0.311097	0.0302227	16.5713	16.4021	15.9381	15.8053	15.9526	16.6901	16.6562	16.3094	16.3925	16.3842
sp|P20290|BTF3_HUMAN	BTF3	Transcription factor BTF3 OS=Homo sapiens OX=9606 GN=BTF3 PE=1 SV=1	-0.0830764	12.9677	0.746935	0.0384193	12.8846	0.928958	13.0061	0.679897	12.847	-0.0376178	0.750475	-0.159113	0.0777213	13.1803	12.7551	13.0582	12.7815	12.8143	13.0387	12.9736	12.8451	12.8074	12.8886
sp|P20336|RAB3A_HUMAN	RAB3A	Ras-related protein Rab-3A OS=Homo sapiens OX=9606 GN=RAB3A PE=1 SV=1	0.826695	15.3345	0.0113891	-0.551315	16.1612	0.110314	14.7832	4.21384e-05	14.9083	-1.25296	0.00131238	0.125055	0.0527763	15.3176	15.3515	16.2432	16.0749	16.1655	14.8039	14.7626	14.8828	14.9124	14.9296
sp|P20337|RAB3B_HUMAN	RAB3B	Ras-related protein Rab-3B OS=Homo sapiens OX=9606 GN=RAB3B PE=1 SV=2	0.964853	16.316	0.0149288	0.65355	17.2809	0.118158	16.9696	0.00168479	16.9717	-0.309227	0.0843687	0.00207576	0.990422	16.2701	16.362	17.3988	17.1567	17.2872	16.9581	16.981	16.8725	16.9013	17.1412
sp|P20338|RAB4A_HUMAN	RAB4A	Ras-related protein Rab-4A OS=Homo sapiens OX=9606 GN=RAB4A PE=1 SV=3	0.674613	16.3821	0.0396281	-0.156099	17.0567	0.644293	16.226	0.00293915	16.3531	-0.703586	0.00635329	0.127127	0.407281	16.2029	16.5613	17.0386	17.0645	17.067	16.2454	16.2066	16.2775	16.2703	16.5116
sp|P20339|RAB5A_HUMAN	RAB5A	Ras-related protein Rab-5A OS=Homo sapiens OX=9606 GN=RAB5A PE=1 SV=2	0.605422	16.8204	0.0117303	-0.124638	17.4259	0.243825	16.6958	0.000123004	16.701	-0.724821	0.00214971	0.00523903	0.930312	16.7882	16.8527	17.4305	17.4798	17.3673	16.6801	16.7115	16.6509	16.6986	16.7536
sp|P20340-2|RAB6A_HUMAN	RAB6A	Isoform 2 of Ras-related protein Rab-6A OS=Homo sapiens OX=9606 GN=RAB6A	0.276265	19.7037	0.0231223	-0.636289	19.98	0.110314	19.0674	9.36107e-05	19.0344	-0.945635	0.00191018	-0.0330813	0.713713	19.6734	19.7341	19.9697	20.0253	19.945	19.0826	19.0523	18.9939	18.9784	19.1307
sp|P20340|RAB6A_HUMAN	RAB6A	Ras-related protein Rab-6A OS=Homo sapiens OX=9606 GN=RAB6A PE=1 SV=3	0.222584	15.1293	0.134475	-0.470982	15.3519	0.265383	14.6584	0.00335531	14.6283	-0.723659	0.00819987	-0.0300929	0.885618	15.0349	15.2237	15.3717	15.4107	15.2734	14.7788	14.5379	14.6458	14.4764	14.7626
sp|P20585|MSH3_HUMAN	MSH3	DNA mismatch repair protein Msh3 OS=Homo sapiens OX=9606 GN=MSH3 PE=1 SV=4	-0.379639	18.3017	0.0287915	-0.0997788	17.9221	0.462067	18.202	0.0159162	18.083	0.160876	0.137465	-0.118985	0.361497	18.2383	18.3652	17.8722	17.9167	17.9774	18.2228	18.1811	18.2048	18.0644	17.9797
sp|P20618|PSB1_HUMAN	PSMB1	Proteasome subunit beta type-1 OS=Homo sapiens OX=9606 GN=PSMB1 PE=1 SV=2	0.43676	16.9914	0.0365149	-0.077609	17.4282	0.627715	16.9138	0.00322861	17.1231	-0.305073	0.0230659	0.209296	0.0965235	17.0718	16.9111	17.349	17.5009	17.4347	16.8862	16.9415	17.0689	17.0925	17.208
sp|P20645|MPRD_HUMAN	M6PR	Cation-dependent mannose-6-phosphate receptor OS=Homo sapiens OX=9606 GN=M6PR PE=1 SV=1	0.337837	16.5569	0.0123363	-0.310702	16.8947	0.239466	16.2462	0.00143426	16.1425	-0.752232	0.00666759	-0.103693	0.570687	16.5475	16.5662	16.8546	16.9035	16.926	16.3337	16.1586	16.0352	16.0821	16.3101
sp|P20700|LMNB1_HUMAN	LMNB1	Lamin-B1 OS=Homo sapiens OX=9606 GN=LMNB1 PE=1 SV=2	-0.735189	19.8871	0.0382658	-0.162799	19.1519	0.232103	19.7243	0.00320787	19.2563	0.104349	0.49311	-0.468042	0.03187	19.9222	19.8521	19.047	19.3694	19.0394	19.7512	19.6975	19.336	19.1977	19.2351
sp|P20742|PZP_HUMAN	PZP	Pregnancy zone protein OS=Homo sapiens OX=9606 GN=PZP PE=1 SV=4	0.632647	15.4455	0.0269215	-0.125683	16.0782	0.594156	15.3199	0.00728982	15.4499	-0.628277	0.0247152	0.130053	0.581896	15.4979	15.3932	16.0349	15.9851	16.2146	15.2072	15.4325	15.511	15.603	15.2357
sp|P20749|BCL3_HUMAN	BCL3	B-cell lymphoma 3 protein OS=Homo sapiens OX=9606 GN=BCL3 PE=1 SV=2	-0.399422	16.0541	0.0168724	-0.12542	15.6547	0.271248	15.9287	0.000533159	15.6192	-0.0354714	0.463672	-0.309473	0.0301522	16.0129	16.0954	15.6965	15.6117	15.656	15.9222	15.9352	15.6681	15.6172	15.5723
sp|P20810-6|ICAL_HUMAN	CAST	Isoform 6 of Calpastatin OS=Homo sapiens OX=9606 GN=CAST	0.0980012	20.2949	0.271784	-0.0734408	20.3929	0.214369	20.2215	0.102379	20.3673	-0.0256138	0.751671	0.145828	0.14383	20.3044	20.2854	20.4579	20.3018	20.419	20.2365	20.2064	20.4398	20.3006	20.3615
sp|P20839-6|IMDH1_HUMAN	IMPDH1	Isoform 6 of Inosine-5'-monophosphate dehydrogenase 1 OS=Homo sapiens OX=9606 GN=IMPDH1	0.536406	17.5135	0.0624193	0.127722	18.0499	0.568945	17.6412	0.00834829	18.0492	-0.00069417	0.996213	0.40799	0.0421428	17.6304	17.3966	18.1251	17.8869	18.1378	17.6483	17.6341	17.9511	18.0895	18.107
sp|P20908|CO5A1_HUMAN	COL5A1	Collagen alpha-1(V) chain OS=Homo sapiens OX=9606 GN=COL5A1 PE=1 SV=3	1.84821	16.6022	0.0101073	-0.235149	18.4505	0.349378	16.3671	0.000186799	17.7166	-0.73387	0.0185137	1.34949	0.0282639	16.4968	16.7077	18.3207	18.4638	18.5668	16.3497	16.3845	17.5653	17.9407	17.6437
sp|P20936|RASA1_HUMAN	RASA1	Ras GTPase-activating protein 1 OS=Homo sapiens OX=9606 GN=RASA1 PE=1 SV=1	0.163082	17.6321	0.135135	0.447731	17.7952	0.105861	18.0798	0.000696166	18.208	0.412783	0.0104773	0.128134	0.128664	17.6366	17.6276	17.8567	17.6962	17.8326	18.0983	18.0613	18.167	18.1859	18.2709
sp|P20962|PTMS_HUMAN	PTMS	Parathymosin OS=Homo sapiens OX=9606 GN=PTMS PE=1 SV=2	-0.146578	15.1625	0.206238	0.0557642	15.016	0.52409	15.2183	0.182461	15.1144	0.0984766	0.373637	-0.103865	0.404274	15.2037	15.1214	14.9275	15.1115	15.0089	15.2361	15.2005	14.9971	15.1289	15.2173
sp|P21127|CD11B_HUMAN	CDK11B	Cyclin-dependent kinase 11B OS=Homo sapiens OX=9606 GN=CDK11B PE=1 SV=4	-0.959066	18.7081	0.00614091	-0.156683	17.7491	0.141054	18.5515	2.5716e-05	18.0175	0.268429	0.00467943	-0.533954	0.0172982	18.6951	18.7212	17.7142	17.7802	17.7528	18.5646	18.5384	18.0357	18.0357	17.9811
sp|P21266|GSTM3_HUMAN	GSTM3	Glutathione S-transferase Mu 3 OS=Homo sapiens OX=9606 GN=GSTM3 PE=1 SV=3	0.741567	21.1083	0.0161108	0.382038	21.8498	0.228025	21.4903	0.000449941	22.0745	0.224711	0.0439758	0.584241	0.0337726	21.2081	21.0084	21.8348	21.8299	21.8848	21.4933	21.4873	22.1875	22.0354	22.0007
sp|P21281|VATB2_HUMAN	ATP6V1B2	V-type proton ATPase subunit B, brain isoform OS=Homo sapiens OX=9606 GN=ATP6V1B2 PE=1 SV=3	0.541552	18.6587	0.0511735	-0.426739	19.2003	0.230175	18.232	0.000817935	18.3663	-0.833956	0.00508053	0.134335	0.214054	18.5582	18.7592	19.338	19.0743	19.1885	18.286	18.178	18.326	18.3286	18.4443
sp|P21283|VATC1_HUMAN	ATP6V1C1	V-type proton ATPase subunit C 1 OS=Homo sapiens OX=9606 GN=ATP6V1C1 PE=1 SV=4	0.607557	18.1361	0.0230506	-0.0592514	18.7437	0.737168	18.0769	0.00119032	18.407	-0.336716	0.0175617	0.330092	0.0556369	18.2282	18.044	18.8168	18.6982	18.7161	18.052	18.1018	18.3114	18.4576	18.4519
sp|P21291|CSRP1_HUMAN	CSRP1	Cysteine and glycine-rich protein 1 OS=Homo sapiens OX=9606 GN=CSRP1 PE=1 SV=3	-0.275679	22.2909	0.168657	0.237606	22.0153	0.105861	22.5285	0.0378489	22.2473	0.232039	0.209215	-0.281246	0.167832	22.2975	22.2843	22.1086	21.8221	22.1151	22.5356	22.5215	22.0835	22.272	22.3864
sp|P21333|FLNA_HUMAN	FLNA	Filamin-A OS=Homo sapiens OX=9606 GN=FLNA PE=1 SV=4	-0.0973093	20.1549	0.327961	0.214876	20.0575	0.156915	20.3697	0.00440751	20.3947	0.337168	0.0173453	0.0249826	0.674382	20.1751	20.1346	20.1543	20.0461	19.9722	20.3961	20.3434	20.4523	20.3666	20.3652
sp|P21359|NF1_HUMAN	NF1	Neurofibromin OS=Homo sapiens OX=9606 GN=NF1 PE=1 SV=2	-0.104038	15.8009	0.125244	0.111899	15.6968	0.422158	15.9128	0.0389082	15.785	0.0881253	0.139741	-0.127813	0.203866	15.7493	15.8524	15.698	15.6842	15.7083	15.8719	15.9537	15.7373	15.8631	15.7545
sp|P21399|ACOC_HUMAN	ACO1	Cytoplasmic aconitate hydratase OS=Homo sapiens OX=9606 GN=ACO1 PE=1 SV=3	0.568743	18.973	0.020697	-0.107887	19.5417	0.19154	18.8651	0.000478105	19.4306	-0.111089	0.228209	0.565541	0.0232343	18.9808	18.9651	19.4326	19.618	19.5745	18.8442	18.8859	19.4923	19.4299	19.3697
sp|P21580|TNAP3_HUMAN	TNFAIP3	Tumor necrosis factor alpha-induced protein 3 OS=Homo sapiens OX=9606 GN=TNFAIP3 PE=1 SV=1	0.170179	17.8522	0.117942	-0.370778	18.0224	0.12431	17.4814	0.000604745	17.6384	-0.383982	0.00828703	0.156975	0.0504962	17.8362	17.8683	18.1139	17.9972	17.9561	17.4541	17.5088	17.6174	17.63	17.6679
sp|P21796|VDAC1_HUMAN	VDAC1	Voltage-dependent anion-selective channel protein 1 OS=Homo sapiens OX=9606 GN=VDAC1 PE=1 SV=2	0.932584	19.9016	0.0372946	-0.305152	20.8341	0.213056	19.5964	0.0006032	19.3358	-1.49831	0.00489479	-0.260574	0.145758	19.8695	19.9336	20.7333	21.1052	20.6639	19.6619	19.5309	19.4471	19.2254	19.335
sp|P21912|SDHB_HUMAN	SDHB	Succinate dehydrogenase [ubiquinone] iron-sulfur subunit, mitochondrial OS=Homo sapiens OX=9606 GN=SDHB PE=1 SV=3	0.146856	15.3411	0.628259	-0.199742	15.4879	0.32255	15.1413	0.071287	14.9652	-0.522696	0.0765952	-0.176098	0.123289	15.3981	15.2841	15.277	15.8367	15.35	15.0826	15.2001	14.9258	14.9467	15.0231
sp|P21926|CD9_HUMAN	CD9	CD9 antigen OS=Homo sapiens OX=9606 GN=CD9 PE=1 SV=4	0.262425	14.0023	0.386791	0.0116715	14.2647	0.942762	14.0139	0.440787	14.0177	-0.246955	0.349431	0.0037976	0.986414	14.0678	13.9367	14.3926	14.465	13.9365	14.0599	13.968	14.226	13.8668	13.9604
sp|P21964|COMT_HUMAN	COMT	Catechol O-methyltransferase OS=Homo sapiens OX=9606 GN=COMT PE=1 SV=2	0.302434	19.0433	0.03151	-0.0715358	19.3458	0.447332	18.9718	0.00283613	18.8882	-0.457536	0.0107595	-0.0835662	0.453799	19.026	19.0607	19.4201	19.2882	19.329	19.0141	18.9296	18.7972	18.8843	18.9832
sp|P21980|TGM2_HUMAN	TGM2	Protein-glutamine gamma-glutamyltransferase 2 OS=Homo sapiens OX=9606 GN=TGM2 PE=1 SV=2	0.434687	19.9274	0.0153937	-0.485216	20.3621	0.101109	19.4422	0.000157611	19.7916	-0.570417	0.00442918	0.349486	0.0425913	19.9369	19.9178	20.3645	20.3021	20.4196	19.441	19.4433	19.7426	19.7554	19.8769
sp|P22059|OSBP1_HUMAN	OSBP	Oxysterol-binding protein 1 OS=Homo sapiens OX=9606 GN=OSBP PE=1 SV=1	0.373161	20.2654	0.0174752	-0.239111	20.6385	0.155383	20.0262	0.00277806	19.9677	-0.670788	0.0128881	-0.0585168	0.755224	20.2531	20.2776	20.6836	20.6548	20.5771	20.0602	19.9923	20.1643	19.9035	19.8354
sp|P22061-2|PIMT_HUMAN	PCMT1	Isoform 2 of Protein-L-isoaspartate(D-aspartate) O-methyltransferase OS=Homo sapiens OX=9606 GN=PCMT1	0.472109	17.9989	0.0265974	-0.176705	18.471	0.195933	17.8222	0.000571958	18.3872	-0.0837553	0.319556	0.565059	0.0228453	17.9727	18.0251	18.5035	18.3654	18.544	17.7951	17.8493	18.416	18.4211	18.3247
sp|P22087|FBRL_HUMAN	FBL	rRNA 2'-O-methyltransferase fibrillarin OS=Homo sapiens OX=9606 GN=FBL PE=1 SV=2	-0.488822	19.522	0.0570626	0.144685	19.0332	0.364186	19.6667	0.00151585	19.0161	-0.0171123	0.877148	-0.650619	0.011668	19.5889	19.4551	18.9427	19.2	18.957	19.6856	19.6478	19.012	19.0303	19.0059
sp|P22102|PUR2_HUMAN	GART	Trifunctional purine biosynthetic protein adenosine-3 OS=Homo sapiens OX=9606 GN=GART PE=1 SV=1	0.425675	19.9292	0.0593361	-0.108038	20.3549	0.643219	19.8212	0.0031016	20.2643	-0.0905376	0.175746	0.443175	0.02138	20.0529	19.8055	20.3385	20.2959	20.4302	19.8084	19.834	20.3123	20.2389	20.2418
sp|P22234|PUR6_HUMAN	PAICS	Multifunctional protein ADE2 OS=Homo sapiens OX=9606 GN=PAICS PE=1 SV=3	0.677134	21.7455	0.0142473	0.11661	22.4227	0.296965	21.8622	0.000378256	22.3906	-0.0320983	0.685574	0.528425	0.0269385	21.7811	21.71	22.4694	22.331	22.4677	21.8379	21.8864	22.4561	22.397	22.3187
sp|P22307|NLTP_HUMAN	SCP2	Non-specific lipid-transfer protein OS=Homo sapiens OX=9606 GN=SCP2 PE=1 SV=2	0.0815258	15.9638	0.630292	-0.00609543	16.0454	0.967758	15.9577	0.113058	15.7755	-0.269834	0.0876365	-0.182213	0.0913648	16.0351	15.8925	15.867	16.1028	16.1663	15.9344	15.9811	15.7758	15.7128	15.838
sp|P22314|UBA1_HUMAN	UBA1	Ubiquitin-like modifier-activating enzyme 1 OS=Homo sapiens OX=9606 GN=UBA1 PE=1 SV=3	0.256922	21.3745	0.0747519	-0.0865534	21.6314	0.493744	21.288	0.00335185	21.6221	-0.00931004	0.877275	0.334165	0.0202063	21.4349	21.3141	21.5794	21.5962	21.7187	21.2668	21.3092	21.6472	21.6119	21.6074
sp|P22392-2|NDKB_HUMAN	NME2	Isoform 3 of Nucleoside diphosphate kinase B OS=Homo sapiens OX=9606 GN=NME2	0.498395	19.4275	0.0349694	-0.014135	19.9259	0.955537	19.4134	0.00543143	19.7031	-0.222758	0.0418545	0.289772	0.0955833	19.5478	19.3072	19.9009	19.9255	19.9513	19.3646	19.4621	19.7145	19.7947	19.6002
sp|P22626|ROA2_HUMAN	HNRNPA2B1	Heterogeneous nuclear ribonucleoproteins A2/B1 OS=Homo sapiens OX=9606 GN=HNRNPA2B1 PE=1 SV=2	-0.140702	23.5132	0.235318	0.139493	23.3725	0.296746	23.6527	0.0112775	23.678	0.305476	0.0240286	0.0252814	0.670878	23.4654	23.5611	23.2758	23.4642	23.3776	23.634	23.6715	23.681	23.6234	23.7297
sp|P22670|RFX1_HUMAN	RFX1	MHC class II regulatory factor RFX1 OS=Homo sapiens OX=9606 GN=RFX1 PE=1 SV=2	-0.674035	18.787	0.00838352	0.00146813	18.113	0.974216	18.7885	0.000484722	18.3921	0.279096	0.034174	-0.396407	0.0589201	18.7643	18.8097	18.0686	18.1274	18.1429	18.7865	18.7904	18.474	18.4334	18.2688
sp|P22681|CBL_HUMAN	CBL	E3 ubiquitin-protein ligase CBL OS=Homo sapiens OX=9606 GN=CBL PE=1 SV=2	0.153841	16.9228	0.127729	0.0776445	17.0766	0.110314	17.0004	0.0220872	17.1298	0.053154	0.406042	0.129351	0.0425913	16.9254	16.9202	17.1478	17.0908	16.9914	16.997	17.0038	17.153	17.1366	17.0998
sp|P22694-2|KAPCB_HUMAN	PRKACB	Isoform 2 of cAMP-dependent protein kinase catalytic subunit beta OS=Homo sapiens OX=9606 GN=PRKACB	0.778137	18.8356	0.0106989	-0.265495	19.6138	0.214369	18.5702	7.34021e-05	18.9788	-0.634958	0.00152328	0.408674	0.0202063	18.8893	18.782	19.6307	19.5576	19.6531	18.5346	18.6057	18.9676	18.9807	18.9882
sp|P22695|QCR2_HUMAN	UQCRC2	Cytochrome b-c1 complex subunit 2, mitochondrial OS=Homo sapiens OX=9606 GN=UQCRC2 PE=1 SV=3	0.457162	17.6558	0.307188	-0.187272	18.1129	0.329039	17.4685	0.0339565	17.2166	-0.8964	0.047427	-0.251966	0.138909	17.62	17.6916	17.7754	18.5797	17.9838	17.5392	17.3979	17.2426	17.1085	17.2986
sp|P22736-2|NR4A1_HUMAN	NR4A1	Isoform 2 of Nuclear receptor subfamily 4 group A member 1 OS=Homo sapiens OX=9606 GN=NR4A1	-1.61113	17.3879	0.0103712	-0.275635	15.7768	0.295448	17.1123	7.88247e-05	15.3089	-0.467863	0.0222726	-1.80335	0.0186418	17.2998	17.476	15.8233	15.8616	15.6454	17.0625	17.1621	15.3868	15.3596	15.1803
sp|P23142|FBLN1_HUMAN	FBLN1	Fibulin-1 OS=Homo sapiens OX=9606 GN=FBLN1 PE=1 SV=4	1.01046	14.5569	0.0317227	-0.224152	15.5674	0.50716	14.3328	0.00519153	14.852	-0.715392	0.0401136	0.519223	0.162289	14.4405	14.6733	15.5395	15.3793	15.7833	14.2054	14.4601	14.6807	15.1324	14.7428
sp|P23193|TCEA1_HUMAN	TCEA1	Transcription elongation factor A protein 1 OS=Homo sapiens OX=9606 GN=TCEA1 PE=1 SV=2	-0.4168	18.8292	0.102628	0.0489532	18.4124	0.727152	18.8781	0.0527087	18.7633	0.350868	0.114575	-0.114886	0.553947	18.9013	18.7571	18.545	18.2156	18.4766	18.9009	18.8554	18.5634	18.8153	18.9111
sp|P23229|ITA6_HUMAN	ITGA6	Integrin alpha-6 OS=Homo sapiens OX=9606 GN=ITGA6 PE=1 SV=5	0.0666263	15.0484	0.379258	0.315352	15.115	0.213056	15.3638	0.0195272	15.2197	0.104653	0.160641	-0.144073	0.206341	15.0089	15.0879	15.0576	15.1073	15.1801	15.428	15.2995	15.2815	15.1546	15.2229
sp|P23246|SFPQ_HUMAN	SFPQ	Splicing factor, proline- and glutamine-rich OS=Homo sapiens OX=9606 GN=SFPQ PE=1 SV=2	-0.721646	20.8826	0.0113891	0.0545715	20.1609	0.595081	20.9372	0.000273251	20.5488	0.3879	0.0095406	-0.388318	0.0404075	20.8291	20.9361	20.1042	20.1932	20.1854	20.9447	20.9296	20.6314	20.5395	20.4757
sp|P23258|TBG1_HUMAN	TUBG1	Tubulin gamma-1 chain OS=Homo sapiens OX=9606 GN=TUBG1 PE=1 SV=2	0.869895	11.7521	0.0277441	0.0798253	12.622	0.82229	11.832	0.0143323	12.0916	-0.53042	0.0607268	0.25965	0.40916	11.5777	11.9266	12.6436	12.6703	12.5523	11.7576	11.9063	11.7756	12.2745	12.2247
sp|P23284|PPIB_HUMAN	PPIB	Peptidyl-prolyl cis-trans isomerase B OS=Homo sapiens OX=9606 GN=PPIB PE=1 SV=2	0.309602	19.0922	0.427873	-0.331699	19.4018	0.154107	18.7605	0.0279847	18.5417	-0.860088	0.0456332	-0.218787	0.210411	19.1288	19.0557	19.2547	19.8352	19.1156	18.7913	18.7298	18.5873	18.3893	18.6486
sp|P23352|KALM_HUMAN	ANOS1	Anosmin-1 OS=Homo sapiens OX=9606 GN=ANOS1 PE=1 SV=3	2.21603	12.6018	0.0129106	-0.301492	14.8178	0.5292	12.3003	0.00031683	13.5533	-1.26452	0.00683034	1.25301	0.0392232	12.3558	12.8478	14.7352	14.8168	14.9014	12.3047	12.2959	13.4759	13.8272	13.3567
sp|P23381|SYWC_HUMAN	WARS	Tryptophan--tRNA ligase, cytoplasmic OS=Homo sapiens OX=9606 GN=WARS PE=1 SV=2	0.450873	19.3226	0.037707	0.0597544	19.7734	0.728351	19.3823	0.00275887	19.8416	0.0681786	0.437432	0.459297	0.0399412	19.4138	19.2314	19.7644	19.7059	19.85	19.3651	19.3995	19.7423	19.8633	19.9192
sp|P23396-2|RS3_HUMAN	RPS3	Isoform 2 of 40S ribosomal protein S3 OS=Homo sapiens OX=9606 GN=RPS3	0.667227	20.621	0.0449271	-0.0123488	21.2882	0.678287	20.6086	0.0121578	21.3228	0.0346452	0.886609	0.714221	0.0889659	20.6229	20.619	21.4947	21.1201	21.2498	20.5929	20.6243	21.0333	21.4136	21.5216
sp|P23443|KS6B1_HUMAN	RPS6KB1	Ribosomal protein S6 kinase beta-1 OS=Homo sapiens OX=9606 GN=RPS6KB1 PE=1 SV=2	0.356327	16.8307	0.0927542	0.177992	17.1871	0.305717	17.0087	0.018908	17.3936	0.206571	0.217271	0.384906	0.105996	16.8869	16.7746	17.2728	17.0239	17.2645	16.9703	17.0472	17.2525	17.3762	17.5523
sp|P23469|PTPRE_HUMAN	PTPRE	Receptor-type tyrosine-protein phosphatase epsilon OS=Homo sapiens OX=9606 GN=PTPRE PE=1 SV=1	-0.466878	15.4396	0.0270127	0.311804	14.9728	0.198777	15.7514	0.000470269	15.5434	0.570626	0.00483326	-0.208056	0.0817889	15.4876	15.3916	14.9814	14.8839	15.0529	15.703	15.7998	15.5762	15.5698	15.4841
sp|P23497-4|SP100_HUMAN	SP100	Isoform Sp100-C of Nuclear autoantigen Sp-100 OS=Homo sapiens OX=9606 GN=SP100	-0.290459	17.7533	0.18431	0.186887	17.4628	0.324726	17.9402	0.0342238	17.9012	0.438381	0.0587561	-0.0389644	0.814528	17.7232	17.7833	17.3826	17.6731	17.3328	17.8689	18.0114	18.0579	17.8436	17.802
sp|P23508-2|CRCM_HUMAN	MCC	Isoform 2 of Colorectal mutant cancer protein OS=Homo sapiens OX=9606 GN=MCC	-0.0742456	13.5199	0.512183	-0.425396	13.4456	0.228229	13.0945	0.0228762	13.2583	-0.187304	0.107027	0.163847	0.277697	13.5009	13.5389	13.5275	13.4919	13.3175	13.2046	12.9843	13.2958	13.2948	13.1844
sp|P23511|NFYA_HUMAN	NFYA	Nuclear transcription factor Y subunit alpha OS=Homo sapiens OX=9606 GN=NFYA PE=1 SV=2	-0.986991	14.8775	0.00614091	0.0640841	13.8905	0.467346	14.9416	2.88712e-05	14.519	0.628474	0.001314	-0.422601	0.0232343	14.8865	14.8686	13.9327	13.858	13.8808	14.9844	14.8988	14.5135	14.5004	14.5431
sp|P23526|SAHH_HUMAN	AHCY	Adenosylhomocysteinase OS=Homo sapiens OX=9606 GN=AHCY PE=1 SV=4	0.458152	21.0748	0.0461208	-0.0807998	21.5329	0.724698	20.994	0.00234182	21.5017	-0.0312435	0.629872	0.507709	0.0272267	21.193	20.9565	21.5515	21.4656	21.5816	20.9583	21.0297	21.4433	21.5668	21.495
sp|P23528|COF1_HUMAN	CFL1	Cofilin-1 OS=Homo sapiens OX=9606 GN=CFL1 PE=1 SV=3	0.429592	21.3876	0.0451771	0.209668	21.8172	0.297428	21.5973	0.00249034	21.9471	0.129849	0.159418	0.349774	0.0294007	21.4546	21.3206	21.8492	21.702	21.9005	21.5581	21.6365	21.9694	21.9052	21.9666
sp|P23588|IF4B_HUMAN	EIF4B	Eukaryotic translation initiation factor 4B OS=Homo sapiens OX=9606 GN=EIF4B PE=1 SV=2	0.0120893	21.1918	0.937823	0.222727	21.2039	0.12431	21.4145	0.0294692	21.6321	0.428229	0.0576318	0.217592	0.253968	21.2101	21.1735	21.3187	21.0264	21.2666	21.4185	21.4106	21.4521	21.694	21.7502
sp|P23634|AT2B4_HUMAN	ATP2B4	Plasma membrane calcium-transporting ATPase 4 OS=Homo sapiens OX=9606 GN=ATP2B4 PE=1 SV=2	-0.272112	18.8522	0.0236735	0.246466	18.5801	0.185904	19.0987	0.000858101	18.9387	0.358595	0.00828703	-0.159983	0.143966	18.8062	18.8982	18.5549	18.5865	18.5989	19.1154	19.082	19.0064	18.8555	18.9543
sp|P23743|DGKA_HUMAN	DGKA	Diacylglycerol kinase alpha OS=Homo sapiens OX=9606 GN=DGKA PE=1 SV=3	-0.178997	19.2146	0.121135	-0.109488	19.0356	0.105861	19.1051	0.0817029	18.9834	-0.0522255	0.595131	-0.121734	0.28366	19.2135	19.2157	19.1131	18.938	19.0557	19.1092	19.101	18.8902	18.9775	19.0824
sp|P23919|KTHY_HUMAN	DTYMK	Thymidylate kinase OS=Homo sapiens OX=9606 GN=DTYMK PE=1 SV=4	0.403519	14.5928	0.0551229	0.035848	14.9963	0.869643	14.6287	0.0210958	14.8433	-0.15306	0.174723	0.214611	0.176279	14.6883	14.4973	15.064	14.8985	15.0265	14.6906	14.5668	14.7935	14.7739	14.9625
sp|P23921|RIR1_HUMAN	RRM1	Ribonucleoside-diphosphate reductase large subunit OS=Homo sapiens OX=9606 GN=RRM1 PE=1 SV=1	0.772507	21.4499	0.0219113	0.165396	22.2224	0.273907	21.6153	0.000594689	22.1578	-0.0646664	0.522833	0.542445	0.0202063	21.5043	21.3955	22.2444	22.0862	22.3367	21.6271	21.6035	22.1959	22.1671	22.1103
sp|P24386|RAE1_HUMAN	CHM	Rab proteins geranylgeranyltransferase component A 1 OS=Homo sapiens OX=9606 GN=CHM PE=1 SV=3	0.877662	18.0573	0.00867356	0.130253	18.935	0.356827	18.1876	0.000106144	18.4644	-0.470545	0.00286754	0.276864	0.0423474	18.0057	18.1089	18.9513	18.8962	18.9575	18.2199	18.1552	18.5102	18.4135	18.4697
sp|P24534|EF1B_HUMAN	EEF1B2	Elongation factor 1-beta OS=Homo sapiens OX=9606 GN=EEF1B2 PE=1 SV=3	0.0721445	19.579	0.603215	-0.225293	19.6512	0.501071	19.3538	0.128933	19.4404	-0.210831	0.0697364	0.0866061	0.592017	19.7032	19.4548	19.6113	19.6144	19.7279	19.2375	19.4701	19.5513	19.4068	19.3631
sp|P24666-2|PPAC_HUMAN	ACP1	Isoform 2 of Low molecular weight phosphotyrosine protein phosphatase OS=Homo sapiens OX=9606 GN=ACP1	-0.159684	19.1847	0.336983	0.167666	19.025	0.382854	19.3524	0.267506	19.2442	0.219215	0.297884	-0.108135	0.661725	19.2575	19.1119	19.1809	18.9103	18.9838	19.398	19.3067	18.9847	19.3255	19.4225
sp|P24666|PPAC_HUMAN	ACP1	Low molecular weight phosphotyrosine protein phosphatase OS=Homo sapiens OX=9606 GN=ACP1 PE=1 SV=3	-0.0706786	17.7546	0.692824	0.182997	17.6839	0.491243	17.9376	0.542434	17.8386	0.154691	0.488554	-0.0989848	0.726858	17.8853	17.6239	17.8291	17.6322	17.5904	17.9065	17.9687	17.5561	17.8742	18.0856
sp|P24752|THIL_HUMAN	ACAT1	Acetyl-CoA acetyltransferase, mitochondrial OS=Homo sapiens OX=9606 GN=ACAT1 PE=1 SV=1	0.401292	16.3794	0.153135	-0.225057	16.7807	0.377584	16.1543	0.0156616	16.1554	-0.625271	0.030795	0.00107844	0.995352	16.2664	16.4923	16.6639	17.0119	16.6662	16.1512	16.1575	16.3113	16.1328	16.0221
sp|P24844|MYL9_HUMAN	MYL9	Myosin regulatory light polypeptide 9 OS=Homo sapiens OX=9606 GN=MYL9 PE=1 SV=4	0.36305	14.5741	0.0328622	0.388691	14.9372	0.158511	14.9628	0.0146423	14.4969	-0.440256	0.0420631	-0.465896	0.108151	14.6081	14.5401	14.8773	15.027	14.9072	15.0139	14.9117	14.3605	14.4245	14.7058
sp|P24928|RPB1_HUMAN	POLR2A	DNA-directed RNA polymerase II subunit RPB1 OS=Homo sapiens OX=9606 GN=POLR2A PE=1 SV=2	-0.26872	18.4098	0.13356	0.216998	18.1411	0.454362	18.6268	0.00836774	18.491	0.349864	0.0056434	-0.135855	0.142323	18.2705	18.5492	18.121	18.1711	18.1313	18.5985	18.6552	18.5187	18.5317	18.4225
sp|P24941|CDK2_HUMAN	CDK2	Cyclin-dependent kinase 2 OS=Homo sapiens OX=9606 GN=CDK2 PE=1 SV=2	0.319415	18.6861	0.0806265	0.0557778	19.0055	0.708047	18.7419	0.00543234	19.1038	0.0982962	0.249037	0.361934	0.0246592	18.766	18.6063	19.0204	18.9014	19.0948	18.7434	18.7404	19.0542	19.1158	19.1415
sp|P25205-2|MCM3_HUMAN	MCM3	Isoform 2 of DNA replication licensing factor MCM3 OS=Homo sapiens OX=9606 GN=MCM3	-0.975234	20.6592	0.00419363	-0.177645	19.684	0.146511	20.4816	0.00010289	20.0168	0.33281	0.0132076	-0.464779	0.0393329	20.6805	20.6379	19.6779	19.6808	19.6932	20.4876	20.4755	20.1073	20.0182	19.9249
sp|P25208|NFYB_HUMAN	NFYB	Nuclear transcription factor Y subunit beta OS=Homo sapiens OX=9606 GN=NFYB PE=1 SV=2	-1.09857	17.8646	0.0194662	-0.216638	16.7661	0.40929	17.648	0.000930711	17.1509	0.384819	0.0413511	-0.497113	0.0461569	17.9743	17.755	16.9108	16.6265	16.7609	17.5948	17.7012	17.0703	17.2618	17.1206
sp|P25325-2|THTM_HUMAN	MPST	Isoform 2 of 3-mercaptopyruvate sulfurtransferase OS=Homo sapiens OX=9606 GN=MPST	0.133187	18.4939	0.40529	0.128081	18.6271	0.659029	18.6219	0.56614	18.5558	-0.0712584	0.369488	-0.0661524	0.544758	18.6469	18.3408	18.651	18.5932	18.637	18.5974	18.6464	18.4419	18.6178	18.6077
sp|P25398|RS12_HUMAN	RPS12	40S ribosomal protein S12 OS=Homo sapiens OX=9606 GN=RPS12 PE=1 SV=3	0.084583	18.8345	0.759563	0.129887	18.919	0.765445	18.9643	0.426325	19.0998	0.180739	0.192732	0.135434	0.15144	18.6036	19.0653	19.081	18.9164	18.7597	19.0106	18.918	19.1282	19.0413	19.1299
sp|P25440-2|BRD2_HUMAN	BRD2	Isoform 2 of Bromodomain-containing protein 2 OS=Homo sapiens OX=9606 GN=BRD2	-0.857367	16.6517	0.00240868	-0.230404	15.7943	0.110314	16.4213	7.64383e-05	15.9573	0.163009	0.0395017	-0.463954	0.0301522	16.6582	16.6451	15.7959	15.7944	15.7926	16.4113	16.4313	16.0187	15.975	15.8783
sp|P25490|TYY1_HUMAN	YY1	Transcriptional repressor protein YY1 OS=Homo sapiens OX=9606 GN=YY1 PE=1 SV=2	-0.966618	18.0183	0.00438833	-0.0963308	17.0517	0.256505	17.922	5.07894e-05	17.3879	0.336177	0.00523268	-0.53411	0.0233801	18.0201	18.0165	17.0805	17.0433	17.0312	17.9519	17.8921	17.3676	17.45	17.346
sp|P25685|DNJB1_HUMAN	DNAJB1	DnaJ homolog subfamily B member 1 OS=Homo sapiens OX=9606 GN=DNAJB1 PE=1 SV=4	0.30554	17.7973	0.123676	0.160686	18.1029	0.574938	17.958	0.0592511	18.1382	0.0353247	0.667227	0.180178	0.181137	17.9467	17.648	18.1469	18.0739	18.0879	17.9745	17.9416	18.0293	18.2315	18.1538
sp|P25686|DNJB2_HUMAN	DNAJB2	DnaJ homolog subfamily B member 2 OS=Homo sapiens OX=9606 GN=DNAJB2 PE=1 SV=3	0.359887	14.7465	0.0871118	-0.361396	15.1064	0.254302	14.3851	0.00704239	14.4845	-0.62186	0.0218077	0.0994225	0.617148	14.6379	14.8551	14.9974	15.124	15.1977	14.4066	14.3636	14.2817	14.5238	14.6481
sp|P25705|ATPA_HUMAN	ATP5F1A	ATP synthase subunit alpha, mitochondrial OS=Homo sapiens OX=9606 GN=ATP5F1A PE=1 SV=1	0.615709	19.1709	0.314314	-0.304834	19.7866	0.10647	18.8661	0.0648801	18.8639	-0.922699	0.089144	-0.00215604	0.986414	19.1739	19.1679	19.32	20.4282	19.6117	18.8527	18.8795	18.9491	18.7383	18.9043
sp|P25786-2|PSA1_HUMAN	PSMA1	Isoform Long of Proteasome subunit alpha type-1 OS=Homo sapiens OX=9606 GN=PSMA1	0.662598	20.9156	0.0307695	-0.141895	21.5782	0.598298	20.7737	0.000807134	21.4187	-0.159488	0.0408175	0.645005	0.0199994	21.0521	20.7791	21.5673	21.5204	21.6468	20.7356	20.8119	21.4471	21.3838	21.4253
sp|P25787|PSA2_HUMAN	PSMA2	Proteasome subunit alpha type-2 OS=Homo sapiens OX=9606 GN=PSMA2 PE=1 SV=2	0.800149	18.2499	0.0370657	-0.0282657	19.0501	0.913664	18.2217	0.00528959	18.9626	-0.0875247	0.656196	0.74089	0.0618109	18.3825	18.1174	19.1663	18.8729	19.111	18.2273	18.216	18.7251	19.0436	19.119
sp|P25788|PSA3_HUMAN	PSMA3	Proteasome subunit alpha type-3 OS=Homo sapiens OX=9606 GN=PSMA3 PE=1 SV=2	0.752124	17.9895	0.0195053	-0.126242	18.7416	0.582751	17.8633	0.000312917	18.4981	-0.243573	0.00471378	0.634793	0.013892	18.1103	17.8687	18.7683	18.7153	18.7414	17.86	17.8665	18.4613	18.5114	18.5215
sp|P25789|PSA4_HUMAN	PSMA4	Proteasome subunit alpha type-4 OS=Homo sapiens OX=9606 GN=PSMA4 PE=1 SV=1	0.432043	18.284	0.0320825	0.00602866	18.716	0.972049	18.29	0.0020813	18.683	-0.0330651	0.62046	0.392949	0.0368969	18.3692	18.1988	18.7477	18.6534	18.747	18.2727	18.3073	18.6124	18.6826	18.7539
sp|P26006-1|ITA3_HUMAN	ITGA3	Isoform 2 of Integrin alpha-3 OS=Homo sapiens OX=9606 GN=ITGA3	-0.302897	18.8321	0.0146576	0.608596	18.5292	0.146716	19.4407	0.000311785	19.2112	0.681963	0.00363185	-0.22953	0.158568	18.7973	18.8669	18.536	18.5446	18.5071	19.5098	19.3716	19.1065	19.2258	19.3011
sp|P26038|MOES_HUMAN	MSN	Moesin OS=Homo sapiens OX=9606 GN=MSN PE=1 SV=3	0.238687	18.9275	0.107394	0.383493	19.1662	0.225469	19.311	0.00354966	19.4268	0.26063	0.0159885	0.115824	0.158302	19.0263	18.8288	19.11	19.1835	19.2051	19.3042	19.3178	19.3845	19.4004	19.4956
sp|P26196|DDX6_HUMAN	DDX6	Probable ATP-dependent RNA helicase DDX6 OS=Homo sapiens OX=9606 GN=DDX6 PE=1 SV=2	0.0619283	19.7606	0.588025	0.220544	19.8225	0.153348	19.9811	0.0237393	20.2062	0.383712	0.0562099	0.225096	0.250946	19.7909	19.7303	19.8211	19.7112	19.9353	19.9737	19.9886	20.0336	20.2297	20.3554
sp|P26358-2|DNMT1_HUMAN	DNMT1	Isoform 2 of DNA (cytosine-5)-methyltransferase 1 OS=Homo sapiens OX=9606 GN=DNMT1	-0.842313	17.6727	0.00669461	-0.288391	16.8304	0.175931	17.3843	0.000142605	16.9068	0.0764453	0.224509	-0.477477	0.0358833	17.6855	17.6598	16.8099	16.8093	16.8719	17.3328	17.4358	16.9524	16.941	16.827
sp|P26368|U2AF2_HUMAN	U2AF2	Splicing factor U2AF 65 kDa subunit OS=Homo sapiens OX=9606 GN=U2AF2 PE=1 SV=4	-0.779619	19.1551	0.0123473	-0.0357995	18.3755	0.809035	19.1193	0.000265424	18.6913	0.315777	0.0095216	-0.428042	0.0290873	19.2232	19.0871	18.3114	18.4001	18.4151	19.0781	19.1605	18.6538	18.7484	18.6718
sp|P26373|RL13_HUMAN	RPL13	60S ribosomal protein L13 OS=Homo sapiens OX=9606 GN=RPL13 PE=1 SV=4	0.162814	18.0339	0.651495	-0.35488	18.1967	0.219405	17.679	0.0592002	17.5289	-0.667786	0.0761785	-0.150092	0.402895	18.0661	18.0016	17.9981	18.6203	17.9717	17.5971	17.7609	17.4121	17.4917	17.6829
sp|P26374|RAE2_HUMAN	CHML	Rab proteins geranylgeranyltransferase component A 2 OS=Homo sapiens OX=9606 GN=CHML PE=1 SV=2	1.10453	15.6997	0.0140949	0.322761	16.8043	0.36113	16.0225	0.000459144	16.364	-0.440246	0.00328839	0.341519	0.0529733	15.8277	15.5718	16.8084	16.7434	16.8609	15.9377	16.1072	16.3814	16.3588	16.3518
sp|P26447|S10A4_HUMAN	S100A4	Protein S100-A4 OS=Homo sapiens OX=9606 GN=S100A4 PE=1 SV=1	0.496227	21.6581	0.043041	-0.376022	22.1544	0.173363	21.2821	0.0129292	21.7285	-0.425912	0.101666	0.446337	0.185858	21.7244	21.5919	22.1971	22.0173	22.2487	21.2943	21.2699	21.4437	21.788	21.9537
sp|P26583|HMGB2_HUMAN	HMGB2	High mobility group protein B2 OS=Homo sapiens OX=9606 GN=HMGB2 PE=1 SV=2	-0.85763	18.8243	0.0709395	-0.0864668	17.9667	0.887051	18.7378	0.0211385	18.3341	0.367463	0.0664788	-0.403701	0.140794	19.134	18.5147	18.0087	17.9016	17.9898	18.7294	18.7463	18.1694	18.5487	18.2844
sp|P26599-3|PTBP1_HUMAN	PTBP1	Isoform 3 of Polypyrimidine tract-binding protein 1 OS=Homo sapiens OX=9606 GN=PTBP1	-0.20144	19.5374	0.0547205	0.0898441	19.336	0.625534	19.6273	0.0121134	19.6118	0.275836	0.0084786	-0.0154477	0.885618	19.4909	19.5839	19.3062	19.3149	19.3868	19.7128	19.5417	19.6388	19.6358	19.561
sp|P26639-2|SYTC_HUMAN	TARS1	Isoform 2 of Threonine--tRNA ligase 1, cytoplasmic OS=Homo sapiens OX=9606 GN=TARS1	0.497296	22.0974	0.0415037	0.137034	22.5947	0.573106	22.2344	0.00252412	22.7183	0.123573	0.141605	0.483835	0.0350771	22.2248	21.97	22.6349	22.5424	22.6068	22.2297	22.2392	22.621	22.7522	22.7816
sp|P26640|SYVC_HUMAN	VARS	Valine--tRNA ligase OS=Homo sapiens OX=9606 GN=VARS PE=1 SV=4	0.310945	19.8458	0.0448659	-0.170856	20.1568	0.136353	19.675	0.000940553	20.152	-0.0047385	0.950608	0.477062	0.0215577	19.8376	19.8541	20.1588	20.0676	20.244	19.6585	19.6915	20.2016	20.1396	20.1149
sp|P26641-2|EF1G_HUMAN	EEF1G	Isoform 2 of Elongation factor 1-gamma OS=Homo sapiens OX=9606 GN=EEF1G	0.0465388	20.7591	0.292659	-0.0261096	20.8057	0.614775	20.733	0.241832	20.74	-0.0656342	0.194572	0.00701419	0.905976	20.7722	20.7461	20.7606	20.8289	20.8275	20.7572	20.7088	20.7949	20.7144	20.7108
sp|P27105|STOM_HUMAN	STOM	Erythrocyte band 7 integral membrane protein OS=Homo sapiens OX=9606 GN=STOM PE=1 SV=3	-0.0901586	17.9324	0.767886	-0.139393	17.8422	0.520647	17.793	0.372566	17.5998	-0.242408	0.336296	-0.193173	0.272469	17.8418	18.0229	17.5704	18.1592	17.797	17.8575	17.7285	17.7525	17.5412	17.5057
sp|P27144|KAD4_HUMAN	AK4	Adenylate kinase 4, mitochondrial OS=Homo sapiens OX=9606 GN=AK4 PE=1 SV=1	0.8468	14.3501	0.0612719	0.122178	15.1969	0.60881	14.4722	0.0089052	14.8907	-0.306198	0.166674	0.418424	0.0272267	14.4763	14.2238	14.9804	15.4812	15.129	14.4752	14.4693	14.9584	14.8541	14.8596
sp|P27348|1433T_HUMAN	YWHAQ	14-3-3 protein theta OS=Homo sapiens OX=9606 GN=YWHAQ PE=1 SV=1	0.529418	18.7885	0.0382242	0.164458	19.3179	0.43051	18.9529	0.00164068	19.4353	0.117425	0.19926	0.482384	0.0241282	18.8812	18.6957	19.413	19.2103	19.3305	18.9169	18.989	19.4471	19.4735	19.3854
sp|P27361|MK03_HUMAN	MAPK3	Mitogen-activated protein kinase 3 OS=Homo sapiens OX=9606 GN=MAPK3 PE=1 SV=4	0.431837	16.5088	0.0249111	-0.10324	16.9407	0.51267	16.4056	0.00172928	16.8617	-0.0790022	0.322973	0.456075	0.0439981	16.4798	16.5378	16.9691	16.8509	17.0019	16.3302	16.4809	16.7871	16.8883	16.9095
sp|P27448-7|MARK3_HUMAN	MARK3	Isoform 6 of MAP/microtubule affinity-regulating kinase 3 OS=Homo sapiens OX=9606 GN=MARK3	-0.0748769	14.6642	0.626475	0.0406584	14.5894	0.89895	14.7049	0.550198	14.7305	0.141173	0.158081	0.0256382	0.854527	14.5112	14.8173	14.6088	14.6101	14.5491	14.7648	14.645	14.8576	14.6926	14.6414
sp|P27635|RL10_HUMAN	RPL10	60S ribosomal protein L10 OS=Homo sapiens OX=9606 GN=RPL10 PE=1 SV=4	0.296994	18.2072	0.321977	0.0523217	18.5042	0.927866	18.2596	0.40577	18.3628	-0.141398	0.266321	0.103274	0.564021	17.9539	18.4606	18.581	18.5709	18.3608	18.1275	18.3916	18.4099	18.4335	18.2451
sp|P27694|RFA1_HUMAN	RPA1	Replication protein A 70 kDa DNA-binding subunit OS=Homo sapiens OX=9606 GN=RPA1 PE=1 SV=2	-0.540793	19.5108	0.010595	-0.0944277	18.97	0.250224	19.4164	9.8291e-05	19.1126	0.142596	0.0175528	-0.303769	0.013892	19.5377	19.4839	18.999	18.9212	18.9899	19.4081	19.4247	19.1005	19.1255	19.1118
sp|P27695|APEX1_HUMAN	APEX1	DNA-(apurinic or apyrimidinic site) lyase OS=Homo sapiens OX=9606 GN=APEX1 PE=1 SV=2	-0.32039	19.022	0.0451042	-0.134466	18.7016	0.202753	18.8875	0.0075157	18.8692	0.167649	0.0632731	-0.0182757	0.529908	19.0522	18.9918	18.7424	18.7601	18.6023	18.888	18.887	18.9001	18.8572	18.8504
sp|P27701|CD82_HUMAN	CD82	CD82 antigen OS=Homo sapiens OX=9606 GN=CD82 PE=1 SV=1	-0.656273	16.0395	0.0213161	-0.420342	15.3832	0.174785	15.6191	0.00343802	15.5283	0.145105	0.211852	-0.0908254	0.464349	15.9636	16.1153	15.3123	15.3579	15.4794	15.6263	15.6119	15.4104	15.5367	15.6378
sp|P27707|DCK_HUMAN	DCK	Deoxycytidine kinase OS=Homo sapiens OX=9606 GN=DCK PE=1 SV=1	0.252488	17.4071	0.118258	-0.00452184	17.6595	0.981059	17.4025	0.0154004	17.7235	0.0639559	0.430764	0.320966	0.0440459	17.4966	17.3175	17.6661	17.5707	17.7418	17.4334	17.3717	17.6522	17.7741	17.7442
sp|P27708|PYR1_HUMAN	CAD	CAD protein OS=Homo sapiens OX=9606 GN=CAD PE=1 SV=3	0.268876	19.4291	0.0232941	-0.124175	19.6979	0.148635	19.3049	0.000586856	19.5218	-0.176184	0.0224753	0.216867	0.0349031	19.413	19.4451	19.7349	19.7143	19.6446	19.3042	19.3056	19.5633	19.5141	19.4879
sp|P27797|CALR_HUMAN	CALR	Calreticulin OS=Homo sapiens OX=9606 GN=CALR PE=1 SV=1	0.69829	18.6444	0.16812	-0.488043	19.3427	0.238958	18.1563	0.00844242	18.2366	-1.10604	0.0254747	0.0802955	0.227366	18.508	18.7808	19.1416	19.8041	19.0823	18.1355	18.1772	18.1843	18.2423	18.2833
sp|P27816-5|MAP4_HUMAN	MAP4	Isoform 5 of Microtubule-associated protein 4 OS=Homo sapiens OX=9606 GN=MAP4	0.389465	13.7805	0.0221276	0.352471	14.1699	0.163447	14.1329	0.000630054	14.3535	0.18359	0.0265575	0.220585	0.0542425	13.7271	13.8339	14.1312	14.1592	14.2194	14.1089	14.1569	14.3487	14.4072	14.3047
sp|P27816|MAP4_HUMAN	MAP4	Microtubule-associated protein 4 OS=Homo sapiens OX=9606 GN=MAP4 PE=1 SV=3	0.122211	19.851	0.289019	0.234165	19.9732	0.16421	20.0852	0.00378438	20.2889	0.315719	0.0228447	0.203766	0.0461569	19.8637	19.8383	20.0877	19.8777	19.9543	20.1222	20.0481	20.3207	20.2717	20.2744
sp|P27824-2|CALX_HUMAN	CANX	Isoform 2 of Calnexin OS=Homo sapiens OX=9606 GN=CANX	0.35644	20.5707	0.0981436	-0.503337	20.9271	0.191183	20.0674	0.000833934	20.0602	-0.866912	0.00505051	-0.00713517	0.948789	20.4917	20.6497	20.8457	21.0838	20.8519	20.1342	20.0005	20.1173	19.9787	20.0847
sp|P27986-4|P85A_HUMAN	PIK3R1	Isoform 4 of Phosphatidylinositol 3-kinase regulatory subunit alpha OS=Homo sapiens OX=9606 GN=PIK3R1	0.34513	13.7826	0.0719797	0.23131	14.1277	0.356827	14.0139	0.0210266	14.2018	0.074113	0.432876	0.187933	0.173488	13.8906	13.6746	14.1322	14.0574	14.1935	14.0207	14.007	14.1033	14.1909	14.3112
sp|P28062|PSB8_HUMAN	PSMB8	Proteasome subunit beta type-8 OS=Homo sapiens OX=9606 GN=PSMB8 PE=1 SV=3	-0.21978	13.7961	0.380692	-0.234793	13.5763	0.367032	13.5613	0.0262469	13.1174	-0.458902	0.0736703	-0.443889	0.0872992	13.8482	13.744	13.7519	13.3072	13.67	13.6623	13.4603	13.0206	13.0789	13.2528
sp|P28066|PSA5_HUMAN	PSMA5	Proteasome subunit alpha type-5 OS=Homo sapiens OX=9606 GN=PSMA5 PE=1 SV=3	0.401843	18.6904	0.0879655	0.0635255	19.0922	0.841695	18.7539	0.0164702	19.072	-0.0202616	0.698297	0.318056	0.0447821	18.8566	18.5242	19.0857	19.1049	19.0861	18.7369	18.7709	19.0012	19.0764	19.1382
sp|P28070|PSB4_HUMAN	PSMB4	Proteasome subunit beta type-4 OS=Homo sapiens OX=9606 GN=PSMB4 PE=1 SV=4	0.614213	16.0542	0.0419623	-0.0503272	16.6684	0.390726	16.0038	0.00258322	16.2968	-0.371611	0.0429098	0.292929	0.023255	16.0302	16.0782	16.5297	16.854	16.6214	15.9924	16.0153	16.2897	16.2691	16.3314
sp|P28072|PSB6_HUMAN	PSMB6	Proteasome subunit beta type-6 OS=Homo sapiens OX=9606 GN=PSMB6 PE=1 SV=4	0.628998	17.805	0.0210892	-0.0596485	18.434	0.547142	17.7454	0.00116024	18.0452	-0.388841	0.0231926	0.299806	0.0752098	17.8541	17.756	18.3768	18.5464	18.3789	17.7602	17.7306	18.0888	17.9362	18.1106
sp|P28074|PSB5_HUMAN	PSMB5	Proteasome subunit beta type-5 OS=Homo sapiens OX=9606 GN=PSMB5 PE=1 SV=3	0.563116	17.5651	0.0458112	-0.0788997	18.1282	0.761103	17.4862	0.00254069	17.9199	-0.208284	0.0386683	0.433732	0.0202063	17.7037	17.4265	18.0429	18.2125	18.1291	17.5063	17.466	17.8818	17.9401	17.9377
sp|P28288|ABCD3_HUMAN	ABCD3	ATP-binding cassette sub-family D member 3 OS=Homo sapiens OX=9606 GN=ABCD3 PE=1 SV=1	0.175787	20.007	0.0937177	-0.291768	20.1828	0.222529	19.7153	0.000346852	19.5395	-0.643298	0.00201297	-0.175743	0.0897131	19.942	20.0721	20.1567	20.1649	20.2268	19.7506	19.6799	19.5716	19.5686	19.4784
sp|P28289|TMOD1_HUMAN	TMOD1	Tropomodulin-1 OS=Homo sapiens OX=9606 GN=TMOD1 PE=1 SV=1	0.0358565	20.0268	0.607726	0.260193	20.0626	0.198777	20.287	0.0220282	20.1639	0.101299	0.159643	-0.123037	0.194796	19.9697	20.0838	20.1107	20.0443	20.0329	20.288	20.286	20.1121	20.1306	20.249
sp|P28290|ITPI2_HUMAN	ITPRID2	Protein ITPRID2 OS=Homo sapiens OX=9606 GN=ITPRID2 PE=1 SV=3	-0.259906	19.814	0.203381	-0.295619	19.5541	0.400899	19.5184	0.0667791	19.4691	-0.085037	0.22911	-0.0493243	0.379304	19.6522	19.9759	19.5821	19.6083	19.4719	19.5193	19.5175	19.524	19.4261	19.4572
sp|P28331-2|NDUS1_HUMAN	NDUFS1	Isoform 2 of NADH-ubiquinone oxidoreductase 75 kDa subunit, mitochondrial OS=Homo sapiens OX=9606 GN=NDUFS1	-0.109291	14.6274	0.431611	-0.285991	14.5181	0.309958	14.3414	0.0038627	13.9466	-0.571461	0.0132076	-0.394761	0.0832876	14.5643	14.6904	14.5096	14.6433	14.4014	14.4334	14.2494	14.0459	13.9476	13.8464
sp|P28340|DPOD1_HUMAN	POLD1	DNA polymerase delta catalytic subunit OS=Homo sapiens OX=9606 GN=POLD1 PE=1 SV=2	-0.27043	19.0346	0.117608	-0.000100773	18.7642	0.999607	19.0345	0.0431457	19.0279	0.263765	0.0316834	-0.00656402	0.948789	18.9237	19.1455	18.8234	18.684	18.7852	19.0821	18.9869	19.0994	19.0387	18.9457
sp|P28347|TEAD1_HUMAN	TEAD1	Transcriptional enhancer factor TEF-1 OS=Homo sapiens OX=9606 GN=TEAD1 PE=1 SV=2	-0.796469	16.6406	0.00921529	-0.118984	15.8441	0.399864	16.5216	0.000178536	16.2326	0.388527	0.00467943	-0.288959	0.0476489	16.6549	16.6262	15.793	15.8258	15.9135	16.5849	16.4583	16.223	16.2584	16.2165
sp|P28370|SMCA1_HUMAN	SMARCA1	Probable global transcription activator SNF2L1 OS=Homo sapiens OX=9606 GN=SMARCA1 PE=1 SV=2	-0.805004	18.3813	0.00732696	0.0283364	17.5763	0.604601	18.4097	7.16952e-05	17.893	0.316709	0.00695233	-0.516632	0.0232085	18.3535	18.4092	17.5424	17.6037	17.5829	18.4174	18.4019	17.9589	17.8663	17.8538
sp|P28482|MK01_HUMAN	MAPK1	Mitogen-activated protein kinase 1 OS=Homo sapiens OX=9606 GN=MAPK1 PE=1 SV=3	0.37159	18.0988	0.0541356	0.000323755	18.4704	0.998935	18.0991	0.00790501	18.4229	-0.0474552	0.569015	0.323811	0.0564497	18.1896	18.008	18.5117	18.3838	18.5157	18.0713	18.1269	18.3383	18.5004	18.4301
sp|P28562|DUS1_HUMAN	DUSP1	Dual specificity protein phosphatase 1 OS=Homo sapiens OX=9606 GN=DUSP1 PE=1 SV=3	-1.14629	14.392	0.0103808	0.0326551	13.2457	0.598739	14.4246	0.00054691	13.2537	0.00802392	0.966657	-1.17092	0.0379811	14.4166	14.3674	13.134	13.2732	13.3299	14.4031	14.4461	13.0036	13.4219	13.3355
sp|P28676|GRAN_HUMAN	GCA	Grancalcin OS=Homo sapiens OX=9606 GN=GCA PE=1 SV=2	0.642241	12.2832	0.0529774	0.102164	12.9255	0.776714	12.3854	0.00935859	12.7508	-0.174653	0.107027	0.365424	0.0669721	12.4768	12.0897	12.8778	12.913	12.9856	12.3697	12.4011	12.6364	12.7669	12.8492
sp|P28702-3|RXRB_HUMAN	RXRB	Isoform 2 of Retinoic acid receptor RXR-beta OS=Homo sapiens OX=9606 GN=RXRB	-0.386503	17.7817	0.0301211	0.0606877	17.3952	0.470195	17.8424	0.014897	17.6895	0.294285	0.0726117	-0.152905	0.369084	17.8183	17.7452	17.3716	17.4827	17.3314	17.8222	17.8627	17.8471	17.6726	17.5487
sp|P28715|ERCC5_HUMAN	ERCC5	DNA repair protein complementing XP-G cells OS=Homo sapiens OX=9606 GN=ERCC5 PE=1 SV=3	-0.471749	17.7625	0.0309557	-0.183257	17.2908	0.345404	17.5793	0.042858	17.3892	0.0984178	0.543989	-0.190074	0.401182	17.6813	17.8438	17.2094	17.3265	17.3365	17.5679	17.5907	17.5913	17.3915	17.1848
sp|P28827-2|PTPRM_HUMAN	PTPRM	Isoform 2 of Receptor-type tyrosine-protein phosphatase mu OS=Homo sapiens OX=9606 GN=PTPRM	-0.238739	13.757	0.482667	0.157568	13.5183	0.638091	13.9146	0.28125	13.8571	0.338776	0.215082	-0.0575314	0.755328	13.6781	13.836	13.7878	13.6166	13.1505	14.0744	13.7548	13.7801	13.9132	13.8778
sp|P28838|AMPL_HUMAN	LAP3	Cytosol aminopeptidase OS=Homo sapiens OX=9606 GN=LAP3 PE=1 SV=3	0.402639	18.4755	0.0113891	-0.0638223	18.8781	0.625355	18.4116	0.00101283	18.7271	-0.150995	0.0384541	0.315466	0.0586071	18.501	18.4499	18.8888	18.842	18.9035	18.3475	18.4758	18.7615	18.759	18.6608
sp|P29034|S10A2_HUMAN	S100A2	Protein S100-A2 OS=Homo sapiens OX=9606 GN=S100A2 PE=1 SV=3	0.329849	17.7777	0.0357592	-0.585018	18.1076	0.119038	17.1927	0.000162463	17.6367	-0.470904	0.00483877	0.443963	0.02138	17.7437	17.8118	18.0324	18.1075	18.1829	17.1633	17.2221	17.6439	17.6649	17.6013
sp|P29083|T2EA_HUMAN	GTF2E1	General transcription factor IIE subunit 1 OS=Homo sapiens OX=9606 GN=GTF2E1 PE=1 SV=2	-0.681787	15.9135	0.0412086	-0.0620209	15.2317	0.49806	15.8515	0.0038494	15.5253	0.293551	0.0923174	-0.326215	0.0364942	15.8933	15.9337	15.0273	15.2823	15.3855	15.8933	15.8097	15.5396	15.4771	15.5591
sp|P29084|T2EB_HUMAN	GTF2E2	Transcription initiation factor IIE subunit beta OS=Homo sapiens OX=9606 GN=GTF2E2 PE=1 SV=1	-0.974106	18.9183	0.0139798	-0.180625	17.9442	0.41084	18.7377	0.000263601	18.2302	0.285987	0.0143427	-0.507493	0.0208833	19.019	18.8176	17.9536	18.0075	17.8714	18.7558	18.7195	18.2007	18.2807	18.2092
sp|P29144|TPP2_HUMAN	TPP2	Tripeptidyl-peptidase 2 OS=Homo sapiens OX=9606 GN=TPP2 PE=1 SV=4	0.295717	19.5657	0.00862256	-0.171527	19.8614	0.230311	19.3942	0.00027439	19.7411	-0.120363	0.0180224	0.346881	0.0316322	19.5559	19.5755	19.8804	19.8593	19.8447	19.4393	19.349	19.7715	19.7463	19.7054
sp|P29218-3|IMPA1_HUMAN	IMPA1	Isoform 3 of Inositol monophosphatase 1 OS=Homo sapiens OX=9606 GN=IMPA1	0.431088	15.4804	0.203484	0.098008	15.9115	0.768651	15.5784	0.238665	15.7035	-0.207987	0.390191	0.125093	0.581012	15.6582	15.3026	16.0696	15.6422	16.0228	15.6023	15.5546	15.4916	15.7048	15.9142
sp|P29279|CCN2_HUMAN	CCN2	CCN family member 2 OS=Homo sapiens OX=9606 GN=CCN2 PE=1 SV=2	1.01671	17.9904	0.0318348	-0.0515625	19.0071	0.935848	17.9389	0.0156537	18.3957	-0.611472	0.0500015	0.456799	0.286376	17.7651	18.2157	19.0899	18.9662	18.9653	17.7195	18.1582	18.2881	18.7245	18.1744
sp|P29317|EPHA2_HUMAN	EPHA2	Ephrin type-A receptor 2 OS=Homo sapiens OX=9606 GN=EPHA2 PE=1 SV=2	-0.272219	15.3704	0.169605	1.34688	15.0982	0.152235	16.7172	0.000186298	16.3921	1.29391	0.00121562	-0.325187	0.0952019	15.2068	15.5339	15.1091	15.1188	15.0665	16.8114	16.6231	16.4404	16.3023	16.4335
sp|P29323|EPHB2_HUMAN	EPHB2	Ephrin type-B receptor 2 OS=Homo sapiens OX=9606 GN=EPHB2 PE=1 SV=5	0.00137972	14.4214	0.987306	1.45231	14.4227	0.105861	15.8737	5.43761e-05	15.8891	1.46636	0.00161243	0.0154326	0.890802	14.4173	14.4254	14.3429	14.4101	14.5153	15.921	15.8263	15.9296	15.7873	15.9504
sp|P29353-6|SHC1_HUMAN	SHC1	Isoform 6 of SHC-transforming protein 1 OS=Homo sapiens OX=9606 GN=SHC1	0.0943467	15.4236	0.472031	0.0701545	15.5179	0.755344	15.4937	0.366233	15.5742	0.0562934	0.348565	0.0804856	0.278062	15.5446	15.3026	15.5714	15.4775	15.5049	15.4787	15.5087	15.5062	15.593	15.6235
sp|P29372|3MG_HUMAN	MPG	DNA-3-methyladenine glycosylase OS=Homo sapiens OX=9606 GN=MPG PE=1 SV=3	-0.225704	17.2045	0.116221	-0.13132	16.9788	0.474368	17.0732	0.109742	17.0526	0.0738148	0.33267	-0.0205688	0.806232	17.2951	17.114	17.0375	16.9841	16.9149	17.0878	17.0586	17.0919	17.1018	16.9642
sp|P29375|KDM5A_HUMAN	KDM5A	Lysine-specific demethylase 5A OS=Homo sapiens OX=9606 GN=KDM5A PE=1 SV=3	-0.636082	12.8511	0.131526	-0.0300805	12.215	0.947308	12.821	0.0574677	12.5717	0.35671	0.146213	-0.249291	0.188638	12.6666	13.0356	12.5032	12.1917	11.95	12.9488	12.6932	12.6395	12.5811	12.4945
sp|P29401-2|TKT_HUMAN	TKT	Isoform 2 of Transketolase OS=Homo sapiens OX=9606 GN=TKT	-0.650256	22.3866	0.0454441	-0.434008	21.7364	0.296965	21.9526	0.00845674	21.837	0.100606	0.30607	-0.115642	0.244335	22.5443	22.2289	21.6571	21.7031	21.8488	21.9238	21.9814	21.8993	21.8599	21.7517
sp|P29558|RBMS1_HUMAN	RBMS1	RNA-binding motif, single-stranded-interacting protein 1 OS=Homo sapiens OX=9606 GN=RBMS1 PE=1 SV=3	-0.230482	18.7108	0.244146	-0.00313729	18.4804	0.985087	18.7077	0.0179757	18.9879	0.507574	0.0262168	0.280229	0.0902715	18.75	18.6717	18.6555	18.3083	18.4773	18.7797	18.6357	18.938	18.9552	19.0706
sp|P29590|PML_HUMAN	PML	Protein PML OS=Homo sapiens OX=9606 GN=PML PE=1 SV=3	-0.31612	16.3891	0.122353	-0.00787885	16.073	0.971694	16.3812	0.0690013	16.2897	0.216748	0.122965	-0.0914931	0.454977	16.2792	16.499	15.9551	16.1839	16.08	16.367	16.3955	16.4067	16.2775	16.185
sp|P29692-2|EF1D_HUMAN	EEF1D	Isoform 2 of Elongation factor 1-delta OS=Homo sapiens OX=9606 GN=EEF1D	0.150645	20.9528	0.401537	-0.375586	21.1034	0.332431	20.5772	0.0180078	20.8241	-0.279286	0.031163	0.246944	0.0883861	21.1135	20.792	21.0489	21.0813	21.1799	20.5666	20.5877	20.8867	20.8617	20.7239
sp|P29728|OAS2_HUMAN	OAS2	2'-5'-oligoadenylate synthase 2 OS=Homo sapiens OX=9606 GN=OAS2 PE=1 SV=3	-0.37641	15.718	0.0392564	-0.174885	15.3416	0.128002	15.5431	0.013801	15.5419	0.200348	0.0910191	-0.00117691	0.990317	15.7041	15.7319	15.3833	15.2287	15.4127	15.5498	15.5364	15.5727	15.604	15.4491
sp|P29966|MARCS_HUMAN	MARCKS	Myristoylated alanine-rich C-kinase substrate OS=Homo sapiens OX=9606 GN=MARCKS PE=1 SV=4	0.134481	21.3745	0.0292437	0.67515	21.509	0.110314	22.0497	7.70975e-05	22.3338	0.82481	0.00184938	0.284141	0.063173	21.3918	21.3573	21.516	21.5286	21.4824	22.0799	22.0194	22.4139	22.2642	22.3235
sp|P29992|GNA11_HUMAN	GNA11	Guanine nucleotide-binding protein subunit alpha-11 OS=Homo sapiens OX=9606 GN=GNA11 PE=1 SV=2	-0.334774	18.0751	0.0808726	0.488534	17.7403	0.227041	18.5636	0.000494883	18.4984	0.758096	0.00179704	-0.0652114	0.329445	18.1979	17.9522	17.7049	17.7194	17.7965	18.5304	18.5968	18.4923	18.4539	18.549
sp|P30040|ERP29_HUMAN	ERP29	Endoplasmic reticulum resident protein 29 OS=Homo sapiens OX=9606 GN=ERP29 PE=1 SV=4	1.14075	16.1966	0.0177318	-0.888761	17.3374	0.105861	15.3079	0.000182823	15.8886	-1.44874	0.00403669	0.580765	0.0545562	16.2329	16.1603	17.1472	17.4746	17.3903	15.3087	15.307	15.7183	15.9458	16.0017
sp|P30041|PRDX6_HUMAN	PRDX6	Peroxiredoxin-6 OS=Homo sapiens OX=9606 GN=PRDX6 PE=1 SV=3	0.697921	22.2536	0.0471985	-0.0833487	22.9515	0.799461	22.1703	0.00363703	22.9221	-0.029443	0.830623	0.751827	0.0387876	22.408	22.0992	22.9561	22.815	23.0835	22.0861	22.2544	22.9936	22.9874	22.7853
sp|P30044|PRDX5_HUMAN	PRDX5	Peroxiredoxin-5, mitochondrial OS=Homo sapiens OX=9606 GN=PRDX5 PE=1 SV=4	0.951823	19.8955	0.0147828	0.00741489	20.8474	0.977575	19.9029	0.000577409	20.6569	-0.19046	0.105965	0.753948	0.0358833	20.0119	19.7792	20.8155	20.8217	20.9049	19.8399	19.966	20.7913	20.5568	20.6226
sp|P30046|DOPD_HUMAN	DDT	D-dopachrome decarboxylase OS=Homo sapiens OX=9606 GN=DDT PE=1 SV=3	0.235738	14.2768	0.0266613	-0.116896	14.5125	0.599284	14.1599	0.0320144	14.049	-0.463469	0.0339227	-0.110835	0.631032	14.2898	14.2637	14.4589	14.5329	14.5457	14.0435	14.2763	14.2311	13.8604	14.0556
sp|P30048|PRDX3_HUMAN	PRDX3	Thioredoxin-dependent peroxide reductase, mitochondrial OS=Homo sapiens OX=9606 GN=PRDX3 PE=1 SV=3	0.152623	16.563	0.589095	-0.336673	16.7156	0.230175	16.2263	0.0660726	16.2046	-0.511033	0.0878652	-0.0217377	0.908757	16.5428	16.5831	16.4579	17.0238	16.6652	16.1383	16.3143	16.373	16.1385	16.1021
sp|P30050|RL12_HUMAN	RPL12	60S ribosomal protein L12 OS=Homo sapiens OX=9606 GN=RPL12 PE=1 SV=1	0.184995	18.2269	0.217998	-0.0766113	18.4119	0.746373	18.1502	0.0360643	18.4025	-0.0093237	0.80391	0.252283	0.027387	18.353	18.1007	18.4189	18.4467	18.37	18.1308	18.1697	18.3789	18.3916	18.437
sp|P30084|ECHM_HUMAN	ECHS1	Enoyl-CoA hydratase, mitochondrial OS=Homo sapiens OX=9606 GN=ECHS1 PE=1 SV=4	0.204572	16.4794	0.210518	-0.000424394	16.6839	0.998935	16.4789	0.0386832	16.3473	-0.336594	0.0362042	-0.131597	0.220751	16.4172	16.5415	16.6548	16.8247	16.5723	16.5389	16.419	16.3703	16.2765	16.3952
sp|P30085-3|KCY_HUMAN	CMPK1	Isoform 3 of UMP-CMP kinase OS=Homo sapiens OX=9606 GN=CMPK1	0.699031	17.646	0.0249111	-0.105929	18.345	0.741143	17.5401	0.00182401	18.0242	-0.320776	0.00922903	0.484184	0.0574343	17.776	17.516	18.2968	18.377	18.3612	17.4255	17.6546	17.9561	18.0378	18.0788
sp|P30086|PEBP1_HUMAN	PEBP1	Phosphatidylethanolamine-binding protein 1 OS=Homo sapiens OX=9606 GN=PEBP1 PE=1 SV=3	0.609506	19.9656	0.0636139	-0.00888108	20.5752	0.981586	19.9568	0.00763616	20.3241	-0.2511	0.0319996	0.367288	0.0294092	20.1575	19.7738	20.5281	20.5222	20.6751	19.9777	19.9358	20.2681	20.3331	20.371
sp|P30101|PDIA3_HUMAN	PDIA3	Protein disulfide-isomerase A3 OS=Homo sapiens OX=9606 GN=PDIA3 PE=1 SV=4	0.562633	19.7622	0.0661093	-0.498311	20.3249	0.146716	19.2639	0.0010168	19.3624	-0.962424	0.0082681	0.09852	0.387901	19.7098	19.8146	20.1931	20.5445	20.237	19.229	19.2988	19.4731	19.3147	19.2995
sp|P30153|2AAA_HUMAN	PPP2R1A	Serine/threonine-protein phosphatase 2A 65 kDa regulatory subunit A alpha isoform OS=Homo sapiens OX=9606 GN=PPP2R1A PE=1 SV=4	0.362487	21.0802	0.0500002	0.0163154	21.4427	0.896012	21.0966	0.00490072	21.4063	-0.0364603	0.654025	0.309711	0.0388482	21.128	21.0325	21.4466	21.3418	21.5398	21.1386	21.0545	21.375	21.3887	21.4551
sp|P30154-2|2AAB_HUMAN	PPP2R1B	Isoform 2 of Serine/threonine-protein phosphatase 2A 65 kDa regulatory subunit A beta isoform OS=Homo sapiens OX=9606 GN=PPP2R1B	0.465086	19.8286	0.0206219	0.0824393	20.2937	0.308313	19.911	0.00526948	20.159	-0.134639	0.226239	0.248008	0.137278	19.8477	19.8095	20.3389	20.2049	20.3372	19.9366	19.8854	20.0663	20.1231	20.2877
sp|P30260-2|CDC27_HUMAN	CDC27	Isoform 2 of Cell division cycle protein 27 homolog OS=Homo sapiens OX=9606 GN=CDC27	-0.0673387	18.6371	0.358671	-0.061026	18.5698	0.538158	18.5761	0.119096	18.6885	0.118749	0.0853936	0.112436	0.14707	18.6862	18.588	18.6231	18.5234	18.5627	18.5904	18.5618	18.7412	18.6912	18.6332
sp|P30281|CCND3_HUMAN	CCND3	G1/S-specific cyclin-D3 OS=Homo sapiens OX=9606 GN=CCND3 PE=1 SV=2	-1.00734	16.2023	0.019213	-0.285703	15.195	0.272353	15.9166	0.000314969	14.9993	-0.195714	0.127732	-0.917354	0.0191133	16.1084	16.2962	15.3278	15.1964	15.0608	15.8998	15.9335	15.0333	14.928	15.0365
sp|P30291|WEE1_HUMAN	WEE1	Wee1-like protein kinase OS=Homo sapiens OX=9606 GN=WEE1 PE=1 SV=2	-0.356515	16.084	0.0277441	0.04419	15.7275	0.406465	16.1282	0.00720319	15.9956	0.268043	0.0491641	-0.132661	0.296474	16.0605	16.1075	15.7612	15.6448	15.7766	16.1355	16.1209	16.0728	16.0421	15.8719
sp|P30305-4|MPIP2_HUMAN	CDC25B	Isoform 4 of M-phase inducer phosphatase 2 OS=Homo sapiens OX=9606 GN=CDC25B	-0.890489	13.1999	0.0113891	0.0190051	12.3094	0.900322	13.2189	8.92855e-05	12.3876	0.0781986	0.131806	-0.831296	0.013892	13.1226	13.2772	12.2741	12.2965	12.3576	13.2082	13.2296	12.3812	12.4316	12.35
sp|P30307|MPIP3_HUMAN	CDC25C	M-phase inducer phosphatase 3 OS=Homo sapiens OX=9606 GN=CDC25C PE=1 SV=2	0.157758	14.6334	0.387807	0.338292	14.7912	0.230947	14.9717	0.0391626	15.0454	0.25423	0.108323	0.073696	0.454734	14.7148	14.5521	14.8963	14.6103	14.8669	14.9302	15.0133	15.0853	15.0979	14.953
sp|P30414|NKTR_HUMAN	NKTR	NK-tumor recognition protein OS=Homo sapiens OX=9606 GN=NKTR PE=1 SV=2	-0.416722	14.4628	0.141693	0.201466	14.046	0.629875	14.6642	0.0240649	14.2405	0.19445	0.0953833	-0.423738	0.0590683	14.2657	14.6598	14.1078	14.1168	13.9135	14.767	14.5615	14.2753	14.2687	14.1774
sp|P30419|NMT1_HUMAN	NMT1	Glycylpeptide N-tetradecanoyltransferase 1 OS=Homo sapiens OX=9606 GN=NMT1 PE=1 SV=2	0.248479	19.3311	0.17925	-0.0442624	19.5796	0.831303	19.2868	0.0106707	19.8733	0.293778	0.0864482	0.586519	0.0524256	19.4339	19.2283	19.6179	19.4468	19.6739	19.2452	19.3284	19.9243	19.9811	19.7146
sp|P30519|HMOX2_HUMAN	HMOX2	Heme oxygenase 2 OS=Homo sapiens OX=9606 GN=HMOX2 PE=1 SV=2	0.27333	19.4548	0.0516067	-0.0303639	19.7282	0.85127	19.4245	0.00420274	19.418	-0.310116	0.00467943	-0.00642152	0.914287	19.3754	19.5343	19.7287	19.7562	19.6997	19.3947	19.4543	19.442	19.4457	19.3664
sp|P30520|PURA2_HUMAN	ADSS2	Adenylosuccinate synthetase isozyme 2 OS=Homo sapiens OX=9606 GN=ADSS2 PE=1 SV=3	0.593736	20.0376	0.0434691	0.103017	20.6313	0.746984	20.1406	0.00425002	20.5214	-0.109926	0.0400933	0.380793	0.0342151	20.1987	19.8765	20.6257	20.5929	20.6754	20.08	20.2012	20.492	20.5402	20.532
sp|P30530|UFO_HUMAN	AXL	Tyrosine-protein kinase receptor UFO OS=Homo sapiens OX=9606 GN=AXL PE=1 SV=4	-0.302172	18.6668	0.0838165	0.482227	18.3647	0.187295	19.1491	0.000374948	19.2268	0.862079	0.00265339	0.0776807	0.333272	18.5718	18.7619	18.3919	18.2781	18.424	19.1669	19.1313	19.2252	19.1597	19.2953
sp|P30533|AMRP_HUMAN	LRPAP1	Alpha-2-macroglobulin receptor-associated protein OS=Homo sapiens OX=9606 GN=LRPAP1 PE=1 SV=1	0.636829	14.7038	0.0407705	-0.833887	15.3406	0.105861	13.8699	0.000469822	14.2066	-1.13395	0.00673147	0.336763	0.131471	14.7326	14.675	15.1982	15.5284	15.2952	13.8533	13.8865	14.3842	14.1339	14.1018
sp|P30536|TSPO_HUMAN	TSPO	Translocator protein OS=Homo sapiens OX=9606 GN=TSPO PE=1 SV=3	0.647932	14.238	0.0768893	-0.141191	14.8859	0.673534	14.0968	0.0031016	13.9519	-0.934052	0.00681777	-0.144929	0.167415	14.4005	14.0755	14.7285	15.0944	14.8348	14.024	14.1696	13.9854	13.9276	13.9427
sp|P30566|PUR8_HUMAN	ADSL	Adenylosuccinate lyase OS=Homo sapiens OX=9606 GN=ADSL PE=1 SV=2	0.749663	18.6271	0.0114567	0.212191	19.3768	0.23316	18.8393	0.000163081	19.4203	0.0435467	0.463672	0.581018	0.0215577	18.6605	18.5937	19.3623	19.3137	19.4543	18.7916	18.887	19.4247	19.3857	19.4506
sp|P30622|CLIP1_HUMAN	CLIP1	CAP-Gly domain-containing linker protein 1 OS=Homo sapiens OX=9606 GN=CLIP1 PE=1 SV=2	0.106908	18.309	0.276608	-0.059239	18.416	0.710553	18.2498	0.0595003	18.4022	-0.0137658	0.65648	0.152381	0.0378728	18.2235	18.3946	18.4471	18.3889	18.4119	18.2499	18.2497	18.369	18.4183	18.4193
sp|P30626|SORCN_HUMAN	SRI	Sorcin OS=Homo sapiens OX=9606 GN=SRI PE=1 SV=1	0.373763	21.6678	0.0772293	-0.233807	22.0416	0.41084	21.434	0.00741453	21.7161	-0.325518	0.0283394	0.282052	0.10252	21.7914	21.5442	22.1105	21.964	22.0502	21.3863	21.4817	21.6013	21.7575	21.7893
sp|P30740|ILEU_HUMAN	SERPINB1	Leukocyte elastase inhibitor OS=Homo sapiens OX=9606 GN=SERPINB1 PE=1 SV=1	0.471647	18.1241	0.0564078	-0.173321	18.5957	0.536661	17.9507	0.00400127	18.3859	-0.209772	0.0457664	0.435195	0.0393329	18.2615	17.9866	18.6212	18.5201	18.6459	17.9954	17.9061	18.4342	18.3018	18.4218
sp|P30825|CTR1_HUMAN	SLC7A1	High affinity cationic amino acid transporter 1 OS=Homo sapiens OX=9606 GN=SLC7A1 PE=1 SV=1	-0.279221	12.5035	0.253301	0.00507787	12.2243	0.984044	12.5086	0.496534	12.2356	0.0113066	0.972303	-0.272992	0.510519	12.3775	12.6295	12.2927	12.0181	12.3621	12.5026	12.5146	11.8021	12.3746	12.5301
sp|P30837|AL1B1_HUMAN	ALDH1B1	Aldehyde dehydrogenase X, mitochondrial OS=Homo sapiens OX=9606 GN=ALDH1B1 PE=1 SV=3	0.765371	17.6342	0.0565586	-0.0556025	18.3995	0.428065	17.5786	0.00582331	17.9827	-0.416867	0.0849339	0.404107	0.0389469	17.6011	17.6673	18.3566	18.6643	18.1777	17.5827	17.5744	18.0548	17.8992	17.994
sp|P30838|AL3A1_HUMAN	ALDH3A1	Aldehyde dehydrogenase, dimeric NADP-preferring OS=Homo sapiens OX=9606 GN=ALDH3A1 PE=1 SV=3	0.751451	17.8393	0.021454	-0.284125	18.5907	0.322186	17.5551	0.00038608	18.1879	-0.40279	0.00844876	0.632786	0.0224175	17.9548	17.7237	18.5267	18.5906	18.6548	17.5654	17.5448	18.2598	18.1345	18.1694
sp|P30876|RPB2_HUMAN	POLR2B	DNA-directed RNA polymerase II subunit RPB2 OS=Homo sapiens OX=9606 GN=POLR2B PE=1 SV=1	0.00904185	18.2451	0.88078	0.0768458	18.2541	0.268064	18.3219	0.012207	18.4023	0.148207	0.0286903	0.080403	0.0282358	18.2691	18.221	18.3004	18.1913	18.2706	18.3295	18.3143	18.3932	18.4024	18.4113
sp|P31040|SDHA_HUMAN	SDHA	Succinate dehydrogenase [ubiquinone] flavoprotein subunit, mitochondrial OS=Homo sapiens OX=9606 GN=SDHA PE=1 SV=2	-0.180013	17.788	0.465218	-0.302184	17.608	0.152018	17.4858	0.0388697	17.1818	-0.426193	0.0981012	-0.304021	0.142079	17.819	17.7571	17.4173	17.8809	17.5258	17.5134	17.4582	17.3478	17.1173	17.0803
sp|P31150|GDIA_HUMAN	GDI1	Rab GDP dissociation inhibitor alpha OS=Homo sapiens OX=9606 GN=GDI1 PE=1 SV=2	0.775553	19.1406	0.0169503	0.0882207	19.9161	0.626023	19.2288	0.000576357	19.6262	-0.289937	0.0203533	0.397395	0.0358833	19.2343	19.0468	19.9238	19.8455	19.9791	19.2082	19.2493	19.614	19.5645	19.7001
sp|P31153|METK2_HUMAN	MAT2A	S-adenosylmethionine synthase isoform type-2 OS=Homo sapiens OX=9606 GN=MAT2A PE=1 SV=1	0.0591166	19.3379	0.583822	-0.114588	19.397	0.549459	19.2233	0.120778	19.3879	-0.00912979	0.843303	0.164575	0.0488351	19.4312	19.2446	19.4337	19.3312	19.4262	19.1897	19.257	19.3744	19.41	19.3793
sp|P31260|HXA10_HUMAN	HOXA10	Homeobox protein Hox-A10 OS=Homo sapiens OX=9606 GN=HOXA10 PE=1 SV=3	-0.392427	15.3051	0.0317227	-0.0694466	14.9126	0.5292	15.2356	0.00448647	15.1182	0.205606	0.044203	-0.117374	0.166595	15.272	15.3381	14.9688	14.954	14.815	15.2817	15.1896	15.1529	15.1328	15.069
sp|P31271|HXA13_HUMAN	HOXA13	Homeobox protein Hox-A13 OS=Homo sapiens OX=9606 GN=HOXA13 PE=1 SV=3	-0.257191	14.0815	0.174065	-0.289071	13.8243	0.228648	13.7924	0.0164537	13.5929	-0.231366	0.100849	-0.199486	0.0825703	14.0068	14.1562	13.6733	13.9514	13.8481	13.8083	13.7765	13.6057	13.6517	13.5213
sp|P31276|HXC13_HUMAN	HOXC13	Homeobox protein Hox-C13 OS=Homo sapiens OX=9606 GN=HOXC13 PE=1 SV=3	-0.362703	13.8311	0.118267	0.33263	13.4684	0.380909	14.1638	0.00836774	13.7824	0.31402	0.0305856	-0.381313	0.0644789	13.6622	14	13.4224	13.4511	13.5318	14.1709	14.1566	13.8765	13.8098	13.6611
sp|P31321|KAP1_HUMAN	PRKAR1B	cAMP-dependent protein kinase type I-beta regulatory subunit OS=Homo sapiens OX=9606 GN=PRKAR1B PE=1 SV=4	0.65331	17.7382	0.0162933	-0.217074	18.3915	0.325157	17.5211	0.000198751	18.0062	-0.385281	0.00270854	0.485103	0.0202063	17.8278	17.6486	18.4126	18.3632	18.3986	17.5285	17.5137	18.0418	17.964	18.0128
sp|P31327-3|CPSM_HUMAN	CPS1	Isoform 3 of Carbamoyl-phosphate synthase [ammonia], mitochondrial OS=Homo sapiens OX=9606 GN=CPS1	-0.133797	19.7791	0.482667	-0.893903	19.6453	0.110314	18.8852	0.00106975	18.6123	-1.03303	0.0102111	-0.272927	0.215789	19.733	19.8253	19.5767	19.8542	19.5051	18.8584	18.9121	18.8017	18.5783	18.457
sp|P31350-2|RIR2_HUMAN	RRM2	Isoform 2 of Ribonucleoside-diphosphate reductase subunit M2 OS=Homo sapiens OX=9606 GN=RRM2	0.402766	18.3112	0.018695	0.0681386	18.714	0.489092	18.3794	0.0145441	18.5784	-0.135613	0.247812	0.199015	0.247396	18.3382	18.2842	18.7422	18.6469	18.7529	18.3377	18.4211	18.4439	18.576	18.7152
sp|P31483|TIA1_HUMAN	TIA1	Nucleolysin TIA-1 isoform p40 OS=Homo sapiens OX=9606 GN=TIA1 PE=1 SV=3	-0.141086	16.0296	0.295738	-0.0636867	15.8886	0.712655	15.966	0.575919	15.9541	0.0655	0.575512	-0.0118988	0.93498	16.1103	15.949	15.9998	15.8278	15.838	15.9202	16.0117	15.885	16.0948	15.8823
sp|P31689|DNJA1_HUMAN	DNAJA1	DnaJ homolog subfamily A member 1 OS=Homo sapiens OX=9606 GN=DNAJA1 PE=1 SV=2	-0.0717309	22.4086	0.328515	-0.0515348	22.3369	0.353616	22.3571	0.135914	22.2691	-0.0678078	0.322922	-0.0880039	0.230112	22.3925	22.4248	22.4046	22.2699	22.3361	22.3746	22.3396	22.2145	22.2643	22.3284
sp|P31749|AKT1_HUMAN	AKT1	RAC-alpha serine/threonine-protein kinase OS=Homo sapiens OX=9606 GN=AKT1 PE=1 SV=2	0.459189	16.6444	0.0179272	0.0551604	17.1036	0.332359	16.6996	0.000350964	17.1107	0.00710684	0.901802	0.411136	0.0202063	16.6259	16.6629	17.1283	17.0268	17.1556	16.6849	16.7142	17.0826	17.1	17.1494
sp|P31751|AKT2_HUMAN	AKT2	RAC-beta serine/threonine-protein kinase OS=Homo sapiens OX=9606 GN=AKT2 PE=1 SV=2	0.308688	17.8191	0.0541356	0.262793	18.1278	0.134135	18.0819	0.00209604	18.2972	0.169454	0.0750372	0.215349	0.0272267	17.8437	17.7945	18.1078	18.0447	18.2309	18.0717	18.0921	18.2714	18.292	18.3284
sp|P31930|QCR1_HUMAN	UQCRC1	Cytochrome b-c1 complex subunit 1, mitochondrial OS=Homo sapiens OX=9606 GN=UQCRC1 PE=1 SV=3	-0.0929719	14.948	0.786609	-0.370379	14.8551	0.281994	14.5777	0.0438113	14.1475	-0.707576	0.0725666	-0.430169	0.181137	14.8267	15.0693	14.6627	15.2314	14.6711	14.5341	14.6213	14.4279	14.0098	14.0048
sp|P31939|PUR9_HUMAN	ATIC	Bifunctional purine biosynthesis protein PURH OS=Homo sapiens OX=9606 GN=ATIC PE=1 SV=3	0.724743	18.7146	0.0214602	0.0232899	19.4393	0.896313	18.7378	0.000848952	19.1298	-0.309464	0.0259079	0.391989	0.0356723	18.7972	18.632	19.3268	19.5041	19.487	18.6987	18.777	19.1867	19.1323	19.0704
sp|P31942-2|HNRH3_HUMAN	HNRNPH3	Isoform 2 of Heterogeneous nuclear ribonucleoprotein H3 OS=Homo sapiens OX=9606 GN=HNRNPH3	-0.407104	12.9031	0.263949	0.414909	12.496	0.179213	13.318	0.0385256	12.8682	0.372282	0.200382	-0.449731	0.0773434	12.9776	12.8285	12.4201	12.2165	12.8512	13.2919	13.344	12.8905	13	12.7143
sp|P31942|HNRH3_HUMAN	HNRNPH3	Heterogeneous nuclear ribonucleoprotein H3 OS=Homo sapiens OX=9606 GN=HNRNPH3 PE=1 SV=2	-0.136707	18.7099	0.249606	0.280203	18.5732	0.289302	18.9901	0.00130615	19.049	0.475824	0.00218564	0.0589138	0.180791	18.61	18.8098	18.5362	18.5695	18.6138	18.9993	18.9809	19.0245	19.0858	19.0367
sp|P31946|1433B_HUMAN	YWHAB	14-3-3 protein beta/alpha OS=Homo sapiens OX=9606 GN=YWHAB PE=1 SV=3	0.639845	18.7928	0.035226	0.0707023	19.4326	0.781141	18.8635	0.00291059	19.4483	0.0156888	0.888373	0.584832	0.0422546	18.92	18.6655	19.4661	19.3256	19.5062	18.8131	18.9139	19.3234	19.4807	19.5409
sp|P31947|1433S_HUMAN	SFN	14-3-3 protein sigma OS=Homo sapiens OX=9606 GN=SFN PE=1 SV=1	0.681855	19.3047	0.0253973	-0.167406	19.9865	0.381163	19.1373	0.000414673	19.8513	-0.135187	0.143456	0.714074	0.0106284	19.3896	19.2197	20.0389	19.865	20.0557	19.1443	19.1302	19.8457	19.8336	19.8747
sp|P31948-2|STIP1_HUMAN	STIP1	Isoform 2 of Stress-induced-phosphoprotein 1 OS=Homo sapiens OX=9606 GN=STIP1	0.334129	19.6364	0.107394	0.11358	19.9706	0.603847	19.75	0.0786425	19.9464	-0.0241517	0.855788	0.196397	0.248693	19.752	19.5209	20.0492	19.8539	20.0086	19.749	19.7511	19.7884	19.9929	20.0581
sp|P31949|S10AB_HUMAN	S100A11	Protein S100-A11 OS=Homo sapiens OX=9606 GN=S100A11 PE=1 SV=2	0.119126	16.874	0.067708	-0.0313714	16.9931	0.755029	16.8426	0.424656	16.9681	-0.0250143	0.850585	0.125483	0.512184	16.8356	16.9123	16.9797	16.9852	17.0143	16.8812	16.804	16.7807	17.0018	17.1217
sp|P32004|L1CAM_HUMAN	L1CAM	Neural cell adhesion molecule L1 OS=Homo sapiens OX=9606 GN=L1CAM PE=1 SV=2	-0.21706	17.5831	0.0462981	0.055115	17.366	0.483855	17.6382	0.00166812	17.3584	-0.00764873	0.866494	-0.279823	0.0241282	17.5438	17.6224	17.3238	17.3541	17.4201	17.6426	17.6338	17.3216	17.3651	17.3885
sp|P32019|I5P2_HUMAN	INPP5B	Type II inositol 1,4,5-trisphosphate 5-phosphatase OS=Homo sapiens OX=9606 GN=INPP5B PE=1 SV=4	0.291089	15.392	0.064522	-0.0710693	15.6831	0.702309	15.321	0.0276074	15.4688	-0.214282	0.0751016	0.147876	0.304619	15.4894	15.2946	15.6849	15.6547	15.7097	15.3012	15.3407	15.3296	15.5187	15.5582
sp|P32119|PRDX2_HUMAN	PRDX2	Peroxiredoxin-2 OS=Homo sapiens OX=9606 GN=PRDX2 PE=1 SV=5	0.570621	22.4848	0.0683918	-0.420445	23.0554	0.327869	22.0643	0.00528959	22.6524	-0.402983	0.0547413	0.588084	0.067485	22.6492	22.3203	23.0107	22.9606	23.1949	22.0005	22.1281	22.7577	22.7353	22.4642
sp|P32121-4|ARRB2_HUMAN	ARRB2	Isoform 4 of Beta-arrestin-2 OS=Homo sapiens OX=9606 GN=ARRB2	0.0972449	15.4601	0.504883	0.113859	15.5573	0.412988	15.5739	0.140323	15.7363	0.178993	0.209215	0.162379	0.246883	15.4896	15.4305	15.653	15.3922	15.6267	15.6319	15.516	15.6253	15.8195	15.7642
sp|P32189|GLPK_HUMAN	GK	Glycerol kinase OS=Homo sapiens OX=9606 GN=GK PE=1 SV=3	1.09221	13.9359	0.0113891	-0.2938	15.0281	0.196235	13.6421	0.000551388	13.998	-1.03009	0.00800875	0.35592	0.183942	13.8961	13.9757	15.0037	15.1423	14.9383	13.6909	13.5933	14.2282	13.8634	13.9024
sp|P32242|OTX1_HUMAN	OTX1	Homeobox protein OTX1 OS=Homo sapiens OX=9606 GN=OTX1 PE=1 SV=1	-0.0233948	13.0438	0.866631	0.0556093	13.0204	0.78812	13.0994	0.728791	13.1105	0.0900439	0.413251	0.0110398	0.930312	12.987	13.1007	12.9596	13.1706	12.9312	13.0039	13.195	13.1802	13.0831	13.0681
sp|P32320|CDD_HUMAN	CDA	Cytidine deaminase OS=Homo sapiens OX=9606 GN=CDA PE=1 SV=2	0.492078	18.4568	0.0233639	0.410515	18.9489	0.134135	18.8673	0.000747885	19.2426	0.293665	0.0349615	0.375228	0.0510706	18.492	18.4217	19.0197	18.855	18.972	18.8453	18.8894	19.1417	19.3086	19.2774
sp|P32322-3|P5CR1_HUMAN	PYCR1	Isoform 3 of Pyrroline-5-carboxylate reductase 1, mitochondrial OS=Homo sapiens OX=9606 GN=PYCR1	-0.0721806	14.0972	0.782021	0.0109377	14.025	0.967585	14.1081	0.0154164	13.4846	-0.540464	0.0381987	-0.623582	0.0202063	13.9636	14.2309	13.8626	14.2859	13.9265	14.1016	14.1147	13.4217	13.508	13.524
sp|P32455|GBP1_HUMAN	GBP1	Guanylate-binding protein 1 OS=Homo sapiens OX=9606 GN=GBP1 PE=1 SV=2	0.368626	19.536	0.0252534	-0.0832747	19.9046	0.285443	19.4527	0.000459626	19.7859	-0.118786	0.0701073	0.333115	0.00940368	19.5646	19.5074	19.8625	19.8693	19.9821	19.446	19.4595	19.7848	19.7858	19.7869
sp|P32456|GBP2_HUMAN	GBP2	Guanylate-binding protein 2 OS=Homo sapiens OX=9606 GN=GBP2 PE=1 SV=3	0.155242	18.0252	0.154358	-0.616173	18.1804	0.177803	17.409	0.000830317	17.8601	-0.320356	0.00710169	0.451059	0.0440249	18.097	17.9534	18.1614	18.1393	18.2406	17.3186	17.4994	17.8515	17.8248	17.904
sp|P32780|TF2H1_HUMAN	GTF2H1	General transcription factor IIH subunit 1 OS=Homo sapiens OX=9606 GN=GTF2H1 PE=1 SV=1	-0.175658	12.04	0.503534	0.201412	11.8643	0.626023	12.2414	0.160187	12.1129	0.248531	0.0816063	-0.128539	0.0622599	11.8236	12.2564	11.6971	11.9057	11.9902	12.2773	12.2056	12.1053	12.117	12.1164
sp|P32856|STX2_HUMAN	STX2	Syntaxin-2 OS=Homo sapiens OX=9606 GN=STX2 PE=1 SV=3	-0.251405	12.9287	0.17925	0.0770217	12.6772	0.78943	13.0057	0.163059	12.9171	0.239812	0.146938	-0.0886143	0.659327	12.9394	12.9179	12.6128	12.5614	12.8575	12.8509	13.1605	12.8394	13.0444	12.8674
sp|P32929|CGL_HUMAN	CTH	Cystathionine gamma-lyase OS=Homo sapiens OX=9606 GN=CTH PE=1 SV=3	0.152299	14.3865	0.458757	0.234714	14.5388	0.394874	14.6212	0.0939713	14.7485	0.209732	0.148026	0.127317	0.124668	14.5118	14.2612	14.5334	14.381	14.702	14.6083	14.6342	14.812	14.7111	14.7225
sp|P32969|RL9_HUMAN	RPL9	60S ribosomal protein L9 OS=Homo sapiens OX=9606 GN=RPL9 PE=1 SV=1	0.439008	19.1158	0.0683452	-0.0763694	19.5548	0.740578	19.0394	0.00668014	19.4264	-0.128338	0.186556	0.38704	0.0339606	19.2369	18.9946	19.4885	19.6715	19.5043	19.01	19.0688	19.4939	19.3823	19.403
sp|P33121|ACSL1_HUMAN	ACSL1	Long-chain-fatty-acid--CoA ligase 1 OS=Homo sapiens OX=9606 GN=ACSL1 PE=1 SV=1	0.290753	13.9626	0.0665481	-0.314098	14.2534	0.394874	13.6485	0.00285987	13.5657	-0.6877	0.00318308	-0.0828503	0.627632	13.8882	14.037	14.2798	14.3076	14.1727	13.7999	13.4971	13.6173	13.5761	13.5035
sp|P33176|KINH_HUMAN	KIF5B	Kinesin-1 heavy chain OS=Homo sapiens OX=9606 GN=KIF5B PE=1 SV=1	0.27629	20.4898	0.0349694	-0.0197564	20.7661	0.751773	20.4701	0.00155575	20.7224	-0.0437554	0.393347	0.252291	0.0246592	20.5139	20.4657	20.8239	20.6978	20.7766	20.4935	20.4466	20.7461	20.7109	20.71
sp|P33240|CSTF2_HUMAN	CSTF2	Cleavage stimulation factor subunit 2 OS=Homo sapiens OX=9606 GN=CSTF2 PE=1 SV=1	-0.53011	16.4413	0.0233222	-0.0262857	15.9112	0.751314	16.415	0.000865488	16.1178	0.206601	0.0456853	-0.297224	0.0272267	16.4638	16.4188	15.8166	15.9084	16.0086	16.3764	16.4537	16.0994	16.1254	16.1286
sp|P33316|DUT_HUMAN	DUT	Deoxyuridine 5'-triphosphate nucleotidohydrolase, mitochondrial OS=Homo sapiens OX=9606 GN=DUT PE=1 SV=4	0.179942	21.8718	0.140629	-0.233711	22.0517	0.316189	21.6381	0.0179193	21.8785	-0.173231	0.101279	0.240423	0.133878	21.9597	21.7839	22.0023	22.0824	22.0705	21.6074	21.6688	21.9635	21.9154	21.7566
sp|P33527-9|MRP1_HUMAN	ABCC1	Isoform 9 of Multidrug resistance-associated protein 1 OS=Homo sapiens OX=9606 GN=ABCC1	-0.183427	18.9872	0.110301	0.127792	18.8038	0.274114	19.115	0.00693307	19.0061	0.202338	0.0335383	-0.108881	0.0793011	18.9523	19.0221	18.7454	18.7723	18.8936	19.1402	19.0898	19.0358	18.9947	18.9878
sp|P33764|S10A3_HUMAN	S100A3	Protein S100-A3 OS=Homo sapiens OX=9606 GN=S100A3 PE=1 SV=1	0.273325	15.6446	0.128238	-0.564679	15.918	0.155253	15.0799	0.000804402	15.3212	-0.59673	0.00754729	0.241275	0.0521598	15.5657	15.7235	15.9161	15.8019	16.0359	15.111	15.0489	15.3709	15.2688	15.324
sp|P33897|ABCD1_HUMAN	ABCD1	ATP-binding cassette sub-family D member 1 OS=Homo sapiens OX=9606 GN=ABCD1 PE=1 SV=2	0.193954	17.6225	0.042758	-0.167798	17.8165	0.208167	17.4547	0.000224763	17.3182	-0.498305	0.0021603	-0.136553	0.0584367	17.5861	17.659	17.8602	17.7825	17.8067	17.4678	17.4417	17.333	17.3431	17.2784
sp|P33981|TTK_HUMAN	TTK	Dual specificity protein kinase TTK OS=Homo sapiens OX=9606 GN=TTK PE=1 SV=2	-0.10255	19.2082	0.229621	0.277819	19.1057	0.222144	19.4861	0.00417003	19.3797	0.273996	0.0153893	-0.106372	0.246193	19.138	19.2785	19.1166	19.1271	19.0734	19.4879	19.4842	19.4641	19.3564	19.3185
sp|P33991|MCM4_HUMAN	MCM4	DNA replication licensing factor MCM4 OS=Homo sapiens OX=9606 GN=MCM4 PE=1 SV=5	-0.772008	21.2992	0.0108975	-0.286271	20.5272	0.208999	21.0129	0.00133574	20.7519	0.224715	0.0866921	-0.261022	0.159287	21.3606	21.2378	20.4833	20.5635	20.5347	20.9875	21.0383	20.8702	20.78	20.6054
sp|P33992|MCM5_HUMAN	MCM5	DNA replication licensing factor MCM5 OS=Homo sapiens OX=9606 GN=MCM5 PE=1 SV=5	-0.709638	20.1893	0.0119529	-0.162679	19.4796	0.263129	20.0266	0.000664452	19.7317	0.252034	0.0398894	-0.294925	0.0775874	20.2347	20.1438	19.4434	19.5518	19.4436	20.0003	20.0528	19.8156	19.7473	19.6321
sp|P33993|MCM7_HUMAN	MCM7	DNA replication licensing factor MCM7 OS=Homo sapiens OX=9606 GN=MCM7 PE=1 SV=4	-0.477835	18.7388	0.0290339	-0.231617	18.2609	0.401868	18.5071	0.0168606	18.2779	0.0170067	0.877481	-0.229211	0.244623	18.8384	18.6392	18.2455	18.2971	18.2402	18.428	18.5863	18.3833	18.3333	18.1172
sp|P34741|SDC2_HUMAN	SDC2	Syndecan-2 OS=Homo sapiens OX=9606 GN=SDC2 PE=1 SV=2	-0.374862	13.0524	0.077766	0.181318	12.6776	0.483855	13.2337	0.0152586	12.9289	0.251325	0.0817538	-0.304855	0.12915	13.0957	13.0092	12.8254	12.6556	12.5517	13.1109	13.3566	12.9721	12.8535	12.961
sp|P34896|GLYC_HUMAN	SHMT1	Serine hydroxymethyltransferase, cytosolic OS=Homo sapiens OX=9606 GN=SHMT1 PE=1 SV=1	0.63475	18.5593	0.0252657	-0.164031	19.1941	0.370256	18.3953	0.000523003	18.9524	-0.241646	0.0382841	0.557136	0.0192126	18.6302	18.4885	19.236	19.0757	19.2706	18.3577	18.4329	18.9631	18.9588	18.9354
sp|P34897|GLYM_HUMAN	SHMT2	Serine hydroxymethyltransferase, mitochondrial OS=Homo sapiens OX=9606 GN=SHMT2 PE=1 SV=3	0.25114	18.18	0.114309	-0.166349	18.4312	0.253374	18.0137	0.00830513	18.1312	-0.300006	0.0345444	0.117482	0.15219	18.1758	18.1842	18.3345	18.5662	18.3929	18.0642	17.9632	18.0946	18.1455	18.1535
sp|P34932|HSP74_HUMAN	HSPA4	Heat shock 70 kDa protein 4 OS=Homo sapiens OX=9606 GN=HSPA4 PE=1 SV=4	0.0935207	18.5606	0.421585	0.180947	18.6542	0.429374	18.7416	0.100794	18.7439	0.0897199	0.0549463	0.00229331	0.948555	18.6664	18.4549	18.6885	18.6064	18.6675	18.7683	18.7149	18.7268	18.7591	18.7457
sp|P34949|MPI_HUMAN	MPI	Mannose-6-phosphate isomerase OS=Homo sapiens OX=9606 GN=MPI PE=1 SV=2	0.774703	13.7174	0.034395	-0.163557	14.4921	0.440206	13.5539	0.00101186	14.2863	-0.205817	0.147383	0.732443	0.0172982	13.8193	13.6156	14.6731	14.3728	14.4305	13.5576	13.5501	14.2322	14.3188	14.308
sp|P35080-2|PROF2_HUMAN	PFN2	Isoform IIb of Profilin-2 OS=Homo sapiens OX=9606 GN=PFN2	0.400695	18.4521	0.0326043	0.0502324	18.8528	0.773844	18.5023	0.00274137	18.8106	-0.042204	0.406042	0.308258	0.0427722	18.52	18.3842	18.9008	18.7775	18.8801	18.4372	18.5675	18.8188	18.8032	18.8098
sp|P35221-2|CTNA1_HUMAN	CTNNA1	Isoform 2 of Catenin alpha-1 OS=Homo sapiens OX=9606 GN=CTNNA1	-0.21015	20.1334	0.0618408	0.276814	19.9233	0.154107	20.4102	0.000484722	20.2692	0.345898	0.00553938	-0.141066	0.0339729	20.1728	20.0941	19.8755	19.9043	19.9901	20.4171	20.4034	20.2952	20.2507	20.2617
sp|P35222|CTNB1_HUMAN	CTNNB1	Catenin beta-1 OS=Homo sapiens OX=9606 GN=CTNNB1 PE=1 SV=1	-0.445806	20.6509	0.0357491	0.35042	20.2051	0.155253	21.0013	0.00042266	20.9852	0.780124	0.00418973	-0.0161019	0.845513	20.6355	20.6663	20.2312	20.0838	20.3002	21.0516	20.951	20.9466	20.9589	21.0502
sp|P35232|PHB_HUMAN	PHB	Prohibitin OS=Homo sapiens OX=9606 GN=PHB PE=1 SV=1	1.04944	16.0139	0.0636139	-0.644512	17.0633	0.136353	15.3693	0.00146024	15.4349	-1.62841	0.010072	0.0655442	0.729186	16.0758	15.9519	16.7808	17.4643	16.9448	15.4013	15.3374	15.2686	15.4162	15.6199
sp|P35237|SPB6_HUMAN	SERPINB6	Serpin B6 OS=Homo sapiens OX=9606 GN=SERPINB6 PE=1 SV=3	0.267057	18.7594	0.0330592	0.049394	19.0265	0.659029	18.8088	0.0396304	18.9734	-0.0531029	0.574408	0.16456	0.264855	18.7272	18.7917	18.9718	19.0259	19.0816	18.7585	18.8591	19.0861	18.8602	18.9738
sp|P35240-2|MERL_HUMAN	NF2	Isoform 2 of Merlin OS=Homo sapiens OX=9606 GN=NF2	-0.188252	14.9372	0.0347398	0.719713	14.7489	0.105861	15.6569	5.43761e-05	15.5541	0.805171	0.00161243	-0.102794	0.162568	14.954	14.9204	14.7526	14.79	14.7041	15.6401	15.6737	15.5931	15.4949	15.5742
sp|P35241-5|RADI_HUMAN	RDX	Isoform 5 of Radixin OS=Homo sapiens OX=9606 GN=RDX	0.124334	20.7268	0.496022	0.617243	20.8512	0.230175	21.3441	0.00182401	21.4617	0.61052	0.00332228	0.11761	0.0597824	20.8917	20.5619	20.875	20.762	20.9165	21.3279	21.3602	21.4368	21.4924	21.4559
sp|P35244|RFA3_HUMAN	RPA3	Replication protein A 14 kDa subunit OS=Homo sapiens OX=9606 GN=RPA3 PE=1 SV=1	-0.133596	16.6302	0.289382	-0.145156	16.4966	0.249694	16.4851	0.0177225	16.2919	-0.20478	0.0737681	-0.19322	0.051014	16.6717	16.5887	16.3823	16.6007	16.507	16.4736	16.4966	16.3291	16.3055	16.241
sp|P35249|RFC4_HUMAN	RFC4	Replication factor C subunit 4 OS=Homo sapiens OX=9606 GN=RFC4 PE=1 SV=2	-0.0447346	16.2216	0.651148	-0.0740234	16.1768	0.486876	16.1475	0.845686	16.1913	0.0145083	0.886609	0.0437971	0.686942	16.1842	16.2589	16.2389	16.0687	16.2229	16.1089	16.1862	16.1014	16.1813	16.2914
sp|P35250|RFC2_HUMAN	RFC2	Replication factor C subunit 2 OS=Homo sapiens OX=9606 GN=RFC2 PE=1 SV=3	-0.165934	18.2947	0.0595334	-0.135706	18.1288	0.105861	18.159	0.0456271	18.1671	0.0382832	0.522008	0.00805473	0.898513	18.2938	18.2957	18.1682	18.0657	18.1526	18.1547	18.1634	18.215	18.1045	18.1818
sp|P35251|RFC1_HUMAN	RFC1	Replication factor C subunit 1 OS=Homo sapiens OX=9606 GN=RFC1 PE=1 SV=4	-0.768576	18.1667	0.00891474	0.000223067	17.3982	0.998935	18.167	0.000163081	17.625	0.226785	0.0181284	-0.542014	0.0279947	18.1491	18.1844	17.454	17.3959	17.3446	18.2311	18.1028	17.6451	17.6576	17.5722
sp|P35268|RL22_HUMAN	RPL22	60S ribosomal protein L22 OS=Homo sapiens OX=9606 GN=RPL22 PE=1 SV=2	-0.0211067	20.1095	0.90691	-0.157877	20.0884	0.393932	19.9516	0.0384187	19.7588	-0.329577	0.0534265	-0.192806	0.0365426	20.192	20.0269	20.0752	20.2574	19.9325	19.9689	19.9342	19.7922	19.7312	19.7529
sp|P35269|T2FA_HUMAN	GTF2F1	General transcription factor IIF subunit 1 OS=Homo sapiens OX=9606 GN=GTF2F1 PE=1 SV=2	-0.927606	15.9759	0.0101231	-0.0827977	15.0483	0.606451	15.8931	0.000447884	15.5737	0.525351	0.00893289	-0.319458	0.0992902	16.0565	15.8953	15.0572	15.0309	15.0568	15.8667	15.9195	15.6932	15.5759	15.4518
sp|P35270|SPRE_HUMAN	SPR	Sepiapterin reductase OS=Homo sapiens OX=9606 GN=SPR PE=1 SV=1	0.958678	18.5333	0.0317033	0.271865	19.492	0.392037	18.8052	0.00224948	19.5683	0.0762825	0.657786	0.763095	0.0402374	18.6705	18.3962	19.5713	19.2916	19.613	18.7596	18.8508	19.4077	19.6001	19.697
sp|P35354|PGH2_HUMAN	PTGS2	Prostaglandin G/H synthase 2 OS=Homo sapiens OX=9606 GN=PTGS2 PE=1 SV=2	-0.733254	17.8328	0.0683918	-1.58224	17.0995	0.157532	16.2505	0.000565027	15.8144	-1.28509	0.00475961	-0.436105	0.130414	17.5973	18.0683	17.0946	17.2215	16.9824	16.1766	16.3245	16.0037	15.6315	15.8081
sp|P35520-2|CBS_HUMAN	CBS	Isoform 2 of Cystathionine beta-synthase OS=Homo sapiens OX=9606 GN=CBS	0.360771	16.146	0.0129544	0.265293	16.5068	0.216904	16.4113	0.00203061	16.6219	0.115096	0.109657	0.210574	0.125563	16.1047	16.1872	16.5174	16.4964	16.5064	16.3609	16.4617	16.5741	16.5776	16.7139
sp|P35555|FBN1_HUMAN	FBN1	Fibrillin-1 OS=Homo sapiens OX=9606 GN=FBN1 PE=1 SV=4	1.36104	14.1186	0.0303276	0.232442	15.4796	0.505619	14.351	0.00497496	14.8776	-0.60201	0.0766007	0.526592	0.139704	13.9422	14.2949	15.5759	15.6682	15.1948	14.3757	14.3263	14.8131	15.1553	14.6644
sp|P35556|FBN2_HUMAN	FBN2	Fibrillin-2 OS=Homo sapiens OX=9606 GN=FBN2 PE=1 SV=3	0.106064	13.1534	0.636262	-0.465632	13.2594	0.354108	12.6877	0.032071	12.7961	-0.463321	0.0335073	0.108375	0.559447	13.3583	12.9484	13.2548	13.1591	13.3644	12.6209	12.7545	12.6126	12.9064	12.8692
sp|P35568|IRS1_HUMAN	IRS1	Insulin receptor substrate 1 OS=Homo sapiens OX=9606 GN=IRS1 PE=1 SV=1	0.0471113	12.4592	0.80159	0.228849	12.5063	0.385813	12.688	0.0371829	12.9573	0.451027	0.0536754	0.26929	0.211371	12.3608	12.5576	12.5249	12.3343	12.6597	12.6209	12.7552	12.803	13.1187	12.9502
sp|P35573|GDE_HUMAN	AGL	Glycogen debranching enzyme OS=Homo sapiens OX=9606 GN=AGL PE=1 SV=3	0.0895617	18.0678	0.321011	-0.339711	18.1574	0.197012	17.7281	0.004579	18.0337	-0.123654	0.110572	0.305619	0.0518041	18.1239	18.0117	18.1679	18.089	18.2152	17.6809	17.7753	17.9745	18.0921	18.0346
sp|P35579|MYH9_HUMAN	MYH9	Myosin-9 OS=Homo sapiens OX=9606 GN=MYH9 PE=1 SV=4	0.00960503	20.9323	0.745051	0.209739	20.942	0.213056	21.1421	0.00322373	21.1475	0.205531	0.010118	0.00539668	0.940462	20.9218	20.9428	20.9127	20.9686	20.9445	21.1909	21.0932	21.195	21.1311	21.1163
sp|P35580-4|MYH10_HUMAN	MYH10	Isoform 4 of Myosin-10 OS=Homo sapiens OX=9606 GN=MYH10	0.00154395	20.6068	0.98852	0.242464	20.6084	0.209737	20.8493	0.0302274	20.753	0.14466	0.110989	-0.0962601	0.0870015	20.5541	20.6596	20.6977	20.6236	20.5038	20.8695	20.8291	20.7539	20.7799	20.7252
sp|P35606|COPB2_HUMAN	COPB2	Coatomer subunit beta' OS=Homo sapiens OX=9606 GN=COPB2 PE=1 SV=2	0.271252	19.4437	0.00732696	-0.334696	19.715	0.111196	19.109	2.29379e-05	19.37	-0.344958	0.000748742	0.260991	0.0202063	19.452	19.4354	19.7161	19.7256	19.7032	19.089	19.129	19.3594	19.3746	19.3761
sp|P35609-2|ACTN2_HUMAN	ACTN2	Isoform 2 of Alpha-actinin-2 OS=Homo sapiens OX=9606 GN=ACTN2	-0.362398	14.5505	0.0606436	0.461798	14.1881	0.303702	15.0123	0.00333291	14.8737	0.685642	0.00695233	-0.138554	0.500176	14.6689	14.4321	14.1581	14.2162	14.19	14.8828	15.1417	14.7478	14.8514	15.0221
sp|P35610|SOAT1_HUMAN	SOAT1	Sterol O-acyltransferase 1 OS=Homo sapiens OX=9606 GN=SOAT1 PE=1 SV=3	0.392028	18.3696	0.0332803	-0.346952	18.7617	0.213056	18.0227	0.000517731	18.1092	-0.652421	0.00363551	0.0865601	0.367486	18.2884	18.4509	18.7457	18.8146	18.7247	18.0394	18.0059	18.1987	18.0329	18.0961
sp|P35611-3|ADDA_HUMAN	ADD1	Isoform 3 of Alpha-adducin OS=Homo sapiens OX=9606 GN=ADD1	-0.254659	17.8909	0.0386993	0.0910427	17.6363	0.150146	17.982	0.000668044	18.0664	0.430099	0.0054307	0.0843972	0.157221	17.8876	17.8943	17.6982	17.6449	17.5656	17.9937	17.9702	18.0335	18.0516	18.1139
sp|P35613|BASI_HUMAN	BSG	Basigin OS=Homo sapiens OX=9606 GN=BSG PE=1 SV=2	0.296839	17.4932	0.0880281	-0.0245713	17.7901	0.739048	17.4687	0.040255	17.4708	-0.319321	0.0700874	0.0020893	0.989672	17.4558	17.5306	17.757	17.9203	17.6929	17.4823	17.455	17.613	17.46	17.3393
sp|P35637|FUS_HUMAN	FUS	RNA-binding protein FUS OS=Homo sapiens OX=9606 GN=FUS PE=1 SV=1	0.192932	20.2535	0.141708	0.493489	20.4464	0.176969	20.747	0.0024627	20.9169	0.470456	0.0147967	0.169899	0.259077	20.1629	20.344	20.4756	20.4799	20.3837	20.7325	20.7614	20.8641	21.0593	20.8272
sp|P35658-5|NU214_HUMAN	NUP214	Isoform 5 of Nuclear pore complex protein Nup214 OS=Homo sapiens OX=9606 GN=NUP214	-0.294491	19.7423	0.0797499	0.00129633	19.4478	0.99685	19.7436	0.0533061	19.6384	0.19053	0.0927807	-0.105257	0.440804	19.6345	19.8501	19.4827	19.459	19.4019	19.7898	19.6975	19.7621	19.5323	19.6207
sp|P35659|DEK_HUMAN	DEK	Protein DEK OS=Homo sapiens OX=9606 GN=DEK PE=1 SV=1	-0.136042	19.075	0.272879	-0.00309195	18.9389	0.981145	19.0719	0.239015	19.1434	0.20441	0.15526	0.0714603	0.632051	19.0091	19.1409	18.846	19.032	18.9389	19.0739	19.0699	19.2243	19.2261	18.9797
sp|P35790|CHKA_HUMAN	CHKA	Choline kinase alpha OS=Homo sapiens OX=9606 GN=CHKA PE=1 SV=3	0.00486852	13.9189	0.970542	0.335813	13.9237	0.208665	14.2547	0.0268755	14.1414	0.217665	0.0906375	-0.113279	0.289222	13.9698	13.868	13.8038	14.045	13.9225	14.1959	14.3135	14.2118	14.0733	14.1391
sp|P35813-3|PPM1A_HUMAN	PPM1A	Isoform 3 of Protein phosphatase 1A OS=Homo sapiens OX=9606 GN=PPM1A	0.224869	18.1544	0.240336	-0.0587482	18.3792	0.128827	18.0956	0.126706	18.1753	-0.203888	0.205883	0.0797299	0.45457	18.1573	18.1514	18.4726	18.484	18.1811	18.0909	18.1003	18.2347	18.0627	18.2286
sp|P35869|AHR_HUMAN	AHR	Aryl hydrocarbon receptor OS=Homo sapiens OX=9606 GN=AHR PE=1 SV=2	0.107731	15.7231	0.334693	-0.153141	15.8308	0.472361	15.57	0.112159	15.8242	-0.00661053	0.950608	0.254261	0.167505	15.6547	15.7915	15.7642	15.8076	15.9206	15.4886	15.6513	15.8987	15.6956	15.8783
sp|P35998|PRS7_HUMAN	PSMC2	26S proteasome regulatory subunit 7 OS=Homo sapiens OX=9606 GN=PSMC2 PE=1 SV=3	0.392356	21.1073	0.0260791	0.0562107	21.4996	0.684523	21.1635	0.000664452	21.5134	0.0137469	0.644107	0.349892	0.0192126	21.1766	21.0379	21.5332	21.4567	21.5089	21.1383	21.1887	21.5112	21.52	21.509
sp|P36404|ARL2_HUMAN	ARL2	ADP-ribosylation factor-like protein 2 OS=Homo sapiens OX=9606 GN=ARL2 PE=1 SV=4	0.452588	18.513	0.175979	0.235003	18.9656	0.518602	18.748	0.231608	18.8622	-0.10342	0.657677	0.114166	0.631721	18.6814	18.3447	19.1384	18.7096	19.0488	18.6681	18.8279	18.6193	18.9614	19.0059
sp|P36405|ARL3_HUMAN	ARL3	ADP-ribosylation factor-like protein 3 OS=Homo sapiens OX=9606 GN=ARL3 PE=1 SV=2	0.40451	18.4663	0.0563075	-0.0903292	18.8708	0.614775	18.3759	0.00604002	18.7108	-0.159993	0.131126	0.334846	0.0516028	18.5502	18.3823	18.8713	18.7701	18.9709	18.3314	18.4205	18.661	18.682	18.7895
sp|P36507|MP2K2_HUMAN	MAP2K2	Dual specificity mitogen-activated protein kinase kinase 2 OS=Homo sapiens OX=9606 GN=MAP2K2 PE=1 SV=1	0.430874	17.1468	0.0256623	0.0132412	17.5777	0.911945	17.1601	0.00163019	17.4345	-0.14323	0.0786741	0.274402	0.0441537	17.2031	17.0905	17.6421	17.5118	17.5792	17.1359	17.1842	17.3952	17.4102	17.498
sp|P36542|ATPG_HUMAN	ATP5F1C	ATP synthase subunit gamma, mitochondrial OS=Homo sapiens OX=9606 GN=ATP5F1C PE=1 SV=1	0.658959	15.2857	0.238863	-0.335033	15.9447	0.19154	14.9507	0.0282529	14.9175	-1.02712	0.0514938	-0.0331247	0.782738	15.3441	15.2273	15.5928	16.5137	15.7275	14.9875	14.9138	14.9242	14.8078	15.0206
sp|P36543|VATE1_HUMAN	ATP6V1E1	V-type proton ATPase subunit E 1 OS=Homo sapiens OX=9606 GN=ATP6V1E1 PE=1 SV=1	0.881549	19.2662	0.00891474	-0.310849	20.1477	0.128827	18.9554	7.61316e-05	19.3398	-0.807971	0.00251705	0.384427	0.0361539	19.2565	19.2759	20.1881	20.0712	20.184	18.9829	18.9278	19.2821	19.328	19.4092
sp|P36551|HEM6_HUMAN	CPOX	Oxygen-dependent coproporphyrinogen-III oxidase, mitochondrial OS=Homo sapiens OX=9606 GN=CPOX PE=1 SV=3	0.733264	14.0498	0.106454	-0.337877	14.7831	0.565452	13.7119	0.00848337	14.0685	-0.714562	0.00839396	0.356579	0.0397988	13.7474	14.3522	14.7965	14.9272	14.6255	13.6667	13.7572	14.1254	14.0636	14.0165
sp|P36578|RL4_HUMAN	RPL4	60S ribosomal protein L4 OS=Homo sapiens OX=9606 GN=RPL4 PE=1 SV=5	-0.0910781	20.6747	0.155933	0.0580674	20.5836	0.289434	20.7327	0.0190166	20.3756	-0.207993	0.107027	-0.357139	0.0962051	20.6624	20.6869	20.5305	20.633	20.5873	20.7496	20.7159	20.2537	20.3537	20.5193
sp|P36639|8ODP_HUMAN	NUDT1	7,8-dihydro-8-oxoguanine triphosphatase OS=Homo sapiens OX=9606 GN=NUDT1 PE=1 SV=3	0.526497	14.3267	0.203137	0.0378264	14.8532	0.937988	14.3645	0.111766	14.763	-0.0901848	0.703947	0.398486	0.110391	14.5208	14.1327	15.0049	14.5056	15.0491	14.2276	14.5014	14.6976	14.7227	14.8688
sp|P36871|PGM1_HUMAN	PGM1	Phosphoglucomutase-1 OS=Homo sapiens OX=9606 GN=PGM1 PE=1 SV=3	0.813699	18.725	0.0182973	-0.252979	19.5387	0.382854	18.472	0.000451327	19.1661	-0.372572	0.0122758	0.694106	0.0282358	18.8212	18.6288	19.469	19.5153	19.6317	18.3847	18.5593	19.206	19.1861	19.1062
sp|P36915|GNL1_HUMAN	GNL1	Guanine nucleotide-binding protein-like 1 OS=Homo sapiens OX=9606 GN=GNL1 PE=1 SV=2	0.241575	18.4357	0.1399	-0.130871	18.6773	0.448806	18.3048	0.0291065	18.6243	-0.0530192	0.634901	0.319426	0.0828731	18.5029	18.3686	18.6582	18.5754	18.7982	18.2542	18.3555	18.5177	18.648	18.7071
sp|P36952|SPB5_HUMAN	SERPINB5	Serpin B5 OS=Homo sapiens OX=9606 GN=SERPINB5 PE=1 SV=2	0.809884	19.4672	0.00800075	0.173366	20.2771	0.191992	19.6406	0.000229933	20.1252	-0.151932	0.0994715	0.484585	0.0393329	19.477	19.4575	20.2837	20.2259	20.3217	19.606	19.6752	20.085	20.0632	20.2274
[truncated: 4,050 more rows]

## Sheet: APEX2-GABARAPL2
Reference	Gene.Symbol	Annotation	log2FC_1_control_EBSS-0_control_UT	0_control_UT	q.val_1_control_EBSS-0_control_UT	log2FC_2_LIR_UT-0_control_UT	1_control_EBSS	q.val_2_LIR_UT-0_control_UT	2_LIR_UT	q.val_anova	2_LIR_EBSS	log2FC_2_LIR_EBSS-1_control_EBSS	q.val_2_LIR_EBSS-1_control_EBSS	log2FC_2_LIR_EBSS-2_LIR_UT	q.val_2_LIR_EBSS-2_LIR_UT	0_control_UT_1	0_control_UT_2	1_control_EBSS_1	1_control_EBSS_2	1_control_EBSS_3	2_LIR_UT_1	2_LIR_UT_2	2_LIR_EBSS_1	2_LIR_EBSS_2	2_LIR_EBSS_3
[truncated: 2,772 more rows]
