# Supplementary material for: Proteome census upon nutrient stress reveals Golgiphagy membrane receptors
Source: Nature. 2023 Sep 27;623(7985):167–74. doi: 10.1038/s41586-023-06657-6 (PMC10620096; doi:10.1038/s41586-023-06657-6)
Supplement: Supplementary file 8 — Ranked prioritization of candidate autophagy fluxers. Relevant to Fig. 2. In .xlsx format. Details of the experiment underlying this data are provided in a tab in the table. [file 41586_2023_6657_MOESM8_ESM.xlsx]

## Sheet: Figure 2
Hickey et al. Proteome census during nutrient stress reveals Golgiphagy membrane receptors
		tab name:
	Figure 2 prioritization strategy	topCandidates
	Figure 2 ranked Autophagy fluxers in HEK293 and HeLa cells	Ranks_AutophagyFlux
	Figure 2 ranked proximity biotinylation by ATG8s in HeLa cells	Ranks_ATG8proximity

## Sheet: topCandidates
Fig1and2_Final_Rank	Gene.Symbol	Fig1_ScaledRank_Auto	Fig2_ScaledRank_Prox	Fig1and2_SumRank	Compartment	LIR	known_autophagy
1	MAP1LC3B2	0.000114312	0.000358102	0.000472414			autophagy
2	GABARAPL2	0.000571559	0.00590868	0.00648024	Cytosol		autophagy
3	CCPG1	0.00160037	0.00734109	0.00894146	ER	LIR	autophagy
4	RAB18	0.000914495	0.00823635	0.00915084	Cytosol
5	TEX264	0.00114312	0.0091316	0.0102747	ER	LIR	autophagy
6	RAB32	0.00640146	0.00429723	0.0106987	Cytosol
7	YIPF4	0.0110882	0.00143241	0.0125207	Golgi	LIR
8	SQSTM1	0.00925926	0.00358102	0.0128403	Cytosol	LIR	autophagy
9	GOLIM4	0.0163466	0.00393912	0.0202857	Golgi
10	ATG2A	0.00594422	0.0179051	0.0238493	Cytosol		autophagy
11	RAB3D	0.00137174	0.0254252	0.026797
12	BSCL2	0.00262917	0.0250671	0.0276963	ER
13	FN1	0.0270919	0.000895255	0.0279872
14	PDXDC1	0.0276635	0.00250671	0.0301702	Golgi
15	CHM	0.00765889	0.0261415	0.0338003	Cytosol
16	CHML	0.0188615	0.0161146	0.034976	Cytosol
17	RAB3A	0.00171468	0.0340197	0.0357344
18	SEC62	0.0234339	0.0150403	0.0384742	ER	LIR*	autophagy
19	CALCOCO1	0.0173754	0.0264996	0.043875	Cytosol	LIR*	autophagy
20	NDUFA8	0.0345222	0.00966876	0.0441909	Mitochondria
21	RETSAT	0.0229767	0.0222023	0.045179	ER
22	SYAP1	0.016118	0.0291853	0.0453033	Cytosol
23	RABGAP1	0.0241198	0.0236347	0.0477545	Cytosol	LIR
24	RHEB	0.0308642	0.0180842	0.0489484	Cytosol
25	ATG2B	0.0364655	0.0157565	0.052222	Cytosol		autophagy
26	FYCO1	0.0115455	0.0411817	0.0527272	Endosome		autophagy
27	FAM177A1	0.0508688	0.00411817	0.0549869
28	SLC35A1	0.0193187	0.0368845	0.0562032	Golgi
29	RAB29	0.0170325	0.0395703	0.0566027
30	MFSD12	0.0482396	0.0084154	0.056655
31	SAR1B	0.0588706	0.00465533	0.0635259
32	AHNAK2	0.0141747	0.0494181	0.0635928	Nucleus
33	ATG4B	0.0323503	0.0313339	0.0636842	Cytosol		autophagy
34	RAB21	0.0313214	0.0325873	0.0639087	Cytosol
35	PTTG1IP	0.0464106	0.0177261	0.0641367
36	SNX3	0.0652721	0.000716204	0.0659883	Endosome
37	YIF1B	0.0502972	0.0171889	0.0674861
38	BSDC1	0.0507545	0.0205909	0.0713453
39	RAB7A	0.0446959	0.0266786	0.0713745	Endosome		autophagy
40	ATP6AP1	0.0315501	0.042077	0.0736271
41	RHOA	0.0441244	0.0345568	0.0786812	Cytosol
42	MYDGF	0.0499543	0.0307968	0.0807511
43	RAB11B	0.0342936	0.0467323	0.0810259	Endosome
44	TM9SF2	0.051326	0.0306177	0.0819437
45	ATAD3A	0.0688157	0.0137869	0.0826027	Mitochondria
46	APOL2	0.0655007	0.0195166	0.0850172	Cytosol
47	CLCC1	0.0472108	0.038675	0.0858858
48	GOSR1	0.0484682	0.0383169	0.0867851	Golgi
49	RAB2B	0.0739598	0.0145031	0.0884629	Cytosol
50	NUCB1	0.0528121	0.0361683	0.0889804	Golgi
51	CD44	0.0320073	0.0583706	0.090378	Plasma.Membrane	LIR
52	LRPAP1	0.0192044	0.0712623	0.0904667
53	RCN2	0.038866	0.0517457	0.0906118	ER
54	CD63	0.0683585	0.0223814	0.0907399	Lysosome
55	TMX3	0.0784179	0.0136079	0.0920258	ER
56	ATL3	0.0748743	0.017547	0.0924213	ER
57		0.0708733	0.0216652	0.0925385
58	HMOX1	0.0262917	0.066607	0.0928987	ER
59	RAB30	0.0349794	0.0592659	0.0942453	Cytosol
60	CTPS1	0.035208	0.0608773	0.0960854	Cytosol
61	SPCS3	0.0426383	0.0535363	0.0961746	ER
62	RAB24	0.090192	0.00895255	0.0991446	Cytosol		autophagy
63	ATG13	0.0705304	0.0288272	0.0993576		LIR	autophagy
64	CALCOCO2	0.00845908	0.0909579	0.099417	Cytosol		autophagy
65	NSDHL	0.0328075	0.0669651	0.0997726	ER
66	SDF4	0.090535	0.0125336	0.103069	Golgi
67	CALR	0.058642	0.0445837	0.103226	ER	LIR
68	STK11IP	0.0452675	0.0589078	0.104175	Cytosol
69	SNX12	0.102538	0.00179051	0.104328	Cytosol
70	XXYLT1	0.0246914	0.0803939	0.105085	ER
71	RAB31	0.0737311	0.0334825	0.107214	Golgi
72	POR	0.0466392	0.0606983	0.107338	ER
73	NSMAF	0.0563557	0.0510295	0.107385
74	AIFM2	0.0676726	0.0413608	0.109033
75	ATP6AP2	0.0875629	0.0229185	0.110481	Cytosol
76	TBC1D25	0.103338	0.00787825	0.111216
77	A2M	0.00891632	0.103312	0.112229
78	AGPAT3	0.0765889	0.0376007	0.11419
79	NDST1	0.0131459	0.101522	0.114668	Golgi
80	GOSR2	0.0336077	0.0823635	0.115971	Golgi
81	TMEM43	0.105853	0.010385	0.116238
82	C16orf58	0.0394376	0.0769919	0.11643
83	SNAP29	0.0457247	0.0716204	0.117345	Cytosol
84	PSAP	0.0991084	0.0182632	0.117372	Lysosome
85	ACSL3	0.0897348	0.027932	0.117667
86	CLPTM1L	0.0421811	0.0759176	0.118099
87	TGFB2	0.00400091	0.114235	0.118235
88	TMEM115	0.047668	0.0721576	0.119826	Golgi
89	RDH11	0.0764746	0.0435094	0.119984	ER
90	ATP6V1G1	0.0347508	0.0873769	0.122128	Lysosome
91	RAB8A	0.0820759	0.0402865	0.122362	Endosome
92	PGRMC1	0.0578418	0.0653536	0.123195	ER
93	GPX8	0.0876772	0.0372426	0.12492
94	PTPN1	0.0623	0.063205	0.125505	Cytosol	LIR
95	MAN1B1	0.0984225	0.0318711	0.130294	ER
96	TXNDC5	0.0577275	0.0739481	0.131676	ER
97	RPL10	0.00365798	0.12838	0.132038
98	TAX1BP1	0.014289	0.118532	0.132821		LIR	autophagy
99	HTATIP2	0.0728166	0.0610564	0.133873	Cytosol
100	ILVBL	0.0539552	0.0800358	0.133991	ER
101	REEP3	0.0374943	0.0966876	0.134182	ER
102	RAB12	0.0470965	0.0882722	0.135369	Endosome
103	GLA	0.134888	0.00107431	0.135962	Lysosome
104	CHMP7	0.106081	0.0300806	0.136162	Cytosol
105	MTCH2	0.0809328	0.0564011	0.137334	Mitochondria
106	EPHX1	0.0722451	0.0655327	0.137778	ER
107	MICOS10	0.122085	0.0164727	0.138558	Mitochondria
108	SCARB1	0.0160037	0.12444	0.140444	Plasma.Membrane
109	ATP5F1B	0.0866484	0.0556849	0.142333	Mitochondria
110	DDHD2	0.0625286	0.080752	0.143281		LIR
111	KDELR3	0.045839	0.0997314	0.14557	ER
112	SNX17	0.0259488	0.120143	0.146092	Endosome
113	TFRC	0.0602423	0.0864816	0.146724
114	LPCAT1	0.0964792	0.0508505	0.14733	Cytosol
115	SLC25A3	0.131573	0.0162936	0.147867	Mitochondria
116	CKAP4	0.0435528	0.104566	0.148119	Cytosol
117	SLC25A5	0.100023	0.0488809	0.148904	Mitochondria
118	TMEM184C	0.142547	0.00662489	0.149172
119	RAB5C	0.0732739	0.0768129	0.150087	Cytosol
120	TAGLN	0.067444	0.0827216	0.150166	Cytosol
121	TOMM20	0.0614998	0.0904208	0.151921	Mitochondria
122	UBE2C	0.0181756	0.134288	0.152464
123	ATG4A	0.141175	0.0118174	0.152992	Cytosol		autophagy
124	CPT1A	0.125743	0.0273948	0.153138	Mitochondria
125	ULK1	0.131916	0.0213071	0.153223	Cytosol	LIR	autophagy
126	PHB2	0.150549	0.00286482	0.153414	Cytosol
127	RAB1B	0.1262	0.0272158	0.153416	Cytosol
128	INF2	0.0451532	0.1094	0.154553	Cytosol	LIR
129	CRIM1	0.0925926	0.0626679	0.15526
130	HM13	0.0603567	0.0950761	0.155433
131	PIGU	0.0940786	0.0623098	0.156388	ER
132	CLPTM1	0.0634431	0.0932856	0.156729
133	TPCN1	0.101966	0.0555058	0.157472	Lysosome
134	PHB	0.148034	0.00984781	0.157882	Cytosol
135	DCTN3	0.0520119	0.106893	0.158905	Cytosol
136	GALNT2	0.0889346	0.0705461	0.159481	Golgi
137	SLC35B2	0.0237769	0.136258	0.160035	Golgi
138	HK2	0.128944	0.0324082	0.161352	Cytosol
139	SRPRB	0.0500686	0.112086	0.162155	ER
140	PODXL	0.0306356	0.131603	0.162238
141	CCDC51	0.144947	0.017368	0.162315	Mitochondria
142	GLG1	0.138889	0.0241719	0.163061	Golgi
143	RIC1	0.0340649	0.129812	0.163877	Cytosol
144	SLC25A6	0.109625	0.0547896	0.164415	Mitochondria
145	PRKCI	0.0972794	0.0678603	0.16514	Cytosol
146	GDE1	0.109739	0.0558639	0.165603
147	LAMB1	0.0903064	0.0782453	0.168552
148	KEAP1	0.00548697	0.164369	0.169856	Cytosol
149	SYNGR2	0.112826	0.0571173	0.169943	Cytosol
150	FABP5	0.117856	0.0537153	0.171571	Cytosol
151	WDR41	0.0848194	0.0868397	0.171659	Cytosol
152	SCCPDH	0.10791	0.0639212	0.171832
153	DERL1	0.120027	0.0529991	0.173027	ER
154	ZMPSTE24	0.118084	0.056043	0.174127	ER
155	PLEKHA1	0.131687	0.0438675	0.175555	Cytosol
156	UBQLN1	0.0644719	0.111728	0.1762	Cytosol	LIR
157	RFT1	0.0865341	0.0900627	0.176597
158	VPS37C	0.0812757	0.0968666	0.178142	Endosome
159	HACD3	0.118884	0.0594449	0.178329	ER
160	SERPINH1	0.130316	0.0497762	0.180092	ER
161	CYP20A1	0.163695	0.0166517	0.180346
162	C19orf25	0.0860768	0.0943599	0.180437		LIR
163	SLC27A2	0.123914	0.0565801	0.180494
164	SLC27A4	0.060128	0.121218	0.181346	ER
165	PDIA3	0.111454	0.0726947	0.184149	ER
166	TNFSF9	0.0113169	0.173321	0.184638
167	DBI	0.10551	0.0794987	0.185008
168	NRBF2	0.0501829	0.135721	0.185904	Cytosol
169	RMDN1	0.161294	0.024709	0.186003	Cytosol
170	NPC1	0.15032	0.0363474	0.186667	Lysosome
171	IMPDH1	0.0605853	0.127126	0.187712	Cytosol
172	NBR1	0.0294925	0.158281	0.187774	Cytosol	LIR	autophagy
173	ALG1	0.110082	0.0778872	0.18797	ER
174	DDOST	0.145519	0.0426141	0.188133	ER
175	TRIM32	0.126886	0.0619517	0.188838	Cytosol
176	CERS6	0.105624	0.0832587	0.188883	ER
177	VDAC1	0.175926	0.0134288	0.189355
178	ERLIN1	0.0997942	0.0897046	0.189499	ER
179	ATAD3B	0.179012	0.010564	0.189576	Mitochondria
180	GOLPH3	0.108139	0.0814682	0.189607	Cytosol
181	B4GALT1	0.157636	0.0329454	0.190581	Golgi
182	DAGLB	0.155693	0.034915	0.190608	Plasma.Membrane
183	P4HB	0.0649291	0.12641	0.191339	ER
184	ODR4	0.0823045	0.109221	0.191526
185	LPGAT1	0.133973	0.0576544	0.191628	ER
186	SMAP1	0.144262	0.0476276	0.191889	Cytosol
187	PCYOX1	0.176383	0.0155774	0.191961	Lysosome
188	RAB13	0.0693873	0.123008	0.192395	Cytosol
189	AURKA	0.0314358	0.161325	0.192761	Cytosol
190	NAP1L5	0.107682	0.0859445	0.193626	Nucleus	LIR
191	ATP2A2	0.042524	0.152372	0.194896	ER
192	SAR1A	0.17684	0.0189794	0.19582
193	HMOX2	0.0735025	0.12462	0.198122	ER
194	HSPB1	0.0627572	0.1359	0.198657	Cytosol
195	RAB3B	0.1877	0.0111012	0.198801
196	PSMD4	0.0322359	0.167055	0.199291	Cytosol
197	DPM1	0.188615	0.0109221	0.199537	ER
198	CYB5R3	0.111568	0.0884512	0.20002
199	EMC3	0.165181	0.035094	0.200275
200	HSD17B12	0.168839	0.0320501	0.200889	ER
201	TM9SF4	0.0667581	0.135184	0.201942	Golgi
202	ABCB6	0.171811	0.0311549	0.202966
203	BCAP31	0.140489	0.063026	0.203515
204	RAB10	0.154321	0.0501343	0.204455	Endosome
205	ARL1	0.14369	0.0612355	0.204925	Golgi
206	MOSPD2	0.0936214	0.11137	0.204991	Plasma.Membrane
207	HSPB8	0.0108596	0.196061	0.206921
208	WASHC2A	0.114198	0.0938227	0.20802	Endosome
209	RETREG3	0.0547554	0.156132	0.210888		LIR
210	SLC35A2	0.0202332	0.191047	0.211281	Golgi
211	RAB27A	0.123342	0.0880931	0.211436	Endosome
212	TIMM50	0.204733	0.00698299	0.211716
213	EOGT	0.152492	0.059624	0.212116	ER
214	PIGO	0.017604	0.195345	0.212949	ER
215	FAU	0.160837	0.052641	0.213478
216	ATP6V1E1	0.148148	0.0660698	0.214218	Lysosome
217	SIK3	0.0968221	0.117995	0.214817	Cytosol
218	STBD1	0.102195	0.112981	0.215176	Cytosol		autophagy
219	DHCR24	0.0561271	0.159176	0.215303
220	DHRS7	0.136488	0.0791406	0.215629
221	CTSA	0.206562	0.00931065	0.215872	Lysosome
222	ARF4	0.140375	0.0764548	0.21683	Golgi
223	RAB3GAP2	0.0863054	0.131065	0.217371	Cytosol
224	RETREG2	0.123685	0.0957923	0.219478		LIR
225	ACLY	0.035551	0.184423	0.219974	Cytosol
226	RTN4	0.0436671	0.176723	0.22039	ER
227	PLEKHM1	0.128715	0.0929275	0.221643			autophagy
228	RRM2	0.017947	0.204297	0.222244	Cytosol
229	CDKN2A	0.0422954	0.180842	0.223137	Cytosol
230	ANO10	0.0369227	0.188541	0.225463	Plasma.Membrane
231	CCT2	0.0569273	0.169024	0.225951	Cytosol
232	IKBIP	0.200274	0.0257833	0.226058	ER
233	IMPDH2	0.0198903	0.206446	0.226336	Cytosol
234	RAB2A	0.216507	0.0102059	0.226713
235	ACTC1	0.065615	0.162399	0.228014
236	CCT5	0.107339	0.121397	0.228735	Cytosol
237	SPTLC1	0.13626	0.0927484	0.229008	ER
238	MFSD5	0.0954504	0.134109	0.22956	Plasma.Membrane
239	UBXN4	0.113855	0.116204	0.230059
240	STT3A	0.131116	0.0995524	0.230668	ER
241	NEDD4	0.148491	0.0825425	0.231034	Cytosol	LIR
242	GDAP1	0.206333	0.0259624	0.232295	Cytosol
243	DHRS7B	0.115912	0.116383	0.232295	ER
244	DYM	0.114312	0.119427	0.233739
245	BNIP3	0.231367	0.00268577	0.234053	Mitochondria	LIR
246	GALNT7	0.160608	0.073769	0.234377	Golgi
247	PTGES2	0.193187	0.042256	0.235443	Cytosol
248	EMC2	0.165981	0.0703671	0.236348	Cytosol
249	BLMH	0.152606	0.084154	0.23676	Cytosol
250	COMT	0.103681	0.133751	0.237432	Cytosol
251	PPP6C	0.157179	0.080573	0.237752	Cytosol
252	CHMP4B	0.205876	0.0322292	0.238105	Cytosol		autophagy
253	LNPK	0.0944216	0.144136	0.238558	ER
254	CDIPT	0.0492684	0.191226	0.240495
255	UNC13D	0.0653864	0.175291	0.240677		LIR
256	RPL7	0.0442387	0.199105	0.243343	Cytosol
257	LSS	0.0770462	0.166697	0.243743	ER
258	RAB14	0.215249	0.0286482	0.243897	Endosome
259	SCO1	0.217421	0.0268577	0.244279	Mitochondria
260	MAP3K2	0.0890489	0.156491	0.24554	Cytosol	LIR
261	MSMO1	0.0477824	0.198389	0.246171	ER
262	TMEM199	0.11877	0.127484	0.246254
263	PZP	0.181527	0.0648165	0.246344
264	ALG5	0.19433	0.0522829	0.246613	ER
265	TICAM2	0.157979	0.0888093	0.246788	Cytosol
266	SCAMP3	0.222222	0.0248881	0.24711
267	BAG6	0.0842478	0.163115	0.247363	Cytosol	LIR
268	CANX	0.210791	0.0367055	0.247496	ER
269	ANKIB1	0.165409	0.0834378	0.248847	Cytosol
270	HSPD1	0.164723	0.0848702	0.249594	Mitochondria
271	PRKAR1A	0.0858482	0.16419	0.250038	Plasma.Membrane
272	MGST1	0.179698	0.0709042	0.250602
273	RPN2	0.221422	0.0293644	0.250786	ER
274	SLC27A3	0.139918	0.111907	0.251825	Mitochondria
275	RAB4A	0.196845	0.0553268	0.252172	Endosome
276	TIMM29	0.190901	0.0614145	0.252315	Mitochondria
277	LRP8	0.0118884	0.241361	0.253249
278	HSPA9	0.124829	0.128917	0.253745
279	RHOB	0.149977	0.106356	0.256333
280	SPCS2	0.088706	0.169203	0.257909	ER
281	TACC1	0.0453818	0.212713	0.258094	Cytosol
282	RAB6A	0.224051	0.0341987	0.25825
283	PIGT	0.211248	0.0483438	0.259592	ER
284	FASN	0.144719	0.116025	0.260744	Cytosol
285	NAP1L1	0.00663009	0.254252	0.260883	Cytosol
286	SERPINE2	0.255258	0.00572963	0.260988
287	PDIA4	0.165524	0.0956132	0.261137	ER
288	ACTG1	0.0685871	0.193196	0.261783	Cytosol
289	COMMD7	0.210219	0.0515667	0.261786	Cytosol
290	ABHD6	0.108482	0.153805	0.262287
291	ERGIC3	0.189415	0.0734109	0.262826
292	REEP4	0.0398948	0.223456	0.263351	ER
293	MPZL1	0.0524691	0.21128	0.263749
294	CERS2	0.230796	0.0333035	0.264099	ER
295	RPL38	0.0759031	0.189257	0.26516	Cytosol
296	STXBP5	0.193416	0.0717995	0.265215	Cytosol
297	ZFYVE1	0.263832	0.00304387	0.266876	Golgi		autophagy
298	MFF	0.0357796	0.231513	0.267293		LIR
299	STIM1	0.159236	0.108505	0.267741
300	GALNT1	0.104938	0.162936	0.267875	Golgi
301	VTI1B	0.244627	0.0238138	0.268441	Endosome
302	TAX1BP3	0.0847051	0.184244	0.268949	Cytosol
303	SLC25A13	0.253315	0.0159355	0.269251	Mitochondria
304	CCT7	0.0914495	0.177977	0.269426	Cytosol
305	RPLP0	0.00297211	0.266607	0.269579	Cytosol
306	RABGGTA	0.0988797	0.170815	0.269694
307	CALU	0.19593	0.0741271	0.270058		LIR
308	SLC7A5	0.0235482	0.247449	0.270997
309	RPL24	0.133859	0.137511	0.27137	Cytosol
310	EEF1A2	0.0836763	0.188362	0.272038	Nucleus
311	VPS29	0.180956	0.0923903	0.273346	Endosome
312	APOOL	0.205418	0.0683975	0.273816	Mitochondria
313	WNK2	0.0418381	0.232408	0.274246	Cytosol	LIR
314	SCYL1	0.20176	0.0725157	0.274276	Cytosol
315	UPB1	0.182899	0.0916741	0.274573	Cytosol
316	RAB34	0.126772	0.148433	0.275205	Nucleus
317	RPL23	0.079904	0.195524	0.275428	Cytosol
318	DNAJB11	0.127	0.14915	0.27615	ER
319	NADSYN1	0.0449246	0.231334	0.276258
320	TMEM33	0.14209	0.134825	0.276915
321	RTN3	0.0919067	0.185855	0.277762	ER	LIR
322	ALG2	0.0706447	0.207341	0.277986
323	MEAK7	0.0957933	0.182453	0.278246	Cytosol
324	MICU2	0.153635	0.125694	0.279329	Mitochondria
325	OTULINL	0.0995656	0.18299	0.282556
326	MAP4	0.0459534	0.236705	0.282659	Cytosol
327	ADRM1	0.183356	0.100448	0.283804	Cytosol
328	HSD17B11	0.206676	0.0777081	0.284384	ER
329	ITGA5	0.0647005	0.219696	0.284396
330	RAB27B	0.105053	0.179409	0.284462	Endosome
331	ATL2	0.136145	0.148791	0.284937	ER
332	EIF4H	0.0675583	0.218263	0.285822	Cytosol
333	ERP29	0.239598	0.0472695	0.286867	ER
334	PIK3C3	0.182442	0.105103	0.287545	Endosome		autophagy
335	MCCC2	0.166895	0.120859	0.287755	Mitochondria
336	RAB3GAP1	0.177641	0.110474	0.288115	Cytosol
337	FKBP9	0.209191	0.0793196	0.28851	ER
338	AGTRAP	0.282579	0.00644584	0.289025	Cytosol
339	DPY19L1	0.175126	0.115309	0.290435
340	FADS3	0.19936	0.091316	0.290676	ER
341	ABHD5	0.216164	0.0746643	0.290828	Cytosol
342	PRXL2A	0.125057	0.165801	0.290858
343	RRM1	0.110197	0.180662	0.290859	Cytosol
344	PRKAR1B	0.053155	0.237959	0.291114	Plasma.Membrane
345	RAB1A	0.233882	0.0574754	0.291357	Endosome		autophagy
346	NAPA	0.167467	0.123903	0.29137	Plasma.Membrane
347	NDUFB10	0.286465	0.00501343	0.291479	Mitochondria
348	GET4	0.129858	0.161683	0.291541	Cytosol
349	SACM1L	0.223365	0.0689346	0.2923	ER
350	ARL6IP5	0.185642	0.107968	0.29361	Cytosol
351	ERO1A	0.25583	0.038496	0.294326	ER
352	PDIA6	0.217993	0.07735	0.295343
353	CCT4	0.147577	0.147896	0.295473	Cytosol
354	SLC25A12	0.292867	0.00322292	0.29609	Mitochondria
355	VAT1	0.251372	0.045658	0.29703	Cytosol	LIR
356	ANKLE2	0.026749	0.271083	0.297832	ER	LIR
357	RPL23A	0.106539	0.191406	0.297944	Cytosol
358	BCL2L1	0.262346	0.0374217	0.299767
359	OCIAD1	0.251029	0.0495971	0.300626	Endosome
360	EEF1A1	0.0746456	0.226321	0.300966
361	KCTD16	0.0781893	0.224351	0.30254	Plasma.Membrane
362	AACS	0.132144	0.170636	0.30278	Cytosol
363	CD109	0.27915	0.0239928	0.303142	Plasma.Membrane
364	RBCK1	0.163123	0.140913	0.304036
365	AHCYL1	0.0699588	0.235094	0.305053	Cytosol
366	ATP5F1C	0.266461	0.0393912	0.305852	Mitochondria
367	NAPG	0.248057	0.0578335	0.30589
368	NT5C3A	0.22668	0.0798568	0.306537	Cytosol
369	TOMM40	0.145862	0.160788	0.30665	Mitochondria
370	ARFGEF3	0.206904	0.100269	0.307173
371	ACACB	0.0158893	0.291495	0.307384	Mitochondria
372	RCN1	0.151349	0.156312	0.30766	ER
373	PTP4A1	0.174783	0.133393	0.308176	Cytosol
374	HSPA13	0.164266	0.144494	0.30876	ER
375	UAP1	0.179127	0.129991	0.309118	Cytosol
376	TRAM1	0.247028	0.0624888	0.309517	ER
377	ABLIM1	0.0149749	0.295076	0.310051	Cytosol	LIR
378	AKT1S1	0.0344079	0.276276	0.310684	Cytosol	LIR
379	RPL28	0.0679012	0.242972	0.310873	Cytosol
380	GLMN	0.177412	0.134646	0.312058
381	MRPS22	0.175469	0.13769	0.313159	Mitochondria
382	PAFAH1B1	0.168153	0.145389	0.313542	Cytosol
383	SCAMP1	0.242913	0.0707252	0.313638	Endosome
384	EEF1A1P5	0.0789895	0.234736	0.313725	Cytosol
385	HSDL2	0.169067	0.145031	0.314099	Peroxisome
386	PSMD9	0.0316644	0.282722	0.314386
387	TOMM34	0.22085	0.0940018	0.314852	Cytosol
388	MTG1	0.198331	0.116741	0.315072	Mitochondria
389	ATP6V1C1	0.169524	0.145568	0.315093	Lysosome
390	TMF1	0.00571559	0.310116	0.315832	Golgi
391	ARHGAP1	0.283265	0.0327663	0.316031	Cytosol
392	GBF1	0.152035	0.164727	0.316762	Golgi	LIR
393	CLIP1	0.0620713	0.25479	0.316861	Cytosol
394	RPN1	0.189186	0.127842	0.317029	ER
395	RPL13	0.0733882	0.243688	0.317077	Cytosol
396	APPL2	0.292981	0.0243509	0.317332	Cytosol
397	VDAC3	0.160265	0.158102	0.318367	Mitochondria
398	ANKRD13A	0.214335	0.104208	0.318542	Cytosol
399	PRPS2	0.159351	0.159355	0.318706
400	PKMYT1	0.0552126	0.263563	0.318776	Golgi
401	MRPL49	0.205533	0.113697	0.31923	Mitochondria	LIR
402	ITGB1	0.177984	0.141271	0.319255			autophagy
403	DCTN4	0.110311	0.210027	0.320338	Cytosol
404	EHBP1	0.113969	0.209311	0.32328	Cytosol
405	TMEM184A	0.0788752	0.244584	0.323459
406	SRPRA	0.182785	0.141092	0.323877	ER
407	AGRN	0.169296	0.155237	0.324533
408	MYO6	0.214678	0.109937	0.324615	Cytosol
409	ZNRD2	0.0186328	0.306177	0.32481	Cytosol
410	DHCR7	0.277206	0.0481647	0.325371	ER
411	TMEM263	0.307499	0.0184423	0.325941
412	UBE2B	0.0257202	0.300985	0.326705
413	PIGS	0.252401	0.0744852	0.326886	ER
414	FAM114A2	0.0909922	0.235989	0.326981
415	TIMM23	0.324074	0.00340197	0.327476	Mitochondria
416	ARF3	0.219936	0.10761	0.327546	Cytosol
417	CHCHD3	0.306241	0.0214861	0.327728	Cytosol
418	DCTN2	0.137174	0.192122	0.329296	Cytosol
419	REEP5	0.0960219	0.233303	0.329325	ER
420	POTEI	0.115112	0.21504	0.330152
421	NDUFS3	0.283836	0.0469114	0.330748	Mitochondria
422	ATP2C1	0.142318	0.188899	0.331217	Golgi
423	HSP90B1	0.242798	0.0893465	0.332145	ER
424	KSR1	0.031893	0.300448	0.332341		LIR
425	LPCAT2	0.139118	0.193375	0.332493
426	SSR1	0.298925	0.0347359	0.333661	ER
427	ATP9A	0.13203	0.20197	0.334
428	RIN1	0.162209	0.171889	0.334097
429	CCT6A	0.15112	0.183706	0.334827	Cytosol
430	IPO7	0.0967078	0.238317	0.335025	Cytosol
431	NUBP2	0.195588	0.140197	0.335785
432	ALDH1B1	0.230338	0.10564	0.335978	Mitochondria
433	TIMM44	0.295039	0.0415398	0.336579	Mitochondria
434	MRPL4	0.244856	0.0918532	0.336709	Mitochondria
435	CCT3	0.1246	0.212175	0.336775	Cytosol
436	ENO1	0.0293781	0.307789	0.337167	Cytosol
437	VIPAS39	0.13866	0.198568	0.337228	Endosome
438	PRDX4	0.149863	0.187466	0.337329	ER
439	WLS	0.22508	0.112444	0.337524	Cytosol
440	ALDH1A2	0.148948	0.18872	0.337668	Cytosol
441	TMED9	0.262574	0.0752014	0.337776	Golgi
442	MTCH1	0.171239	0.167234	0.338473	Mitochondria
443	LYSMD2	0.130201	0.208415	0.338617
444	TBC1D2B	0.289552	0.049239	0.338791		LIR
445	C16orf70	0.212849	0.126052	0.338901	Cytosol
446	BST2	0.180155	0.158818	0.338974
447	PIP4P1	0.334591	0.00483438	0.339425
448	JMY	0.327846	0.0130707	0.340917	Cytosol	LIR
449	CRTAP	0.254115	0.0871979	0.341313
450	NDRG3	0.296868	0.0452999	0.342168
451	ATP13A2	0.316415	0.0263205	0.342736	Lysosome
452	PSMA6	0.209076	0.134467	0.343544	Cytosol
453	MOCS2	0.240283	0.103671	0.343954	Cytosol
454	SOAT1	0.212391	0.132498	0.344889	ER
455	FKBP10	0.294925	0.0506714	0.345596	ER
456	MICU1	0.097508	0.248523	0.346031	Mitochondria
457	PSMD12	0.128144	0.217905	0.346049
458	CYP51A1	0.0671011	0.278962	0.346063	ER
459	STX7	0.302241	0.0440466	0.346287	Endosome
460	BCAP29	0.0341792	0.312981	0.34716	ER
461	ARHGAP35	0.148262	0.198926	0.347188	Cytosol
462	PSMD3	0.234339	0.113518	0.347858
463	PPP4R1	0.129058	0.219158	0.348217
464	PARVA	0.0312071	0.317099	0.348307	Cytosol
465	ECD	0.0553269	0.293286	0.348613	Cytosol
466	GDI1	0.251143	0.09812	0.349263	Cytosol
467	RNFT1	0.162551	0.187287	0.349839	ER
468	TMX2	0.0289209	0.321038	0.349959
469	PI4K2A	0.324989	0.0252462	0.350235	Golgi
470	TM9SF3	0.244399	0.105998	0.350397
471	LBR	0.315501	0.0352731	0.350774	Cytosol
472	DNAJC16	0.299497	0.0513876	0.350885
473	PSMB5	0.271491	0.0796777	0.351168	Cytosol
474	ST13	0.196273	0.155953	0.352227	Cytosol
475	MTMR2	0.136603	0.215756	0.352359	Endosome
476	ZW10	0.114655	0.23778	0.352435	Cytosol
477	COL12A1	0.345679	0.00752014	0.353199
478	IRGQ	0.09385	0.259445	0.353295		LIR
479	RPL7A	0.144376	0.208953	0.353328	Cytosol
480	ZNFX1	0.229652	0.123724	0.353377
481	ATG101	0.290238	0.0644584	0.354696	Cytosol		autophagy
482	CCT8	0.149406	0.205551	0.354956	Cytosol
483	PTPN9	0.180498	0.175112	0.35561	Cytosol
484	PIK3R4	0.112597	0.244047	0.356644	Endosome		autophagy
485	PSMA3	0.143461	0.213608	0.357069	Cytosol
486	SPIRE1	0.094193	0.263205	0.357398
487	GPHN	0.235711	0.121755	0.357466	Cytosol
488	ATG9A	0.322245	0.0354521	0.357697	Cytosol		autophagy
489	PSMB6	0.237997	0.119964	0.357961	Cytosol
490	TRAP1	0.228624	0.129454	0.358078	Mitochondria
491	PAIP2	0.0101738	0.348254	0.358428	Cytosol
492	PPP2R1B	0.165866	0.193017	0.358883
493	KPNB1	0.248285	0.110654	0.358939	Cytosol
494	DCTN1	0.167124	0.192659	0.359783	Cytosol
495	JAGN1	0.288409	0.0714414	0.35985	ER
496	MXRA7	0.0946502	0.265533	0.360183
497	HACD2	0.293896	0.0664279	0.360324	ER
498	PSMB4	0.235482	0.125157	0.360639	Cytosol
499	ELMOD2	0.10631	0.254432	0.360742
500	ERCC6L	0.136946	0.223814	0.360759
501	CDK5RAP3	0.10048	0.26034	0.36082	Cytosol		autophagy
502	STIP1	0.225995	0.135542	0.361536	Cytosol
503	GPR89A	0.220279	0.142167	0.362445	Golgi
504	TCAF1	0.235139	0.128559	0.363698	Plasma.Membrane
505	PIGA	0.0268633	0.338406	0.36527	ER
506	COMMD3	0.191358	0.174038	0.365396	Cytosol
507	BRAF	0.0454961	0.319964	0.36546	Cytosol
508	STARD7	0.110654	0.255148	0.365802	Mitochondria
509	MACF1	0.247142	0.119606	0.366748	Cytosol	LIR
510	RPS7	0.00720165	0.359714	0.366915	Cytosol
511	DHPS	0.291038	0.0762757	0.367314
512	PPP2R5C	0.0305213	0.336795	0.367316	Nucleus
513	SLC35E1	0.178441	0.190331	0.368772
514	VAMP7	0.366712	0.00214861	0.368861	Cytosol
515	SLC25A1	0.25823	0.110833	0.369063	Mitochondria
516	CDKAL1	0.329904	0.0392122	0.369116	ER
517	IMMT	0.350594	0.0188004	0.369395	Mitochondria
518	GPN1	0.237654	0.131961	0.369615	Cytosol
519	POGLUT3	0.0146319	0.355416	0.370048	ER
520	MYL6	0.00205761	0.368129	0.370187
521	EIF3G	0.00788752	0.362578	0.370466	Cytosol
522	PRPSAP1	0.193301	0.177261	0.370562
523	PPP1R11	0.118541	0.252104	0.370645
524	VMP1	0.32636	0.0447628	0.371123
525	BAG3	0.0164609	0.3547	0.371161	Cytosol	LIR	autophagy
526	GGT7	0.0976223	0.273948	0.37157
527	TNIK	0.299726	0.0723366	0.372062	Cytosol
528	ATP6V0D1	0.342364	0.0299015	0.372265	Lysosome
529	TXNDC12	0.215478	0.157207	0.372685	ER
530	SLC9A6	0.205761	0.167592	0.373353	Endosome
531	SDHB	0.11294	0.260519	0.373459	Mitochondria
532	CC2D1B	0.103452	0.270367	0.373819	Nucleus
533	HK1	0.326932	0.0470904	0.374022	Cytosol
534	TMX1	0.331847	0.0427932	0.37464	ER
535	UFSP2	0.221879	0.153447	0.375326	Cytosol
536	REXO2	0.111683	0.263742	0.375425	Cytosol
537	RAF1	0.030064	0.345568	0.375633	Cytosol
538	DNAJA2	0.16198	0.213787	0.375767
539	SYNJ2BP	0.311157	0.0649955	0.376152	Mitochondria
540	PSMD13	0.237769	0.13966	0.377428
541	PRKACB	0.275949	0.101701	0.37765	Cytosol
542	TCP1	0.227023	0.15094	0.377963	Cytosol
543	EVI5	0.18187	0.19624	0.37811	Cytosol
544	DYNC1LI1	0.21845	0.159714	0.378163	Cytosol
545	NUS1	0.217078	0.161504	0.378582	ER
546	AKAP11	0.0155464	0.363832	0.379378	Cytosol
547	PPP3CA	0.233539	0.146106	0.379645	Cytosol
548	RIPOR1	0.247942	0.132856	0.380798	Cytosol	LIR
549	PRPS1	0.224851	0.156849	0.3817
550	ARHGEF10	0.248628	0.13393	0.382558
551	UBE2O	0.110768	0.272158	0.382926	Cytosol	LIR
552	CRYBG3	0.0648148	0.318174	0.382988		LIR
553	LCLAT1	0.260402	0.12265	0.383052	ER
554	ICMT	0.159579	0.223993	0.383572	ER
555	CDC25C	0.0416095	0.342167	0.383776	Nucleus
556	GPAM	0.235254	0.148612	0.383866	Mitochondria
557	SURF4	0.0761317	0.309042	0.385174
558	FAM117B	0.0532693	0.331961	0.38523
559	ARPC3	0.138317	0.247269	0.385587	Cytosol
560	PPP6R2	0.123114	0.262668	0.385782	Cytosol	LIR
561	PRMT3	0.0474394	0.338944	0.386383	Cytosol
562	LMAN2	0.326132	0.0603402	0.386472
563	STRN	0.259945	0.126589	0.386534	Cytosol	LIR
564	RPL14	0.161866	0.224888	0.386754	Cytosol
565	CARMIL2	0.220393	0.166876	0.387269	Cytosol
566	HLA-C	0.0596708	0.327663	0.387334
567	DNAJC13	0.243599	0.143778	0.387377	Endosome
568	RAB5B	0.289666	0.098299	0.387965	Endosome
569	STX8	0.25743	0.130707	0.388138
570	NADK	0.0116598	0.376723	0.388383
571	NDUFA9	0.341564	0.0479857	0.389549	Mitochondria
572	RPS11	0.175354	0.214324	0.389678
573	WDR91	0.330704	0.0590868	0.389791	Endosome
574	ATP13A1	0.0899634	0.29991	0.389874	ER
575	YKT6	0.354595	0.0358102	0.390406	Cytosol
576	ELOVL1	0.302698	0.0879141	0.390612	ER
577	PMPCA	0.170439	0.220233	0.390672	Mitochondria
578	ATP6V1H	0.28898	0.102238	0.391218	Lysosome
579	RIC8A	0.197417	0.194091	0.391508	Cytosol
580	SHMT2	0.116941	0.274843	0.391784	Mitochondria
581	GGA2	0.286123	0.105819	0.391942	Golgi
582	RPL31	0.177183	0.215219	0.392403	Cytosol
583	HINT3	0.17524	0.217547	0.392787
584	GHITM	0.32316	0.070188	0.393348	Mitochondria
585	IARS2	0.201075	0.19248	0.393554	Mitochondria
586	RPL35	0.217764	0.176007	0.393771	Cytosol
587	SCAP	0.0747599	0.319606	0.394366	Cytosol
588	CISD2	0.173525	0.220949	0.394474
589	WDFY3	0.169867	0.225604	0.395472	Cytosol	LIR	autophagy
590	LRP1	0.0219479	0.373679	0.395627	Cytosol
591	PCDH7	0.0639003	0.33214	0.39604	Plasma.Membrane
592	PFDN4	0.309214	0.0870188	0.396232	Cytosol
593	NBAS	0.121856	0.274664	0.396521	Cytosol	LIR
594	TMEM161A	0.35128	0.045479	0.396759
595	DNAJB14	0.118999	0.278066	0.397065
596	FDFT1	0.193073	0.204834	0.397907	ER
597	PDZD8	0.310357	0.087735	0.398092	ER	LIR
598	TMED8	0.0428669	0.355774	0.398641
599	STRN3	0.268404	0.130528	0.398932	Cytosol	LIR
600	DYNC1LI2	0.0465249	0.352551	0.399076	Cytosol
601	HSPA5	0.074417	0.324799	0.399216	ER
602	CISD1	0.171125	0.229722	0.400847	Mitochondria
603	OCIAD2	0.322931	0.0780662	0.400997	Endosome
604	DNPEP	0.0380658	0.362936	0.401002	Cytosol
605	MICAL1	0.203932	0.197135	0.401068	Cytosol
606	HABP4	0.0851623	0.316741	0.401904	Cytosol
607	VTI1A	0.161065	0.24154	0.402605	Cytosol
608	STOML2	0.361911	0.0410027	0.402914	Cytosol
609	TRAPPC13	0.188843	0.214682	0.403525
610	CTNND1	0.0624143	0.34145	0.403865	Cytosol
611	SEC63	0.158436	0.245479	0.403915	ER
612	PPIB	0.273091	0.130886	0.403977	ER
613	CYC1	0.389118	0.0148612	0.403979	Mitochondria
614	GSTCD	0.0818473	0.322292	0.404139	Cytosol
615	LMAN1	0.321216	0.0839749	0.405191
616	TYW1	0.187243	0.218621	0.405864
617	SCFD2	0.104138	0.30188	0.406018
618	ERP44	0.351966	0.0540734	0.40604	ER
619	IREB2	0.0915638	0.315667	0.407231	Cytosol
620	PREB	0.257316	0.150224	0.40754
621	SURF1	0.363512	0.0442256	0.407737	Mitochondria
622	TK1	0.286694	0.121576	0.40827	Cytosol
623	OSBP	0.308642	0.10009	0.408732	Cytosol	LIR
624	NSFL1C	0.211706	0.197493	0.409199	Cytosol
625	PSMC6	0.300526	0.108863	0.409389	Cytosol
626	VTN	0.00983082	0.400716	0.410547
627	RPL35A	0.274348	0.136437	0.410785	Cytosol
628	IDE	0.240855	0.170457	0.411312	Cytosol
629	LSG1	0.0754458	0.3359	0.411346	Cytosol
630	NDUFA10	0.246456	0.165264	0.41172	Mitochondria
631	PIK3R1	0.16278	0.249239	0.412019	Cytosol
632	TF	0.0120027	0.400179	0.412182
633	ALG3	0.185299	0.227395	0.412694	ER
634	TBRG4	0.297782	0.114951	0.412733	Mitochondria
635	PRAF2	0.0691587	0.343599	0.412758	Endosome
636	CNTNAP1	0.344307	0.0691137	0.413421
637	VPS37A	0.349223	0.0642793	0.413502	Cytosol
638	NCAPH	0.191472	0.222202	0.413675	Cytosol
639	CNP	0.284065	0.13017	0.414235
640	UQCRC2	0.339392	0.0750224	0.414414	Mitochondria
641	ATP6V1B2	0.328532	0.0866607	0.415193	Lysosome
642	PITPNM1	0.125857	0.289346	0.415204		LIR
643	KIFAP3	0.296639	0.119069	0.415708
644	ANKRD52	0.0937357	0.322113	0.415849
645	NCSTN	0.277663	0.138227	0.415891	Cytosol
646	MRPS27	0.275263	0.140734	0.415997	Cytosol
647	NFKBIB	0.297439	0.118711	0.41615	Cytosol	LIR
648	ARFIP2	0.27572	0.140555	0.416275	Golgi
649	VPS4A	0.278807	0.138048	0.416855	Endosome
650	HSPA8	0.207476	0.20949	0.416966	Cytosol		autophagy
651	RPL13A	0.100594	0.316562	0.417157	Cytosol
652	LRRC59	0.251486	0.16598	0.417466		LIR
653	LENG9	0.119684	0.297941	0.417625
654	ARPC1B	0.340649	0.077171	0.41782	Cytosol
655	PRKAG1	0.25423	0.163653	0.417882	Cytosol
656	WDR6	0.270919	0.147001	0.41792	Cytosol
657	GORAB	0.0700732	0.348791	0.418865	Golgi
658	GSDME	0.202675	0.216652	0.419327
659	CS	0.305784	0.114414	0.420198	Mitochondria
660	UPRT	0.172039	0.248702	0.420741	Cytosol
661	ARPC2	0.215935	0.205192	0.421128	Cytosol
662	BRK1	0.253201	0.170098	0.423299	Cytosol
663	GNE	0.263032	0.160967	0.423998	Cytosol
664	ADPGK	0.390261	0.0338406	0.424101
665	YWHAB	0.037037	0.387108	0.424145	Cytosol
666	RB1CC1	0.372542	0.0521039	0.424646	Cytosol	LIR	autophagy
667	PQBP1	0.0821902	0.343241	0.425431	Cytosol
668	EDF1	0.0811614	0.345031	0.426193	Cytosol	LIR
669	XPNPEP1	0.401578	0.0256043	0.427182	Cytosol
670	TWF1	0.159922	0.268218	0.428141	Cytosol
671	PON2	0.341221	0.087556	0.428777
672	BICD1	0.0490398	0.380483	0.429523	Golgi
673	TMTC3	0.251257	0.178693	0.42995	ER
674	IDH3B	0.323617	0.106535	0.430152	Mitochondria
675	SH3KBP1	0.210677	0.219517	0.430193	Cytosol	LIR
676	SAMM50	0.326475	0.104029	0.430503	Cytosol
677	CEP41	0.0949931	0.335542	0.430535	Cytosol
678	MAPKBP1	0.0450389	0.386213	0.431252
679	UFL1	0.162437	0.269293	0.43173	Cytosol
680	ACTR10	0.135688	0.29615	0.431839	Cytosol
681	TPM2	0.0180613	0.414145	0.432206	Cytosol
682	CDC123	0.0849337	0.347359	0.432293	Cytosol
683	TUFM	0.309099	0.123545	0.432644	Mitochondria
684	SEC22B	0.35631	0.0775291	0.433839	Golgi
685	PFDN6	0.290581	0.14342	0.434001
686	MOB4	0.162094	0.272695	0.434789
687	MMACHC	0.0562414	0.378693	0.434934	Cytosol
688	COMMD9	0.227138	0.207878	0.435016	Cytosol
689	HYOU1	0.147005	0.288272	0.435277	ER	LIR
690	AP3D1	0.141404	0.294181	0.435585	Cytosol
691	DNAJB1	0.150892	0.28487	0.435762	Cytosol
692	RPL36A	0.112483	0.323366	0.435849	Cytosol
693	WASHC2C	0.303269	0.133035	0.436304	Endosome
694	ABHD13	0.209877	0.226679	0.436555
695	VAPA	0.180384	0.257117	0.437501
696	NDUFV1	0.258688	0.17923	0.437918	Mitochondria
697	YARS2	0.315158	0.124799	0.439956	Mitochondria
698	TFCP2	0.200732	0.239391	0.440123	Nucleus
699	CHMP3	0.372657	0.0675022	0.440159	Cytosol
700	FDPS	0.0785322	0.362041	0.440573	Cytosol
701	EDIL3	0.433242	0.00769919	0.440941		LIR
702	PRKCSH	0.225652	0.218084	0.443736	ER
703	TPP2	0.18107	0.262847	0.443917	Cytosol
704	SIPA1L1	0.129172	0.314772	0.443944	Cytosol
705	S100A10	0.0917924	0.353089	0.444881
706	WDR62	0.00971651	0.435989	0.445706	Cytosol
707	IPO5	0.195816	0.249955	0.445771	Cytosol
708	ADSS2	0.249543	0.196777	0.44632	Cytosol
709	VDAC2	0.196731	0.249776	0.446507	Mitochondria
710	MTSS2	0.0107453	0.436347	0.447093
711	XRCC5	0.00685871	0.441182	0.44804	Nucleus
712	IPPK	0.0985368	0.349687	0.448223
713	RAP1GDS1	0.334934	0.113339	0.448273	Cytosol
714	MICALL1	0.0184042	0.430081	0.448485	Endosome
715	LDLR	0.0493827	0.399105	0.448487
716	DNM1L	0.40535	0.0433303	0.44868	Cytosol
717	NDUFB11	0.353224	0.0959714	0.449195	Mitochondria
718	COG5	0.288866	0.16043	0.449296	Golgi
719	INPP4A	0.160037	0.289705	0.449741	Cytosol
720	COG6	0.23011	0.220054	0.450163	Golgi
721	RPL34	0.1893	0.261415	0.450715	Cytosol
722	ALDH2	0.20599	0.244763	0.450753	Mitochondria
723	CORO1B	0.189758	0.261594	0.451351	Cytosol
724	ITGA6	0.0793324	0.372247	0.45158	Plasma.Membrane
725	ARHGEF18	0.126315	0.325515	0.451829	Cytosol
726	NUDCD3	0.0413809	0.411101	0.452482
727	UBE3A	0.0636717	0.389436	0.453108	Cytosol
728	UGP2	0.378372	0.0753805	0.453753	Cytosol
729	TBC1D2	0.248971	0.205013	0.453985
730	VPS41	0.387289	0.0676813	0.45497	Golgi
730	VPS41	0.387289	0.0676813	0.45497	Endosome
731	DDRGK1	0.120599	0.334467	0.455066	ER	LIR
732	SCO2	0.433013	0.0227395	0.455753	Mitochondria
733	ATP5MG	0.384774	0.0710833	0.455857	Mitochondria
734	RABGGTB	0.287952	0.16795	0.455901
735	SCFD1	0.367284	0.0889884	0.456272	Cytosol
736	ARPC1A	0.374714	0.0818263	0.456541	Cytosol
737	HSPBP1	0.318473	0.138765	0.457237
738	MVB12A	0.0573845	0.4	0.457385
739	MYL9	0.352766	0.104924	0.45769
740	NEK6	0.198445	0.259266	0.457711	Cytosol
741	TXNRD1	0.341107	0.117457	0.458564	Cytosol
742	FLCN	0.373914	0.0850492	0.458963	Cytosol
743	TPD52L2	0.374371	0.0852283	0.4596
744	NOMO2	0.346479	0.11316	0.459639	ER
745	KDSR	0.358253	0.102059	0.460312	ER
746	CCN1	0.408436	0.0519248	0.460361
747	LNPEP	0.354481	0.107789	0.46227
748	ERAL1	0.265432	0.197672	0.463104	Mitochondria
749	LPCAT4	0.275034	0.188183	0.463217	ER
750	NPR3	0.3738	0.0895255	0.463325
751	HEATR6	0.243256	0.220591	0.463846
752	STRIP1	0.126086	0.337869	0.463955	Cytosol
753	RAP1B	0.361454	0.103133	0.464587
754	GIPC1	0.166552	0.299731	0.466284	Cytosol
755	UBC	0.0384088	0.428111	0.46652	Cytosol
756	CCDC47	0.390489	0.0760967	0.466586	ER	LIR
757	INPPL1	0.20679	0.260161	0.466951	Cytosol
758	WDR92	0.145405	0.321755	0.467159
759	STX16	0.208505	0.258729	0.467234	Cytosol
760	NDUFA5	0.3754	0.0920322	0.467432	Mitochondria
761	VKORC1L1	0.310242	0.157744	0.467986	ER
762	SART1	0.151692	0.316383	0.468075	Nucleus
763	FBXO30	0.135117	0.333214	0.468331
764	ACTR1A	0.295382	0.172963	0.468345	Cytosol
765	VPS13B	0.163466	0.305282	0.468748	Cytosol
766	RPL18	0.178326	0.2906	0.468926	Cytosol
767	KIF5B	0.243484	0.225783	0.469268	Cytosol
768	NDUFB6	0.460905	0.00859445	0.4695	Mitochondria
769	RHOG	0.213192	0.256759	0.469951	Cytosol
770	NMD3	0.203132	0.266965	0.470097	Cytosol
771	TPM1	0.0478967	0.422381	0.470278	Cytosol
772	PSMB8	0.375057	0.0952551	0.470312
773	GBP1	0.247485	0.223098	0.470583
774	APBB1	0.209762	0.260877	0.47064	Cytosol
775	ACBD6	0.208733	0.262489	0.471222	Cytosol
776	FAM219A	0.0321216	0.440286	0.472408
777	MAP3K7	0.154778	0.317995	0.472773	Cytosol
778	AIFM1	0.46925	0.00447628	0.473726	Cytosol
779	MYO1E	0.237426	0.236347	0.473773	Cytosol	LIR
780	NCAPG	0.371628	0.102417	0.474045	Cytosol
781	CD97	0.345336	0.129275	0.474611
782	SLC30A1	0.10471	0.369919	0.474629	Plasma.Membrane
783	LETM1	0.461706	0.0132498	0.474955	Mitochondria
784	TNIP2	0.164037	0.31137	0.475407
785	OPA1	0.435757	0.0401074	0.475864	Mitochondria
786	KCTD5	0.0177183	0.458192	0.47591	Cytosol
787	MAP3K4	0.296068	0.180483	0.476551	Cytosol
788	GSPT1	0.204847	0.271799	0.476646
789	NUP155	0.317215	0.159534	0.47675	Cytosol
790	EIF4E	0.122885	0.354163	0.477048	Cytosol
791	SEC61A1	0.358025	0.119248	0.477273	ER
792	TACC2	0.0981939	0.379767	0.477961	Cytosol	LIR
793	OSBPL11	0.222337	0.255685	0.478021	Golgi
794	PSMA7	0.277892	0.200537	0.478429	Cytosol
795	ARL2	0.363169	0.115488	0.478657	Cytosol
796	CSDE1	0.120485	0.35846	0.478945	Cytosol
797	MT-CO2	0.471994	0.00716204	0.479156	Mitochondria
798	KPNA4	0.188043	0.291137	0.47918	Cytosol
799	PGAM5	0.332076	0.147717	0.479793	Cytosol
800	KIF3A	0.115798	0.364727	0.480525	Cytosol	LIR
801	TSC22D2	0.444787	0.0359893	0.480777
802	DERA	0.372885	0.108326	0.481211	Cytosol
803	BCAS3	0.340992	0.140376	0.481368	Cytosol
804	HDAC7	0.213077	0.268397	0.481475	Cytosol
805	ENSA	0.156036	0.326768	0.482804	Cytosol
806	TPM3	0.106653	0.376186	0.482839	Cytosol
807	PAK4	0.32716	0.15667	0.48383	Cytosol
808	RPUSD1	0.115341	0.368666	0.484007
809	FLOT1	0.454504	0.0295434	0.484047
810	PGRMC2	0.419639	0.0646374	0.484276
811	HSP90AB1	0.312643	0.17171	0.484353	Cytosol
812	CEP97	0.377229	0.107252	0.484481	Cytosol	LIR
813	RABEP1	0.242112	0.24333	0.485443	Endosome	LIR
814	EIF2B2	0.277778	0.207699	0.485477	Cytosol
815	TBC1D23	0.232739	0.253536	0.486275	Golgi
816	FTSJ1	0.123228	0.36419	0.487418	Cytosol
817	SLC33A1	0.403978	0.084333	0.488311	ER
818	COL3A1	0.474508	0.014145	0.488653
819	RUFY1	0.333105	0.157028	0.490132	Endosome	LIR
820	STARD3NL	0.468221	0.0220233	0.490245
821	METTL2B	0.0254915	0.464816	0.490308
822	MAP7D1	0.0200046	0.470367	0.490372	Cytosol
823	HEXB	0.48171	0.0087735	0.490484	Lysosome
824	TTC27	0.259717	0.230976	0.490692	Cytosol
825	RAPH1	0.296982	0.193733	0.490715	Cytosol
826	AKT2	0.163809	0.326947	0.490756	Cytosol
827	CIP2A	0.274234	0.21701	0.491244
828	SDCBP	0.407636	0.0837959	0.491432	Cytosol
829	BCL2L13	0.365569	0.127305	0.492875			autophagy
830	ARMH3	0.261088	0.232587	0.493676	Cytosol
831	PISD	0.255144	0.239212	0.494356	Mitochondria
832	CBWD1	0.344536	0.149866	0.494402
833	TPD52L1	0.16701	0.327484	0.494494	Cytosol	LIR
834	PEX14	0.140718	0.353984	0.494702	Peroxisome		autophagy
835	NME2	0.294467	0.201074	0.495542	Cytosol
836	AKAP8	0.166095	0.329812	0.495907	Cytosol
837	PIGQ	0.0970508	0.400537	0.497588
838	VBP1	0.183471	0.314593	0.498063	Cytosol
839	SNX25	0.0719021	0.426321	0.498223	Endosome
840	PFDN1	0.442158	0.0567592	0.498917
841	LAMP1	0.493713	0.00537153	0.499084	Lysosome
842	COX4I1	0.496799	0.00232766	0.499127	Mitochondria
843	HSPA1A	0.316644	0.182811	0.499455	Cytosol
844	EEF1G	0.0904207	0.409311	0.499731
845	PDCD5	0.349566	0.150582	0.500148
846	TOMM70	0.45759	0.0429722	0.500563	Mitochondria
847	IVNS1ABP	0.0339506	0.468218	0.502169	Cytosol
848	MAP2K2	0.252743	0.249597	0.502341	Cytosol
849	AGPS	0.22428	0.278424	0.502704	Peroxisome
850	UVRAG	0.270805	0.23205	0.502855	Cytosol		autophagy
851	TPP1	0.414152	0.0891674	0.503319	Lysosome
852	C12orf57	0.166781	0.336616	0.503397	Cytosol
853	BABAM1	0.32396	0.179588	0.503548	Cytosol
854	ECI1	0.379858	0.124978	0.504836	Mitochondria
855	ACP2	0.492455	0.0127126	0.505168	Lysosome
856	SCYL2	0.260974	0.244226	0.5052	Cytosol	LIR
857	BUB1	0.00948788	0.496509	0.505996	Nucleus
858	MTHFD1L	0.0749886	0.431513	0.506502	Mitochondria
859	HSP90AA1	0.368999	0.137869	0.506868	Cytosol
860	PRKAA1	0.268061	0.238854	0.506915	Cytosol
861	PLOD2	0.406264	0.100985	0.507249	ER
862	CYB5B	0.425354	0.0821844	0.507539	Mitochondria
863	GLI2	0.104024	0.403581	0.507605		LIR
864	SLC30A7	0.180727	0.327126	0.507853	Golgi
865	SLC25A20	0.180613	0.327305	0.507918	Mitochondria
866	RDX	0.325217	0.183885	0.509103	Cytosol
867	VCL	0.359739	0.149687	0.509426	Cytosol
868	CAPN7	0.294696	0.214861	0.509557	Nucleus
869	XPO4	0.349108	0.160609	0.509717	Cytosol
870	PLAA	0.387517	0.124082	0.5116	Cytosol
871	KAZN	0.103109	0.408594	0.511704	Cytosol
872	KPNA3	0.223137	0.28863	0.511767	Cytosol
873	PABPC1	0.0752172	0.437064	0.512281	Cytosol
874	TMEM230	0.061957	0.450671	0.512628	Golgi
875	NRBP1	0.0796754	0.433124	0.5128	Cytosol
876	SLC31A1	0.422268	0.0907789	0.513047	Plasma.Membrane
877	ACSL1	0.375286	0.139123	0.514408
878	APP	0.477824	0.0377798	0.515603	Cytosol
879	FKBP8	0.396776	0.11889	0.515666	Cytosol	LIR
880	ETF1	0.372771	0.143062	0.515833	Cytosol
881	MTFR1L	0.0755601	0.440466	0.516026
882	MAT2A	0.0217192	0.494539	0.516258
883	SUFU	0.304298	0.211996	0.516295	Cytosol
884	HMGCS1	0.33139	0.186392	0.517782	Cytosol
885	CAP2	0.124028	0.393912	0.517941	Plasma.Membrane
886	FKBP4	0.293553	0.224709	0.518262	Cytosol
887	SCP2	0.172954	0.345927	0.51888
888	SPTLC2	0.302469	0.216831	0.5193	ER
889	R3HCC1	0.370713	0.14897	0.519684
890	PRMT5	0.333905	0.186213	0.520118	Cytosol
891	EIF4B	0.0445816	0.475739	0.52032		LIR
892	DIS3L2	0.254344	0.266428	0.520772	Cytosol
893	IQCJ-SCHIP1	0.046182	0.474664	0.520846
894	ATP1B1	0.477709	0.0431513	0.52086	Plasma.Membrane
895	PSMD6	0.236626	0.284333	0.520959
896	TTF2	0.149063	0.372068	0.521131	Cytosol
897	VPS26A	0.448102	0.0730528	0.521155	Endosome
898	DENND3	0.266575	0.254969	0.521544	Cytosol
899	EMD	0.364198	0.157386	0.521583	Nucleus
900	EPB41L2	0.20096	0.321218	0.522178	Cytosol	LIR
901	SYNRG	0.192501	0.330528	0.523029	Cytosol	LIR
902	SLITRK5	0.00331504	0.519785	0.5231
903	FLNB	0.170096	0.353447	0.523543	Cytosol
904	THBS1	0.48331	0.0408236	0.524134
905	PSMC3	0.286237	0.238496	0.524733	Cytosol	LIR
906	ZDHHC17	0.1254	0.399463	0.524863	Cytosol
907	FITM2	0.199017	0.326231	0.525248	ER
908	LRRFIP1	0.110425	0.415219	0.525645	Cytosol
909	ATG12	0.457362	0.0687556	0.526117	Cytosol		autophagy
910	TUSC3	0.288752	0.237422	0.526173	ER
911	SGPL1	0.465249	0.0621307	0.52738	ER
912	ITCH	0.245428	0.282005	0.527433	Cytosol
913	EI24	0.231481	0.295971	0.527453	Cytosol
914	ZNF217	0.0205761	0.507431	0.528007	Nucleus
915	MIF	0.498285	0.0297225	0.528008	Cytosol
916	EEF2	0.0864198	0.441719	0.528139	Cytosol
917	HOOK3	0.34968	0.178514	0.528194	Cytosol
918	SLC30A5	0.315272	0.21325	0.528522	Golgi
919	P3H1	0.376543	0.152014	0.528558
920	HCCS	0.303155	0.225425	0.52858	Mitochondria
921	ARHGAP29	0.105738	0.422919	0.528657
922	PSMB3	0.36877	0.160072	0.528842	Cytosol
923	ARMC10	0.283379	0.245658	0.529037	ER
924	LMF2	0.281093	0.248165	0.529258	ER
925	LYPLA1	0.450846	0.0784244	0.52927	Cytosol
926	ACOX1	0.142204	0.387287	0.529491	Peroxisome
927	SRP19	0.225423	0.304208	0.529631	Cytosol
928	STT3B	0.273891	0.255864	0.529755	ER
929	DHFR	0.471765	0.0601611	0.531926	Cytosol
930	ATP6V0A2	0.281664	0.250492	0.532157	Lysosome
931	ITGAV	0.480224	0.052462	0.532686	Plasma.Membrane
932	FKBP15	0.24577	0.287019	0.532789	Endosome
933	MAP2K1	0.278921	0.254611	0.533531	Cytosol
934	GOT2	0.269662	0.2641	0.533762
935	CD55	0.484111	0.0499552	0.534066		LIR
936	RPLP1	0.000457247	0.53393	0.534387
937	ZNHIT2	0.072588	0.46231	0.534898
938	CPD	0.454847	0.0802149	0.535062	Plasma.Membrane
939	PYROXD1	0.212734	0.322471	0.535205
940	CALM2	0.489598	0.0458371	0.535435	Cytosol
941	CD46	0.183699	0.351835	0.535534	Cytosol
942	CLUH	0.185414	0.350403	0.535817	Cytosol	LIR
943	TTC1	0.290009	0.246195	0.536204
944	KIAA0930	0.226909	0.311191	0.5381
945	IKBKB	0.415409	0.122829	0.538238	Cytosol
946	SLC9A3R1	0.241998	0.297046	0.539044	Cytosol
947	ANKRD27	0.239941	0.299194	0.539135	Endosome
948	YAP1	0.00754458	0.531603	0.539147	Cytosol
949	TNPO3	0.32053	0.2188	0.539331	Cytosol
950	PFKP	0.359511	0.180125	0.539636	Cytosol
951	PIR	0.408551	0.131244	0.539795	Cytosol
952	COL5A1	0.513032	0.0270367	0.540068
953	RHOC	0.494627	0.0461952	0.540823	Cytosol
954	ARMC9	0.306356	0.234915	0.541271	Cytosol
955	FBLN1	0.516804	0.02453	0.541334
956	ARFIP1	0.228509	0.313518	0.542028	Golgi
957	IFIT5	0.23754	0.305103	0.542643	Plasma.Membrane
958	LIPA	0.541038	0.00161146	0.542649	Lysosome
959	PRPSAP2	0.434728	0.109042	0.54377
960	GSTP1	0.274691	0.26983	0.544521	Cytosol
961	GAPDH	0.477023	0.0680394	0.545063	Cytosol
962	SEPTIN9	0.123	0.422202	0.545202	Cytosol
963	GSN	0.479424	0.0662489	0.545673	Cytosol	LIR
964	CORO1C	0.318016	0.227932	0.545948	Cytosol
965	PSMD2	0.289095	0.257654	0.546749
966	DNAJA1	0.0518976	0.495792	0.54769	Cytosol
967	COG7	0.355396	0.192301	0.547696	Golgi
968	MBOAT7	0.402606	0.14521	0.547817	ER
969	ABCC5	0.0566987	0.491137	0.547836
970	RANBP1	0.331962	0.216115	0.548076
971	AK6	0.148377	0.401074	0.549451	Nucleus
972	TXNDC9	0.0680155	0.481826	0.549842	Cytosol
973	CLU	0.492227	0.0585497	0.550776
974	YIPF5	0.0951075	0.455685	0.550792	Golgi
975	PDE2A	0.404321	0.147359	0.55168
976	STX10	0.215706	0.336079	0.551785	Golgi
977	APOB	0.0190901	0.532856	0.551946	Cytosol
978	TPT1	0.109282	0.442972	0.552254	Cytosol
979	ASB6	0.0873342	0.465354	0.552688	Cytosol
980	PPP2R5D	0.297668	0.256222	0.55389	Cytosol
981	EIF2AK1	0.381687	0.172426	0.554113	Cytosol
982	HEXA	0.480567	0.07359	0.554157	Lysosome
983	CCNB1	0.107225	0.447269	0.554494	Cytosol
984	ECI2	0.196959	0.357565	0.554524
985	LIMK2	0.104481	0.45103	0.555511	Cytosol
986	TBK1	0.215364	0.340197	0.55556	Cytosol		autophagy
987	EEF1E1	0.238112	0.318353	0.556464	Cytosol
988	FBN1	0.536808	0.0196956	0.556504		LIR
989	WASL	0.271834	0.284691	0.556525	Cytosol
990	PKM	0.498857	0.0580125	0.556869	Cytosol
991	VPS26C	0.415981	0.141629	0.55761	Endosome
992	ELP1	0.181642	0.377261	0.558902	Cytosol
993	RAB5A	0.51166	0.0474485	0.559108	Endosome		autophagy
994	CCDC43	0.115569	0.443868	0.559437
995	TSC22D1	0.220165	0.339481	0.559645		LIR
996	MOGS	0.353567	0.206088	0.559654	ER
997	DNAJB6	0.227366	0.332498	0.559864	Cytosol
998	DUSP14	0.0390947	0.521218	0.560312	Cytosol
999	CLIC1	0.403178	0.157923	0.561101	Cytosol
1000	CAST	0.512803	0.0485228	0.561326
1001	NLN	0.353452	0.208057	0.56151	Mitochondria
1002	TUBG1	0.517032	0.0451209	0.562153	Cytosol
1003	PDPK1	0.264975	0.297225	0.5622	Cytosol
1004	BAG2	0.173754	0.389078	0.562832
1005	GK	0.532693	0.0304387	0.563132	Cytosol
1006	EIF5B	0.21925	0.344673	0.563923	Cytosol
1007	BACH1	0.079561	0.484512	0.564073	Nucleus
1008	GRHPR	0.363283	0.201432	0.564715
1009	ADCY3	0.0660722	0.499194	0.565267		LIR
1010	APAF1	0.413237	0.152193	0.565431	Cytosol
1011	ATP5F1A	0.521033	0.0449418	0.565975	Mitochondria
1012	IPO4	0.360654	0.20573	0.566383	Cytosol
1013	NCOA4	0.100709	0.466249	0.566958	Cytosol	LIR	autophagy
1014	KNTC1	0.163923	0.403402	0.567325	Cytosol
1015	PSMD14	0.406493	0.161146	0.567639
1016	HEXIM1	0.191015	0.376902	0.567918	Cytosol	LIR
1017	EIF4G3	0.247828	0.320143	0.567971		LIR
1018	ACTN1	0.127343	0.440645	0.567988	Cytosol
1019	ENAH	0.113512	0.454611	0.568122	Cytosol	LIR
1020	PJA2	0.42524	0.143599	0.568839	Cytosol	LIR
1021	PDCL3	0.202446	0.366517	0.568964	Cytosol
1022	CD276	0.357339	0.211817	0.569156
1023	CTSC	0.568701	0.000537153	0.569239	Lysosome
1024	CD151	0.347737	0.221665	0.569402
1025	NQO1	0.5016	0.0682184	0.569819	Cytosol
1026	GAK	0.416209	0.153984	0.570193	Cytosol	LIR
1027	TSPO	0.530064	0.0404655	0.57053	Mitochondria
1028	RPLP2	0.478509	0.0922113	0.570721
1029	VAPB	0.263374	0.30761	0.570984	ER
1030	ATF3	0.0204618	0.550582	0.571044	Nucleus
1031	PHGDH	0.425583	0.145748	0.571331
1032	FAM160B1	0.331733	0.239928	0.571661
1033	TMBIM6	0.00994513	0.562041	0.571986	ER
1034	FIGNL1	0.201875	0.370278	0.572152	Cytosol
1035	TMEM87A	0.309785	0.263384	0.573169	Golgi
1036	WEE1	0.00903064	0.564906	0.573937	Nucleus
1037	ELP4	0.286008	0.288093	0.574101	Cytosol
1038	NCDN	0.299954	0.274485	0.57444
1039	UBE3C	0.350023	0.225246	0.575269	Nucleus
1040	ANKRD44	0.259145	0.317278	0.576423
1041	USP19	0.395633	0.1812	0.576833	ER
1042	GPI	0.479995	0.0975828	0.577578	Cytosol
1043	EIF3H	0.265889	0.312086	0.577975	Cytosol
1044	SLC12A6	0.140604	0.437422	0.578025	Plasma.Membrane	LIR
1045	NPM1	0.168381	0.409848	0.578229	Cytosol
1046	PIP5K1C	0.0776177	0.500627	0.578244
1047	CDK4	0.141747	0.436526	0.578273	Cytosol
1048	KLC2	0.187586	0.391406	0.578991	Cytosol
1049	ATPAF2	0.292753	0.286303	0.579055	Mitochondria
1050	KIFBP	0.328875	0.250313	0.579189	Cytosol
1051	FAF2	0.387631	0.191585	0.579216	Cytosol
1052	EPB41	0.147119	0.432408	0.579528	Cytosol
1053	RPL3	0.16941	0.410385	0.579795	Cytosol
1054	NME3	0.207133	0.372784	0.579917
1055	VPS35L	0.294353	0.285586	0.579939	Endosome
1056	NRP1	0.414609	0.165443	0.580052	Cytosol
1057	OAT	0.39369	0.186571	0.580261	Mitochondria
1058	CCN2	0.52652	0.0538944	0.580415
1059	ZZEF1	0.141518	0.439033	0.580551
1060	BAK1	0.308985	0.272516	0.581501	Mitochondria
1061	ACOX3	0.0931642	0.489705	0.582869	Peroxisome
1062	PMPCB	0.227252	0.355953	0.583205	Mitochondria
1063	NCKAP1	0.315844	0.267681	0.583525	Cytosol
1064	SASH1	0.0666438	0.51692	0.583564	Cytosol
1065	SEPTIN2	0.11797	0.46607	0.58404	Cytosol
1066	ITGA2	0.505487	0.0786034	0.58409
1067	LPL	0.480338	0.10385	0.584188
1068	SRP54	0.230681	0.353626	0.584307	Cytosol
1069	FZD10	0.163352	0.421128	0.58448	Plasma.Membrane
1070	STAT1	0.221536	0.363115	0.584652	Cytosol	LIR
1071	EEF1D	0.0963649	0.488451	0.584816	Nucleus
1072	PLOD1	0.319044	0.265891	0.584935	ER
1073	PSMD11	0.40192	0.185139	0.587059	Cytosol
1074	CAT	0.185871	0.401253	0.587124	Peroxisome
1075	SLC3A2	0.172268	0.41504	0.587308
1076	RPL17	0.197531	0.389973	0.587504	Cytosol
1077	ADAM10	0.41278	0.174754	0.587534	Cytosol
1078	GFM1	0.291381	0.296329	0.58771	Mitochondria
1079	GTPBP2	0.137746	0.45085	0.588596	Cytosol
1080	TXN	0.49177	0.0970457	0.588815	Cytosol
1081	USP32	0.312986	0.275918	0.588903	Golgi
1082	RAB9A	0.5607	0.0282901	0.58899	Endosome
1083	VPS4B	0.268176	0.320859	0.589035	Endosome
1084	HGS	0.287609	0.301522	0.589131	Endosome		autophagy
1085	RPL9	0.197074	0.392301	0.589374	Cytosol
1086	TGM2	0.514861	0.0748433	0.589704	Cytosol
1087	BCAM	0.309899	0.280752	0.590651
1088	MYOF	0.122314	0.468756	0.591069
1089	IFIT2	0.487997	0.103491	0.591489
1090	SLC1A4	0.0133745	0.578156	0.59153
1091	SAC3D1	0.397005	0.194628	0.591633	Cytosol
1092	COX7C	0.512689	0.0789615	0.59165	Mitochondria
1093	CCDC22	0.440901	0.150761	0.591662	Endosome
1094	PKD2	0.215135	0.376544	0.591679		LIR
1095	EPHA2	0.0288066	0.563295	0.592101	Cytosol
1096	DIAPH1	0.438957	0.154521	0.593479	Cytosol
1097	COMMD4	0.365912	0.227574	0.593486	Cytosol
1098	SH3GL1	0.186786	0.406804	0.593589	Endosome	LIR
1099	SMAP2	0.133631	0.459982	0.593613	Cytosol
1100	MYL12B	0.423754	0.169919	0.593673
1101	CCNB2	0.0738455	0.520143	0.593989	Cytosol
1102	STAT6	0.54561	0.04906	0.59467	Cytosol
1103	EIF3J	0.232853	0.363295	0.596148	Cytosol
1104	PPM1B	0.451646	0.144673	0.596319	Cytosol
1105	LTV1	0.137974	0.458371	0.596345	Cytosol
1106	TBC1D4	0.436443	0.160251	0.596693	Cytosol
1107	IL6ST	0.344079	0.252641	0.59672		LIR
1108	CERS5	0.373228	0.223635	0.596863	ER
1109	HERC1	0.21422	0.383706	0.597927	Cytosol	LIR
1110	MSTO1	0.311728	0.286661	0.598389	Cytosol
1111	PPP2R1A	0.392204	0.206625	0.598829	Cytosol
1112	ZBTB7B	0.110997	0.488272	0.599269	Nucleus
1113	PGK1	0.472679	0.126768	0.599448	Cytosol
1114	TRIP13	0.169753	0.429722	0.599476
1115	AIP	0.400206	0.199284	0.59949	Cytosol
1116	CLCN3	0.563557	0.0365264	0.600084	Lysosome
1117	PSMD1	0.26086	0.340734	0.601594
1118	CLTB	0.178669	0.423098	0.601767	Cytosol
1119	CCDC18	0.210905	0.390868	0.601774
1120	NDUFS8	0.250914	0.351119	0.602034	Mitochondria
1121	PSEN1	0.0618427	0.540197	0.60204
1122	RPS20	0.147805	0.454252	0.602058	Cytosol
1123	ESYT2	0.328418	0.273769	0.602187
1124	TMED10	0.556356	0.0460161	0.602372	Golgi
1125	TGFB1I1	0.426726	0.176186	0.602912
1126	STK4	0.159008	0.444047	0.603054	Cytosol	LIR
1127	MGRN1	0.103567	0.499731	0.603298
1128	SHTN1	0.329447	0.274127	0.603574	Cytosol
1129	RILPL1	0.282807	0.321397	0.604204	Cytosol
1130	NDUFA4	0.316872	0.287735	0.604607	Mitochondria
1131	AK4	0.522977	0.0820054	0.604982	Mitochondria
1132	EIF4A1	0.0361225	0.569203	0.605326
1133	ATP5PO	0.550869	0.0551477	0.606016	Mitochondria
1134	ACADM	0.493827	0.112265	0.606092	Mitochondria
1135	HECTD1	0.174097	0.43205	0.606147
1136	MKI67	0.08139	0.525694	0.607084	Nucleus	LIR
1137	URGCP	0.314015	0.294002	0.608016	Cytosol
1138	RINT1	0.19353	0.414503	0.608033	Cytosol
1139	ACAT1	0.519433	0.0886303	0.608063	Mitochondria
1140	OSBPL10	0.372314	0.23581	0.608124	Cytosol
1141	NSA2	0.0829904	0.525336	0.608326	Nucleus
1142	CTPS2	0.317901	0.290779	0.60868
1143	ANKMY2	0.398377	0.210385	0.608762
1144	NUP214	0.102766	0.505998	0.608765	Cytosol	LIR
1145	PRKACA	0.506173	0.102596	0.608769	Cytosol
1146	MAPK1	0.211363	0.398209	0.609572	Cytosol
1147	SNAPIN	0.462963	0.146643	0.609606	Cytosol
1148	IGF2R	0.494856	0.114772	0.609628	Cytosol
1149	GPX1	0.48091	0.130349	0.611259	Cytosol
1150	DCTN6	0.133745	0.478245	0.61199	Cytosol
1151	PAICS	0.352995	0.259087	0.612082
1152	ECE1	0.547554	0.0651746	0.612728	Plasma.Membrane
1153	RDH10	0.255944	0.357207	0.613151	ER
1154	ABCB7	0.267032	0.346643	0.613675	Mitochondria
1155	NOL3	0.442615	0.171173	0.613788	Cytosol
1156	TUBB	0.481596	0.132319	0.613915	Cytosol
1157	ASNS	0.367055	0.246911	0.613967
1158	PYCR1	0.115455	0.498836	0.614291	Mitochondria
1159	MAPK14	0.386031	0.22829	0.614321	Cytosol
1160	PSMA4	0.20519	0.40949	0.614679	Cytosol
1161	KIF1C	0.116598	0.49812	0.614718	Cytosol	LIR
1162	FUS	0.30144	0.313697	0.615138	Nucleus
1163	FSTL1	0.613626	0.00196956	0.615596
1164	TTL	0.22348	0.392838	0.616318
1165	TBCA	0.446273	0.170278	0.616551	Cytosol
1166	ATP5ME	0.576246	0.0406446	0.616891	Mitochondria
1167	CYCS	0.285551	0.331782	0.617333	Mitochondria
1168	TMEM30A	0.334134	0.283438	0.617571	Cytosol
1169	CHMP2A	0.430841	0.187645	0.618487	Endosome
1170	YDJC	0.410037	0.208594	0.618631
1171	CACNA2D1	0.570988	0.0478066	0.618794
1172	PFN1	0.481824	0.136974	0.618798	Cytosol
1173	DAB2	0.00834477	0.611638	0.619983	Cytosol	LIR
1174	POLR2M	0.081733	0.538406	0.620139	Nucleus	LIR
1175	STAM2	0.254572	0.36598	0.620553	Endosome
1176	VPS39	0.401235	0.219875	0.621109	Endosome
1177	GPAT4	0.339849	0.281468	0.621317	ER
1178	PSME2	0.375514	0.245837	0.621351
1179	CLGN	0.231824	0.389794	0.621619	ER
1180	APLP2	0.60711	0.0146822	0.621792
1181	COPZ1	0.323045	0.299015	0.62206	Golgi
1182	HBA1	0.0310928	0.591406	0.622498
1183	PAPSS2	0.352652	0.270546	0.623198
1184	NDUFS2	0.38283	0.241003	0.623833	Mitochondria
1185	AP4M1	0.400892	0.223277	0.624168	Golgi
1186	RGS19	0.0400091	0.585318	0.625327
1187	KLC4	0.346022	0.279499	0.625521	Cytosol
1188	CCNA2	0.0727023	0.553447	0.626149	Cytosol
1189	RELB	0.0123457	0.613966	0.626312
1190	HNRNPDL	0.324303	0.302417	0.62672	Cytosol
1191	ATXN10	0.211134	0.416115	0.627249	Cytosol
1192	IQSEC1	0.174326	0.453178	0.627504	Cytosol
1193	GTF2B	0.0286923	0.598926	0.627618	Nucleus
1194	CSTB	0.475995	0.151656	0.627651	Cytosol
1195	M6PR	0.512231	0.115667	0.627898
1196	VASP	0.2492	0.379051	0.628251	Cytosol
1197	ANXA7	0.511431	0.117099	0.628531
1198	ALDH3A2	0.562757	0.0658908	0.628648	ER
1199	TBC1D13	0.323388	0.305819	0.629207	Cytosol
1200	YIF1A	0.460562	0.168666	0.629228	Golgi
1201	FPGT	0.260631	0.368845	0.629476	Cytosol
1202	TNFRSF10A	0.152949	0.476634	0.629583
1203	MAPK7	0.360768	0.269114	0.629882
1204	PLK1	0.0760174	0.5547	0.630717	Cytosol
1205	RGS12	0.145976	0.485228	0.631205
1206	XIAP	0.249771	0.381558	0.631329	Cytosol
1207	YBX3	0.176155	0.455864	0.632018	Cytosol
1208	MCC	0.0751029	0.557028	0.632131	Cytosol	LIR
1209	PKN1	0.38203	0.25103	0.63306	Cytosol
1210	RPL22	0.12963	0.50385	0.633479	Cytosol
1211	KCTD12	0.292524	0.341271	0.633795	Plasma.Membrane	LIR
1212	FXR1	0.0895062	0.544315	0.633821	Cytosol
1213	PRAME	0.02492	0.609132	0.634052
1214	ARFGAP1	0.36054	0.27359	0.63413	Cytosol
1215	RABEP2	0.36294	0.271262	0.634202	Cytosol	LIR
1216	ANXA3	0.495885	0.138585	0.63447
1217	PSMA1	0.386946	0.248344	0.635289	Cytosol
1218	UBE4A	0.200503	0.434915	0.635418	Cytosol
1219	TRIM21	0.201303	0.434199	0.635502	Cytosol
1220	EEF2K	0.404778	0.230797	0.635575
1221	PLEKHA8	0.234454	0.401432	0.635886
1222	SH3BGRL	0.446616	0.189436	0.636052
1223	HAUS6	0.208162	0.427932	0.636094	Cytosol
1224	SON	0.176955	0.459445	0.6364	Nucleus	LIR
1225	ACTN4	0.311271	0.325336	0.636607	Cytosol
1226	ZNF207	0.313214	0.323545	0.63676	Cytosol
1227	HADHB	0.572702	0.0641003	0.636803
1228	RPS3	0.161637	0.475201	0.636838	Cytosol
1229	EML2	0.469593	0.167413	0.637006	Cytosol
1230	CPOX	0.538637	0.0986571	0.637295	Mitochondria
1231	TTI1	0.424897	0.212534	0.637431	Cytosol
1232	SPAG9	0.434957	0.202865	0.637821	Cytosol	LIR
1233	PROSER2	0.35551	0.282363	0.637873
1234	SETMAR	0.201989	0.436168	0.638157	Nucleus
1235	DEGS1	0.177869	0.46034	0.638209
1236	PFAS	0.418267	0.220412	0.638679	Cytosol
1237	TCIRG1	0.626886	0.0123545	0.639241	Lysosome
1238	WDR1	0.443759	0.195882	0.63964	Cytosol
1239	RPL12	0.14952	0.490242	0.639762
1240	GNPDA1	0.549954	0.0902417	0.640196	Cytosol
1241	MDH1	0.542753	0.0977619	0.640514	Cytosol
1242	DDX5	0.183013	0.458013	0.641026	Nucleus
1243	ME1	0.551326	0.0898836	0.64121	Cytosol
1244	CLIC3	0.469364	0.172247	0.641612
1245	VPS51	0.231024	0.410922	0.641946	Golgi
1246	ORMDL1	0.289323	0.352731	0.642054	ER
1247	BUD23	0.145176	0.497225	0.642401	Cytosol
1248	C12orf29	0.220965	0.421665	0.64263
1249	PSMC1	0.584248	0.0587287	0.642977	Cytosol
1250	UBE4B	0.461248	0.181737	0.642985	Cytosol	LIR
1251	FLOT2	0.63786	0.00555058	0.643411
1252	NUTF2	0.583333	0.0605192	0.643853	Cytosol
1253	RPL15	0.300869	0.343062	0.643931	Cytosol
1254	DNAJC1	0.197988	0.446553	0.644541
1255	SVIL	0.262689	0.382274	0.644963	Cytosol	LIR
1256	CUTA	0.441701	0.203402	0.645103
1257	NRDC	0.433128	0.212355	0.645482
1258	AK1	0.472794	0.173142	0.645936	Cytosol
1259	ASPH	0.613169	0.0331244	0.646293	ER	LIR
1260	PPIC	0.122199	0.52444	0.64664	Cytosol
1261	AKT1	0.249086	0.397672	0.646758	Cytosol
1262	GYS1	0.202561	0.444405	0.646965	Cytosol
1263	EHD4	0.303384	0.343778	0.647162	Endosome	LIR
1264	AK2	0.571788	0.0757386	0.647526	Mitochondria
1265	MAP1B	0.116712	0.531423	0.648136	Cytosol	LIR
1266	ADAM12	0.42604	0.222381	0.648422
1267	ACACA	0.0216049	0.626858	0.648463	Cytosol
1268	MYO5A	0.188386	0.460161	0.648547
1269	ATIC	0.53155	0.117278	0.648828
1270	CACNB3	0.0546411	0.594449	0.64909	Cytosol	LIR
1271	P4HA2	0.422954	0.226141	0.649095	ER
1272	TOX4	0.132945	0.516204	0.649149	Nucleus	LIR
1273	ARAF	0.490969	0.15846	0.64943
1274	DOCK5	0.397577	0.251925	0.649501	Cytosol
1275	EIF2S3	0.323274	0.32641	0.649684
1276	ADH5	0.49497	0.154879	0.649849	Cytosol
1277	FBXO21	0.305098	0.344852	0.649951
1278	AHSA1	0.464792	0.185497	0.650289	Cytosol
1279	GOT1	0.50503	0.145927	0.650956	Cytosol
1280	PPP6R3	0.34385	0.307252	0.651102	Cytosol
1281	GORASP1	0.315958	0.335363	0.651321	Golgi	LIR
1282	PITPNB	0.352881	0.298657	0.651538
1283	AFTPH	0.256859	0.394808	0.651666	Cytosol
1284	TAP1	0.0456104	0.606267	0.651877	ER
1285	TOM1L2	0.348765	0.303133	0.651899
1286	FEZ2	0.368313	0.283617	0.65193	Cytosol
1287	MYO1B	0.324188	0.32838	0.652568
1288	FH	0.483082	0.169561	0.652643	Cytosol
1289	ACOT7	0.399749	0.253894	0.653643	Cytosol	LIR
1290	RABGEF1	0.278578	0.375112	0.65369	Endosome
1291	CRYZL1	0.275606	0.378335	0.653941
1292	PPP1R8	0.0291495	0.625246	0.654396	Cytosol
1293	SHC1	0.526749	0.127663	0.654412	Mitochondria
1294	NEMF	0.438157	0.216294	0.654451	Nucleus	LIR
1295	FKBPL	0.324646	0.329991	0.654637
1296	CHUK	0.348194	0.306535	0.654729	Cytosol
1297	EEF1B2	0.178098	0.476992	0.65509
1298	COG1	0.307385	0.347717	0.655102	Golgi
1299	ATN1	0.0613855	0.593912	0.655298
1300	EPPK1	0.0879058	0.567592	0.655498	Cytosol	LIR
1301	ACSL4	0.437357	0.218979	0.656337
1302	DAD1	0.0826475	0.573859	0.656506	ER
1303	NME1	0.501486	0.155595	0.657081	Cytosol
1304	SRP72	0.287266	0.370098	0.657364	Cytosol
1305	CAPNS1	0.477252	0.180304	0.657556	Cytosol
1306	NPR1	0.502629	0.155058	0.657687
1307	RCCD1	0.395519	0.26231	0.657829
1308	IMPA1	0.526406	0.13214	0.658546	Cytosol
1309	RPS29	0.0792181	0.579409	0.658627
1310	GGCT	0.445702	0.213429	0.659131
1311	USP25	0.391861	0.267502	0.659363	Cytosol
1312	IDH1	0.453589	0.206267	0.659856	Cytosol
1313	LGALS8	0.401692	0.258371	0.660062			autophagy
1314	PTPN23	0.347279	0.313339	0.660619	Cytosol
1315	PSMD8	0.22005	0.440824	0.660874
1316	BET1	0.419182	0.241719	0.6609	Golgi
1317	NUCB2	0.594193	0.066786	0.660979	Golgi
1318	SERPINB5	0.539095	0.122113	0.661207
1319	STARD3	0.651463	0.0100269	0.66149
1320	ARCN1	0.352423	0.309221	0.661645	Cytosol
1321	PFDN5	0.292067	0.36974	0.661807	Cytosol
1322	ZYG11B	0.376086	0.285765	0.661851
1323	AP5Z1	0.426955	0.235273	0.662228
1324	PPIL2	0.028235	0.63402	0.662255	Cytosol	LIR
1325	TPM4	0.0723594	0.589973	0.662333	Cytosol
1326	PRMT7	0.323503	0.339302	0.662804
1327	CETN2	0.0882487	0.574575	0.662823	Cytosol
1328	ALCAM	0.631344	0.031513	0.662857
1329	VAV2	0.566529	0.0972247	0.663754
1330	CDC20	0.0377229	0.6265	0.664222	Cytosol
1331	SYNM	0.358368	0.305998	0.664366		LIR
1332	RPL4	0.156493	0.507968	0.664461	Cytosol
1333	EIF3F	0.403292	0.261235	0.664528	Cytosol
1334	NKRF	0.35711	0.308326	0.665436	Nucleus	LIR
1335	UBA6	0.392318	0.273411	0.665729
1336	LDHB	0.480681	0.185318	0.665999	Cytosol
1337	AHCY	0.190444	0.47556	0.666003	Cytosol
1338	PLEC	0.00434385	0.662131	0.666475	Cytosol
1339	DSG2	0.0228624	0.644047	0.666909	Plasma.Membrane
1340	EIF2D	0.0921353	0.574933	0.667068	Cytosol	LIR
1341	GPN3	0.364312	0.302775	0.667087
1342	NT5DC2	0.204047	0.463384	0.667431
1343	CSNK1A1	0.552583	0.11513	0.667713	Cytosol
1344	SLC39A14	0.00880201	0.659982	0.668784
1345	ACO2	0.288637	0.380304	0.668942	Mitochondria
1346	HSD17B4	0.318816	0.350224	0.66904	Peroxisome
1347	PTPN2	0.50663	0.162757	0.669387	ER
1348	ARPC5	0.423411	0.246553	0.669964	Cytosol
1349	NAA30	0.330133	0.340018	0.670151	Cytosol
1350	PGP	0.39449	0.276097	0.670587	Cytosol
1351	CNOT1	0.395176	0.27556	0.670736	Cytosol
1352	RABL6	0.264175	0.406625	0.6708	Cytosol	LIR
1353	SNF8	0.212506	0.458908	0.671414	Cytosol
1354	DDX3X	0.38123	0.290242	0.671472	Cytosol
1355	SOD1	0.472108	0.199463	0.671571	Cytosol
1356	IFIT3	0.415181	0.25658	0.671761
1357	PDHA1	0.484797	0.187108	0.671905	Mitochondria
1358	C5orf51	0.39529	0.276634	0.671924	Cytosol
1359	GCA	0.525492	0.146464	0.671955	Cytosol
1360	SMCHD1	0.395748	0.276992	0.67274
1361	PSMB7	0.3139	0.359355	0.673256	Cytosol
1362	FKBP1A	0.588592	0.0846911	0.673283	Cytosol
1363	CD9	0.514746	0.158639	0.673385
1364	PARP16	0.336077	0.337332	0.673409	ER
1365	GRB2	0.0871056	0.586392	0.673498	Cytosol
1366	AKAP12	0.06893	0.604834	0.673764	Cytosol	LIR
1367	KLC1	0.255373	0.418621	0.673994	Cytosol
1368	CNST	0.270119	0.403939	0.674058
1369	RSL1D1	0.304755	0.369561	0.674317	Nucleus
1370	ATP5PD	0.306699	0.367771	0.674469	Mitochondria
1371	BSG	0.537494	0.137153	0.674647	Plasma.Membrane
1372	OSBPL6	0.203246	0.471441	0.674688	Cytosol	LIR
1373	MSN	0.521491	0.153626	0.675116	Cytosol
1374	TMEM131L	0.394604	0.280573	0.675177
1375	B2M	0.582647	0.0925694	0.675217
1376	BIN1	0.406722	0.268756	0.675477	Cytosol	LIR
1377	PLXNB2	0.371513	0.304387	0.6759	Plasma.Membrane
1378	AFDN	0.0797897	0.59624	0.67603
1379	WASHC5	0.612483	0.0635631	0.676046	Endosome
1380	SLC4A2	0.142661	0.533572	0.676233		LIR
1381	IGFBP7	0.656264	0.0200537	0.676318
1382	MELK	0.0221765	0.654252	0.676429	Plasma.Membrane
1383	MDH2	0.160494	0.516383	0.676877	Mitochondria
1384	VIM	0.259602	0.417368	0.67697	Cytosol
1385	DAP3	0.561271	0.115846	0.677117	Mitochondria
1386	ZBED1	0.146776	0.530349	0.677126	Nucleus
1387	ZBTB7A	0.153292	0.523903	0.677195	Nucleus
1388	TDG	0.0378372	0.63957	0.677407	Nucleus
1389	FTH1	0.475194	0.202328	0.677522
1390	KCNK1	0.400549	0.277171	0.67772
1391	SNRNP200	0.317787	0.360072	0.677859	Nucleus	LIR
1392	KIF2A	0.399177	0.278782	0.677959	Cytosol	LIR
1393	QARS	0.14529	0.533035	0.678325	Cytosol
1394	DNAJB2	0.520919	0.157565	0.678484
1395	MTIF2	0.549497	0.129096	0.678593	Mitochondria
1396	CDR2	0.0635574	0.615219	0.678777
1397	DDX39A	0.39952	0.27932	0.678839	Cytosol
1398	C1orf122	0.282465	0.396419	0.678884
1399	MORF4L2	0.0203475	0.658908	0.679255	Nucleus	LIR
1400	FRYL	0.304412	0.374933	0.679345		LIR
1401	YBX1	0.0736168	0.60573	0.679346	Cytosol
1402	PDLIM1	0.399634	0.279857	0.679491	Cytosol
1403	MTOR	0.546296	0.133214	0.67951	Cytosol		autophagy
1404	ARHGDIA	0.565844	0.113876	0.67972	Cytosol
1405	SMS	0.567101	0.112802	0.679903
1406	NCAPD2	0.33722	0.342883	0.680103	Cytosol
1407	MYO1C	0.399863	0.280394	0.680257	Cytosol
1408	GSS	0.552241	0.128201	0.680441
1409	ASNA1	0.431527	0.249418	0.680945	Cytosol
1410	MVD	0.331504	0.349508	0.681012	Cytosol
1411	SNAP23	0.400091	0.280931	0.681023	Plasma.Membrane
1412	DDAH1	0.456447	0.225067	0.681514
1413	GTPBP1	0.40032	0.281647	0.681967	Cytosol	LIR
1414	TUBGCP2	0.314358	0.36795	0.682307	Cytosol
1415	HOOK1	0.275377	0.406983	0.68236	Cytosol
1416	MPDZ	0.314472	0.368487	0.682959	Cytosol
1417	RPL8	0.588134	0.094897	0.683031	Cytosol
1418	GAN	0.215821	0.467502	0.683323	Cytosol	LIR
1419	AP3B1	0.401349	0.282184	0.683533	Cytosol
1420	ZYX	0.0114312	0.672158	0.683589	Cytosol
1421	CPNE3	0.44433	0.239749	0.684079	Cytosol
1422	MRPL3	0.265089	0.419338	0.684427	Mitochondria
1423	ALDH18A1	0.124371	0.560072	0.684443	Mitochondria
1424	LGALS3	0.507202	0.17744	0.684641	Cytosol		autophagy
1425	ABHD15	0.35208	0.332856	0.684936
1426	PPP3CB	0.503201	0.181916	0.685117	Cytosol
1427	TXNL4A	0.0892775	0.595882	0.685159	Nucleus
1428	ATG7	0.46342	0.222023	0.685443	Cytosol		autophagy
1429	SUPT5H	0.402492	0.28308	0.685572	Nucleus
1430	SOWAHC	0.294239	0.391585	0.685823
1431	DFFA	0.402835	0.283259	0.686094	Cytosol
1432	PRKCD	0.605281	0.0816473	0.686928	Cytosol
1433	VPS72	0.0153178	0.671799	0.687117	Nucleus
1434	ATF7	0.138546	0.548612	0.687158	Cytosol	LIR
1435	ABCD1	0.533951	0.153268	0.687218
1436	TFAM	0.596479	0.0914951	0.687974	Mitochondria
1437	GALNT3	0.0371513	0.65085	0.688002	Golgi
1438	CLNS1A	0.130658	0.558102	0.68876	Cytosol
1439	CSPP1	0.0128029	0.676813	0.689616
1440	FAM50A	0.0397805	0.650134	0.689915	Nucleus
1441	GNL1	0.53898	0.151119	0.690099
1442	SAP18	0.405007	0.285407	0.690414	Cytosol
1443	RPL29	0.157064	0.533393	0.690457	Cytosol
1444	OGT	0.381459	0.309579	0.691038	Cytosol
1445	IGF2BP3	0.405235	0.285944	0.69118	Cytosol
1446	PIK3C2A	0.405578	0.286482	0.69206	Cytosol
1447	HYKK	0.393919	0.298478	0.692397	Cytosol
1448	IFRD1	0.405807	0.28684	0.692647
1449	PAFAH1B2	0.591449	0.101343	0.692792	Cytosol
1450	RPL21	0.549726	0.143241	0.692966	Cytosol
1451	TRUB1	0.327503	0.365622	0.693126	Cytosol
1452	CDC34	0.156379	0.536795	0.693174	Cytosol
1453	DTYMK	0.518861	0.174396	0.693257
1454	PLA2G4A	0.55064	0.142704	0.693344	Cytosol
1455	CALD1	0.0824188	0.61128	0.693699	Cytosol	LIR
1456	MEST	0.67284	0.020949	0.693788	ER
1457	RALGAPA1	0.341907	0.352014	0.693921	Cytosol
1458	RPL19	0.245085	0.44906	0.694145	Cytosol
1459	TGFBI	0.652263	0.0418979	0.694161
1460	SMARCB1	0.0684728	0.625962	0.694435	Nucleus
1461	DBN1	0.0197759	0.674664	0.69444	Cytosol
1462	UMPS	0.492798	0.201791	0.694589
1463	MTRR	0.280864	0.413787	0.694651	Cytosol
1464	PANK2	0.370485	0.32462	0.695104
1465	PVR	0.245656	0.449597	0.695253
1466	PSMB1	0.512117	0.183169	0.695286	Cytosol
1467	SPART	0.266232	0.429364	0.695597	Cytosol	LIR
1468	PFKM	0.484454	0.211459	0.695913	Cytosol
1469	PES1	0.407179	0.288988	0.696167	Nucleus
1470	CT83	0.673411	0.0230976	0.696509	Plasma.Membrane
1471	RNF14	0.261317	0.435452	0.696769	Cytosol
1472	DNM2	0.559442	0.137332	0.696774	Cytosol	LIR
1473	PFKL	0.506973	0.19051	0.697483	Cytosol
1474	OXSR1	0.46765	0.229902	0.697551	Cytosol
1475	RAPGEF6	0.252972	0.444584	0.697556	Cytosol	LIR
1476	NOP56	0.408208	0.289884	0.698091	Cytosol
1477	PSTPIP2	0.250686	0.447986	0.698672	Cytosol
1478	ENG	0.506859	0.191943	0.698801	Plasma.Membrane
1479	CLSTN1	0.460334	0.238675	0.699009
1480	TOR1AIP2	0.254801	0.444226	0.699027
1481	HNRNPA1	0.27492	0.424351	0.699271	Cytosol
1482	MARCKSL1	0.164609	0.535363	0.699972	Cytosol
1483	MAP7	0.0514403	0.648702	0.700142	Cytosol
1484	TMED2	0.649406	0.0512086	0.700614	Golgi
1485	ZPR1	0.194102	0.506714	0.700816	Cytosol
1486	PDXK	0.409351	0.292032	0.701383	Cytosol
1487	SLC25A24	0.695359	0.00608774	0.701447	Mitochondria
1488	ANKRD17	0.350366	0.351298	0.701664	Cytosol	LIR
1489	EZR	0.500914	0.200895	0.70181	Cytosol	LIR
1490	HSPA2	0.10711	0.594808	0.701918	Cytosol
1491	PEBP1	0.52915	0.172784	0.701934	Cytosol
1492	SCD	0.409465	0.292569	0.702034	ER
1493	ABCD3	0.52412	0.178335	0.702455	Peroxisome
1494	MARCKS	0.213535	0.488988	0.702523	Cytosol
1495	UBE2N	0.58059	0.121934	0.702524	Cytosol
1496	ERLIN2	0.329104	0.373859	0.702962	ER
1497	TUBGCP5	0.274806	0.428648	0.703454	Cytosol
1498	AKR1B1	0.500572	0.203044	0.703615	Cytosol
1499	BPNT1	0.469707	0.23402	0.703727
1500	BTN2A1	0.293667	0.410206	0.703873
1501	ATP1B3	0.571331	0.132677	0.704007	Plasma.Membrane
1502	NOM1	0.0182899	0.685765	0.704055	Nucleus
1503	UBFD1	0.410951	0.293107	0.704058
1504	POLRMT	0.225537	0.478603	0.704141	Mitochondria
1505	RIOK3	0.413352	0.290958	0.70431	Cytosol
1506	COPE	0.411294	0.293644	0.704938	Golgi
1507	TMX4	0.30407	0.400895	0.704965	Nucleus
1508	TAPT1	0.278235	0.426858	0.705093
1509	AGTPBP1	0.378601	0.326589	0.70519	Cytosol	LIR
1510	HECTD3	0.358939	0.346285	0.705224	Cytosol
1511	PCM1	0.0427526	0.662489	0.705241	Cytosol	LIR
1512	DDT	0.528578	0.176902	0.70548	Cytosol
1513	ARHGAP42	0.23171	0.473948	0.705658
1514	AASDHPPT	0.296754	0.408953	0.705706	Cytosol
1515	CAD	0.313672	0.392122	0.705793	Cytosol
1516	HGH1	0.339049	0.367055	0.706104
1517	ELP2	0.339963	0.366338	0.706302	Cytosol
1518	IL13RA1	0.593736	0.112623	0.706359
1519	CCS	0.41198	0.294539	0.706519	Cytosol	LIR
1520	ALDH9A1	0.553498	0.153089	0.706587	Cytosol
1521	MAP3K6	0.182556	0.524082	0.706638
1522	MGST3	0.415295	0.29239	0.707685	ER
1523	MIOS	0.358825	0.34897	0.707795	Lysosome
1524	DVL2	0.412323	0.295613	0.707936	Cytosol
1525	GRB10	0.622771	0.0855864	0.708357	Cytosol
1526	SLC25A4	0.26989	0.438496	0.708386	Mitochondria
1527	RPS6KB2	0.264861	0.443688	0.708549
1528	COX6C	0.283608	0.425067	0.708675	Mitochondria
1529	PDE8A	0.205647	0.503133	0.70878
1530	ANKRD28	0.418496	0.290421	0.708916	Nucleus
1531	PRRC2B	0.0210334	0.687914	0.708947		LIR
1532	DAPK3	0.215592	0.493465	0.709057	Cytosol
1533	PTGES	0.412894	0.296509	0.709403
1534	PSMD7	0.562872	0.146822	0.709693
1535	DSTN	0.24177	0.468397	0.710167
1536	PYGL	0.479881	0.230618	0.710499	Cytosol
1537	NEXN	0.0907636	0.619875	0.710638		LIR
1538	PFN2	0.382945	0.328201	0.711145	Cytosol
1539	ELP6	0.61134	0.100627	0.711966
1540	TCERG1	0.41438	0.297762	0.712142	Nucleus
1541	XPOT	0.430498	0.281826	0.712325	Cytosol
1542	CBS	0.536694	0.175828	0.712522	Cytosol
1543	LAMTOR1	0.692387	0.0202328	0.71262	Lysosome
1544	NDC80	0.414495	0.298299	0.712794	Nucleus
1545	ALAD	0.497257	0.215577	0.712834
1546	FMNL1	0.465135	0.247986	0.713121
1547	ANXA1	0.476109	0.237243	0.713351	Cytosol
1548	G6PD	0.49417	0.219338	0.713508	Cytosol
1549	TNPO2	0.414723	0.298836	0.71356	Cytosol
1550	KANK2	0.0125743	0.701343	0.713917
1551	SUMO3	0.149291	0.565085	0.714376	Cytosol
1552	GANAB	0.641404	0.0732319	0.714636	Golgi
1553	GNS	0.501715	0.213071	0.714785	Lysosome
1554	CAPZB	0.386488	0.328738	0.715226	Cytosol
1555	ITPRIPL2	0.0353224	0.680036	0.715358
1556	POLR1A	0.330361	0.385139	0.7155	Nucleus
1557	GOLGB1	0.261431	0.454073	0.715505	Golgi	LIR
1558	PNP	0.472222	0.243509	0.715732	Cytosol
1559	HAT1	0.415524	0.300269	0.715792	Cytosol
1560	HIP1	0.238455	0.47735	0.715805	Cytosol
1561	ARF5	0.595336	0.121038	0.716375	Cytosol
1562	CASK	0.415638	0.300806	0.716444	Cytosol
1563	WASHC4	0.66198	0.0549687	0.716949	Endosome
1564	RPL27	0.145062	0.572247	0.717309	Cytosol
1565	PPP1R12A	0.416095	0.302059	0.718154	Cytosol
1566	PCBP2	0.0538409	0.664458	0.718299	Cytosol
1567	STMN1	0.504458	0.214503	0.718961	Cytosol
1568	CDC42	0.57979	0.139302	0.719091	Cytosol
1569	XPO1	0.416324	0.302954	0.719278	Cytosol
1570	NOP2	0.19273	0.526768	0.719498	Nucleus	LIR
1571	FLNA	0.251943	0.467681	0.719625	Cytosol
1572	PSMC4	0.548354	0.171531	0.719885	Cytosol
1573	SPTBN2	0.416781	0.303312	0.720093	Cytosol
1574	ISG15	0.478052	0.242077	0.720129	Cytosol
1575	CIAO1	0.455533	0.264637	0.72017	Cytosol
1576	SARS	0.55487	0.165622	0.720492	Cytosol
1577	ADAM9	0.625972	0.094718	0.72069
1578	ROR1	0.105167	0.615577	0.720744
1579	TPI1	0.579332	0.14145	0.720783	Cytosol
1580	SEC16A	0.41701	0.30385	0.720859	Cytosol	LIR
1581	SFPQ	0.247371	0.473769	0.72114	Cytosol
1582	MAPK9	0.548925	0.172605	0.721531	Cytosol
1583	RPS3A	0.150434	0.57171	0.722144	Cytosol
1584	U2SURP	0.417467	0.304924	0.722391	Nucleus
1585	CAP1	0.599223	0.123187	0.72241	Plasma.Membrane
1586	FLII	0.618198	0.104745	0.722943	Cytosol
1587	SYNJ2	0.41781	0.305461	0.723271	Cytosol	LIR
1588	RRAGB	0.685985	0.0379588	0.723944	Lysosome
1589	CMPK1	0.529035	0.194987	0.724022	Cytosol
1590	CD2BP2	0.199588	0.52462	0.724208	Cytosol
1591	TSTA3	0.63043	0.0941808	0.724611
1592	ARPC4	0.326017	0.398747	0.724764	Cytosol
1593	HINT1	0.556699	0.168487	0.725186	Cytosol
1594	TPBG	0.630658	0.0945389	0.725197	Plasma.Membrane
1595	EBP	0.0641289	0.661773	0.725902
1596	PPIH	0.428898	0.297583	0.726481	Cytosol
1597	RPL11	0.141061	0.585497	0.726558	Cytosol
1598	RPSA	0.308299	0.418263	0.726562	Cytosol
1599	UBE2K	0.580361	0.146285	0.726646	Cytosol
1600	ANXA6	0.483882	0.242793	0.726675	Cytosol
1601	POLR1C	0.419296	0.307968	0.727264	Nucleus
1602	KIF20A	0.205304	0.522292	0.727596	Cytosol
1603	PAFAH1B3	0.645976	0.0829006	0.728877	Cytosol
1604	NNMT	0.541952	0.186929	0.728882	Cytosol
1605	LGALS1	0.308185	0.42077	0.728955
1606	RER1	0.420325	0.308684	0.729009	Golgi
1607	GDI2	0.558985	0.170994	0.729979	Cytosol
1608	MID1	0.420782	0.3094	0.730182	Cytosol
1609	PSPH	0.592021	0.138406	0.730427	Cytosol
1610	PMM2	0.420553	0.309937	0.730491	Cytosol
1611	ELF3	0.120828	0.609848	0.730675
1612	HADHA	0.54321	0.187825	0.731034	Mitochondria
1613	LMBRD2	0.689643	0.0417189	0.731362	Plasma.Membrane
1614	HMGB3	0.420896	0.310474	0.731371	Cytosol
1615	PLD1	0.623685	0.108147	0.731832
1616	PPM1G	0.421011	0.311012	0.732022	Cytosol
1617	GSTM1	0.487083	0.2453	0.732383	Cytosol
1618	ECHS1	0.528921	0.20376	0.732681	Mitochondria
1619	LDHA	0.339735	0.393017	0.732752	Cytosol
1620	EIF3D	0.421353	0.311549	0.732902	Cytosol
1621	YARS	0.571102	0.161862	0.732964	Cytosol
1622	INPP4B	0.420668	0.312623	0.733291
1623	NOTCH2	0.124943	0.608594	0.733537	Cytosol	LIR
1624	NVL	0.421582	0.312444	0.734026	Nucleus
1625	HNRNPM	0.184842	0.549508	0.73435	Nucleus
1626	UBE2S	0.0589849	0.67556	0.734544	Cytosol
1627	GPRIN1	0.00605853	0.728917	0.734975	Plasma.Membrane
1628	SLC16A3	0.422154	0.31316	0.735314	Plasma.Membrane
1629	DLGAP4	0.352538	0.383169	0.735707
1630	KATNA1	0.30064	0.435631	0.736271	Cytosol
1631	SPTY2D1	0.0333791	0.703133	0.736512	Nucleus
1632	TPD52	0.57396	0.162578	0.736538
1633	NECAP2	0.312757	0.423993	0.73675	Cytosol
1634	DYNC1H1	0.63706	0.0999105	0.73697	Cytosol
1635	EIF2S1	0.32979	0.40752	0.73731	Cytosol
1636	FAM234B	0.394033	0.344315	0.738348		LIR
1637	TXLNA	0.223823	0.514593	0.738415
1638	DHX15	0.42444	0.314056	0.738495	Nucleus
1639	N4BP1	0.443873	0.294718	0.738591	Nucleus
1640	PRDX5	0.528464	0.210206	0.73867	Cytosol
1641	IGBP1	0.332419	0.406267	0.738686	Cytosol
1642	TXNL1	0.428098	0.310833	0.73893	Cytosol
1643	RNMT	0.424554	0.314414	0.738968	Nucleus
1644	GYG1	0.550297	0.189078	0.739375
1645	CAB39	0.380887	0.358818	0.739705	Cytosol
1646	RPL18A	0.136031	0.60376	0.739791	Cytosol
1647	AKR1C3	0.545953	0.19427	0.740224	Cytosol
1648	PLIN3	0.439072	0.301343	0.740415	Endosome
1649	PRPF4	0.425469	0.314951	0.740419	Nucleus
1650	SGTA	0.432327	0.308147	0.740474	Cytosol
1651	CCDC93	0.671696	0.0696509	0.741347	Endosome
1652	ARPP19	0.143919	0.597672	0.741591	Cytosol
1653	STX4	0.61374	0.128021	0.741762	Plasma.Membrane
1654	RBFOX2	0.426383	0.315488	0.741871	Cytosol
1655	PPP2R2A	0.589392	0.152731	0.742122
1656	PAPSS1	0.426497	0.316025	0.742523
1657	DLD	0.487426	0.255327	0.742752	Cytosol
1658	CAPG	0.541838	0.201611	0.74345	Cytosol	LIR
1659	IDI1	0.633516	0.110295	0.743812	Peroxisome
1660	DDHD1	0.359854	0.384064	0.743918	Cytosol
1661	MESD	0.0881344	0.656043	0.744177	ER
1662	EXOC5	0.368198	0.376007	0.744206	Cytosol
1663	CTIF	0.427412	0.31692	0.744332	Cytosol
1664	STK3	0.311843	0.432587	0.74443	Cytosol
1665	MRPS10	0.150206	0.594987	0.745192	Mitochondria
1666	NBEAL2	0.297211	0.448344	0.745555	ER
1667	PTGES3	0.647805	0.0979409	0.745746	Cytosol
1668	TTC4	0.21685	0.528917	0.745766	Cytosol
1669	HNRNPR	0.427869	0.318711	0.74658	Cytosol
1670	MRPL19	0.210105	0.536616	0.746721	Mitochondria
1671	UHRF1BP1	0.690901	0.0569382	0.747839		LIR
1672	ERI3	0.428212	0.319785	0.747997
1673	SPR	0.536465	0.211638	0.748104	Cytosol
1674	SNX4	0.462048	0.286124	0.748172	Endosome
1675	NUDT3	0.47085	0.277708	0.748559	Cytosol
1676	TTC26	0.276635	0.471979	0.748613
1677	NAB1	0.11134	0.638138	0.749478	Nucleus
1678	PRKAB2	0.439186	0.310295	0.749482
1679	PSMC5	0.584476	0.165085	0.749562	Cytosol
1680	PLCG1	0.385345	0.364369	0.749714
1681	AKR7A2	0.42947	0.32068	0.75015	Cytosol
1682	CEP55	0.356882	0.393554	0.750436	Cytosol
1683	RNF40	0.400777	0.349866	0.750643	Nucleus
1684	KIF7	0.0631001	0.687556	0.750656	Cytosol
1685	KTI12	0.355738	0.395524	0.751262
1686	AKAP10	0.43027	0.321576	0.751845	Cytosol
1687	RPS27	0.230453	0.521397	0.751849
1688	RFC4	0.182327	0.569561	0.751889	Nucleus
1689	SORD	0.597851	0.154342	0.752193
1690	AMD1	0.203361	0.54897	0.752331
1691	UBE2G1	0.584934	0.168129	0.753063
1692	P4HA1	0.310471	0.442614	0.753085	ER
1693	PLRG1	0.430956	0.32265	0.753606	Nucleus
1694	WIPF2	0.36374	0.390152	0.753892	Cytosol
1695	PRC1	0.43107	0.323187	0.754257	Cytosol
1696	USP24	0.325789	0.428827	0.754616
1697	FRMD3	0.393804	0.361504	0.755308
1698	NDUFA2	0.431413	0.323903	0.755316	Mitochondria
1699	UBAP2	0.0609282	0.694539	0.755467
1700	PSMC2	0.538409	0.217189	0.755598	Cytosol
1701	CEP85	0.338592	0.41701	0.755602	Cytosol
1702	BUB3	0.431642	0.32444	0.756082	Nucleus
1703	SERPINB8	0.559214	0.196956	0.75617	Cytosol
1704	MFSD10	0.641632	0.114593	0.756225	Nucleus
1705	VCPIP1	0.340878	0.415398	0.756276	Cytosol
1706	NUFIP2	0.0252629	0.731065	0.756328	Cytosol
1707	PLPP2	0.431756	0.324978	0.756733
1708	PHLDB1	0.0169182	0.739839	0.756757
1709	CASP2	0.318587	0.438317	0.756904
1710	UBE2G2	0.314129	0.442793	0.756922
1711	KLHL21	0.345565	0.411638	0.757203
1712	CNN3	0.092021	0.665533	0.757554
1713	PRKCA	0.505144	0.252462	0.757606	Cytosol
1714	GAPVD1	0.643576	0.114056	0.757631		LIR
1715	HTATSF1	0.432099	0.325694	0.757793	Nucleus	LIR
1716	CORO7	0.577961	0.179946	0.757907	Cytosol
1717	CCZ1	0.595908	0.162041	0.757949	Lysosome
1718	ARHGAP21	0.679241	0.0787825	0.758023	Cytosol	LIR
1719	MTAP	0.619113	0.138944	0.758057	Cytosol
1720	AP1G1	0.432213	0.326052	0.758265	Cytosol
1721	STX6	0.355053	0.404118	0.759171	Golgi
1722	FARP2	0.242341	0.517099	0.75944
1723	URI1	0.244513	0.51513	0.759643	Cytosol
1724	MTA2	0.389346	0.370636	0.759982	Nucleus
1725	NARS1	0.432442	0.327842	0.760284	Cytosol
1726	LSM1	0.272405	0.487914	0.760319	Cytosol
1727	NNT	0.6246	0.136079	0.760679	Mitochondria
1728	ARL6IP4	0.0592135	0.70188	0.761094	Nucleus
1729	SH3GLB2	0.36214	0.399284	0.761424	Cytosol
1730	NUDT21	0.432556	0.328917	0.761473	Cytosol
1731	STX5	0.351852	0.409669	0.761521
1732	RPS12	0.282693	0.47932	0.762013	Cytosol
1733	WDR45B	0.675926	0.0861235	0.762049			autophagy
1734	USP15	0.355967	0.406088	0.762055	Cytosol
1735	BOLA2	0.351509	0.410564	0.762073	Cytosol
1736	LANCL1	0.432785	0.329454	0.762239	Cytosol
1737	GSTM3	0.513603	0.248881	0.762484	Cytosol
1738	LARP4	0.0393233	0.723545	0.762868	Cytosol
1739	ZDHHC13	0.735368	0.0275739	0.762942	Golgi
1740	IL7R	0.216049	0.547359	0.763408
1741	MYH14	0.371056	0.392659	0.763715
1742	RFC5	0.542867	0.221128	0.763995	Nucleus
1743	ESD	0.492112	0.271979	0.764091	Cytosol
1744	CCDC50	0.0156607	0.748433	0.764094	Cytosol
1745	RAD21	0.433813	0.330349	0.764163	Cytosol
1746	MYH9	0.298125	0.466428	0.764553	Cytosol
1747	DHX16	0.434042	0.330886	0.764928	Nucleus
1748	HSPA4	0.534979	0.230081	0.76506	Cytosol
1749	PIAS1	0.252286	0.512802	0.765088	Nucleus
1750	IQGAP2	0.628944	0.136616	0.76556
1751	CDC42EP1	0.153064	0.612534	0.765597	Cytosol	LIR
1752	ECH1	0.13946	0.626321	0.765781
1753	FAM160A1	0.605967	0.159893	0.76586
1754	SH3BP5	0.434385	0.331603	0.765988
1755	ZFYVE9	0.464563	0.301701	0.766264	Endosome
1756	C1orf174	0.0112026	0.755416	0.766619	Nucleus
1757	ADSL	0.530178	0.237064	0.767242	Cytosol
1758	STK16	0.460791	0.306714	0.767505
1759	SMARCA5	0.434842	0.332677	0.767519	Nucleus
1760	FLNC	0.117627	0.649955	0.767582	Cytosol
1761	DYNC1I2	0.624028	0.143957	0.767985	Cytosol
1762	USP8	0.194673	0.5735	0.768174	Cytosol
1763	LCMT2	0.435414	0.333035	0.768449
1764	NFIC	0.351738	0.416831	0.768568	Nucleus
1765	COG4	0.390832	0.377977	0.768809	Golgi
1766	AMPD2	0.599108	0.16974	0.768849
1767	AQR	0.435528	0.333393	0.768921	Nucleus
1768	RBM5	0.216735	0.552372	0.769108	Nucleus
1769	MRTFA	0.330818	0.438675	0.769493	Cytosol
1770	TARS1	0.522519	0.24709	0.76961	Cytosol
1771	DYRK1A	0.630316	0.139481	0.769796	Nucleus
1772	CDKN2C	0.547096	0.222919	0.770015
1773	KDM1A	0.436328	0.334288	0.770617	Nucleus	LIR
1774	SLC43A3	0.0038866	0.767055	0.770941
1775	GLUD1	0.471651	0.299373	0.771024	Mitochondria
1776	LRPPRC	0.366369	0.404834	0.771204
1777	RAB11FIP1	0.0517833	0.719427	0.77121	Endosome
1778	LYPLAL1	0.684957	0.0863026	0.771259	Cytosol
1779	NUP37	0.34225	0.429185	0.771435	Nucleus
1780	C1orf167	0.0807042	0.690779	0.771483
1781	PDHB	0.492913	0.278603	0.771516	Mitochondria
1782	FADS1	0.437128	0.334646	0.771775
1783	CTC1	0.0943073	0.677529	0.771836	Nucleus
1784	CC2D1A	0.320073	0.451925	0.771998	Cytosol	LIR
1785	PPL	0.437243	0.335184	0.772426
1786	RPS4X	0.191587	0.5812	0.772786	Cytosol
1787	SLC19A2	0.448903	0.324261	0.773164	Plasma.Membrane
1788	CAMKK1	0.341449	0.432229	0.773679		LIR
1789	OGA	0.437471	0.336258	0.773729	Cytosol
1790	FPGS	0.605624	0.168308	0.773932	Mitochondria
1791	ADCY9	0.437586	0.336437	0.774023	Plasma.Membrane	LIR
1792	TSC2	0.556927	0.217368	0.774295	Cytosol	LIR	autophagy
1793	FOXK2	0.160951	0.613787	0.774738	Cytosol
1794	SYNCRIP	0.437814	0.336974	0.774788	Cytosol
1795	PLBD2	0.771033	0.00376007	0.774793	Lysosome
1796	RIPK2	0.427755	0.34718	0.774935	Cytosol
1797	ETFB	0.26326	0.511728	0.774988	Mitochondria
1798	SLC2A1	0.492684	0.282543	0.775227	Plasma.Membrane
1799	RANBP6	0.438043	0.337511	0.775554	Cytosol
1800	GNA12	0.158322	0.617368	0.77569	Cytosol
1801	AARS	0.554641	0.221486	0.776127	Cytosol
1802	FUNDC1	0.740512	0.0356312	0.776143	Mitochondria		autophagy
1803	RAP2A	0.347165	0.429006	0.776171	Endosome
1804	SRM	0.51086	0.265354	0.776213
1805	GMDS	0.438272	0.338048	0.77632
1806	PLPP3	0.295496	0.480931	0.776427
1807	PLD3	0.736626	0.0399284	0.776554
1808	BUB1B	0.4385	0.338585	0.777086	Cytosol	LIR
1809	RASSF7	0.16038	0.616831	0.77721	Cytosol
1810	SH3PXD2A	0.0808185	0.696867	0.777685	Cytosol	LIR
1811	ANKHD1	0.026406	0.751298	0.777704	Cytosol
1812	PLOD3	0.438615	0.339123	0.777737
1813	SSBP1	0.391175	0.386571	0.777746	Mitochondria
1814	RAB35	0.358711	0.419158	0.777869	Cytosol
1815	PEA15	0.646548	0.131423	0.777971	Cytosol
1816	SEC24A	0.465364	0.312802	0.778166	Cytosol	LIR
1817	ALDH7A1	0.553955	0.22453	0.778485	Cytosol
1818	RPS26	0.587677	0.190868	0.778546
1819	TAF10	0.150091	0.628469	0.778561	Nucleus
1820	CDK5RAP1	0.358596	0.420233	0.778829
1821	ETFA	0.497599	0.281289	0.778889	Mitochondria
1822	OGDH	0.175697	0.603223	0.77892
1823	SLC16A7	0.4393	0.33966	0.77896	Plasma.Membrane
1824	IRAK1	0.347394	0.431692	0.779086	Cytosol
1825	RPL37A	0.581962	0.197314	0.779276	Cytosol
1826	SEC23B	0.37963	0.399821	0.779451	Cytosol
1827	PLAAT3	0.187814	0.592301	0.780115
1828	KPNA6	0.439872	0.340376	0.780248		LIR
1829	BCL10	0.250114	0.53017	0.780284	Cytosol	LIR
1830	MUC1	0.328189	0.452283	0.780472
1831	HNRNPF	0.229995	0.550761	0.780756	Nucleus
1832	UGDH	0.439986	0.340913	0.780899
1833	PLS3	0.394947	0.386392	0.78134	Cytosol
1834	C1orf131	0.00617284	0.775291	0.781464
1835	CASTOR2	0.396205	0.386034	0.782239	Cytosol
1836	PEX3	0.576932	0.205372	0.782303	Peroxisome		autophagy
1837	SNX2	0.440329	0.341987	0.782317	Endosome
1838	PRDX3	0.528807	0.253715	0.782522	Cytosol
1839	CRTC2	0.0994513	0.68308	0.782531	Cytosol
1840	USO1	0.440444	0.342525	0.782968	Cytosol
1841	CBR1	0.502972	0.280036	0.783008	Cytosol	LIR
1842	SLC34A3	0.749428	0.0336616	0.78309
1843	RPL27A	0.254458	0.528738	0.783196	Cytosol
1844	CPNE8	0.0368084	0.746464	0.783272
1845	CDK1	0.479652	0.303671	0.783323	Cytosol
1846	ALDOC	0.356767	0.426679	0.783446
1847	AIMP2	0.154893	0.628827	0.78372	Cytosol
1848	CTNNA1	0.28155	0.502238	0.783788	Cytosol
1849	SLC9A3R2	0.115226	0.668577	0.783803
1850	NFATC2IP	0.0104024	0.7735	0.783903	Cytosol
1851	ACO1	0.513946	0.270009	0.783955	Cytosol
1852	HDLBP	0.185757	0.598389	0.784145	Cytosol
1853	HNMT	0.558299	0.225962	0.784261	Cytosol
1854	PGAM1	0.508459	0.276455	0.784914
1855	PAIP1	0.399977	0.38496	0.784937	Cytosol
1856	DKC1	0.441129	0.344136	0.785265	Cytosol
1857	TKFC	0.664952	0.120322	0.785274	Cytosol
1858	LUC7L3	0.263603	0.522113	0.785716	Nucleus
1859	THADA	0.383059	0.402686	0.785745
1860	AP2M1	0.346136	0.439749	0.785886	Cytosol
1861	PLEKHG3	0.313786	0.472695	0.786481	Cytosol
1862	RHPN2	0.336534	0.449955	0.786489
1863	METAP2	0.199931	0.587108	0.78704	Cytosol
1864	EIF1	0.545039	0.242435	0.787474	Cytosol
1865	DLST	0.278464	0.509221	0.787685	Mitochondria
1866	STAU1	0.259374	0.528559	0.787932	Cytosol	LIR
1867	RPS19	0.350823	0.437243	0.788066	Nucleus
1868	NBN	0.442387	0.345748	0.788134	Nucleus	LIR
1869	CEP162	0.0924783	0.69615	0.788629	Cytosol
1870	RNGTT	0.442844	0.346106	0.78895	Nucleus
1871	TBC1D9B	0.687814	0.101164	0.788978
1872	VAC14	0.610197	0.178872	0.789069	Endosome
1873	COTL1	0.634431	0.1547	0.789131	Cytosol
1874	DPP9	0.725537	0.0637422	0.789279	Cytosol
1875	TNRC6A	0.0137174	0.776186	0.789904	Cytosol
1876	MTMR6	0.343964	0.446016	0.78998	Cytosol
1877	SRGAP2	0.443187	0.347001	0.790188	Cytosol
1878	SCAMP2	0.418839	0.37171	0.790549	Endosome
1879	RPS15A	0.584705	0.205909	0.790614
1880	IGSF3	0.44353	0.347538	0.791068
1881	SYPL1	0.109511	0.681647	0.791158	Cytosol
1882	SCAF4	0.27069	0.52068	0.791371	Nucleus
1883	BZW1	0.33562	0.456043	0.791663
1884	ROCK2	0.443987	0.348075	0.792062	Cytosol
1885	MAD2L1BP	0.133402	0.658729	0.792131
1886	GCLM	0.551898	0.240286	0.792184
1887	IVD	0.3107	0.482005	0.792705	Mitochondria
1888	CLASP2	0.444102	0.348612	0.792714	Cytosol
1889	SIDT2	0.763832	0.0290063	0.792838
1890	FOCAD	0.340421	0.452462	0.792883
1891	TADA3	0.283951	0.509042	0.792993	Nucleus
1892	OBSL1	0.287837	0.505282	0.793119	Cytosol
1893	COBL	0.444216	0.34915	0.793365
1894	LATS1	0.26406	0.529454	0.793514	Cytosol
1895	NPC2	0.219593	0.574396	0.793989	Lysosome
1896	RAC1	0.325103	0.468935	0.794038	Cytosol		autophagy
1897	MYORG	0.694673	0.0993733	0.794046
1898	APEH	0.497485	0.296688	0.794173	Cytosol
1899	SNX24	0.371171	0.423814	0.794984
1900	NAT1	0.508002	0.287198	0.7952	Cytosol
1901	HSPA14	0.611454	0.184064	0.795519	Cytosol
1902	ATG16L1	0.688157	0.107431	0.795588	Cytosol	LIR	autophagy
1903	SCRN1	0.61214	0.183527	0.795667	Cytosol
1904	CSRP2	0.122428	0.673411	0.795839	Nucleus
1905	CNOT3	0.44513	0.35094	0.79607	Cytosol
1906	MPST	0.520348	0.275739	0.796086	Cytosol
1907	WDR59	0.702675	0.0934646	0.79614	Lysosome
1908	GGH	0.795267	0.00125336	0.796521	Lysosome
1909	INPP5B	0.53235	0.264458	0.796809	Cytosol
1910	AP1B1	0.611911	0.18496	0.796871	Cytosol
1911	GHDC	0.0372657	0.759714	0.796979
1912	SIRT2	0.744627	0.0533572	0.797985	Cytosol		autophagy
1913	EPS8	0.616255	0.182274	0.798529	Cytosol
1914	PDCD6	0.446159	0.352372	0.798532	Cytosol
1915	ATP6V1A	0.541152	0.257833	0.798986	Lysosome
1916	PEX5	0.335277	0.463742	0.799019	Peroxisome	LIR	autophagy
1917	TAGLN2	0.540123	0.258908	0.799031
1918	H2AFY	0.446388	0.35291	0.799297	Nucleus	LIR
1919	DLAT	0.369227	0.43026	0.799487	Mitochondria
1920	C5orf22	0.119342	0.680931	0.800273
1921	TTC9C	0.757888	0.0424351	0.800323
1922	HDAC4	0.57636	0.224172	0.800532		LIR
1923	WDR47	0.281779	0.51889	0.800669	Cytosol
1924	RRAS	0.370828	0.429902	0.800729	Cytosol
1925	PPM1A	0.538066	0.263026	0.801092	Cytosol
1926	GSTO1	0.59305	0.208774	0.801823	Cytosol
1927	PPIF	0.310014	0.492211	0.802225	Mitochondria
1928	PRPF40A	0.447531	0.355237	0.802768	Nucleus
1929	ALMS1	0.0187471	0.784064	0.802812	Cytosol	LIR
1930	SDHA	0.309556	0.49436	0.803916	Mitochondria
1931	KPNA2	0.565272	0.239033	0.804305	Cytosol
1932	RARS	0.246113	0.55846	0.804574	Cytosol
1933	STAMBP	0.466964	0.33769	0.804654	Cytosol
1934	PDAP1	0.169982	0.634736	0.804718
1935	PSIP1	0.448788	0.356312	0.8051	Nucleus
1936	PGD	0.565158	0.240466	0.805623	Cytosol
1937	NAMPT	0.54824	0.257475	0.805715	Cytosol
1938	SRSF10	0.449131	0.357028	0.806159	Cytosol
1939	OXR1	0.404092	0.402149	0.806241	Mitochondria
1940	EXOC3	0.336877	0.46983	0.806707	Cytosol
1941	NEK9	0.776749	0.0302596	0.807009	Cytosol
1942	AP2B1	0.219822	0.587287	0.807109	Cytosol
1943	TEX2	0.0579561	0.749508	0.807464	ER
1944	ITPK1	0.628715	0.179051	0.807766
1945	SF3B1	0.449931	0.357923	0.807854	Cytosol	LIR
1946	PHLDB2	0.0717878	0.736258	0.808046		LIR
1947	ATP5MC2	0.196616	0.611817	0.808434	Mitochondria
1948	UBE2R2	0.0856196	0.723008	0.808628
1949	VPS13C	0.711363	0.0974038	0.808766	Mitochondria
1950	CCND3	0.244284	0.564727	0.809011
1951	RANGAP1	0.283036	0.526052	0.809088	Cytosol
1952	BCAT1	0.249428	0.559714	0.809142	Cytosol
1953	PRKRA	0.450274	0.358997	0.809272	Cytosol
1954	ALDOA	0.47588	0.33393	0.80981	Cytosol
1955	CDCA2	0.105967	0.70385	0.809817	Nucleus	LIR
1956	UBAP2L	0.16438	0.645658	0.810038	Cytosol
1957	MYL6B	0.266918	0.543241	0.810159
1958	PPP1R7	0.143804	0.666607	0.810411	Nucleus
1959	MAP2K4	0.377458	0.433662	0.811119	Cytosol
1960	SGMS2	0.771376	0.0397493	0.811126
1961	UNC13B	0.422497	0.389257	0.811754
1962	TIPRL	0.451189	0.360609	0.811798	Cytosol
1963	TMEM189	0.407865	0.404297	0.812162	ER
1964	FAM162A	0.802812	0.0094897	0.812302	Mitochondria
1965	PRKX	0.574989	0.237601	0.812589
1966	MLKL	0.762346	0.0503133	0.812659
1967	KNOP1	0.136374	0.676455	0.812829	Nucleus	LIR
1968	RP2	0.45176	0.361146	0.812906
1969	CRYZ	0.608825	0.204118	0.812943	Cytosol
1970	EIF2AK2	0.35048	0.463026	0.813506	Cytosol	LIR
1971	WDHD1	0.451875	0.361683	0.813558	Nucleus
1972	APRT	0.482167	0.331423	0.813591	Cytosol
1973	ARHGEF11	0.41861	0.395166	0.813776	Cytosol
1974	SHB	0.147348	0.667144	0.814492	Cytosol
1975	SUCLG1	0.259259	0.555237	0.814497	Mitochondria
1976	KIAA1143	0.00274348	0.811817	0.814561
1977	GPD2	0.548011	0.267144	0.815155	Mitochondria
1978	HTRA1	0.794239	0.021128	0.815367
1979	MTDH	0.0771605	0.738765	0.815925	Cytosol
1980	PGLS	0.463192	0.353268	0.816459	Cytosol
1981	STK10	0.457019	0.359893	0.816911	Plasma.Membrane	LIR
1982	CBR3	0.452904	0.364011	0.816914	Cytosol	LIR
1983	NACA	0.341792	0.47538	0.817173	Cytosol
1984	RPTOR	0.38706	0.430439	0.817499	Lysosome		autophagy
1985	PSMD10	0.453018	0.364548	0.817566	Cytosol
1986	RAE1	0.224966	0.592659	0.817625	Cytosol
1987	PI4K2B	0.0338363	0.783885	0.817722
1988	EIF4EBP1	0.628144	0.189794	0.817938
1989	BAX	0.60791	0.210564	0.818474	Cytosol
1990	SC5D	0.453475	0.365264	0.818739	ER
1991	HSDL1	0.665066	0.154163	0.819229	Mitochondria
1992	RPA1	0.334476	0.48487	0.819347	Nucleus
1993	PPFIA1	0.191701	0.627753	0.819454	Cytosol
1994	ARHGEF7	0.17284	0.64709	0.81993	Cytosol
1995	GATD1	0.0488112	0.771352	0.820163
1996	PPID	0.609625	0.210743	0.820368	Cytosol
1997	CARS	0.554755	0.265712	0.820467	Cytosol
1998	ETHE1	0.466392	0.354342	0.820734	Cytosol
[truncated: 3,333 more rows]

## Sheet: Ranks_AutophagyFlux
Fig1_ScaledRank	Gene.Symbol	ScaledRank_HeLa	ScaledRank_HEK293	WT_EBSStoUT_HeLa	ATG7minWT_EBSStoUT_HeLa	priority_HeLa	WT_EBSStoUT_HEK293	ATG7minWT_EBSStoUT	priority_HEK293	prot_MinRank
0.000114312	MAP1LC3B2	0.000127796	0.000410172	-1.34434	1.5373	1.34434	-1.19388	1.03222	1.03222	0.000127796
0.000228624	NDUFB5	0.300192	0.000136724	-0.00850097	-0.26735	0	-1.26836	1.84352	1.26836	0.000136724
0.000342936	HBE1	0.000255591	NA	-1.30694	1.66858	1.30694	NA	NA	NA	0.000255591
0.000457247	RPLP1	0.229265	0.000273448	-0.0179609	0.0702154	0.0179609	-1.26155	1.90743	1.26155	0.000273448
0.000571559	GABARAPL2	0.000383387	0.000957069	-1.30576	1.29055	1.29055	-0.945892	0.952187	0.945892	0.000383387
0.000685871	GPT2	0.000511182	0.247744	-1.3005	1.26977	1.26977	-0.560781	0.0101934	0.0101934	0.000511182
0.000800183	FICD	NA	0.000546896	NA	NA	NA	-1.09329	0.989843	0.989843	0.000546896
0.000914495	RAB18	0.000638978	0.026251	-1.18554	1.13381	1.13381	-0.306289	0.384283	0.306289	0.000638978
0.00102881	TTYH3	NA	0.00068362	NA	NA	NA	-2.46847	0.978342	0.978342	0.00068362
0.00114312	TEX264	0.000766773	0.00273448	-1.13096	1.18028	1.13096	-0.659791	0.72568	0.659791	0.000766773
0.00125743	GFAP	0.999361	0.000820345	0.0829947	-0.146665	0	-0.977717	1.01765	0.977717	0.000820345
0.00137174	RAB3D	0.000894569	0.0419743	-1.16294	1.11259	1.11259	-0.230248	0.332043	0.230248	0.000894569
0.00148605	RHAG	0.00102236	NA	-1.09842	1.37931	1.09842	NA	NA	NA	0.00102236
0.00160037	CCPG1	0.0394888	0.00109379	-0.811475	0.228226	0.228226	-1.53393	0.926832	0.926832	0.00109379
0.00171468	RAB3A	0.00115016	NA	-1.01021	1.04415	1.01021	NA	NA	NA	0.00115016
0.00182899	TAGLN3	NA	0.00123052	NA	NA	NA	-1.22002	0.863384	0.863384	0.00123052
0.0019433	RAB43	0.00127796	NA	-1.14953	0.962435	0.962435	NA	NA	NA	0.00127796
0.00205761	MYL6	0.184026	0.00136724	-0.0954711	0.0479107	0.0479107	-0.820055	0.896082	0.820055	0.00136724
0.00217193	FAM83A	0.00140575	NA	-0.931717	1.36435	0.931717	NA	NA	NA	0.00140575
0.00228624	DNAJC12	0.942875	0.00150396	-0.0630415	-0.498831	0	-1.31462	0.795485	0.795485	0.00150396
0.00240055	IGFBP3	0.00153355	NA	-3.10283	0.909929	0.909929	NA	NA	NA	0.00153355
0.00251486	JPT1	0.942364	0.00164069	-0.122512	-0.33142	0	-1.08163	0.794976	0.794976	0.00164069
0.00262917	BSCL2	0.00166134	NA	-0.981827	0.890909	0.890909	NA	NA	NA	0.00166134
0.00274348	KIAA1143	0.754633	0.00177741	-0.0205312	-0.323715	0	-0.781298	0.916621	0.781298	0.00177741
0.0028578	AOC1	0.00178914	NA	-1.53407	0.75963	0.75963	NA	NA	NA	0.00178914
0.00297211	RPLP0	0.147859	0.00191414	-0.140079	0.0744778	0.0744778	-1.71573	0.770798	0.770798	0.00191414
0.00308642	VMA21	0.00191693	0.122095	-0.801964	0.741758	0.741758	-0.0916872	0.186186	0.0916872	0.00191693
0.00320073	MYL4	0.00204473	0.0775226	-0.721566	1.00568	0.721566	-0.148473	0.301617	0.148473	0.00204473
0.00331504	SLITRK5	0.335208	0.00205086	-0.084455	-0.0505228	0	-0.723831	1.14007	0.723831	0.00205086
0.00342936	CNTNAP3	0.00217252	NA	-0.726342	0.703978	0.703978	NA	NA	NA	0.00217252
0.00354367	GTSE1	0.91361	0.00218759	-0.00180605	-0.283573	0	-1.18606	0.69469	0.69469	0.00218759
0.00365798	RPL10	0.00230032	0.135494	-0.68288	0.931632	0.68288	-0.230262	0.0799335	0.0799335	0.00230032
0.00377229	RPL10	0.00230032	0.42152	-0.68288	0.931632	0.68288	0.0581266	-0.0679201	0	0.00230032
0.0038866	SLC43A3	0.704537	0.00232431	-0.0882698	-0.210829	0	-0.75982	0.682786	0.682786	0.00232431
0.00400091	TGFB2	0.00242812	NA	-0.935028	0.668555	0.668555	NA	NA	NA	0.00242812
0.00411523	POLR1D	NA	0.00246103	NA	NA	NA	-0.844183	0.666544	0.666544	0.00246103
0.00422954	FCGR2C	0.00255591	NA	-0.664473	0.7847	0.664473	NA	NA	NA	0.00255591
0.00434385	PLEC	0.563323	0.00259776	-0.0762649	-0.129617	0	-0.660343	1.09541	0.660343	0.00259776
0.00445816	PLEC	0.56345	0.00259776	0.0744477	-0.0955391	0	-0.660343	1.09541	0.660343	0.00259776
0.00457247	PLEC	0.563578	0.00259776	0.154778	-0.115661	0	-0.660343	1.09541	0.660343	0.00259776
0.00468679	PLEC	0.563706	0.00259776	-0.0868342	-0.0610794	0	-0.660343	1.09541	0.660343	0.00259776
0.0048011	PLEC	0.997061	0.00259776	0.253892	0.000757265	0	-0.660343	1.09541	0.660343	0.00259776
0.00491541	ITIH2	0.00268371	0.406617	-2.54194	0.657452	0.657452	0.547759	-0.687378	0	0.00268371
0.00502972	C4B	0.0028115	NA	-2.27575	0.638033	0.638033	NA	NA	NA	0.0028115
0.00514403	JPT2	0.86607	0.00287121	0.253532	-0.191951	0	-0.650761	1.68202	0.650761	0.00287121
0.00525834	SLC7A11	0.0029393	NA	-0.625099	0.712677	0.625099	NA	NA	NA	0.0029393
0.00537266	OTUD5	0.770735	0.00300793	-0.821576	-0.175323	0	-1.61577	0.64733	0.64733	0.00300793
0.00548697	KEAP1	0.00306709	0.560705	-0.62206	0.650088	0.62206	-0.298916	-0.0622498	0	0.00306709
0.00560128	PTTG1	0.348626	0.00314465	-0.089774	-0.544312	0	-0.793687	0.646132	0.646132	0.00314465
0.00571559	TMF1	0.00319489	0.0233798	-0.733078	0.614715	0.614715	-0.323465	0.337946	0.323465	0.00319489
0.0058299	CDCA3	0.802812	0.00328138	-0.165446	-0.150508	0	-0.644749	0.728666	0.644749	0.00328138
0.00594422	ATG2A	0.00332268	0.102406	-0.828394	0.607598	0.607598	-0.252073	0.113679	0.113679	0.00332268
0.00605853	GPRIN1	0.650096	0.0034181	-0.151044	-0.311679	0	-0.612098	0.666749	0.612098	0.0034181
0.00617284	C1orf131	0.00345048	0.126743	-0.603686	0.659186	0.603686	-0.0902842	0.0867798	0.0867798	0.00345048
0.00628715	TSPAN7	NA	0.00355483	NA	NA	NA	-1.37098	0.605752	0.605752	0.00355483
0.00640146	RAB32	0.00357827	0.0905113	-0.636111	0.602658	0.602658	-0.129339	0.189397	0.129339	0.00357827
0.00651578	EVI5L	0.760383	0.00369155	0.149311	-0.720538	0	-0.6035	0.677666	0.6035	0.00369155
0.00663009	NAP1L1	0.00370607	0.0106645	-0.931738	0.601068	0.601068	-0.735236	0.450968	0.450968	0.00370607
0.0067444	NAP1L1	0.00370607	0.487695	-0.931738	0.601068	0.601068	0.0659821	0.291765	0	0.00370607
0.00685871	XRCC5	0.378914	0.00382827	0.28705	-0.115581	0	-0.807826	0.602399	0.602399	0.00382827
0.00697302	GLDC	0.00383387	0.414001	-0.718995	0.597623	0.597623	0.256658	-0.806468	0	0.00383387
0.00708733	B4GALNT1	0.00396166	NA	-0.895266	0.596167	0.596167	NA	NA	NA	0.00396166
0.00720165	RPS7	0.484345	0.003965	-0.13429	-0.0641113	0	-0.601339	0.878567	0.601339	0.003965
0.00731596	RPS7	0.992971	0.003965	-1.57042	-0.153415	0	-0.601339	0.878567	0.601339	0.003965
0.00743027	RNPC3	0.00408946	0.782745	-0.584111	0.696357	0.584111	0.282141	-0.180043	0	0.00408946
0.00754458	YAP1	0.443578	0.00410172	0.0278648	-0.0454791	0	-0.598544	0.621912	0.598544	0.00410172
0.00765889	CHM	0.00421725	0.0739677	-0.561903	0.634398	0.561903	-0.154879	0.259277	0.154879	0.00421725
0.00777321	TLN2	0.0801278	0.00423845	-0.142334	0.150098	0.142334	-0.970183	0.572479	0.572479	0.00423845
0.00788752	EIF3G	0.00434505	0.0535958	-0.947879	0.550424	0.550424	-0.544116	0.199081	0.199081	0.00434505
0.00800183	EIF3G	0.00434505	0.19073	-0.947879	0.550424	0.550424	-0.287057	0.0399556	0.0399556	0.00434505
0.00811614	GON7	0.831182	0.00437517	0.725433	-0.618559	0	-0.568791	0.80466	0.568791	0.00437517
0.00823045	TMEM246	0.00447284	NA	-0.63563	0.539464	0.539464	NA	NA	NA	0.00447284
0.00834476	DAB2	0.498275	0.00451189	0.399249	-0.325385	0	-0.566288	1.23436	0.566288	0.00451189
0.00845908	CALCOCO2	0.00460064	0.123872	-0.719268	0.536372	0.536372	-0.506878	0.0895744	0.0895744	0.00460064
0.00857339	CERCAM	NA	0.00464862	NA	NA	NA	-1.70852	0.556117	0.556117	0.00464862
0.0086877	ITIH4	0.00472843	NA	-0.957028	0.535693	0.535693	NA	NA	NA	0.00472843
0.00880201	SLC39A14	0.028115	0.00478534	-0.393531	0.270794	0.270794	-1.01205	0.555989	0.555989	0.00478534
0.00891632	A2M	0.00485623	0.363413	-1.61163	0.533814	0.533814	0.163397	-0.460815	0	0.00485623
0.00903064	WEE1	0.416997	0.00492207	0.456359	-0.360985	0	-0.612218	0.550384	0.550384	0.00492207
0.00914495	B4GALT2	0.00498403	0.0969374	-1.08009	0.533695	0.533695	-0.468586	0.120197	0.120197	0.00498403
0.00925926	SQSTM1	0.00805112	0.00505879	-0.476063	1.73086	0.476063	-0.549147	0.707638	0.549147	0.00505879
0.00937357	GABARAPL1	0.00511182	NA	-0.627034	0.516369	0.516369	NA	NA	NA	0.00511182
0.00948788	BUB1	0.300575	0.00519552	-0.237335	-0.762032	0	-1.33159	0.548966	0.548966	0.00519552
0.00960219	C6orf132	0.00523962	NA	-1.3263	0.513573	0.513573	NA	NA	NA	0.00523962
0.00971651	WDR62	0.141086	0.00533224	-0.310222	0.079211	0.079211	-0.543817	0.891239	0.543817	0.00533224
0.00983082	VTN	0.00536741	0.36601	-0.544719	0.512639	0.512639	0.337267	-0.370865	0	0.00536741
0.00994513	TMBIM6	0.208562	0.00546896	-0.0318842	0.0852353	0.0318842	-0.706597	0.542849	0.542849	0.00546896
0.0100594	RNF187	0.00549521	NA	-1.28386	0.510106	0.510106	NA	NA	NA	0.00549521
0.0101738	PAIP2	0.80869	0.00560569	-0.369536	-0.33081	0	-0.777853	0.541667	0.541667	0.00560569
0.0102881	TMEM41A	0.005623	0.203309	-0.507477	0.506436	0.506436	-0.0335665	0.0375505	0.0335665	0.005623
0.0104024	NFATC2IP	0.70722	0.00574241	0.281424	-0.217316	0	-0.539503	0.979673	0.539503	0.00574241
0.0105167	NEK3	0.0057508	0.475116	-0.50451	0.66098	0.50451	-0.228747	-0.182259	0	0.0057508
0.010631	GAS6	0.00587859	NA	-1.18732	0.504149	0.504149	NA	NA	NA	0.00587859
0.0107453	MTSS2	0.0605751	0.00587914	-0.572223	0.174162	0.174162	-0.539028	0.574739	0.539028	0.00587914
0.0108596	HSPB8	0.00600639	NA	-0.540619	0.500459	0.500459	NA	NA	NA	0.00600639
0.0109739	NBDY	NA	0.00601586	NA	NA	NA	-0.534035	0.917954	0.534035	0.00601586
0.0110882	YIPF4	0.00613419	0.00793	-0.499486	0.615668	0.499486	-0.49167	0.606052	0.49167	0.00613419
0.0112026	C1orf174	0.685112	0.00615258	-0.0777741	-0.0744166	0	-0.529159	0.597765	0.529159	0.00615258
0.0113169	TNFSF9	0.00626198	NA	-0.499062	0.637854	0.499062	NA	NA	NA	0.00626198
0.0114312	ZYX	0.575335	0.00628931	-0.072236	-0.0861	0	-0.524974	0.56571	0.524974	0.00628931
0.0115455	FYCO1	0.00638978	0.0575608	-0.50277	0.4978	0.4978	-0.189647	0.317525	0.189647	0.00638978
0.0116598	NADK	0.342875	0.00642603	-0.524972	-0.279818	0	-0.6705	0.524508	0.524508	0.00642603
0.0117741	YIPF3	0.00651757	0.00902379	-0.532087	0.497054	0.497054	-0.471941	0.553328	0.471941	0.00651757
0.0118884	LRP8	0.0513738	0.00656276	-0.244021	0.193149	0.193149	-0.643063	0.520589	0.520589	0.00656276
0.0120027	TF	0.00664537	0.365053	-2.12118	0.489873	0.489873	-0.222876	-0.767283	0	0.00664537
0.0121171	ZNF280D	0.623003	0.00669948	0.0873516	-0.327641	0	-0.698781	0.519087	0.519087	0.00669948
0.0122314	TMOD2	0.00677316	0.914821	-2.16836	0.489839	0.489839	0.0523351	-0.0241963	0	0.00677316
0.0123457	RELB	0.502492	0.0068362	-0.514039	-0.435255	0	-0.580416	0.518227	0.518227	0.0068362
0.01246	TIMP3	0.00690096	0.0780695	-0.489577	0.619433	0.489577	-1.06237	0.147304	0.147304	0.00690096
0.0125743	KANK2	0.614185	0.00697293	0.0522345	0.00784673	0	-0.765655	0.513444	0.513444	0.00697293
0.0126886	SERPINE1	0.00702875	NA	-1.42331	0.488619	0.488619	NA	NA	NA	0.00702875
0.0128029	CSPP1	0.582875	0.00710965	0.163455	-0.0599688	0	-0.697078	0.504808	0.504808	0.00710965
0.0129172	COL1A1	0.00715655	NA	-0.98318	0.488329	0.488329	NA	NA	NA	0.00715655
0.0130316	ZNRF2	0.714633	0.00724638	1.25915	-0.137255	0	-0.504704	0.56911	0.504704	0.00724638
0.0131459	NDST1	0.00728435	0.115805	-0.63687	0.487882	0.487882	-0.100019	0.190109	0.100019	0.00728435
0.0132602	INO80B	0.837316	0.0073831	-0.363776	-0.366725	0	-0.502908	0.573714	0.502908	0.0073831
0.0133745	SLC1A4	0.00741214	0.450779	-0.48779	0.488482	0.48779	0.189437	-0.303227	0	0.00741214
0.0134888	TOGARAM1	NA	0.00751982	NA	NA	NA	-0.50076	0.676736	0.50076	0.00751982
0.0136031	DSE	0.00753994	0.0799836	-0.539148	0.485792	0.485792	-0.144203	0.223116	0.144203	0.00753994
0.0137174	TNRC6A	0.709649	0.00765655	-0.323608	-0.23439	0	-0.605279	0.493866	0.493866	0.00765655
0.0138317	TNFRSF10B	0.00766773	0.0935193	-0.48475	1.3297	0.48475	-0.294493	0.12539	0.12539	0.00766773
0.013946	RAB11FIP5	0.0338658	0.00779327	-0.25027	0.465952	0.25027	-0.493146	0.611471	0.493146	0.00779327
0.0140604	LTF	0.00779553	0.36519	-3.00087	0.483571	0.483571	0.21158	-0.972022	0	0.00779553
0.0141747	AHNAK2	0.00792332	NA	-0.483519	0.702884	0.483519	NA	NA	NA	0.00792332
0.014289	TAX1BP1	0.664792	0.00806672	-0.311854	-0.0414698	0	-0.865686	0.49152	0.49152	0.00806672
0.0144033	ZFYVE27	0.00817891	NA	-0.475808	0.644891	0.475808	NA	NA	NA	0.00817891
0.0145176	SCNM1	0.827732	0.00820345	0.0275417	-0.178548	0	-0.859784	0.490383	0.490383	0.00820345
0.0146319	POGLUT3	0.00830671	0.156823	-0.468119	0.492123	0.468119	-0.0967543	0.0629711	0.0629711	0.00830671
0.0147462	RRBP1	0.923067	0.00834017	-0.449762	-0.666431	0	-0.656444	0.487913	0.487913	0.00834017
0.0148605	PLEK	0.0084345	NA	-1.91466	0.467611	0.467611	NA	NA	NA	0.0084345
0.0149749	ABLIM1	0.276677	0.00847689	0.452939	-0.381362	0	-0.486842	0.648919	0.486842	0.00847689
0.0150892	VSIR	0.0085623	NA	-0.466389	0.603241	0.466389	NA	NA	NA	0.0085623
0.0152035	ZUP1	NA	0.00861362	NA	NA	NA	-1.54625	0.475765	0.475765	0.00861362
0.0153178	VPS72	0.0086901	0.585999	-0.465688	0.583325	0.465688	0.392746	-0.205797	0	0.0086901
0.0154321	CRIPT	NA	0.00875034	NA	NA	NA	-0.820021	0.475205	0.475205	0.00875034
0.0155464	AKAP11	0.00881789	0.0112114	-1.23849	0.464756	0.464756	-0.772403	0.44251	0.44251	0.00881789
0.0156607	CCDC50	0.675655	0.00888707	0.0419824	-0.16696	0	-0.562297	0.474503	0.474503	0.00888707
0.015775	ACVR2A	0.00894569	0.420427	-0.70065	0.46297	0.46297	-0.321064	-0.373074	0	0.00894569
0.0158893	ACACB	0.00907348	NA	-0.45128	0.525054	0.45128	NA	NA	NA	0.00907348
0.0160037	SCARB1	0.726518	0.00916051	-1.39169	-0.0455479	0	-1.07479	0.467155	0.467155	0.00916051
0.016118	SYAP1	0.00920128	0.752529	-0.576132	0.450669	0.450669	0.0406591	0.334319	0	0.00920128
0.0162323	CIZ1	0.950671	0.00929724	-0.724826	-0.395845	0	-0.519781	0.466423	0.466423	0.00929724
0.0163466	GOLIM4	0.00932907	0.0185945	-0.565182	0.449265	0.449265	-0.353173	0.43846	0.353173	0.00932907
0.0164609	BAG3	0.190032	0.00943396	-0.0438094	0.196259	0.0438094	-0.477542	0.465865	0.465865	0.00943396
0.0165752	NFE2L2	0.00945687	NA	-0.448117	1.09281	0.448117	NA	NA	NA	0.00945687
0.0166895	CTTNBP2NL	0.922173	0.00957069	-0.232407	-0.234501	0	-0.62474	0.462523	0.462523	0.00957069
0.0168038	IL1RAP	0.00958466	NA	-0.447057	0.479337	0.447057	NA	NA	NA	0.00958466
0.0169182	PHLDB1	0.66262	0.00970741	-0.367505	-0.0916805	0	-0.459866	0.563201	0.459866	0.00970741
0.0170325	RAB29	0.00971246	0.107192	-0.4462	0.49896	0.4462	-0.236111	0.109446	0.109446	0.00971246
0.0171468	CFAP100	0.00984026	NA	-3.11668	0.444775	0.444775	NA	NA	NA	0.00984026
0.0172611	B4GALNT3	NA	0.00984413	NA	NA	NA	-0.66903	0.459474	0.459474	0.00984413
0.0173754	CALCOCO1	0.00996805	0.919059	-0.443976	0.533025	0.443976	0.239227	-0.259791	0	0.00996805
0.0174897	KLF16	0.830288	0.00998086	0.0495862	-0.390752	0	-0.745086	0.458665	0.458665	0.00998086
0.017604	PIGO	0.0100958	0.725868	-0.509293	0.443753	0.443753	0.0241601	0.0385704	0	0.0100958
0.0177183	KCTD5	0.909649	0.0101176	-0.911374	-0.0610462	0	-1.15641	0.455649	0.455649	0.0101176
0.0178326	DNAH11	0.0102236	NA	-1.43848	0.443318	0.443318	NA	NA	NA	0.0102236
0.017947	RRM2	0.419425	0.0102543	-0.49607	-0.75741	0	-1.11139	0.453548	0.453548	0.0102543
0.0180613	TPM2	0.0103514	NA	-1.30941	0.441639	0.441639	NA	NA	NA	0.0103514
0.0181756	UBE2C	0.274121	0.010391	-1.03746	-0.58566	0	-1.83161	0.453221	0.453221	0.010391
0.0182899	NOM1	0.0104792	0.604594	-0.794921	0.437737	0.437737	0.00191631	0.0805511	0	0.0104792
0.0184042	MICALL1	0.0529073	0.0105278	-0.360793	0.188517	0.188517	-0.45317	0.612413	0.45317	0.0105278
0.0185185	F10	0.010607	NA	-0.618543	0.437023	0.437023	NA	NA	NA	0.010607
0.0186328	ZNRD2	0.0107348	0.0895543	-0.513846	0.434569	0.434569	-0.235396	0.131728	0.131728	0.0107348
0.0187471	ALMS1	0.721278	0.0108012	-0.203517	-0.328445	0	-0.719708	0.446649	0.446649	0.0108012
0.0188615	CHML	0.0108626	0.0745146	-0.443152	0.433684	0.433684	-0.250384	0.153231	0.153231	0.0108626
0.0189758	KIAA1586	NA	0.0109379	NA	NA	NA	-0.903402	0.446597	0.446597	0.0109379
0.0190901	APOB	0.0109904	NA	-2.83814	0.433586	0.433586	NA	NA	NA	0.0109904
0.0192044	LRPAP1	0.417891	0.0110747	-0.442869	-0.239581	0	-1.10091	0.44619	0.44619	0.0110747
0.0193187	SLC35A1	0.0111182	NA	-0.432669	0.504673	0.432669	NA	NA	NA	0.0111182
0.019433	CSF2RA	0.011246	NA	-0.432004	0.771814	0.432004	NA	NA	NA	0.011246
0.0195473	SZRD1	0.652524	0.0113481	-0.237874	-0.0146645	0	-0.439021	0.749123	0.439021	0.0113481
0.0196616	CCDC40	0.0113738	NA	-1.28183	0.421742	0.421742	NA	NA	NA	0.0113738
0.0197759	DBN1	0.0355272	0.0114848	-0.303468	0.244608	0.244608	-0.438048	0.482815	0.438048	0.0114848
0.0198903	IMPDH2	0.0115016	0.0671315	-0.420428	0.437569	0.420428	-0.236594	0.170764	0.170764	0.0115016
0.0200046	MAP7D1	0.586581	0.0116215	-0.360587	-0.316186	0	-0.43679	0.918596	0.43679	0.0116215
0.0201189	NOCT	0.0116294	0.171179	-0.752597	0.419656	0.419656	-0.28288	0.0524613	0.0524613	0.0116294
0.0202332	SLC35A2	0.0117572	0.242275	-0.41754	0.565784	0.41754	-0.0130776	0.0563988	0.0130776	0.0117572
0.0203475	MORF4L2	0.559744	0.0117583	-0.872801	-0.164505	0	-1.29217	0.436176	0.436176	0.0117583
0.0204618	ATF3	0.011885	0.40443	-0.41572	1.50818	0.41572	0.47282	0.602945	0	0.011885
0.0205761	ZNF217	0.318466	0.011895	-0.640467	-0.250868	0	-0.714355	0.433877	0.433877	0.011895
0.0206904	CCDC71L	0.0120128	NA	-0.666144	0.413281	0.413281	NA	NA	NA	0.0120128
0.0208048	ORC6	0.981086	0.0120317	-0.681043	-0.322337	0	-0.755113	0.433306	0.433306	0.0120317
0.0209191	ST3GAL2	0.0121406	NA	-0.836171	0.413113	0.413113	NA	NA	NA	0.0121406
0.0210334	PRRC2B	0.59885	0.0121684	-0.143868	-0.261901	0	-0.656296	0.431734	0.431734	0.0121684
0.0211477	MRPL18	0.0122684	0.844955	-0.424059	0.412287	0.412287	0.0337653	-0.11729	0	0.0122684
0.021262	GLT8D1	0.177125	0.0123052	-0.725668	0.0530804	0.0530804	-0.431353	0.562268	0.431353	0.0123052
0.0213763	GRPEL2	0.0123962	0.717255	-0.409838	0.895755	0.409838	0.197853	-0.135687	0	0.0123962
0.0214906	PBXIP1	0.754377	0.0124419	-0.0283503	-0.259482	0	-0.671191	0.428488	0.428488	0.0124419
0.0216049	ACACA	0.012524	0.08723	-0.408058	0.507155	0.408058	-0.237364	0.134848	0.134848	0.012524
0.0217193	MAT2A	0.419169	0.0125786	-0.505329	-0.0579043	0	-0.426721	0.854384	0.426721	0.0125786
0.0218336	SQLE	0.0126518	0.119223	-1.0398	0.407193	0.407193	-0.760014	0.096067	0.096067	0.0126518
0.0219479	LRP1	0.515144	0.0127153	0.237454	-0.169571	0	-0.627348	0.421275	0.421275	0.0127153
0.0220622	CNGB1	0.0127796	NA	-0.40171	0.50973	0.40171	NA	NA	NA	0.0127796
0.0221765	MELK	0.553994	0.0128521	0.391265	-0.120423	0	-0.850512	0.421103	0.421103	0.0128521
0.0222908	RAB11A	0.0129073	0.504375	-0.400062	0.492045	0.400062	0.101177	0.176281	0	0.0129073
0.0224051	MRFAP1	0.983514	0.0129888	-1.22268	-0.408286	0	-1.97849	0.421055	0.421055	0.0129888
0.0225194	YIPF1	0.0130351	NA	-0.399458	0.430107	0.399458	NA	NA	NA	0.0130351
0.0226337	TET1	NA	0.0131255	NA	NA	NA	-0.667094	0.417542	0.417542	0.0131255
0.0227481	SEMA4C	0.0131629	NA	-0.435507	0.399116	0.399116	NA	NA	NA	0.0131629
0.0228624	DSG2	0.546198	0.0132622	0.123076	-0.178104	0	-0.465329	0.416848	0.416848	0.0132622
0.0229767	RETSAT	0.0132907	0.162428	-0.616352	0.3965	0.3965	-0.263307	0.0584459	0.0584459	0.0132907
0.023091	PGS1	0.585942	0.013399	-0.0599806	-0.0680601	0	-0.82768	0.412237	0.412237	0.013399
0.0232053	SGPP1	0.0134185	0.0806672	-0.395167	0.429035	0.395167	-0.155267	0.143374	0.143374	0.0134185
0.0233196	CTRB2	NA	0.0135357	NA	NA	NA	-0.940247	0.410429	0.410429	0.0135357
0.0234339	SEC62	0.0135463	0.796965	-0.39394	0.604648	0.39394	0.223012	0.377912	0	0.0135463
0.0235482	SLC7A5	0.0867732	0.0136724	-0.234297	0.132114	0.132114	-0.511044	0.408929	0.408929	0.0136724
0.0236626	TLCD1	0.0136741	NA	-0.39098	0.39731	0.39098	NA	NA	NA	0.0136741
0.0237769	SLC35B2	0.0138019	0.117583	-0.387278	0.423601	0.387278	-0.114687	0.0981849	0.0981849	0.0138019
0.0238912	XP32	NA	0.0138091	NA	NA	NA	-0.563439	0.408823	0.408823	0.0138091
0.0240055	NTN4	0.0139297	NA	-0.38669	0.718217	0.38669	NA	NA	NA	0.0139297
0.0241198	RABGAP1	0.0430671	0.0139459	-0.218852	0.397637	0.218852	-0.429787	0.405261	0.405261	0.0139459
0.0242341	ERG28	0.0140575	NA	-0.480237	0.386595	0.386595	NA	NA	NA	0.0140575
0.0243484	NKX2-5	NA	0.0140826	NA	NA	NA	-0.465551	0.403728	0.403728	0.0140826
0.0244627	MTO1	0.0141853	0.966229	-0.386327	0.440636	0.386327	0.0745177	-0.246852	0	0.0141853
0.024577	SORBS1	NA	0.0142193	NA	NA	NA	-0.601591	0.403473	0.403473	0.0142193
0.0246914	XXYLT1	0.0143131	0.108012	-0.504258	0.384959	0.384959	-0.148488	0.108417	0.108417	0.0143131
0.0248057	PCSK6	NA	0.014356	NA	NA	NA	-1.46826	0.402409	0.402409	0.014356
0.02492	PRAME	0.0144409	NA	-1.33849	0.383173	0.383173	NA	NA	NA	0.0144409
0.0250343	ZNHIT3	0.572141	0.0144928	-0.309687	-0.256234	0	-0.664143	0.402358	0.402358	0.0144928
0.0251486	TAPBPL	0.0145687	NA	-0.37786	0.397503	0.37786	NA	NA	NA	0.0145687
0.0252629	NUFIP2	0.652396	0.0146295	-0.0346911	-0.0867662	0	-0.398136	0.449721	0.398136	0.0146295
0.0253772	ABCC10	0.0146965	NA	-0.518349	0.377495	0.377495	NA	NA	NA	0.0146965
0.0254915	METTL2B	0.626709	0.0147662	0.194671	-0.218201	0	-0.74848	0.398005	0.398005	0.0147662
0.0256059	TPST1	0.0148243	NA	-0.709598	0.374535	0.374535	NA	NA	NA	0.0148243
0.0257202	UBE2B	0.490607	0.0149029	0.207943	-0.148446	0	-0.593796	0.39741	0.39741	0.0149029
0.0258345	POSTN	0.0149521	NA	-0.727137	0.37293	0.37293	NA	NA	NA	0.0149521
0.0259488	SNX17	0.560767	0.0150396	-0.766842	-0.234211	0	-1.50116	0.395224	0.395224	0.0150396
0.0260631	CRELD2	0.0150799	0.644654	-0.375859	0.368949	0.368949	-0.0275093	-0.0417728	0	0.0150799
0.0261774	SFXN5	0.221597	0.0151764	-0.0428242	0.0226332	0.0226332	-0.418842	0.39517	0.39517	0.0151764
0.0262917	HMOX1	0.0152077	0.0261143	-0.902632	0.368733	0.368733	-0.72859	0.306359	0.306359	0.0152077
0.026406	ANKHD1	0.679744	0.0153131	-0.14897	-0.232607	0	-0.394589	0.564541	0.394589	0.0153131
0.0265203	ANKHD1	0.679872	0.0153131	-0.113102	-0.202708	0	-0.394589	0.564541	0.394589	0.0153131
0.0266347	ARHGAP28	0.0153355	NA	-0.935372	0.36807	0.36807	NA	NA	NA	0.0153355
0.026749	ANKLE2	0.669265	0.0154498	-0.237395	-0.0497605	0	-0.460711	0.388329	0.388329	0.0154498
0.0268633	PIGA	0.0154633	0.441209	-0.368059	0.425902	0.368059	-0.0393528	-0.0725297	0	0.0154633
0.0269776	YEATS4	0.343514	0.0155865	-0.100913	-0.0589705	0	-0.388022	0.435335	0.388022	0.0155865
0.0270919	FN1	0.0155911	0.36478	-1.27769	0.36554	0.36554	0.276668	-0.906971	0	0.0155911
0.0272062	C1GALT1	0.0157188	0.890074	-0.365328	0.437016	0.365328	0.00888717	0.0828351	0	0.0157188
0.0273205	FAM3C	0.0177636	0.0157233	-0.346049	0.413436	0.346049	-0.577351	0.385703	0.385703	0.0157233
0.0274348	TMEM132A	0.0158466	NA	-0.887522	0.36338	0.36338	NA	NA	NA	0.0158466
0.0275492	PRRC2C	0.978019	0.01586	-0.202832	-0.180182	0	-0.385072	0.45695	0.385072	0.01586
0.0276635	PDXDC1	0.0159744	0.0589281	-0.36226	0.463041	0.36226	-0.333881	0.188029	0.188029	0.0159744
0.0277778	GATA4	NA	0.0159967	NA	NA	NA	-0.597338	0.383105	0.383105	0.0159967
0.0278921	MTHFD2	0.0161022	0.394449	-0.715234	0.362121	0.362121	-0.00722662	-0.134119	0	0.0161022
0.0280064	SPICE1	0.688818	0.0161334	0.0294982	-0.662082	0	-0.381418	0.399253	0.381418	0.0161334
0.0281207	POMK	0.01623	0.855483	-0.441854	0.360839	0.360839	0.114381	-0.0635372	0	0.01623
0.028235	PPIL2	0.532268	0.0162702	-0.523543	-0.23538	0	-0.38445	0.379651	0.379651	0.0162702
0.0283493	ST3GAL1	0.0163578	NA	-0.359848	0.530235	0.359848	NA	NA	NA	0.0163578
0.0284636	SLC49A4	0.796422	0.0164069	-0.874878	-0.158418	0	-0.678289	0.377525	0.377525	0.0164069
0.028578	EDEM2	0.0164856	NA	-0.529243	0.359349	0.359349	NA	NA	NA	0.0164856
0.0286923	GTF2B	0.499425	0.0165436	-0.0242498	-0.381803	0	-0.390967	0.375317	0.375317	0.0165436
0.0288066	EPHA2	0.0166134	0.424938	-1.45675	0.358785	0.358785	0.0417617	0.0352523	0	0.0166134
0.0289209	TMX2	0.0695208	0.0166803	-0.652778	0.15695	0.15695	-0.717764	0.374617	0.374617	0.0166803
0.0290352	FKTN	0.0167412	0.324856	-0.552379	0.35868	0.35868	-0.0133319	-0.0854482	0	0.0167412
0.0291495	PPP1R8	0.524984	0.0168171	0.247499	-0.115006	0	-0.527191	0.374053	0.374053	0.0168171
0.0292638	CPB2	0.016869	NA	-1.28519	0.358337	0.358337	NA	NA	NA	0.016869
0.0293781	ENO1	0.359872	0.0169538	0.286519	-0.0358576	0	-0.373979	1.38017	0.373979	0.0169538
0.0294925	NBR1	0.0169968	NA	-0.357847	0.717666	0.357847	NA	NA	NA	0.0169968
0.0296068	RFLNB	NA	0.0170905	NA	NA	NA	-0.529127	0.372583	0.372583	0.0170905
0.0297211	F2	0.0171246	0.362592	-1.67389	0.356058	0.356058	-0.273286	-0.29587	0	0.0171246
0.0298354	SEL1L	0.176613	0.0172272	-0.053301	0.129055	0.053301	-0.370479	0.487291	0.370479	0.0172272
0.0299497	TK2	0.0172524	NA	-0.3628	0.35385	0.35385	NA	NA	NA	0.0172524
0.030064	RAF1	0.354633	0.017364	-0.290199	-0.101686	0	-0.644378	0.368683	0.368683	0.017364
0.0301783	CEMIP2	0.0173802	NA	-1.04691	0.35353	0.35353	NA	NA	NA	0.0173802
0.0302926	SUCO	0.92869	0.0175007	-0.489335	-0.176607	0	-0.625858	0.368075	0.368075	0.0175007
0.030407	TXNDC11	0.017508	0.123188	-0.475626	0.352285	0.352285	-0.164429	0.090372	0.090372	0.017508
0.0305213	PPP2R5C	0.0176358	0.548537	-0.347087	0.563573	0.347087	-0.0622728	-0.0205839	0	0.0176358
0.0306356	PODXL	0.245879	0.0176374	-0.00802972	0.0702165	0.00802972	-0.36741	0.516812	0.36741	0.0176374
0.0307499	CD320	0.881406	0.0177741	-1.35894	-0.430148	0	-1.42495	0.364224	0.364224	0.0177741
0.0308642	RHEB	0.0178914	0.0892808	-0.423078	0.342849	0.342849	-0.253184	0.132075	0.132075	0.0178914
0.0309785	RNF25	0.757061	0.0179109	-0.229739	-0.161692	0	-0.362407	0.635145	0.362407	0.0179109
0.0310928	HBA1	0.0180192	0.510938	-2.09978	0.342709	0.342709	0.014071	-0.161105	0	0.0180192
0.0312071	PARVA	0.898147	0.0180476	-0.120528	-0.248747	0	-0.358862	0.569268	0.358862	0.0180476
0.0313214	RAB21	0.018147	0.946131	-0.342562	0.429377	0.342562	0.116494	-0.0205732	0	0.018147
0.0314358	AURKA	0.281917	0.0181843	-0.206108	-0.438998	0	-0.695048	0.358293	0.358293	0.0181843
0.0315501	ATP6AP1	0.0182748	0.14985	-0.764512	0.342	0.342	-0.600689	0.0670545	0.0670545	0.0182748
0.0316644	PSMD9	0.267859	0.018321	0.00624989	0.0474016	0	-0.357617	0.812739	0.357617	0.018321
0.0317787	CHPF	0.0184026	0.0216024	-1.15223	0.341588	0.341588	-0.376209	0.330179	0.330179	0.0184026
0.031893	KSR1	0.676038	0.0184578	0.0696899	-0.0842949	0	-0.356931	0.63914	0.356931	0.0184578
0.0320073	CD44	0.0185304	0.0838119	-0.395032	0.338315	0.338315	-0.211091	0.138754	0.138754	0.0185304
0.0321216	FAM219A	0.0186581	NA	-0.574337	0.337652	0.337652	NA	NA	NA	0.0186581
0.0322359	PSMD4	0.183259	0.0187312	-0.048513	0.0515039	0.048513	-0.351693	0.636225	0.351693	0.0187312
0.0323503	ATG4B	0.0187859	0.141099	-0.337118	0.421617	0.337118	-0.350272	0.0747877	0.0747877	0.0187859
0.0324646	LPP	0.748626	0.0188679	0.315399	-0.0541099	0	-0.34859	0.522447	0.34859	0.0188679
0.0325789	ARFRP1	0.0189137	0.557014	-0.418833	0.336852	0.336852	0.0581577	0.0628019	0	0.0189137
0.0326932	PRAG1	0.671693	0.0190046	0.134437	0.334113	0	-0.542673	0.348313	0.348313	0.0190046
0.0328075	NSDHL	0.0190415	0.0907848	-0.396536	0.335207	0.335207	-0.129159	0.166445	0.129159	0.0190415
0.0329218	OCC1	0.717061	0.0191414	-0.199162	-0.0763755	0	-0.520233	0.347966	0.347966	0.0191414
0.0330361	SGCE	0.0191693	NA	-0.486023	0.334313	0.334313	NA	NA	NA	0.0191693
0.0331504	EIF4ENIF1	0.887796	0.0192781	0.0056246	-0.253509	0	-0.491946	0.347958	0.347958	0.0192781
0.0332647	WFS1	0.0192971	0.122778	-0.427016	0.333451	0.333451	-0.164046	0.0906239	0.0906239	0.0192971
0.0333791	SPTY2D1	0.616741	0.0194148	-0.602322	-0.18235	0	-0.625535	0.345495	0.345495	0.0194148
0.0334934	SARM1	0.0194249	0.642056	-0.500051	0.332387	0.332387	0.0014115	0.00622224	0	0.0194249
0.0336077	GOSR2	0.0688818	0.0195515	-0.285104	0.158241	0.158241	-0.380974	0.345335	0.345335	0.0195515
0.033722	SMPD2	0.0195527	0.0452557	-0.330634	0.345793	0.330634	-0.216959	0.249586	0.216959	0.0195527
0.0338363	PI4K2B	0.0196805	0.721766	-0.620773	0.328864	0.328864	-0.264532	-0.0508876	0	0.0196805
0.0339506	IVNS1ABP	0.989776	0.0196883	-0.738016	-0.0225542	0	-1.4181	0.345286	0.345286	0.0196883
0.0340649	RIC1	0.0198083	NA	-0.445006	0.328503	0.328503	NA	NA	NA	0.0198083
0.0341792	BCAP29	0.22607	0.019825	-0.577577	0.0199464	0.0199464	-0.425719	0.344927	0.344927	0.019825
0.0342936	RAB11B	0.0199361	0.192097	-0.357381	0.328213	0.328213	-0.188215	0.0394743	0.0394743	0.0199361
0.0344079	AKT1S1	0.756166	0.0199617	0.0978705	-0.146922	0	-0.344868	0.563821	0.344868	0.0199617
0.0345222	NDUFA8	0.0200639	0.475526	-0.40943	0.32798	0.32798	-0.0244488	-0.0414473	0	0.0200639
0.0346365	TCEAL4	0.764217	0.0200984	-0.00775367	-0.566903	0	-0.785685	0.341713	0.341713	0.0200984
0.0347508	ATP6V1G1	0.0201917	0.0447088	-0.327696	0.525904	0.327696	-0.217479	0.426751	0.217479	0.0201917
0.0348651	CCDC124	0.76115	0.0202352	-0.0687384	-0.080476	0	-0.3414	0.398053	0.3414	0.0202352
0.0349794	RAB30	0.0203195	NA	-0.32725	0.379476	0.32725	NA	NA	NA	0.0203195
0.0350937	ISYNA1	0.881917	0.0203719	0.269841	-0.486869	0	-0.34099	0.407005	0.34099	0.0203719
0.035208	CTPS1	0.0204473	0.217391	-0.323263	0.367272	0.323263	-0.0261275	0.0429866	0.0261275	0.0204473
0.0353224	ITPRIPL2	0.158978	0.0205086	-0.162831	0.0655532	0.0655532	-0.660575	0.340141	0.340141	0.0205086
0.0354367	MED10	0.0205751	0.267296	-0.322016	0.558134	0.322016	-0.0376677	0.000807002	0.000807002	0.0205751
0.035551	ACLY	0.46607	0.0206453	0.0853688	0.0480985	0	-0.970326	0.339757	0.339757	0.0206453
0.0356653	HAX1	0.0207029	0.277687	-0.438504	0.321666	0.321666	0.0192533	0.0419869	0	0.0207029
0.0357796	MFF	0.8423	0.0207821	-0.077168	-0.117649	0	-0.338749	0.613498	0.338749	0.0207821
0.0358939	MFF	0.990927	0.0207821	-0.268005	-0.241324	0	-0.338749	0.613498	0.338749	0.0207821
0.0360082	F13A1	0.0208307	NA	-1.29114	0.321346	0.321346	NA	NA	NA	0.0208307
0.0361225	EIF4A1	0.479105	0.0209188	-0.129523	-0.0376729	0	-0.337671	0.336193	0.336193	0.0209188
0.0362369	OSTM1	0.0209585	0.671725	-0.48173	0.318718	0.318718	-0.52435	-0.248667	0	0.0209585
0.0363512	ANKRD40	0.618275	0.0210555	-0.459847	-0.168404	0	-0.340815	0.335819	0.335819	0.0210555
0.0364655	ATG2B	0.0210863	0.101176	-0.389399	0.315863	0.315863	-0.207107	0.11548	0.11548	0.0210863
0.0365798	PAGR1	NA	0.0211922	NA	NA	NA	-0.447007	0.335309	0.335309	0.0211922
0.0366941	MANEA	0.0212141	0.610336	-0.314854	0.401214	0.314854	0.227762	-0.0786568	0	0.0212141
0.0368084	CPNE8	0.671182	0.021329	-0.0358666	-0.254246	0	-0.436212	0.330769	0.330769	0.021329
0.0369227	ANO10	0.0213419	0.148756	-0.359423	0.314195	0.314195	-0.0680032	0.144945	0.0680032	0.0213419
0.037037	YWHAB	0.420831	0.0214657	0.169086	0.0935789	0	-0.330469	0.985472	0.330469	0.0214657
0.0371513	GALNT3	0.0214696	0.564807	-0.324943	0.313946	0.313946	0.107264	-0.0378784	0	0.0214696
0.0372657	GHDC	0.0215974	0.692918	-0.313278	0.32756	0.313278	0.0317765	-0.0425767	0	0.0215974
0.03738	TMEM120A	0.0217252	NA	-0.313004	0.357881	0.313004	NA	NA	NA	0.0217252
0.0374943	REEP3	0.0371885	0.0217391	-0.464685	0.236501	0.236501	-0.575935	0.329544	0.329544	0.0217391
0.0376086	BNIP1	0.021853	0.155045	-0.358639	0.312873	0.312873	-0.128368	0.0637159	0.0637159	0.021853
0.0377229	CDC20	0.521406	0.0218759	-0.841254	-0.463767	0	-1.46816	0.32953	0.32953	0.0218759
0.0378372	TDG	0.0219808	0.553733	-0.416667	0.312732	0.312732	-0.286483	-0.153563	0	0.0219808
0.0379515	DIPK1A	NA	0.0220126	NA	NA	NA	-0.32915	0.538002	0.32915	0.0220126
0.0380658	DNPEP	0.0221086	0.946951	-0.31036	0.329911	0.31036	0.178733	-0.0191363	0	0.0221086
0.0381802	EIF4EBP2	0.538275	0.0221493	1.68387	-1.04249	0	-0.329102	0.487715	0.329102	0.0221493
0.0382945	HIC2	0.0222364	0.147662	-0.546156	0.309806	0.309806	-0.144175	0.0687394	0.0687394	0.0222364
0.0384088	UBC	NA	0.022286	NA	NA	NA	-0.328866	0.348457	0.328866	0.022286
0.0385231	UGCG	0.0223642	0.195105	-0.309311	0.483735	0.309311	-0.770993	0.0381094	0.0381094	0.0223642
0.0386374	ESS2	0.762173	0.0224228	-0.139863	-0.259037	0	-0.327914	0.407507	0.327914	0.0224228
0.0387517	ENDOD1	0.022492	0.193738	-0.307075	0.417625	0.307075	-0.0386825	0.124102	0.0386825	0.022492
0.038866	RCN2	0.0247923	0.0225595	-0.293233	0.33371	0.293233	-0.326642	0.339972	0.326642	0.0225595
0.0389803	TMEM120B	0.0226198	NA	-0.306591	0.516016	0.306591	NA	NA	NA	0.0226198
0.0390947	DUSP14	0.336358	0.0226962	0.122597	-0.257785	0	-0.865294	0.325452	0.325452	0.0226962
0.039209	DIPK2A	0.0227476	0.710282	-0.382515	0.30575	0.30575	0.00209635	0.0943626	0	0.0227476
0.0393233	LARP4	0.643962	0.0228329	-0.994655	-0.00441779	0	-0.829135	0.325183	0.325183	0.0228329
0.0394376	C16orf58	0.0228754	0.772218	-0.304997	0.325106	0.304997	0.138936	0.0689832	0	0.0228754
0.0395519	LAMA5	0.287029	0.0229696	-0.591156	-0.636052	0	-1.66427	0.324823	0.324823	0.0229696
0.0396662	TSKU	0.0230032	NA	-0.656447	0.304077	0.304077	NA	NA	NA	0.0230032
0.0397805	FAM50A	0.550671	0.0231064	-0.100252	-0.253439	0	-0.335286	0.324101	0.324101	0.0231064
0.0398948	REEP4	0.023131	0.856987	-0.304419	0.303632	0.303632	-0.241548	-0.0102959	0	0.023131
0.0400091	RGS19	0.118594	0.0232431	-0.112675	0.098101	0.098101	-0.673735	0.323835	0.323835	0.0232431
0.0401235	KIAA2013	0.0232588	0.0441619	-0.302491	0.395632	0.302491	-0.325012	0.22035	0.22035	0.0232588
0.0402378	SLC7A6	0.0233866	NA	-0.30214	0.312399	0.30214	NA	NA	NA	0.0233866
0.0403521	NGLY1	0.0235144	0.247881	-0.301397	0.440945	0.301397	-0.0101173	0.0146175	0.0101173	0.0235144
0.0404664	TMEM167B	0.0768051	0.0235165	-0.527626	0.147215	0.147215	-0.633106	0.322819	0.322819	0.0235165
0.0405807	TRAPPC10	0.0236422	0.458026	-0.328007	0.300536	0.300536	-0.255924	-0.0932788	0	0.0236422
0.040695	GPATCH2	0.901981	0.0236533	0.050165	-0.332001	0	-0.321052	0.340731	0.321052	0.0236533
0.0408093	DESI2	0.02377	NA	-0.595815	0.299864	0.299864	NA	NA	NA	0.02377
0.0409236	RAB8B	0.108371	0.02379	-0.18432	0.107588	0.107588	-0.319657	0.414332	0.319657	0.02379
0.041038	CYP2S1	0.0238978	0.240908	-0.299764	0.389843	0.299764	-0.0136201	0.259515	0.0136201	0.0238978
0.0411523	SEMA3A	NA	0.0239267	NA	NA	NA	-0.370713	0.316918	0.316918	0.0239267
0.0412666	LPIN3	0.0240256	NA	-0.299045	0.381339	0.299045	NA	NA	NA	0.0240256
0.0413809	NUDCD3	0.100447	0.0240634	-0.32578	0.114904	0.114904	-0.316903	0.396538	0.316903	0.0240634
0.0414952	ENTPD4	0.0241534	NA	-0.422124	0.29853	0.29853	NA	NA	NA	0.0241534
0.0416095	CDC25C	0.417252	0.0242002	0.0795965	-0.398636	0	-0.555037	0.316793	0.316793	0.0242002
0.0417238	HEG1	0.0242812	NA	-0.497236	0.298446	0.298446	NA	NA	NA	0.0242812
0.0418381	WNK2	0.0716933	0.0243369	-0.345907	0.153776	0.153776	-0.316145	0.376094	0.316145	0.0243369
0.0419524	CHMP6	0.0244089	0.769893	-0.312828	0.295589	0.295589	0.0962054	-0.0813402	0	0.0244089
0.0420668	KIAA1522	0.919872	0.0244736	-0.0798935	-0.161825	0	-0.314928	0.402247	0.314928	0.0244736
0.0421811	CLPTM1L	0.0245367	0.127017	-0.685	0.295438	0.295438	-0.283914	0.0864677	0.0864677	0.0245367
0.0422954	CDKN2A	0.438978	0.0246103	-0.151761	-0.269465	0	-0.436262	0.314095	0.314095	0.0246103
0.0424097	CDKN2A	0.699808	0.0246103	-0.526718	-0.157341	0	-0.436262	0.314095	0.314095	0.0246103
0.042524	ATP2A2	0.0246645	0.133853	-0.294591	0.345185	0.294591	-0.199926	0.0811729	0.0811729	0.0246645
0.0426383	SPCS3	0.117444	0.0247471	-0.179244	0.0994474	0.0994474	-0.361008	0.313378	0.313378	0.0247471
0.0427526	PCM1	0.563834	0.0248838	0.212826	-0.189156	0	-0.313002	0.476365	0.313002	0.0248838
0.0428669	TMED8	0.0249201	0.640826	-0.320049	0.292817	0.292817	0.0155207	0.0668126	0	0.0249201
0.0429813	SLC7A6OS	NA	0.0250205	NA	NA	NA	-0.314579	0.312965	0.312965	0.0250205
0.0430956	SERPINC1	0.0250479	0.363276	-0.683698	0.292391	0.292391	-0.0175486	-0.35672	0	0.0250479
0.0432099	REPS1	0.761661	0.0251572	-0.290362	-0.0224609	0	-0.312436	0.414772	0.312436	0.0251572
0.0433242	TMEM101	0.0251757	NA	-0.31901	0.291775	0.291775	NA	NA	NA	0.0251757
0.0434385	EXTL2	0.928307	0.025294	-0.0577466	-0.235753	0	-0.463761	0.31181	0.31181	0.025294
0.0435528	CKAP4	0.0253035	0.53172	-0.291449	0.359572	0.291449	0.080719	0.0517889	0	0.0253035
0.0436671	RTN4	0.0299042	0.0254307	-0.319818	0.266193	0.266193	-0.359792	0.311666	0.311666	0.0254307
0.0437814	RTN4	0.0319489	0.0254307	-0.258643	0.331192	0.258643	-0.359792	0.311666	0.311666	0.0254307
0.0438957	RTN4	0.0446006	0.0254307	-0.267128	0.213785	0.213785	-0.359792	0.311666	0.311666	0.0254307
0.0440101	TGFBR1	0.0254313	NA	-0.454015	0.290622	0.290622	NA	NA	NA	0.0254313
0.0441244	RHOA	0.0255591	0.498633	-0.289255	0.435319	0.289255	-0.327866	-0.11438	0	0.0255591
0.0442387	RPL7	0.160128	0.0255674	-0.1464	0.0646737	0.0646737	-0.310746	0.529283	0.310746	0.0255674
0.044353	IBTK	0.0256869	0.038146	-0.288784	0.308094	0.288784	-0.285004	0.241441	0.241441	0.0256869
0.0444673	B4GAT1	NA	0.0257041	NA	NA	NA	-0.817729	0.309358	0.309358	0.0257041
0.0445816	EIF4B	0.0884345	0.0258409	-0.214541	0.130654	0.130654	-0.308337	1.01173	0.308337	0.0258409
0.0446959	RAB7A	0.0259425	0.138638	-0.288356	0.317919	0.288356	-0.0810024	0.0764547	0.0764547	0.0259425
0.0448102	CFDP1	0.930607	0.0259776	0.209307	-0.133508	0	-0.503166	0.308161	0.308161	0.0259776
0.0449246	NADSYN1	0.0260703	0.628247	-0.617766	0.287878	0.287878	-0.134104	-0.343017	0	0.0260703
0.0450389	MAPKBP1	0.0261981	0.316516	-0.637171	0.286051	0.286051	-0.16469	-0.0649859	0	0.0261981
0.0451532	INF2	0.0263259	0.216571	-0.333616	0.284725	0.284725	-0.0450218	0.0264096	0.0264096	0.0263259
0.0452675	STK11IP	0.14722	0.0263877	-0.325516	0.0749646	0.0749646	-0.462465	0.306097	0.306097	0.0263877
0.0453818	TACC1	0.0264537	0.0304895	-0.352497	0.284638	0.284638	-0.305902	0.282843	0.282843	0.0264537
0.0454961	BRAF	0.383642	0.0265245	-0.152683	-0.0402383	0	-0.345532	0.305226	0.305226	0.0265245
0.0456104	TAP1	0.0265815	0.0597484	-0.29535	0.282753	0.282753	-0.187527	0.243989	0.187527	0.0265815
0.0457247	SNAP29	0.344792	0.0266612	-0.150665	-0.0850092	0	-0.306323	0.305029	0.305029	0.0266612
0.045839	KDELR3	0.0267093	NA	-1.03251	0.282175	0.282175	NA	NA	NA	0.0267093
0.0459534	MAP4	0.258403	0.0267979	-0.000802148	0.00539538	0.000802148	-0.304744	0.721577	0.304744	0.0267979
0.0460677	MAP4	0.41099	0.0267979	-0.0410906	-0.0166412	0	-0.304744	0.721577	0.304744	0.0267979
0.046182	IQCJ-SCHIP1	0.0268371	NA	-0.561783	0.279491	0.279491	NA	NA	NA	0.0268371
0.0462963	AAR2	0.967923	0.0269346	-0.115726	-0.172207	0	-0.376487	0.304593	0.304593	0.0269346
0.0464106	PTTG1IP	0.0269649	NA	-0.284916	0.27898	0.27898	NA	NA	NA	0.0269649
0.0465249	DYNC1LI2	0.294313	0.0270714	0.12841	0.00814454	0	-0.300839	0.32243	0.300839	0.0270714
0.0466392	POR	0.0270927	0.128521	-0.278323	0.374125	0.278323	-0.0849041	0.121871	0.0849041	0.0270927
0.0467535	CTNS	0.313738	0.0272081	-1.24891	-0.32234	0	-1.59282	0.300504	0.300504	0.0272081
0.0468679	GPRASP2	0.0272204	0.761553	-0.748581	0.278252	0.278252	-0.351805	-0.102843	0	0.0272204
0.0469822	DNAJB12	0.113866	0.0273448	-0.47622	0.102021	0.102021	-0.510411	0.300296	0.300296	0.0273448
0.0470965	RAB12	0.0273482	0.0790265	-0.293283	0.277805	0.277805	-0.230161	0.144868	0.144868	0.0273482
0.0472108	CLCC1	0.027476	0.163249	-0.451891	0.276793	0.276793	-0.399999	0.0579761	0.0579761	0.027476
0.0473251	CHST3	0.0366773	0.0274815	-0.325246	0.238266	0.238266	-0.308525	0.300112	0.300112	0.0274815
0.0474394	PRMT3	0.0276038	0.206043	-0.406072	0.273588	0.273588	-0.198335	0.0324393	0.0324393	0.0276038
0.0475537	XYLT2	0.236038	0.0276183	-0.396076	0.0138653	0.0138653	-0.393697	0.30001	0.30001	0.0276183
0.047668	TMEM115	0.0277316	0.147935	-0.272506	0.365382	0.272506	-0.068574	0.246769	0.068574	0.0277316
0.0477824	MSMO1	0.223514	0.027755	-0.601757	0.0216164	0.0216164	-0.634322	0.299628	0.299628	0.027755
0.0478967	TPM1	0.0278594	0.03172	-0.840722	0.272006	0.272006	-0.273849	0.29729	0.273849	0.0278594
0.048011	TPM1	0.0278594	0.111567	-0.840722	0.272006	0.272006	-0.172539	0.104108	0.104108	0.0278594
0.0481253	CDC42EP4	0.853035	0.0278917	0.0985616	-0.26671	0	-0.382879	0.299578	0.299578	0.0278917
0.0482396	MFSD12	NA	0.0280284	NA	NA	NA	-0.519044	0.299573	0.299573	0.0280284
0.0483539	CCDC61	NA	0.0281652	NA	NA	NA	-0.347566	0.299363	0.299363	0.0281652
0.0484682	GOSR1	0.0282428	0.124556	-0.419083	0.270774	0.270774	-0.108285	0.0885719	0.0885719	0.0282428
0.0485825	USP40	NA	0.0283019	NA	NA	NA	-0.298096	0.39228	0.298096	0.0283019
0.0486968	PEX16	0.0283706	0.983593	-0.458976	0.270724	0.270724	0.0126017	0.0246621	0	0.0283706
0.0488112	GATD1	NA	0.0284386	NA	NA	NA	-0.834581	0.297755	0.297755	0.0284386
0.0489255	NOP53	0.0284984	0.0612524	-0.872402	0.26973	0.26973	-0.338331	0.184792	0.184792	0.0284984
0.0490398	BICD1	0.76984	0.0285753	-0.491097	-0.000840068	0	-0.568725	0.297442	0.297442	0.0285753
0.0491541	ADAT1	NA	0.0287121	NA	NA	NA	-0.519357	0.296756	0.296756	0.0287121
0.0492684	CDIPT	0.028754	0.289582	-0.268556	0.532272	0.268556	0.0420552	-0.0397448	0	0.028754
0.0493827	LDLR	0.352716	0.0288488	0.0895704	-0.0195066	0	-0.295654	0.453926	0.295654	0.0288488
0.049497	MTERF3	0.0288818	0.763741	-1.11054	0.268153	0.268153	-0.311342	-0.166342	0	0.0288818
0.0496113	ZNF106	0.851502	0.0289855	-0.753038	-0.541262	0	-0.524645	0.292855	0.292855	0.0289855
0.0497257	IMMP2L	0.0290096	NA	-0.446242	0.267965	0.267965	NA	NA	NA	0.0290096
0.04984	SLC4A7	0.079361	0.0291222	-0.286269	0.143184	0.143184	-0.292536	0.425539	0.292536	0.0291222
0.0499543	MYDGF	0.0291374	0.108285	-0.301174	0.267769	0.267769	-0.108083	0.171354	0.108083	0.0291374
0.0500686	SRPRB	0.118083	0.029259	-0.398912	0.0982987	0.0982987	-0.292513	0.345589	0.292513	0.029259
0.0501829	NRBF2	0.0292652	0.141646	-0.267623	0.349738	0.267623	-0.127272	0.0738376	0.0738376	0.0292652
0.0502972	YIF1B	0.029393	0.101586	-0.298926	0.267444	0.267444	-0.114881	0.260779	0.114881	0.029393
0.0504115	KIFC1	0.826198	0.0293957	0.139564	-0.15711	0	-0.408353	0.289666	0.289666	0.0293957
0.0505258	FAM133A	0.0295208	0.0329505	-0.314956	0.267151	0.267151	-0.266087	0.551957	0.266087	0.0295208
0.0506401	CHSY1	NA	0.0295324	NA	NA	NA	-0.289595	0.400807	0.289595	0.0295324
0.0507545	BSDC1	0.0296486	0.0694558	-0.266516	0.400494	0.266516	-0.164694	0.636988	0.164694	0.0296486
0.0508688	FAM177A1	0.0351438	0.0296691	-0.927774	0.245801	0.245801	-0.288712	0.297221	0.288712	0.0296691
0.0509831	DHRSX	0.0297764	NA	-0.406501	0.266462	0.266462	NA	NA	NA	0.0297764
0.0510974	INCENP	0.884728	0.0298059	-0.189551	-0.536129	0	-0.435249	0.286566	0.286566	0.0298059
0.0512117	CCDC138	0.783131	0.0299426	0.0169837	-0.943463	0	-0.414617	0.286409	0.286409	0.0299426
0.051326	TM9SF2	0.0300319	0.803254	-0.343043	0.265416	0.265416	0.0789962	0.112561	0	0.0300319
0.0514403	MAP7	0.549649	0.0300793	0.181163	-0.415708	0	-0.421161	0.285826	0.285826	0.0300793
0.0515546	DHDDS	0.0301597	0.664616	-1.00069	0.264384	0.264384	-0.197611	-0.0148338	0	0.0301597
0.051669	VANGL1	0.716933	0.030216	-0.269266	-0.293377	0	-0.351645	0.285423	0.285423	0.030216
0.0517833	RAB11FIP1	0.0302875	0.0523653	-0.329792	0.263925	0.263925	-0.211341	0.20099	0.20099	0.0302875
0.0518976	DNAJA1	0.419936	0.0303527	-0.697093	-0.240257	0	-0.477973	0.284972	0.284972	0.0303527
0.0520119	DCTN3	0.0304153	0.338939	-0.284027	0.263894	0.263894	-0.107195	-0.00737077	0	0.0304153
0.0521262	CGN	0.0305431	0.922067	-0.669773	0.263784	0.263784	-0.0419597	-0.0797212	0	0.0305431
0.0522405	TSPYL1	0.846262	0.0306262	-0.418067	-0.0210104	0	-0.872818	0.282722	0.282722	0.0306262
0.0523548	TOMM22	0.0306709	0.890347	-0.341502	0.263543	0.263543	0.0260868	-0.0373249	0	0.0306709
0.0524691	MPZL1	0.339042	0.0307629	-0.362006	-0.0367276	0	-0.685824	0.27848	0.27848	0.0307629
0.0525834	TPRG1L	0.160895	0.0308996	-0.414628	0.0639684	0.0639684	-0.620669	0.27813	0.27813	0.0308996
0.0526978	SYS1	0.0309265	NA	-0.498136	0.2626	0.2626	NA	NA	NA	0.0309265
0.0528121	NUCB1	0.506326	0.0310364	0.0597556	-0.0667947	0	-0.463616	0.276078	0.276078	0.0310364
0.0529264	SIGMAR1	0.0310543	0.104594	-0.353369	0.262519	0.262519	-0.160531	0.112112	0.112112	0.0310543
0.0530407	LAMC1	0.374441	0.0311731	-0.873964	-0.484517	0	-1.16521	0.276072	0.276072	0.0311731
0.053155	PRKAR1B	0.0311821	NA	-0.342626	0.262208	0.262208	NA	NA	NA	0.0311821
0.0532693	FAM117B	0.62607	0.0313098	0.182299	-0.334721	0	-0.274746	0.556342	0.274746	0.0313098
0.0533836	GUF1	0.0313099	0.695105	-0.388703	0.261586	0.261586	0.0995291	-0.182528	0	0.0313099
0.0534979	TANGO6	0.0314377	0.837572	-0.433925	0.260235	0.260235	-0.16276	-0.0635086	0	0.0314377
0.0536123	KIAA0586	NA	0.0314465	NA	NA	NA	-0.714173	0.274635	0.274635	0.0314465
0.0537266	CDS1	0.0315655	0.176784	-0.436684	0.259874	0.259874	-0.106095	0.0487236	0.0487236	0.0315655
0.0538409	PCBP2	0.566901	0.0315833	-0.0931593	-0.0693568	0	-0.357049	0.274145	0.274145	0.0315833
0.0539552	ILVBL	0.0316933	0.0511348	-0.259778	1.26499	0.259778	-0.488233	0.204628	0.204628	0.0316933
0.0540695	ILVBL	0.0316933	0.27085	-0.259778	1.26499	0.259778	0.0609695	-0.0369162	0	0.0316933
0.0541838	B3GNT2	0.0318211	NA	-0.824132	0.259024	0.259024	NA	NA	NA	0.0318211
0.0542981	TMEM242	NA	0.0318567	NA	NA	NA	-1.28432	0.27372	0.27372	0.0318567
0.0544124	CDV3	0.150927	0.0319934	-0.16878	0.0721824	0.0721824	-0.273526	0.712626	0.273526	0.0319934
0.0545267	UBE2F	0.0320767	NA	-0.257905	0.626197	0.257905	NA	NA	NA	0.0320767
0.0546411	CACNB3	NA	0.0321302	NA	NA	NA	-0.387457	0.268866	0.268866	0.0321302
0.0547554	RETREG3	0.0322045	0.263057	-0.257012	0.543601	0.257012	-0.0144972	0.00278525	0.00278525	0.0322045
0.0548697	URM1	0.818658	0.0322669	0.158614	-0.448204	0	-0.581992	0.268638	0.268638	0.0322669
0.054984	ANKRD13C	0.0323323	NA	-0.256854	0.826759	0.256854	NA	NA	NA	0.0323323
0.0550983	HJURP	0.706837	0.0324036	0.413462	-0.521566	0	-0.465082	0.268592	0.268592	0.0324036
0.0552126	PKMYT1	0.0324601	0.801066	-0.589828	0.256061	0.256061	-0.181554	-0.0910368	0	0.0324601
0.0553269	ECD	0.347987	0.0325403	-0.496426	-0.130322	0	-0.55282	0.268589	0.268589	0.0325403
0.0554412	BLZF1	0.0325879	0.204813	-0.255909	0.260844	0.255909	-0.254302	0.0328599	0.0328599	0.0325879
0.0555556	UST	0.0457508	0.0326771	-0.210754	0.33717	0.210754	-0.273365	0.266817	0.266817	0.0326771
0.0556699	RAD51C	0.0327157	0.306946	-0.315825	0.255311	0.255311	-0.0164833	-0.153669	0	0.0327157
0.0557842	ABHD4	0.0328435	NA	-0.25516	0.469723	0.25516	NA	NA	NA	0.0328435
0.0558985	GBA2	0.0329712	0.874351	-0.255006	0.257185	0.255006	-0.183551	-0.0106107	0	0.0329712
0.0560128	PET100	0.370863	0.0330872	-0.441529	-0.0901732	0	-0.413294	0.265561	0.265561	0.0330872
0.0561271	DHCR24	0.033099	0.0637134	-0.519794	0.254434	0.254434	-0.28744	0.178967	0.178967	0.033099
0.0562414	MMACHC	0.977252	0.033224	-0.533577	-0.663839	0	-1.10588	0.265176	0.265176	0.033224
0.0563557	NSMAF	0.0332268	0.221766	-0.253768	0.330081	0.253768	-0.0548532	0.0227337	0.0227337	0.0332268
0.0564701	TBX15	0.0333546	NA	-0.670353	0.253456	0.253456	NA	NA	NA	0.0333546
0.0565844	TUSC2	NA	0.0333607	NA	NA	NA	-0.669548	0.264867	0.264867	0.0333607
0.0566987	ABCC5	0.0334824	0.299836	-1.01972	0.252693	0.252693	-0.158638	-0.0376424	0	0.0334824
0.056813	TNKS2	0.850735	0.0334974	0.0524337	-0.788219	0	-0.920989	0.264141	0.264141	0.0334974
0.0569273	CCT2	0.0336102	0.512715	-0.251875	0.308043	0.251875	0.0189939	0.0371253	0	0.0336102
0.0570416	COL4A1	0.353099	0.0336341	0.281582	-1.522	0	-1.25793	0.263382	0.263382	0.0336341
0.0571559	DESI1	0.033738	0.166256	-0.518538	0.251817	0.251817	-0.27673	0.0559776	0.0559776	0.033738
0.0572702	ALKBH7	NA	0.0337709	NA	NA	NA	-1.29533	0.263073	0.263073	0.0337709
0.0573845	MVB12A	0.766518	0.0339076	0.0230973	-0.176849	0	-0.263017	0.317133	0.263017	0.0339076
0.0574989	DNAJC25	0.0339936	NA	-0.78919	0.249509	0.249509	NA	NA	NA	0.0339936
0.0576132	SMARCAD1	0.855847	0.0340443	-0.0745428	-0.312235	0	-0.262766	0.282933	0.262766	0.0340443
0.0577275	TXNDC5	0.0341214	0.70618	-0.273253	0.248988	0.248988	0.0129544	0.177664	0	0.0341214
0.0578418	PGRMC1	0.268243	0.034181	0.00654181	0.0524467	0	-0.260282	1.75311	0.260282	0.034181
0.0579561	TEX2	0.0342492	0.680202	-0.580508	0.248886	0.248886	-0.18566	-0.0624298	0	0.0342492
0.0580704	C19orf53	0.95476	0.0343177	-0.129125	-0.246914	0	-0.259059	0.5586	0.259059	0.0343177
0.0581847	DHRS13	0.034377	0.644244	-0.248577	0.262846	0.248577	0.07811	-0.110567	0	0.034377
0.058299	WDFY2	0.787987	0.0344545	-0.146599	-0.0502024	0	-0.477247	0.257475	0.257475	0.0344545
0.0584134	DCTN5	0.0345048	0.0458026	-0.251261	0.248549	0.248549	-0.334035	0.215827	0.215827	0.0345048
0.0585277	CCDC115	0.78722	0.0345912	-0.630089	-0.0402098	0	-0.341624	0.256517	0.256517	0.0345912
0.058642	CALR	0.0346326	0.194695	-0.247446	0.342211	0.247446	-0.0525446	0.0382808	0.0382808	0.0346326
0.0587563	FBXO5	0.945048	0.0347279	0.34489	-0.520025	0	-0.255806	0.350794	0.255806	0.0347279
0.0588706	SAR1B	0.0347604	0.0903746	-0.24707	0.442551	0.24707	-0.129465	0.162316	0.129465	0.0347604
0.0589849	UBE2S	0.580703	0.0348646	-0.463289	-0.905693	0	-1.13748	0.255424	0.255424	0.0348646
0.0590992	C1GALT1C1	0.0348882	0.148072	-0.396676	0.246511	0.246511	-0.068564	0.206045	0.068564	0.0348882
0.0592135	ARL6IP4	0.615463	0.0350014	0.135905	-0.199056	0	-0.253137	0.267727	0.253137	0.0350014
0.0593278	DCAF13	0.035016	0.896773	-0.246355	0.304624	0.246355	0.0522811	-0.228884	0	0.035016
0.0594422	SSX2IP	0.962428	0.0351381	-0.221955	-0.32737	0	-0.643687	0.252965	0.252965	0.0351381
0.0595565	HBD	0.0352716	NA	-0.988916	0.245656	0.245656	NA	NA	NA	0.0352716
0.0596708	HLA-C	0.37278	0.0352748	-0.37199	-0.158026	0	-1.72346	0.252862	0.252862	0.0352748
0.0597851	PLK2	0.0353994	NA	-0.244656	0.405672	0.244656	NA	NA	NA	0.0353994
0.0598994	NLRC5	NA	0.0354115	NA	NA	NA	-0.411823	0.252706	0.252706	0.0354115
0.0600137	GALNT11	NA	0.0355483	NA	NA	NA	-0.252416	0.306004	0.252416	0.0355483
0.060128	SLC27A4	0.035655	0.634126	-0.381096	0.243679	0.243679	-0.118348	-0.00750724	0	0.035655
0.0602423	TFRC	0.353994	0.035685	0.0237215	0.073806	0	-0.523625	0.251248	0.251248	0.035685
0.0603567	HM13	0.0357827	0.112524	-0.645121	0.242834	0.242834	-0.445042	0.103177	0.103177	0.0357827
0.060471	AP4S1	NA	0.0358217	NA	NA	NA	-0.250835	0.308365	0.250835	0.0358217
0.0605853	IMPDH1	0.0359105	0.0686355	-0.241259	0.372735	0.241259	-0.193906	0.167136	0.167136	0.0359105
0.0606996	QKI	0.789393	0.0359584	0.267529	-0.395242	0	-0.42627	0.250353	0.250353	0.0359584
0.0608139	PDLIM4	0.0360383	0.0771124	-0.240082	0.348829	0.240082	-0.40467	0.149059	0.149059	0.0360383
0.0609282	UBAP2	0.605495	0.0360952	-0.249944	-0.269972	0	-0.249984	0.321187	0.249984	0.0360952
0.0610425	TMEM128	0.0361661	NA	-0.748513	0.239747	0.239747	NA	NA	NA	0.0361661
0.0611568	OTUD1	NA	0.0362319	NA	NA	NA	-0.249826	0.501081	0.249826	0.0362319
0.0612711	USF1	0.0362939	0.41195	-0.239552	0.328823	0.239552	-0.0435893	-0.0834404	0	0.0362939
0.0613855	ATN1	0.468626	0.0363686	0.142241	-0.318621	0	-0.846568	0.249254	0.249254	0.0363686
0.0614998	TOMM20	0.0364217	0.579573	-0.439727	0.238462	0.238462	-0.130394	-0.089319	0	0.0364217
0.0616141	CNN2	0.799361	0.0365053	0.0568452	-0.118682	0	-0.24884	0.331168	0.24884	0.0365053
0.0617284	NAGPA	0.0365495	0.940662	-0.50935	0.238317	0.238317	-0.0656455	-0.101097	0	0.0365495
0.0618427	PSEN1	0.452141	0.0366421	-0.223046	-0.020175	0	-0.306815	0.248407	0.248407	0.0366421
0.061957	TMEM230	0.13853	0.0367788	-0.159605	0.0810424	0.0810424	-0.247018	0.27864	0.247018	0.0367788
0.0620713	CLIP1	0.0368051	0.131392	-0.241539	0.237888	0.237888	-0.175483	0.0825943	0.0825943	0.0368051
0.0621856	COX10	NA	0.0369155	NA	NA	NA	-0.51943	0.245968	0.245968	0.0369155
0.0623	PTPN1	0.0369329	0.257862	-0.237227	0.246754	0.237227	-0.00552131	0.00531923	0.00531923	0.0369329
0.0624143	CTNND1	0.310927	0.0370522	-0.144004	-0.106611	0	-0.245392	0.255559	0.245392	0.0370522
0.0625286	DDHD2	0.0370607	0.343451	-0.237201	0.254615	0.237201	-0.119502	-0.0680808	0	0.0370607
0.0626429	AP3S1	0.739169	0.037189	0.0498754	-0.125345	0	-0.245368	0.256418	0.245368	0.037189
0.0627572	HSPB1	0.0373163	0.368061	-0.30445	0.236318	0.236318	0.00905786	-0.265917	0	0.0373163
0.0628715	ARHGEF26	NA	0.0373257	NA	NA	NA	-0.418925	0.244701	0.244701	0.0373257
0.0629858	RNF149	0.0374441	NA	-0.904405	0.235941	0.235941	NA	NA	NA	0.0374441
0.0631001	KIF7	0.583642	0.0374624	-0.650587	-0.0132364	0	-0.431737	0.24459	0.24459	0.0374624
0.0632144	UBP1	0.0375719	0.232158	-0.495915	0.235426	0.235426	-0.0185534	0.0533851	0.0185534	0.0375719
0.0633288	AFAP1	0.69623	0.0375991	-0.266454	-0.321666	0	-0.693856	0.243597	0.243597	0.0375991
0.0634431	CLPTM1	0.0376997	0.0423845	-0.906718	0.235252	0.235252	-0.503555	0.229378	0.229378	0.0376997
0.0635574	CDR2	0.504281	0.0377358	-0.46108	-0.0707458	0	-0.534083	0.243383	0.243383	0.0377358
0.0636717	UBE3A	0.0378275	0.528165	-0.476262	0.235107	0.235107	0.349542	-0.119337	0	0.0378275
0.063786	JAG2	NA	0.0378726	NA	NA	NA	-0.423229	0.242916	0.242916	0.0378726
0.0639003	PCDH7	0.0379553	NA	-0.439353	0.234566	0.234566	NA	NA	NA	0.0379553
0.0640146	CYSTM1	0.23131	0.0380093	-0.190597	0.0170593	0.0170593	-0.368589	0.242558	0.242558	0.0380093
0.0641289	EBP	0.0380831	0.202762	-0.390612	0.234465	0.234465	-0.33487	0.0337928	0.0337928	0.0380831
0.0642433	SLC25A44	0.0382109	0.0721903	-0.357659	0.23434	0.23434	-0.235767	0.157881	0.157881	0.0382109
0.0643576	CDC42EP2	0.276294	0.0382827	0.283031	-0.375388	0	-0.335213	0.240751	0.240751	0.0382827
0.0644719	UBQLN1	0.0383387	0.951736	-0.328313	0.234116	0.234116	0.111417	-0.0656777	0	0.0383387
0.0645862	TAP2	0.101853	0.0384195	-0.168703	0.114099	0.114099	-0.241021	0.240649	0.240649	0.0384195
0.0647005	ITGA5	0.0384665	0.378862	-0.232863	0.295398	0.232863	0.20022	-0.112538	0	0.0384665
0.0648148	CRYBG3	0.617252	0.0385562	-0.416852	-0.0377196	0	-0.492513	0.24007	0.24007	0.0385562
0.0649291	P4HB	0.0385942	0.37353	-0.23264	0.300332	0.23264	0.0515886	0.103879	0	0.0385942
0.0650434	NUDT22	0.813291	0.0386929	-1.26407	-0.839778	0	-1.51712	0.24007	0.24007	0.0386929
0.0651578	HS2ST1	0.038722	0.162291	-0.232515	0.329649	0.232515	-0.0585959	0.127903	0.0585959	0.038722
0.0652721	SNX3	0.308115	0.0388296	-0.190252	-0.0549269	0	-0.496398	0.23921	0.23921	0.0388296
0.0653864	UNC13D	0.0388498	NA	-0.375461	0.230699	0.230699	NA	NA	NA	0.0388498
0.0655007	APOL2	0.0601917	0.0389664	-0.403402	0.174557	0.174557	-0.284268	0.238923	0.238923	0.0389664
0.065615	ACTC1	0.0389776	NA	-0.3562	0.230577	0.230577	NA	NA	NA	0.0389776
0.0657293	TOE1	0.772141	0.0391031	-0.0499764	-0.117065	0	-0.375392	0.238847	0.238847	0.0391031
0.0658436	RASSF1	0.0391054	NA	-0.436023	0.230469	0.230469	NA	NA	NA	0.0391054
0.0659579	GPX7	0.0392332	NA	-0.628507	0.228754	0.228754	NA	NA	NA	0.0392332
0.0660722	ADCY3	0.30492	0.0392398	-0.428998	-0.47104	0	-0.589725	0.238782	0.238782	0.0392398
0.0661866	CAMLG	0.039361	0.0478534	-0.310213	0.228334	0.228334	-0.212048	0.285795	0.212048	0.039361
0.0663009	SRRM2	0.958211	0.0393765	0.0365673	-0.0303532	0	-0.238753	0.399349	0.238753	0.0393765
0.0664152	PAWR	0.777125	0.0395133	0.171674	-0.135321	0	-0.338007	0.238744	0.238744	0.0395133
0.0665295	AMIGO2	0.0396166	NA	-1.1592	0.228121	0.228121	NA	NA	NA	0.0396166
0.0666438	SASH1	0.332141	0.03965	-0.323535	-0.0849537	0	-0.238636	0.371258	0.238636	0.03965
0.0667581	TM9SF4	0.0397444	0.083265	-0.227952	0.397303	0.227952	-0.147254	0.139379	0.139379	0.0397444
0.0668724	MRPS18B	0.0915016	0.0397867	-0.403164	0.125375	0.125375	-0.253873	0.237471	0.237471	0.0397867
0.0669867	PBLD	0.0398722	0.426853	-0.227803	0.239929	0.227803	-0.3007	-0.0971476	0	0.0398722
0.0671011	CYP51A1	0.581725	0.0399234	-1.18549	-0.153468	0	-0.895141	0.236455	0.236455	0.0399234
0.0672154	GAS2L1	0.04	NA	-0.360016	0.227216	0.227216	NA	NA	NA	0.04
0.0673297	BCL2L12	0.872204	0.0400602	-0.0584362	-0.0578553	0	-0.890251	0.234365	0.234365	0.0400602
0.067444	TAGLN	0.0401278	0.184167	-0.700736	0.226423	0.226423	-0.375526	0.0435804	0.0435804	0.0401278
0.0675583	EIF4H	0.561534	0.0401969	0.230348	0.0062705	0	-0.233901	0.468286	0.233901	0.0401969
0.0676726	AIFM2	0.0402556	0.121958	-0.402834	0.22641	0.22641	-0.184241	0.0923089	0.0923089	0.0402556
0.0677869	C1orf112	NA	0.0403336	NA	NA	NA	-0.572227	0.233535	0.233535	0.0403336
0.0679012	RPL28	0.0403834	0.231337	-0.226227	0.320776	0.226227	-0.316025	0.0189414	0.0189414	0.0403834
0.0680155	TXNDC9	0.275272	0.0404703	-0.52315	-0.146109	0	-0.46197	0.233415	0.233415	0.0404703
0.0681299	CLCN5	0.0405112	NA	-0.225983	0.232589	0.225983	NA	NA	NA	0.0405112
0.0682442	RBM4	0.827604	0.0406071	-0.299096	-0.112107	0	-0.391944	0.233182	0.233182	0.0406071
0.0683585	CD63	0.040639	NA	-1.16151	0.225977	0.225977	NA	NA	NA	0.040639
0.0684728	SMARCB1	0.52115	0.0407438	-0.177039	-0.287185	0	-0.242053	0.233154	0.233154	0.0407438
0.0685871	ACTG1	0.0407668	NA	-0.225452	0.228081	0.225452	NA	NA	NA	0.0407668
0.0687014	EAPP	0.595783	0.0408805	-0.240911	-0.314879	0	-0.53909	0.232684	0.232684	0.0408805
0.0688157	ATAD3A	0.0408946	0.898687	-0.225139	0.255745	0.225139	0.0281429	-0.092963	0	0.0408946
0.06893	AKAP12	0.506709	0.0410172	0.000538397	-0.39448	0	-0.232447	0.415041	0.232447	0.0410172
0.0690444	PET117	0.0410224	NA	-0.292726	0.224145	0.224145	NA	NA	NA	0.0410224
0.0691587	PRAF2	0.0411502	NA	-0.278552	0.222926	0.222926	NA	NA	NA	0.0411502
0.069273	TTN	NA	0.041154	NA	NA	NA	-0.23216	0.249654	0.23216	0.041154
0.0693873	RAB13	0.041278	0.196746	-0.222924	0.25853	0.222924	-0.345553	0.0369598	0.0369598	0.041278
0.0695016	C1orf198	0.0820447	0.0412907	-0.648429	0.139825	0.139825	-0.231957	0.373477	0.231957	0.0412907
0.0696159	GLT8D2	0.0414058	NA	-0.249187	0.222481	0.222481	NA	NA	NA	0.0414058
0.0697302	C11orf74	NA	0.0414274	NA	NA	NA	-0.578186	0.231597	0.231597	0.0414274
0.0698445	MARVELD2	0.0415335	NA	-0.221931	0.475397	0.221931	NA	NA	NA	0.0415335
0.0699588	AHCYL1	0.303131	0.0415641	0.105256	0.0369506	0	-0.231311	0.249318	0.231311	0.0415641
0.0700732	GORAB	0.0416613	0.0854526	-0.221264	0.253711	0.221264	-0.137362	0.294188	0.137362	0.0416613
0.0701875	AKAP2	0.9623	0.0417008	-0.0129601	-0.164291	0	-0.230656	0.51753	0.230656	0.0417008
0.0703018	TBC1D20	0.0417891	0.757862	-0.243989	0.221132	0.221132	-0.0155482	-0.133796	0	0.0417891
0.0704161	DTWD2	NA	0.0418376	NA	NA	NA	-0.332839	0.230626	0.230626	0.0418376
0.0705304	ATG13	0.0419169	0.32595	-0.402576	0.221026	0.221026	-0.0703377	-0.0493623	0	0.0419169
0.0706447	ALG2	0.0420447	0.854799	-0.220873	0.245686	0.220873	0.0129556	0.147401	0	0.0420447
0.070759	PEAK1	0.860831	0.042111	0.0403307	-0.278756	0	-0.338647	0.230187	0.230187	0.042111
0.0708733		0.0421725	0.136451	-0.287625	0.220782	0.220782	-0.133373	0.0790836	0.0790836	0.0421725
0.0709877		0.0421725	0.184988	-0.287625	0.220782	0.220782	-0.0428862	0.0915481	0.0428862	0.0421725
0.071102		0.0421725	0.25335	-0.287625	0.220782	0.220782	-0.00767811	0.270514	0.00767811	0.0421725
0.0712163		0.0421725	0.260596	-0.287625	0.220782	0.220782	-0.00413171	0.00428001	0.00413171	0.0421725
0.0713306		0.0421725	0.99166	-0.287625	0.220782	0.220782	0.339249	-0.133873	0	0.0421725
0.0714449		0.0421725	0.992754	-0.287625	0.220782	0.220782	-0.0739753	-0.0601864	0	0.0421725
0.0715592		0.0421725	0.995078	-0.287625	0.220782	0.220782	-0.117178	-0.0224376	0	0.0421725
0.0716735		0.0421725	0.997539	-0.287625	0.220782	0.220782	0.199024	-0.0302966	0	0.0421725
0.0717878	PHLDB2	0.658658	0.0422477	0.334666	0.144257	0	-0.230074	0.256417	0.230074	0.0422477
0.0719021	SNX25	0.0423003	0.850697	-0.572895	0.220566	0.220566	0.0948622	0.0313972	0	0.0423003
0.0720165	CYP2U1	0.0424281	0.150533	-0.222624	0.220287	0.220287	-0.0668125	0.2972	0.0668125	0.0424281
0.0721308	COL18A1	NA	0.0425212	NA	NA	NA	-1.18677	0.22915	0.22915	0.0425212
0.0722451	EPHX1	0.0425559	0.111704	-0.219328	0.399999	0.219328	-0.172785	0.104067	0.104067	0.0425559
0.0723594	TPM4	0.143514	0.0426579	-0.121807	0.0770129	0.0770129	-0.228901	0.277161	0.228901	0.0426579
0.0724737	TPM4	0.236294	0.0426579	-0.0285137	0.0137622	0.0137622	-0.228901	0.277161	0.228901	0.0426579
0.072588	ZNHIT2	0.0426837	0.933962	-0.283834	0.219293	0.219293	0.0846138	-0.0274859	0	0.0426837
0.0727023	CCNA2	0.396805	0.0427946	-0.220221	-0.499563	0	-0.415599	0.228562	0.228562	0.0427946
0.0728166	HTATIP2	0.0428115	NA	-0.240854	0.218963	0.218963	NA	NA	NA	0.0428115
0.072931	EPS15L1	0.926134	0.0429314	0.0616076	0.179905	0	-0.226857	0.428739	0.226857	0.0429314
0.0730453	PLCH1	0.0429393	NA	-0.308041	0.218945	0.218945	NA	NA	NA	0.0429393
0.0731596	CETN3	0.286645	0.0430681	-0.517502	-0.408558	0	-0.613765	0.226696	0.226696	0.0430681
0.0732739	RAB5C	0.0431949	0.168034	-0.290476	0.218579	0.218579	-0.0992089	0.0544617	0.0544617	0.0431949
0.0733882	RPL13	0.137764	0.0432048	-0.0906764	0.0817821	0.0817821	-0.250517	0.225915	0.225915	0.0432048
0.0735025	HMOX2	0.0433227	0.264561	-0.218498	0.288114	0.218498	-0.00234631	0.0254398	0.00234631	0.0433227
0.0736168	YBX1	0.242939	0.0433415	-0.208503	0.0101216	0.0101216	-0.339335	0.223279	0.223279	0.0433415
0.0737311	RAB31	0.0434505	0.0864096	-0.217964	0.347694	0.217964	-0.135899	0.23376	0.135899	0.0434505
0.0738455	CCNB2	0.335463	0.0434783	-0.407533	-0.187237	0	-0.911946	0.222707	0.222707	0.0434783
0.0739598	RAB2B	0.0435783	0.728329	-0.239105	0.217899	0.217899	-0.118187	-0.0121299	0	0.0435783
0.0740741	CXCL14	NA	0.043615	NA	NA	NA	-0.672493	0.221733	0.221733	0.043615
0.0741884	ABHD11	0.0437061	0.7137	-0.217068	0.260365	0.217068	0.0918379	-0.0257058	0	0.0437061
0.0743027	CPEB3	0.71016	0.0437517	0.397157	0.030526	0	-0.221728	0.343257	0.221728	0.0437517
0.074417	HSPA5	0.0438339	0.386109	-0.216793	0.250248	0.216793	0.0123881	0.135078	0	0.0438339
0.0745313	SFT2D2	NA	0.0438884	NA	NA	NA	-0.481729	0.220864	0.220864	0.0438884
0.0746456	EEF1A1	0.0439617	NA	-0.374978	0.215889	0.215889	NA	NA	NA	0.0439617
0.0747599	SCAP	0.520128	0.0440252	-0.28306	-0.0383444	0	-0.415923	0.220825	0.220825	0.0440252
0.0748743	ATL3	0.0440895	0.626607	-0.215558	0.389328	0.215558	0.131008	0.13524	0	0.0440895
0.0749886	MTHFD1L	0.0442173	0.642467	-0.326738	0.214904	0.214904	-0.0165123	-0.0130604	0	0.0442173
0.0751029	MCC	0.404217	0.0442986	-0.0389323	-0.0488817	0	-0.723955	0.219303	0.219303	0.0442986
0.0752172	PABPC1	0.044345	0.0952967	-0.845625	0.214806	0.214806	-0.178868	0.122043	0.122043	0.044345
0.0753315	MLX	NA	0.0444353	NA	NA	NA	-0.416746	0.219128	0.219128	0.0444353
0.0754458	LSG1	0.0444728	0.842357	-0.338037	0.21424	0.21424	0.0665151	-0.0792984	0	0.0444728
0.0755601	MTFR1L	0.187732	0.0445721	-0.226673	0.0449766	0.0449766	-0.50903	0.217632	0.217632	0.0445721
0.0756744	IFNGR1	0.0447284	NA	-1.0321	0.212522	0.212522	NA	NA	NA	0.0447284
0.0757888	CASKIN2	0.734569	0.0448455	0.0411672	-0.0561112	0	-0.34445	0.217431	0.217431	0.0448455
0.0759031	RPL38	0.0448562	0.0641236	-0.238669	0.21241	0.21241	-0.230945	0.178257	0.178257	0.0448562
0.0760174	PLK1	0.465559	0.0449822	-0.398783	-0.328483	0	-0.96316	0.217366	0.217366	0.0449822
0.0761317	SURF4	0.044984	0.297238	-0.212347	0.293286	0.212347	-0.00693347	-0.0041754	0	0.044984
0.076246	MRPL35	0.0451118	0.91318	-0.212241	0.25034	0.212241	0.0806983	-0.21859	0	0.0451118
0.0763603	TPGS2	0.615847	0.0451189	-0.993546	-0.691841	0	-1.12633	0.216988	0.216988	0.0451189
0.0764746	RDH11	0.0452396	0.069866	-0.212139	0.321479	0.212139	-0.726418	0.16284	0.16284	0.0452396
0.0765889	AGPAT3	0.0453674	0.8898	-0.211294	0.250284	0.211294	-0.0504033	-0.0119065	0	0.0453674
0.0767032	CEBPZOS	NA	0.0453924	NA	NA	NA	-1.03912	0.216713	0.216713	0.0453924
0.0768176	KCT2	0.0454952	0.706727	-0.499786	0.211028	0.211028	-0.164684	-0.12408	0	0.0454952
0.0769319	MAGED2	0.24754	0.0455291	-0.276273	0.00734187	0.00734187	-0.692448	0.216442	0.216442	0.0455291
0.0770462	LSS	0.045623	0.457479	-0.211009	0.261045	0.211009	0.00350597	0.0377579	0	0.045623
0.0771605	MTDH	0.661725	0.0456658	-0.106831	-0.217892	0	-0.216354	0.365301	0.216354	0.0456658
0.0772748	ADAMTS15	0.0458786	NA	-1.45918	0.209914	0.209914	NA	NA	NA	0.0458786
0.0773891	VRK2	0.67016	0.0459393	-0.255663	-0.0966249	0	-0.471276	0.215156	0.215156	0.0459393
0.0775034	MRPL42	0.0460064	0.986874	-0.209517	0.373205	0.209517	0.0311772	-0.199329	0	0.0460064
0.0776177	PIP5K1C	0.306198	0.046076	-0.523139	-0.573046	0	-0.598902	0.215012	0.215012	0.046076
0.0777321	MAN2A1	0.0461342	0.0909215	-0.247647	0.208741	0.208741	-0.269432	0.128767	0.128767	0.0461342
0.0778464	PIP5K1A	0.805367	0.0462127	-0.0952011	-0.116751	0	-0.643134	0.214516	0.214516	0.0462127
0.0779607	H6PD	0.046262	0.353432	-0.208288	0.322891	0.208288	0.190949	0.0963862	0	0.046262
0.078075	ZNF281	0.967284	0.0463495	-0.387791	-0.204036	0	-0.461018	0.214116	0.214116	0.0463495
0.0781893	KCTD16	0.0463898	NA	-0.208237	0.316677	0.208237	NA	NA	NA	0.0463898
0.0783036	ZNF703	NA	0.0464862	NA	NA	NA	-0.442945	0.213944	0.213944	0.0464862
0.0784179	TMX3	0.0465176	0.184441	-0.207802	0.222582	0.207802	-0.0435185	0.0674524	0.0435185	0.0465176
0.0785322	FDPS	0.38147	0.0466229	0.22925	-0.124552	0	-0.213917	0.342177	0.213917	0.0466229
0.0786465	CHPT1	0.0466454	NA	-0.46759	0.207741	0.207741	NA	NA	NA	0.0466454
0.0787609	ATXN2	0.804217	0.0467596	-0.0723023	-0.0149045	0	-0.237415	0.21375	0.21375	0.0467596
0.0788752	TMEM184A	0.0467732	NA	-0.344859	0.207608	0.207608	NA	NA	NA	0.0467732
0.0789895	EEF1A1P5	NA	0.0468964	NA	NA	NA	-0.383104	0.213727	0.213727	0.0468964
0.0791038	UXS1	0.046901	NA	-0.509556	0.207514	0.207514	NA	NA	NA	0.046901
0.0792181	RPS29	0.0470288	0.502461	-0.25961	0.207112	0.207112	0.9337	-0.19939	0	0.0470288
0.0793324	ITGA6	0.402684	0.0470331	-0.188592	-0.00268157	0	-0.464921	0.21344	0.21344	0.0470331
0.0794467	UBL4A	0.0471565	0.388433	-0.224492	0.206873	0.206873	0.103618	0.0224478	0	0.0471565
0.079561	BACH1	0.280383	0.0471698	0.391821	0.457491	0	-0.31811	0.213354	0.213354	0.0471698
0.0796754	NRBP1	0.0472843	0.0988515	-0.251659	0.205841	0.205841	-0.235862	0.118035	0.118035	0.0472843
0.0797897	AFDN	0.471438	0.0473065	-0.0593509	-0.0758339	0	-0.212983	0.497841	0.212983	0.0473065
0.079904	RPL23	0.0474121	0.232294	-0.207252	0.205755	0.205755	-0.0183909	0.0234773	0.0183909	0.0474121
0.0800183	EPB41L1	0.992077	0.0474433	0.0461556	0.0100646	0	-0.212822	0.447226	0.212822	0.0474433
0.0801326	TMEM237	0.0475399	0.138502	-0.205106	0.296412	0.205106	-0.394864	0.0765274	0.0765274	0.0475399
0.0802469	CHSY3	0.0476677	0.0957069	-0.925777	0.204158	0.204158	-0.226741	0.121334	0.121334	0.0476677
0.0803612	PDLIM7	0.886518	0.0477167	-0.100728	-0.192638	0	-0.254738	0.212351	0.212351	0.0477167
0.0804755	PDLIM7	0.886645	0.0477167	-0.351262	-0.145778	0	-0.254738	0.212351	0.212351	0.0477167
0.0805898	SAMD11	0.0477955	NA	-1.14348	0.203995	0.203995	NA	NA	NA	0.0477955
0.0807042	C1orf167	0.0479233	0.120727	-0.289254	0.203583	0.203583	-0.439811	0.0943257	0.0943257	0.0479233
0.0808185	SH3PXD2A	0.607412	0.0479902	0.290684	-0.123559	0	-0.211862	0.260514	0.211862	0.0479902
0.0809328	MTCH2	0.0480511	0.986054	-0.203268	0.21749	0.203268	0.183466	-0.220173	0	0.0480511
0.0810471	MTCH2	0.0480511	0.995215	-0.203268	0.21749	0.203268	0.0416442	-0.105512	0	0.0480511
0.0811614	EDF1	0.312204	0.0481269	-0.347424	-0.238314	0	-0.242667	0.211665	0.211665	0.0481269
0.0812757	VPS37C	0.0481789	NA	-0.202406	0.281704	0.202406	NA	NA	NA	0.0481789
0.08139	MKI67	0.441661	0.0482636	-0.163943	-0.446504	0	-0.297165	0.211108	0.211108	0.0482636
0.0815043	MKI67	0.441789	0.0482636	-0.0798869	-0.431119	0	-0.297165	0.211108	0.211108	0.0482636
0.0816187	PRR14	0.0483067	0.826497	-0.203413	0.202225	0.202225	-0.0233614	-0.0879319	0	0.0483067
0.081733	POLR2M	0.619425	0.0484003	-0.158168	-0.00986418	0	-0.210803	0.706401	0.210803	0.0484003
0.0818473	GSTCD	0.0484345	0.710829	-0.215622	0.202165	0.202165	0.0752106	-0.0266551	0	0.0484345
0.0819616	PNKD	0.694185	0.0485371	-0.149286	-0.374871	0	-0.210384	0.265222	0.210384	0.0485371
0.0820759	RAB8A	0.0485623	0.060432	-0.221994	0.20169	0.20169	-0.2355	0.186804	0.186804	0.0485623
0.0821902	PQBP1	0.311949	0.0486738	0.0186781	-0.134367	0	-0.209775	0.435741	0.209775	0.0486738
0.0823045	ODR4	0.0486901	0.610883	-0.201024	0.305373	0.201024	0.118112	-0.085882	0	0.0486901
0.0824188	CALD1	0.511054	0.0488105	0.23643	-0.00865617	0	-0.24145	0.209619	0.209619	0.0488105
0.0825332	CALD1	0.511182	0.0488105	-0.426375	-0.0747532	0	-0.24145	0.209619	0.209619	0.0488105
0.0826475	DAD1	0.0488179	0.49918	-0.259107	0.200668	0.200668	0.0911731	0.0465244	0	0.0488179
0.0827618	DHRS4L2	0.0489457	NA	-0.200417	0.331683	0.200417	NA	NA	NA	0.0489457
0.0828761	FKBP14	0.903131	0.0489472	-0.254804	-0.0714973	0	-0.209224	0.220464	0.209224	0.0489472
0.0829904	NSA2	0.0490735	0.353295	-0.350747	0.200037	0.200037	-0.0734094	-0.0512905	0	0.0490735
0.0831047	ZNF277	0.889457	0.0490839	-0.291361	-0.0364101	0	-0.881379	0.209219	0.209219	0.0490839
0.083219	NDUFB3	0.0492013	0.309133	-0.670035	0.199909	0.199909	0.0216788	-0.192832	0	0.0492013
0.0833333	CHPF2	0.922939	0.0492207	-0.501168	-0.171956	0	-0.353581	0.209146	0.209146	0.0492207
0.0834476	TMEM165	0.0493291	NA	-0.199777	0.345998	0.199777	NA	NA	NA	0.0493291
0.083562	GALNT13	NA	0.0493574	NA	NA	NA	-0.445852	0.208934	0.208934	0.0493574
0.0836763	EEF1A2	0.0494569	0.0684988	-0.19903	0.234589	0.19903	-0.167645	0.360708	0.167645	0.0494569
0.0837906	WRAP53	0.822492	0.0494941	-0.205867	-0.115141	0	-0.474479	0.208136	0.208136	0.0494941
0.0839049	MRPL38	0.0495847	0.763194	-0.198139	0.310046	0.198139	0.0631344	-0.0819438	0	0.0495847
0.0840192	MAN2A2	0.450351	0.0496308	-0.407877	-0.190658	0	-0.208102	0.25455	0.208102	0.0496308
0.0841335	ATL1	0.0497125	0.735576	-0.347451	0.19776	0.19776	0.0012632	0.0676758	0	0.0497125
0.0842478	BAG6	0.0713099	0.0497676	-0.358111	0.154429	0.154429	-0.41097	0.207575	0.207575	0.0497676
0.0843621	FUT8	0.0498403	0.831282	-0.221058	0.197592	0.197592	0.00826865	0.150808	0	0.0498403
0.0844765	GAS2L3	0.668882	0.0499043	0.20018	-0.424704	0	-0.675933	0.207547	0.207547	0.0499043
0.0845908	ST3GAL4	0.0499681	NA	-0.279959	0.197147	0.197147	NA	NA	NA	0.0499681
0.0847051	TAX1BP3	0.280895	0.050041	-0.283611	-0.00896277	0	-0.49915	0.207102	0.207102	0.050041
0.0848194	WDR41	0.0500958	0.200848	-0.472024	0.197024	0.197024	-0.164879	0.0344934	0.0344934	0.0500958
0.0849337	CDC123	0.325367	0.0501777	-0.67493	-0.482951	0	-0.860792	0.206674	0.206674	0.0501777
0.085048	RWDD2B	0.0502236	NA	-0.19661	0.205468	0.19661	NA	NA	NA	0.0502236
0.0851623	HABP4	0.14901	0.0503145	-0.799303	0.0737245	0.0737245	-0.259548	0.206568	0.206568	0.0503145
0.0852766	FEM1B	0.0503514	0.941482	-0.857155	0.196491	0.196491	-0.296051	-0.731971	0	0.0503514
0.0853909	LUZP1	0.66377	0.0504512	-0.121576	-0.165824	0	-0.206102	0.385589	0.206102	0.0504512
0.0855053	DGKZ	0.0504792	0.237216	-0.443161	0.196269	0.196269	-0.144913	0.0151689	0.0151689	0.0504792
0.0856196	UBE2R2	0.643578	0.0505879	0.0430255	-0.179354	0	-0.205972	0.2465	0.205972	0.0505879
0.0857339	ALPK2	0.050607	NA	-0.363751	0.196224	0.196224	NA	NA	NA	0.050607
0.0858482	PRKAR1A	0.37393	0.0507246	0.106551	0.05927	0	-0.382108	0.205501	0.205501	0.0507246
0.0859625	TMEM9	0.0507348	0.917555	-0.820672	0.196205	0.196205	-0.365322	-0.165457	0	0.0507348
0.0860768	C19orf25	0.138147	0.0508614	-0.124696	0.0811886	0.0811886	-0.205495	0.538818	0.205495	0.0508614
0.0861911	ATP8B1	0.0508626	NA	-0.616199	0.196202	0.196202	NA	NA	NA	0.0508626
0.0863054	RAB3GAP2	0.0509904	0.849467	-0.195311	0.413236	0.195311	0.0202122	0.0548522	0	0.0509904
0.0864198	EEF2	0.12754	0.0509981	-0.158522	0.0904621	0.0904621	-0.205455	0.252645	0.205455	0.0509981
0.0865341	RFT1	0.0511182	0.120317	-0.429602	0.194402	0.194402	-0.139791	0.0953858	0.0953858	0.0511182
0.0866484	ATP5F1B	0.051246	0.235029	-0.401659	0.193269	0.193269	-1.55345	0.016706	0.016706	0.051246
0.0867627	ATP5F1B	0.051246	0.371753	-0.401659	0.193269	0.193269	0.237745	-0.152692	0	0.051246
0.086877	ATP5F1B	0.051246	0.995898	-0.401659	0.193269	0.193269	0.118069	-0.460014	0	0.051246
0.0869913	LIMA1	0.05623	0.0512715	-0.335644	0.182366	0.182366	-0.204403	0.371864	0.204403	0.0512715
0.0871056	GRB2	0.489712	0.0514083	0.10538	-0.552305	0	-0.203688	0.239854	0.203688	0.0514083
0.0872199	MGAT4B	0.0515016	0.116079	-0.618708	0.192514	0.192514	-0.509797	0.0998415	0.0998415	0.0515016
0.0873342	ASB6	0.904537	0.051545	-0.466895	-0.0331357	0	-0.655026	0.202826	0.202826	0.051545
0.0874486	RAB33B	0.0516294	0.267432	-0.346166	0.192219	0.192219	-0.00429256	0.000796099	0.000796099	0.0516294
0.0875629	ATP6AP2	0.131502	0.0516817	-0.611361	0.0873966	0.0873966	-0.695591	0.202777	0.202777	0.0516817
0.0876772	GPX8	0.0517572	0.118813	-0.192004	0.299923	0.192004	-0.101761	0.096429	0.096429	0.0517572
0.0877915	PTS	0.508498	0.0518184	-0.297609	-0.0489988	0	-0.567296	0.202599	0.202599	0.0518184
0.0879058	EPPK1	0.051885	0.493301	-0.718216	0.191605	0.191605	-0.147023	-0.0099036	0	0.051885
0.0880201	RNF150	NA	0.0519552	NA	NA	NA	-0.464167	0.202365	0.202365	0.0519552
0.0881344	MESD	0.0520128	0.568362	-0.191302	0.296076	0.191302	0.0696262	-0.045677	0	0.0520128
0.0882487	CETN2	0.43476	0.0520919	-0.382727	-0.282	0	-0.565385	0.202293	0.202293	0.0520919
0.0883631	GPAA1	0.0521406	0.303391	-0.325782	0.190648	0.190648	0.0887776	-0.138846	0	0.0521406
0.0884774	CLSPN	0.871821	0.0522286	-0.513623	-0.823202	0	-0.525104	0.201491	0.201491	0.0522286
0.0885917	HPDL	0.0522684	NA	-0.227347	0.190436	0.190436	NA	NA	NA	0.0522684
0.088706	SPCS2	0.0523962	0.571917	-0.22315	0.190301	0.190301	0.0460983	0.0824602	0	0.0523962
0.0888203	MCRIP1	0.265176	0.0525021	-0.201397	-0.0351152	0	-0.200839	0.249296	0.200839	0.0525021
0.0889346	GALNT2	0.052524	0.0839486	-0.282195	0.1898	0.1898	-0.248672	0.138576	0.138576	0.052524
0.0890489	MAP3K2	0.966006	0.0526388	0.0958363	-0.105875	0	-0.200526	0.247122	0.200526	0.0526388
0.0891632	FAM3A	0.0526518	0.261416	-0.644357	0.188754	0.188754	-0.155747	0.00379055	0.00379055	0.0526518
0.0892775	TXNL4A	0.496997	0.0527755	-0.349794	-0.156293	0	-0.244075	0.200048	0.200048	0.0527755
0.0893919	TMCO3	0.0527796	0.0567405	-0.22104	0.188674	0.188674	-0.228782	0.191263	0.191263	0.0527796
0.0895062	FXR1	0.456869	0.0529122	-0.105786	-0.0456564	0	-0.199521	0.210887	0.199521	0.0529122
0.0896205	FXR1	0.456997	0.0529122	-0.0404503	-0.174085	0	-0.199521	0.210887	0.199521	0.0529122
0.0897348	ACSL3	0.0530351	0.235576	-0.188143	0.228545	0.188143	-0.0832687	0.0164022	0.0164022	0.0530351
0.0898491	CNPY4	0.0861342	0.0530489	-0.133426	0.260182	0.133426	-0.232858	0.199344	0.199344	0.0530489
0.0899634	ATP13A1	0.0531629	0.186492	-0.18784	0.216041	0.18784	-0.0777903	0.0420331	0.0420331	0.0531629
0.0900777	PLXND1	0.975591	0.0531857	-0.806961	-0.0505682	0	-0.764212	0.199282	0.199282	0.0531857
0.090192	RAB24	0.0532907	0.749932	-0.28788	0.187801	0.187801	0.0569481	-0.0128639	0	0.0532907
0.0903064	LAMB1	0.363578	0.0533224	0.116119	-0.476265	0	-0.53145	0.199262	0.199262	0.0533224
0.0904207	EEF1G	0.0534185	0.420153	-0.198449	0.187175	0.187175	0.179277	0.0793997	0	0.0534185
0.090535	SDF4	0.81278	0.0534591	-0.417394	-0.0668787	0	-0.298524	0.199131	0.199131	0.0534591
0.0906493	SLC25A21	0.0535463	NA	-0.187147	0.2375	0.187147	NA	NA	NA	0.0535463
0.0907636	NEXN	0.0536741	NA	-0.51085	0.187037	0.187037	NA	NA	NA	0.0536741
0.0908779	TRAK2	NA	0.0537326	NA	NA	NA	-0.35816	0.198955	0.198955	0.0537326
0.0909922	FAM114A2	0.0538019	0.889527	-0.187035	0.235422	0.187035	0.0196114	0.0121804	0	0.0538019
0.0911065	C9orf78	0.914377	0.0538693	-0.210673	-0.257713	0	-0.349126	0.198797	0.198797	0.0538693
0.0912209	ACAD11	0.0539297	0.140142	-0.186365	0.220735	0.186365	-0.138816	0.0752825	0.0752825	0.0539297
0.0913352	UPF1	0.745815	0.054006	0.0837482	-0.135306	0	-0.305104	0.198597	0.198597	0.054006
0.0914495	CCT7	0.0540575	0.229286	-0.186186	0.206425	0.186186	-0.0197221	0.101475	0.0197221	0.0540575
0.0915638	IREB2	0.0558466	0.0541427	-0.182491	0.433903	0.182491	-1.52216	0.198544	0.198544	0.0541427
0.0916781	POMGNT2	0.0541853	0.243779	-0.212385	0.186161	0.186161	-0.0118652	0.0972507	0.0118652	0.0541853
0.0917924	S100A10	0.479489	0.0542795	-0.0392294	-3.31376e-05	0	-0.438955	0.198537	0.198537	0.0542795
0.0919067	RTN3	0.0543131	0.0922888	-0.185953	0.302637	0.185953	-0.354174	0.126824	0.126824	0.0543131
0.092021	CNN3	0.567796	0.0544162	-0.0420114	-0.105246	0	-0.255242	0.198481	0.198481	0.0544162
0.0921353	EIF2D	0.0544409	0.445857	-0.196766	0.185713	0.185713	0.0524369	-0.148611	0	0.0544409
0.0922497	TIMM17A	0.802173	0.0545529	-1.16974	-0.303862	0	-1.66278	0.198251	0.198251	0.0545529
0.092364	MTMR11	0.0545687	NA	-0.553261	0.185536	0.185536	NA	NA	NA	0.0545687
0.0924783	CEP162	NA	0.0546896	NA	NA	NA	-0.693459	0.197893	0.197893	0.0546896
0.0925926	CRIM1	0.0546965	NA	-0.645392	0.185097	0.185097	NA	NA	NA	0.0546965
0.0927069	PHKA2	0.0548243	0.45324	-0.191663	0.185088	0.185088	-0.0526053	-0.0563476	0	0.0548243
0.0928212	YRDC	0.661342	0.0548264	-0.539362	-0.0696484	0	-0.518183	0.197697	0.197697	0.0548264
0.0929355	KLHL34	0.0549521	NA	-0.184506	0.206994	0.184506	NA	NA	NA	0.0549521
0.0930498	CEP192	0.724345	0.0549631	-0.0511623	-0.235992	0	-0.196335	0.238431	0.196335	0.0549631
0.0931642	ACOX3	0.0550799	0.296965	-0.418331	0.184395	0.184395	0.151629	-0.0726235	0	0.0550799
0.0932785	LIMD1	0.933035	0.0550998	-0.088212	-0.0220265	0	-0.195669	0.371624	0.195669	0.0550998
0.0933928	HMGN3	0.0552077	NA	-0.255605	0.184379	0.184379	NA	NA	NA	0.0552077
0.0935071	TNRC6C	NA	0.0552365	NA	NA	NA	-0.195	0.210619	0.195	0.0552365
0.0936214	MOSPD2	0.0553355	0.714794	-0.184021	0.351344	0.184021	-0.106783	-0.00137387	0	0.0553355
0.0937357	ANKRD52	0.703514	0.0553733	-1.27004	-0.147603	0	-0.729008	0.194224	0.194224	0.0553733
0.09385	IRGQ	0.0554633	0.737626	-0.183788	0.413377	0.183788	0.0755213	0.2045	0	0.0554633
0.0939643	HMGN2	NA	0.05551	NA	NA	NA	-0.225939	0.193798	0.193798	0.05551
0.0940786	PIGU	0.0555911	0.852748	-0.369739	0.183528	0.183528	-0.118294	-0.0493428	0	0.0555911
0.094193	SPIRE1	0.074377	0.0556467	-0.261	0.149207	0.149207	-0.346641	0.193627	0.193627	0.0556467
0.0943073	CTC1	0.0557188	0.0690457	-0.296281	0.182528	0.182528	-0.165905	0.261682	0.165905	0.0557188
0.0944216	LNPK	0.107732	0.0557834	-0.130441	0.107796	0.107796	-0.42527	0.192696	0.192696	0.0557834
0.0945359	SH3BP4	0.246645	0.0559202	-0.204458	0.00778437	0.00778437	-0.675089	0.192673	0.192673	0.0559202
0.0946502	MXRA7	0.0559744	0.516407	-0.182484	0.234755	0.182484	0.139432	0.197801	0	0.0559744
0.0947645	CHERP	0.679489	0.0560569	0.0514695	-0.117845	0	-0.396309	0.192266	0.192266	0.0560569
0.0948788	AMACR	0.0561022	NA	-0.38846	0.182482	0.182482	NA	NA	NA	0.0561022
0.0949931	CEP41	0.83361	0.0561936	0.204499	-0.345944	0	-0.192168	0.265512	0.192168	0.0561936
0.0951075	YIPF5	0.750927	0.0563303	-0.0450905	-0.0139708	0	-0.191579	0.215014	0.191579	0.0563303
0.0952218	MCL1	0.0563578	0.0928357	-0.182054	0.207776	0.182054	-0.838557	0.12635	0.12635	0.0563578
0.0953361	MOB1B	0.648946	0.056467	-0.0078749	-0.26302	0	-0.393809	0.19157	0.19157	0.056467
0.0954504	MFSD5	0.0564856	0.630708	-0.181813	0.437542	0.181813	0.064752	-0.121416	0	0.0564856
0.0955647	SLC27A1	0.0566134	NA	-0.35182	0.181585	0.181585	NA	NA	NA	0.0566134
0.095679	TSPAN6	0.0567412	NA	-0.428487	0.181339	0.181339	NA	NA	NA	0.0567412
0.0957933	MEAK7	0.056869	0.637134	-0.243172	0.181264	0.181264	-0.0421661	-0.00642326	0	0.056869
0.0959076	MED22	0.569457	0.0568772	0.108706	-0.285823	0	-0.191175	0.331316	0.191175	0.0568772
0.0960219	REEP5	0.0569968	0.144654	-0.181025	0.233495	0.181025	-0.0714405	0.163472	0.0714405	0.0569968
0.0961363	NPAT	0.549137	0.0570139	0.541719	-0.596996	0	-0.191052	0.223666	0.191052	0.0570139
0.0962506	TAOK2	0.0571246	0.946814	-0.180787	0.265405	0.180787	0.00878843	-0.0609081	0	0.0571246
0.0963649	EEF1D	0.18607	0.0571507	-0.0462808	0.287886	0.0462808	-0.229352	0.190676	0.190676	0.0571507
0.0964792	LPCAT1	0.0572524	0.165163	-0.446757	0.180697	0.180697	-0.0571565	0.109426	0.0571565	0.0572524
0.0965935	ICAM5	NA	0.0572874	NA	NA	NA	-0.190436	0.220901	0.190436	0.0572874
0.0967078	IPO7	0.0573802	0.251162	-0.212011	0.180394	0.180394	-0.1374	0.00856886	0.00856886	0.0573802
0.0968221	SIK3	NA	0.0574241	NA	NA	NA	-0.579495	0.189749	0.189749	0.0574241
0.0969364	RSL24D1	0.057508	0.212333	-0.180039	0.205043	0.180039	-0.0318675	0.0288809	0.0288809	0.057508
0.0970508	PIGQ	0.0576358	NA	-0.179705	0.255038	0.179705	NA	NA	NA	0.0576358
0.0971651	PATZ1	0.873355	0.0576976	-0.125251	-0.346734	0	-0.463381	0.189421	0.189421	0.0576976
0.0972794	PRKCI	0.0577636	0.447498	-0.179687	0.40029	0.179687	-0.114465	-0.10276	0	0.0577636
0.0973937	WWOX	NA	0.0578343	NA	NA	NA	-0.225639	0.18918	0.18918	0.0578343
0.097508	MICU1	0.0578914	0.805578	-0.17937	0.197518	0.17937	-0.0492328	-0.0857571	0	0.0578914
0.0976223	GGT7	0.131118	0.057971	-0.0876055	0.298665	0.0876055	-0.189049	0.376807	0.189049	0.057971
0.0977366	QSOX2	0.0580192	0.212743	-0.179321	0.233298	0.179321	-0.0285761	0.0502454	0.0285761	0.0580192
0.0978509	MICAL3	0.649457	0.0581077	-0.355485	-0.0775858	0	-0.188821	0.197208	0.188821	0.0581077
0.0979652	TRIM4	0.058147	0.836888	-0.178543	0.238934	0.178543	-0.0966372	-0.0614342	0	0.058147
0.0980796	KIAA0753	0.583131	0.0582445	0.0830277	0.0152432	0	-0.30108	0.188771	0.188771	0.0582445
0.0981939	TACC2	0.0582748	NA	-0.178532	0.251236	0.178532	NA	NA	NA	0.0582748
0.0983082	MICAL2	0.10607	0.0583812	-1.03098	0.109852	0.109852	-0.227174	0.188765	0.188765	0.0583812
0.0984225	MAN1B1	0.0584026	0.94367	-0.1785	0.232663	0.1785	0.192943	0.104937	0	0.0584026
0.0985368	IPPK	0.865431	0.0585179	-0.58934	-0.263993	0	-0.946484	0.188623	0.188623	0.0585179
0.0986511	SLCO2A1	0.0585304	NA	-0.701354	0.178071	0.178071	NA	NA	NA	0.0585304
0.0987654	TBC1D22B	NA	0.0586546	NA	NA	NA	-0.315899	0.188552	0.188552	0.0586546
0.0988797	RABGGTA	0.0586581	0.242002	-0.17785	0.201726	0.17785	-0.05656	0.0131293	0.0131293	0.0586581
0.0989941	SLC9A1	0.0587859	NA	-0.321002	0.177428	0.177428	NA	NA	NA	0.0587859
0.0991084	PSAP	0.362428	0.0587914	0.200978	-0.11825	0	-0.781342	0.188219	0.188219	0.0587914
0.0992227	KATNAL1	0.0589137	0.145064	-0.191495	0.177381	0.177381	-0.122121	0.0712784	0.0712784	0.0589137
0.099337	AGMAT	0.0590415	NA	-0.177371	0.282057	0.177371	NA	NA	NA	0.0590415
0.0994513	CRTC2	0.592077	0.0590648	0.581318	-0.45564	0	-0.18784	0.430789	0.18784	0.0590648
0.0995656	OTULINL	0.0591693	0.896363	-0.177343	0.269818	0.177343	0.00643007	-0.0115317	0	0.0591693
0.0996799	NSMCE2	0.200256	0.0592015	-0.5357	0.037846	0.037846	-0.201036	0.187837	0.187837	0.0592015
0.0997942	ERLIN1	0.0592971	0.332376	-0.176985	0.194806	0.176985	0.47257	-0.103458	0	0.0592971
0.0999086	CDCA4	NA	0.0593383	NA	NA	NA	-1.17127	0.187658	0.187658	0.0593383
0.100023	SLC25A5	0.0594249	0.369428	-0.262861	0.176948	0.176948	0.0617684	-0.0034987	0	0.0594249
0.100137	FGFR2	NA	0.059475	NA	NA	NA	-1.27342	0.187657	0.187657	0.059475
0.100251	MRPL13	0.0595527	0.831693	-0.199049	0.176731	0.176731	0.061773	0.00531934	0	0.0595527
0.100366	ITFG1	0.718722	0.0596117	-0.0814181	-0.0502119	0	-0.362013	0.187629	0.187629	0.0596117
0.10048	CDK5RAP3	0.0596805	0.777823	-0.257987	0.17514	0.17514	0.00378785	0.0629893	0	0.0596805
0.100594	RPL13A	0.0598083	0.19907	-0.175042	0.259065	0.175042	-0.0354637	0.171434	0.0354637	0.0598083
0.100709	NCOA4	0.542364	0.0598852	-1.09503	-0.046613	0	-1.65167	0.187436	0.187436	0.0598852
0.100823	ZDBF2	0.0599361	NA	-0.304923	0.175013	0.175013	NA	NA	NA	0.0599361
0.100937	PDCD2	0.101086	0.0600219	-0.74601	0.114666	0.114666	-0.608705	0.187413	0.187413	0.0600219
0.101052	SEMA3D	0.0600639	NA	-0.816807	0.174608	0.174608	NA	NA	NA	0.0600639
0.101166	ZC3HAV1	0.650351	0.0601586	-0.0632532	-0.0427932	0	-0.194049	0.187019	0.187019	0.0601586
0.10128	CDR2L	0.667604	0.0602953	-0.217641	-0.187931	0	-0.262091	0.186867	0.186867	0.0602953
0.101395	GLB1L2	0.0603195	0.11977	-0.174535	0.174578	0.174535	-0.0955977	0.126786	0.0955977	0.0603195
0.101509	CMC1	0.0604473	0.663795	-0.174331	0.252296	0.174331	0.217515	-0.221897	0	0.0604473
0.101623	GOLPH3L	0.112716	0.0605688	-0.264226	0.10306	0.10306	-0.363689	0.186251	0.186251	0.0605688
0.101738	TOMM7	0.0607029	0.917692	-0.218019	0.173268	0.173268	0.266542	-0.278327	0	0.0607029
0.101852	PSMF1	0.737636	0.0607055	0.0640376	-0.0346138	0	-0.186138	0.518203	0.186138	0.0607055
0.101966	TPCN1	0.0608307	NA	-0.365089	0.173246	0.173246	NA	NA	NA	0.0608307
0.10208	LRR1	0.780958	0.0608422	-0.190758	-0.161791	0	-0.636089	0.185999	0.185999	0.0608422
0.102195	STBD1	0.0609585	NA	-0.184033	0.173053	0.173053	NA	NA	NA	0.0609585
0.102309	PEX13	0.746965	0.0609789	-0.227029	-0.00151234	0	-0.732593	0.18543	0.18543	0.0609789
0.102423	DGAT1	0.0610863	NA	-0.173013	0.226794	0.173013	NA	NA	NA	0.0610863
0.102538	SNX12	0.952204	0.0611157	0.293646	-0.151245	0	-0.464192	0.185005	0.185005	0.0611157
0.102652	KLF13	0.0612141	NA	-0.461785	0.172933	0.172933	NA	NA	NA	0.0612141
0.102766	NUP214	0.0613419	0.437791	-0.667532	0.171949	0.171949	0.136588	-0.0601057	0	0.0613419
0.102881	CENPT	0.758083	0.0613891	-0.136018	-0.134651	0	-0.203395	0.184368	0.184368	0.0613891
0.102995	TSC22D4	0.0614696	0.972108	-0.171914	0.288411	0.171914	0.134338	0.130086	0	0.0614696
0.103109	KAZN	NA	0.0615258	NA	NA	NA	-0.275897	0.184309	0.184309	0.0615258
0.103224	AVEN	0.0615974	0.0947498	-0.171442	0.178144	0.171442	-0.122873	0.394666	0.122873	0.0615974
0.103338	TBC1D25	0.0709265	0.0616626	-0.15487	0.412455	0.15487	-0.184236	0.292642	0.184236	0.0616626
0.103452	CC2D1B	0.0617252	0.220126	-0.171376	0.22007	0.171376	-0.0237557	0.0411981	0.0237557	0.0617252
0.103567	MGRN1	NA	0.0617993	NA	NA	NA	-0.740232	0.183836	0.183836	0.0617993
0.103681	COMT	0.061853	0.410719	-0.171137	0.315608	0.171137	0.284414	-0.0308378	0	0.061853
0.103795	WRB-SH3BGR	NA	0.061936	NA	NA	NA	-0.183522	0.189293	0.183522	0.061936
0.103909	ECHDC3	0.0619808	NA	-0.170968	0.225197	0.170968	NA	NA	NA	0.0619808
0.104024	GLI2	NA	0.0620727	NA	NA	NA	-0.183289	0.450437	0.183289	0.0620727
0.104138	SCFD2	0.0621086	0.189636	-0.170864	0.181541	0.170864	-0.0406728	0.0754257	0.0406728	0.0621086
0.104252	BICC1	0.857891	0.0622095	-0.217173	-0.487605	0	-0.44916	0.182388	0.182388	0.0622095
0.104367	TMTC2	0.0622364	NA	-0.4876	0.170517	0.170517	NA	NA	NA	0.0622364
0.104481	LIMK2	NA	0.0623462	NA	NA	NA	-0.484694	0.18207	0.18207	0.0623462
0.104595	SLC25A10	0.0623642	0.927263	-0.197909	0.170468	0.170468	0.0228819	-0.0668462	0	0.0623642
0.10471	SLC30A1	0.167923	0.0624829	-0.222149	0.0591573	0.0591573	-0.235239	0.181995	0.181995	0.0624829
0.104824	TNC	0.062492	0.416325	-0.170393	0.254647	0.170393	-0.461808	-0.519796	0	0.062492
0.104938	GALNT1	0.155655	0.0626196	-0.368405	0.0687673	0.0687673	-0.3681	0.181815	0.181815	0.0626196
0.105053	RAB27B	0.0626198	NA	-0.170091	0.17118	0.170091	NA	NA	NA	0.0626198
0.105167	ROR1	0.0627476	0.522149	-1.46628	0.169306	0.169306	-0.105728	-0.159772	0	0.0627476
0.105281	ARFGAP3	0.879233	0.0627564	0.0137905	-0.267115	0	-0.302314	0.181526	0.181526	0.0627564
0.105396	MRRF	0.0628754	0.763604	-0.168876	0.179328	0.168876	0.159333	-0.151673	0	0.0628754
0.10551	DBI	0.36115	0.0628931	0.196123	-0.286984	0	-0.241756	0.180852	0.180852	0.0628931
0.105624	CERS6	0.0630032	0.646705	-0.476555	0.168869	0.168869	-0.064414	-0.0491137	0	0.0630032
0.105738	ARHGAP29	0.591693	0.0630298	-0.41679	-0.110988	0	-0.786521	0.18064	0.18064	0.0630298
0.105853	TMEM43	0.063131	0.8172	-0.168646	0.219026	0.168646	0.109672	0.0345166	0	0.063131
0.105967	CDCA2	0.617636	0.0631665	-0.36992	-0.760069	0	-0.357153	0.179729	0.179729	0.0631665
0.106081	CHMP7	0.0632588	0.0731474	-0.197712	0.16841	0.16841	-0.15602	0.388756	0.15602	0.0632588
0.106196	LMCD1	NA	0.0633033	NA	NA	NA	-0.179631	0.30553	0.179631	0.0633033
0.10631	ELMOD2	0.0633866	0.688132	-0.168085	0.529085	0.168085	0.119577	-0.0575161	0	0.0633866
0.106424	ZNHIT6	0.902875	0.06344	-0.391801	-0.0504143	0	-0.520778	0.179537	0.179537	0.06344
0.106539	RPL23A	0.0635144	0.504922	-0.167617	0.359784	0.167617	0.320729	0.210237	0	0.0635144
0.106653	TPM3	0.360511	0.0635767	0.0991271	0.0779686	0	-0.179453	0.449625	0.179453	0.0635767
0.106767	SGMS1	0.0636422	NA	-0.211863	0.167532	0.167532	NA	NA	NA	0.0636422
0.106882	DERL2	0.06377	0.839623	-0.207433	0.167444	0.167444	-0.112556	-0.0787922	0	0.06377
0.106996	PCYOX1L	0.0969968	0.0638502	-0.118905	0.404428	0.118905	-0.178697	0.289306	0.178697	0.0638502
0.10711	HSPA2	0.0638978	0.48496	-0.203411	0.167363	0.167363	0.15744	-0.144167	0	0.0638978
0.107225	CCNB1	0.382492	0.0639869	-0.0233081	-0.388059	0	-0.908036	0.17834	0.17834	0.0639869
0.107339	CCT5	0.0640256	0.458573	-0.25749	0.167097	0.167097	0.077839	0.0704529	0	0.0640256
0.107453	USP30	0.0641534	0.650533	-0.212267	0.166796	0.166796	0.246633	-0.346039	0	0.0641534
0.107567	FBXW9	0.613546	0.0642603	0.101207	0.0590835	0	-0.190422	0.177938	0.177938	0.0642603
0.107682	NAP1L5	0.0642812	NA	-0.265911	0.166525	0.166525	NA	NA	NA	0.0642812
0.107796	TBC1D14	0.924473	0.064397	0.034535	-0.00814652	0	-0.885004	0.177867	0.177867	0.064397
0.10791	SCCPDH	0.0644089	0.214657	-0.166187	0.237241	0.166187	-0.418158	0.0274684	0.0274684	0.0644089
0.108025	CACUL1	0.670288	0.0645338	0.119803	-0.213796	0	-0.247735	0.177844	0.177844	0.0645338
0.108139	GOLPH3	0.0645367	0.126607	-0.2723	0.166137	0.166137	-0.147933	0.086798	0.086798	0.0645367
0.108253	MAIP1	0.0646645	0.733798	-0.166006	0.170245	0.166006	0.014278	-0.0762824	0	0.0646645
0.108368	PRCC	0.742236	0.0646705	0.153743	-0.15388	0	-0.370164	0.177436	0.177436	0.0646705
0.108482	ABHD6	0.0647923	NA	-0.298427	0.165988	0.165988	NA	NA	NA	0.0647923
0.108596	TNNT2	NA	0.0648072	NA	NA	NA	-0.483757	0.177388	0.177388	0.0648072
0.108711	TRIM13	0.0649201	0.322259	-0.526852	0.165788	0.165788	-0.321916	-0.0778313	0	0.0649201
0.108825	ARX	NA	0.0649439	NA	NA	NA	-0.56969	0.176562	0.176562	0.0649439
0.108939	GXYLT1	0.0650479	0.219989	-0.548213	0.165602	0.165602	-0.0238131	0.0541263	0.0238131	0.0650479
0.109053	RAD51AP1	0.755783	0.0650807	-0.906244	-0.707831	0	-1.02512	0.175851	0.175851	0.0650807
0.109168	ZNF668	0.0651757	NA	-0.220794	0.165022	0.165022	NA	NA	NA	0.0651757
0.109282	TPT1	0.379936	0.0652174	0.286026	-0.114942	0	-0.195633	0.175436	0.175436	0.0652174
0.109396	RIOX1	0.0653035	0.858764	-0.164852	0.175595	0.164852	0.0558066	-0.176125	0	0.0653035
0.109511	SYPL1	0.104409	0.0653541	-0.111463	0.141197	0.111463	-0.282122	0.175089	0.175089	0.0653541
0.109625	SLC25A6	0.0654313	0.20536	-0.319765	0.164805	0.164805	-0.0479496	0.0326464	0.0326464	0.0654313
0.109739	GDE1	0.0684984	0.0654908	-0.159772	0.180119	0.159772	-0.450203	0.174873	0.174873	0.0654908
0.109854	SNX18	0.0655591	0.790265	-0.164794	0.170434	0.164794	-0.00750062	-0.108235	0	0.0655591
0.109968	PCNX3	0.232332	0.0656276	-0.585317	0.0161169	0.0161169	-0.177929	0.174321	0.174321	0.0656276
0.110082	ALG1	0.0656869	0.24542	-0.164327	0.231781	0.164327	-0.0665082	0.0112021	0.0112021	0.0656869
0.110197	RRM1	0.40524	0.0657643	-0.0594379	-0.0893062	0	-0.317957	0.174305	0.174305	0.0657643
0.110311	DCTN4	0.0658147	0.939431	-0.192662	0.164321	0.164321	-0.147969	-0.0731151	0	0.0658147
0.110425	LRRFIP1	0.0677316	0.065901	-0.161214	0.803259	0.161214	-0.174122	0.590372	0.174122	0.065901
0.11054	ZZZ3	0.0659425	0.188406	-0.49384	0.164034	0.164034	-0.126211	0.0412608	0.0412608	0.0659425
0.110654	STARD7	0.886134	0.0660377	-0.32993	-0.232897	0	-0.799719	0.172792	0.172792	0.0660377
0.110768	UBE2O	0.0660703	0.837709	-0.200033	0.163929	0.163929	0.00550289	0.0456104	0	0.0660703
0.110882	SDE2	0.622236	0.0661745	-0.223105	-0.156952	0	-0.614919	0.172455	0.172455	0.0661745
0.110997	ZBTB7B	0.0661981	NA	-0.163387	0.298229	0.163387	NA	NA	NA	0.0661981
0.111111	KIDINS220	0.0879233	0.0663112	-0.684838	0.130882	0.130882	-0.297845	0.172364	0.172364	0.0663112
0.111225	DMAC2	0.0663259	0.902106	-0.519417	0.163224	0.163224	0.105042	-0.097846	0	0.0663259
0.11134	NAB1	0.537252	0.0664479	0.0298468	-0.751132	0	-0.670443	0.172215	0.172215	0.0664479
0.111454	PDIA3	0.0664537	0.42822	-0.16285	0.373637	0.16285	0.222981	0.050913	0	0.0664537
0.111568	CYB5R3	0.0665815	0.189363	-0.162529	0.185049	0.162529	-0.0407603	0.0724452	0.0407603	0.0665815
0.111683	REXO2	0.970224	0.0665846	-0.127341	-0.037118	0	-0.172126	0.194854	0.172126	0.0665846
0.111797	VEZT	0.0667093	0.996035	-0.162437	0.251955	0.162437	0.103614	-0.0494969	0	0.0667093
0.111911	FAM207A	0.119872	0.0667214	-0.334554	0.0969155	0.0969155	-0.441227	0.171882	0.171882	0.0667214
0.112026	PECR	0.0668371	0.830736	-0.1624	0.19428	0.1624	0.0401066	0.0265408	0	0.0668371
0.11214	ARSB	0.385687	0.0668581	-0.0217149	-0.23177	0	-0.244604	0.171348	0.171348	0.0668581
0.112254	PTRH1	0.0669649	0.674323	-0.338156	0.162165	0.162165	0.111107	-0.303244	0	0.0669649
0.112369	MAP9	NA	0.0669948	NA	NA	NA	-0.625194	0.170883	0.170883	0.0669948
0.112483	RPL36A	0.0670927	0.096117	-0.165607	0.162138	0.162138	-0.120721	0.173772	0.120721	0.0670927
0.112597	PIK3R4	0.0672204	0.799016	-0.162126	0.176537	0.162126	-0.0646866	-0.00395631	0	0.0672204
0.112711	ZFP36L2	0.444728	0.0672683	-0.219117	-0.124106	0	-0.693674	0.170448	0.170448	0.0672683
0.112826	SYNGR2	0.0673482	NA	-0.162054	0.280917	0.162054	NA	NA	NA	0.0673482
0.11294	SDHB	0.400128	0.067405	0.356518	-0.168641	0	-0.911437	0.170176	0.170176	0.067405
0.113054	MINDY1	0.067476	NA	-0.197746	0.161878	0.161878	NA	NA	NA	0.067476
0.113169	DAZAP2	NA	0.0675417	NA	NA	NA	-0.937747	0.16998	0.16998	0.0675417
0.113283	TMCC1	0.0676038	0.344271	-0.292228	0.161353	0.161353	-0.0441938	-0.0582927	0	0.0676038
0.113397	RXRA	0.396166	0.0676784	-0.499482	-0.295801	0	-0.48476	0.169867	0.169867	0.0676784
0.113512	ENAH	0.0789776	0.0678151	-0.392922	0.143603	0.143603	-0.168907	0.245879	0.168907	0.0678151
0.113626	POLD4	0.0678594	NA	-0.362716	0.161033	0.161033	NA	NA	NA	0.0678594
0.11374	ZNF280B	NA	0.0679519	NA	NA	NA	-0.364065	0.168826	0.168826	0.0679519
0.113855	UBXN4	0.0679872	0.0823079	-0.306495	0.160929	0.160929	-0.140265	0.194978	0.140265	0.0679872
0.113969	EHBP1	0.214952	0.0680886	-0.14717	0.0275344	0.0275344	-0.172035	0.168708	0.168708	0.0680886
0.114083	BCS1L	0.068115	0.959803	-0.160655	0.164851	0.160655	0.247158	-0.217881	0	0.068115
0.114198	WASHC2A	0.614313	0.0682253	0.180226	0.0609318	0	-0.168678	0.406495	0.168678	0.0682253
0.114312	DYM	0.0682428	NA	-0.222607	0.160382	0.160382	NA	NA	NA	0.0682428
0.114426	SHCBP1	0.711054	0.068362	-0.423347	-0.260524	0	-0.287547	0.16856	0.16856	0.068362
0.11454	APBB1IP	0.0683706	NA	-0.160037	0.196916	0.160037	NA	NA	NA	0.0683706
0.114655	ZW10	0.0686262	0.140279	-0.159085	0.217268	0.159085	-0.13176	0.0751929	0.0751929	0.0686262
0.114769	KIAA1191	0.068754	0.75294	-0.597119	0.158863	0.158863	0.0757408	-0.115041	0	0.068754
0.114883	CFL2	0.961022	0.0687722	0.237319	0.00284524	0	-0.166523	0.343548	0.166523	0.0687722
0.114998	HYAL2	NA	0.0689089	NA	NA	NA	-0.380064	0.166302	0.166302	0.0689089
0.115112	POTEI	0.0690096	0.245967	-0.158119	0.206971	0.158119	-0.0110495	0.0884748	0.0110495	0.0690096
0.115226	SLC9A3R2	0.0691374	0.191004	-0.431554	0.157796	0.157796	-0.384162	0.0398848	0.0398848	0.0691374
0.115341	RPUSD1	NA	0.0691824	NA	NA	NA	-0.411126	0.164905	0.164905	0.0691824
0.115455	PYCR1	0.0692652	0.432595	-0.157521	0.23181	0.157521	0.427272	-0.181155	0	0.0692652
0.115569	CCDC43	0.785176	0.0693191	0.104257	-0.142226	0	-0.164749	0.497804	0.164749	0.0693191
0.115684	COX7A2L	0.069393	0.286984	-0.22078	0.157243	0.157243	-0.664857	-0.545616	0	0.069393
0.115798	KIF3A	0.256997	0.0695926	-0.0953927	0.00148478	0.00148478	-0.266312	0.163921	0.163921	0.0695926
0.115912	DHRS7B	0.0696486	0.233935	-0.185108	0.156915	0.156915	-0.0174035	0.108536	0.0174035	0.0696486
0.116027	ATXN2L	0.733035	0.0697293	-0.284845	-0.0173107	0	-0.163114	0.409165	0.163114	0.0697293
0.116141	SUPT7L	0.0697764	0.343861	-0.205489	0.156686	0.156686	0.0183053	-0.116835	0	0.0697764
0.116255	B4GALT4	0.0699042	NA	-0.808768	0.156616	0.156616	NA	NA	NA	0.0699042
0.116369	TTC30B	0.694824	0.0700027	-0.118069	-0.132185	0	-0.407795	0.162472	0.162472	0.0700027
0.116484	POMT2	0.0700319	0.945447	-0.287679	0.156161	0.156161	0.699394	-0.151591	0	0.0700319
0.116598	KIF1C	0.251629	0.0701395	-0.331107	0.00511659	0.00511659	-0.301355	0.162146	0.162146	0.0701395
0.116712	MAP1B	0.0701597	0.0987148	-0.284359	0.156141	0.156141	-0.118061	0.22763	0.118061	0.0701597
0.116827	TSHZ1	NA	0.0702762	NA	NA	NA	-0.161787	0.266146	0.161787	0.0702762
0.116941	SHMT2	0.0702875	0.434646	-0.156008	0.226073	0.156008	0.20213	-0.129759	0	0.0702875
0.117055	RALBP1	0.212652	0.0704129	-0.0293351	0.029386	0.0293351	-0.317661	0.161582	0.161582	0.0704129
0.11717	DDX20	0.0704153	0.933142	-0.227088	0.155958	0.155958	-0.000747854	-0.104887	0	0.0704153
0.117284	PPM1H	0.0705431	NA	-0.360058	0.155371	0.155371	NA	NA	NA	0.0705431
0.117398	TACC3	0.985431	0.0705496	-0.028816	-0.17223	0	-0.161561	0.305723	0.161561	0.0705496
0.117513	EMC7	0.0706709	0.230654	-0.276313	0.155095	0.155095	-0.26133	0.0192517	0.0192517	0.0706709
0.117627	FLNC	0.550415	0.0706864	0.0303212	2.65378e-05	0	-0.191127	0.16132	0.16132	0.0706864
0.117741	ITIH3	0.0707987	NA	-2.10852	0.154873	0.154873	NA	NA	NA	0.0707987
0.117856	FABP5	0.502875	0.0708231	0.198791	0.220792	0	-0.204479	0.161266	0.161266	0.0708231
0.11797	SEPTIN2	0.56	0.0709598	0.169139	-0.0717318	0	-0.235899	0.160398	0.160398	0.0709598
0.118084	ZMPSTE24	0.0710543	0.337709	-0.154578	0.231055	0.154578	-0.0284952	-0.0258577	0	0.0710543
0.118198	PLPP6	0.120128	0.0710965	-0.0968452	0.253846	0.0968452	-0.16005	0.190456	0.16005	0.0710965
0.118313	BOLA3	0.0711821	0.60268	-0.286352	0.154448	0.154448	-0.0618794	-0.107966	0	0.0711821
0.118427	RPUSD2	0.68639	0.0712333	0.0393488	-0.163379	0	-0.411492	0.159784	0.159784	0.0712333
0.118541	PPP1R11	0.313482	0.07137	0.0801661	-0.0174757	0	-0.159461	0.332605	0.159461	0.07137
0.118656	HERC6	0.0714377	NA	-0.652271	0.154156	0.154156	NA	NA	NA	0.0714377
0.11877	TMEM199	0.167029	0.0715067	-0.669213	0.059672	0.059672	-0.44133	0.158705	0.158705	0.0715067
0.118884	HACD3	0.0715655	0.916051	-0.154003	0.272087	0.154003	0.0783395	-0.0870219	0	0.0715655
0.118999	DNAJB14	0.148115	0.0716434	-0.305652	0.0744007	0.0744007	-0.7261	0.158434	0.158434	0.0716434
0.119113	C5orf24	0.655591	0.0717801	0.305569	-0.429203	0	-0.15838	0.261397	0.15838	0.0717801
0.119227	IDH2	0.0718211	0.459119	-0.161067	0.153225	0.153225	0.0616282	-0.0998318	0	0.0718211
0.119342	C5orf22	0.58901	0.0719169	-0.195753	-0.42185	0	-0.490036	0.158361	0.158361	0.0719169
0.119456	SGSM3	0.0719489	NA	-0.160826	0.152858	0.152858	NA	NA	NA	0.0719489
0.11957	CHST14	0.707348	0.0720536	-0.80109	-0.105941	0	-0.554245	0.158269	0.158269	0.0720536
0.119684	LENG9	0.0720767	0.755401	-0.310483	0.152803	0.152803	0.00640025	-0.036845	0	0.0720767
0.119799	POLG	0.0722045	0.483046	-0.266879	0.152561	0.152561	0.0800045	-0.13206	0	0.0722045
0.119913	TFDP1	0.548371	0.072327	0.0934759	-0.533008	0	-0.372479	0.157795	0.157795	0.072327
0.120027	DERL1	0.0723323	NA	-0.281209	0.152478	0.152478	NA	NA	NA	0.0723323
0.120142	IP6K1	0.0724601	0.73872	-0.152094	0.265357	0.152094	0.0208142	0.064376	0	0.0724601
0.120256	GOLM1	0.704665	0.0724638	-0.469706	-0.0883756	0	-0.775649	0.157627	0.157627	0.0724638
0.12037	ANKFY1	0.0725879	0.922477	-0.256164	0.151984	0.151984	-0.00736242	-0.054024	0	0.0725879
0.120485	CSDE1	0.322428	0.0726005	-0.788689	-0.0457891	0	-0.517537	0.156846	0.156846	0.0726005
0.120599	DDRGK1	0.0727157	0.211922	-0.151953	0.184236	0.151953	-0.0292394	0.0578731	0.0292394	0.0727157
0.120713	NCK2	0.299681	0.0727372	-0.00553889	-0.281624	0	-0.326673	0.15668	0.15668	0.0727372
0.120828	ELF3	0.0728435	NA	-0.937912	0.151492	0.151492	NA	NA	NA	0.0728435
0.120942	CENPK	NA	0.0728739	NA	NA	NA	-0.315826	0.15637	0.15637	0.0728739
0.121056	MRPL40	0.0729712	0.881323	-0.261278	0.151304	0.151304	-0.0152811	-0.0361578	0	0.0729712
0.121171	UBIAD1	0.10492	0.0730107	-0.110694	0.262598	0.110694	-0.516644	0.156259	0.156259	0.0730107
0.121285	CCNL2	0.073099	NA	-0.37518	0.15127	0.15127	NA	NA	NA	0.073099
0.121399	ABHD12	0.0732268	0.693054	-0.151075	0.18688	0.151075	0.0157005	-0.0859698	0	0.0732268
0.121513	METTL4	NA	0.0732841	NA	NA	NA	-1.3801	0.15599	0.15599	0.0732841
0.121628	PIGG	0.0733546	0.255947	-0.271458	0.150991	0.150991	-0.0714174	0.0062411	0.0062411	0.0733546
0.121742	MRGBP	0.897508	0.0734208	-0.348393	-0.127643	0	-0.155358	0.160543	0.155358	0.0734208
0.121856	NBAS	0.0734824	0.271124	-0.158513	0.150789	0.150789	0.129413	-0.0564632	0	0.0734824
0.121971	CEP78	0.599489	0.0735576	-0.407754	-0.051514	0	-0.544833	0.155233	0.155233	0.0735576
0.122085	MICOS10	0.0736102	NA	-0.150762	0.344261	0.150762	NA	NA	NA	0.0736102
0.122199	PPIC	0.133546	0.0736943	-0.107284	0.0855086	0.0855086	-0.490276	0.155027	0.155027	0.0736943
0.122314	MYOF	0.073738	NA	-0.15406	0.150496	0.150496	NA	NA	NA	0.073738
0.122428	CSRP2	0.576869	0.073831	0.168128	-0.173137	0	-0.657264	0.155016	0.155016	0.073831
0.122542	SCARB2	0.0738658	0.0958436	-0.352286	0.150274	0.150274	-0.278242	0.12119	0.12119	0.0738658
0.122657	NOL12	0.0739936	0.931501	-0.151965	0.150039	0.150039	0.096557	-0.0992414	0	0.0739936
0.122771	YTHDF1	0.833227	0.0741045	-0.199184	-0.13683	0	-0.154745	0.404808	0.154745	0.0741045
0.122885	EIF4E	0.0741214	0.37189	-0.239837	0.149614	0.149614	0.170042	-0.0404242	0	0.0741214
0.123	SEPTIN9	0.934569	0.0742412	0.0496529	-0.153743	0	-0.154716	0.187339	0.154716	0.0742412
0.123114	PPP6R2	0.0742492	0.327044	-0.149475	0.380165	0.149475	0.00516795	-0.0235004	0	0.0742492
0.123228	FTSJ1	0.93099	0.0743779	-0.130487	-0.160893	0	-0.155326	0.15428	0.15428	0.0743779
0.123342	RAB27A	0.0745048	0.195652	-0.291682	0.149206	0.149206	-0.0796502	0.0377712	0.0377712	0.0745048
0.123457	LURAP1L	0.0746326	NA	-0.149044	0.911979	0.149044	NA	NA	NA	0.0746326
0.123571	IRF2BP1	0.672204	0.0746514	0.196829	-0.453769	0	-0.246986	0.153164	0.153164	0.0746514
0.123685	RETREG2	0.0747604	0.163659	-0.148919	0.189115	0.148919	-0.136597	0.0577994	0.0577994	0.0747604
0.1238	RYBP	0.694058	0.0747881	-0.361366	-0.0056602	0	-0.340385	0.153044	0.153044	0.0747881
0.123914	SLC27A2	0.0748882	0.292316	-0.148853	0.213513	0.148853	0.00261546	-0.0320569	0	0.0748882
0.124028	CAP2	0.43246	0.0749248	0.00514909	0.103648	0	-0.152946	0.237933	0.152946	0.0749248
0.124143	UQCC3	0.075016	0.643424	-0.148686	0.158651	0.148686	-0.453706	-0.442117	0	0.075016
0.124257	MORF4L1	0.929201	0.0750615	-1.05366	-0.332828	0	-1.21751	0.15293	0.15293	0.0750615
0.124371	ALDH18A1	0.0751438	0.486191	-0.341405	0.148611	0.148611	0.0429442	-0.125423	0	0.0751438
0.124486	B3GALT6	0.259808	0.0751982	-0.154434	2.6406e-05	2.6406e-05	-0.214624	0.152871	0.152871	0.0751982
0.1246	CCT3	0.0752716	0.219852	-0.148572	0.170774	0.148572	-0.0240735	0.0855872	0.0240735	0.0752716
0.124714	C18orf32	0.720511	0.075335	-0.601474	-0.00803232	0	-0.410535	0.152179	0.152179	0.075335
0.124829	HSPA9	0.0753994	0.442713	-0.148168	0.245318	0.148168	0.150033	-0.0628761	0	0.0753994
0.124943	NOTCH2	0.247029	0.0754717	-0.00761364	0.184973	0.00761364	-0.151958	0.249113	0.151958	0.0754717
0.125057	PRXL2A	0.0755272	NA	-0.187373	0.148161	0.148161	NA	NA	NA	0.0755272
0.125171	B3GALNT1	NA	0.0756084	NA	NA	NA	-0.692775	0.151842	0.151842	0.0756084
0.125286	SEC11A	0.075655	0.140963	-0.152288	0.148051	0.148051	-0.169281	0.0748514	0.0748514	0.075655
0.1254	ZDHHC17	NA	0.0757451	NA	NA	NA	-0.188892	0.150905	0.150905	0.0757451
0.125514	ANKS6	0.0757827	NA	-0.686882	0.147881	0.147881	NA	NA	NA	0.0757827
0.125629	ZNF598	0.662109	0.0758819	-0.193748	-0.0524358	0	-0.210562	0.150594	0.150594	0.0758819
0.125743	CPT1A	0.0759105	0.467733	-0.258805	0.147773	0.147773	0.0370307	-0.00592829	0	0.0759105
0.125857	PITPNM1	0.272716	0.0760186	-0.21978	-0.0309894	0	-0.150254	0.205122	0.150254	0.0760186
0.125972	PUS3	0.0760383	0.834154	-0.230836	0.147655	0.147655	0.366959	-0.178895	0	0.0760383
0.126086	STRIP1	0.608818	0.0761553	-0.148857	-0.0884889	0	-0.319257	0.149832	0.149832	0.0761553
0.1262	RAB1B	0.0761661	0.844818	-0.147537	0.162532	0.147537	0.0233635	0.013147	0	0.0761661
0.126315	ARHGEF18	0.641022	0.076292	-0.13213	-0.25035	0	-0.34267	0.149691	0.149691	0.076292
0.126429	EIF2AK3	0.0762939	0.913727	-0.147417	0.183045	0.147417	0.112074	-0.115927	0	0.0762939
0.126543	ABHD16A	0.0764217	0.358901	-0.147394	0.15794	0.147394	0.0381818	0.0429228	0	0.0764217
0.126658	ZNF189	NA	0.0764288	NA	NA	NA	-0.178058	0.149626	0.149626	0.0764288
0.126772	RAB34	0.0765495	0.834837	-0.147268	0.159247	0.147268	0.048993	-0.0680088	0	0.0765495
0.126886	TRIM32	0.526518	0.0765655	-0.800448	-0.189172	0	-0.339297	0.149495	0.149495	0.0765655
0.127	DNAJB11	0.0766773	0.925896	-0.147258	0.259	0.147258	0.0824181	0.0144341	0	0.0766773
0.127115	ERVK3-1	NA	0.0767022	NA	NA	NA	-0.149486	0.839327	0.149486	0.0767022
0.127229	PANK1	NA	0.0768389	NA	NA	NA	-0.580965	0.149415	0.149415	0.0768389
0.127343	ACTN1	0.0769329	0.20618	-0.146811	0.148913	0.146811	-0.0451166	0.0323853	0.0323853	0.0769329
0.127458	FOXC1	0.524217	0.0769757	-0.0610714	-0.747669	0	-0.53352	0.149284	0.149284	0.0769757
0.127572	MRPL9	0.0770607	0.831829	-0.271859	0.146444	0.146444	0.1635	-0.234067	0	0.0770607
0.127686	MID1IP1	0.0771885	NA	-1.4616	0.146438	0.146438	NA	NA	NA	0.0771885
0.127801	CLK4	0.871949	0.0772491	0.274857	0.192502	0	-0.229383	0.1489	0.1489	0.0772491
0.127915	DPH5	0.0773163	0.138228	-0.487018	0.146286	0.146286	-0.234503	0.07665	0.07665	0.0773163
0.128029	WWC3	0.947987	0.0773858	-0.094702	-0.0666829	0	-0.148865	0.176637	0.148865	0.0773858
0.128144	PSMD12	0.0774441	0.278917	-0.158887	0.145454	0.145454	0.110756	-0.0464167	0	0.0774441
0.128258	CRY1	0.0775719	0.587503	-0.145141	0.186467	0.145141	-0.739096	-0.511889	0	0.0775719
0.128372	NOSIP	0.968051	0.0776593	-0.434218	-0.182453	0	-0.642372	0.148078	0.148078	0.0776593
0.128487	CANT1	0.0776997	0.0916051	-0.433311	0.145061	0.145061	-0.174559	0.127849	0.127849	0.0776997
0.128601	BOD1	0.776358	0.077796	-0.155266	-0.217958	0	-0.314598	0.147841	0.147841	0.077796
0.128715	PLEKHM1	0.0778275	NA	-0.144994	0.351342	0.144994	NA	NA	NA	0.0778275
0.128829	BAHCC1	NA	0.0779327	NA	NA	NA	-1.80645	0.147396	0.147396	0.0779327
0.128944	HK2	0.0779553	0.145748	-0.14491	0.193849	0.14491	-0.328708	0.0702427	0.0702427	0.0779553
0.129058	PPP4R1	0.0780831	NA	-0.144823	0.235881	0.144823	NA	NA	NA	0.0780831
0.129172	SIPA1L1	0.08	0.0782062	-0.299521	0.142493	0.142493	-0.304102	0.14685	0.14685	0.0782062
0.129287	TFB1M	0.0782109	0.732294	-0.381935	0.14462	0.14462	-0.0775065	-0.175031	0	0.0782109
0.129401	SMG8	0.0783387	0.708504	-0.171871	0.14458	0.14458	0.242004	-0.042625	0	0.0783387
0.129515	MLXIP	0.870799	0.0783429	-0.432234	-0.164308	0	-0.200715	0.146311	0.146311	0.0783429
0.12963	RPL22	0.0784665	0.263877	-0.345474	0.143922	0.143922	-0.0906281	0.0025351	0.0025351	0.0784665
0.129744	TMEM131	0.738147	0.0784796	-0.213895	-0.443198	0	-0.446275	0.146259	0.146259	0.0784796
0.129858	GET4	0.0785942	0.654635	-0.143906	0.207902	0.143906	0.058562	-0.00656356	0	0.0785942
0.129973	TMUB1	0.143642	0.0786164	-0.309822	0.0770058	0.0770058	-0.146203	0.158117	0.146203	0.0786164
0.130087	FAM20B	0.078722	0.324583	-0.368347	0.143733	0.143733	-0.0184246	-0.0128311	0	0.078722
0.130201	LYSMD2	0.674249	0.0787531	-0.0974198	-0.124156	0	-0.194161	0.145915	0.145915	0.0787531
0.130316	SERPINH1	0.0788498	0.46787	-0.143663	0.175179	0.143663	0.105516	0.060922	0	0.0788498
0.13043	ZC2HC1A	0.772907	0.0788898	-0.0928599	-0.100485	0	-0.145228	0.146499	0.145228	0.0788898
0.130544	MYO18A	0.0791054	0.740498	-0.16944	0.143596	0.143596	0.0758634	-0.133749	0	0.0791054
0.130658	CLNS1A	0.467987	0.0791632	-0.000689943	-0.0186326	0	-0.144776	0.146668	0.144776	0.0791632
0.130773	TMEM62	0.0792332	0.13522	-0.14344	0.264792	0.14344	-0.133854	0.0800568	0.0800568	0.0792332
0.130887	POLDIP3	0.832588	0.0793	0.00110839	-0.189726	0	-0.144762	0.153995	0.144762	0.0793
0.131001	MNX1	NA	0.0794367	NA	NA	NA	-0.144669	0.148339	0.144669	0.0794367
0.131116	STT3A	0.0794888	0.22245	-0.142886	0.159506	0.142886	-0.131624	0.0224715	0.0224715	0.0794888
0.13123	SH3GL3	NA	0.0795734	NA	NA	NA	-0.189647	0.144522	0.144522	0.0795734
0.131344	NHS	0.0796166	0.222997	-0.15843	0.142767	0.142767	-0.0223019	0.0986264	0.0223019	0.0796166
0.131459	POMGNT1	0.119489	0.0797101	-0.389488	0.097358	0.097358	-0.144487	0.149424	0.144487	0.0797101
0.131573	SLC25A3	0.0797444	0.266339	-0.142657	0.147305	0.142657	-0.0752404	0.00110633	0.00110633	0.0797444
0.131687	PLEKHA1	0.872588	0.0798469	0.0766315	-0.469505	0	-0.248486	0.144346	0.144346	0.0798469
0.131802	WARS2	0.0798722	0.930544	-0.142545	0.228628	0.142545	0.267033	-0.32192	0	0.0798722
0.131916	ULK1	NA	0.0801203	NA	NA	NA	-0.378569	0.143902	0.143902	0.0801203
0.13203	ATP9A	0.0802556	0.209598	-0.578906	0.142145	0.142145	-0.187357	0.0307831	0.0307831	0.0802556
0.132144	AACS	0.663642	0.080257	0.274096	-0.141683	0	-0.143678	0.185743	0.143678	0.080257
0.132259	SLC38A7	0.0803834	0.897594	-0.440173	0.142045	0.142045	-0.777517	-0.00389118	0	0.0803834
0.132373	EXOC8	0.684856	0.0803938	0.000812957	0.0899422	0	-0.143542	0.189823	0.143542	0.0803938
0.132487	CD70	0.0805112	NA	-0.227678	0.142009	0.142009	NA	NA	NA	0.0805112
0.132602	TRMT44	0.684984	0.0805305	-0.305294	-0.222053	0	-0.146231	0.14339	0.14339	0.0805305
0.132716	CNPY2	0.080639	0.96117	-0.141994	0.295211	0.141994	0.100363	0.108126	0	0.080639
0.13283	SYNE1	0.0807668	0.712196	-0.141933	0.189308	0.141933	-0.00489193	-0.168378	0	0.0807668
0.132945	TOX4	0.0977636	0.0808039	-0.171945	0.118361	0.118361	-0.143172	0.552026	0.143172	0.0808039
0.133059	DGKE	0.0808946	0.190867	-0.14149	0.355485	0.14149	-0.0399225	0.103392	0.0399225	0.0808946
0.133173	NECAP1	0.706581	0.0809407	0.0229004	-0.148858	0	-0.195866	0.142996	0.142996	0.0809407
0.133288	FKBP7	0.0810224	0.0887339	-0.14125	0.233055	0.14125	-0.132824	0.186303	0.132824	0.0810224
0.133402	MAD2L1BP	0.559617	0.0810774	0.235099	0.0780121	0	-0.142873	0.21974	0.142873	0.0810774
0.133516	NENF	0.0811502	0.951873	-0.321666	0.141074	0.141074	-0.273951	-0.0714882	0	0.0811502
0.133631	SMAP2	0.726901	0.0812141	0.226107	-0.228574	0	-0.248457	0.142838	0.142838	0.0812141
0.133745	DCTN6	0.081278	0.124419	-0.175525	0.140992	0.140992	-0.118495	0.0888779	0.0888779	0.081278
0.133859	RPL24	0.142875	0.0813508	-0.0772178	0.20727	0.0772178	-0.14255	0.219134	0.14255	0.0813508
0.133973	LPGAT1	0.0814058	0.115122	-0.181459	0.140966	0.140966	-0.100577	0.117499	0.100577	0.0814058
0.134088	PPP1R14C	NA	0.0814876	NA	NA	NA	-0.142491	0.394071	0.142491	0.0814876
0.134202	ATPAF1	0.0815335	0.616352	-0.652752	0.140655	0.140655	-0.2229	-0.122826	0	0.0815335
0.134316	ZFHX4	NA	0.0816243	NA	NA	NA	-0.661501	0.142268	0.142268	0.0816243
0.134431	PARL	0.0816613	NA	-0.236295	0.140393	0.140393	NA	NA	NA	0.0816613
0.134545	LARP1	0.632971	0.081761	-0.207774	-0.0192597	0	-0.20737	0.142054	0.142054	0.081761
0.134659	LARP1	0.996933	0.081761	-0.518722	-0.072053	0	-0.20737	0.142054	0.142054	0.081761
0.134774	HERPUD1	0.0817891	NA	-0.140391	0.785326	0.140391	NA	NA	NA	0.0817891
0.134888	GLA	0.35885	0.0818977	-0.0882092	-0.0457987	0	-0.272592	0.141991	0.141991	0.0818977
0.135002	NDUFAF3	0.0819169	0.818294	-0.360023	0.140159	0.140159	0.122065	-0.127743	0	0.0819169
0.135117	FBXO30	0.718466	0.0820345	-0.166188	-0.0167938	0	-0.178858	0.141493	0.141493	0.0820345
0.135231	SPECC1L	0.618147	0.0821712	0.0442313	-0.0549315	0	-0.19193	0.141147	0.141147	0.0821712
0.135345	SLC9A7	0.0821725	0.795871	-0.222463	0.139554	0.139554	0.183563	-0.11237	0	0.0821725
0.13546	CIAO2A	0.0823003	0.246103	-0.139507	0.478457	0.139507	-0.0110402	0.0483653	0.0110402	0.0823003
0.135574	CYBC1	0.0824281	0.807766	-0.258583	0.139499	0.139499	0.469009	0.278844	0	0.0824281
0.135688	ACTR10	0.121534	0.0824446	-0.107586	0.0959075	0.0959075	-0.265953	0.140181	0.140181	0.0824446
0.135802	GALNT10	0.0825559	NA	-0.528634	0.139291	0.139291	NA	NA	NA	0.0825559
0.135917	SDAD1	0.900958	0.0825814	-0.124968	-0.126279	0	-0.298492	0.14017	0.14017	0.0825814
0.136031	RPL18A	0.0826837	0.251572	-0.194456	0.139148	0.139148	-0.0260402	0.008382	0.008382	0.0826837
0.136145	ATL2	0.0833227	0.0827181	-0.261977	0.138386	0.138386	-0.807238	0.140069	0.140069	0.0827181
0.13626	SPTLC1	0.0828115	0.154225	-0.185423	0.139072	0.139072	-0.0664612	0.0641542	0.0641542	0.0828115
0.136374	KNOP1	0.58262	0.0828548	-0.450308	-0.148809	0	-0.139734	0.15842	0.139734	0.0828548
0.136488	DHRS7	0.0829393	0.0859995	-0.138769	0.179476	0.138769	-0.136725	0.184247	0.136725	0.0829393
0.136603	MTMR2	0.540192	0.0829915	-0.215354	-0.199557	0	-0.516425	0.139529	0.139529	0.0829915
0.136717	CHDH	0.0830671	0.710418	-0.138548	0.203994	0.138548	0.0197248	-0.0492253	0	0.0830671
0.136831	TRIM14	0.546709	0.0831282	-0.513059	-0.270903	0	-0.302614	0.139444	0.139444	0.0831282
0.136946	ERCC6L	0.0831949	0.238173	-0.165694	0.138513	0.138513	-0.154708	0.0147148	0.0147148	0.0831949
0.13706	ARAP1	0.787859	0.0834017	0.183489	-0.0267197	0	-0.139169	0.173732	0.139169	0.0834017
0.137174	DCTN2	0.0834505	0.108422	-0.138099	0.263463	0.138099	-0.10803	0.110116	0.10803	0.0834505
0.137289	SETD7	0.726262	0.0835384	0.488919	-0.210956	0	-0.576561	0.139044	0.139044	0.0835384
0.137403	YIPF6	0.0835783	0.147799	-0.138088	0.19671	0.138088	-0.0870155	0.0685969	0.0685969	0.0835783
0.137517	IP6K2	NA	0.0836751	NA	NA	NA	-0.592668	0.138768	0.138768	0.0836751
0.137631	HSD17B8	0.0837061	0.738173	-0.146411	0.137713	0.137713	0.261029	-0.123335	0	0.0837061
0.137746	GTPBP2	0.0838339	0.827454	-0.392461	0.137514	0.137514	-0.172953	-0.20869	0	0.0838339
0.13786	SLC25A14	0.0839617	0.34974	-0.294092	0.137165	0.137165	-0.294084	-0.198172	0	0.0839617
0.137974	LTV1	0.770863	0.0840853	-0.377043	-0.105874	0	-0.271738	0.138551	0.138551	0.0840853
0.138089	MCOLN3	0.0840895	NA	-0.137057	0.704188	0.137057	NA	NA	NA	0.0840895
0.138203	SAMD9L	0.0842173	NA	-0.218119	0.137014	0.137014	NA	NA	NA	0.0842173
0.138317	ARPC3	0.285879	0.084222	0.112682	-0.0747286	0	-0.37551	0.138233	0.138233	0.084222
0.138432	PEX2	0.084345	0.145338	-0.376739	0.136647	0.136647	-0.0709248	0.703523	0.0709248	0.084345
0.138546	ATF7	0.390415	0.0843588	-0.250598	-0.118569	0	-0.138233	0.361506	0.138233	0.0843588
0.13866	VIPAS39	0.0844728	0.866147	-0.251878	0.13652	0.13652	0.0974546	-0.113893	0	0.0844728
0.138775	FAM192A	0.841917	0.0844955	-0.180496	-0.289383	0	-0.13816	0.211212	0.13816	0.0844955
0.138889	GLG1	0.0846006	0.2312	-0.146273	0.136267	0.136267	-0.238573	0.0190588	0.0190588	0.0846006
0.139003	CAMSAP1	0.60524	0.0846322	-0.210081	-0.333496	0	-0.138122	0.396545	0.138122	0.0846322
0.139118	LPCAT2	0.0847284	0.149986	-0.1613	0.135634	0.135634	-0.227126	0.0670495	0.0670495	0.0847284
0.139232	ADGRE2	0.0848562	NA	-0.279375	0.135454	0.135454	NA	NA	NA	0.0848562
0.139346	KANSL3	0.220447	0.0849057	-0.283	0.0238809	0.0238809	-0.499244	0.137587	0.137587	0.0849057
0.13946	ECH1	0.084984	0.541564	-0.137226	0.135038	0.135038	0.0802164	-0.0779571	0	0.084984
0.139575	IRF2BPL	0.847796	0.0850424	0.262591	-0.364353	0	-0.137545	0.15554	0.137545	0.0850424
0.139689	MRPL27	0.0851118	0.917145	-0.244402	0.134952	0.134952	0.297605	-0.36975	0	0.0851118
0.139803	SLC35F2	NA	0.0851791	NA	NA	NA	-0.159403	0.137511	0.137511	0.0851791
0.139918	SLC27A3	0.0852396	0.159694	-0.134586	0.204826	0.134586	-0.0892349	0.0607714	0.0607714	0.0852396
0.140032	GATAD2B	0.735463	0.0853158	0.117499	-0.176301	0	-0.154534	0.137388	0.137388	0.0853158
0.140146	TIMM22	0.0853674	NA	-0.199518	0.133921	0.133921	NA	NA	NA	0.0853674
0.140261	NDUFC2	0.0854952	0.350424	-0.265864	0.133724	0.133724	0.270307	-0.272344	0	0.0854952
0.140375	ARF4	0.392077	0.0855893	0.0751605	0.109816	0	-0.147863	0.137312	0.137312	0.0855893
0.140489	BCAP31	0.085623	0.471561	-0.133676	0.194692	0.133676	0.0694824	0.14273	0	0.085623
0.140604	SLC12A6	0.252141	0.085726	-0.00483457	0.0234687	0.00483457	-0.272497	0.13731	0.13731	0.085726
0.140718	PEX14	0.0857508	0.329505	-0.138851	0.133668	0.133668	0.0977861	0.0399614	0	0.0857508
0.140832	CCDC86	0.858403	0.0858627	0.115301	-0.0860241	0	-0.137244	0.665741	0.137244	0.0858627
0.140947	AARS2	0.0858786	0.607875	-0.133581	0.158548	0.133581	0.169403	-0.146695	0	0.0858786
0.141061	RPL11	0.0860064	0.184031	-0.216531	0.133536	0.133536	-0.0572416	0.0437796	0.0437796	0.0860064
0.141175	ATG4A	NA	0.0861362	NA	NA	NA	-0.153174	0.136085	0.136085	0.0861362
0.141289	GZF1	0.086262	0.845775	-0.353833	0.133059	0.133059	-0.276265	-0.149878	0	0.086262
0.141404	AP3D1	0.276422	0.0862729	-0.0243796	-0.061397	0	-0.310589	0.135974	0.135974	0.0862729
0.141518	ZZEF1	0.0863898	0.301477	-0.132747	0.165864	0.132747	-0.0560672	-0.0286519	0	0.0863898
0.141632	TMUB2	0.0865176	NA	-0.52855	0.132527	0.132527	NA	NA	NA	0.0865176
0.141747	CDK4	0.37738	0.0865463	-0.152755	-0.273865	0	-0.445368	0.135682	0.135682	0.0865463
0.141861	WDR25	0.0866454	NA	-0.572733	0.132445	0.132445	NA	NA	NA	0.0866454
0.141975	SORL1	0.74147	0.0866831	0.658418	-1.24934	0	-0.226261	0.135233	0.135233	0.0866831
0.14209	TMEM33	0.102236	0.0868198	-0.268697	0.113558	0.113558	-0.188676	0.135149	0.135149	0.0868198
0.142204	ACOX1	0.086901	0.574788	-0.434742	0.131948	0.131948	-0.370876	-0.0280359	0	0.086901
0.142318	ATP2C1	0.180703	0.0869565	-0.425317	0.0514175	0.0514175	-0.258585	0.13504	0.13504	0.0869565
0.142433	DTD1	0.0870288	0.724774	-0.278445	0.131946	0.131946	-0.223441	-0.0503371	0	0.0870288
0.142547	TMEM184C	0.898019	0.0870932	0.0834913	-0.0951518	0	-0.134899	0.66261	0.134899	0.0870932
0.142661	SLC4A2	0.0871565	0.368608	-0.449541	0.131945	0.131945	-0.401304	-0.0757802	0	0.0871565
0.142775	KCNN4	0.0872843	NA	-0.131385	0.525614	0.131385	NA	NA	NA	0.0872843
0.14289	ACVR1	NA	0.0873667	NA	NA	NA	-0.47837	0.134312	0.134312	0.0873667
0.143004	SLC25A35	0.0874121	NA	-0.156052	0.13134	0.13134	NA	NA	NA	0.0874121
0.143118	FKRP	NA	0.0875034	NA	NA	NA	-0.134301	0.135828	0.134301	0.0875034
0.143233	DIABLO	0.0875399	0.884878	-0.131163	0.163086	0.131163	0.235117	-0.113112	0	0.0875399
0.143347	CWC27	0.636166	0.0876401	0.0684171	-0.234023	0	-0.134192	0.198251	0.134192	0.0876401
0.143461	PSMA3	0.0876677	0.418512	-0.131093	0.203156	0.131093	0.126907	0.0801564	0	0.0876677
0.143576	HNRNPAB	0.804984	0.0877769	-0.00959455	-0.106535	0	-0.148176	0.134145	0.134145	0.0877769
0.14369	ARL1	0.0877955	0.444353	-0.404294	0.131006	0.131006	-0.00520239	-0.151896	0	0.0877955
0.143804	PPP1R7	0.568562	0.0879136	0.167448	-0.0185593	0	-0.192251	0.133959	0.133959	0.0879136
0.143919	ARPP19	0.474888	0.0880503	0.268799	-0.153468	0	-0.133846	0.605587	0.133846	0.0880503
0.144033	STOML1	0.0880511	NA	-0.378478	0.130728	0.130728	NA	NA	NA	0.0880511
0.144147	MRPL44	0.0881789	0.866967	-0.243872	0.130699	0.130699	0.12166	-0.153018	0	0.0881789
0.144262	SMAP1	0.684473	0.088187	-0.156878	-0.168533	0	-0.400495	0.133589	0.133589	0.088187
0.144376	RPL7A	0.0883067	0.504238	-0.150732	0.130661	0.130661	0.480568	0.165875	0	0.0883067
0.14449	ARHGAP32	0.264026	0.0883238	-0.750364	-0.119269	0	-0.249791	0.133058	0.133058	0.0883238
0.144604	ALKBH6	0.587093	0.0884605	-0.255551	-0.307292	0	-0.39011	0.132955	0.132955	0.0884605
0.144719	FASN	0.0885623	0.46035	-0.231026	0.130534	0.130534	-0.0730256	-0.00959001	0	0.0885623
0.144833	ASAP3	0.723067	0.0885972	0.258116	-0.16373	0	-0.230259	0.132947	0.132947	0.0885972
0.144947	CCDC51	0.0886901	0.765928	-0.130385	0.189223	0.130385	0.239119	-0.191983	0	0.0886901
0.145062	RPL27	0.0888179	0.498086	-0.184838	0.130327	0.130327	-0.073568	-0.112663	0	0.0888179
0.145176	BUD23	0.301086	0.0888707	-0.543299	-0.175502	0	-0.970007	0.13253	0.13253	0.0888707
0.14529	QARS	0.0889457	0.456112	-0.149141	0.130166	0.130166	0.149392	0.050121	0	0.0889457
0.145405	WDR92	0.785559	0.0890074	0.0539885	-0.0688139	0	-0.132498	0.132561	0.132498	0.0890074
0.145519	DDOST	0.0890735	0.44326	-0.130136	0.170955	0.130136	-0.0591854	-0.0291729	0	0.0890735
0.145633	HCFC2	NA	0.0891441	NA	NA	NA	-0.195139	0.132216	0.132216	0.0891441
0.145748	B3GAT3	0.0892013	0.171999	-0.130133	0.247445	0.130133	-0.0519262	0.181064	0.0519262	0.0892013
0.145862	TOMM40	0.0893291	0.360131	-0.165618	0.129957	0.129957	0.123847	-0.123882	0	0.0893291
0.145976	RGS12	NA	0.0894176	NA	NA	NA	-0.249954	0.131882	0.131882	0.0894176
0.146091	HSD17B7	0.0894569	NA	-0.192344	0.129277	0.129277	NA	NA	NA	0.0894569
0.146205	CCSMST1	0.0895847	NA	-0.191234	0.129131	0.129131	NA	NA	NA	0.0895847
0.146319	POLE4	NA	0.089691	NA	NA	NA	-0.131215	0.169543	0.131215	0.089691
0.146433	ADGRG1	0.0897125	NA	-1.43807	0.128632	0.128632	NA	NA	NA	0.0897125
0.146548	GIGYF2	0.638594	0.0898277	-0.294935	-0.0961552	0	-0.154062	0.130894	0.130894	0.0898277
0.146662	EFCAB14	0.0898403	NA	-0.588849	0.128547	0.128547	NA	NA	NA	0.0898403
0.146776	ZBED1	0.348882	0.0899645	-0.262734	-0.746254	0	-0.335714	0.13052	0.13052	0.0899645
0.146891	RCN3	0.0899681	NA	-0.127866	0.194822	0.127866	NA	NA	NA	0.0899681
0.147005	HYOU1	0.0900958	0.977441	-0.127785	0.265271	0.127785	0.0180439	0.147003	0	0.0900958
0.147119	EPB41	0.374952	0.0901012	0.0107077	-0.0695848	0	-0.130484	0.161756	0.130484	0.0901012
0.147234	PNPT1	0.0902236	0.72204	-0.149718	0.127511	0.127511	0.306396	-0.106193	0	0.0902236
0.147348	SHB	0.159233	0.0902379	-0.533346	0.0653433	0.0653433	-0.478149	0.129696	0.129696	0.0902379
0.147462	MRPL41	0.0903514	0.684031	-0.214095	0.127493	0.127493	-0.0358516	-0.103227	0	0.0903514
0.147577	CCT4	0.0904792	0.469784	-0.127267	0.205389	0.127267	0.0471433	-0.0388715	0	0.0904792
0.147691	ZDHHC6	0.090607	0.857944	-0.330424	0.127216	0.127216	0.139086	-0.0168756	0	0.090607
0.147805	RPS20	0.479233	0.0906481	-0.128579	-0.0850416	0	-0.151626	0.129216	0.129216	0.0906481
0.14792	EMC10	0.0907348	NA	-0.268112	0.1272	0.1272	NA	NA	NA	0.0907348
0.148034	PHB	0.0908626	0.435466	-0.126413	0.145221	0.126413	0.123227	0.0129673	0	0.0908626
0.148148	ATP6V1E1	0.0909904	0.439568	-0.134879	0.126311	0.126311	-0.0409421	-0.0219082	0	0.0909904
0.148262	ARHGAP35	0.243323	0.0910582	-0.00974151	0.0598841	0.00974151	-0.17623	0.12872	0.12872	0.0910582
0.148377	AK6	0.0911182	0.971014	-0.225446	0.126115	0.126115	-0.152373	-0.0195824	0	0.0911182
0.148491	NEDD4	0.44345	0.091195	0.114557	0.207742	0	-0.13921	0.128462	0.128462	0.091195
0.148605	NECTIN3	0.091246	0.256768	-0.148622	0.126077	0.126077	-0.325352	0.0058326	0.0058326	0.091246
0.14872	NECTIN3	0.091246	0.883238	-0.148622	0.126077	0.126077	-0.309906	-0.0096512	0	0.091246
0.148834	RNF5	NA	0.0913317	NA	NA	NA	-0.150102	0.128217	0.128217	0.0913317
0.148948	ALDH1A2	0.0913738	0.341947	-0.322102	0.125511	0.125511	0.132499	-0.0409663	0	0.0913738
0.149063	TTF2	0.954633	0.0914684	-0.254157	-0.357999	0	-0.233752	0.128186	0.128186	0.0914684
0.149177	ACADS	0.0916294	0.398551	-0.138484	0.125301	0.125301	0.197291	-0.064858	0	0.0916294
0.149291	SUMO3	0.473994	0.0917419	0.16862	-0.155431	0	-0.127795	0.170381	0.127795	0.0917419
0.149406	CCT8	0.0917572	0.168307	-0.125254	0.142783	0.125254	-0.0543839	0.0788315	0.0543839	0.0917572
0.14952	RPL12	0.233355	0.0918786	-0.0414087	0.0159019	0.0159019	-0.211333	0.127326	0.127326	0.0918786
0.149634	SLC26A6	0.091885	0.829642	-0.125103	0.382026	0.125103	-0.0507672	-0.0614169	0	0.091885
0.149749	MAGT1	0.0920128	0.844681	-0.124822	0.16555	0.124822	-0.121986	-0.06834	0	0.0920128
0.149863	PRDX4	0.528562	0.0920153	0.223893	0.0229797	0	-0.223151	0.127276	0.127276	0.0920153
0.149977	RHOB	0.0921406	NA	-0.159184	0.124811	0.124811	NA	NA	NA	0.0921406
0.150091	TAF10	0.524728	0.092152	-0.267269	-0.20515	0	-0.126942	0.261682	0.126942	0.092152
0.150206	MRPS10	0.0922684	0.514219	-0.316357	0.124743	0.124743	0.111651	-0.0486775	0	0.0922684
0.15032	NPC1	0.0923962	0.295187	-0.307264	0.124682	0.124682	-0.0488823	-0.0817481	0	0.0923962
0.150434	RPS3A	0.481534	0.0924255	-0.21544	-0.0325665	0	-0.132964	0.126641	0.126641	0.0924255
0.150549	PHB2	0.092524	0.800656	-0.124612	0.138104	0.124612	0.282254	0.0593364	0	0.092524
0.150663	PHF23	0.128179	0.0925622	-0.375571	0.0899305	0.0899305	-0.270181	0.126619	0.126619	0.0925622
0.150777	SORCS2	0.0926518	NA	-0.2535	0.12398	0.12398	NA	NA	NA	0.0926518
0.150892	DNAJB1	0.407412	0.0926989	-0.13623	-0.105146	0	-0.126455	0.178305	0.126455	0.0926989
0.151006	RPLP0P6	0.0927796	NA	-0.203249	0.123931	0.123931	NA	NA	NA	0.0927796
0.15112	CCT6A	0.0929073	0.443806	-0.123908	0.232248	0.123908	0.0248832	0.0349703	0	0.0929073
0.151235	SNX14	0.107987	0.0929724	-0.587129	0.107776	0.107776	-0.399849	0.125933	0.125933	0.0929724
0.151349	RCN1	0.0930351	0.577933	-0.12372	0.355445	0.12372	0.0578624	0.0271496	0	0.0930351
0.151463	RAB11FIP2	0.648562	0.0931091	0.21204	0.0114593	0	-0.125902	0.130273	0.125902	0.0931091
0.151578	ERAP1	0.0931629	0.91195	-0.1235	0.234914	0.1235	0.0979953	0.116065	0	0.0931629
0.151692	SART1	0.294952	0.0932458	-0.0937812	-0.0526316	0	-0.20362	0.125444	0.125444	0.0932458
0.151806	DNAH3	0.0932907	NA	-0.214131	0.123091	0.123091	NA	NA	NA	0.0932907
0.15192	CKAP2L	0.684217	0.0933826	0.105943	-0.263703	0	-0.125407	0.178561	0.125407	0.0933826
0.152035	GBF1	0.0934185	0.178015	-0.148832	0.123017	0.123017	-0.108865	0.0473077	0.0473077	0.0934185
0.152149	MRPL45	0.0935463	0.809954	-0.163817	0.122764	0.122764	0.0572973	-0.0891652	0	0.0935463
0.152263	PTDSS2	NA	0.093656	NA	NA	NA	-0.418923	0.125347	0.125347	0.093656
0.152378	PRKCZ	0.0936741	NA	-0.421968	0.122608	0.122608	NA	NA	NA	0.0936741
0.152492	EOGT	0.136741	0.0937927	-0.0826523	0.11341	0.0826523	-0.144728	0.125166	0.125166	0.0937927
0.152606	BLMH	0.0938019	0.557698	-0.122508	0.303568	0.122508	0.0446255	0.0670589	0	0.0938019
0.152721	RWDD2A	NA	0.0939295	NA	NA	NA	-0.331116	0.125147	0.125147	0.0939295
0.152835	BRD9	0.0939297	0.173503	-1.41264	0.12237	0.12237	-0.050856	0.332609	0.050856	0.0939297
0.152949	TNFRSF10A	0.0940575	NA	-0.122273	0.232862	0.122273	NA	NA	NA	0.0940575
0.153064	CDC42EP1	0.500192	0.0940662	-0.133192	-0.119247	0	-0.124402	0.180865	0.124402	0.0940662
0.153178	NDUFB4	0.0941853	0.3481	-0.310893	0.121875	0.121875	0.177998	-0.0968713	0	0.0941853
0.153292	ZBTB7A	0.340064	0.0942029	-0.189147	-0.398213	0	-0.418655	0.124397	0.124397	0.0942029
0.153406	BECN1	0.0943131	0.564944	-0.121821	0.237268	0.121821	-0.131511	-0.0431433	0	0.0943131
0.153521	KDM3A	NA	0.0943396	NA	NA	NA	-0.385115	0.124052	0.124052	0.0943396
0.153635	MICU2	0.0944409	NA	-0.147024	0.121534	0.121534	NA	NA	NA	0.0944409
0.153749	SRPK1	0.795783	0.0944763	-0.112292	-0.194211	0	-0.123037	0.182381	0.123037	0.0944763
0.153864	GOLGA5	0.0945687	0.719716	-0.408982	0.121526	0.121526	0.0794161	0.0388915	0	0.0945687
0.153978	SH3GL2	0.807412	0.0946131	0.210209	-0.172989	0	-0.168194	0.12292	0.12292	0.0946131
0.154092	CYB5A	0.0946965	0.173366	-0.250136	0.120994	0.120994	-0.0657645	0.0508955	0.0508955	0.0946965
0.154207	NCEH1	0.0948243	0.639595	-0.120576	0.151917	0.120576	-0.485792	-0.0869277	0	0.0948243
0.154321	RAB10	0.126262	0.0948865	-0.0916718	0.358719	0.0916718	-0.126873	0.122769	0.122769	0.0948865
0.154435	RNF139	0.0949521	0.100902	-0.120411	0.167325	0.120411	-0.381936	0.115818	0.115818	0.0949521
0.15455	MAP3K21	NA	0.0950232	NA	NA	NA	-0.181554	0.12245	0.12245	0.0950232
0.154664	PPP1CC	0.0950799	0.440388	-0.150448	0.120268	0.120268	-0.141927	-0.0895155	0	0.0950799
0.154778	MAP3K7	0.29623	0.09516	-0.0746104	-0.120796	0	-0.526292	0.122129	0.122129	0.09516
0.154893	AIMP2	0.0952077	0.544846	-0.119955	0.159923	0.119955	0.00572792	-0.0886294	0	0.0952077
0.155007	AIMP2	0.0952077	0.544982	-0.119955	0.159923	0.119955	0.189768	-0.168446	0	0.0952077
0.155121	GNPAT	0.0953355	0.296691	-0.33894	0.119781	0.119781	0.00961968	-0.058448	0	0.0953355
0.155235	DYNC2H1	0.707604	0.0954334	-0.2142	-0.0978761	0	-0.302797	0.121608	0.121608	0.0954334
0.15535	DPM3	0.0954633	NA	-0.119574	0.139153	0.119574	NA	NA	NA	0.0954633
0.155464	NUDC	0.105048	0.0955701	-0.153972	0.110689	0.110689	-0.121337	0.180504	0.121337	0.0955701
0.155578	FAHD2B	0.0955911	0.63563	-0.119556	0.182124	0.119556	0.284171	-0.195441	0	0.0955911
0.155693	DAGLB	0.0957188	0.707684	-0.11941	0.269679	0.11941	0.0759976	-0.0476872	0	0.0957188
0.155807	PXDC1	0.0958466	NA	-0.599755	0.119349	0.119349	NA	NA	NA	0.0958466
0.155921	SLC11A2	0.0959744	NA	-0.204128	0.119205	0.119205	NA	NA	NA	0.0959744
0.156036	ENSA	0.301853	0.0959803	0.300545	-0.0954369	0	-0.121	0.509528	0.121	0.0959803
0.15615	MRPL58	0.0961022	0.562756	-0.263334	0.119158	0.119158	0.0663529	-0.0944763	0	0.0961022
0.156264	DHODH	0.09623	0.522833	-0.119151	0.152114	0.119151	0.0788203	-0.0173334	0	0.09623
0.156379	CDC34	0.449201	0.0962538	-0.393909	-0.242155	0	-0.654049	0.120717	0.120717	0.0962538
0.156493	RPL4	0.0963578	0.439841	-0.119138	0.165467	0.119138	0.0235933	-0.00506935	0	0.0963578
0.156607	IMPAD1	0.143387	0.0963905	-0.0770662	0.130226	0.0770662	-0.120625	0.12655	0.120625	0.0963905
0.156722	FARS2	0.0964856	0.351107	-0.18329	0.119122	0.119122	0.127494	-0.0937674	0	0.0964856
0.156836	RCAN1	NA	0.0965272	NA	NA	NA	-0.288741	0.120611	0.120611	0.0965272
0.15695	NIPSNAP2	0.0966134	0.328138	-0.118999	0.387682	0.118999	0.153058	-0.199626	0	0.0966134
0.157064	RPL29	0.444601	0.0966639	0.0472113	-0.000950744	0	-0.120448	0.250881	0.120448	0.0966639
0.157179	PPP6C	0.0967412	0.285617	-0.206725	0.118955	0.118955	-0.0858515	-0.0999865	0	0.0967412
0.157293	RBM26	0.606134	0.0968007	0.33723	-0.126687	0	-0.120287	0.337877	0.120287	0.0968007
0.157407	RBM26	0.606262	0.0968007	0.206157	-0.0477435	0	-0.120287	0.337877	0.120287	0.0968007
0.157522	OTUD6B	0.096869	0.699617	-0.118931	0.203597	0.118931	0.0825926	0.0223474	0	0.096869
0.157636	B4GALT1	0.253291	0.0970741	-0.477765	0.00373144	0.00373144	-0.348796	0.120085	0.120085	0.0970741
0.15775	TPRA1	0.0971246	NA	-0.118648	0.29231	0.118648	NA	NA	NA	0.0971246
0.157865	ELOVL4	NA	0.0972108	NA	NA	NA	-0.133206	0.119676	0.119676	0.0972108
0.157979	TICAM2	0.0972524	0.241728	-0.118613	0.134284	0.118613	-0.0132198	0.0174266	0.0132198	0.0972524
0.158093	PCNP	0.732396	0.0973476	0.362646	-0.212084	0	-0.119569	0.31361	0.119569	0.0973476
0.158208	TAPBP	0.0973802	NA	-0.164995	0.118613	0.118613	NA	NA	NA	0.0973802
0.158322	GNA12	0.507348	0.0974843	-0.44921	-0.158124	0	-0.523058	0.11952	0.11952	0.0974843
0.158436	SEC63	0.097508	0.17487	-0.118418	0.19699	0.118418	-0.108792	0.0498879	0.0498879	0.097508
0.158551	B9D1	NA	0.097621	NA	NA	NA	-0.667175	0.119491	0.119491	0.097621
0.158665	AUP1	0.0976358	0.165026	-0.148132	0.118382	0.118382	-0.0875519	0.0571805	0.0571805	0.0976358
0.158779	DOCK6	NA	0.0977577	NA	NA	NA	-0.119376	0.158479	0.119376	0.0977577
0.158893	GLRX2	0.0978914	NA	-0.118273	0.538962	0.118273	NA	NA	NA	0.0978914
0.159008	STK4	0.526262	0.0978944	-0.112458	-0.226247	0	-0.284772	0.118993	0.118993	0.0978944
0.159122	HARS2	0.0980192	0.462538	-0.250965	0.118264	0.118264	0.0940277	-0.215372	0	0.0980192
0.159236	STIM1	0.539425	0.0980312	0.049505	0.0632767	0	-0.118721	0.69382	0.118721	0.0980312
0.159351	PRPS2	0.098147	0.135904	-0.154258	0.118244	0.118244	-0.129224	0.0795723	0.0795723	0.098147
0.159465	CRTC3	0.635144	0.0981679	0.300254	-0.454739	0	-0.118544	0.250597	0.118544	0.0981679
0.159579	ICMT	0.0982748	NA	-0.118231	0.310812	0.118231	NA	NA	NA	0.0982748
0.159694	KIF1A	NA	0.0983046	NA	NA	NA	-0.494218	0.118177	0.118177	0.0983046
0.159808	MRPL14	0.0984026	0.63399	-0.26015	0.117712	0.117712	-0.18038	-0.0983373	0	0.0984026
0.159922	TWF1	0.520639	0.0984413	-0.108819	-0.0860019	0	-0.445113	0.118144	0.118144	0.0984413
0.160037	INPP4A	0.0985304	0.78671	-0.151923	0.117226	0.117226	-0.0537172	-0.0175663	0	0.0985304
0.160151	CNOT2	0.916294	0.0985781	-0.0471065	-0.190478	0	-0.171458	0.118135	0.118135	0.0985781
0.160265	VDAC3	0.0986581	0.95994	-0.116922	0.131441	0.116922	0.0686585	-0.116596	0	0.0986581
0.16038	RASSF7	0.0987859	0.13563	-0.155375	0.116907	0.116907	-0.31504	0.0798717	0.0798717	0.0987859
0.160494	MDH2	0.0989137	0.445037	-0.116815	0.229215	0.116815	0.157849	-0.112643	0	0.0989137
0.160608	GALNT7	0.242428	0.0989882	-0.010572	0.154631	0.010572	-0.117962	0.222589	0.117962	0.0989882
0.160722	GALNT7	0.996805	0.0989882	0.0681522	0.17212	0	-0.117962	0.222589	0.117962	0.0989882
0.160837	FAU	0.0990415	0.506153	-0.329515	0.116787	0.116787	-0.0575307	-0.182443	0	0.0990415
0.160951	FOXK2	0.502236	0.099125	-0.485758	-0.155594	0	-0.203082	0.117754	0.117754	0.099125
0.161065	VTI1A	0.0991693	0.165436	-0.131809	0.116756	0.116756	-0.056526	0.0744007	0.056526	0.0991693
0.16118	SMG6	0.662364	0.0992617	0.304064	-0.250127	0	-0.192785	0.117744	0.117744	0.0992617
0.161294	RMDN1	0.0992971	0.761963	-0.221322	0.116713	0.116713	0.0469768	-0.0670633	0	0.0992971
0.161408	ELOVL5	NA	0.0993984	NA	NA	NA	-0.583935	0.117736	0.117736	0.0993984
0.161523	ULBP3	0.0994249	NA	-0.50018	0.116509	0.116509	NA	NA	NA	0.0994249
0.161637	RPS3	0.403195	0.0995351	-0.114793	-0.091695	0	-0.128632	0.117365	0.117365	0.0995351
0.161751	RPS3	0.995527	0.0995351	-0.195652	-0.0812998	0	-0.128632	0.117365	0.117365	0.0995351
0.161866	RPL14	0.0995527	0.469647	-0.11631	0.243786	0.11631	0.067329	0.0379573	0	0.0995527
0.16198	DNAJA2	0.216613	0.0996719	-0.16091	0.0263	0.0263	-0.11724	0.141127	0.11724	0.0996719
0.162094	MOB4	0.0996805	0.968417	-0.226909	0.116189	0.116189	-0.0871703	-0.027918	0	0.0996805
0.162209	RIN1	0.0998083	NA	-0.663686	0.116157	0.116157	NA	NA	NA	0.0998083
0.162323	SLC35E3	NA	0.0998086	NA	NA	NA	-0.362196	0.117081	0.117081	0.0998086
0.162437	UFL1	0.0999361	0.344135	-0.115449	0.20185	0.115449	0.0845827	0.000181358	0	0.0999361
0.162551	RNFT1	NA	0.0999453	NA	NA	NA	-0.30135	0.117057	0.117057	0.0999453
0.162666	POFUT1	0.100064	0.852611	-0.115369	0.215676	0.115369	0.0392898	0.0756217	0	0.100064
0.16278	PIK3R1	0.191821	0.100082	-0.0423404	0.0547709	0.0423404	-0.153242	0.116934	0.116934	0.100082
0.162894	DPCD	0.100192	0.823352	-0.114924	0.120598	0.114924	0.193637	-0.205799	0	0.100192
0.163009	PPP1R9B	0.795655	0.100219	-0.0347696	-0.210611	0	-0.116831	0.153227	0.116831	0.100219
0.163123	RBCK1	0.100319	NA	-0.114907	0.403281	0.114907	NA	NA	NA	0.100319
0.163237	MAN2B1	0.273866	0.100355	-0.205121	-0.14658	0	-0.807992	0.116422	0.116422	0.100355
0.163352	FZD10	NA	0.100492	NA	NA	NA	-0.116386	0.22419	0.116386	0.100492
0.163466	VPS13B	0.100575	0.217118	-0.484685	0.114866	0.114866	-0.312068	0.0262527	0.0262527	0.100575
0.16358	FAIM	0.900064	0.100629	-0.3264	-0.318036	0	-0.467517	0.116145	0.116145	0.100629
0.163695	CYP20A1	0.100703	0.64315	-0.114825	0.290401	0.114825	0.0292881	0.0900544	0	0.100703
0.163809	AKT2	0.420064	0.100766	-0.0672092	-0.199436	0	-0.377473	0.116051	0.116051	0.100766
0.163923	KNTC1	0.100831	0.4691	-0.140777	0.114813	0.114813	-0.0293829	-0.160848	0	0.100831
0.164037	TNIP2	0.100958	NA	-0.345204	0.114757	0.114757	NA	NA	NA	0.100958
0.164152	ATP8A1	NA	0.101039	NA	NA	NA	-0.115519	0.124007	0.115519	0.101039
0.164266	HSPA13	0.101214	0.458846	-0.114343	0.232629	0.114343	-0.174141	-0.00339368	0	0.101214
0.16438	UBAP2L	0.547732	0.101313	-0.0863455	-0.0190235	0	-0.205874	0.115457	0.115457	0.101313
0.164495	ESF1	0.101342	0.854662	-0.222516	0.114287	0.114287	-0.124241	-0.102893	0	0.101342
0.164609	MARCKSL1	0.447412	0.101449	-0.24232	-0.224261	0	-0.139266	0.115329	0.115329	0.101449
0.164723	HSPD1	0.10147	0.385972	-0.114254	0.226203	0.114254	0.176204	-0.0229378	0	0.10147
0.164838	EPHA5	0.101597	NA	-0.429021	0.114226	0.114226	NA	NA	NA	0.101597
0.164952	SPSB3	NA	0.101723	NA	NA	NA	-0.114487	0.155217	0.114487	0.101723
0.165066	ARMC6	0.101725	0.632349	-0.146209	0.114179	0.114179	-0.0512888	-0.0890166	0	0.101725
0.165181	EMC3	0.10377	0.101859	-0.112028	0.365102	0.112028	-0.126007	0.114289	0.114289	0.101859
0.165295	PLEKHA7	0.101981	NA	-0.395188	0.113823	0.113823	NA	NA	NA	0.101981
0.165409	ANKIB1	0.923323	0.101996	0.00767918	-0.286566	0	-0.311864	0.114122	0.114122	0.101996
0.165524	PDIA4	0.102109	0.392945	-0.113657	0.222231	0.113657	0.02687	0.155956	0	0.102109
0.165638	WASHC3	0.970479	0.102133	-0.0234972	-0.170832	0	-0.327956	0.114081	0.114081	0.102133
0.165752	TMEM97	0.596038	0.10227	-0.691684	-0.110415	0	-0.198955	0.11391	0.11391	0.10227
0.165866	PPP2R1B	0.102364	0.428357	-0.177358	0.11335	0.11335	0.0938667	-0.146567	0	0.102364
0.165981	EMC2	0.102492	0.572054	-0.112987	0.260715	0.112987	0.025623	-0.00320048	0	0.102492
0.166095	AKAP8	0.30262	0.102543	0.0937637	-0.113871	0	-0.150126	0.113416	0.113416	0.102543
0.166209	VAMP8	0.10262	NA	-0.11284	0.225173	0.11284	NA	NA	NA	0.10262
0.166324	XPR1	0.248946	0.10268	-0.58729	0.0067768	0.0067768	-0.428187	0.113346	0.113346	0.10268
0.166438	ABHD17B	0.102748	NA	-0.25589	0.112667	0.112667	NA	NA	NA	0.102748
0.166552	GIPC1	0.281022	0.102817	-0.277127	-0.108089	0	-0.285013	0.113279	0.113279	0.102817
0.166667	LOX	0.102875	NA	-0.711811	0.11256	0.11256	NA	NA	NA	0.102875
0.166781	C12orf57	NA	0.102953	NA	NA	NA	-0.113232	0.148553	0.113232	0.102953
0.166895	MCCC2	0.103003	0.87353	-0.141871	0.112474	0.112474	0.293978	-0.105214	0	0.103003
0.16701	TPD52L1	0.582236	0.10309	-0.0380464	-0.11691	0	-0.217826	0.113165	0.113165	0.10309
0.167124	DCTN1	0.103131	0.563167	-0.11239	0.196872	0.11239	-0.01924	-0.0443831	0	0.103131
0.167238	RTF2	0.832077	0.103227	-0.41321	-0.267122	0	-1.02033	0.112889	0.112889	0.103227
0.167353	LYRM2	0.103259	0.893355	-0.283308	0.112297	0.112297	0.15628	-0.14422	0	0.103259
0.167467	NAPA	0.22377	0.103363	-0.0214592	0.0477799	0.0214592	-0.14901	0.112761	0.112761	0.103363
0.167581	GTPBP10	0.103387	0.272081	-0.284608	0.112221	0.112221	0.0170639	-0.118556	0	0.103387
0.167695	FOXP4	0.67476	0.1035	-0.762766	-0.511896	0	-0.336168	0.112755	0.112755	0.1035
0.16781	ESYT1	0.103514	0.194148	-0.112221	0.18343	0.112221	-0.0385335	0.085622	0.0385335	0.103514
0.167924	CLCN7	0.147476	0.103637	-0.0822282	0.0749047	0.0749047	-0.124122	0.112669	0.112669	0.103637
0.168038	PLXNA1	0.103642	0.937791	-0.519623	0.112081	0.112081	-0.429322	-4.46713e-05	0	0.103642
0.168153	PAFAH1B1	0.439617	0.103774	0.106452	0.141376	0	-0.568758	0.112519	0.112519	0.103774
0.168267	MGST2	0.103898	0.255127	-0.166776	0.112024	0.112024	-0.0493151	0.00676794	0.00676794	0.103898
0.168381	NPM1	0.190927	0.10391	-0.0429715	0.0897173	0.0429715	-0.350931	0.112487	0.112487	0.10391
0.168496	NPM1	0.360383	0.10391	0.0724736	0.337068	0	-0.350931	0.112487	0.112487	0.10391
0.16861	EFHD2	0.104026	0.758545	-0.353742	0.111964	0.111964	-0.0295861	-0.072496	0	0.104026
0.168724	ZNF362	NA	0.104047	NA	NA	NA	-0.112379	0.138361	0.112379	0.104047
0.168839	HSD17B12	0.104153	0.601039	-0.111845	0.213998	0.111845	0.400893	0.11523	0	0.104153
0.168953	CWC15	0.917061	0.104184	0.042753	-0.0176413	0	-0.261653	0.112331	0.112331	0.104184
0.169067	HSDL2	0.104281	0.646432	-0.212966	0.111822	0.111822	0.0186812	-0.0680603	0	0.104281
0.169182	MARK2	0.64524	0.10432	-0.0907978	-0.17155	0	-0.142633	0.112241	0.112241	0.10432
0.169296	AGRN	0.271182	0.104457	-1.14504	-0.429371	0	-1.85657	0.112211	0.112211	0.104457
0.16941	RPL3	0.104537	0.443123	-0.146953	0.111436	0.111436	-0.125452	-0.0377952	0	0.104537
0.169524	ATP6V1C1	0.104665	0.409215	-0.111289	0.179017	0.111289	-0.071685	-0.114075	0	0.104665
0.169639	CCDC174	0.631565	0.104731	0.179415	-0.011921	0	-0.112041	0.131928	0.112041	0.104731
0.169753	TRIP13	0.104792	0.583402	-0.111252	0.118954	0.111252	-0.0203369	-0.0316394	0	0.104792
0.169867	WDFY3	0.687412	0.104867	0.0701403	0.0593094	0	-0.387857	0.111747	0.111747	0.104867
0.169982	PDAP1	0.535335	0.105004	-0.269753	-0.00284386	0	-0.111685	0.133762	0.111685	0.105004
0.170096	FLNB	0.31885	0.105141	0.0710089	-0.00861213	0	-0.111628	0.112145	0.111628	0.105141
0.17021	POMP	0.105176	0.129614	-0.110625	0.343291	0.110625	-0.832444	0.0841866	0.0841866	0.105176
0.170325	TMEM179B	NA	0.105278	NA	NA	NA	-0.24884	0.111548	0.111548	0.105278
0.170439	PMPCA	0.105304	0.536369	-0.179356	0.110577	0.110577	0.148383	-0.0532693	0	0.105304
0.170553	CMTM6	0.906837	0.105414	-0.0176386	-0.106657	0	-0.245053	0.111414	0.111414	0.105414
0.170668	MRPL10	0.105431	0.663659	-0.184082	0.110574	0.110574	-0.248939	-0.0941204	0	0.105431
0.170782	RNF170	NA	0.105551	NA	NA	NA	-0.426142	0.111351	0.111351	0.105551
0.170896	TMEM11	0.105559	NA	-0.14532	0.110408	0.110408	NA	NA	NA	0.105559
0.171011	LSR	0.105687	NA	-0.137167	0.110249	0.110249	NA	NA	NA	0.105687
0.171125	CISD1	0.913994	0.105688	0.0326086	-0.0291472	0	-0.119983	0.111152	0.111152	0.105688
0.171239	MTCH1	0.105815	0.914001	-0.482917	0.110209	0.110209	-0.432627	-0.215467	0	0.105815
0.171353	ANLN	0.885367	0.105824	-0.622875	-0.235734	0	-0.515482	0.110942	0.110942	0.105824
0.171468	CHID1	0.105942	0.826634	-0.222768	0.110041	0.110041	0.0504173	-0.0578486	0	0.105942
0.171582	GRAMD4	NA	0.105961	NA	NA	NA	-0.110889	0.18916	0.110889	0.105961
0.171696	TOR1B	0.185304	0.106098	-0.302267	0.0467884	0.0467884	-0.119969	0.110749	0.110749	0.106098
0.171811	ABCB6	0.106198	0.877495	-0.192518	0.109618	0.109618	0.0861589	-0.167636	0	0.106198
0.171925	TMEM38B	NA	0.106235	NA	NA	NA	-0.796812	0.110668	0.110668	0.106235
0.172039	UPRT	0.106326	0.757451	-0.160437	0.109525	0.109525	0.0130705	-0.141456	0	0.106326
0.172154	FAM193B	NA	0.106371	NA	NA	NA	-0.110642	0.216282	0.110642	0.106371
0.172268	SLC3A2	0.106454	0.377358	-0.108817	0.121456	0.108817	0.133301	-0.0424874	0	0.106454
0.172382	SLC20A1	0.72869	0.106508	-0.951174	-0.548011	0	-0.930916	0.110467	0.110467	0.106508
0.172497	MRM3	0.106581	0.872847	-0.189359	0.10879	0.10879	0.137222	-0.162512	0	0.106581
0.172611	ABCF2	0.932268	0.106645	-0.439804	-0.0180847	0	-0.365188	0.110347	0.110347	0.106645
0.172725	MTFP1	0.106709	0.216298	-0.441087	0.108714	0.108714	-0.0264783	0.0589083	0.0264783	0.106709
0.17284	ARHGEF7	0.547476	0.106782	0.188666	0.00999119	0	-0.109677	0.1624	0.109677	0.106782
0.172954	SCP2	0.106837	0.41154	-0.140676	0.108684	0.108684	0.200242	-0.0227473	0	0.106837
0.173068	SECISBP2L	0.74901	0.106918	-0.0830418	-0.164422	0	-0.384768	0.109547	0.109547	0.106918
0.173182	AAGAB	0.106965	0.142877	-0.830694	0.108554	0.108554	-0.259896	0.0730147	0.0730147	0.106965
0.173297	FLT4	NA	0.107055	NA	NA	NA	-0.772756	0.109478	0.109478	0.107055
0.173411	MGAT2	0.107093	0.128931	-0.244056	0.108243	0.108243	-0.0846843	0.135152	0.0846843	0.107093
0.173525	CISD2	0.10722	0.20659	-0.108146	0.179821	0.108146	-0.032097	0.0983285	0.032097	0.10722
0.17364	YJU2	0.826837	0.107328	-0.25043	-0.0788098	0	-0.18901	0.109438	0.109438	0.107328
0.173754	BAG2	0.107348	0.357807	-0.108061	0.152558	0.108061	0.0472032	-0.0569004	0	0.107348
0.173868	NDE1	0.90901	0.107465	-0.0527413	-0.477927	0	-0.395502	0.108959	0.108959	0.107465
0.173983	VARS2	0.107476	0.610473	-0.308256	0.108042	0.108042	0.200821	-0.181328	0	0.107476
0.174097	HECTD1	0.990543	0.107602	-0.438917	-0.579878	0	-0.358687	0.108916	0.108916	0.107602
0.174211	GCAT	0.107604	0.334427	-0.142561	0.107849	0.107849	-0.0205659	-0.387255	0	0.107604
0.174326	IQSEC1	0.619297	0.107739	-0.0526588	-0.00405779	0	-0.153489	0.108663	0.108663	0.107739
0.17444	POFUT2	0.107859	0.148482	-0.120068	0.107783	0.107783	-0.181446	0.068118	0.068118	0.107859
0.174554	GIT1	0.967157	0.107875	0.142653	-0.144148	0	-0.108623	0.165572	0.108623	0.107875
0.174668	LYRM7	0.108115	0.15067	-0.290839	0.107628	0.107628	-0.0668032	0.0765783	0.0668032	0.108115
0.174783	PTP4A1	0.749265	0.108149	0.07037	-0.00537016	0	-0.268715	0.108212	0.108212	0.108149
0.174897	AGPAT1	0.108243	0.804485	-0.175273	0.107599	0.107599	0.031199	0.0269042	0	0.108243
0.175011	GATB	0.108498	0.337982	-0.520269	0.107548	0.107548	0.0986862	-0.151433	0	0.108498
0.175126	DPY19L1	0.226454	0.108559	-0.0196269	0.0621186	0.0196269	-0.223663	0.107701	0.107701	0.108559
0.17524	HINT3	0.108626	0.882281	-0.107508	0.123714	0.107508	0.244464	0.029558	0	0.108626
0.175354	RPS11	0.48639	0.108696	-0.161139	-0.0925361	0	-0.127656	0.107676	0.107676	0.108696
0.175469	MRPS22	0.108754	0.265655	-0.327563	0.107383	0.107383	-0.0237515	0.00167314	0.00167314	0.108754
0.175583	DGLUCY	0.147093	0.108832	-0.0750336	0.651163	0.0750336	-0.260412	0.107628	0.107628	0.108832
0.175697	OGDH	0.108882	0.523106	-0.107258	0.149991	0.107258	0.189326	-0.154114	0	0.108882
0.175812	C11orf98	0.250096	0.108969	-0.385302	0.0062099	0.0062099	-0.107521	0.110674	0.107521	0.108969
0.175926	VDAC1	0.10901	0.410172	-0.107083	0.111209	0.107083	0.12137	-0.0370458	0	0.10901
0.17604	NDC1	0.819681	0.109106	-0.0972542	-0.0792541	0	-0.169053	0.107334	0.107334	0.109106
0.176155	YBX3	0.109137	0.400191	-0.301844	0.107034	0.107034	-0.220196	-0.00720434	0	0.109137
0.176269	MGAT1	0.161789	0.109243	-0.166229	0.0631554	0.0631554	-0.107293	0.134687	0.107293	0.109243
0.176383	PCYOX1	0.109265	0.933005	-0.109514	0.106616	0.106616	0.0175013	0.0135658	0	0.109265
0.176497	NDRG2	NA	0.109379	NA	NA	NA	-0.107252	0.202417	0.107252	0.109379
0.176612	ITFG2	0.109393	0.750342	-0.217463	0.106489	0.106489	0.182827	-0.0908583	0	0.109393
0.176726	HBS1L	0.20115	0.109516	-0.104442	0.0369395	0.0369395	-0.10725	0.190739	0.10725	0.109516
0.17684	SAR1A	0.109521	0.158873	-0.106454	0.418941	0.106454	-0.0612775	0.076736	0.0612775	0.109521
0.176955	SON	0.392716	0.109653	0.114788	-0.00591753	0	-0.107199	0.242026	0.107199	0.109653
0.177069	SON	0.392843	0.109653	0.0751032	-0.180903	0	-0.107199	0.242026	0.107199	0.109653
0.177183	RPL31	0.109776	0.123325	-0.159209	0.106165	0.106165	-0.1805	0.0902702	0.0902702	0.109776
0.177298	LDOC1	0.345176	0.109789	-0.925513	-0.599162	0	-1.66238	0.106874	0.106874	0.109789
0.177412	GLMN	0.109904	0.746924	-0.106137	0.11233	0.106137	-0.0712637	-0.0686731	0	0.109904
0.177526	ZSCAN25	NA	0.109926	NA	NA	NA	-0.237746	0.106604	0.106604	0.109926
0.177641	RAB3GAP1	0.110032	0.1586	-0.10602	0.243957	0.10602	-0.0745076	0.06164	0.06164	0.110032
0.177755	CUL7	0.558594	0.110063	-0.670235	-0.132002	0	-0.6337	0.106581	0.106581	0.110063
0.177869	DEGS1	0.11016	0.124282	-0.15294	0.105987	0.105987	-0.591224	0.0891882	0.0891882	0.11016
0.177984	ITGB1	0.358339	0.1102	0.233262	-0.223003	0	-0.271754	0.106494	0.106494	0.1102
0.178098	EEF1B2	0.110288	0.156686	-0.105661	0.194795	0.105661	-0.108542	0.0630211	0.0630211	0.110288
0.178212	SMG7	0.737891	0.110336	-0.142382	-0.208682	0	-0.312164	0.106436	0.106436	0.110336
0.178326	RPL18	0.110415	0.198523	-0.139525	0.105659	0.105659	-0.0795445	0.0359052	0.0359052	0.110415
0.178441	SLC35E1	0.779681	0.110473	-0.412554	-0.100712	0	-0.42816	0.10631	0.10631	0.110473
0.178555	TOR1A	0.110543	0.288351	-0.105387	0.17368	0.105387	0.0689494	-0.053654	0	0.110543
0.178669	CLTB	0.368435	0.11061	-0.00461893	-0.11524	0	-0.106305	0.175655	0.106305	0.11061
0.178784	RHBDD2	0.110671	NA	-0.321975	0.105376	0.105376	NA	NA	NA	0.110671
0.178898	LASP1	0.557061	0.110747	0.0817643	0.0706508	0	-0.143376	0.105617	0.105617	0.110747
0.179012	ATAD3B	0.110799	0.615122	-0.104904	0.130982	0.104904	0.179207	-0.0142274	0	0.110799
0.179127	UAP1	0.575847	0.110883	-0.293106	-0.199023	0	-0.223939	0.105252	0.105252	0.110883
0.179241	MBOAT1	0.110927	NA	-0.23977	0.104619	0.104619	NA	NA	NA	0.110927
0.179355	NDEL1	0.839872	0.11102	-0.324277	-0.358351	0	-0.569338	0.105108	0.105108	0.11102
0.17947	DDX60	0.111054	0.685261	-0.275858	0.104472	0.104472	-0.436672	-0.125477	0	0.111054
0.179584	MAPT	NA	0.111157	NA	NA	NA	-0.104858	0.302114	0.104858	0.111157
0.179698	MGST1	0.111182	NA	-0.104292	0.187679	0.104292	NA	NA	NA	0.111182
0.179813	ABI2	0.910927	0.111293	0.164164	-0.181962	0	-0.129978	0.10465	0.10465	0.111293
0.179927	NDUFS7	0.11131	0.327728	-0.114375	0.104267	0.104267	0.0604447	-0.115178	0	0.11131
0.180041	PIBF1	0.735591	0.11143	0.00728844	-0.209561	0	-0.427324	0.104454	0.104454	0.11143
0.180155	BST2	0.111438	NA	-0.416851	0.104217	0.104217	NA	NA	NA	0.111438
0.18027	EFNB1	0.111565	NA	-0.264886	0.104186	0.104186	NA	NA	NA	0.111565
0.180384	VAPA	0.111693	0.916735	-0.104041	0.307518	0.104041	0.0201058	0.0457734	0	0.111693
0.180498	PTPN9	NA	0.11184	NA	NA	NA	-0.115687	0.104051	0.104051	0.11184
0.180613	SLC25A20	0.111949	0.310774	-0.103827	0.17052	0.103827	0.0806301	-0.0539693	0	0.111949
0.180727	SLC30A7	0.711438	0.111977	0.45906	-0.422645	0	-0.161547	0.103838	0.103838	0.111977
0.180841	SMTN	0.112077	0.482499	-1.00156	0.103617	0.103617	-0.0107078	-0.0381225	0	0.112077
0.180956	VPS29	0.928051	0.112114	0.134498	-0.0596139	0	-0.126363	0.103714	0.103714	0.112114
0.18107	TPP2	0.112204	0.424665	-0.103484	0.266236	0.103484	0.0359826	0.00490348	0	0.112204
0.181184	PIK3CB	0.437572	0.11225	0.0898479	-0.101494	0	-0.156652	0.103679	0.103679	0.11225
0.181299	OTUD3	0.112332	0.612661	-0.315331	0.10312	0.10312	0.0451774	-0.0828157	0	0.112332
0.181413	BACE2	NA	0.112387	NA	NA	NA	-2.06885	0.103627	0.103627	0.112387
0.181527	PZP	0.11246	NA	-1.33262	0.103104	0.103104	NA	NA	NA	0.11246
0.181642	ELP1	0.112588	0.347826	-0.108825	0.103103	0.103103	-0.12143	-0.108272	0	0.112588
0.181756	ACTA2	NA	0.112661	NA	NA	NA	-0.103165	0.207838	0.103165	0.112661
0.18187	EVI5	0.307859	0.112797	-0.0177616	-0.0689809	0	-0.117653	0.103147	0.103147	0.112797
0.181984	KLHDC4	0.112843	0.255401	-0.10302	0.11188	0.10302	-0.00668354	0.0306255	0.00668354	0.112843
0.182099	ZNF595	NA	0.112934	NA	NA	NA	-0.103136	0.230317	0.103136	0.112934
0.182213	MRPS26	0.112971	0.832786	-0.228468	0.102724	0.102724	0.147297	-0.128125	0	0.112971
0.182327	RFC4	0.425815	0.113071	0.0761762	-0.127741	0	-0.102749	0.353353	0.102749	0.113071
0.182442	PIK3C3	0.113099	0.710692	-0.102506	0.120939	0.102506	0.0295023	0.0565191	0	0.113099
0.182556	MAP3K6	0.340575	0.113208	-0.629699	-0.322881	0	-0.451854	0.102746	0.102746	0.113208
0.18267	SIRT5	0.113227	0.906617	-0.102397	0.112447	0.102397	0.100231	-0.14976	0	0.113227
0.182785	SRPRA	0.140703	0.113344	-0.407606	0.0796311	0.0796311	-0.102697	0.13419	0.102697	0.113344
0.182899	UPB1	0.113355	NA	-0.102359	0.158129	0.102359	NA	NA	NA	0.113355
0.183013	DDX5	0.39131	0.113481	-0.585527	-0.213957	0	-0.316991	0.102644	0.102644	0.113481
0.183128	UGGT2	0.113482	0.194558	-0.219138	0.102345	0.102345	-0.0848375	0.0384415	0.0384415	0.113482
0.183242	D2HGDH	0.11361	0.695242	-0.518208	0.102284	0.102284	0.223997	-0.20622	0	0.11361
0.183356	ADRM1	0.575719	0.113618	-0.11084	-0.0222714	0	-0.13766	0.102578	0.102578	0.113618
0.183471	VBP1	0.113738	0.130025	-0.102158	0.131666	0.102158	-0.0840759	0.107285	0.0840759	0.113738
0.183585	KIF5A	0.521534	0.113754	-0.00527604	-0.0194007	0	-0.16527	0.102543	0.102543	0.113754
0.183699	CD46	0.38492	0.113891	0.15057	0.160613	0	-0.23027	0.102494	0.102494	0.113891
0.183813	NDUFA3	0.113994	0.347963	-0.505335	0.101976	0.101976	-0.337237	-0.22553	0	0.113994
0.183928	TJAP1	0.599105	0.114028	-0.205921	-0.0195173	0	-0.101945	0.218051	0.101945	0.114028
0.184042	PHF20	0.114121	0.822532	-0.101782	0.188738	0.101782	0.0862749	-0.319853	0	0.114121
0.184156	PUM2	0.718594	0.114165	0.218502	-0.228688	0	-0.10141	0.340674	0.10141	0.114165
0.184271	C1orf50	0.114249	0.820208	-0.110714	0.101768	0.101768	0.0410162	-0.0822668	0	0.114249
0.184385	CPNE2	0.76869	0.114301	-0.130099	-0.186278	0	-0.200965	0.101177	0.101177	0.114301
0.184499	ZFR	0.114377	0.781652	-0.343574	0.101714	0.101714	-0.00179575	-0.143381	0	0.114377
0.184614	MYH7	NA	0.114438	NA	NA	NA	-0.10117	0.110984	0.10117	0.114438
0.184728	CISD3	0.114505	NA	-0.202176	0.101498	0.101498	NA	NA	NA	0.114505
0.184842	HNRNPM	0.461853	0.114575	0.0962926	-0.0720005	0	-0.100938	0.282617	0.100938	0.114575
0.184957	HNRNPM	0.999617	0.114575	0.0218072	-0.0451941	0	-0.100938	0.282617	0.100938	0.114575
0.185071	ATP5IF1	0.114633	0.936833	-0.101163	0.309647	0.101163	0.421187	0.24297	0	0.114633
0.185185	AIF1L	NA	0.114712	NA	NA	NA	-0.242232	0.10086	0.10086	0.114712
0.185299	ALG3	0.11476	NA	-0.322228	0.10114	0.10114	NA	NA	NA	0.11476
0.185414	CLUH	0.316166	0.114848	-0.310338	-0.240397	0	-0.567849	0.100791	0.100791	0.114848
0.185528	CLUH	0.993866	0.114848	-0.236165	-0.345881	0	-0.567849	0.100791	0.100791	0.114848
0.185642	ARL6IP5	0.114888	0.338529	-0.102317	0.101048	0.101048	-0.0352986	-0.0449416	0	0.114888
0.185757	HDLBP	0.499297	0.114985	-0.382221	-0.120085	0	-0.43215	0.100675	0.100675	0.114985
0.185871	CAT	0.115016	0.366147	-0.107842	0.101027	0.101027	-0.0148052	-0.0303447	0	0.115016
0.185985	WDR45	0.115144	0.974022	-0.100979	0.194998	0.100979	-0.0893486	-0.00124815	0	0.115144
0.1861	ZNF507	NA	0.115258	NA	NA	NA	-0.100525	0.474352	0.100525	0.115258
0.186214	SLC1A5	0.115272	0.584632	-0.100911	0.378077	0.100911	-0.0758282	-0.0367527	0	0.115272
0.186328	CYTH3	0.30147	0.115395	0.0579582	-0.247402	0	-0.261033	0.100515	0.100515	0.115395
0.186443	NPLOC4	0.115399	0.718895	-0.245962	0.100896	0.100896	0.157653	-0.0915879	0	0.115399
0.186557	MRPL12	0.115527	0.478398	-0.365838	0.100783	0.100783	1.64243	-0.342412	0	0.115527
0.186671	MRPL16	0.115655	0.905524	-0.131881	0.100697	0.100697	0.366593	-0.203944	0	0.115655
0.186786	SH3GL1	0.807284	0.115669	-0.0797464	-0.0450987	0	-0.14233	0.100131	0.100131	0.115669
0.1869	MECR	0.115783	0.821165	-0.100651	0.120146	0.100651	0.234025	0.0125521	0	0.115783
0.187014	HOXB4	0.115911	NA	-0.482743	0.100588	0.100588	NA	NA	NA	0.115911
0.187128	GNPTAB	0.588115	0.115942	-0.146192	-0.322914	0	-0.227522	0.0998577	0.0998577	0.115942
0.187243	TYW1	0.116038	0.163522	-0.289232	0.100461	0.100461	-0.250397	0.0578085	0.0578085	0.116038
0.187357	FASTKD5	0.116166	0.655592	-0.200731	0.100454	0.100454	0.048592	-0.245426	0	0.116166
0.187471	CEP131	0.205367	0.116215	-0.123919	0.0339545	0.0339545	-0.099347	0.368555	0.099347	0.116215
0.187586	KLC2	0.116294	0.183074	-0.283116	0.100446	0.100446	-0.0442843	0.0776777	0.0442843	0.116294
0.1877	RAB3B	NA	0.116352	NA	NA	NA	-0.13068	0.0993411	0.0993411	0.116352
0.187814	PLAAT3	0.116422	NA	-0.901382	0.100217	0.100217	NA	NA	NA	0.116422
0.187929	PATL1	0.659425	0.116489	0.260454	-0.22868	0	-0.0993397	0.142687	0.0993397	0.116489
0.188043	KPNA4	0.11655	0.285206	-0.100157	0.159004	0.100157	-0.0756032	-0.0670764	0	0.11655
0.188157	STEAP3	0.614441	0.116626	-0.116297	-0.138203	0	-0.334021	0.099248	0.099248	0.116626
0.188272	CCDC6	0.116677	0.199617	-0.119891	0.0999709	0.0999709	-0.0798517	0.0351907	0.0351907	0.116677
0.188386	MYO5A	0.116805	0.976894	-0.283007	0.0998606	0.0998606	-0.146819	-0.0526964	0	0.116805
0.1885	SH3D19	0.99131	0.116899	-0.239044	-0.133107	0	-0.109989	0.0992144	0.0992144	0.116899
0.188615	DPM1	0.116933	0.320755	-0.0997741	0.161771	0.0997741	0.0984475	-0.0941319	0	0.116933
0.188729	CSTF2T	0.845751	0.117036	0.168197	-0.404532	0	-0.098985	0.373426	0.098985	0.117036
0.188843	TRAPPC13	0.117061	0.12729	-0.0996812	0.174937	0.0996812	-0.303944	0.0863702	0.0863702	0.117061
0.188957	PNMA2	0.947093	0.117173	-0.176372	-0.492958	0	-0.259273	0.0988396	0.0988396	0.117173
0.189072	METTL9	0.117188	0.846322	-0.976076	0.0996542	0.0996542	-0.289995	-0.029222	0	0.117188
0.189186	RPN1	0.138403	0.117309	-0.0810563	0.09397	0.0810563	-0.0986852	0.181055	0.0986852	0.117309
0.1893	RPL34	0.117316	0.183347	-0.0994896	0.2213	0.0994896	-0.0651431	0.0441188	0.0441188	0.117316
0.189415	ERGIC3	0.200383	0.117446	-0.0906947	0.0377445	0.0377445	-0.207645	0.0982447	0.0982447	0.117446
0.189529	CSGALNACT2	0.117572	NA	-0.277234	0.0986059	0.0986059	NA	NA	NA	0.117572
0.189643	ZNF581	0.1177	NA	-0.251484	0.0985762	0.0985762	NA	NA	NA	0.1177
0.189758	CORO1B	0.14492	0.117719	-0.199133	0.0762332	0.0762332	-0.13778	0.0980097	0.0980097	0.117719
0.189872	DALRD3	0.117827	NA	-0.698208	0.098549	0.098549	NA	NA	NA	0.117827
0.189986	ATP5F1D	0.126773	0.117856	-0.151383	0.091257	0.091257	-0.0980053	0.127704	0.0980053	0.117856
0.190101	RPL26	0.117955	0.497676	-0.129632	0.0984751	0.0984751	0.454305	0.142005	0	0.117955
0.190215	SAMD4B	0.600767	0.117993	-0.38948	-0.195824	0	-0.370317	0.0977286	0.0977286	0.117993
0.190329	PLEKHH2	NA	0.11813	NA	NA	NA	-0.211512	0.0974816	0.0974816	0.11813
0.190444	AHCY	0.118211	0.184578	-0.154928	0.0982855	0.0982855	-0.127503	0.0434589	0.0434589	0.118211
0.190558	EPB41L3	NA	0.118266	NA	NA	NA	-0.109463	0.097388	0.097388	0.118266
0.190672	LPCAT3	0.118339	0.17528	-0.0981689	0.208326	0.0981689	-0.217262	0.0495695	0.0495695	0.118339
0.190786	UFD1	0.225048	0.118403	-0.0207149	0.167735	0.0207149	-0.379636	0.0972702	0.0972702	0.118403
0.190901	TIMM29	0.118466	0.813098	-0.0981566	0.105268	0.0981566	0.0407999	-0.00294781	0	0.118466
0.191015	HEXIM1	0.335335	0.11854	0.0449311	-0.209322	0	-0.113253	0.0972149	0.0972149	0.11854
0.191129	KPNA5	NA	0.118677	NA	NA	NA	-0.538332	0.0965666	0.0965666	0.118677
0.191244	COX7B	0.118722	NA	-0.191743	0.0978766	0.0978766	NA	NA	NA	0.118722
0.191358	COMMD3	0.11885	0.924118	-0.175974	0.0978485	0.0978485	0.0710144	-0.187643	0	0.11885
0.191472	NCAPH	0.253035	0.11895	-0.0238825	0.00383459	0.00383459	-0.11482	0.0961257	0.0961257	0.11895
0.191587	RPS4X	0.118978	0.264288	-0.30305	0.0977558	0.0977558	-0.0242974	0.00242692	0.00242692	0.118978
0.191701	PPFIA1	0.527796	0.119087	-0.0715509	-0.118955	0	-0.253428	0.0960934	0.0960934	0.119087
0.191815	MRPL51	0.119105	0.599125	-0.279134	0.0976888	0.0976888	0.0264086	-0.199387	0	0.119105
0.19193	SMYD3	0.119233	0.859584	-0.196801	0.0974699	0.0974699	-0.149405	-0.134852	0	0.119233
0.192044	USB1	0.809712	0.11936	-0.115186	-0.244948	0	-0.263599	0.0959845	0.0959845	0.11936
0.192158	NSUN5	0.119361	0.786164	-0.210463	0.0974333	0.0974333	0.103142	-0.0150866	0	0.119361
0.192273	SPATS2	0.670032	0.119497	-0.227246	-0.511644	0	-0.202521	0.0958739	0.0958739	0.119497
0.192387	LITAF	0.119617	0.229013	-0.0970891	0.252303	0.0970891	-0.379506	0.0197453	0.0197453	0.119617
0.192501	SYNRG	0.952332	0.119634	-0.138291	-0.125671	0	-0.370545	0.0956678	0.0956678	0.119634
0.192615	MRPS16	0.119744	0.970604	-0.386361	0.0970633	0.0970633	0.0714801	-0.165674	0	0.119744
0.19273	NOP2	0.442173	0.119907	-0.019702	-0.00312996	0	-0.0955783	0.290882	0.0955783	0.119907
0.192844	ISOC2	0.12	0.753076	-0.096857	0.26806	0.096857	0.463623	-0.324769	0	0.12
0.192958	UNC119	0.152843	0.120044	-0.276178	0.0703872	0.0703872	-0.223223	0.0954259	0.0954259	0.120044
0.193073	FDFT1	0.133802	0.12018	-2.1629	0.0852726	0.0852726	-1.12854	0.0954158	0.0954158	0.12018
0.193187	PTGES2	0.120256	0.861088	-0.147844	0.0968301	0.0968301	-0.0747122	-0.169194	0	0.120256
0.193301	PRPSAP1	0.120383	0.565628	-0.096768	0.209046	0.096768	0.104821	0.0302464	0	0.120383
0.193416	STXBP5	0.604728	0.120454	0.284237	-0.272835	0	-0.0949101	0.303621	0.0949101	0.120454
0.19353	RINT1	0.120511	0.153541	-0.30326	0.09676	0.09676	-0.0648101	0.0910861	0.0648101	0.120511
0.193644	HDAC5	0.95885	0.120591	0.1422	-0.199412	0	-0.0947854	0.194584	0.0947854	0.120591
0.193759	TMEM87B	0.120639	NA	-0.134119	0.0967536	0.0967536	NA	NA	NA	0.120639
0.193873	MRPL2	0.120767	0.614301	-0.114498	0.0965863	0.0965863	0.0417767	-0.133579	0	0.120767
0.193987	RANBP3	0.860192	0.120864	0.222801	-0.194454	0	-0.0939932	0.407057	0.0939932	0.120864
0.194102	ZPR1	0.120895	0.328001	-0.0961255	0.147659	0.0961255	0.0520176	-0.066145	0	0.120895
0.194216	FUT11	0.152332	0.121001	-0.0706895	0.15	0.0706895	-0.36134	0.0939584	0.0939584	0.121001
0.19433	ALG5	0.121022	0.197976	-0.0960995	0.209829	0.0960995	-0.239343	0.0361784	0.0361784	0.121022
0.194444	NOTCH1	0.186454	0.121138	-0.427173	0.0461702	0.0461702	-0.325409	0.0938765	0.0938765	0.121138
0.194559	WDR74	0.12115	0.209051	-0.171453	0.0960523	0.0960523	-0.208725	0.0309353	0.0309353	0.12115
0.194673	USP8	0.433482	0.121274	-0.0067386	-0.0743733	0	-0.131042	0.0934871	0.0934871	0.121274
0.194787	TMEM245	0.121278	0.210692	-0.114863	0.0960493	0.0960493	-0.288343	0.0300138	0.0300138	0.121278
0.194902	BICD2	0.121406	0.15026	-0.810705	0.0959296	0.0959296	-0.354045	0.0669145	0.0669145	0.121406
0.195016	MED29	0.906581	0.121411	-0.112502	-0.288277	0	-0.207777	0.0933743	0.0933743	0.121411
0.19513	SCAF8	0.955399	0.121548	-0.0408921	-0.257785	0	-0.0931399	0.140211	0.0931399	0.121548
0.195245	DMAC2L	0.121661	0.802707	-0.0956642	0.111209	0.0956642	0.118798	-0.0920417	0	0.121661
0.195359	WDR73	0.628754	0.121684	-0.34764	-0.0261189	0	-0.192784	0.0927137	0.0927137	0.121684
0.195473	GATA6	0.121789	0.1519	-0.409053	0.0954586	0.0954586	-0.508601	0.0660325	0.0660325	0.121789
0.195588	NUBP2	0.983259	0.121821	0.194146	-0.122061	0	-0.183025	0.0923636	0.0923636	0.121821
0.195702	TPRN	0.121917	NA	-0.276795	0.0954267	0.0954267	NA	NA	NA	0.121917
0.195816	IPO5	0.122045	0.235302	-0.095292	0.164336	0.095292	-0.0165352	0.116589	0.0165352	0.122045
0.19593	CALU	0.122173	0.312688	-0.0952554	0.262659	0.0952554	0.0538072	0.0965861	0	0.122173
0.196045	CALU	0.122173	0.312825	-0.0952554	0.262659	0.0952554	0.0450318	-0.0703648	0	0.122173
0.196159	ZBTB1	0.963962	0.122231	0.169299	-0.130423	0	-0.309147	0.0915588	0.0915588	0.122231
0.196273	ST13	0.1223	0.132075	-0.0951596	0.186026	0.0951596	-0.0821297	0.109358	0.0821297	0.1223
0.196388	C14orf119	0.903259	0.122368	-0.36733	-0.428683	0	-0.719075	0.0912733	0.0912733	0.122368
0.196502	ALDH5A1	0.122428	0.472655	-0.165284	0.0950948	0.0950948	0.244557	-0.108088	0	0.122428
0.196616	ATP5MC2	0.512077	0.122505	0.0918811	0.0760896	0	-0.0911644	0.0974854	0.0911644	0.122505
0.196731	VDAC2	0.122556	0.452557	-0.100076	0.0950585	0.0950585	0.113147	-0.0722275	0	0.122556
0.196845	RAB4A	0.132141	0.122642	-0.28649	0.086753	0.086753	-0.236565	0.0909547	0.0909547	0.122642
0.196959	ECI2	0.122684	0.332923	-0.0950437	0.185508	0.0950437	0.109972	-0.0229096	0	0.122684
0.197074	RPL9	0.122812	0.433415	-0.110718	0.094898	0.094898	0.0950485	0.100899	0	0.122812
0.197188	JOSD2	NA	0.122915	NA	NA	NA	-0.294445	0.0905517	0.0905517	0.122915
0.197302	PEX12	0.122939	0.149713	-0.273715	0.0945987	0.0945987	-0.0670949	0.268738	0.0670949	0.122939
0.197417	RIC8A	0.882684	0.123052	-0.0618522	-0.0905429	0	-0.0903946	0.195267	0.0903946	0.123052
0.197531	RPL17	0.123067	0.403883	-0.0953497	0.0943239	0.0943239	-0.0570835	-0.0427728	0	0.123067
0.197645	METTL7B	0.123195	0.644381	-0.154259	0.0943037	0.0943037	0.108108	-0.0745888	0	0.123195
0.197759	DCUN1D5	0.123323	0.201668	-0.0942838	0.320677	0.0942838	-0.185313	0.0342403	0.0342403	0.123323
0.197874	MRPL32	0.12345	0.831419	-0.197084	0.094197	0.094197	-0.0631612	-0.212022	0	0.12345
0.197988	DNAJC1	0.780192	0.123462	-0.674336	-0.106124	0	-0.517597	0.0898002	0.0898002	0.123462
0.198102	TMCO1	0.123578	0.950779	-0.10738	0.0941641	0.0941641	0.0666155	0.105377	0	0.123578
0.198217	ASDURF	0.217636	0.123599	-0.222225	0.0259584	0.0259584	-0.318201	0.0897364	0.0897364	0.123599
0.198331	MTG1	0.123706	0.814876	-0.251046	0.0940866	0.0940866	0.0979996	-0.229749	0	0.123706
0.198445	NEK6	0.875399	0.123735	-0.584555	-0.323081	0	-0.332038	0.0896908	0.0896908	0.123735
0.19856	GRAMD2B	0.123834	NA	-0.696021	0.0940383	0.0940383	NA	NA	NA	0.123834
0.198674	FDX2	0.123962	NA	-0.171779	0.0939243	0.0939243	NA	NA	NA	0.123962
0.198788	KMT2C	0.205879	0.124009	-0.0338084	0.0698208	0.0338084	-0.155176	0.0893252	0.0893252	0.124009
0.198903	NDUFS6	0.124089	0.329368	-0.363743	0.0938334	0.0938334	-0.136479	-0.139963	0	0.124089
0.199017	FITM2	NA	0.124145	NA	NA	NA	-0.351792	0.0892614	0.0892614	0.124145
0.199131	EMC4	0.124217	0.606235	-0.0935321	0.234265	0.0935321	-0.0505697	-0.0012761	0	0.124217
0.199246	LLPH	0.124345	0.811457	-0.298545	0.0934355	0.0934355	0.113743	-0.0458833	0	0.124345
0.19936	FADS3	0.124473	NA	-1.24013	0.0930688	0.0930688	NA	NA	NA	0.124473
0.199474	EXOC6	0.124601	0.717938	-0.0928009	0.155897	0.0928009	-0.0456333	-0.137679	0	0.124601
0.199588	CD2BP2	0.341086	0.124692	-0.0121997	-0.195408	0	-0.152441	0.0885249	0.0885249	0.124692
0.199703	MSRB2	0.124728	0.970468	-0.489133	0.092764	0.092764	-0.0313129	-0.0438081	0	0.124728
0.199817	SLC25A16	NA	0.124829	NA	NA	NA	-0.671481	0.0884963	0.0884963	0.124829
0.199931	METAP2	0.124856	0.225185	-0.269646	0.0926985	0.0926985	-0.467853	0.0212053	0.0212053	0.124856
0.200046	E2F4	0.575974	0.124966	0.211957	-0.952331	0	-0.580608	0.0883639	0.0883639	0.124966
0.20016	SQOR	0.124984	NA	-0.0926696	0.124885	0.0926696	NA	NA	NA	0.124984
0.200274	IKBIP	0.206134	0.125103	-0.0335961	0.10017	0.0335961	-0.116662	0.0880347	0.0880347	0.125103
0.200389	IKBIP	0.222109	0.125103	-0.1885	0.0223768	0.0223768	-0.116662	0.0880347	0.0880347	0.125103
0.200503	UBE4A	0.125112	0.560432	-0.167736	0.092507	0.092507	-0.0462036	-0.00424919	0	0.125112
0.200617	GOLGA1	0.257508	0.125239	-0.387355	0.00127858	0.00127858	-0.0879359	0.241554	0.0879359	0.125239
0.200732	TFCP2	0.12524	0.537599	-0.133282	0.0925024	0.0925024	0.603909	-0.13733	0	0.12524
0.200846	NDUFAF1	0.125367	0.96787	-0.49074	0.0924276	0.0924276	0.053074	-0.0650814	0	0.125367
0.20096	EPB41L2	0.233994	0.125376	-0.119822	0.0155639	0.0155639	-0.0877152	0.246618	0.0877152	0.125376
0.201075	IARS2	0.125495	0.891031	-0.09242	0.131705	0.09242	0.212991	-0.0750263	0	0.125495
0.201189	GMNN	0.321406	0.125513	0.106781	-0.667971	0	-0.240257	0.0877093	0.0877093	0.125513
0.201303	TRIM21	0.125623	0.406207	-0.107269	0.0920828	0.0920828	-0.0528621	-0.137165	0	0.125623
0.201417	FOPNL	0.786326	0.125649	-0.0142804	-0.015044	0	-0.584096	0.0875159	0.0875159	0.125649
0.201532	VWA8	0.125751	0.271807	-0.0920241	0.155108	0.0920241	0.0978291	-0.190328	0	0.125751
0.201646	MZT2A	NA	0.125786	NA	NA	NA	-0.163047	0.0874482	0.0874482	0.125786
0.20176	SCYL1	0.125879	0.780831	-0.0918848	0.212104	0.0918848	0.178526	-0.0244793	0	0.125879
0.201875	FIGNL1	0.631821	0.125923	-0.0174425	-0.0524629	0	-0.194945	0.0872872	0.0872872	0.125923
0.201989	SETMAR	0.126006	0.601586	-0.112173	0.0918376	0.0918376	-0.00900562	-0.100094	0	0.126006
0.202103	SETD2	0.833738	0.12606	0.0429594	-0.367937	0	-0.26798	0.0870501	0.0870501	0.12606
0.202218	NDUFAF4	0.126134	0.915915	-0.0953724	0.0917817	0.0917817	0.0820486	-0.0182907	0	0.126134
0.202332	C2orf76	0.586965	0.126196	0.326305	-0.288654	0	-0.196775	0.0870392	0.0870392	0.126196
0.202446	PDCL3	0.237061	0.126333	-0.733927	0.0133	0.0133	-0.415046	0.0868855	0.0868855	0.126333
0.202561	GYS1	0.12639	0.393629	-0.0915814	0.136913	0.0915814	0.0469228	-0.00528794	0	0.12639
0.202675	GSDME	0.307732	0.12647	0.194813	-0.203837	0	-0.0868436	0.506616	0.0868436	0.12647
0.202789	MED21	0.126518	0.552229	-0.349042	0.0915615	0.0915615	0.120745	0.351411	0	0.126518
0.202904	RPL32	0.126645	0.50711	-0.185621	0.0914372	0.0914372	-0.000349681	-0.0173948	0	0.126645
0.203018	FAM122B	0.650735	0.12688	0.339366	-0.343038	0	-0.08657	0.166266	0.08657	0.12688
0.203132	NMD3	0.126901	0.76169	-0.384525	0.0912528	0.0912528	-0.257625	-0.0524585	0	0.126901
0.203246	OSBPL6	0.127029	0.834564	-0.151492	0.0908307	0.0908307	0.0484186	-0.023215	0	0.127029
0.203361	AMD1	0.391054	0.127153	-2.48994	-0.249659	0	-2.60103	0.0864058	0.0864058	0.127153
0.203475	FAM83G	0.127157	NA	-0.0907319	0.15092	0.0907319	NA	NA	NA	0.127157
0.203589	ERLEC1	0.127284	0.187449	-0.149722	0.0906351	0.0906351	-0.0818737	0.0417301	0.0417301	0.127284
0.203704	MRPL28	0.127412	0.542931	-0.158539	0.0906156	0.0906156	0.155663	0.397601	0	0.127412
0.203818	SPEN	0.798083	0.127427	-0.0430328	-0.0637702	0	-0.0863671	0.0974994	0.0863671	0.127427
0.203932	MICAL1	0.723195	0.127564	-0.0755675	-0.0582059	0	-0.0860675	0.11957	0.0860675	0.127564
0.204047	NT5DC2	0.127668	0.861909	-0.786127	0.0903356	0.0903356	-0.105819	-0.226987	0	0.127668
0.204161	ZNF592	0.740192	0.1277	-0.0186428	-0.252549	0	-0.0873499	0.085556	0.085556	0.1277
0.204275	SMDT1	0.127796	NA	-0.269768	0.0900848	0.0900848	NA	NA	NA	0.127796
0.20439	MAST3	0.305687	0.127837	-0.00949117	-0.25638	0	-0.0853622	0.131717	0.0853622	0.127837
0.204504	EMC8	0.127923	0.24706	-0.0900124	0.153797	0.0900124	-0.0106485	0.0692904	0.0106485	0.127923
0.204618	FNBP1L	0.603323	0.127974	0.251602	-0.13548	0	-0.0853324	0.162119	0.0853324	0.127974
0.204733	TIMM50	0.128051	0.597348	-0.138806	0.0899992	0.0899992	0.0670183	-0.11989	0	0.128051
0.204847	GSPT1	0.384153	0.12811	0.0171863	0.0248746	0	-0.0853193	0.130351	0.0853193	0.12811
0.204961	SERBP1	0.70607	0.128247	-0.101206	-0.193442	0	-0.0852749	0.251093	0.0852749	0.128247
0.205075	SERBP1	0.706198	0.128247	-0.109942	-0.125073	0	-0.0852749	0.251093	0.0852749	0.128247
0.20519	PSMA4	0.128307	0.26169	-0.16253	0.0898165	0.0898165	-0.273846	0.00350306	0.00350306	0.128307
0.205304	KIF20A	0.337891	0.128384	-0.212678	-0.544939	0	-0.742706	0.0851987	0.0851987	0.128384
0.205418	APOOL	0.128435	0.644928	-0.149993	0.0894556	0.0894556	-0.0147039	-0.00634028	0	0.128435
0.205533	MRPL49	0.128562	0.549221	-0.402079	0.0894219	0.0894219	-0.0452156	-0.350009	0	0.128562
0.205647	PDE8A	0.309904	0.128657	-0.167833	-0.083028	0	-0.216628	0.0847828	0.0847828	0.128657
0.205761	SLC9A6	0.12869	0.739541	-0.10072	0.0893463	0.0893463	0.000364251	0.0226871	0	0.12869
0.205876	CHMP4B	0.853674	0.128794	0.111847	-0.117365	0	-0.0958683	0.0847421	0.0847421	0.128794
0.20599	ALDH2	0.128818	0.369155	-0.133811	0.0892544	0.0892544	0.150213	-0.138955	0	0.128818
0.206104	CDKN2AIPNL	0.128946	0.774815	-0.22363	0.0892347	0.0892347	0.0513888	0.320808	0	0.128946
0.206219	LHPP	0.842812	0.129068	0.280805	-0.107197	0	-0.0846605	0.256693	0.0846605	0.129068
0.206333	GDAP1	0.129073	0.719442	-0.16727	0.0889093	0.0889093	0.0658219	-0.180819	0	0.129073
0.206447	MRPL22	0.129201	0.90402	-0.323158	0.0888247	0.0888247	-0.196158	-0.014917	0	0.129201
0.206561	CTSA	0.373802	0.129204	0.191982	-0.377253	0	-0.480889	0.0846041	0.0846041	0.129204
0.206676	HSD17B11	0.129329	0.706043	-0.0886734	0.165038	0.0886734	-0.170629	-0.0521518	0	0.129329
0.20679	INPPL1	0.288946	0.129341	0.107337	-0.0578533	0	-0.134115	0.0845317	0.0845317	0.129341
0.206904	ARFGEF3	0.129457	0.23708	-0.280386	0.0886041	0.0886041	-0.126004	0.0151771	0.0151771	0.129457
0.207019	FAM32A	0.973546	0.129478	-0.127287	-0.268131	0	-0.652536	0.0843177	0.0843177	0.129478
0.207133	NME3	0.129585	0.546213	-0.0885596	0.158664	0.0885596	0.0522285	-0.106337	0	0.129585
0.207247	MRPL43	0.129712	0.702352	-0.234523	0.0883353	0.0883353	0.203865	-0.282254	0	0.129712
0.207362	ZMAT2	0.786581	0.129751	-0.174395	-0.237836	0	-0.084123	0.0867859	0.084123	0.129751
0.207476	HSPA8	0.12984	0.386382	-0.151873	0.0881923	0.0881923	0.0666714	0.0730836	0	0.12984
0.20759	HSPA8	0.12984	0.995351	-0.151873	0.0881923	0.0881923	0.0350587	0.266857	0	0.12984
0.207705	HSPA8	0.12984	0.995625	-0.151873	0.0881923	0.0881923	-1.38902	-0.0503421	0	0.12984
0.207819	TGS1	0.793482	0.129888	-0.319227	-0.0480012	0	-0.4634	0.0840844	0.0840844	0.129888
0.207933	MRPS18A	0.129968	0.900191	-0.14677	0.0881662	0.0881662	1.47967	-0.426416	0	0.129968
0.208048	DYSF	0.130096	NA	-0.126872	0.0881324	0.0881324	NA	NA	NA	0.130096
0.208162	HAUS6	0.653546	0.130161	-0.00956886	-0.106476	0	-0.083954	0.369316	0.083954	0.130161
0.208276	MRPL54	0.130224	0.633716	-0.274035	0.0880928	0.0880928	-0.00425726	-0.175256	0	0.130224
0.20839	MAX	0.481406	0.130298	-0.0783714	-0.202668	0	-0.115682	0.0837375	0.0837375	0.130298
0.208505	STX16	0.130351	0.288488	-0.186293	0.0879968	0.0879968	0.203348	-0.0566895	0	0.130351
0.208619	STX16	0.130351	0.288625	-0.186293	0.0879968	0.0879968	0.174623	0.00962009	0	0.130351
0.208733	ACBD6	NA	0.130435	NA	NA	NA	-0.316264	0.0836635	0.0836635	0.130435
0.208848	MRPL57	0.130479	0.808039	-0.169743	0.0879817	0.0879817	-0.00286307	-0.107824	0	0.130479
0.208962	C6orf89	0.636038	0.130572	-0.68216	-0.195581	0	-0.256821	0.0834498	0.0834498	0.130572
0.209076	PSMA6	0.130607	0.495078	-0.0879316	0.297884	0.0879316	-0.000254268	-0.0373263	0	0.130607
0.209191	FKBP9	0.339169	0.130708	-0.125002	-0.0729962	0	-0.164099	0.0833279	0.0833279	0.130708
0.209305	TIMM10B	0.130735	NA	-0.369632	0.0878347	0.0878347	NA	NA	NA	0.130735
0.209419	GPAT3	0.130863	0.200574	-0.0878302	0.176296	0.0878302	-0.191879	0.0346724	0.0346724	0.130863
0.209534	RAD18	0.892141	0.130982	-0.463075	-0.216536	0	-0.24422	0.0829746	0.0829746	0.130982
0.209648	RARS2	0.13099	0.61184	-0.404329	0.0877402	0.0877402	-0.0306688	-0.0717495	0	0.13099
0.209762	APBB1	0.267476	0.131118	-0.64215	-0.433166	0	-0.419694	0.0827374	0.0827374	0.131118
0.209877	ABHD13	0.131246	NA	-0.0875084	0.257355	0.0875084	NA	NA	NA	0.131246
0.209991	NEFM	NA	0.131255	NA	NA	NA	-0.138156	0.0826071	0.0826071	0.131255
0.210105	MRPL19	0.131374	0.460897	-0.341521	0.087418	0.087418	-0.124786	-0.0896506	0	0.131374
0.210219	COMMD7	0.215974	0.131529	-0.11615	0.0265955	0.0265955	-0.470433	0.0825483	0.0825483	0.131529
0.210334	ZDHHC3	0.131629	NA	-0.321161	0.0871174	0.0871174	NA	NA	NA	0.131629
0.210448	USP46	NA	0.131665	NA	NA	NA	-0.432651	0.0823692	0.0823692	0.131665
0.210562	DDX28	0.131757	0.894586	-0.426948	0.0870324	0.0870324	-0.0747895	-0.0616047	0	0.131757
0.210677	SH3KBP1	0.205623	0.131802	-0.089922	0.0338509	0.0338509	-0.116892	0.0822453	0.0822453	0.131802
0.210791	CANX	0.131885	0.251709	-0.0869336	0.270524	0.0869336	-0.00833546	0.204278	0.00833546	0.131885
0.210905	CCDC18	0.60639	0.131939	-0.241069	-0.12765	0	-0.279803	0.0821862	0.0821862	0.131939
0.21102	KRR1	0.132013	0.554553	-0.0869165	0.212023	0.0869165	0.225348	-0.0363118	0	0.132013
0.211134	ATXN10	0.925623	0.132212	-0.192482	-0.297952	0	-0.188608	0.0817442	0.0817442	0.132212
0.211248	PIGT	0.132268	0.749658	-0.215282	0.0862588	0.0862588	-0.100616	-0.0348139	0	0.132268
0.211363	MAPK1	0.412396	0.132349	0.100797	-0.111665	0	-0.0816831	0.0910616	0.0816831	0.132349
0.211477	MPV17	0.132396	NA	-0.123106	0.0862274	0.0862274	NA	NA	NA	0.132396
0.211591	TRDMT1	NA	0.132486	NA	NA	NA	-0.325291	0.081636	0.081636	0.132486
0.211706	NSFL1C	0.132524	0.231747	-0.0861048	0.190848	0.0861048	-0.112145	0.0187442	0.0187442	0.132524
0.21182	BTN3A3	0.193482	0.132622	-0.733735	0.041784	0.041784	-0.615788	0.0816255	0.0816255	0.132622
0.211934	SUCLG2	0.132652	0.776319	-0.0860108	0.131275	0.0860108	0.0917994	-0.0907295	0	0.132652
0.212048	SFT2D3	NA	0.132759	NA	NA	NA	-0.0815724	0.243927	0.0815724	0.132759
0.212163	ACAD9	0.13278	0.861772	-0.108288	0.0859406	0.0859406	0.367483	-0.069374	0	0.13278
0.212277	CLEC16A	0.202812	0.132896	-0.0354385	0.0797168	0.0354385	-0.0841857	0.0815718	0.0815718	0.132896
0.212391	SOAT1	0.132907	0.263467	-0.486479	0.0859219	0.0859219	-0.0992828	0.00258695	0.00258695	0.132907
0.212506	SNF8	0.773035	0.133033	-0.309691	-0.0826256	0	-0.173623	0.0814713	0.0814713	0.133033
0.21262	SREK1IP1	0.133035	0.703309	-0.0857581	0.222393	0.0857581	0.210934	-0.0776437	0	0.133035
0.212734	PYROXD1	0.133163	0.727782	-0.603844	0.0856427	0.0856427	-0.0873279	-0.416794	0	0.133163
0.212849	C16orf70	NA	0.133169	NA	NA	NA	-0.25898	0.081414	0.081414	0.133169
0.212963	MRPL1	0.133291	0.832103	-0.17857	0.0855643	0.0855643	0.11065	-0.0842302	0	0.133291
0.213077	HDAC7	0.728179	0.133306	-0.214289	-0.270189	0	-0.199275	0.0813874	0.0813874	0.133306
0.213192	RHOG	0.133419	0.515997	-0.085517	0.129228	0.085517	0.788311	0.320916	0	0.133419
0.213306	COLGALT2	NA	0.133443	NA	NA	NA	-0.0813608	0.0830967	0.0813608	0.133443
0.21342	PDCL	0.53278	0.133579	-0.607771	-0.355175	0	-0.383401	0.0813579	0.0813579	0.133579
0.213535	MARCKS	0.133674	0.14192	-0.0853718	0.140531	0.0853718	-0.153959	0.0738168	0.0738168	0.133674
0.213649	ZNF276	NA	0.133716	NA	NA	NA	-0.112435	0.0812551	0.0812551	0.133716
0.213763	TSPAN14	0.13393	0.714247	-0.439014	0.0850848	0.0850848	-0.601955	-0.151297	0	0.13393
0.213877	HOXD9	NA	0.13399	NA	NA	NA	-0.834797	0.0810467	0.0810467	0.13399
0.213992	LRFN4	0.134058	NA	-0.730456	0.0850672	0.0850672	NA	NA	NA	0.134058
0.214106	IFT46	NA	0.134126	NA	NA	NA	-0.0809844	0.141718	0.0809844	0.134126
0.21422	HERC1	0.134185	0.584495	-0.537861	0.0850106	0.0850106	-0.20201	-0.081025	0	0.134185
0.214335	ANKRD13A	0.178786	0.134263	-0.23707	0.0521892	0.0521892	-0.15452	0.0809518	0.0809518	0.134263
0.214449	C1QBP	0.134313	0.531583	-0.0848966	0.188665	0.0848966	0.186027	-0.208546	0	0.134313
0.214563	GLCE	0.176997	0.1344	-0.0531213	0.336743	0.0531213	-0.0809423	0.0809956	0.0809423	0.1344
0.214678	MYO6	0.134441	0.951053	-0.0970369	0.08467	0.08467	0.0836745	-0.0790136	0	0.134441
0.214792	MYO6	0.134441	0.951189	-0.0970369	0.08467	0.08467	0.107974	0.0070624	0	0.134441
0.214906	MPP5	0.1577	0.134537	-0.29027	0.066874	0.066874	-0.0809401	0.0816819	0.0809401	0.134537
0.215021	NFATC4	0.134569	NA	-0.0844018	0.116586	0.0844018	NA	NA	NA	0.134569
0.215135	PKD2	0.141853	0.134673	-0.246855	0.0785494	0.0785494	-0.175304	0.0807676	0.0807676	0.134673
0.215249	RAB14	0.134696	0.496308	-0.084092	0.189253	0.084092	0.0190784	-0.0294189	0	0.134696
0.215364	TBK1	0.934441	0.13481	0.161423	-0.128021	0	-0.0837484	0.0805207	0.0805207	0.13481
0.215478	TXNDC12	0.134824	0.359037	-0.0838849	0.12135	0.0838849	-0.0611338	-0.0843367	0	0.134824
0.215592	DAPK3	0.29508	0.134947	-0.148285	-0.161691	0	-0.263657	0.0804986	0.0804986	0.134947
0.215706	STX10	0.134952	0.317337	-0.146251	0.0838304	0.0838304	0.191246	-0.170571	0	0.134952
0.215821	GAN	0.13508	0.848236	-0.0836858	0.184851	0.0836858	0.0259169	-0.0333947	0	0.13508
0.215935	ARPC2	0.219297	0.135083	-0.0251525	0.0664296	0.0251525	-0.199472	0.0804189	0.0804189	0.135083
0.216049	IL7R	0.135208	NA	-2.24294	0.0836199	0.0836199	NA	NA	NA	0.135208
0.216164	ABHD5	0.135335	0.727372	-0.415023	0.0834801	0.0834801	0.0501174	0.121737	0	0.135335
0.216278	LARP6	NA	0.135357	NA	NA	NA	-0.11115	0.0800274	0.0800274	0.135357
0.216392	MRPL39	0.135463	0.910446	-0.236945	0.083426	0.083426	-0.169939	-0.179188	0	0.135463
0.216507	RAB2A	0.135591	0.148619	-0.0833986	0.0910631	0.0833986	-0.0680477	0.123592	0.0680477	0.135591
0.216621	MRPL30	0.135719	0.721356	-0.0878177	0.0831919	0.0831919	0.0507618	-0.0588472	0	0.135719
0.216735	RBM5	0.464281	0.135767	-0.0101153	-0.301379	0	-0.295019	0.0795729	0.0795729	0.135767
0.21685	TTC4	0.135847	0.35767	-0.507669	0.0831341	0.0831341	0.139882	-0.0972439	0	0.135847
0.216964	MFSD3	0.135974	NA	-0.0972167	0.0830993	0.0830993	NA	NA	NA	0.135974
0.217078	NUS1	NA	0.13604	NA	NA	NA	-0.408071	0.0795639	0.0795639	0.13604
0.217193	MANF	0.136102	0.487285	-0.0829811	0.356091	0.0829811	0.21215	0.260358	0	0.136102
0.217307	SERINC3	0.537891	0.136177	-0.420974	-0.204601	0	-0.655577	0.0794527	0.0794527	0.136177
0.217421	SCO1	0.13623	0.144928	-0.240308	0.0829768	0.0829768	-0.357803	0.0712928	0.0712928	0.13623
0.217535	NAAA	0.50492	0.136314	1.12358	-0.190987	0	-0.0794134	0.292875	0.0794134	0.136314
0.21765	LARS2	0.136358	0.573284	-0.234257	0.0829194	0.0829194	0.044914	-0.214208	0	0.136358
0.217764	RPL35	0.136486	0.449822	-0.186719	0.0828481	0.0828481	-0.126823	-0.00783121	0	0.136486
0.217878	MB21D2	0.684345	0.136587	-0.302416	-0.0562193	0	-0.383347	0.0789364	0.0789364	0.136587
0.217993	PDIA6	0.136613	0.575198	-0.0828286	0.203717	0.0828286	0.13298	0.157797	0	0.136613
0.218107	UCK2	0.83655	0.136724	-0.190173	-0.49191	0	-0.869429	0.0788551	0.0788551	0.136724
0.218221	HLA-A	0.356038	0.136861	-0.119403	-0.10861	0	-0.736099	0.0784926	0.0784926	0.136861
0.218336	HLA-A	0.991949	0.136861	-0.0993704	-0.184186	0	-0.736099	0.0784926	0.0784926	0.136861
0.21845	DYNC1LI1	0.136869	0.987011	-0.0824552	0.214506	0.0824552	0.0598744	0.205366	0	0.136869
0.218564	WHAMM	0.136997	NA	-0.0823803	0.166146	0.0823803	NA	NA	NA	0.136997
0.218679	ARL6IP6	0.699425	0.136998	0.0268888	0.199251	0	-0.0784512	0.438474	0.0784512	0.136998
0.218793	NDUFS5	0.137125	0.313098	-0.180401	0.0823151	0.0823151	0.0487383	-0.169845	0	0.137125
0.218907	PPP1R13B	0.780703	0.137134	-0.454501	-0.266183	0	-0.0783754	0.208408	0.0783754	0.137134
0.219021	GTPBP4	0.137252	0.83429	-0.191551	0.0821263	0.0821263	0.0128258	-0.0237604	0	0.137252
0.219136	NSMCE1	0.730096	0.137271	-0.478457	-0.250534	0	-0.38503	0.0783096	0.0783096	0.137271
0.21925	EIF5B	0.13738	0.322122	-0.120767	0.0819924	0.0819924	0.0880272	-0.0541538	0	0.13738
0.219364	RB1	0.359233	0.137408	-0.705667	-0.201175	0	-0.587722	0.0782197	0.0782197	0.137408
0.219479	KANSL1	0.137508	0.65778	-0.234946	0.0819732	0.0819732	0.0197808	-0.121157	0	0.137508
0.219593	NPC2	0.482812	0.137544	-0.0186252	-0.149731	0	-0.450287	0.0771496	0.0771496	0.137544
0.219707	IQSEC2	0.137636	NA	-0.308251	0.0817871	0.0817871	NA	NA	NA	0.137636
0.219822	AP2B1	0.489968	0.137681	-0.129319	-0.0441831	0	-0.209224	0.0770181	0.0770181	0.137681
0.219936	ARF3	0.235144	0.137818	-0.0912767	0.0142756	0.0142756	-0.17136	0.0769661	0.0769661	0.137818
0.22005	PSMD8	0.137891	0.458162	-0.146751	0.0815861	0.0815861	0.168659	-0.128129	0	0.137891
0.220165	TSC22D1	0.573163	0.137955	0.22826	-0.450981	0	-0.0768219	0.172244	0.0768219	0.137955
0.220279	GPR89A	0.138019	0.275772	-0.10836	0.0815267	0.0815267	0.02196	-0.0252791	0	0.138019
0.220393	CARMIL2	NA	0.138091	NA	NA	NA	-0.0766529	0.255718	0.0766529	0.138091
0.220508	RXYLT1	0.138275	0.215614	-0.0811539	0.166195	0.0811539	-0.0270178	0.16056	0.0270178	0.138275
0.220622	GUSB	0.365112	0.138365	0.212301	-0.317847	0	-0.380514	0.0765664	0.0765664	0.138365
0.220736	PNPLA6	0.171118	0.138775	-0.0571508	0.18962	0.0571508	-0.0764364	0.102326	0.0764364	0.138775
0.22085	TOMM34	0.138786	0.584769	-0.0809357	0.164006	0.0809357	-0.0148624	-0.100545	0	0.138786
0.220965	C12orf29	NA	0.138912	NA	NA	NA	-0.434141	0.0764021	0.0764021	0.138912
0.221079	MLYCD	0.138914	0.35808	-0.0824282	0.080847	0.080847	0.2987	-0.107882	0	0.138914
0.221193	DNAH5	0.139042	NA	-0.138495	0.0808347	0.0808347	NA	NA	NA	0.139042
0.221308	KIF18B	0.670543	0.139048	0.0881703	-0.237157	0	-0.354102	0.0763252	0.0763252	0.139048
0.221422	RPN2	0.139169	0.368335	-0.0806697	0.134105	0.0806697	-0.0714112	-0.015466	0	0.139169
0.221536	STAT1	0.436805	0.139185	0.0393763	-0.0597715	0	-0.253269	0.0761464	0.0761464	0.139185
0.221651	PYCR2	0.139297	0.758955	-0.105159	0.0805202	0.0805202	0.101374	-0.120065	0	0.139297
0.221765	TTC9	NA	0.139322	NA	NA	NA	-0.0761142	0.111097	0.0761142	0.139322
0.221879	UFSP2	0.139425	0.895816	-0.0805026	0.261584	0.0805026	0.219462	0.00650318	0	0.139425
0.221994	CPEB2	0.248435	0.139459	-0.00693051	0.171619	0.00693051	-0.139689	0.0760763	0.0760763	0.139459
0.222108	RRP7A	0.139553	0.968553	-0.369425	0.0804818	0.0804818	-0.0527233	-0.13685	0	0.139553
0.222222	SCAMP3	0.280256	0.139595	0.0746681	0.0740507	0	-0.0760496	0.228503	0.0760496	0.139595
0.222337	OSBPL11	0.139681	0.828001	-0.194832	0.0801923	0.0801923	0.0926422	-0.315667	0	0.139681
0.222451	SPDL1	0.76345	0.139732	-0.989021	-0.479212	0	-0.487137	0.0759298	0.0759298	0.139732
0.222565	NDUFAF6	0.139808	0.595433	-0.081389	0.0800404	0.0800404	0.198921	-0.150073	0	0.139808
0.222679	PALLD	0.73393	0.139869	0.0212262	-0.296123	0	-0.25428	0.0757762	0.0757762	0.139869
0.222794	FKBP11	0.139936	NA	-0.189068	0.0800189	0.0800189	NA	NA	NA	0.139936
0.222908	LSM12	0.587476	0.140005	-0.144739	-0.0452926	0	-0.196987	0.0753441	0.0753441	0.140005
0.223022	NXN	0.140064	0.627017	-0.213538	0.0800038	0.0800038	-0.11596	-0.0162584	0	0.140064
0.223137	KPNA3	0.140192	0.264698	-0.0799891	0.183468	0.0799891	-0.095003	0.00232049	0.00232049	0.140192
0.223251	MTRF1	0.140319	NA	-0.0837916	0.0798693	0.0798693	NA	NA	NA	0.140319
0.223365	SACM1L	0.222875	0.140416	-0.0219766	0.23015	0.0219766	-0.0751347	0.093774	0.0751347	0.140416
0.22348	TTL	0.140447	0.71452	-0.0797765	0.180447	0.0797765	-0.0394837	-0.22713	0	0.140447
0.223594	ANTXR1	0.859808	0.140552	-0.193153	-0.849152	0	-0.546525	0.0751017	0.0751017	0.140552
0.223708	MAOA	0.140575	0.409625	-0.129233	0.0796844	0.0796844	0.198475	-0.144758	0	0.140575
0.223823	TXLNA	0.432588	0.140689	-0.358154	-0.256979	0	-0.269467	0.0749836	0.0749836	0.140689
0.223937	SNAPC4	0.602684	0.140826	-0.152406	-0.166225	0	-0.144445	0.0749514	0.0749514	0.140826
0.224051	RAB6A	0.140831	0.407711	-0.0795848	0.330786	0.0795848	0.155084	-0.0031631	0	0.140831
0.224166	RPL39P5	0.140958	0.604184	-0.0792413	0.1309	0.0792413	0.0415586	0.00332436	0	0.140958
0.22428	AGPS	0.141214	0.27673	-0.079162	0.126357	0.079162	0.0656247	-0.0459616	0	0.141214
0.224394	JADE1	0.621214	0.141236	-0.294334	-0.486763	0	-0.223386	0.0747638	0.0747638	0.141236
0.224508	JADE1	0.621342	0.141236	-0.0248791	-0.242467	0	-0.223386	0.0747638	0.0747638	0.141236
0.224623	JTB	0.141342	NA	-0.50182	0.0788064	0.0788064	NA	NA	NA	0.141342
0.224737	RAI1	0.654569	0.141373	0.0107115	-0.228591	0	-0.129466	0.0744074	0.0744074	0.141373
0.224851	PRPS1	0.14147	0.494941	-0.0787212	0.211491	0.0787212	0.385547	-0.0997335	0	0.14147
0.224966	RAE1	0.494569	0.141509	0.267774	-0.157596	0	-0.0740442	0.232307	0.0740442	0.141509
0.22508	WLS	0.141597	0.615258	-0.323964	0.0786606	0.0786606	-0.817111	-0.256667	0	0.141597
0.225194	SRP68	0.141725	0.932595	-0.135009	0.0785671	0.0785671	0.103995	0.086295	0	0.141725
0.225309	CTSV	0.313099	0.141783	-0.216386	-0.466912	0	-0.760469	0.0738258	0.0738258	0.141783
0.225423	SRP19	0.141981	0.380093	-0.0783728	0.164618	0.0783728	0.203466	-0.0592474	0	0.141981
0.225537	POLRMT	0.199233	0.142056	-0.47168	0.0387829	0.0387829	-0.0971753	0.0734137	0.0734137	0.142056
0.225652	PRKCSH	0.142109	0.999316	-0.0782385	0.161793	0.0782385	0.506005	0.337168	0	0.142109
0.225766	RNF114	NA	0.142193	NA	NA	NA	-0.23304	0.0733007	0.0733007	0.142193
0.22588	STN1	0.142236	NA	-0.13734	0.0782089	0.0782089	NA	NA	NA	0.142236
0.225995	STIP1	0.421086	0.14233	0.0342398	0.153346	0	-0.073288	0.171723	0.073288	0.14233
0.226109	NME6	0.142364	0.330462	-0.247898	0.0779515	0.0779515	0.164369	-0.237959	0	0.142364
0.226223	POLR2G	0.48754	0.142467	0.00702845	-0.328156	0	-0.0732284	0.0752153	0.0732284	0.142467
0.226337	EARS2	0.142492	0.606371	-0.342734	0.0779498	0.0779498	0.126581	-0.151904	0	0.142492
0.226452	LUC7L2	0.968818	0.142603	0.2206	-0.0338612	0	-0.0732176	0.147028	0.0732176	0.142603
0.226566	MINPP1	0.255463	0.14274	-0.428776	0.00250244	0.00250244	-0.107114	0.0730857	0.0730857	0.14274
0.22668	NT5C3A	0.142748	0.844135	-0.145322	0.0775027	0.0775027	-0.000227615	-0.0878097	0	0.142748
0.226795	ALS2	0.143003	0.788078	-0.0771774	0.416533	0.0771774	0.214278	-0.062874	0	0.143003
0.226909	KIAA0930	0.621086	0.143013	-0.429966	-0.178036	0	-0.143058	0.0729352	0.0729352	0.143013
0.227023	TCP1	0.143131	0.403063	-0.0771477	0.306298	0.0771477	0.0759168	-0.0282143	0	0.143131
0.227138	COMMD9	0.214824	0.14315	-0.235292	0.0278138	0.0278138	-1.29891	0.0726995	0.0726995	0.14315
0.227252	PMPCB	0.143259	0.331556	-0.0771472	0.130834	0.0771472	0.00384043	-0.248172	0	0.143259
0.227366	DNAJB6	0.317188	0.143287	-0.305028	-0.195911	0	-0.579473	0.0726633	0.0726633	0.143287
0.227481	RAB3IL1	NA	0.14356	NA	NA	NA	-0.0722254	0.0746192	0.0722254	0.14356
0.227595	CARHSP1	0.96639	0.143697	0.528378	-0.0894002	0	-0.0720464	0.082704	0.0720464	0.143697
0.227709	SIPA1L3	0.14377	0.315149	-0.753182	0.0770038	0.0770038	-0.0762523	-0.0517437	0	0.14377
0.227824	MAP2K7	0.278466	0.143834	-0.0392212	-0.100242	0	-0.405351	0.0719611	0.0719611	0.143834
0.227938	MISP	0.143898	NA	-0.29985	0.0769377	0.0769377	NA	NA	NA	0.143898
0.228052	SNX8	0.982875	0.14397	0.077894	-0.0807684	0	-0.212197	0.071862	0.071862	0.14397
0.228166	PLEKHG4	0.144026	0.603774	-0.430048	0.0769064	0.0769064	0.0223057	-0.286384	0	0.144026
0.228281	ZNF574	0.639489	0.144107	-0.092755	-0.0539994	0	-0.123352	0.0716907	0.0716907	0.144107
0.228395	ATPSCKMT	0.144153	NA	-0.58926	0.076776	0.076776	NA	NA	NA	0.144153
0.228509	ARFIP1	0.465815	0.144244	0.30841	-0.162899	0	-0.0715887	0.272357	0.0715887	0.144244
[truncated: 6,749 more rows]

## Sheet: Ranks_ATG8proximity
Fig2_ScaledRank	Gene.Symbol	ScaledRank_LC3B	ScaledRank_GABARAPL2	WT_EBSSBafAtoUT_LC3B	LDSminWT_EBSSBafAtoUT_LC3B	priority_LC3B	WT_EBSSBafAtoUT_GABARAPL2	LDSminWT_EBSSBafAtoUT_GABARAPL2	priority_GABARAPL2	prot_MinRank
0.000179051	WIPI2	0.000186706	0.142857	1.9951	-1.81143	1.81143	1.73114	-0.0798476	0.0798476	0.000186706
0.000358102	MAP1LC3B2	0.0563854	0.00036075	0.462443	-0.866452	0.462443	1.16828	-0.82908	0.82908	0.00036075
0.000537153	CTSC	0.000373413	0.0663781	2.01764	-1.55139	1.55139	0.30161	-0.20934	0.20934	0.000373413
0.000716204	SNX3	0.000560119	0.0292208	1.50824	-1.62542	1.50824	1.28298	-0.35243	0.35243	0.000560119
0.000895255	FN1	0.0772965	0.000721501	1.07163	-0.376177	0.376177	1.10838	-0.775232	0.775232	0.000721501
0.00107431	GLA	0.000746826	NA	1.98475	-1.48918	1.48918	NA	NA	NA	0.000746826
0.00125336	GGH	0.000933532	0.0205628	1.73103	-1.38431	1.38431	0.445942	-0.427056	0.427056	0.000933532
0.00143241	YIPF4	0.0459298	0.00108225	0.586892	-0.527672	0.527672	1.07607	-0.738129	0.738129	0.00108225
0.00161146	LIPA	0.00112024	NA	1.93725	-1.38026	1.38026	NA	NA	NA	0.00112024
0.00179051	SNX12	0.00130695	0.0310245	1.37499	-1.26938	1.26938	0.88823	-0.339718	0.339718	0.00130695
0.00196956	FSTL1	0.0367812	0.001443	1.48976	-0.592404	0.592404	1.78201	-0.710388	0.710388	0.001443
0.00214861	VAMP7	0.00149365	0.178571	1.2607	-1.43306	1.2607	0.0451523	-0.0927744	0.0451523	0.00149365
0.00232766	COX4I1	0.00168036	NA	1.48555	-1.25169	1.25169	NA	NA	NA	0.00168036
0.00250671	PDXDC1	0.071882	0.00180375	0.686338	-0.389168	0.389168	1.45224	-0.697185	0.697185	0.00180375
0.00268577	BNIP3	0.00186706	NA	1.77651	-1.23399	1.23399	NA	NA	NA	0.00186706
0.00286482	PHB2	0.00205377	NA	1.40708	-1.22511	1.22511	NA	NA	NA	0.00205377
0.00304387	ZFYVE1	0.0156833	0.0021645	0.816907	-0.858353	0.816907	1.04227	-0.690504	0.690504	0.0021645
0.00322292	SLC25A12	0.00224048	0.301227	1.21683	-1.19556	1.19556	-0.490051	-0.319144	0	0.00224048
0.00340197	TIMM23	0.00242718	NA	1.63879	-1.19533	1.19533	NA	NA	NA	0.00242718
0.00358102	SQSTM1	0.0283794	0.00252525	1.35726	-0.662889	0.662889	1.46617	-0.683172	0.683172	0.00252525
0.00376007	PLBD2	0.00261389	0.0782828	1.32107	-1.19409	1.19409	0.173594	-0.463596	0.173594	0.00261389
0.00393912	GOLIM4	0.0028006	0.00613276	2.384	-1.1851	1.1851	1.8882	-0.582025	0.582025	0.0028006
0.00411817	FAM177A1	0.17177	0.002886	0.194452	-0.382372	0.194452	0.887751	-0.680578	0.680578	0.002886
0.00429722	RAB32	0.0029873	0.00721501	1.17231	-1.43743	1.17231	0.866137	-0.570929	0.570929	0.0029873
0.00447628	AIFM1	0.00317401	0.324675	1.29087	-1.16624	1.16624	-0.365915	-0.471813	0	0.00317401
0.00465533	SAR1B	0.0238984	0.00324675	1.0057	-0.708772	0.708772	1.12179	-0.662345	0.662345	0.00324675
0.00483438	PIP4P1	0.00336072	NA	1.16595	-1.45476	1.16595	NA	NA	NA	0.00336072
0.00501343	NDUFB10	0.00354742	0.326118	1.24354	-1.13883	1.13883	-0.274422	-0.310502	0	0.00354742
0.00519248	UBA5	0.221994	0.0036075	0.769011	-0.138207	0.138207	1.1569	-0.651657	0.651657	0.0036075
0.00537153	LAMP1	0.00373413	0.0566378	1.13297	-1.18547	1.13297	0.283375	-0.239749	0.239749	0.00373413
0.00555058	FLOT2	0.00392084	0.641053	1.12521	-1.16813	1.12521	-0.455441	0.206379	0	0.00392084
0.00572963	SERPINE2	NA	0.00396825	NA	NA	NA	1.01584	-0.650988	0.650988	0.00396825
0.00590868	GABARAPL2	0.00410754	0.106782	1.75365	-1.12483	1.12483	0.402611	-0.126162	0.126162	0.00410754
0.00608774	SLC25A24	0.00429425	0.709957	1.58381	-1.10486	1.10486	-0.195701	-0.33519	0	0.00429425
0.00626679	FRMPD1	0.0190441	0.004329	1.55921	-0.767972	0.767972	1.72627	-0.635786	0.635786	0.004329
0.00644584	AGTRAP	0.00448096	NA	1.10463	-1.16837	1.10463	NA	NA	NA	0.00448096
0.00662489	TMEM184C	0.00466766	NA	1.28853	-1.07378	1.07378	NA	NA	NA	0.00466766
0.00680394	COL8A1	NA	0.00468975	NA	NA	NA	1.94277	-0.617384	0.617384	0.00468975
0.00698299	TIMM50	0.00485437	NA	1.27646	-1.05964	1.05964	NA	NA	NA	0.00485437
0.00716204	MT-CO2	0.00504108	0.184343	1.64437	-1.05348	1.05348	0.0395262	-0.419249	0.0395262	0.00504108
0.00734109	CCPG1	0.0257655	0.00505051	0.85178	-0.682898	0.682898	0.827344	-0.604055	0.604055	0.00505051
0.00752014	COL12A1	0.00522778	0.0252525	1.7852	-1.05053	1.05053	0.954685	-0.379386	0.379386	0.00522778
0.00769919	EDIL3	0.106609	0.00541126	1.48511	-0.30307	0.30307	1.09516	-0.593285	0.593285	0.00541126
0.00787825	TBC1D25	0.00541449	NA	1.56473	-1.04579	1.04579	NA	NA	NA	0.00541449
0.0080573	SFXN3	0.00560119	0.8557	1.04475	-1.0377	1.0377	-0.754822	-0.299296	0	0.00560119
0.00823635	RAB18	0.00690814	0.00577201	1.1809	-0.988452	0.988452	1.15399	-0.590936	0.590936	0.00577201
0.0084154	MFSD12	0.0057879	0.710678	1.21407	-1.0215	1.0215	0.0457484	0.0991658	0	0.0057879
0.00859445	NDUFB6	0.00597461	NA	1.01462	-1.04756	1.01462	NA	NA	NA	0.00597461
0.0087735	HEXB	0.00616131	0.34596	1.21702	-1.01269	1.01269	-0.0685066	-0.489977	0	0.00616131
0.00895255	RAB24	0.00634802	NA	1.03549	-1.00765	1.00765	NA	NA	NA	0.00634802
0.0091316	TEX264	0.0175504	0.00649351	0.831025	-0.789953	0.789953	1.14988	-0.580574	0.580574	0.00649351
0.00931065	CTSA	0.00653473	0.174603	1.45049	-0.996808	0.996808	0.0470263	-0.483247	0.0470263	0.00653473
0.0094897	FAM162A	0.00672143	NA	1.15145	-0.995035	0.995035	NA	NA	NA	0.00672143
0.00966876	NDUFA8	0.0134429	0.00685426	1.00988	-0.851773	0.851773	0.635732	-0.572145	0.572145	0.00685426
0.00984781	PHB	0.00709485	0.442641	1.04944	-0.983896	0.983896	-0.743689	-0.158126	0	0.00709485
0.0100269	STARD3	0.00728155	NA	0.972893	-1.23688	0.972893	NA	NA	NA	0.00728155
0.0102059	RAB2A	0.00746826	0.0396825	1.08496	-0.97146	0.97146	0.498106	-0.296141	0.296141	0.00746826
0.010385	TMEM43	0.106796	0.00757576	0.302674	-0.386232	0.302674	0.895937	-0.565048	0.565048	0.00757576
0.010564	ATAD3B	0.00765497	NA	0.97094	-0.975156	0.97094	NA	NA	NA	0.00765497
0.0107431	ANOS1	0.00784167	NA	2.21603	-0.963028	0.963028	NA	NA	NA	0.00784167
0.0109221	DPM1	0.0946602	0.00793651	0.605029	-0.328846	0.328846	0.769017	-0.558974	0.558974	0.00793651
0.0111012	RAB3B	0.00802838	NA	0.964853	-0.962777	0.962777	NA	NA	NA	0.00802838
0.0112802	SCPEP1	0.00821509	0.0266955	1.72487	-0.959704	0.959704	0.368709	-0.423343	0.368709	0.00821509
0.0114593	RPL37AP8	NA	0.00829726	NA	NA	NA	1.34938	-0.549709	0.549709	0.00829726
0.0116383	RRAGC	0.00840179	0.893579	0.988168	-0.955247	0.955247	0.412016	0.242579	0	0.00840179
0.0118174	ATG4A	0.0085885	NA	1.32335	-0.953376	0.953376	NA	NA	NA	0.0085885
0.0119964	FSTL4	NA	0.00865801	NA	NA	NA	0.574582	-0.542849	0.542849	0.00865801
0.0121755	TPCN2	0.00877521	NA	0.949049	-0.972288	0.949049	NA	NA	NA	0.00877521
0.0123545	TCIRG1	0.00896191	0.0786436	1.0262	-0.948779	0.948779	0.177207	-0.172978	0.172978	0.00896191
0.0125336	SDF4	NA	0.00901876	NA	NA	NA	1.64472	-0.538868	0.538868	0.00901876
0.0127126	ACP2	0.00914862	0.12013	0.9398	-1.04723	0.9398	0.110073	-0.202559	0.110073	0.00914862
0.0128917	GABARAP	0.00933532	NA	1.8043	-0.937687	0.937687	NA	NA	NA	0.00933532
0.0130707	JMY	0.0433159	0.00937951	0.976745	-0.540274	0.540274	1.00975	-0.537106	0.537106	0.00937951
0.0132498	LETM1	0.00952203	NA	1.04578	-0.935893	0.935893	NA	NA	NA	0.00952203
0.0134288	VDAC1	0.00970874	0.399351	0.932584	-1.19316	0.932584	-0.606374	-0.272577	0	0.00970874
0.0136079	TMX3	0.098581	0.00974026	0.321667	-0.353484	0.321667	0.732958	-0.52785	0.52785	0.00974026
0.0137869	ATAD3A	0.00989544	0.911616	0.989426	-0.918052	0.918052	-0.189971	-0.457049	0	0.00989544
0.013966	YME1L1	0.0100822	NA	1.22777	-0.916004	0.916004	NA	NA	NA	0.0100822
0.014145	COL3A1	NA	0.010101	NA	NA	NA	1.13994	-0.521601	0.521601	0.010101
0.0143241	ARL8B	0.0102689	0.911977	0.914451	-0.914555	0.914451	0.211984	0.0527657	0	0.0102689
0.0145031	RAB2B	0.0104556	NA	1.00656	-0.905652	0.905652	NA	NA	NA	0.0104556
0.0146822	APLP2	0.0664675	0.0104618	0.797325	-0.409314	0.409314	1.19758	-0.520823	0.520823	0.0104618
0.0148612	CYC1	0.0106423	0.349567	0.903643	-0.960764	0.903643	-0.453253	-0.372707	0	0.0106423
0.0150403	SEC62	0.0397685	0.0108225	0.563813	-0.577532	0.563813	0.519694	-0.823281	0.519694	0.0108225
0.0152193	SPG21	0.010829	NA	0.902991	-1.09865	0.902991	NA	NA	NA	0.010829
0.0153984	ZNF330	0.0110157	NA	0.992185	-0.900536	0.900536	NA	NA	NA	0.0110157
0.0155774	PCYOX1	0.0123226	0.0111833	0.882654	-0.964676	0.882654	0.549219	-0.514248	0.514248	0.0111833
0.0157565	ATG2B	0.0112024	NA	0.930126	-0.897454	0.897454	NA	NA	NA	0.0112024
0.0159355	SLC25A13	0.0113891	0.948052	1.10971	-0.896518	0.896518	-0.32364	-0.324963	0	0.0113891
0.0161146	CHML	0.0201643	0.011544	1.10453	-0.763007	0.763007	1.37885	-0.513809	0.513809	0.011544
0.0162936	SLC25A3	0.0115758	0.575036	0.893238	-1.00044	0.893238	-0.341657	-0.239772	0	0.0115758
0.0164727	MICOS10	0.0117625	NA	1.27715	-0.892151	0.892151	NA	NA	NA	0.0117625
0.0166517	CYP20A1	0.0950336	0.0119048	0.33217	-0.328269	0.328269	0.705648	-0.507469	0.507469	0.0119048
0.0168308	RAB3C	0.0119492	NA	0.920877	-0.890284	0.890284	NA	NA	NA	0.0119492
0.0170098	AGPAT5	0.0121359	NA	0.887619	-0.914416	0.887619	NA	NA	NA	0.0121359
0.0171889	YIF1B	0.195668	0.0122655	0.165884	-0.170692	0.165884	0.507371	-0.533229	0.507371	0.0122655
0.0173679	CCDC51	0.0125093	NA	0.881435	-1.07152	0.881435	NA	NA	NA	0.0125093
0.017547	ATL3	0.0799104	0.0126263	0.416233	-0.368411	0.368411	0.6185	-0.499823	0.499823	0.0126263
0.0177261	PTTG1IP	0.012696	NA	0.872467	-1.08403	0.872467	NA	NA	NA	0.012696
0.0179051	ATG2A	0.0128827	NA	0.922882	-0.867205	0.867205	NA	NA	NA	0.0128827
0.0180842	RHEB	0.0289395	0.012987	0.84551	-0.660196	0.660196	1.44284	-0.497649	0.497649	0.012987
0.0182632	PSAP	0.0130695	NA	1.98455	-0.864621	0.864621	NA	NA	NA	0.0130695
0.0184423	TMEM263	0.0132562	0.0523088	1.27434	-0.864119	0.864119	1.0751	-0.256655	0.256655	0.0132562
0.0186213	LUM	NA	0.0133478	NA	NA	NA	1.72883	-0.48849	0.48849	0.0133478
0.0188004	IMMT	0.0136296	0.680014	0.860636	-0.850438	0.850438	-0.422855	-0.174289	0	0.0136296
0.0189794	SAR1A	0.0317401	0.0137085	0.862712	-0.630176	0.630176	0.916287	-0.486857	0.486857	0.0137085
0.0191585	FUNDC2	0.0138163	0.0988456	0.840895	-1.05913	0.840895	0.135482	-0.820423	0.135482	0.0138163
0.0193375	RAB22A	0.014003	NA	0.839556	-0.895403	0.839556	NA	NA	NA	0.014003
0.0195166	APOL2	NA	0.0140693	NA	NA	NA	0.788436	-0.48535	0.48535	0.0140693
0.0196956	FBN1	0.0141897	NA	1.36104	-0.834453	0.834453	NA	NA	NA	0.0141897
0.0198747	MOSPD1	0.0143764	NA	1.02423	-0.832961	0.832961	NA	NA	NA	0.0143764
0.0200537	IGFBP7	0.0294996	0.01443	1.16928	-0.65358	0.65358	1.43753	-0.485276	0.485276	0.01443
0.0202328	LAMTOR1	0.0145631	0.708874	0.832873	-1.12199	0.832873	-0.000985221	0.307542	0	0.0145631
0.0204118	ARL8A	0.0147498	NA	0.919124	-0.831121	0.831121	NA	NA	NA	0.0147498
0.0205909	BSDC1	0.0843913	0.0147908	0.497792	-0.356572	0.356572	0.959307	-0.481705	0.481705	0.0147908
0.0207699	SLC36A1	0.0149365	NA	0.928454	-0.830486	0.830486	NA	NA	NA	0.0149365
0.020949	MEST	0.0151232	NA	0.988163	-0.828361	0.828361	NA	NA	NA	0.0151232
0.021128	HTRA1	NA	0.0151515	NA	NA	NA	0.67027	-0.471596	0.471596	0.0151515
0.0213071	ULK1	0.0153099	0.294733	0.983177	-0.819635	0.819635	0.86681	0.00725868	0	0.0153099
0.0214861	CHCHD3	0.0154966	0.151515	0.953596	-0.817113	0.817113	0.0723246	-0.370956	0.0723246	0.0154966
0.0216652		0.109597	0.0155123	0.296799	-0.435324	0.296799	1.0373	-0.468879	0.468879	0.0155123
0.0218442		0.129761	0.0155123	0.346849	-0.256087	0.256087	1.0373	-0.468879	0.468879	0.0155123
0.0220233	STARD3NL	0.0158701	NA	0.808652	-1.00776	0.808652	NA	NA	NA	0.0158701
0.0222023	RETSAT	0.270351	0.015873	0.260951	-0.0936668	0.0936668	0.533368	-0.464761	0.464761	0.015873
0.0223814	CD63	0.0160568	NA	0.805049	-1.13845	0.805049	NA	NA	NA	0.0160568
0.0225604	CA12	0.104369	0.0162338	0.38391	-0.307146	0.307146	0.656213	-0.46206	0.46206	0.0162338
0.0227395	SCO2	0.0162435	NA	0.803235	-1.08029	0.803235	NA	NA	NA	0.0162435
0.0229185	ATP6AP2	0.0164302	NA	0.833602	-0.802797	0.802797	NA	NA	NA	0.0164302
0.0230976	CT83	0.105863	0.0165945	0.304429	-0.315036	0.304429	0.672431	-0.458606	0.458606	0.0165945
0.0232766	MGLL	0.0166169	NA	1.01855	-0.802703	0.802703	NA	NA	NA	0.0166169
0.0234557	C6orf47	0.0168036	NA	0.79335	-0.998825	0.79335	NA	NA	NA	0.0168036
0.0236347	RABGAP1	0.0464899	0.0169553	0.741103	-0.518599	0.518599	0.834207	-0.457818	0.457818	0.0169553
0.0238138	VTI1B	0.0169903	NA	0.791732	-1.04193	0.791732	NA	NA	NA	0.0169903
0.0239928	CD109	0.017177	0.0905483	1.27067	-0.790748	0.790748	0.359647	-0.148889	0.148889	0.017177
0.0241719	GLG1	NA	0.017316	NA	NA	NA	1.46305	-0.456041	0.456041	0.017316
0.0243509	APPL2	0.0173637	0.0335498	0.923196	-0.790358	0.790358	0.662353	-0.320866	0.320866	0.0173637
0.02453	FBLN1	0.051531	0.0176768	1.01046	-0.49124	0.49124	1.14673	-0.455333	0.455333	0.0176768
0.024709	RMDN1	0.0177371	NA	1.51569	-0.789081	0.789081	NA	NA	NA	0.0177371
0.0248881	SCAMP3	0.0179238	0.247835	0.78709	-0.892958	0.78709	0.208168	0.00839132	0	0.0179238
0.0250671	BSCL2	0.115945	0.0180375	0.38477	-0.278773	0.278773	0.453894	-0.489653	0.453894	0.0180375
0.0252462	PI4K2A	0.0181105	0.847403	0.785357	-0.905775	0.785357	0.0234669	0.0316325	0	0.0181105
0.0254252	RAB3D	0.0182972	0.046176	0.784397	-0.832298	0.784397	0.657751	-0.274086	0.274086	0.0182972
0.0256043	XPNPEP1	0.113518	0.0183983	0.938356	-0.286794	0.286794	0.766205	-0.448967	0.448967	0.0183983
0.0257833	IKBIP	0.0184839	0.102814	1.16483	-0.77783	0.77783	0.228867	-0.131513	0.131513	0.0184839
0.0259624	GDAP1	0.0186706	NA	0.797333	-0.77467	0.77467	NA	NA	NA	0.0186706
0.0261415	CHM	0.0354742	0.018759	0.877662	-0.600797	0.600797	0.904253	-0.441143	0.441143	0.018759
0.0263205	ATP13A2	0.0188574	NA	0.84328	-0.771907	0.771907	NA	NA	NA	0.0188574
0.0264996	CALCOCO1	0.0716953	0.0191198	0.784369	-0.389512	0.389512	0.898679	-0.440243	0.440243	0.0191198
0.0266786	RAB7A	0.0192308	0.0414863	0.766397	-0.90123	0.766397	0.597054	-0.291786	0.291786	0.0192308
0.0268577	SCO1	0.0194175	NA	1.21273	-0.766386	0.766386	NA	NA	NA	0.0194175
0.0270367	COL5A1	0.0496639	0.0194805	1.84821	-0.498722	0.498722	0.679543	-0.439354	0.439354	0.0194805
0.0272158	RAB1B	0.0196042	0.041847	0.878437	-0.765369	0.765369	0.671101	-0.288661	0.288661	0.0196042
0.0273948	CPT1A	0.0197909	0.165224	0.768014	-0.76464	0.76464	0.0550105	-0.438568	0.0550105	0.0197909
0.0275739	ZDHHC13	0.267737	0.0198413	0.0970225	-0.265929	0.0970225	0.437201	-0.504351	0.437201	0.0198413
0.0277529	RETREG1	0.0199776	NA	1.12745	-0.76356	0.76356	NA	NA	NA	0.0199776
0.027932	ACSL3	0.108663	0.020202	0.375068	-0.298729	0.298729	0.430029	-0.45291	0.430029	0.020202
0.028111	ATP6V0A1	0.020351	0.145743	0.8713	-0.759634	0.759634	0.236959	-0.0764148	0.0764148	0.020351
0.0282901	RAB9A	0.0205377	NA	0.856354	-0.754812	0.754812	NA	NA	NA	0.0205377
0.0284691	CYB5R1	0.0207244	0.943723	0.775383	-0.750795	0.750795	-0.12969	-0.30124	0	0.0207244
0.0286482	RAB14	0.0209111	0.0624098	0.749669	-0.763762	0.749669	0.590894	-0.220125	0.220125	0.0209111
0.0288272	ATG13	0.0233383	0.0209235	0.879091	-0.710584	0.710584	0.898519	-0.418722	0.418722	0.0209235
0.0290063	SIDT2	0.0210978	NA	0.749274	-0.904452	0.749274	NA	NA	NA	0.0210978
0.0291853	SYAP1	0.0259522	0.0212843	0.932142	-0.682109	0.682109	1.19172	-0.416941	0.416941	0.0212843
0.0293644	RPN2	0.0212845	0.337662	0.800729	-0.746241	0.746241	-0.449584	-0.380319	0	0.0212845
0.0295434	FLOT1	0.0214712	0.305916	0.740777	-0.972999	0.740777	-0.342964	0.00603649	0	0.0214712
0.0297225	MIF	0.0978342	0.021645	0.553699	-0.322542	0.322542	0.909451	-0.413327	0.413327	0.021645
0.0299015	ATP6V0D1	0.021658	0.537879	0.768976	-0.740685	0.740685	-0.0035575	-0.185745	0	0.021658
0.0300806	CHMP7	0.0218447	NA	0.959784	-0.738444	0.738444	NA	NA	NA	0.0218447
0.0302596	NEK9	0.0817774	0.0220058	0.595991	-0.363775	0.363775	0.819302	-0.412013	0.412013	0.0220058
0.0304387	GK	0.0220314	NA	1.09221	-0.736293	0.736293	NA	NA	NA	0.0220314
0.0306177	TM9SF2	0.0222181	0.034632	1.1962	-0.735854	0.735854	0.326494	-0.318475	0.318475	0.0222181
0.0307968	MYDGF	NA	0.0223665	NA	NA	NA	0.409597	-0.538937	0.409597	0.0223665
0.0309758	ATG14	0.0224048	NA	0.998164	-0.733097	0.733097	NA	NA	NA	0.0224048
0.0311549	ABCB6	0.0225915	0.17316	0.833375	-0.730964	0.730964	0.0478994	-0.321456	0.0478994	0.0225915
0.0313339	ATG4B	0.0698282	0.0227273	0.622034	-0.393915	0.393915	1.27276	-0.405907	0.405907	0.0227273
0.031513	ALCAM	0.0227782	NA	1.42932	-0.729857	0.729857	NA	NA	NA	0.0227782
0.031692	LAMTOR3	0.0229649	NA	0.723718	-0.91393	0.723718	NA	NA	NA	0.0229649
0.0318711	MAN1B1	0.170463	0.023088	0.196498	-0.302541	0.196498	0.572151	-0.402294	0.402294	0.023088
0.0320501	HSD17B12	0.0231516	NA	0.721359	-0.739092	0.721359	NA	NA	NA	0.0231516
0.0322292	CHMP4B	0.129201	0.0234488	0.618077	-0.257002	0.257002	1.13949	-0.401013	0.401013	0.0234488
0.0324082	HK2	0.023525	NA	0.859543	-0.709212	0.709212	NA	NA	NA	0.023525
0.0325873	RAB21	0.0237117	0.0620491	0.709106	-0.713328	0.709106	0.305697	-0.220405	0.220405	0.0237117
0.0327663	ARHGAP1	0.0629201	0.0238095	0.822603	-0.429534	0.429534	0.653378	-0.394256	0.394256	0.0238095
0.0329454	B4GALT1	0.0240851	0.382035	0.897935	-0.708765	0.708765	-0.0217124	-0.196953	0	0.0240851
0.0331244	ASPH	0.0715086	0.0241703	0.919549	-0.389978	0.389978	0.506336	-0.385422	0.385422	0.0241703
0.0333035	CERS2	0.0242718	NA	0.707464	-0.977351	0.707464	NA	NA	NA	0.0242718
0.0334825	RAB31	0.0244586	0.0764791	0.704646	-0.778703	0.704646	0.178972	-0.239838	0.178972	0.0244586
0.0336616	SLC34A3	NA	0.024531	NA	NA	NA	0.618704	-0.381021	0.381021	0.024531
0.0338406	ADPGK	0.0246453	NA	0.704492	-0.769129	0.704492	NA	NA	NA	0.0246453
0.0340197	RAB3A	0.024832	NA	0.826695	-0.70164	0.70164	NA	NA	NA	0.024832
0.0341987	RAB6A	0.117999	0.0248918	0.276265	-0.309346	0.276265	0.630558	-0.379779	0.379779	0.0248918
0.0343778	RAB6A	0.150485	0.0248918	0.222584	-0.252677	0.222584	0.630558	-0.379779	0.379779	0.0248918
0.0345568	RHOA	0.0250187	0.53824	0.692081	-0.781547	0.692081	0.0303929	0.0388226	0	0.0250187
0.0347359	SSR1	0.0252054	NA	0.688047	-0.716021	0.688047	NA	NA	NA	0.0252054
0.034915	DAGLB	0.0253921	0.0436508	0.799801	-0.68472	0.68472	0.598844	-0.285037	0.285037	0.0253921
0.035094	EMC3	0.0255788	NA	0.997222	-0.683363	0.683363	NA	NA	NA	0.0255788
0.0352731	LBR	0.172143	0.0256133	0.193825	-0.229037	0.193825	0.425815	-0.374688	0.374688	0.0256133
0.0354521	ATG9A	0.114638	0.025974	0.450832	-0.282402	0.282402	0.373877	-0.380763	0.373877	0.025974
0.0356312	FUNDC1	0.0261389	NA	0.752222	-0.680559	0.680559	NA	NA	NA	0.0261389
0.0358102	YKT6	0.0263256	0.0537518	1.14739	-0.679143	0.679143	0.929889	-0.253965	0.253965	0.0263256
0.0359893	TSC22D2	NA	0.0263348	NA	NA	NA	0.713034	-0.372093	0.372093	0.0263348
0.0361683	NUCB1	0.0265123	0.037518	1.50516	-0.678272	0.678272	1.16014	-0.302554	0.302554	0.0265123
0.0363474	NPC1	0.026699	0.0844156	0.690635	-0.676275	0.676275	0.160839	-0.30218	0.160839	0.026699
0.0365264	CLCN3	0.0268857	NA	0.676141	-0.754584	0.676141	NA	NA	NA	0.0268857
0.0367055	CANX	0.084578	0.0270563	0.35644	-0.363575	0.35644	0.366379	-0.676603	0.366379	0.0270563
0.0368845	SLC35A1	0.0270724	NA	0.964511	-0.674383	0.674383	NA	NA	NA	0.0270724
0.0370636	DNAJC5	0.0272591	NA	0.667788	-0.974651	0.667788	NA	NA	NA	0.0272591
0.0372426	GPX8	0.0700149	0.027417	0.606728	-0.392143	0.392143	0.603603	-0.363471	0.363471	0.027417
0.0374217	BCL2L1	0.0274459	NA	0.724032	-0.666193	0.666193	NA	NA	NA	0.0274459
0.0376007	AGPAT3	0.0276326	NA	0.665451	-0.838644	0.665451	NA	NA	NA	0.0276326
0.0377798	APP	0.0487304	0.0277778	1.1578	-0.504298	0.504298	1.29712	-0.361391	0.361391	0.0277778
0.0379588	RRAGB	0.0278193	NA	0.992251	-0.665201	0.665201	NA	NA	NA	0.0278193
0.0381379	TOMM6	0.028006	NA	0.664549	-1.03893	0.664549	NA	NA	NA	0.028006
0.0383169	GOSR1	0.142084	0.0281385	0.236663	-0.344779	0.236663	0.656469	-0.361257	0.361257	0.0281385
0.038496	ERO1A	0.0281927	0.810245	0.69076	-0.663931	0.663931	-0.283927	0.175483	0	0.0281927
0.038675	CLCC1	0.293503	0.0284993	0.0779733	-0.163598	0.0779733	0.357649	-0.418364	0.357649	0.0284993
0.0388541	SMOC1	0.0285661	0.036075	2.05378	-0.66259	0.66259	1.20355	-0.309585	0.309585	0.0285661
0.0390331	TFPI	0.0287528	0.209957	1.02027	-0.660638	0.660638	0.957962	-0.0133869	0.0133869	0.0287528
0.0392122	CDKAL1	0.229649	0.02886	0.147815	-0.131812	0.131812	0.364369	-0.357062	0.357062	0.02886
0.0393912	ATP5F1C	0.0291262	0.449856	0.658959	-0.692084	0.658959	-0.705156	-0.0817888	0	0.0291262
0.0395703	RAB29	0.0293129	NA	0.679105	-0.658505	0.658505	NA	NA	NA	0.0293129
0.0397493	SGMS2	0.771658	0.0295815	0.084347	0.0552785	0	0.349114	-0.393775	0.349114	0.0295815
0.0399284	PLD3	0.0296863	0.0313853	0.649689	-0.704315	0.649689	0.331204	-0.431841	0.331204	0.0296863
0.0401074	OPA1	0.029873	0.277056	0.648125	-0.655093	0.648125	-0.162989	-0.253188	0	0.029873
0.0402865	RAB8A	0.139283	0.0299423	0.242275	-0.429257	0.242275	0.649952	-0.343444	0.343444	0.0299423
0.0404655	TSPO	0.0300597	0.429654	0.647932	-0.792861	0.647932	-0.321838	0.0863358	0	0.0300597
0.0406446	ATP5ME	0.0302465	NA	0.674449	-0.646178	0.646178	NA	NA	NA	0.0302465
0.0408236	THBS1	0.0774832	0.030303	0.948664	-0.376032	0.376032	0.342337	-0.719223	0.342337	0.030303
0.0410027	STOML2	0.0304332	NA	1.04736	-0.645048	0.645048	NA	NA	NA	0.0304332
0.0411817	FYCO1	0.0306199	NA	0.644616	-0.79845	0.644616	NA	NA	NA	0.0306199
0.0413608	AIFM2	0.0494772	0.0306638	0.500032	-0.596241	0.500032	0.34231	-0.349927	0.34231	0.0306638
0.0415398	TIMM44	0.0308066	0.267677	0.864296	-0.644199	0.644199	-0.642611	-0.0177722	0	0.0308066
0.0417189	LMBRD2	0.0309933	NA	0.641785	-0.746189	0.641785	NA	NA	NA	0.0309933
0.0418979	TGFBI	0.03118	NA	1.77986	-0.639606	0.639606	NA	NA	NA	0.03118
0.042077	ATP6AP1	0.0313667	0.224747	1.15313	-0.636876	0.636876	0.000133648	-0.0504688	0.000133648	0.0313667
0.042256	PTGES2	0.0315534	0.0797258	1.55429	-0.634888	0.634888	0.691493	-0.166625	0.166625	0.0315534
0.0424351	TTC9C	0.758215	0.031746	0.205125	0.0552323	0	1.20065	-0.329445	0.329445	0.031746
0.0426141	DDOST	0.0319268	0.45671	0.954432	-0.628823	0.628823	-0.366571	-0.0563648	0	0.0319268
0.0427932	TMX1	0.131441	0.0321068	0.25452	-0.298437	0.25452	0.465582	-0.329189	0.329189	0.0321068
0.0429722	TOMM70	0.0321135	0.308802	0.626412	-0.657922	0.626412	0.00565066	0.0928398	0	0.0321135
0.0431513	ATP1B1	0.0323002	0.338745	0.625137	-0.709065	0.625137	-0.261335	-0.466322	0	0.0323002
0.0433303	DNM1L	0.102689	0.0324675	0.564373	-0.311452	0.311452	0.686187	-0.328979	0.328979	0.0324675
0.0435094	RDH11	0.0324869	0.770924	0.621392	-0.9686	0.621392	-0.161094	-0.14441	0	0.0324869
0.0436885	SCYL3	0.0326736	NA	0.665416	-0.621211	0.621211	NA	NA	NA	0.0326736
0.0438675	PLEKHA1	0.894511	0.0328283	-0.0727888	0.104763	0	0.32687	-0.404378	0.32687	0.0328283
0.0440466	STX7	0.0328603	0.25938	0.620577	-0.73496	0.620577	0.0732026	0.0203101	0	0.0328603
0.0442256	SURF1	0.0330471	NA	0.618126	-0.742628	0.618126	NA	NA	NA	0.0330471
0.0444047	LOXL2	NA	0.033189	NA	NA	NA	1.19898	-0.321975	0.321975	0.033189
0.0445837	CALR	0.0332338	0.420274	0.69829	-0.617995	0.617995	-0.322912	-0.0425734	0	0.0332338
0.0447628	VMP1	0.0334205	NA	1.01547	-0.617359	0.617359	NA	NA	NA	0.0334205
0.0449418	ATP5F1A	0.0336072	0.412338	0.615709	-0.617865	0.615709	-0.757374	-0.19738	0	0.0336072
0.0451209	TUBG1	0.0337939	0.405483	0.869895	-0.610245	0.610245	-0.0994027	-0.0293862	0	0.0337939
0.0452999	NDRG3	0.120052	0.0339105	0.493479	-0.273562	0.273562	0.468562	-0.319059	0.319059	0.0339105
0.045479	TMEM161A	0.0339806	0.205628	0.608957	-0.638972	0.608957	0.244006	-0.0182375	0.0182375	0.0339806
0.045658	VAT1	0.0341673	NA	0.714777	-0.608699	0.608699	NA	NA	NA	0.0341673
0.0458371	CALM2	0.110157	0.0342713	0.608188	-0.294871	0.294871	0.993672	-0.318754	0.318754	0.0342713
0.0460161	TMED10	0.034354	0.106421	0.975401	-0.608263	0.608263	0.127435	-0.328023	0.127435	0.034354
0.0461952	RHOC	0.0345407	0.0544733	0.675038	-0.606772	0.606772	0.525868	-0.245585	0.245585	0.0345407
0.0463742	COL6A3	0.0347274	NA	0.604063	-0.637915	0.604063	NA	NA	NA	0.0347274
0.0465533	RHBDD1	0.0349141	NA	0.692709	-0.603268	0.603268	NA	NA	NA	0.0349141
0.0467323	RAB11B	0.0535848	0.0349928	0.473166	-0.647779	0.473166	0.530367	-0.318277	0.318277	0.0349928
0.0469114	NDUFS3	0.0351008	NA	0.669767	-0.601691	0.601691	NA	NA	NA	0.0351008
0.0470904	HK1	0.0352875	0.393939	0.60167	-0.659846	0.60167	-0.735734	-0.310507	0	0.0352875
0.0472695	ERP29	0.0405153	0.0353535	1.14075	-0.559982	0.559982	0.372799	-0.317545	0.317545	0.0353535
0.0474485	RAB5A	0.0356609	NA	0.605422	-0.600183	0.600183	NA	NA	NA	0.0356609
0.0476276	SMAP1	0.201643	0.0357143	0.160962	-0.158733	0.158733	0.314393	-0.32138	0.314393	0.0357143
0.0478066	CACNA2D1	0.0358476	0.516595	1.1583	-0.599642	0.599642	-0.130794	0.2351	0	0.0358476
0.0479857	NDUFA9	0.0360344	NA	0.597049	-0.836121	0.597049	NA	NA	NA	0.0360344
0.0481647	DHCR7	0.0362211	0.934704	0.595256	-0.853632	0.595256	-0.089241	-0.259612	0	0.0362211
0.0483438	PIGT	0.0364078	0.79798	0.594843	-0.644961	0.594843	-0.345877	-0.143881	0	0.0364078
0.0485228	CAST	0.509895	0.0364358	0.0980012	0.0478271	0	0.682526	-0.309107	0.309107	0.0364358
0.0487019	CAST	0.997013	0.0364358	-0.0670242	0.194688	0	0.682526	-0.309107	0.309107	0.0364358
0.0488809	SLC25A5	0.0365945	0.339466	0.592641	-0.796739	0.592641	-0.566897	-0.109097	0	0.0365945
0.04906	STAT6	0.542569	0.0367965	0.0199514	0.160114	0	0.501861	-0.306381	0.306381	0.0367965
0.049239	TBC1D2B	0.0369679	0.132756	0.7294	-0.591332	0.591332	0.106786	-0.0896128	0.0896128	0.0369679
0.0494181	AHNAK2	0.0371546	0.0710678	0.590348	-0.767972	0.590348	0.196331	-0.402307	0.196331	0.0371546
0.0495971	OCIAD1	0.265123	0.0371573	0.100101	-0.198097	0.100101	0.305643	-0.845811	0.305643	0.0371573
0.0497762	SERPINH1	0.0373413	0.496753	0.7381	-0.589866	0.589866	-0.252818	-0.135621	0	0.0373413
0.0499552	CD55	0.037528	0.348485	0.692472	-0.589582	0.589582	-0.146235	0.116329	0	0.037528
0.0501343	RAB10	0.0377147	0.125541	0.586813	-0.596369	0.586813	0.099464	-0.239792	0.099464	0.0377147
0.0503133	MLKL	0.269978	0.0378788	0.403858	-0.0945013	0.0945013	0.302533	-0.506191	0.302533	0.0378788
0.0504924	RMC1	0.0379014	NA	0.744263	-0.585994	0.585994	NA	NA	NA	0.0379014
0.0506714	FKBP10	0.0380881	0.0995671	0.953333	-0.58261	0.58261	0.254791	-0.135205	0.135205	0.0380881
0.0508505	LPCAT1	0.137229	0.0382395	0.298588	-0.244119	0.244119	0.301953	-0.371131	0.301953	0.0382395
0.0510295	NSMAF	0.0382748	NA	0.823496	-0.581196	0.581196	NA	NA	NA	0.0382748
0.0512086	TMED2	0.0384615	0.0743146	0.797469	-0.580912	0.580912	0.182357	-0.466812	0.182357	0.0384615
0.0513876	DNAJC16	0.209298	0.0386003	0.264898	-0.151057	0.151057	0.299347	-0.398968	0.299347	0.0386003
0.0515667	COMMD7	0.0386482	NA	0.577145	-0.603879	0.577145	NA	NA	NA	0.0386482
0.0517457	RCN2	0.038835	0.641414	1.17793	-0.57709	0.57709	0.919317	0.0825534	0	0.038835
0.0519248	CCN1	0.0679612	0.038961	0.401659	-0.408102	0.401659	0.486644	-0.298394	0.298394	0.038961
0.0521038	RB1CC1	0.0390217	NA	0.630538	-0.577012	0.577012	NA	NA	NA	0.0390217
0.0522829	ALG5	0.0392084	NA	0.704659	-0.573199	0.573199	NA	NA	NA	0.0392084
0.052462	ITGAV	NA	0.0393218	NA	NA	NA	0.296144	-0.682656	0.296144	0.0393218
0.052641	FAU	0.0393951	0.553752	0.569145	-0.736041	0.569145	-1.01541	-0.665334	0	0.0393951
0.0528201	CLN3	0.0395818	NA	0.638924	-0.565734	0.565734	NA	NA	NA	0.0395818
0.0529991	DERL1	0.0399552	NA	0.560981	-0.582107	0.560981	NA	NA	NA	0.0399552
0.0531782	TLL2	NA	0.0400433	NA	NA	NA	0.543493	-0.295647	0.295647	0.0400433
0.0533572	SIRT2	0.0401419	NA	0.742248	-0.560385	0.560385	NA	NA	NA	0.0401419
0.0535363	SPCS3	0.0403286	0.533189	0.567893	-0.560236	0.560236	-0.399206	-0.0331103	0	0.0403286
0.0537153	FABP5	0.1264	0.040404	0.707034	-0.262161	0.262161	0.497689	-0.295296	0.295296	0.040404
0.0538944	CCN2	0.040702	0.137807	1.01671	-0.55991	0.55991	0.677441	-0.0853025	0.0853025	0.040702
0.0540734	ERP44	0.0694548	0.0407648	0.897288	-0.394832	0.394832	0.431143	-0.295209	0.295209	0.0407648
0.0542525	GLMP	0.0408887	NA	0.55611	-0.617284	0.55611	NA	NA	NA	0.0408887
0.0544315	SEMA3C	0.0410754	NA	2.20198	-0.552014	0.552014	NA	NA	NA	0.0410754
0.0546106	ERGIC1	0.0948469	0.0411255	0.715385	-0.328309	0.328309	0.330115	-0.294944	0.294944	0.0411255
0.0547896	SLC25A6	0.0412621	0.37013	0.551811	-0.664909	0.551811	-0.579797	-0.0962579	0	0.0412621
0.0549687	WASHC4	0.0414488	NA	0.824984	-0.549318	0.549318	NA	NA	NA	0.0414488
0.0551477	ATP5PO	0.0416355	0.480519	0.54841	-0.668962	0.54841	-0.762591	-0.0289373	0	0.0416355
0.0553268	RAB4A	0.0418223	0.1443	0.674613	-0.547487	0.547487	0.545818	-0.0774893	0.0774893	0.0418223
0.0555058	TPCN1	0.042009	NA	0.546759	-0.604172	0.546759	NA	NA	NA	0.042009
0.0556849	ATP5F1B	0.0421957	0.0761183	1.18003	-0.545763	0.545763	0.180389	-0.658673	0.180389	0.0421957
0.0558639	GDE1	NA	0.0422078	NA	NA	NA	0.288067	-0.324406	0.288067	0.0422078
0.056043	ZMPSTE24	0.0423824	0.30303	0.64871	-0.544048	0.544048	-0.00838824	-0.283506	0	0.0423824
0.056222	CERT	0.160194	0.0425685	0.451208	-0.210767	0.210767	0.432657	-0.286893	0.286893	0.0425685
0.0564011	MTCH2	0.0425691	0.989177	0.717227	-0.543814	0.543814	-0.0878419	-0.405678	0	0.0425691
0.0565801	SLC27A2	0.0427558	NA	0.644666	-0.543637	0.543637	NA	NA	NA	0.0427558
0.0567592	PFDN1	NA	0.0429293	NA	NA	NA	0.769962	-0.285808	0.285808	0.0429293
0.0569382	UHRF1BP1	0.0429425	NA	0.541544	-0.551677	0.541544	NA	NA	NA	0.0429425
0.0571173	SYNGR2	0.0431292	0.271284	0.541057	-0.611499	0.541057	0.322792	0.0436024	0	0.0431292
0.0572963	ACBD3	0.878827	0.04329	0.0172375	0.0636444	0	0.356319	-0.285636	0.285636	0.04329
0.0574754	RAB1A	0.0435026	0.0530303	0.696945	-0.539283	0.539283	0.434483	-0.255886	0.255886	0.0435026
0.0576544	LPGAT1	0.0436893	NA	0.539186	-0.679553	0.539186	NA	NA	NA	0.0436893
0.0578335	NAPG	0.043876	0.0501443	0.538005	-0.706626	0.538005	0.478638	-0.265027	0.265027	0.043876
0.0580125	PKM	0.148618	0.0440115	0.511773	-0.226062	0.226062	0.313745	-0.284498	0.284498	0.0440115
0.0581916	PKM	0.196602	0.0440115	0.710111	-0.164583	0.164583	0.313745	-0.284498	0.284498	0.0440115
0.0583706	CD44	0.0440627	0.177489	1.2723	-0.537431	0.537431	0.386183	-0.0457017	0.0457017	0.0440627
0.0585497	CLU	0.0442494	0.0541126	2.01848	-0.53737	0.53737	1.43488	-0.252957	0.252957	0.0442494
0.0587287	PSMC1	0.226848	0.0443723	0.370226	-0.133901	0.133901	0.442648	-0.283384	0.283384	0.0443723
0.0589078	STK11IP	0.0444361	NA	0.535445	-0.709914	0.535445	NA	NA	NA	0.0444361
0.0590868	WDR91	0.0446229	0.227273	0.640609	-0.535021	0.535021	-0.365054	0.0190955	0	0.0446229
0.0592659	RAB30	0.0593727	0.044733	0.539106	-0.448466	0.448466	0.421962	-0.279843	0.279843	0.044733
0.0594449	HACD3	0.0448096	0.926407	0.534606	-0.594198	0.534606	-0.320257	-0.195542	0	0.0448096
0.059624	EOGT	0.0449963	0.155483	0.640703	-0.534323	0.534323	0.0646246	-0.416438	0.0646246	0.0449963
0.059803	NEK7	0.196789	0.0450938	0.254679	-0.164482	0.164482	0.439556	-0.279774	0.279774	0.0450938
0.0599821	PLAUR	0.045183	NA	0.832048	-0.533314	0.533314	NA	NA	NA	0.045183
0.0601611	DHFR	0.0453697	NA	0.929282	-0.532477	0.532477	NA	NA	NA	0.0453697
0.0603402	LMAN2	0.15478	0.0454545	0.288774	-0.217459	0.217459	0.446189	-0.276202	0.276202	0.0454545
0.0605192	NUTF2	0.0455564	NA	0.531212	-0.543876	0.531212	NA	NA	NA	0.0455564
0.0606983	POR	0.0457431	0.0739538	0.832794	-0.52915	0.52915	0.182995	-0.333114	0.182995	0.0457431
0.0608774	CTPS1	0.221621	0.0458153	0.584808	-0.138587	0.138587	0.815396	-0.275174	0.275174	0.0458153
0.0610564	HTATIP2	0.0461165	0.85101	0.525187	-0.580766	0.525187	-0.40076	-0.254319	0	0.0461165
0.0612355	ARL1	0.10717	0.0465368	0.483073	-0.301835	0.301835	0.960297	-0.27285	0.27285	0.0465368
0.0614145	TIMM29	0.0466766	NA	0.518416	-0.586936	0.518416	NA	NA	NA	0.0466766
0.0615936	LYSMD1	0.0468633	NA	0.612836	-0.517272	0.517272	NA	NA	NA	0.0468633
0.0617726	ERGIC2	0.119119	0.0468975	0.484459	-0.274599	0.274599	0.335799	-0.272568	0.272568	0.0468975
0.0619517	TRIM32	0.04705	0.0598846	0.728823	-0.516569	0.516569	0.585105	-0.225501	0.225501	0.04705
0.0621307	SGPL1	0.0472367	NA	0.572268	-0.516321	0.516321	NA	NA	NA	0.0472367
0.0623098	PIGU	0.0903659	0.0472583	0.355779	-0.340382	0.340382	0.298766	-0.27252	0.27252	0.0472583
0.0624888	TRAM1	0.0474235	NA	0.562174	-0.51594	0.51594	NA	NA	NA	0.0474235
0.0626679	CRIM1	0.0476102	NA	0.798082	-0.511505	0.511505	NA	NA	NA	0.0476102
0.0628469	UBL5	NA	0.047619	NA	NA	NA	0.334508	-0.27187	0.27187	0.047619
0.063026	BCAP31	0.0477969	0.501804	0.694476	-0.5106	0.5106	-0.138025	-0.312344	0	0.0477969
0.063205	PTPN1	0.185773	0.0479798	0.176619	-0.229236	0.176619	0.267814	-0.307186	0.267814	0.0479798
0.0633841	AVL9	0.0479836	NA	0.789743	-0.507454	0.507454	NA	NA	NA	0.0479836
0.0635631	WASHC5	0.0481703	0.0609668	0.821041	-0.506462	0.506462	0.497475	-0.222199	0.222199	0.0481703
0.0637422	DPP9	0.399552	0.0483405	0.32428	-0.00288832	0.00288832	0.671868	-0.267289	0.267289	0.0483405
0.0639212	SCCPDH	0.048357	NA	0.506101	-0.681734	0.506101	NA	NA	NA	0.048357
0.0641003	HADHB	0.0485437	0.521645	0.50446	-0.54345	0.50446	-0.719128	-0.168406	0	0.0485437
0.0642793	VPS37A	0.303771	0.0487013	0.289457	-0.0692186	0.0692186	0.727085	-0.266438	0.266438	0.0487013
0.0644584	ATG101	0.0489171	0.843074	0.946252	-0.502673	0.502673	0.837014	0.0301058	0	0.0489171
0.0646374	PGRMC2	0.102128	0.049062	0.563004	-0.312409	0.312409	0.296174	-0.266257	0.266257	0.049062
0.0648165	PZP	0.0491038	NA	0.632647	-0.502594	0.502594	NA	NA	NA	0.0491038
0.0649955	SYNJ2BP	0.0492905	NA	0.501953	-0.718487	0.501953	NA	NA	NA	0.0492905
0.0651746	ECE1	0.0972741	0.0494228	0.322868	-0.377401	0.322868	0.26572	-0.291558	0.26572	0.0494228
0.0653536	PGRMC1	0.0879388	0.0497835	0.465359	-0.344209	0.344209	0.265147	-0.306147	0.265147	0.0497835
0.0655327	EPHX1	0.0498506	0.344156	0.525813	-0.498057	0.498057	-0.144974	-0.30105	0	0.0498506
0.0657117	UGGT1	0.0500373	0.921717	0.554871	-0.49752	0.49752	-0.117709	-0.225974	0	0.0500373
0.0658908	ALDH3A2	0.050224	NA	0.647109	-0.497247	0.497247	NA	NA	NA	0.050224
0.0660698	ATP6V1E1	0.0504108	NA	0.881549	-0.497122	0.497122	NA	NA	NA	0.0504108
0.0662489	GSN	0.195108	0.0505051	0.706457	-0.166465	0.166465	0.37077	-0.264437	0.264437	0.0505051
0.0664279	HACD2	0.0505975	NA	0.495019	-0.601102	0.495019	NA	NA	NA	0.0505975
0.066607	HMOX1	0.0507842	NA	0.63805	-0.492962	0.492962	NA	NA	NA	0.0507842
0.066786	NUCB2	0.186146	0.0508658	1.32534	-0.176155	0.176155	1.2089	-0.26441	0.26441	0.0508658
0.0669651	NSDHL	0.0509709	0.670274	0.525447	-0.492508	0.492508	-0.0479535	-0.237971	0	0.0509709
0.0671441	RAB6B	0.0511576	NA	0.49212	-0.674969	0.49212	NA	NA	NA	0.0511576
0.0673232	TRIM5	0.402353	0.0512266	0.000353136	-0.079002	0.000353136	0.462869	-0.262195	0.262195	0.0512266
0.0675022	CHMP3	0.0513443	NA	0.491573	-0.548359	0.491573	NA	NA	NA	0.0513443
0.0676813	VPS41	0.0765497	0.0515873	0.377191	-0.388101	0.377191	0.510034	-0.259057	0.259057	0.0515873
0.0678603	PRKCI	0.0517177	NA	0.670635	-0.491144	0.491144	NA	NA	NA	0.0517177
0.0680394	GAPDH	0.0519044	0.336219	0.513496	-0.488002	0.488002	-0.129688	-0.0457316	0	0.0519044
0.0682184	NQO1	0.22106	0.0519481	1.23825	-0.139239	0.139239	1.35317	-0.257051	0.257051	0.0519481
0.0683975	APOOL	0.0520911	0.719697	0.486416	-0.587689	0.486416	-0.468294	-0.0770867	0	0.0520911
0.0685765	TMEM106B	0.0522778	NA	0.484466	-0.550889	0.484466	NA	NA	NA	0.0522778
0.0687556	ATG12	0.0524645	0.308442	0.660774	-0.482717	0.482717	0.56904	0.104177	0	0.0524645
0.0689346	SACM1L	0.0526512	0.180014	0.481717	-0.579972	0.481717	0.0439155	-0.362332	0.0439155	0.0526512
0.0691137	CNTNAP1	0.145258	0.0526696	0.284631	-0.230624	0.230624	0.256009	-0.300827	0.256009	0.0526696
0.0692927	ATAD1	0.0528379	NA	0.478127	-0.507791	0.478127	NA	NA	NA	0.0528379
0.0694718	COLGALT1	0.0530246	0.75974	0.754721	-0.476529	0.476529	-0.328734	-0.207086	0	0.0530246
0.0696509	CCDC93	0.0532114	0.687951	0.713386	-0.47576	0.47576	0.119271	0.188074	0	0.0532114
0.0698299	PRRC1	0.340179	0.0533911	0.244337	-0.0412102	0.0412102	0.570144	-0.254215	0.254215	0.0533911
0.070009	TBC1D5	0.0533981	NA	0.572577	-0.47457	0.47457	NA	NA	NA	0.0533981
0.070188	GHITM	0.0537715	0.876623	0.545701	-0.47308	0.47308	-0.646351	-0.594381	0	0.0537715
0.0703671	EMC2	0.0539582	NA	0.757142	-0.473049	0.473049	NA	NA	NA	0.0539582
0.0705461	GALNT2	0.0541449	0.605339	0.47839	-0.469849	0.469849	-0.419347	-0.160696	0	0.0541449
0.0707252	SCAMP1	0.0543316	0.253968	0.469466	-0.574934	0.469466	-0.288001	0.201397	0	0.0543316
0.0709042	MGST1	0.0545183	0.362554	0.46884	-0.472933	0.46884	-0.254723	0.06317	0	0.0545183
0.0710833	ATP5MG	0.054705	NA	0.805326	-0.468794	0.468794	NA	NA	NA	0.054705
0.0712623	LRPAP1	0.108103	0.0548341	0.636829	-0.300066	0.300066	0.415341	-0.244733	0.244733	0.0548341
0.0714414	JAGN1	0.0548917	NA	0.468013	-0.508129	0.468013	NA	NA	NA	0.0548917
0.0716204	SNAP29	0.0550784	0.321429	0.555899	-0.467314	0.467314	0.340872	0.0201313	0	0.0550784
0.0717995	STXBP5	0.255788	0.0551948	0.268486	-0.108896	0.108896	0.617564	-0.2444	0.2444	0.0551948
0.0719785	SNX11	0.0552651	NA	0.581861	-0.467184	0.467184	NA	NA	NA	0.0552651
0.0721576	TMEM115	0.0554518	NA	0.46532	-0.516567	0.46532	NA	NA	NA	0.0554518
0.0723366	TNIK	NA	0.0555556	NA	NA	NA	0.802448	-0.243106	0.243106	0.0555556
0.0725157	SCYL1	0.0556385	0.0591631	0.622402	-0.465242	0.465242	0.445654	-0.229787	0.229787	0.0556385
0.0726947	PDIA3	0.0558252	0.427489	0.562633	-0.464113	0.464113	-0.201653	-0.109059	0	0.0558252
0.0728738	TASOR	0.949963	0.0559163	-0.608655	0.304895	0	0.241312	-0.297181	0.241312	0.0559163
0.0730528	VPS26A	0.0560119	0.295815	0.940172	-0.4641	0.4641	0.677165	0.065743	0	0.0560119
0.0732319	GANAB	0.0561987	0.648629	0.6839	-0.463327	0.463327	-0.252253	-0.186787	0	0.0561987
0.0734109	ERGIC3	0.10997	0.0562771	0.605845	-0.295426	0.295426	0.239944	-0.386529	0.239944	0.0562771
0.07359	HEXA	0.0565721	0.343795	0.70717	-0.462254	0.462254	-0.182232	-0.272915	0	0.0565721
0.073769	GALNT7	0.0567588	0.734848	0.501949	-0.460596	0.460596	-0.408152	-0.366092	0	0.0567588
0.0739481	TXNDC5	0.0569455	0.760823	0.575876	-0.458559	0.458559	0.131895	0.0494357	0	0.0569455
0.0741271	CALU	0.123226	0.0569986	0.897955	-0.267789	0.267789	0.44312	-0.239234	0.239234	0.0569986
0.0743062	CALU	0.134429	0.0569986	0.811218	-0.248294	0.248294	0.44312	-0.239234	0.239234	0.0569986
0.0744852	PIGS	0.0571322	0.823232	0.486504	-0.458203	0.458203	-0.142707	-0.127191	0	0.0571322
0.0746643	ABHD5	0.0573189	NA	0.457434	-0.707791	0.457434	NA	NA	NA	0.0573189
0.0748433	TGM2	0.281927	0.0573593	0.434687	-0.085201	0.085201	0.586922	-0.238563	0.238563	0.0573593
0.0750224	UQCRC2	0.0575056	0.40404	0.457162	-0.709127	0.457162	-0.662157	-0.149371	0	0.0575056
0.0752014	TMED9	0.0576923	0.0851371	0.938816	-0.456719	0.456719	0.158637	-0.195436	0.158637	0.0576923
0.0753805	UGP2	0.190254	0.0577201	0.650069	-0.172455	0.172455	0.632123	-0.237097	0.237097	0.0577201
0.0755595	WDR7	0.057879	NA	0.455816	-0.475164	0.455816	NA	NA	NA	0.057879
0.0757386	AK2	0.0580657	0.518398	0.535341	-0.455054	0.455054	-0.160769	-0.10055	0	0.0580657
0.0759176	CLPTM1L	0.10773	0.0580808	0.301021	-0.306987	0.301021	0.235942	-0.370712	0.235942	0.0580808
0.0760967	CCDC47	0.0582524	0.799062	0.731792	-0.454806	0.454806	-0.02871	-0.0854585	0	0.0582524
0.0762757	DHPS	0.0584391	NA	0.469345	-0.453946	0.453946	NA	NA	NA	0.0584391
0.0764548	ARF4	0.100075	0.0584416	0.552409	-0.318654	0.318654	0.922163	-0.232144	0.232144	0.0584416
0.0766338	DNAJC11	0.0586258	0.910895	0.45285	-0.610769	0.45285	-0.340611	-0.499105	0	0.0586258
0.0768129	RAB5C	0.0649739	0.0588023	0.420018	-0.518765	0.420018	0.585311	-0.231798	0.231798	0.0588023
0.0769919	C16orf58	0.0588125	NA	0.450564	-0.659752	0.450564	NA	NA	NA	0.0588125
0.077171	ARPC1B	0.0589993	0.254329	0.497315	-0.450085	0.450085	-0.0452763	-0.0997836	0	0.0589993
0.07735	PDIA6	0.059186	0.173521	0.621234	-0.449854	0.449854	0.047371	-0.210683	0.047371	0.059186
0.0775291	SEC22B	0.258962	0.0595238	0.209862	-0.105748	0.105748	0.46145	-0.226507	0.226507	0.0595238
0.0777081	HSD17B11	0.0595594	NA	0.709283	-0.448398	0.448398	NA	NA	NA	0.0595594
0.0778872	ALG1	0.0597461	0.844517	0.44785	-0.580797	0.44785	0.0510409	0.0179009	0	0.0597461
0.0780662	OCIAD2	0.0599328	NA	0.447694	-0.882184	0.447694	NA	NA	NA	0.0599328
0.0782453	LAMB1	NA	0.0602453	NA	NA	NA	0.223337	-0.341059	0.223337	0.0602453
0.0784244	LYPLA1	0.0603062	0.299062	0.528357	-0.447076	0.447076	-0.0578517	0.104302	0	0.0603062
0.0786034	ITGA2	0.0604929	0.387446	0.730554	-0.445447	0.445447	-0.0824503	-0.0675921	0	0.0604929
0.0787825	ARHGAP21	0.68764	0.0606061	-0.217809	0.0703371	0	0.223089	-0.397846	0.223089	0.0606061
0.0789615	COX7C	0.0606796	0.384199	0.445189	-0.599683	0.445189	-0.75952	0.0338865	0	0.0606796
0.0791406	DHRS7	0.0608663	NA	0.444342	-0.561021	0.444342	NA	NA	NA	0.0608663
0.0793196	FKBP9	0.061053	0.0746753	0.961122	-0.444138	0.444138	0.181735	-0.227275	0.181735	0.061053
0.0794987	DBI	0.0612397	NA	0.811372	-0.442525	0.442525	NA	NA	NA	0.0612397
0.0796777	PSMB5	0.231703	0.0613276	0.563116	-0.129384	0.129384	0.288965	-0.222175	0.222175	0.0613276
0.0798568	NT5C3A	0.0614264	NA	0.445458	-0.442146	0.442146	NA	NA	NA	0.0614264
0.0800358	ILVBL	0.0616131	0.226551	0.439927	-0.487468	0.439927	-0.240934	-0.211629	0	0.0616131
0.0802149	CPD	0.159634	0.0616883	0.357533	-0.211697	0.211697	0.423412	-0.220618	0.220618	0.0616883
0.0803939	XXYLT1	0.0617999	NA	0.533956	-0.438992	0.438992	NA	NA	NA	0.0617999
0.080573	PPP6C	0.0619866	0.164863	0.614012	-0.436917	0.436917	0.4417	-0.055144	0.055144	0.0619866
0.080752	DDHD2	0.0621733	NA	0.600188	-0.435761	0.435761	NA	NA	NA	0.0621733
0.0809311	SLC25A40	0.06236	NA	0.432986	-0.781423	0.432986	NA	NA	NA	0.06236
0.0811101	SLC2A13	0.0625467	NA	0.432925	-0.629689	0.432925	NA	NA	NA	0.0625467
0.0812892	TMEM59	0.0627334	NA	1.23751	-0.431131	0.431131	NA	NA	NA	0.0627334
0.0814682	GOLPH3	0.141524	0.0627706	0.238073	-0.268488	0.238073	0.243853	-0.219637	0.219637	0.0627706
0.0816473	PRKCD	0.0631068	0.592352	0.498289	-0.428596	0.428596	0.261544	0.0848571	0	0.0631068
0.0818263	ARPC1A	0.359783	0.0631313	0.58585	-0.0280572	0.0280572	0.244464	-0.218002	0.218002	0.0631313
0.0820054	AK4	0.0632935	0.417388	0.8468	-0.428377	0.428377	-0.564555	-0.266384	0	0.0632935
0.0821844	CYB5B	0.0634802	0.0829726	0.569814	-0.426319	0.426319	0.198441	-0.16264	0.16264	0.0634802
0.0823635	GOSR2	0.36109	0.0634921	0.0544552	-0.0273276	0.0273276	0.2314	-0.216209	0.216209	0.0634921
0.0825425	NEDD4	0.0636669	NA	0.426683	-0.423945	0.423945	NA	NA	NA	0.0636669
0.0827216	TAGLN	0.210045	0.0638528	0.326266	-0.150353	0.150353	0.910446	-0.214075	0.214075	0.0638528
0.0829006	PAFAH1B3	0.0638536	0.656205	0.483557	-0.423486	0.423486	-0.116541	-0.217948	0	0.0638536
0.0830797	TMEM109	0.0640403	NA	0.422515	-0.704018	0.422515	NA	NA	NA	0.0640403
0.0832587	CERS6	0.104742	0.0642136	0.306614	-0.312453	0.306614	0.212997	-0.377005	0.212997	0.0642136
0.0834378	ANKIB1	0.064227	NA	0.860072	-0.421947	0.421947	NA	NA	NA	0.064227
0.0836168	DPH1	0.0644137	NA	0.701507	-0.421651	0.421651	NA	NA	NA	0.0644137
0.0837959	SDCBP	0.167102	0.0645743	0.201316	-0.328527	0.201316	0.211324	-0.422838	0.211324	0.0645743
0.0839749	LMAN1	0.0646004	0.102453	0.695982	-0.420518	0.420518	0.167749	-0.132041	0.132041	0.0646004
0.084154	BLMH	0.0647872	NA	0.604677	-0.420048	0.420048	NA	NA	NA	0.0647872
0.084333	SLC33A1	0.0769231	0.0649351	0.376653	-0.383445	0.376653	0.342724	-0.21108	0.21108	0.0649351
0.0845121	COA4	0.0651606	NA	0.822032	-0.418475	0.418475	NA	NA	NA	0.0651606
0.0846911	FKBP1A	0.157767	0.0652958	0.677198	-0.213981	0.213981	1.02867	-0.210971	0.210971	0.0652958
0.0848702	HSPD1	0.0653473	0.363276	0.469534	-0.418214	0.418214	-0.697281	-0.137626	0	0.0653473
0.0850492	FLCN	0.065534	NA	0.624411	-0.416563	0.416563	NA	NA	NA	0.065534
0.0852283	TPD52L2	0.133122	0.0656566	0.573305	-0.25192	0.25192	0.337006	-0.210651	0.210651	0.0656566
0.0854073	TECPR2	0.0657207	NA	0.579497	-0.416402	0.416402	NA	NA	NA	0.0657207
0.0855864	GRB10	0.0659074	NA	0.414991	-0.502881	0.414991	NA	NA	NA	0.0659074
0.0857654	KCTD3	0.982263	0.0660173	-0.0637089	-0.000483403	0	0.215122	-0.21025	0.21025	0.0660173
0.0859445	NAP1L5	0.0660941	NA	0.577469	-0.412791	0.412791	NA	NA	NA	0.0660941
0.0861235	WDR45B	0.0662808	NA	0.414991	-0.409834	0.409834	NA	NA	NA	0.0662808
0.0863026	LYPLAL1	0.0666542	NA	0.67803	-0.407302	0.407302	NA	NA	NA	0.0666542
0.0864816	TFRC	0.0868185	0.0667388	0.514763	-0.348766	0.348766	0.506395	-0.208147	0.208147	0.0667388
0.0866607	ATP6V1B2	0.0668409	0.138167	0.541552	-0.407217	0.407217	0.0849477	-0.242263	0.0849477	0.0668409
0.0868397	WDR41	0.0670276	NA	0.553677	-0.406433	0.406433	NA	NA	NA	0.0670276
0.0870188	PFDN4	0.311426	0.0670996	0.486754	-0.0636241	0.0636241	0.423039	-0.205518	0.205518	0.0670996
0.0871979	CRTAP	0.0672143	0.0793651	0.83585	-0.405959	0.405959	0.171386	-0.193976	0.171386	0.0672143
0.0873769	ATP6V1G1	0.067401	NA	0.483498	-0.405791	0.405791	NA	NA	NA	0.067401
0.087556	PON2	0.0856983	0.0674603	0.683219	-0.35107	0.35107	0.269565	-0.204875	0.204875	0.0674603
0.087735	PDZD8	0.0675878	NA	0.405744	-0.496555	0.405744	NA	NA	NA	0.0675878
0.0879141	ELOVL1	0.0677745	0.854618	0.56544	-0.402678	0.402678	-0.368955	-0.0051321	0	0.0677745
0.0880931	RAB27A	0.105302	0.0678211	0.312338	-0.305888	0.305888	0.367637	-0.204809	0.204809	0.0678211
0.0882722	RAB12	0.0681479	NA	0.530344	-0.401112	0.401112	NA	NA	NA	0.0681479
0.0884512	CYB5R3	0.0965273	0.0681818	0.324602	-0.483096	0.324602	0.20347	-0.376809	0.20347	0.0681818
0.0886303	ACAT1	0.0683346	0.410173	0.401292	-0.400214	0.400214	-0.721438	-0.101602	0	0.0683346
0.0888093	TICAM2	0.0685213	0.0808081	1.0039	-0.399975	0.399975	0.219188	-0.164537	0.164537	0.0685213
0.0889884	SCFD1	0.0961538	0.0685426	0.408581	-0.325655	0.325655	0.203428	-0.341875	0.203428	0.0685426
0.0891674	TPP1	0.068708	0.246032	1.23862	-0.399654	0.399654	-0.33435	-0.454059	0	0.068708
0.0893465	HSP90B1	0.0688947	0.378427	0.814162	-0.397849	0.397849	-0.0537085	-0.161675	0	0.0688947
0.0895255	NPR3	0.12416	0.0689033	0.967304	-0.267007	0.267007	0.554884	-0.203171	0.203171	0.0689033
0.0897046	ERLIN1	0.0690814	0.296898	0.512983	-0.397137	0.397137	-0.194547	-0.158516	0	0.0690814
0.0898836	ME1	0.17401	0.0692641	0.485407	-0.191347	0.191347	0.203088	-0.212393	0.203088	0.0692641
0.0900627	RFT1	0.0692681	0.799784	0.396383	-0.633067	0.396383	-0.352293	-0.214461	0	0.0692681
0.0902417	GNPDA1	0.143204	0.0696248	0.581568	-0.23425	0.23425	0.763714	-0.202721	0.202721	0.0696248
0.0904208	TOMM20	0.0696415	0.661977	0.394434	-0.599969	0.394434	-0.194255	-0.202426	0	0.0696415
0.0905998	SNX27	0.392457	0.0699856	0.168859	-0.00732681	0.00732681	0.570475	-0.202649	0.202649	0.0699856
0.0907789	SLC31A1	0.0702016	NA	0.76914	-0.391397	0.391397	NA	NA	NA	0.0702016
0.0909579	CALCOCO2	0.0927931	0.0703463	1.1571	-0.331776	0.331776	1.14216	-0.197052	0.197052	0.0703463
0.091137	CALCOCO2	0.154406	0.0703463	1.16576	-0.217528	0.217528	1.14216	-0.197052	0.197052	0.0703463
0.091316	FADS3	0.0703883	NA	0.427837	-0.390944	0.390944	NA	NA	NA	0.0703883
0.0914951	TFAM	0.0705751	0.574675	0.390678	-0.465617	0.390678	-0.680046	-0.0582913	0	0.0705751
0.0916741	UPB1	NA	0.0707071	NA	NA	NA	0.439182	-0.196616	0.196616	0.0707071
0.0918532	MRPL4	0.0707618	0.859307	0.390518	-0.506594	0.390518	-0.763993	-0.0537807	0	0.0707618
0.0920322	NDUFA5	0.0709485	NA	0.519981	-0.390513	0.390513	NA	NA	NA	0.0709485
0.0922113	RPLP2	0.0711352	NA	0.390429	-0.550305	0.390429	NA	NA	NA	0.0711352
0.0923903	VPS29	0.0713219	0.935786	1.02858	-0.39001	0.39001	0.622812	0.129912	0	0.0713219
0.0925694	B2M	NA	0.0714286	NA	NA	NA	0.519624	-0.19547	0.19547	0.0714286
0.0927484	SPTLC1	0.193428	0.0717893	0.306469	-0.168428	0.168428	0.195281	-0.296227	0.195281	0.0717893
0.0929275	PLEKHM1	0.0720687	NA	0.389115	-0.441825	0.389115	NA	NA	NA	0.0720687
0.0931065	LMAN2L	0.15702	0.0721501	0.317268	-0.214597	0.214597	0.424028	-0.195119	0.195119	0.0721501
0.0932856	CLPTM1	0.0722554	0.0865801	0.520743	-0.388838	0.388838	0.156267	-0.270936	0.156267	0.0722554
0.0934646	WDR59	0.0724421	NA	0.450183	-0.388312	0.388312	NA	NA	NA	0.0724421
0.0936437	TM9SF1	NA	0.0725108	NA	NA	NA	0.189817	-0.375618	0.189817	0.0725108
0.0938227	WASHC2A	0.0726288	0.704906	0.444847	-0.388059	0.388059	0.14662	0.375199	0	0.0726288
0.0940018	TOMM34	0.0728155	NA	0.448909	-0.387488	0.387488	NA	NA	NA	0.0728155
0.0941808	TSTA3	0.632562	0.0728716	0.0754692	0.261085	0	0.469346	-0.188242	0.188242	0.0728716
0.0943599	C19orf25	0.0730022	NA	0.387453	-0.56054	0.387453	NA	NA	NA	0.0730022
0.0945389	TPBG	0.0731889	NA	0.38712	-0.47306	0.38712	NA	NA	NA	0.0731889
0.094718	ADAM9	0.363704	0.0732323	0.0250961	-0.0906283	0.0250961	0.207378	-0.187942	0.187942	0.0732323
0.094897	RPL8	0.0733757	0.556277	0.445987	-0.386819	0.386819	-0.549638	-0.129447	0	0.0733757
0.0950761	HM13	0.0735624	0.772006	0.386235	-0.439551	0.386235	-0.108523	-0.263803	0	0.0735624
0.0952551	PSMB8	0.519417	0.0735931	-0.21978	-0.22411	0	0.184084	-0.237882	0.184084	0.0735931
0.0954342	TMED5	0.0737491	0.974026	0.634231	-0.386113	0.386113	-0.0385965	-0.313761	0	0.0737491
0.0956132	PDIA4	0.0739358	0.0912698	0.789186	-0.385435	0.385435	0.315306	-0.147306	0.147306	0.0739358
0.0957923	RETREG2	0.0741225	NA	0.385139	-0.437345	0.385139	NA	NA	NA	0.0741225
0.0959714	NDUFB11	0.0743092	NA	0.385115	-0.430242	0.385115	NA	NA	NA	0.0743092
0.0961504	TECR	0.0744959	0.922439	0.382224	-0.490676	0.382224	-0.351365	-0.047053	0	0.0744959
0.0963295	VPS35	0.0746826	0.821068	0.753385	-0.381721	0.381721	0.468692	0.122954	0	0.0746826
0.0965085	CXorf38	0.0748693	NA	0.381634	-0.38429	0.381634	NA	NA	NA	0.0748693
0.0966876	REEP3	0.70183	0.0750361	0.150444	0.00230369	0	0.59573	-0.181427	0.181427	0.0750361
0.0968666	VPS37C	0.075056	NA	0.648458	-0.381114	0.381114	NA	NA	NA	0.075056
0.0970457	TXN	0.0752427	0.362193	0.539794	-0.380848	0.380848	0.296619	0.535586	0	0.0752427
0.0972247	VAV2	0.209671	0.0753968	0.182976	-0.150846	0.150846	0.497916	-0.180981	0.180981	0.0753968
0.0974038	VPS13C	0.0754294	0.157287	0.561617	-0.380466	0.380466	0.217609	-0.0612933	0.0612933	0.0754294
0.0975828	GPI	0.0756161	0.0880231	0.894311	-0.379934	0.379934	0.377061	-0.155899	0.155899	0.0756161
0.0977619	MDH1	0.199963	0.0757576	0.530221	-0.16087	0.16087	0.180822	-0.325499	0.180822	0.0757576
0.0979409	PTGES3	0.0758028	0.658369	0.774601	-0.379158	0.379158	0.341883	0.120222	0	0.0758028
0.09812	GDI1	0.0759895	0.159452	0.775553	-0.378158	0.378158	0.514595	-0.0599626	0.0599626	0.0759895
0.098299	RAB5B	0.0761763	NA	0.37804	-0.432003	0.37804	NA	NA	NA	0.0761763
0.0984781	SLC35C1	0.076363	NA	0.441141	-0.377973	0.377973	NA	NA	NA	0.076363
0.0986571	CPOX	0.0767364	NA	0.733264	-0.376685	0.376685	NA	NA	NA	0.0767364
0.0988362	MKNK1	0.296117	0.0768398	0.346809	-0.0749817	0.0749817	0.66422	-0.177466	0.177466	0.0768398
0.0990152	STX12	0.0771098	0.741703	0.376586	-0.511678	0.376586	-0.126686	0.111882	0	0.0771098
0.0991943	TELO2	0.279313	0.0772006	0.15502	-0.0866116	0.0866116	0.175922	-0.290321	0.175922	0.0772006
0.0993733	MYORG	NA	0.0775613	NA	NA	NA	0.215722	-0.174676	0.174676	0.0775613
0.0995524	STT3A	0.0776699	0.478716	0.375125	-0.424922	0.375125	-0.391184	-0.195889	0	0.0776699
0.0997314	KDELR3	0.0778566	NA	0.629502	-0.374867	0.374867	NA	NA	NA	0.0778566
0.0999105	DYNC1H1	0.372106	0.0779221	0.414629	-0.0195824	0.0195824	0.174125	-0.181741	0.174125	0.0779221
0.10009	OSBP	0.0780433	0.400794	0.373161	-0.431678	0.373161	-0.0402842	-0.182806	0	0.0780433
0.100269	ARFGEF3	0.07823	NA	0.373116	-0.537397	0.373116	NA	NA	NA	0.07823
0.100448	ADRM1	0.0784167	NA	0.372086	-0.459023	0.372086	NA	NA	NA	0.0784167
0.100627	ELP6	0.0786034	NA	0.509946	-0.371983	0.371983	NA	NA	NA	0.0786034
0.100806	ITM2B	0.0787901	0.966089	0.505209	-0.371791	0.371791	0.501664	0.54189	0	0.0787901
0.100985	PLOD2	0.0789768	0.130952	0.646114	-0.371786	0.371786	0.0912698	-0.240024	0.0912698	0.0789768
0.101164	TBC1D9B	0.162621	0.0790043	0.484596	-0.207704	0.207704	0.587569	-0.171736	0.171736	0.0790043
0.101343	PAFAH1B2	0.0791636	0.563853	0.556878	-0.37046	0.37046	0.264454	0.0360889	0	0.0791636
0.101522	NDST1	0.0793503	NA	1.05377	-0.369681	0.369681	NA	NA	NA	0.0793503
0.101701	PRKACB	0.079537	0.117965	0.778137	-0.369463	0.369463	0.248749	-0.111847	0.111847	0.079537
0.10188	METTL7A	0.0797237	NA	0.461878	-0.368977	0.368977	NA	NA	NA	0.0797237
0.102059	KDSR	0.0800971	0.594156	0.381852	-0.368327	0.368327	-0.20822	-0.449334	0	0.0800971
0.102238	ATP6V1H	0.0802838	0.945887	0.635642	-0.368015	0.368015	-0.120879	0.465101	0	0.0802838
0.102417	NCAPG	0.320388	0.0804473	0.188245	-0.056379	0.056379	0.384617	-0.165713	0.165713	0.0804473
0.102596	PRKACA	0.0804705	NA	0.740861	-0.367662	0.367662	NA	NA	NA	0.0804705
0.102775	SLC12A8	0.0806572	NA	0.366999	-0.481774	0.366999	NA	NA	NA	0.0806572
0.102954	DNAJC10	0.0808439	0.139971	0.390751	-0.36663	0.36663	0.0834304	-0.219613	0.0834304	0.0808439
0.103133	RAP1B	0.0810306	0.536075	0.365989	-0.430609	0.365989	-0.249227	-0.151915	0	0.0810306
0.103312	A2M	0.218447	0.0811688	0.142079	-0.404595	0.142079	0.164185	-0.320296	0.164185	0.0811688
0.103491	IFIT2	0.0812173	NA	0.694426	-0.364815	0.364815	NA	NA	NA	0.0812173
0.103671	MOCS2	0.081404	NA	0.459331	-0.364332	0.364332	NA	NA	NA	0.081404
0.10385	LPL	0.157954	0.0815296	1.00814	-0.213717	0.213717	0.297993	-0.164166	0.164166	0.0815296
0.104029	SAMM50	0.0815907	0.981602	0.364229	-0.612671	0.364229	-0.790326	0.267142	0	0.0815907
0.104208	ANKRD13A	0.194361	0.0818903	0.167627	-0.215065	0.167627	1.0047	-0.1641	0.1641	0.0818903
0.104387	WDR34	0.0819642	NA	0.458955	-0.363725	0.363725	NA	NA	NA	0.0819642
0.104566	CKAP4	0.0821509	0.597042	0.382469	-0.363503	0.363503	-0.122677	-0.0901738	0	0.0821509
0.104745	FLII	0.334951	0.0822511	0.238893	-0.0458687	0.0458687	0.51929	-0.163654	0.163654	0.0822511
0.104924	MYL9	0.0823376	NA	0.36305	-0.828946	0.36305	NA	NA	NA	0.0823376
0.105103	PIK3C3	0.0825243	NA	0.698785	-0.362032	0.362032	NA	NA	NA	0.0825243
0.105282	USP9X	0.351755	0.0826118	0.240979	-0.0333477	0.0333477	0.377711	-0.163623	0.163623	0.0826118
0.105461	CLPB	0.082711	0.210317	0.723729	-0.361693	0.361693	0.0128983	-0.139348	0.0128983	0.082711
0.10564	ALDH1B1	0.0828977	0.431097	0.765371	-0.361264	0.361264	-0.601229	-0.231509	0	0.0828977
0.105819	GGA2	0.0830844	NA	0.415006	-0.360576	0.360576	NA	NA	NA	0.0830844
0.105998	TM9SF3	0.0832711	0.109307	0.400687	-0.360545	0.360545	0.120215	-0.289229	0.120215	0.0832711
0.106177	MADD	0.348954	0.0833333	0.13381	-0.0355021	0.0355021	0.285001	-0.162211	0.162211	0.0833333
0.106356	RHOB	0.0834578	NA	0.359898	-0.490476	0.359898	NA	NA	NA	0.0834578
0.106535	IDH3B	0.0836445	NA	0.358978	-0.550559	0.358978	NA	NA	NA	0.0836445
0.106714	SLC29A1	0.84354	0.0836941	-0.095155	0.399159	0	0.161102	-0.237618	0.161102	0.0836941
0.106893	DCTN3	0.0838312	NA	0.357507	-0.397918	0.357507	NA	NA	NA	0.0838312
0.107073	POLE3	0.0840179	0.90368	0.357274	-0.454293	0.357274	-0.221543	0.349127	0	0.0840179
0.107252	CEP97	0.287901	0.0840548	0.133557	-0.0813081	0.0813081	0.505172	-0.1609	0.1609	0.0840548
0.107431	ATG16L1	0.0842046	0.705628	0.557455	-0.356799	0.356799	0.506749	0.133567	0	0.0842046
0.10761	ARF3	0.0847647	0.535354	0.609289	-0.354717	0.354717	0.60187	0.153841	0	0.0847647
0.107789	LNPEP	0.176998	0.0847763	0.187847	-0.273737	0.187847	0.274162	-0.159886	0.159886	0.0847763
0.107968	ARL6IP5	0.0849515	0.304473	0.436722	-0.353608	0.353608	-0.158794	-0.377535	0	0.0849515
0.108147	PLD1	0.0851382	NA	0.352182	-0.429141	0.352182	NA	NA	NA	0.0851382
0.108326	DERA	0.0853249	NA	0.584763	-0.351898	0.351898	NA	NA	NA	0.0853249
0.108505	STIM1	0.630321	0.0854978	0.20623	0.0352489	0	0.271608	-0.156996	0.156996	0.0854978
0.108684	CLN6	0.0855116	0.916306	0.351533	-0.513232	0.351533	-0.284998	0.0103091	0	0.0855116
0.108863	PSMC6	0.122106	0.0858586	0.814806	-0.270004	0.270004	0.285022	-0.156947	0.156947	0.0858586
0.109042	PRPSAP2	0.085885	NA	0.399752	-0.350356	0.350356	NA	NA	NA	0.085885
0.109221	ODR4	0.0860717	0.190837	0.350094	-0.524596	0.350094	0.0339888	-0.230424	0.0339888	0.0860717
0.1094	INF2	0.182972	0.0862193	0.178351	-0.184807	0.178351	0.177371	-0.156358	0.156358	0.0862193
0.109579	RHOT2	0.0862584	0.747835	0.3494	-0.565417	0.3494	-0.251911	-0.248623	0	0.0862584
0.109758	TSC1	0.0864451	NA	0.690814	-0.349037	0.349037	NA	NA	NA	0.0864451
0.109937	MYO6	0.0866318	NA	0.37706	-0.348798	0.348798	NA	NA	NA	0.0866318
0.110116	CYFIP2	0.393204	0.0869408	0.192512	-0.00676071	0.00676071	0.374034	-0.15626	0.15626	0.0869408
0.110295	IDI1	0.0870052	NA	0.348348	-0.411089	0.348348	NA	NA	NA	0.0870052
0.110474	RAB3GAP1	0.0871919	0.132035	0.594605	-0.347529	0.347529	0.500272	-0.0909684	0.0909684	0.0871919
0.110654	KPNB1	0.220687	0.0873016	0.52612	-0.140447	0.140447	0.464123	-0.156242	0.156242	0.0873016
0.110833	SLC25A1	0.0873786	0.50974	0.347448	-0.645249	0.347448	-0.612639	0.234676	0	0.0873786
0.111012	PTRH2	0.0875653	NA	0.34734	-0.406802	0.34734	NA	NA	NA	0.0875653
0.111191	NTPCR	0.389843	0.0876623	0.316777	-0.00877379	0.00877379	0.175729	-0.15603	0.15603	0.0876623
0.11137	MOSPD2	0.0877521	NA	0.345753	-0.399357	0.345753	NA	NA	NA	0.0877521
0.111549	METTL26	0.0881255	NA	0.344081	-0.353229	0.344081	NA	NA	NA	0.0881255
0.111728	UBQLN1	0.0883122	0.163781	0.793444	-0.343636	0.343636	1.00281	-0.0560806	0.0560806	0.0883122
0.111907	SLC27A3	NA	0.0883838	NA	NA	NA	0.155326	-0.377756	0.155326	0.0883838
0.112086	SRPRB	0.0884989	0.984488	0.569291	-0.34354	0.34354	-0.111784	-0.199469	0	0.0884989
0.112265	ACADM	0.0886856	0.36544	0.34353	-0.472842	0.34353	-0.771301	-0.169226	0	0.0886856
0.112444	WLS	0.29649	0.0887446	0.074514	-0.292047	0.074514	0.152265	-0.58659	0.152265	0.0887446
0.112623	IL13RA1	0.0888723	NA	0.374712	-0.343143	0.343143	NA	NA	NA	0.0888723
0.112802	SMS	0.089059	0.169553	0.930611	-0.342774	0.342774	0.796277	-0.0512221	0.0512221	0.089059
0.112981	STBD1	0.466393	0.0891053	-0.0556362	-0.0252692	0	0.178729	-0.152208	0.152208	0.0891053
0.11316	NOMO2	0.0892457	0.689755	0.342711	-0.414512	0.342711	-0.282443	-0.110503	0	0.0892457
0.113339	RAP1GDS1	0.0894324	NA	0.449989	-0.342004	0.342004	NA	NA	NA	0.0894324
0.113518	PSMD3	0.179798	0.0894661	0.432248	-0.183773	0.183773	0.267609	-0.151716	0.151716	0.0894661
0.113697	MRPL49	0.0896191	NA	0.341549	-0.534189	0.341549	NA	NA	NA	0.0896191
0.113876	ARHGDIA	0.0898058	0.134199	0.678844	-0.341518	0.341518	0.364757	-0.0880934	0.0880934	0.0898058
0.114056	GAPVD1	0.650299	0.0898268	0.203356	0.0691655	0	0.45069	-0.150516	0.150516	0.0898268
0.114235	TGFB2	0.0899925	NA	0.564105	-0.341196	0.341196	NA	NA	NA	0.0899925
0.114414	CS	0.0901792	0.295094	0.340506	-0.538744	0.340506	-0.880357	-0.0324013	0	0.0901792
0.114593	MFSD10	0.647685	0.0901876	0.341714	0.0564521	0	0.150388	-0.446404	0.150388	0.0901876
0.114772	IGF2R	0.0905527	0.367605	0.340255	-0.354956	0.340255	-0.330399	-0.0789368	0	0.0905527
0.114951	TBRG4	0.0907394	NA	0.339927	-0.507641	0.339927	NA	NA	NA	0.0907394
0.11513	CSNK1A1	0.328977	0.0909091	0.0843762	-0.0499386	0.0499386	0.175524	-0.148773	0.148773	0.0909091
0.115309	DPY19L1	0.0909261	0.681818	0.338745	-0.391075	0.338745	0.0798507	0.0721434	0	0.0909261
0.115488	ARL2	0.0911128	0.449134	0.452588	-0.338423	0.338423	0.166405	0.0781001	0	0.0911128
0.115667	M6PR	0.0912995	0.396104	0.337837	-0.44153	0.337837	0.0178848	0.150388	0	0.0912995
0.115846	DAP3	0.0914862	NA	0.337788	-0.825906	0.337788	NA	NA	NA	0.0914862
0.116025	FASN	0.551531	0.0916306	0.341678	0.00463066	0	0.256703	-0.14722	0.14722	0.0916306
0.116204	UBXN4	0.0916729	0.212482	0.334153	-0.520752	0.334153	0.011933	-0.135275	0.011933	0.0916729
0.116383	DHRS7B	0.0918596	NA	0.333972	-0.451157	0.333972	NA	NA	NA	0.0918596
0.116562	TBC1D15	0.11109	0.0919913	0.451441	-0.291409	0.291409	0.57502	-0.145707	0.145707	0.0919913
0.116741	MTG1	0.0920463	NA	0.333362	-0.601571	0.333362	NA	NA	NA	0.0920463
0.11692	LRP10	0.092233	NA	0.425732	-0.333058	0.333058	NA	NA	NA	0.092233
0.117099	ANXA7	0.189507	0.0923521	0.554646	-0.174112	0.174112	0.544158	-0.145635	0.145635	0.0923521
0.117278	ATIC	0.0924197	0.434343	0.724743	-0.332754	0.332754	-0.00943779	-0.120891	0	0.0924197
0.117457	TXNRD1	0.0926064	0.679654	0.779567	-0.332582	0.332582	0.456917	0.204598	0	0.0926064
0.117637	ITGA11	0.264003	0.0927128	0.596107	-0.101309	0.101309	0.145616	-0.286685	0.145616	0.0927128
0.117816	GNPNAT1	0.0929798	0.806638	0.394191	-0.331158	0.331158	-0.116657	0.13371	0	0.0929798
0.117995	SIK3	0.970687	0.0930736	-0.242302	0.126332	0	0.517087	-0.145552	0.145552	0.0930736
0.118174	FNBP1	0.0931665	NA	0.464063	-0.330711	0.330711	NA	NA	NA	0.0931665
0.118353	KYAT3	0.0933532	0.722944	0.917337	-0.330616	0.330616	0.415144	0.147545	0	0.0933532
0.118532	TAX1BP1	0.111277	0.0934343	1.18877	-0.291403	0.291403	0.645188	-0.144564	0.144564	0.0934343
0.118711	NFKBIB	0.09354	NA	0.710187	-0.330343	0.330343	NA	NA	NA	0.09354
0.11889	FKBP8	0.0937267	0.196248	0.330074	-0.351747	0.330074	0.0292201	-0.156127	0.0292201	0.0937267
0.119069	KIFAP3	0.795556	0.0937951	0.21746	0.1586	0	0.42898	-0.144436	0.144436	0.0937951
0.119248	SEC61A1	0.0939134	0.538961	0.534865	-0.330043	0.330043	-0.110383	-0.228055	0	0.0939134
0.119427	DYM	0.0941001	0.0955988	0.492515	-0.329711	0.329711	0.644242	-0.140859	0.140859	0.0941001
0.119606	MACF1	0.992718	0.0941558	-0.32798	0.154037	0	0.14366	-0.158865	0.14366	0.0941558
0.119785	MACF1	0.99888	0.0941558	-0.0254741	0.0129626	0	0.14366	-0.158865	0.14366	0.0941558
0.119964	PSMB6	0.0942868	0.104978	0.628998	-0.329192	0.329192	0.128656	-0.309802	0.128656	0.0942868
0.120143	SNX17	0.0944735	0.119048	0.540447	-0.329056	0.329056	0.446813	-0.111117	0.111117	0.0944735
0.120322	TKFC	0.342793	0.0945166	0.393176	-0.0388864	0.0388864	0.267513	-0.143324	0.143324	0.0945166
0.120501	DPP3	0.185213	0.0948773	0.890142	-0.176795	0.176795	0.611252	-0.142927	0.142927	0.0948773
0.12068	GDAP2	0.0952203	NA	0.327194	-0.357457	0.327194	NA	NA	NA	0.0952203
0.120859	MCCC2	NA	0.0952381	NA	NA	NA	0.141311	-0.325237	0.141311	0.0952381
0.121038	ARF5	0.095407	0.104618	0.51555	-0.327134	0.327134	0.675712	-0.128913	0.128913	0.095407
0.121218	SLC27A4	0.0955937	0.187229	0.326051	-0.445033	0.326051	0.0375262	-0.220387	0.0375262	0.0955937
0.121397	CCT5	0.0957804	0.483405	0.401249	-0.325978	0.325978	-0.167985	-0.0607886	0	0.0957804
0.121576	TK1	0.376774	0.0959596	0.0752087	-0.0158723	0.0158723	0.51919	-0.140402	0.140402	0.0959596
0.121755	GPHN	0.0959671	NA	0.515813	-0.325813	0.325813	NA	NA	NA	0.0959671
0.121934	UBE2N	0.120799	0.0963203	0.843034	-0.273103	0.273103	0.697243	-0.13978	0.13978	0.0963203
0.122113	SERPINB5	0.0963406	0.451299	0.809884	-0.325298	0.325298	0.0502024	0.0579881	0	0.0963406
0.122292	ZWILCH	0.201456	0.0966811	0.356042	-0.158923	0.158923	0.594272	-0.139286	0.139286	0.0966811
0.122471	FNIP1	0.096714	NA	0.656473	-0.324156	0.324156	NA	NA	NA	0.096714
0.12265	LCLAT1	0.0969007	0.128427	0.323462	-0.370486	0.323462	0.0955467	-0.340337	0.0955467	0.0969007
0.122829	IKBKB	0.419156	0.0970418	0.24303	0.040587	0	0.173059	-0.138955	0.138955	0.0970418
0.123008	RAB13	0.0970874	0.215007	0.322872	-0.367405	0.322872	0.00950976	-0.0622482	0.00950976	0.0970874
0.123187	CAP1	0.273712	0.0974026	0.464007	-0.0918973	0.0918973	0.636478	-0.13783	0.13783	0.0974026
0.123366	KCMF1	0.0974608	NA	0.32275	-0.395658	0.32275	NA	NA	NA	0.0974608
0.123545	TUFM	0.0976475	0.487734	0.32272	-0.557038	0.32272	-0.752692	-0.294104	0	0.0976475
0.123724	ZNFX1	0.9354	0.0977633	-0.164995	0.0616671	0	0.137312	-0.220951	0.137312	0.0977633
0.123903	NAPA	0.0980209	0.51912	0.322384	-0.351165	0.322384	-0.100665	0.102106	0	0.0980209
0.124082	PLAA	0.9677	0.0981241	0.254443	0.061531	0	0.555219	-0.137064	0.137064	0.0981241
0.124261	GAB2	0.0982076	NA	0.322317	-0.371996	0.322317	NA	NA	NA	0.0982076
0.12444	SCARB1	0.0983943	0.220058	0.321866	-0.444541	0.321866	0.184365	-0.00538399	0.00538399	0.0983943
0.12462	HMOX2	0.120426	0.0984848	0.27333	-0.279752	0.27333	0.164331	-0.136645	0.136645	0.0984848
0.124799	YARS2	0.0987677	NA	0.321434	-0.414267	0.321434	NA	NA	NA	0.0987677
0.124978	ECI1	0.0989544	0.463564	0.321405	-0.63214	0.321405	-0.759998	-0.0231321	0	0.0989544
0.125157	PSMB4	0.0991412	NA	0.614213	-0.321283	0.321283	NA	NA	NA	0.0991412
0.125336	PXDN	0.114824	0.0992063	0.864335	-0.2824	0.2824	0.135246	-0.242218	0.135246	0.0992063
0.125515	RUFY2	0.0993279	NA	0.320962	-0.429347	0.320962	NA	NA	NA	0.0993279
0.125694	MICU2	0.0995146	NA	0.393932	-0.320873	0.320873	NA	NA	NA	0.0995146
0.125873	TM7SF3	0.0997013	NA	0.319708	-0.325922	0.319708	NA	NA	NA	0.0997013
0.126052	C16orf70	0.099888	NA	0.987933	-0.319253	0.319253	NA	NA	NA	0.099888
0.126231	SPATA5	0.76363	0.0999278	0.141211	0.0935433	0	0.309096	-0.134865	0.134865	0.0999278
0.12641	P4HB	0.100261	0.344877	0.505668	-0.318481	0.318481	-0.0965111	-0.13718	0	0.100261
0.126589	STRN	0.339619	0.100289	0.121669	-0.0417245	0.0417245	0.180897	-0.134556	0.134556	0.100289
0.126768	PGK1	0.100448	0.330087	0.451055	-0.318371	0.318371	-0.123322	0.101533	0	0.100448
0.126947	NGEF	0.100635	NA	0.435851	-0.31815	0.31815	NA	NA	NA	0.100635
0.127126	IMPDH1	0.232823	0.100649	0.536406	-0.128417	0.128417	0.871475	-0.134272	0.134272	0.100649
0.127305	BCL2L13	0.100822	NA	0.317434	-0.420072	0.317434	NA	NA	NA	0.100822
0.127484	TMEM199	0.101008	NA	0.434228	-0.317377	0.317377	NA	NA	NA	0.101008
0.127663	SHC1	0.379948	0.10101	0.0943467	-0.0138611	0.0138611	0.221692	-0.134136	0.134136	0.10101
0.127842	RPN1	0.101195	0.337302	0.444275	-0.316495	0.316495	-0.134364	-0.135231	0	0.101195
0.128021	STX4	NA	0.101371	NA	NA	NA	0.132848	-0.143795	0.132848	0.101371
0.128201	GSS	0.101382	NA	0.501872	-0.316104	0.316104	NA	NA	NA	0.101382
0.12838	RPL10	0.101568	0.41847	0.341253	-0.314389	0.314389	-0.296188	0.134471	0	0.101568
0.128559	TCAF1	0.979276	0.101732	-0.104097	0.108677	0	0.25405	-0.132738	0.132738	0.101732
0.128738	PLEKHF2	0.101755	NA	0.321063	-0.313048	0.313048	NA	NA	NA	0.101755
0.128917	HSPA9	0.101942	0.455267	0.447492	-0.312482	0.312482	-0.728955	-0.0560481	0	0.101942
0.129096	MTIF2	NA	0.102092	NA	NA	NA	0.132573	-0.290511	0.132573	0.102092
0.129275	CD97	0.102315	0.484127	0.311928	-0.507675	0.311928	-0.165286	0.110558	0	0.102315
0.129454	TRAP1	0.102502	0.611833	0.438096	-0.31149	0.31149	-0.717579	-0.270452	0	0.102502
0.129633	CARD11	0.102875	NA	0.311249	-0.373229	0.311249	NA	NA	NA	0.102875
0.129812	RIC1	0.103062	NA	0.389015	-0.311064	0.311064	NA	NA	NA	0.103062
0.129991	UAP1	0.115385	0.103175	0.525753	-0.281373	0.281373	0.337141	-0.131088	0.131088	0.103175
0.13017	CNP	0.103249	0.356782	0.310724	-0.317652	0.310724	-0.0676545	-0.115216	0	0.103249
0.130349	GPX1	0.103435	NA	0.577511	-0.310154	0.310154	NA	NA	NA	0.103435
0.130528	STRN3	0.315161	0.103535	0.148289	-0.0620746	0.0620746	0.324885	-0.130803	0.130803	0.103535
0.130707	STX8	0.103622	NA	0.309907	-0.511159	0.309907	NA	NA	NA	0.103622
0.130886	PPIB	0.103809	0.405844	0.309602	-0.528389	0.309602	-0.825283	-0.10701	0	0.103809
0.131065	RAB3GAP2	0.113331	0.103896	0.588112	-0.28707	0.28707	0.399658	-0.130496	0.130496	0.103896
0.131244	PIR	0.103996	0.240981	0.662541	-0.309309	0.309309	0.258139	0.207925	0	0.103996
0.131423	PEA15	0.104182	NA	0.332337	-0.307363	0.307363	NA	NA	NA	0.104182
0.131603	PODXL	0.413368	0.104257	-0.228391	0.0276593	0	0.155065	-0.129987	0.129987	0.104257
0.131782	ZFAND2B	0.104556	NA	0.306999	-0.493268	0.306999	NA	NA	NA	0.104556
0.131961	GPN1	0.104929	NA	0.517155	-0.306048	0.306048	NA	NA	NA	0.104929
0.13214	IMPA1	0.105116	NA	0.431088	-0.305995	0.305995	NA	NA	NA	0.105116
0.132319	TUBB	0.334765	0.105339	0.65983	-0.045876	0.045876	0.128557	-0.241615	0.128557	0.105339
0.132498	SOAT1	0.105489	NA	0.392028	-0.305468	0.305468	NA	NA	NA	0.105489
0.132677	ATP1B3	0.105676	NA	0.324269	-0.30482	0.30482	NA	NA	NA	0.105676
0.132856	RIPOR1	0.261202	0.1057	0.139524	-0.104029	0.104029	0.128519	-0.135644	0.128519	0.1057
0.133035	WASHC2C	0.106049	NA	0.303525	-0.31601	0.303525	NA	NA	NA	0.106049
0.133214	MTOR	0.240291	0.106061	0.297269	-0.121224	0.121224	0.128402	-0.202755	0.128402	0.106061
0.133393	PTP4A1	0.106236	NA	0.303458	-0.467329	0.303458	NA	NA	NA	0.106236
0.133572	EPG5	0.106423	NA	0.502283	-0.303321	0.303321	NA	NA	NA	0.106423
0.133751	COMT	0.106983	0.183261	0.302434	-0.386	0.302434	0.0411834	-0.197248	0.0411834	0.106983
0.13393	ARHGEF10	0.420836	0.107143	0.368482	0.0261702	0	0.125194	-0.19414	0.125194	0.107143
0.134109	MFSD5	0.107356	NA	0.376976	-0.301775	0.301775	NA	NA	NA	0.107356
0.134288	UBE2C	0.362211	0.107504	0.0259562	-0.107654	0.0259562	0.609779	-0.122972	0.122972	0.107504
0.134467	PSMA6	0.107543	0.532107	0.546326	-0.301293	0.301293	-0.013638	-0.0727928	0	0.107543
0.134646	GLMN	0.291636	0.107864	0.37381	-0.0798122	0.0798122	0.697198	-0.122908	0.122908	0.107864
0.134825	TMEM33	0.107916	0.527778	0.300301	-0.416041	0.300301	-0.104352	-0.158421	0	0.107916
0.135004	TUBGCP3	0.808626	0.108225	0.222187	0.00868036	0	0.478158	-0.12262	0.12262	0.108225
0.135184	TM9SF4	0.10829	0.785354	0.299585	-0.342375	0.299585	-0.145124	-0.191427	0	0.10829
0.135363	VPS18	0.108476	NA	0.426429	-0.299156	0.299156	NA	NA	NA	0.108476
0.135542	STIP1	0.222367	0.108586	0.334129	-0.137732	0.137732	0.842374	-0.121474	0.121474	0.108586
0.135721	NRBF2	0.10885	NA	0.536155	-0.298633	0.298633	NA	NA	NA	0.10885
0.1359	HSPB1	0.208551	0.108947	0.923362	-0.152012	0.152012	1.29348	-0.120961	0.120961	0.108947
0.136079	NNT	0.109037	0.623016	0.298321	-0.32366	0.298321	-0.68403	-0.185639	0	0.109037
0.136258	SLC35B2	0.109223	0.769841	0.297323	-0.512399	0.297323	-0.197914	-0.283146	0	0.109223
0.136437	RPL35A	0.10941	0.38961	0.297121	-0.357589	0.297121	-0.816962	-0.177129	0	0.10941
0.136616	IQGAP2	0.630134	0.109668	-0.320328	0.274181	0	0.119354	-0.171304	0.119354	0.109668
0.136795	SEC61A2	0.109783	NA	0.467987	-0.295921	0.295921	NA	NA	NA	0.109783
0.136974	PFN1	0.262323	0.110029	0.452586	-0.10306	0.10306	0.49681	-0.119306	0.119306	0.110029
0.137153	BSG	0.110344	0.44697	0.296839	-0.294749	0.294749	-0.334485	-0.186236	0	0.110344
0.137332	DNM2	0.557879	0.11039	0.267331	0.0920713	0	0.158752	-0.119231	0.119231	0.11039
0.137511	RPL24	0.11053	0.570707	0.31077	-0.293889	0.293889	-0.335502	-0.116994	0	0.11053
0.13769	MRPS22	0.110717	0.568543	0.555991	-0.291814	0.291814	-0.719793	0.0118914	0	0.110717
0.137869	HSP90AA1	0.228715	0.11075	0.570344	-0.132768	0.132768	0.73391	-0.119094	0.119094	0.11075
0.138048	VPS4A	0.110904	NA	0.515625	-0.291422	0.291422	NA	NA	NA	0.110904
0.138227	NCSTN	0.203697	0.111111	0.157187	-0.438327	0.157187	0.118119	-0.118191	0.118119	0.111111
0.138406	PSPH	0.111464	NA	0.427146	-0.291227	0.291227	NA	NA	NA	0.111464
0.138585	ANXA3	0.203137	0.111472	0.473715	-0.157472	0.157472	0.610021	-0.118018	0.118018	0.111472
0.138765	HSPBP1	0.11165	NA	0.29105	-0.300215	0.29105	NA	NA	NA	0.11165
0.138944	MTAP	0.29873	0.111833	0.385118	-0.0725209	0.0725209	0.308088	-0.117401	0.117401	0.111833
0.139123	ACSL1	0.111837	NA	0.290753	-0.373603	0.290753	NA	NA	NA	0.111837
0.139302	CDC42	0.112024	0.186508	0.447632	-0.290388	0.290388	0.352653	-0.0386167	0.0386167	0.112024
0.139481	DYRK1A	0.632375	0.112193	-0.0921787	0.152501	0	0.220735	-0.117393	0.117393	0.112193
0.13966	PSMD13	0.112211	0.958874	0.301671	-0.290377	0.290377	-0.00996082	-0.0424458	0	0.112211
0.139839	P3H3	0.112397	0.743146	0.41347	-0.289336	0.289336	-0.243514	-0.0794763	0	0.112397
0.140018	USP47	0.353809	0.112554	0.331408	-0.0313976	0.0313976	0.540615	-0.117316	0.117316	0.112554
0.140197	NUBP2	0.112584	0.986652	0.364988	-0.289008	0.289008	0.242751	0.34947	0	0.112584
0.140376	BCAS3	0.112771	NA	0.652699	-0.287911	0.287911	NA	NA	NA	0.112771
0.140555	ARFIP2	0.565161	0.112915	0.159007	0.0199832	0	0.577837	-0.116776	0.116776	0.112915
0.140734	MRPS27	0.112957	0.785714	0.287793	-0.476648	0.287793	-0.685677	-0.150722	0	0.112957
0.140913	RBCK1	0.113144	NA	0.554835	-0.287301	0.287301	NA	NA	NA	0.113144
0.141092	SRPRA	0.484503	0.113276	-0.0533804	0.0435413	0	0.115731	-0.161166	0.115731	0.113276
0.141271	ITGB1	0.481889	0.113636	-0.0115932	-0.101066	0	0.354	-0.115207	0.115207	0.113636
0.14145	TPI1	0.113704	0.529582	0.286307	-0.340752	0.286307	-0.240985	-0.0992103	0	0.113704
0.141629	VPS26C	0.113891	0.121212	0.41698	-0.285761	0.285761	0.107869	-0.221785	0.107869	0.113891
0.141808	CTSZ	NA	0.113997	NA	NA	NA	0.114873	-0.41591	0.114873	0.113997
0.141987	TMEM159	0.114078	NA	0.285659	-0.286366	0.285659	NA	NA	NA	0.114078
0.142167	GPR89A	0.114264	NA	0.285626	-0.491943	0.285626	NA	NA	NA	0.114264
0.142346	UBE2Z	0.259709	0.114358	0.505727	-0.105504	0.105504	0.453732	-0.11465	0.11465	0.114358
0.142525	PRKAB1	0.114451	NA	0.404483	-0.283819	0.283819	NA	NA	NA	0.114451
0.142704	PLA2G4A	0.548544	0.114719	0.152508	0.0521197	0	0.224554	-0.114373	0.114373	0.114719
0.142883	FRAS1	0.115011	NA	0.458703	-0.281847	0.281847	NA	NA	NA	0.115011
0.143062	ETF1	0.582524	0.115079	0.111971	0.0926613	0	0.583302	-0.114228	0.114228	0.115079
0.143241	RPL21	0.115198	0.475469	0.281791	-0.348669	0.281791	-0.567415	-0.105097	0	0.115198
0.14342	PFDN6	0.354182	0.11544	0.238247	-0.031108	0.031108	0.667166	-0.113889	0.113889	0.11544
0.143599	PJA2	0.115571	NA	0.280765	-0.458401	0.280765	NA	NA	NA	0.115571
0.143778	DNAJC13	0.115758	NA	0.421786	-0.278838	0.278838	NA	NA	NA	0.115758
0.143957	DYNC1I2	0.276139	0.115801	0.336296	-0.0897132	0.0897132	0.187439	-0.113486	0.113486	0.115801
0.144136	LNPK	0.116131	NA	0.282064	-0.278664	0.278664	NA	NA	NA	0.116131
0.144315	RPAP1	0.345034	0.116162	0.199681	-0.0377088	0.0377088	0.709868	-0.113267	0.113267	0.116162
0.144494	HSPA13	0.116318	NA	1.45474	-0.278499	0.278499	NA	NA	NA	0.116318
0.144673	PPM1B	0.116505	NA	0.541959	-0.278496	0.278496	NA	NA	NA	0.116505
0.144852	MYO5C	NA	0.116522	NA	NA	NA	0.113126	-0.197845	0.113126	0.116522
0.145031	HSDL2	0.116692	0.722583	0.294343	-0.278192	0.278192	-0.56971	-0.161011	0	0.116692
0.14521	MBOAT7	0.116878	0.818543	0.351591	-0.27771	0.27771	-0.00888716	-0.278777	0	0.116878
0.145389	PAFAH1B1	0.347087	0.116883	0.346147	-0.0365503	0.0365503	0.387222	-0.112532	0.112532	0.116883
0.145568	ATP6V1C1	0.117065	0.397908	0.607557	-0.277465	0.277465	0.0248876	0.212134	0	0.117065
0.145748	PHGDH	0.429612	0.117244	0.438111	0.00763944	0	0.482764	-0.11244	0.11244	0.117244
0.145927	GOT1	0.117252	NA	0.620191	-0.27713	0.27713	NA	NA	NA	0.117252
0.146106	PPP3CA	0.117438	0.599206	0.635589	-0.276983	0.276983	0.1727	0.10171	0	0.117438
0.146285	UBE2K	0.270724	0.117605	0.752911	-0.0936021	0.0936021	0.503788	-0.112297	0.112297	0.117605
0.146464	GCA	0.117625	NA	0.642241	-0.276817	0.276817	NA	NA	NA	0.117625
0.146643	SNAPIN	0.117812	NA	0.370487	-0.276514	0.276514	NA	NA	NA	0.117812
0.146822	PSMD7	0.118185	NA	0.742336	-0.275275	0.275275	NA	NA	NA	0.118185
0.147001	WDR6	0.899925	0.118326	-0.0384451	-0.0340268	0	0.127099	-0.111681	0.111681	0.118326
0.14718	PLEKHM2	0.118372	NA	0.274854	-0.285175	0.274854	NA	NA	NA	0.118372
0.147359	PDE2A	0.118559	NA	0.505418	-0.274824	0.274824	NA	NA	NA	0.118559
0.147538	NPDC1	NA	0.118687	NA	NA	NA	0.111621	-0.410967	0.111621	0.118687
0.147717	PGAM5	0.118745	0.810967	0.565227	-0.274773	0.274773	-0.410902	-0.0279666	0	0.118745
0.147896	CCT4	0.118932	0.172078	0.537025	-0.274686	0.274686	0.219897	-0.0489708	0.0489708	0.118932
0.148075	ELP3	0.119305	0.890332	0.34679	-0.274303	0.274303	-0.110633	-0.0710176	0	0.119305
0.148254	CGA	NA	0.119408	NA	NA	NA	1.34209	-0.110989	0.110989	0.119408
0.148433	RAB34	0.119492	0.213203	0.274275	-0.344697	0.274275	0.177501	-0.011539	0.011539	0.119492
0.148612	GPAM	0.119679	NA	0.274094	-0.333692	0.274094	NA	NA	NA	0.119679
0.148791	ATL2	0.204257	0.119769	0.156297	-0.22904	0.156297	0.413277	-0.110229	0.110229	0.119769
0.14897	R3HCC1	0.119866	NA	0.416177	-0.273614	0.273614	NA	NA	NA	0.119866
0.14915	DNAJB11	0.120239	NA	0.521413	-0.273372	0.273372	NA	NA	NA	0.120239
0.149329	DVL3	0.799664	0.120491	0.07608	0.12471	0	0.33068	-0.109179	0.109179	0.120491
0.149508	C7orf25	0.120612	NA	0.433389	-0.273308	0.273308	NA	NA	NA	0.120612
0.149687	VCL	0.505041	0.120851	0.181887	0.0301505	0	0.472529	-0.108259	0.108259	0.120851
0.149866	CBWD1	0.120986	NA	0.304834	-0.272891	0.272891	NA	NA	NA	0.120986
0.150045	UBAC1	0.121173	NA	0.388454	-0.272763	0.272763	NA	NA	NA	0.121173
0.150224	PREB	0.121359	NA	0.583596	-0.272296	0.272296	NA	NA	NA	0.121359
0.150403	NEDD4L	0.121546	NA	0.272143	-0.300892	0.272143	NA	NA	NA	0.121546
0.150582	PDCD5	0.339993	0.121573	0.377639	-0.041359	0.041359	0.763787	-0.106955	0.106955	0.121573
0.150761	CCDC22	0.121733	0.284632	0.540661	-0.271608	0.271608	0.168978	0.0575312	0	0.121733
0.15094	TCP1	0.121919	0.185786	0.629417	-0.271291	0.271291	0.1749	-0.0393013	0.0393013	0.121919
0.151119	GNL1	0.535288	0.121934	0.241575	0.0778517	0	0.473247	-0.106937	0.106937	0.121934
0.151298	NTAN1	0.122293	NA	0.785851	-0.269245	0.269245	NA	NA	NA	0.122293
0.151477	PGM2L1	0.706684	0.122294	0.455582	0.0865814	0	0.492641	-0.105501	0.105501	0.122294
0.151656	CSTB	0.122479	0.334416	0.448917	-0.268803	0.268803	0.731905	0.0705952	0	0.122479
0.151835	SLC12A4	0.186333	0.122655	0.17604	-0.197556	0.17604	0.105166	-0.307624	0.105166	0.122655
0.152014	P3H1	0.122666	0.683261	0.747559	-0.268659	0.268659	-0.122723	-0.0301937	0	0.122666
0.152193	APAF1	0.122853	NA	0.325075	-0.268196	0.268196	NA	NA	NA	0.122853
0.152372	ATP2A2	0.123786	0.123016	0.366062	-0.267407	0.267407	0.104418	-0.292684	0.104418	0.123016
0.152551	NMRAL1	0.12304	0.8943	0.913916	-0.268034	0.268034	0.826861	0.0566027	0	0.12304
0.152731	PPP2R2A	0.34578	0.123377	0.374825	-0.0373433	0.0373433	0.522122	-0.103948	0.103948	0.123377
0.15291	NDRG1	0.123413	NA	0.54644	-0.26764	0.26764	NA	NA	NA	0.123413
0.153089	ALDH9A1	0.1236	0.485931	0.721591	-0.267505	0.267505	-0.132313	-0.00090716	0	0.1236
0.153268	ABCD1	0.171957	0.123737	0.193954	-0.330507	0.193954	0.149616	-0.103396	0.103396	0.123737
0.153447	UFSP2	0.123973	NA	0.562368	-0.267334	0.267334	NA	NA	NA	0.123973
0.153626	MSN	0.238424	0.124098	0.238687	-0.122864	0.122864	0.102899	-0.213327	0.102899	0.124098
0.153805	ABHD6	0.124347	NA	0.764982	-0.266124	0.266124	NA	NA	NA	0.124347
0.153984	GAK	0.268484	0.124459	0.206037	-0.0966903	0.0966903	0.380142	-0.102767	0.102767	0.124459
0.154163	HSDL1	0.124533	NA	0.731937	-0.26603	0.26603	NA	NA	NA	0.124533
0.154342	SORD	0.12472	0.578644	0.546437	-0.265861	0.265861	-0.114705	0.0502185	0	0.12472
0.154521	DIAPH1	0.398618	0.12482	0.249558	-0.0033138	0.0033138	0.365979	-0.102245	0.102245	0.12482
0.1547	COTL1	0.124907	0.633478	0.573937	-0.265375	0.265375	0.237672	0.0246803	0	0.124907
0.154879	ADH5	0.125093	0.367965	0.805908	-0.265141	0.265141	0.256288	0.0503767	0	0.125093
0.155058	NPR1	NA	0.12518	NA	NA	NA	0.197411	-0.101469	0.101469	0.12518
0.155237	AGRN	0.12528	0.237734	0.263773	-0.398687	0.263773	-0.338629	-0.39583	0	0.12528
0.155416	HSPB11	0.125467	NA	0.956729	-0.263457	0.263457	NA	NA	NA	0.125467
0.155595	NME1	0.125653	0.382756	0.732497	-0.263109	0.263109	0.484582	0.12363	0	0.125653
0.155774	RALGPS2	0.12584	NA	0.551315	-0.262995	0.262995	NA	NA	NA	0.12584
0.155953	ST13	0.230209	0.125902	0.409097	-0.130962	0.130962	0.708945	-0.0994487	0.0994487	0.125902
0.156132	RETREG3	0.126027	NA	0.262836	-0.34796	0.262836	NA	NA	NA	0.126027
0.156312	RCN1	0.126214	0.13925	0.762175	-0.26232	0.26232	0.0839868	-0.203761	0.0839868	0.126214
0.156491	MAP3K2	0.264376	0.126263	0.321611	-0.101148	0.101148	0.872502	-0.0985672	0.0985672	0.126263
0.15667	PAK4	0.126587	NA	0.485425	-0.262054	0.262054	NA	NA	NA	0.126587
0.156849	PRPS1	NA	0.126623	NA	NA	NA	0.322229	-0.0985084	0.0985084	0.126623
0.157028	RUFY1	0.126774	0.176407	0.311907	-0.261243	0.261243	0.172519	-0.0461973	0.0461973	0.126774
0.157207	TXNDC12	0.12696	NA	0.820773	-0.260619	0.260619	NA	NA	NA	0.12696
0.157386	EMD	0.557319	0.126984	-0.188753	-0.0543136	0	0.0980479	-0.101948	0.0980479	0.126984
0.157565	DNAJB2	0.127147	NA	0.359887	-0.260464	0.260464	NA	NA	NA	0.127147
0.157744	VKORC1L1	0.127334	NA	0.259618	-0.475776	0.259618	NA	NA	NA	0.127334
0.157923	CLIC1	0.253734	0.127345	0.188086	-0.111302	0.111302	0.24065	-0.0971295	0.0971295	0.127345
0.158102	VDAC3	0.127521	0.965729	0.270947	-0.259404	0.259404	-0.139436	-0.151115	0	0.127521
0.158281	NBR1	0.129948	0.127706	1.33855	-0.256004	0.256004	0.842432	-0.0958044	0.0958044	0.127706
0.15846	ARAF	0.127707	NA	0.29703	-0.258827	0.258827	NA	NA	NA	0.127707
0.158639	CD9	0.127894	0.400072	0.262425	-0.258627	0.258627	-0.17201	-0.119583	0	0.127894
0.158818	BST2	0.184466	0.128066	0.177354	-0.229208	0.177354	0.257656	-0.0955608	0.0955608	0.128066
0.158997	SMCR8	0.128081	NA	0.452769	-0.258549	0.258549	NA	NA	NA	0.128081
0.159176	DHCR24	0.128267	0.662338	0.258402	-0.351606	0.258402	-0.0199995	0.00621975	0	0.128267
0.159355	PRPS2	0.128454	NA	0.511638	-0.25832	0.25832	NA	NA	NA	0.128454
0.159534	NUP155	0.128641	0.217172	0.258305	-0.34788	0.258305	0.00837325	-0.0968534	0.00837325	0.128641
0.159714	DYNC1LI1	0.226288	0.128788	0.548533	-0.134116	0.134116	0.581998	-0.0950728	0.0950728	0.128788
0.159893	FAM160A1	0.128827	NA	0.414002	-0.257809	0.257809	NA	NA	NA	0.128827
0.160072	PSMB3	0.129014	0.222222	0.418428	-0.257143	0.257143	0.0032147	-0.129144	0.0032147	0.129014
0.160251	TBC1D4	0.440254	0.129149	0.257331	0.0468217	0	0.453956	-0.0947534	0.0947534	0.129149
0.16043	COG5	0.129388	0.960678	0.479967	-0.256775	0.256775	0.100853	0.231265	0	0.129388
0.160609	XPO4	NA	0.129509	NA	NA	NA	0.571495	-0.0932374	0.0932374	0.129509
0.160788	TOMM40	0.129574	0.326479	0.532387	-0.256435	0.256435	-0.391705	-0.121778	0	0.129574
0.160967	GNE	0.225728	0.12987	0.667728	-0.134665	0.134665	0.549305	-0.0927494	0.0927494	0.12987
0.161146	PSMD14	0.130134	0.238456	0.462164	-0.255677	0.255677	-0.245064	-0.0339729	0	0.130134
0.161325	AURKA	0.419903	0.130231	-0.170776	0.0689176	0	0.0918017	-0.149035	0.0918017	0.130231
0.161504	NUS1	0.130321	NA	0.255305	-0.469567	0.255305	NA	NA	NA	0.130321
0.161683	GET4	0.130508	NA	0.712954	-0.255282	0.255282	NA	NA	NA	0.130508
0.161862	YARS	0.208364	0.130592	0.666458	-0.152025	0.152025	0.0917325	-0.115976	0.0917325	0.130592
0.162041	CCZ1	0.130695	NA	0.372958	-0.255176	0.255176	NA	NA	NA	0.130695
0.16222	ZFYVE26	0.130881	NA	0.254906	-0.472711	0.254906	NA	NA	NA	0.130881
0.162399	ACTC1	0.131068	0.56241	0.874413	-0.25481	0.25481	0.360719	0.0786055	0	0.131068
0.162578	TPD52	0.131255	NA	0.616151	-0.254596	0.254596	NA	NA	NA	0.131255
0.162757	PTPN2	0.503921	0.131313	-0.0773414	-0.0871336	0	0.10463	-0.0912399	0.0912399	0.131313
0.162936	GALNT1	0.131628	0.6057	0.254211	-0.476074	0.254211	-0.38744	-0.201078	0	0.131628
0.163115	BAG6	0.320948	0.131674	0.056162	-0.0820784	0.056162	0.196805	-0.0910326	0.0910326	0.131674
0.163295	RDH14	0.131815	0.893939	0.503875	-0.253921	0.253921	-0.145956	-0.220513	0	0.131815
0.163474	VPS16	0.132001	NA	0.379732	-0.253214	0.253214	NA	NA	NA	0.132001
0.163653	PRKAG1	0.132188	NA	0.292168	-0.252611	0.252611	NA	NA	NA	0.132188
0.163832	ARMCX1	0.132375	NA	0.451864	-0.252446	0.252446	NA	NA	NA	0.132375
0.164011	PPP2R5E	0.266617	0.132395	0.670608	-0.0983772	0.0983772	0.928357	-0.0904844	0.0904844	0.132395
0.16419	PRKAR1A	0.132562	0.19228	0.66487	-0.252393	0.252393	0.338262	-0.0320958	0.0320958	0.132562
0.164369	KEAP1	0.132748	NA	0.414961	-0.252303	0.252303	NA	NA	NA	0.132748
0.164548	TRAPPC1	0.132935	NA	0.251966	-0.30122	0.251966	NA	NA	NA	0.132935
0.164727	GBF1	0.200523	0.133117	0.274047	-0.160162	0.160162	0.360541	-0.0895278	0.0895278	0.133117
0.164906	VPS26B	0.133308	0.684704	0.442325	-0.250931	0.250931	0.146818	0.164856	0	0.133308
0.165085	PSMC5	0.174944	0.133478	0.778788	-0.190169	0.190169	0.330408	-0.0894842	0.0894842	0.133478
0.165264	NDUFA10	0.133495	NA	0.250857	-0.579314	0.250857	NA	NA	NA	0.133495
0.165443	NRP1	0.133682	NA	0.291558	-0.25078	0.25078	NA	NA	NA	0.133682
0.165622	SARS	0.553211	0.133838	0.227674	0.0414481	0	0.0885042	-0.245656	0.0885042	0.133838
0.165801	PRXL2A	0.133869	NA	0.340073	-0.250113	0.250113	NA	NA	NA	0.133869
0.16598	LRRC59	0.134055	0.800866	0.249991	-0.39106	0.249991	-0.279247	-0.0956032	0	0.134055
0.166159	NIBAN1	0.134242	NA	0.337119	-0.248486	0.248486	NA	NA	NA	0.134242
0.166338	KYNU	0.346154	0.13456	0.511107	-0.0371399	0.0371399	0.516378	-0.0876808	0.0876808	0.13456
0.166517	KYNU	0.363144	0.13456	0.406033	-0.0254147	0.0254147	0.516378	-0.0876808	0.0876808	0.13456
0.166697	LSS	0.134615	NA	0.247466	-0.274586	0.247466	NA	NA	NA	0.134615
0.166876	CARMIL2	0.134802	NA	0.38467	-0.247401	0.247401	NA	NA	NA	0.134802
0.167055	PSMD4	0.570575	0.134921	0.0214454	0.0206281	0	0.124711	-0.0869679	0.0869679	0.134921
0.167234	MTCH1	0.134989	0.923882	0.247307	-0.361636	0.247307	-0.27287	-0.139648	0	0.134989
0.167413	EML2	0.135176	NA	0.515044	-0.247286	0.247286	NA	NA	NA	0.135176
0.167592	SLC9A6	0.382188	0.135281	0.0131207	-0.106109	0.0131207	0.0866726	-0.208729	0.0866726	0.135281
0.167771	WASH2P	0.135362	NA	0.496542	-0.24692	0.24692	NA	NA	NA	0.135362
0.16795	RABGGTB	0.135549	0.512266	0.473799	-0.246448	0.246448	0.766924	0.0780234	0	0.135549
0.168129	UBE2G1	0.253547	0.135642	0.488915	-0.111521	0.111521	0.673453	-0.0858398	0.0858398	0.135642
0.168308	FPGS	0.135736	NA	0.249762	-0.246249	0.246249	NA	NA	NA	0.135736
0.168487	HINT1	0.135922	0.492785	0.497302	-0.246053	0.246053	0.151237	0.177574	0	0.135922
0.168666	YIF1A	0.224795	0.136003	0.135646	-0.20658	0.135646	0.13907	-0.0858002	0.0858002	0.136003
0.168845	UBASH3B	0.136109	NA	0.329637	-0.245785	0.245785	NA	NA	NA	0.136109
0.169024	CCT2	0.136296	0.150433	0.574299	-0.245546	0.245546	0.0813262	-0.0736233	0.0736233	0.136296
0.169203	SPCS2	0.324122	0.136364	0.74837	-0.0536332	0.0536332	0.409938	-0.0857485	0.0857485	0.136364
0.169382	LACTB2	0.136482	NA	0.324713	-0.245392	0.245392	NA	NA	NA	0.136482
0.169561	FH	0.136669	0.348124	0.526464	-0.244983	0.244983	-0.421482	-0.0952171	0	0.136669
0.16974	AMPD2	0.597274	0.136724	0.104508	0.0795817	0	0.260203	-0.0856494	0.0856494	0.136724
0.169919	MYL12B	0.136856	0.249278	0.404846	-0.244868	0.244868	0.237468	0.191826	0	0.136856
0.170098	BRK1	0.137043	NA	0.451667	-0.244366	0.244366	NA	NA	NA	0.137043
0.170278	TBCA	0.449029	0.137085	0.0511391	0.0310748	0	0.601337	-0.0855285	0.0855285	0.137085
0.170457	IDE	0.137416	0.379509	0.665887	-0.244073	0.244073	0.616315	0.0239748	0	0.137416
0.170636	AACS	0.200896	0.137446	0.333015	-0.159623	0.159623	0.569563	-0.0853137	0.0853137	0.137446
0.170815	RABGGTA	0.137603	NA	0.601834	-0.243998	0.243998	NA	NA	NA	0.137603
0.170994	GDI2	0.137789	0.496032	0.711393	-0.243816	0.243816	0.49957	0.0875709	0	0.137789
0.171173	NOL3	0.137976	NA	0.620024	-0.243781	0.243781	NA	NA	NA	0.137976
0.171352	HSP90AB4P	0.138163	NA	0.50409	-0.243259	0.243259	NA	NA	NA	0.138163
0.171531	PSMC4	0.13835	0.224026	0.811328	-0.243132	0.243132	0.146965	-0.00149904	0.00149904	0.13835
0.17171	HSP90AB1	0.20239	0.138528	0.597818	-0.157874	0.157874	0.779729	-0.0848587	0.0848587	0.138528
0.171889	RIN1	0.138536	NA	0.243127	-0.398498	0.243127	NA	NA	NA	0.138536
0.172068	CNIH4	0.138723	NA	0.242971	-0.3464	0.242971	NA	NA	NA	0.138723
0.172247	CLIC3	0.238984	0.138889	0.268736	-0.122587	0.122587	0.400858	-0.0840069	0.0840069	0.138889
0.172426	EIF2AK1	0.13891	NA	0.319323	-0.242877	0.242877	NA	NA	NA	0.13891
0.172605	MAPK9	0.139096	NA	0.372142	-0.242747	0.242747	NA	NA	NA	0.139096
0.172784	PEBP1	0.13947	0.427128	0.609506	-0.242219	0.242219	0.56716	0.0792543	0	0.13947
0.172963	ACTR1A	0.321695	0.13961	0.389112	-0.0555715	0.0555715	0.698566	-0.0836818	0.0836818	0.13961
0.173142	AK1	0.139656	0.330447	0.556037	-0.241034	0.241034	-0.0588983	-0.00383234	0	0.139656
0.173321	TNFSF9	0.139843	NA	0.342181	-0.24073	0.24073	NA	NA	NA	0.139843
0.1735	DHX32	0.14003	0.728355	0.301809	-0.239713	0.239713	0.215746	0.0424589	0	0.14003
0.173679	OSBPL9	0.140217	NA	0.239635	-0.348294	0.239635	NA	NA	NA	0.140217
0.173859	STK24	0.988984	0.140332	0.223203	0.0178951	0	0.350374	-0.0833738	0.0833738	0.140332
0.174038	COMMD3	0.140403	NA	0.710769	-0.239217	0.239217	NA	NA	NA	0.140403
0.174217	RPS6KC1	0.14059	NA	0.238865	-0.545997	0.238865	NA	NA	NA	0.14059
0.174396	DTYMK	0.176251	0.140693	0.403519	-0.188908	0.188908	0.107036	-0.0832594	0.0832594	0.140693
0.174575	SLC25A46	0.140777	NA	0.238761	-0.504232	0.238761	NA	NA	NA	0.140777
0.174754	ADAM10	0.140963	0.155123	0.238432	-0.396705	0.238432	0.0651978	-0.0904745	0.0651978	0.140963
0.174933	ISOC1	0.163928	0.141053	0.556374	-0.205338	0.205338	0.473938	-0.0829238	0.0829238	0.141053
0.175112	PTPN9	0.14115	NA	0.238293	-0.351217	0.238293	NA	NA	NA	0.14115
0.175291	UNC13D	0.141337	NA	0.266717	-0.238138	0.238138	NA	NA	NA	0.141337
0.17547	SWAP70	0.207618	0.141414	0.513216	-0.152526	0.152526	0.294391	-0.0812165	0.0812165	0.141414
0.175649	CRLF3	0.14171	NA	0.304217	-0.237772	0.237772	NA	NA	NA	0.14171
0.175828	CBS	0.210232	0.141775	0.360771	-0.150197	0.150197	0.0804991	-0.162725	0.0804991	0.141775
0.176007	RPL35	0.141897	0.466811	0.633114	-0.236902	0.236902	-0.434354	-0.230824	0	0.141897
0.176186	TGFB1I1	0.430732	0.142136	-0.226964	-0.0584396	0	0.115414	-0.0803726	0.0803726	0.142136
0.176365	EEF1AKNMT	0.14227	NA	0.285763	-0.236463	0.236463	NA	NA	NA	0.14227
0.176544	MOB3B	0.142457	NA	0.333675	-0.236402	0.236402	NA	NA	NA	0.142457
0.176723	RTN4	0.228902	0.142496	0.132451	-0.286494	0.132451	0.311685	-0.0802282	0.0802282	0.142496
0.176902	DDT	0.142644	NA	0.235738	-0.346573	0.235738	NA	NA	NA	0.142644
0.177081	WDR81	0.14283	NA	0.455182	-0.235691	0.235691	NA	NA	NA	0.14283
0.177261	PRPSAP1	0.143017	0.644661	0.382418	-0.23454	0.23454	0.113043	0.187532	0	0.143017
0.17744	LGALS3	0.504481	0.143218	0.123549	0.0400012	0	0.393178	-0.0788248	0.0788248	0.143218
0.177619	WWC1	0.143391	NA	0.47716	-0.234087	0.234087	NA	NA	NA	0.143391
0.177798	PBK	0.143577	0.215368	0.385628	-0.233934	0.233934	0.335078	-0.00924854	0.00924854	0.143577
0.177977	CCT7	0.178678	0.143579	0.730902	-0.18505	0.18505	0.0783237	-0.160299	0.0783237	0.143579
0.178156	ADO	0.143764	0.825036	1.286	-0.233862	0.233862	0.460661	0.0522522	0	0.143764
0.178335	ABCD3	0.186706	0.143939	0.175787	-0.35153	0.175787	0.0777087	-0.266496	0.0777087	0.143939
0.178514	HOOK3	0.143951	NA	0.365737	-0.232554	0.232554	NA	NA	NA	0.143951
0.178693	TMTC3	0.144137	NA	0.232002	-0.447844	0.232002	NA	NA	NA	0.144137
0.178872	VAC14	0.144324	NA	0.325139	-0.231925	0.231925	NA	NA	NA	0.144324
0.179051	ITPK1	0.144511	NA	0.561205	-0.231875	0.231875	NA	NA	NA	0.144511
0.17923	NDUFV1	NA	0.144661	NA	NA	NA	0.0773949	-0.654541	0.0773949	0.144661
0.179409	RAB27B	0.144698	NA	0.327384	-0.2313	0.2313	NA	NA	NA	0.144698
0.179588	BABAM1	0.144884	NA	0.377556	-0.230927	0.230927	NA	NA	NA	0.144884
0.179767	ENOPH1	0.293316	0.145022	0.537963	-0.0781655	0.0781655	0.502738	-0.0770459	0.0770459	0.145022
0.179946	CORO7	0.145071	NA	0.462945	-0.23075	0.23075	NA	NA	NA	0.145071
0.180125	PFKP	0.305639	0.145382	0.852249	-0.0678616	0.0678616	0.722564	-0.0764994	0.0764994	0.145382
0.180304	CAPNS1	0.145444	0.33658	0.743752	-0.23061	0.23061	1.00498	0.0857263	0	0.145444
0.180483	MAP3K4	0.145631	NA	0.277869	-0.230283	0.230283	NA	NA	NA	0.145631
0.180662	RRM1	0.145818	0.40873	0.772507	-0.230062	0.230062	0.823802	0.192334	0	0.145818
0.180842	CDKN2A	0.146004	0.467172	0.256374	-0.229736	0.229736	0.577883	0.223084	0	0.146004
0.181021	CDKN2A	0.146004	0.757937	0.256374	-0.229736	0.229736	-0.460031	-0.231288	0	0.146004
0.1812	USP19	0.463032	0.146104	-0.00399785	-0.0169424	0	0.285404	-0.0764063	0.0764063	0.146104
0.181379	CCDC97	0.146191	NA	0.229572	-0.306564	0.229572	NA	NA	NA	0.146191
0.181558	NTMT1	0.146378	0.853175	0.563645	-0.229489	0.229489	0.549163	0.0854468	0	0.146378
0.181737	UBE4B	0.286594	0.146465	0.201184	-0.0820755	0.0820755	0.289471	-0.0760004	0.0760004	0.146465
0.181916	PPP3CB	0.146565	NA	0.500469	-0.228738	0.228738	NA	NA	NA	0.146565
0.182095	PSME4	0.146751	NA	0.228437	-0.238036	0.228437	NA	NA	NA	0.146751
0.182274	EPS8	0.616505	0.146825	-0.297581	0.297682	0	0.0759337	-0.265387	0.0759337	0.146825
0.182453	MEAK7	0.146938	NA	0.228248	-0.302722	0.228248	NA	NA	NA	0.146938
0.182632	PTPA	0.147125	0.659091	0.621044	-0.228182	0.228182	0.0883498	0.156312	0	0.147125
0.182811	HSPA1A	0.490105	0.147186	0.268527	0.0614769	0	0.360358	-0.0756045	0.0756045	0.147186
0.18299	OTULINL	0.147311	NA	0.228136	-0.278663	0.228136	NA	NA	NA	0.147311
0.183169	PSMB1	0.147498	0.170274	0.43676	-0.227464	0.227464	0.121328	-0.0507129	0.0507129	0.147498
0.183348	MVP	0.315721	0.147547	0.700294	-0.0609241	0.0609241	0.236931	-0.0753267	0.0753267	0.147547
0.183527	SCRN1	0.147685	0.607143	0.751954	-0.227199	0.227199	0.50109	0.0385087	0	0.147685
0.183706	CCT6A	0.147872	0.458514	0.455816	-0.226995	0.226995	-0.0167572	-0.0685889	0	0.147872
0.183885	RDX	0.393577	0.147908	0.124334	-0.00672327	0.00672327	0.461434	-0.0752851	0.0752851	0.147908
0.184064	HSPA14	0.148058	0.604257	0.503031	-0.226922	0.226922	-0.209627	0.181486	0	0.148058
0.184244	TAX1BP3	0.148245	NA	0.425255	-0.226547	0.226547	NA	NA	NA	0.148245
0.184423	ACLY	0.387603	0.148268	0.639865	-0.0101216	0.0101216	0.594752	-0.0752129	0.0752129	0.148268
0.184602	PTGR1	0.148432	0.184704	0.827125	-0.226462	0.226462	0.993017	-0.0395251	0.0395251	0.148432
0.184781	NAGK	0.947909	0.148629	0.477879	0.139558	0	0.722067	-0.0749935	0.0749935	0.148629
0.18496	AP1B1	0.148805	0.606061	0.225467	-0.231673	0.225467	-0.225858	0.0409229	0	0.148805
0.185139	PSMD11	0.252987	0.14899	0.495532	-0.112231	0.112231	0.488696	-0.0745152	0.0745152	0.14899
0.185318	LDHB	0.148992	0.344517	1.07008	-0.225278	0.225278	0.384306	0.0091709	0	0.148992
0.185497	AHSA1	0.149178	0.318182	0.590414	-0.224962	0.224962	0.274662	0.0104173	0	0.149178
0.185676	PANK4	0.915049	0.149351	0.204705	0.012078	0	0.552995	-0.0744754	0.0744754	0.149351
0.185855	RTN3	0.149365	0.313853	0.604531	-0.224629	0.224629	0.0791928	0.216101	0	0.149365
0.186034	VPS11	0.149552	NA	0.314223	-0.224182	0.224182	NA	NA	NA	0.149552
0.186213	PRMT5	0.286408	0.149711	0.593892	-0.0820963	0.0820963	0.519596	-0.0740073	0.0740073	0.149711
0.186392	HMGCS1	0.149739	NA	0.287608	-0.22381	0.22381	NA	NA	NA	0.149739
0.186571	OAT	0.149925	0.335498	0.22347	-0.287772	0.22347	-0.691976	-0.0357916	0	0.149925
0.18675	P3H4	NA	0.150072	NA	NA	NA	0.263047	-0.0737494	0.0737494	0.150072
0.186929	NNMT	0.150112	0.458874	1.61661	-0.223353	0.223353	0.67384	0.0647847	0	0.150112
0.187108	PDHA1	0.150299	0.349206	0.223268	-0.471163	0.223268	-0.639431	-0.169387	0	0.150299
0.187287	RNFT1	0.150672	NA	0.27311	-0.222548	0.222548	NA	NA	NA	0.150672
0.187466	PRDX4	0.247573	0.150794	0.472282	-0.116582	0.116582	0.487866	-0.0732553	0.0732553	0.150794
0.187645	CHMP2A	0.150859	NA	0.363102	-0.221863	0.221863	NA	NA	NA	0.150859
0.187825	HADHA	0.151046	0.461039	0.221746	-0.483114	0.221746	-0.718326	-0.117285	0	0.151046
0.188004	DENND5B	0.715646	0.151154	-0.0304056	0.0882946	0	0.433004	-0.0723929	0.0723929	0.151154
0.188183	LPCAT4	0.151232	0.218975	0.221586	-0.28053	0.221586	0.00627843	-0.136284	0.00627843	0.151232
0.188362	EEF1A2	0.151419	0.164141	0.543517	-0.221198	0.221198	0.163803	-0.0556221	0.0556221	0.151419
0.188541	ANO10	0.151606	NA	0.221018	-0.348037	0.221018	NA	NA	NA	0.151606
0.18872	ALDH1A2	0.151792	0.308081	0.685386	-0.220917	0.220917	-0.60026	-0.281685	0	0.151792
0.188899	ATP2C1	0.27894	0.151876	0.0869412	-0.247649	0.0869412	0.0721212	-0.241813	0.0721212	0.151876
0.189078	GYG1	0.151979	NA	0.872582	-0.219946	0.219946	NA	NA	NA	0.151979
0.189257	RPL38	0.152166	0.558802	0.219672	-0.43664	0.219672	-0.253519	-0.104463	0	0.152166
0.189436	SH3BGRL	0.18708	0.152237	0.435072	-0.175729	0.175729	1.33367	-0.0711319	0.0711319	0.152237
0.189615	COG3	0.152353	NA	0.463793	-0.219371	0.219371	NA	NA	NA	0.152353
0.189794	EIF4EBP1	0.152539	0.154401	0.949915	-0.219318	0.219318	1.1744	-0.068027	0.068027	0.152539
0.189973	PSAT1	0.158887	0.152597	0.580056	-0.212816	0.212816	0.0705065	-0.123862	0.0705065	0.152597
0.190152	UNC93B1	0.152726	NA	0.219183	-0.273458	0.219183	NA	NA	NA	0.152726
0.190331	SLC35E1	0.152913	NA	0.219097	-0.265983	0.219097	NA	NA	NA	0.152913
0.19051	PFKL	0.268857	0.152958	0.846232	-0.0963222	0.0963222	0.848254	-0.0704449	0.0704449	0.152958
0.190689	PCK2	0.153099	0.678571	0.219048	-0.423639	0.219048	-0.785837	-0.292397	0	0.153099
0.190868	RPS26	0.153286	0.55303	0.218485	-0.308721	0.218485	-0.522348	-0.0156112	0	0.153286
0.191047	SLC35A2	NA	0.153319	NA	NA	NA	0.0703614	-0.263545	0.0703614	0.153319
0.191226	CDIPT	0.153473	NA	0.2184	-0.333697	0.2184	NA	NA	NA	0.153473
0.191406	RPL23A	0.153659	0.550144	0.251169	-0.218331	0.218331	-0.51981	-0.406978	0	0.153659
0.191585	FAF2	0.156647	0.15368	0.299558	-0.215256	0.215256	0.068391	-0.319604	0.068391	0.15368
0.191764	PPP1R3G	0.153846	NA	0.497239	-0.218314	0.218314	NA	NA	NA	0.153846
0.191943	ENG	0.154033	0.388889	0.268943	-0.218057	0.218057	-0.223793	-0.165826	0	0.154033
0.192122	DCTN2	0.395258	0.15404	0.100869	-0.00511187	0.00511187	0.783586	-0.0682882	0.0682882	0.15404
0.192301	COG7	0.15422	0.570346	0.389634	-0.217545	0.217545	0.430586	0.119046	0	0.15422
0.19248	IARS2	0.154593	0.906566	0.285883	-0.217473	0.217473	-0.634642	-0.182066	0	0.154593
0.192659	DCTN1	0.261016	0.154762	0.327085	-0.104113	0.104113	0.188799	-0.0659322	0.0659322	0.154762
0.192838	TEPSIN	0.154966	NA	0.45606	-0.217113	0.217113	NA	NA	NA	0.154966
0.193017	PPP2R1B	0.155153	NA	0.465086	-0.217078	0.217078	NA	NA	NA	0.155153
0.193196	ACTG1	0.15534	0.560606	0.827493	-0.216899	0.216899	0.428767	0.0199853	0	0.15534
0.193375	LPCAT2	0.155527	NA	0.329278	-0.216433	0.216433	NA	NA	NA	0.155527
0.193554	ELMOD1	0.155713	NA	0.521761	-0.215784	0.215784	NA	NA	NA	0.155713
0.193733	RAPH1	0.355676	0.155844	0.0475931	-0.0298057	0.0298057	0.0644282	-0.0885698	0.0644282	0.155844
0.193912	LNX2	0.1559	NA	0.231706	-0.215572	0.215572	NA	NA	NA	0.1559
0.194091	RIC8A	0.156087	NA	0.43053	-0.215514	0.215514	NA	NA	NA	0.156087
0.19427	AKR1C3	0.353622	0.156205	0.557166	-0.0316367	0.0316367	0.466349	-0.0644126	0.0644126	0.156205
0.194449	SLC25A19	0.156273	NA	0.215487	-0.258052	0.215487	NA	NA	NA	0.156273
0.194628	SAC3D1	0.15646	0.229076	0.512332	-0.215316	0.215316	0.356108	0.17746	0	0.15646
0.194808	EIF2B1	0.640963	0.156566	0.404238	0.092165	0	0.676327	-0.0634621	0.0634621	0.156566
0.194987	CMPK1	0.156833	0.426768	0.699031	-0.214847	0.214847	0.29435	0.0622318	0	0.156833
0.195166	STAMBPL1	0.392084	0.156926	0.00744125	-0.0222204	0.00744125	0.203036	-0.0616989	0.0616989	0.156926
0.195345	PIGO	0.157207	NA	0.214568	-0.295975	0.214568	NA	NA	NA	0.157207
0.195524	RPL23	0.157394	0.551587	0.214564	-0.443902	0.214564	-0.424408	-0.00965797	0	0.157394
0.195703	ULK3	0.15758	NA	0.517108	-0.214347	0.214347	NA	NA	NA	0.15758
0.195882	WDR1	0.288835	0.157648	0.677236	-0.0811192	0.0811192	0.334474	-0.061263	0.061263	0.157648
0.196061	HSPB8	0.31348	0.158009	0.0629301	-0.152367	0.0629301	0.260884	-0.0607568	0.0607568	0.158009
0.19624	EVI5	0.15814	NA	0.251542	-0.213161	0.213161	NA	NA	NA	0.15814
0.196419	TTC28	0.158327	NA	0.344459	-0.212964	0.212964	NA	NA	NA	0.158327
0.196598	TTI2	0.702203	0.158369	0.15327	0.0281638	0	0.607123	-0.0604229	0.0604229	0.158369
0.196777	ADSS2	0.158514	0.428932	0.593736	-0.212944	0.212944	0.512435	0.0397132	0	0.158514
0.196956	SERPINB8	0.158701	NA	0.963835	-0.2129	0.2129	NA	NA	NA	0.158701
0.197135	MICAL1	0.777446	0.15873	0.0227444	0.136113	0	0.289024	-0.060337	0.060337	0.15873
0.197314	RPL37A	0.159074	NA	0.820588	-0.212777	0.212777	NA	NA	NA	0.159074
0.197493	NSFL1C	0.288648	0.159091	0.252924	-0.0811586	0.0811586	1.08425	-0.0600286	0.0600286	0.159091
0.197672	ERAL1	0.159261	0.299423	0.212287	-0.616775	0.212287	-0.57168	-0.0536279	0	0.159261
0.197851	STK26	0.159447	NA	0.459236	-0.211718	0.211718	NA	NA	NA	0.159447
0.19803	MTR	0.191001	0.159812	0.312676	-0.170925	0.170925	0.566049	-0.0594064	0.0594064	0.159812
0.198209	2022-03-02	0.159821	NA	0.211148	-0.243098	0.211148	NA	NA	NA	0.159821
0.198389	MSMO1	0.160007	NA	0.221616	-0.210926	0.210926	NA	NA	NA	0.160007
0.198568	VIPAS39	0.212285	0.160173	0.374408	-0.149016	0.149016	0.90676	-0.0593867	0.0593867	0.160173
0.198747	MYADM	0.160381	0.823593	0.210275	-0.490814	0.210275	-0.119443	-0.579181	0	0.160381
0.198926	ARHGAP35	0.909261	0.160534	0.141586	0.0298438	0	0.307207	-0.0593718	0.0593718	0.160534
0.199105	RPL7	0.160568	0.390332	0.6817	-0.209703	0.209703	-0.512349	-0.12803	0	0.160568
0.199284	AIP	0.160754	0.232684	0.403824	-0.209681	0.209681	0.611836	0.206688	0	0.160754
0.199463	SOD1	0.160941	NA	0.870176	-0.209493	0.209493	NA	NA	NA	0.160941
0.199642	SPNS1	0.161128	NA	0.209011	-0.465011	0.209011	NA	NA	NA	0.161128
0.199821	PDE3A	0.371919	0.161255	0.323149	-0.019597	0.019597	0.621375	-0.058666	0.058666	0.161255
0.2	LRCH3	0.161314	NA	0.209	-0.29392	0.209	NA	NA	NA	0.161314
0.200179	SLC19A1	0.161501	NA	0.208891	-0.209782	0.208891	NA	NA	NA	0.161501
0.200358	CRLF1	NA	0.161616	NA	NA	NA	0.331767	-0.0583958	0.0583958	0.161616
0.200537	PSMA7	0.161688	0.247475	0.239391	-0.208736	0.208736	-0.106779	-0.195287	0	0.161688
0.200716	HAGH	0.161875	NA	0.208701	-0.341128	0.208701	NA	NA	NA	0.161875
0.200895	EZR	0.391897	0.161977	0.104283	-0.00786891	0.00786891	0.564049	-0.0580162	0.0580162	0.161977
0.201074	NME2	0.162061	0.402958	0.498395	-0.208623	0.208623	0.357743	0.0480214	0	0.162061
0.201253	RHOT1	0.162248	NA	0.208054	-0.229372	0.208054	NA	NA	NA	0.162248
0.201432	GRHPR	0.216953	0.162338	0.533647	-0.143545	0.143545	0.0575912	-0.176989	0.0575912	0.162338
0.201611	CAPG	0.162435	0.16847	0.566376	-0.208049	0.208049	0.801533	-0.0530926	0.0530926	0.162435
0.201791	UMPS	0.194175	0.162698	0.541334	-0.167681	0.167681	0.196278	-0.0564858	0.0564858	0.162698
0.20197	ATP9A	0.162808	0.288961	0.206915	-0.28358	0.206915	-0.241385	0.168684	0	0.162808
0.202149	APPL1	0.162995	0.950577	0.401194	-0.206187	0.206187	0.217288	0.340216	0	0.162995
0.202328	FTH1	0.192121	0.163059	0.590186	-0.169411	0.169411	0.191433	-0.0563278	0.0563278	0.163059
0.202507	ANO6	0.163181	0.685065	0.205713	-0.242583	0.205713	-0.302719	-0.143852	0	0.163181
0.202686	TRABD	0.163368	NA	0.205595	-0.342749	0.205595	NA	NA	NA	0.163368
0.202865	SPAG9	0.219567	0.16342	0.364688	-0.140843	0.140843	0.603447	-0.056198	0.056198	0.16342
0.203044	AKR1B1	0.163555	0.380952	0.549057	-0.20558	0.20558	-0.0411768	0.188266	0	0.163555
0.203223	OPTN	0.163742	NA	0.273973	-0.205471	0.205471	NA	NA	NA	0.163742
0.203402	CUTA	0.164115	0.286797	0.766548	-0.20533	0.20533	0.302628	0.2118	0	0.164115
0.203581	RPE	0.164302	NA	0.312269	-0.205184	0.205184	NA	NA	NA	0.164302
0.20376	ECHS1	0.164488	0.426407	0.204572	-0.336169	0.204572	-0.637397	-0.130044	0	0.164488
0.203939	SLC35G2	NA	0.164502	NA	NA	NA	0.0552312	-0.0694291	0.0552312	0.164502
0.204118	CRYZ	0.164675	0.599928	0.672403	-0.203817	0.203817	-0.338419	0.250179	0	0.164675
0.204297	RRM2	0.164862	NA	0.402766	-0.203751	0.203751	NA	NA	NA	0.164862
0.204476	GAREM1	0.165049	NA	0.337771	-0.203596	0.203596	NA	NA	NA	0.165049
0.204655	NIT2	0.165235	NA	0.556039	-0.203538	0.203538	NA	NA	NA	0.165235
0.204834	FDFT1	0.165422	NA	0.203419	-0.431	0.203419	NA	NA	NA	0.165422
0.205013	TBC1D2	0.17065	0.165584	0.284461	-0.195703	0.195703	0.365773	-0.0549693	0.0549693	0.165584
0.205192	ARPC2	0.165609	0.25469	0.73811	-0.203384	0.203384	-0.0999548	-0.14803	0	0.165609
0.205372	PEX3	0.165795	NA	0.285516	-0.203256	0.203256	NA	NA	NA	0.165795
0.205551	CCT8	0.225915	0.165945	0.59208	-0.134208	0.134208	0.330754	-0.0545418	0.0545418	0.165945
0.20573	IPO4	0.165982	0.213925	0.444436	-0.202282	0.202282	0.113235	-0.0105642	0.0105642	0.165982
0.205909	RPS15A	0.166169	0.544012	0.202202	-0.451649	0.202202	-0.566967	-0.0430237	0	0.166169
0.206088	MOGS	NA	0.166306	NA	NA	NA	0.0545134	-0.296945	0.0545134	0.166306
0.206267	IDH1	0.166355	0.303752	0.675278	-0.201886	0.201886	0.198802	0.163258	0	0.166355
0.206446	IMPDH2	0.166542	0.370491	0.581737	-0.201801	0.201801	0.837505	0.0174718	0	0.166542
0.206625	PPP2R1A	0.325243	0.166667	0.362487	-0.0527757	0.0527757	0.638969	-0.0544446	0.0544446	0.166667
0.206804	MTMR4	0.166729	NA	0.570187	-0.201786	0.201786	NA	NA	NA	0.166729
0.206983	STXBP2	0.166916	NA	0.230607	-0.201729	0.201729	NA	NA	NA	0.166916
0.207162	PPP1R13L	0.337752	0.167027	0.172726	-0.0425757	0.0425757	0.549098	-0.0542989	0.0542989	0.167027
0.207341	ALG2	0.167289	0.19733	0.546899	-0.201137	0.201137	0.0285756	-0.293579	0.0285756	0.167289
0.20752	COPS6	0.7205	0.167388	0.173755	0.102489	0	0.191235	-0.0536442	0.0536442	0.167388
0.207699	EIF2B2	0.167476	0.492424	0.20075	-0.203867	0.20075	0.257832	0.0999915	0	0.167476
0.207878	COMMD9	0.167662	NA	0.470181	-0.2001	0.2001	NA	NA	NA	0.167662
0.208057	NLN	0.26531	0.167749	0.49452	-0.0994251	0.0994251	0.05342	-0.182064	0.05342	0.167749
0.208236	TRAPPC8	0.167849	NA	0.200061	-0.310191	0.200061	NA	NA	NA	0.167849
0.208415	LYSMD2	0.168036	NA	0.235523	-0.199663	0.199663	NA	NA	NA	0.168036
0.208594	YDJC	NA	0.16811	NA	NA	NA	0.0531711	-0.153962	0.0531711	0.16811
0.208774	GSTO1	0.168223	0.5671	0.905351	-0.199475	0.199475	0.769685	0.13173	0	0.168223
0.208953	RPL7A	0.168409	0.549423	0.199464	-0.427997	0.199464	-0.774211	0.00884517	0	0.168409
0.209132	AP5M1	0.168596	NA	0.199383	-0.305552	0.199383	NA	NA	NA	0.168596
0.209311	EHBP1	0.168783	NA	0.311617	-0.199324	0.199324	NA	NA	NA	0.168783
0.20949	HSPA8	0.396004	0.168831	0.26946	-0.00496025	0.00496025	0.373894	-0.0514604	0.0514604	0.168831
0.209669	IL18	0.168969	0.634199	0.40923	-0.198658	0.198658	0.447397	0.0107075	0	0.168969
0.209848	TTC38	0.169156	0.695166	0.66524	-0.198143	0.198143	0.158417	0.287235	0	0.169156
0.210027	DCTN4	0.317961	0.169192	0.0583221	-0.133674	0.0583221	0.2764	-0.0513152	0.0513152	0.169192
0.210206	PRDX5	0.169343	0.425325	0.951823	-0.197874	0.197874	0.382595	0.287443	0	0.169343
0.210385	ANKMY2	0.169529	NA	0.403028	-0.19784	0.19784	NA	NA	NA	0.169529
0.210564	BAX	0.169716	NA	0.31284	-0.196826	0.196826	NA	NA	NA	0.169716
0.210743	PPID	0.169903	0.601732	0.34752	-0.196746	0.196746	0.536077	0.0234412	0	0.169903
0.210922	PPIL3	0.876214	0.169913	0.315842	0.00625998	0	0.810129	-0.0511795	0.0511795	0.169913
0.211101	TNIP1	0.17009	NA	0.475161	-0.196649	0.196649	NA	NA	NA	0.17009
0.21128	MPZL1	0.170276	NA	0.19659	-0.26911	0.19659	NA	NA	NA	0.170276
0.211459	PFKM	0.237117	0.170635	0.585999	-0.124532	0.124532	0.219386	-0.0504145	0.0504145	0.170635
0.211638	SPR	0.170836	0.444805	0.958678	-0.195582	0.195582	0.790603	0.325476	0	0.170836
0.211817	CD276	NA	0.170996	NA	NA	NA	0.0503125	-0.184598	0.0503125	0.170996
0.211996	SUFU	0.171023	NA	0.19514	-0.353704	0.19514	NA	NA	NA	0.171023
0.212175	CCT3	0.17121	0.487013	0.241285	-0.194677	0.194677	-0.0362114	-0.152632	0	0.17121
0.212355	NRDC	0.221434	0.171356	0.800384	-0.139058	0.139058	0.722658	-0.0499288	0.0499288	0.171356
0.212534	TTI1	0.171397	NA	0.348946	-0.194504	0.194504	NA	NA	NA	0.171397
0.212713	TACC1	0.171583	NA	0.22729	-0.194477	0.194477	NA	NA	NA	0.171583
0.212892	CAMK2D	0.629388	0.171717	0.273337	0.00505173	0	0.0496944	-0.101155	0.0496944	0.171717
0.213071	GNS	NA	0.172439	NA	NA	NA	0.0480708	-0.43941	0.0480708	0.172439
0.21325	SLC30A5	0.172517	NA	0.193903	-0.193677	0.193677	NA	NA	NA	0.172517
0.213429	GGCT	0.172704	0.292208	0.491931	-0.19335	0.19335	0.220312	0.228401	0	0.172704
0.213608	PSMA3	0.246079	0.172799	0.752124	-0.117331	0.117331	0.185842	-0.0479698	0.0479698	0.172799
0.213787	DNAJA2	0.17289	NA	0.227236	-0.1932	0.1932	NA	NA	NA	0.17289
0.213966	PEF1	0.173077	0.93759	0.301413	-0.192746	0.192746	0.207146	0.0496894	0	0.173077
0.214145	ATG3	0.173264	0.907287	0.706027	-0.19273	0.19273	0.823968	0.113441	0	0.173264
0.214324	RPS11	0.17345	0.547258	0.232821	-0.192307	0.192307	-0.49193	-0.0494215	0	0.17345
0.214503	STMN1	0.173637	NA	0.196836	-0.191969	0.191969	NA	NA	NA	0.173637
0.214682	TRAPPC13	0.173824	NA	0.203487	-0.191522	0.191522	NA	NA	NA	0.173824
0.214861	CAPN7	0.991412	0.173882	0.206392	0.0286867	0	0.280945	-0.0473106	0.0473106	0.173882
0.21504	POTEI	0.174197	NA	0.863196	-0.190712	0.190712	NA	NA	NA	0.174197
0.215219	RPL31	0.174384	0.555195	0.542025	-0.190428	0.190428	-0.64863	-0.201314	0	0.174384
0.215398	AS3MT	0.174571	NA	0.680196	-0.190363	0.190363	NA	NA	NA	0.174571
0.215577	ALAD	0.174757	0.374459	0.350531	-0.190298	0.190298	-0.00708141	-0.111168	0	0.174757
0.215756	MTMR2	0.365571	0.174964	0.162362	-0.0236211	0.0236211	0.287105	-0.046884	0.046884	0.174964
0.215936	HDAC6	0.175131	0.935065	0.4305	-0.190011	0.190011	0.150091	0.146163	0	0.175131
0.216115	RANBP1	0.175317	0.468975	0.39053	-0.189762	0.189762	0.138536	0.0698214	0	0.175317
0.216294	NEMF	0.442308	0.175325	0.0737282	0.138509	0	0.0465676	-0.0854387	0.0465676	0.175325
0.216473	ACAT2	0.175504	0.854978	0.726197	-0.189533	0.189533	0.368818	0.214481	0	0.175504
0.216652	GSDME	0.441001	0.175685	0.404213	0.010319	0	0.407226	-0.0464725	0.0464725	0.175685
0.216831	SPTLC2	0.175691	NA	0.414371	-0.189197	0.189197	NA	NA	NA	0.175691
0.21701	CIP2A	0.175878	NA	0.369201	-0.18905	0.18905	NA	NA	NA	0.175878
0.217189	PSMC2	0.337939	0.176046	0.392356	-0.0424638	0.0424638	0.428864	-0.0463379	0.0463379	0.176046
0.217368	TSC2	0.176064	NA	0.189026	-0.277176	0.189026	NA	NA	NA	0.176064
0.217547	HINT3	0.176438	NA	0.196513	-0.188719	0.188719	NA	NA	NA	0.176438
0.217726	TP53I3	0.176624	0.686869	0.762994	-0.188636	0.188636	-0.0582627	0.0407277	0	0.176624
0.217905	PSMD12	0.314414	0.176768	0.395857	-0.0624156	0.0624156	0.275495	-0.046161	0.046161	0.176768
0.218084	PRKCSH	0.176811	0.377345	0.18817	-0.298145	0.18817	-0.161093	-0.0877918	0	0.176811
0.218263	EIF4H	0.653473	0.177128	0.0888335	0.118411	0	0.046115	-0.106286	0.046115	0.177128
0.218442	DNAJC7	0.177184	0.830808	0.296533	-0.187304	0.187304	0.165684	0.118925	0	0.177184
0.218621	TYW1	0.177371	NA	0.194994	-0.18717	0.18717	NA	NA	NA	0.177371
0.2188	TNPO3	0.177558	NA	0.187048	-0.233791	0.187048	NA	NA	NA	0.177558
0.218979	ACSL4	0.177745	0.278499	0.209242	-0.186954	0.186954	-0.166149	-0.105946	0	0.177745
0.219158	PPP4R1	0.223861	0.17785	0.344234	-0.136839	0.136839	0.513903	-0.0455954	0.0455954	0.17785
0.219338	G6PD	0.177931	0.366522	0.502707	-0.186655	0.186655	0.459429	0.0282037	0	0.177931
0.219517	SH3KBP1	0.178118	NA	0.415811	-0.186565	0.186565	NA	NA	NA	0.178118
0.219696	ITGA5	0.348208	0.178211	0.0550763	-0.0360282	0.0360282	0.223554	-0.0454788	0.0454788	0.178211
0.219875	VPS39	0.178305	NA	0.208323	-0.186115	0.186115	NA	NA	NA	0.178305
0.220054	COG6	0.178491	NA	0.370146	-0.185453	0.185453	NA	NA	NA	0.178491
0.220233	PMPCA	0.178865	0.606782	0.184735	-0.334568	0.184735	-0.746063	-0.0787063	0	0.178865
0.220412	PFAS	0.376027	0.178932	0.473674	-0.016283	0.016283	0.188981	-0.0450689	0.0450689	0.178932
0.220591	HEATR6	0.179052	NA	0.405276	-0.184413	0.184413	NA	NA	NA	0.179052
0.22077	MACROD1	0.179238	0.839105	0.184273	-0.300982	0.184273	-0.508618	-0.112962	0	0.179238
0.220949	CISD2	0.21714	0.179293	0.143283	-0.16584	0.143283	0.0450184	-0.12673	0.0450184	0.179293
0.221128	RFC5	0.179425	0.460317	0.349947	-0.184263	0.184263	-0.280985	-0.103112	0	0.179425
0.221307	SEC22A	0.179612	NA	0.232642	-0.184006	0.184006	NA	NA	NA	0.179612
0.221486	AARS	0.20127	0.179654	0.415033	-0.159136	0.159136	0.546717	-0.0439779	0.0439779	0.179654
0.221665	CD151	0.179985	0.482323	0.18365	-0.272141	0.18365	-0.433249	0.604466	0	0.179985
0.221844	GALK2	0.180172	NA	0.376648	-0.18351	0.18351	NA	NA	NA	0.180172
0.222023	ATG7	0.180358	0.315657	0.390815	-0.182892	0.182892	0.487499	0.460292	0	0.180358
0.222202	NCAPH	0.372293	0.180375	0.161297	-0.0194472	0.0194472	0.325914	-0.0427588	0.0427588	0.180375
0.222381	ADAM12	0.180545	NA	0.347204	-0.182594	0.182594	NA	NA	NA	0.180545
0.22256	SRA1	0.180732	NA	0.452378	-0.182099	0.182099	NA	NA	NA	0.180732
0.222739	PAK3	NA	0.180736	NA	NA	NA	0.666005	-0.0425547	0.0425547	0.180736
0.222919	CDKN2C	0.180919	NA	0.474172	-0.182004	0.182004	NA	NA	NA	0.180919
0.223098	GBP1	0.348768	0.181097	0.368626	-0.0355109	0.0355109	0.446753	-0.0425434	0.0425434	0.181097
0.223277	AP4M1	0.181105	NA	0.231011	-0.181757	0.181757	NA	NA	NA	0.181105
0.223456	REEP4	0.181292	0.882756	0.299682	-0.18167	0.18167	0.327039	0.0415015	0	0.181292
0.223635	CERS5	NA	0.181457	NA	NA	NA	0.0418535	-0.133088	0.0418535	0.181457
0.223814	ERCC6L	0.181479	NA	0.343746	-0.1811	0.1811	NA	NA	NA	0.181479
0.223993	ICMT	0.181665	NA	0.480351	-0.181054	0.181054	NA	NA	NA	0.181665
0.224172	HDAC4	0.573749	0.181818	-0.166135	0.198978	0	0.171683	-0.0418244	0.0418244	0.181818
0.224351	KCTD16	0.181852	NA	0.297887	-0.180962	0.180962	NA	NA	NA	0.181852
0.22453	ALDH7A1	0.182039	0.488095	0.737002	-0.180939	0.180939	-0.167421	0.00991698	0	0.182039
0.224709	FKBP4	0.600635	0.182179	0.339889	0.0579417	0	0.673352	-0.0416458	0.0416458	0.182179
0.224888	RPL14	0.182226	0.498196	0.229823	-0.179494	0.179494	-0.414993	0.0140658	0	0.182226
0.225067	DDAH1	0.182412	NA	0.179066	-0.475775	0.179066	NA	NA	NA	0.182412
0.225246	UBE3C	0.390403	0.18254	0.130255	-0.008429	0.008429	0.515145	-0.0413275	0.0413275	0.18254
0.225425	HCCS	0.182599	0.513709	0.495343	-0.178877	0.178877	-0.0286265	0.0979552	0	0.182599
0.225604	WDFY3	0.182786	NA	0.288892	-0.178752	0.178752	NA	NA	NA	0.182786
0.225783	KIF5B	0.365198	0.1829	0.27629	-0.023999	0.023999	0.100204	-0.0412306	0.0412306	0.1829
0.225962	HNMT	0.183159	NA	0.631018	-0.178109	0.178109	NA	NA	NA	0.183159
0.226141	P4HA2	0.183346	0.260101	0.543047	-0.178002	0.178002	-0.26763	-0.0808679	0	0.183346
0.226321	EEF1A1	0.183532	NA	0.41966	-0.177845	0.177845	NA	NA	NA	0.183532
0.2265	TBCD	0.261389	0.183622	0.530665	-0.103837	0.103837	0.472868	-0.0405608	0.0405608	0.183622
0.226679	ABHD13	0.183719	NA	0.305594	-0.177641	0.177641	NA	NA	NA	0.183719
0.226858	RELCH	0.183906	NA	0.304253	-0.177584	0.177584	NA	NA	NA	0.183906
0.227037	SLC39A6	0.625653	0.183983	0.0905584	0.0401507	0	0.0400812	-0.0405319	0.0400812	0.183983
0.227216	SH3RF1	0.184093	NA	0.231838	-0.177415	0.177415	NA	NA	NA	0.184093
0.227395	ALG3	0.184279	NA	0.177381	-0.283141	0.177381	NA	NA	NA	0.184279
0.227574	COMMD4	0.184653	NA	0.177096	-0.374002	0.177096	NA	NA	NA	0.184653
0.227753	UBQLN4	0.184839	NA	0.530833	-0.177029	0.177029	NA	NA	NA	0.184839
0.227932	CORO1C	0.185026	0.954545	0.274605	-0.177	0.177	0.0614323	0.0615895	0	0.185026
0.228111	SLC38A2	0.387416	0.185065	0.376186	-0.0101754	0.0101754	0.329722	-0.0394737	0.0394737	0.185065
0.22829	MAPK14	0.1854	NA	0.445333	-0.176759	0.176759	NA	NA	NA	0.1854
0.228469	AP1M1	0.38835	0.185426	0.456763	-0.00986287	0.00986287	0.0394065	-0.0510221	0.0394065	0.185426
0.228648	ARHGEF1	0.185586	NA	0.388003	-0.176723	0.176723	NA	NA	NA	0.185586
0.228827	HPS5	0.18596	NA	0.310171	-0.176421	0.176421	NA	NA	NA	0.18596
0.229006	KCNAB2	0.622479	0.186147	0.0856324	0.215948	0	1.06057	-0.0389489	0.0389489	0.186147
0.229185	AP4E1	0.18652	NA	0.221512	-0.175793	0.175793	NA	NA	NA	0.18652
0.229364	RIPK1	0.629014	0.186869	0.219626	0.0465697	0	0.777128	-0.0375676	0.0375676	0.186869
0.229543	TRIM75P	0.186893	NA	0.198944	-0.17573	0.17573	NA	NA	NA	0.186893
0.229722	CISD1	0.187267	NA	0.175497	-0.544912	0.175497	NA	NA	NA	0.187267
0.229902	OXSR1	0.187453	0.321789	0.324827	-0.175475	0.175475	-0.069555	0.171908	0	0.187453
0.230081	HSPA4	0.274832	0.18759	0.0935207	-0.0912274	0.0912274	0.0414065	-0.0373707	0.0373707	0.18759
0.23026	HSD17B10	0.18764	0.83189	0.175359	-0.405462	0.175359	-0.695155	-0.176041	0	0.18764
0.230439	GLTP	0.187827	NA	0.441283	-0.17535	0.17535	NA	NA	NA	0.187827
0.230618	PYGL	0.482076	0.187951	0.168643	0.119615	0	0.0796754	-0.037328	0.037328	0.187951
0.230797	EEF2K	0.188013	0.235931	0.623876	-0.17516	0.17516	0.588726	0.0391177	0	0.188013
0.230976	TTC27	0.1882	0.211039	0.366827	-0.175068	0.175068	0.73619	-0.0127268	0.0127268	0.1882
0.231155	TUBB3	0.315534	0.188312	0.594161	-0.0610946	0.0610946	0.442479	-0.0367172	0.0367172	0.188312
0.231334	NADSYN1	0.188387	NA	0.234203	-0.174972	0.174972	NA	NA	NA	0.188387
0.231513	MFF	0.188574	NA	0.174867	-0.315932	0.174867	NA	NA	NA	0.188574
0.231692	LRRC40	0.890777	0.188672	0.315158	0.0645253	0	0.223624	-0.0367024	0.0367024	0.188672
0.231871	TRAPPC5	0.18876	NA	0.340463	-0.174852	0.174852	NA	NA	NA	0.18876
0.23205	UVRAG	0.188947	NA	0.831925	-0.174605	0.174605	NA	NA	NA	0.188947
0.232229	FAM114A1	0.253921	0.189033	0.338904	-0.111256	0.111256	0.618444	-0.0363099	0.0363099	0.189033
0.232408	WNK2	0.189134	NA	0.180136	-0.174342	0.174342	NA	NA	NA	0.189134
0.232587	ARMH3	0.18932	NA	0.401182	-0.174171	0.174171	NA	NA	NA	0.18932
0.232766	NUP85	0.305265	0.189394	0.06848	-0.10716	0.06848	0.0359796	-0.104291	0.0359796	0.189394
0.232945	KMT2E	0.189694	NA	0.761077	-0.174055	0.174055	NA	NA	NA	0.189694
0.233124	MAP2K5	NA	0.189755	NA	NA	NA	0.561552	-0.0358759	0.0358759	0.189755
0.233303	REEP5	0.189881	0.578283	0.173909	-0.556094	0.173909	-0.299091	0.117615	0	0.189881
0.233483	MIGA1	0.190067	NA	0.252043	-0.172556	0.172556	NA	NA	NA	0.190067
0.233662	NAP1L4	0.222554	0.190115	0.466104	-0.137667	0.137667	0.286978	-0.0353241	0.0353241	0.190115
0.233841	GNB1	0.190441	0.554113	0.171744	-0.220777	0.171744	-0.209333	0.0336951	0	0.190441
0.23402	BPNT1	0.309933	0.190476	0.4278	-0.0659894	0.0659894	0.189355	-0.0352273	0.0352273	0.190476
0.234199	PDE12	0.190627	0.709596	0.230312	-0.171593	0.171593	-0.105552	-0.000546563	0	0.190627
0.234378	NUDT9	0.190814	NA	0.304646	-0.170981	0.170981	NA	NA	NA	0.190814
0.234557	COMMD5	0.191187	NA	0.408395	-0.170141	0.170141	NA	NA	NA	0.191187
0.234736	EEF1A1P5	NA	0.191198	NA	NA	NA	0.0823494	-0.0334396	0.0334396	0.191198
0.234915	ARMC9	0.191374	NA	0.330825	-0.170012	0.170012	NA	NA	NA	0.191374
0.235094	AHCYL1	0.43652	0.191558	0.257233	0.214899	0	0.352357	-0.0331097	0.0331097	0.191558
0.235273	AP5Z1	0.191561	NA	0.376242	-0.169985	0.169985	NA	NA	NA	0.191561
0.235452	RGP1	0.191748	NA	0.169749	-0.350367	0.169749	NA	NA	NA	0.191748
0.235631	PDCD6IP	0.266057	0.191919	0.39089	-0.0989753	0.0989753	0.488375	-0.032831	0.032831	0.191919
0.23581	OSBPL10	0.191934	0.857143	0.169659	-0.278172	0.169659	-0.24943	0.103903	0	0.191934
0.235989	FAM114A2	0.192308	NA	0.407517	-0.16931	0.16931	NA	NA	NA	0.192308
0.236168	PMVK	0.192494	0.203102	0.420795	-0.169174	0.169174	0.558248	-0.021525	0.021525	0.192494
0.236347	MYO1E	0.617252	0.192641	0.0224331	0.010179	0	0.277277	-0.032083	0.032083	0.192641
0.236526	SPHK2	0.192681	NA	0.227376	-0.168995	0.168995	NA	NA	NA	0.192681
0.236705	MAP4	0.192868	0.998196	0.389465	-0.168881	0.168881	-0.10736	0.43139	0	0.192868
0.236885	COPG1	0.387789	0.193001	0.228778	-0.0101171	0.0101171	0.196559	-0.0319143	0.0319143	0.193001
0.237064	ADSL	0.193055	0.209235	0.749663	-0.168644	0.168644	0.267403	-0.0136715	0.0136715	0.193055
0.237243	ANXA1	0.193241	0.334776	0.889266	-0.168448	0.168448	0.848941	0.0676882	0	0.193241
0.237422	TUSC3	NA	0.193362	NA	NA	NA	0.0314737	-0.324262	0.0314737	0.193362
0.237601	PRKX	0.193615	NA	0.476203	-0.168304	0.168304	NA	NA	NA	0.193615
0.23778	ZW10	0.277446	0.193723	0.342114	-0.0878182	0.0878182	0.273801	-0.0312744	0.0312744	0.193723
0.237959	PRKAR1B	0.193801	NA	0.65331	-0.168207	0.168207	NA	NA	NA	0.193801
0.238138	TOLLIP	0.193988	NA	0.16786	-0.282369	0.16786	NA	NA	NA	0.193988
0.238317	IPO7	0.290702	0.194084	0.236203	-0.0799879	0.0799879	0.291525	-0.0312143	0.0312143	0.194084
0.238496	PSMC3	0.205564	0.194444	0.551505	-0.155031	0.155031	0.201344	-0.031092	0.031092	0.194444
0.238675	CLSTN1	0.194548	NA	0.167498	-0.168894	0.167498	NA	NA	NA	0.194548
0.238854	PRKAA1	0.194735	NA	0.167483	-0.184049	0.167483	NA	NA	NA	0.194735
0.239033	KPNA2	0.5618	0.194805	-0.0702548	0.0436918	0	0.191989	-0.0310295	0.0310295	0.194805
0.239212	PISD	0.194922	NA	0.166826	-0.182615	0.166826	NA	NA	NA	0.194922
0.239391	TFCP2	0.613144	0.195166	0.150002	0.228305	0	0.388837	-0.0306395	0.0306395	0.195166
0.23957	TFCP2	0.613331	0.195166	0.185293	0.107374	0	0.388837	-0.0306395	0.0306395	0.195166
0.239749	CPNE3	0.195295	0.290404	0.355272	-0.166369	0.166369	0.0601615	0.188583	0	0.195295
0.239928	FAM160B1	0.195482	0.703463	0.475287	-0.165935	0.165935	0.619001	0.00997918	0	0.195482
0.240107	WDR11	0.23581	0.195527	0.22284	-0.125329	0.125329	0.130906	-0.0297129	0.0297129	0.195527
0.240286	GCLM	0.195855	0.481962	0.637494	-0.165543	0.165543	0.575338	0.0962932	0	0.195855
0.240466	PGD	0.388723	0.195887	0.482163	-0.00950834	0.00950834	0.482683	-0.029371	0.029371	0.195887
0.240645	TSG101	0.196042	0.833694	0.462283	-0.164999	0.164999	0.458617	0.184196	0	0.196042
0.240824	TRIM47	0.196229	NA	0.207018	-0.164673	0.164673	NA	NA	NA	0.196229
0.241003	NDUFS2	0.196415	0.292569	0.164633	-0.466062	0.164633	-0.800468	-0.242174	0	0.196415
0.241182	TTC37	0.707244	0.196609	0.212417	0.0852877	0	0.0902663	-0.0290387	0.0290387	0.196609
0.241361	LRP8	0.636296	0.19697	-0.0581463	-0.107999	0	0.277834	-0.0287745	0.0287745	0.19697
0.24154	VTI1A	0.196975	NA	0.163966	-0.292847	0.163966	NA	NA	NA	0.196975
0.241719	BET1	0.197162	NA	0.163884	-0.216474	0.163884	NA	NA	NA	0.197162
0.241898	ARMC1	0.197349	NA	0.219962	-0.163726	0.163726	NA	NA	NA	0.197349
0.242077	ISG15	0.197535	0.339827	0.380852	-0.163701	0.163701	0.135584	0.638582	0	0.197535
0.242256	HERC4	0.342606	0.197691	0.244666	-0.0389824	0.0389824	0.426893	-0.0285554	0.0285554	0.197691
0.242435	EIF1	0.197722	NA	0.256712	-0.163374	0.163374	NA	NA	NA	0.197722
0.242614	PXK	0.197909	NA	0.560604	-0.163319	0.163319	NA	NA	NA	0.197909
0.242793	ANXA6	0.48413	0.198052	0.0422512	0.20624	0	0.146793	-0.0283715	0.0283715	0.198052
0.242972	RPL28	0.198096	0.47583	0.163292	-0.299308	0.163292	-0.487356	-0.23544	0	0.198096
0.243151	GPS1	0.198282	0.615079	0.163279	-0.249816	0.163279	-0.0524656	0.16709	0	0.198282
0.24333	RABEP1	0.65646	0.198413	0.0334508	0.103375	0	0.35176	-0.0274053	0.0274053	0.198413
0.243509	PNP	0.198469	0.328644	0.536117	-0.163128	0.163128	-0.087355	0.0378179	0	0.198469
0.243688	RPL13	0.198656	0.414863	0.162814	-0.312906	0.162814	-0.711866	-0.113588	0	0.198656
0.243868	FAF1	0.961165	0.198773	-0.134311	0.110503	0	0.141282	-0.0271612	0.0271612	0.198773
0.244047	PIK3R4	0.198842	0.216089	0.384026	-0.16197	0.16197	0.257294	-0.00892195	0.00892195	0.198842
0.244226	SCYL2	0.199029	NA	0.350307	-0.16176	0.16176	NA	NA	NA	0.199029
0.244405	ACTR2	0.257095	0.199134	0.686408	-0.107318	0.107318	0.500828	-0.0270112	0.0270112	0.199134
0.244584	TMEM184A	0.199216	NA	0.219376	-0.161337	0.161337	NA	NA	NA	0.199216
0.244763	ALDH2	0.199403	0.339105	0.716582	-0.161335	0.161335	-0.640203	-0.216462	0	0.199403
0.244942	CPNE5	NA	0.199495	NA	NA	NA	0.209928	-0.0266279	0.0266279	0.199495
0.245121	CDK6	0.199589	NA	0.390583	-0.161246	0.161246	NA	NA	NA	0.199589
0.2453	GSTM1	0.199776	NA	1.25139	-0.161135	0.161135	NA	NA	NA	0.199776
0.245479	SEC63	0.313854	0.199856	0.306144	-0.0628327	0.0628327	0.0255328	-0.0719888	0.0255328	0.199856
0.245658	ARMC10	0.200149	NA	0.348692	-0.160745	0.160745	NA	NA	NA	0.200149
0.245837	PSME2	0.954257	0.200216	0.286914	0.0210948	0	0.709585	-0.0249766	0.0249766	0.200216
0.246016	VAMP3	0.200336	NA	0.160289	-0.578357	0.160289	NA	NA	NA	0.200336
0.246195	TTC1	0.279126	0.200577	0.31381	-0.0867609	0.0867609	0.722035	-0.0246343	0.0246343	0.200577
0.246374	CAMK1	0.200709	NA	0.606918	-0.159761	0.159761	NA	NA	NA	0.200709
0.246553	ARPC5	0.234317	0.200938	0.409601	-0.127028	0.127028	0.26031	-0.024478	0.024478	0.200938
0.246732	CAV2	0.201083	NA	0.159285	-0.209145	0.159285	NA	NA	NA	0.201083
0.246911	ASNS	0.340366	0.201299	0.740278	-0.0408638	0.0408638	0.485981	-0.0232102	0.0232102	0.201299
0.24709	TARS1	0.380508	0.201659	0.497296	-0.0134611	0.0134611	0.378378	-0.0231524	0.0231524	0.201659
0.247269	ARPC3	0.20183	0.255051	0.570713	-0.158562	0.158562	0.355791	0.15376	0	0.20183
0.247449	SLC7A5	0.202016	0.58153	0.158514	-0.164884	0.158514	-0.447499	-0.0378706	0	0.202016
0.247628	MOCOS	0.812173	0.20202	0.184824	0.0886991	0	0.263423	-0.0228113	0.0228113	0.20202
0.247807	ARHGAP45	0.202203	NA	0.158054	-0.219785	0.158054	NA	NA	NA	0.202203
0.247986	FMNL1	0.349701	0.202381	0.233431	-0.0349481	0.0349481	0.225284	-0.022655	0.022655	0.202381
0.248165	LMF2	0.202577	0.848846	0.592245	-0.157831	0.157831	-0.019288	-0.0576769	0	0.202577
0.248344	PSMA1	0.374533	0.202742	0.662598	-0.0175933	0.0175933	0.418558	-0.0217072	0.0217072	0.202742
0.248523	MICU1	0.202763	0.837302	0.20864	-0.157728	0.157728	-0.317072	0.0536082	0	0.202763
0.248702	UPRT	0.20295	NA	0.291302	-0.157519	0.157519	NA	NA	NA	0.20295
0.248881	GSTM3	0.203323	0.397547	0.741567	-0.157327	0.157327	0.746788	0.23143	0	0.203323
0.24906	BASP1	0.591486	0.203463	-0.0641693	-0.196751	0	0.0909388	-0.0212253	0.0212253	0.203463
0.249239	PIK3R1	0.20351	NA	0.34513	-0.157197	0.157197	NA	NA	NA	0.20351
0.249418	ASNA1	0.434466	0.203824	0.51071	0.00582126	0	0.544228	-0.0207362	0.0207362	0.203824
[truncated: 4,192 more rows]
