# Supplementary material for: Proteome census upon nutrient stress reveals Golgiphagy membrane receptors
Source: Nature. 2023 Sep 27;623(7985):167–74. doi: 10.1038/s41586-023-06657-6 (PMC10620096; doi:10.1038/s41586-023-06657-6)
Supplement: Supplementary file 9 — Proximity biotinylation of YIPF3 and YIPF4 (APEX–YIPF3 and APEX–YIPF4 with and without LIR motifs) with and without EBSS. Relevant to Fig. 3 and Extended Data Fig. 7. In .xlsx format. Details of the experiment underlying this data are provided in a tab in the table. [file 41586_2023_6657_MOESM9_ESM.xlsx]

## Sheet: Figure 3 data tables
Hickey et al. Proteome census during nutrient stress reveals Golgiphagy membrane receptors
	channel	condition	replicate
	X126.Raw.Intensity	control_UT	1
	X127n.Raw.Intensity	control_UT	2
	X127c.Raw.Intensity	control_EBSS	1
	X128n.Raw.Intensity	control_EBSS	2
	X128c.Raw.Intensity	control_EBSS	3
	X129n.Raw.Intensity	LIRmut_UT	1
	X129c.Raw.Intensity	LIRmut_UT	2
	X130n.Raw.Intensity	LIRmut_EBSS	1
	X130c.Raw.Intensity	LIRmut_EBSS	2
	X131n.Raw.Intensity	LIRmut_EBSS	3

## Sheet: APEX2-YIPF3
Reference	Gene.Symbol	Annotation	log2FC_1_control_EBSS-0_control_UT	0_control_UT	q.val_1_control_EBSS-0_control_UT	log2FC_2_LIR_UT-0_control_UT	1_control_EBSS	q.val_2_LIR_UT-0_control_UT	2_LIR_UT	q.val_anova	2_LIR_EBSS	log2FC_2_LIR_EBSS-1_control_EBSS	q.val_2_LIR_EBSS-1_control_EBSS	log2FC_2_LIR_EBSS-2_LIR_UT	q.val_2_LIR_EBSS-2_LIR_UT	0_control_UT_1	0_control_UT_2	1_control_EBSS_1	1_control_EBSS_2	1_control_EBSS_3	2_LIR_UT_1	2_LIR_UT_2	2_LIR_EBSS_1	2_LIR_EBSS_2	2_LIR_EBSS_3
sp|A0AVT1|UBA6_HUMAN	UBA6	Ubiquitin-like modifier-activating enzyme 6 OS=Homo sapiens OX=9606 GN=UBA6 PE=1 SV=1	0.267092	16.1362	0.0408437	0.251875	16.4033	0.40997	16.3881	0.0134286	16.7322	0.328945	0.163728	0.344162	0.14241	16.0592	16.2132	16.4296	16.3781	16.4022	16.4607	16.3154	16.5504	16.7661	16.8802
sp|A1L0T0|ILVBL_HUMAN	ILVBL	Acetolactate synthase-like protein OS=Homo sapiens OX=9606 GN=ILVBL PE=1 SV=2	-0.480234	15.1835	0.0103781	-0.135998	14.7032	0.593454	15.0475	0.00342732	14.8192	0.115996	0.182757	-0.22824	0.115458	15.1677	15.1993	14.6346	14.7235	14.7516	14.9429	15.152	14.8027	14.8402	14.8147
sp|A1X283|SPD2B_HUMAN	SH3PXD2B	SH3 and PX domain-containing protein 2B OS=Homo sapiens OX=9606 GN=SH3PXD2B PE=1 SV=3	0.075769	18.4708	0.419291	-0.0859661	18.5466	0.752685	18.3848	0.234264	18.3789	-0.16765	0.184767	-0.00591481	0.967346	18.3986	18.543	18.5943	18.4725	18.5729	18.2783	18.4913	18.4021	18.3035	18.4311
sp|A6NDU8|CE051_HUMAN	C5orf51	UPF0600 protein C5orf51 OS=Homo sapiens OX=9606 GN=C5orf51 PE=1 SV=1	0.708447	15.0942	0.00569149	0.361683	15.8026	0.309279	15.4559	0.00496683	15.5928	-0.209801	0.314692	0.136963	0.456445	15.0728	15.1155	15.8467	15.7489	15.8123	15.4836	15.4281	15.5628	15.4361	15.7796
sp|A8MWX3|WASH4_HUMAN	WASH4P	Putative WAS protein family homolog 4 OS=Homo sapiens OX=9606 GN=WASH4P PE=5 SV=1	0.615442	13.3931	0.0293698	0.269717	14.0086	0.607007	13.6628	0.0174579	14.1215	0.112905	0.548454	0.45863	0.133552	13.3777	13.4085	14.1792	13.8707	13.9757	13.8834	13.4422	14.0382	14.1856	14.1406
sp|B5ME19|EIFCL_HUMAN	EIF3CL	Eukaryotic translation initiation factor 3 subunit C-like protein OS=Homo sapiens OX=9606 GN=EIF3CL PE=1 SV=1	-0.0882595	16.8136	0.0548956	-0.275029	16.7254	0.309279	16.5386	0.00125798	16.7926	0.067179	0.222941	0.253949	0.0211216	16.8404	16.7868	16.7185	16.7139	16.7437	16.5426	16.5346	16.7494	16.8294	16.7989
sp|B7ZAQ6|GPHRA_HUMAN	GPR89A	Golgi pH regulator A OS=Homo sapiens OX=9606 GN=GPR89A PE=1 SV=2	-0.926853	15.2862	0.0310951	-0.191676	14.3594	0.68677	15.0946	0.00708876	14.3676	0.00823902	0.974198	-0.726937	0.0542353	15.4871	15.0854	14.2054	14.3949	14.4778	15.027	15.1621	14.1433	14.4013	14.5583
sp|E9PAV3|NACAM_HUMAN	NACA	Nascent polypeptide-associated complex subunit alpha, muscle-specific form OS=Homo sapiens OX=9606 GN=NACA PE=1 SV=1	0.00775439	16.0914	0.957827	0.400755	16.0992	0.472621	16.4922	0.384774	16.3237	0.224557	0.590747	-0.168443	0.690356	16.0663	16.1165	15.9929	16.0226	16.2821	16.2838	16.7005	15.9185	16.5467	16.506
sp|F8WCM5|INSR2_HUMAN	INS-IGF2	Insulin, isoform 2 OS=Homo sapiens OX=9606 GN=INS-IGF2 PE=2 SV=1	-1.6705	16.9925	0.0150478	-0.272702	15.322	0.818574	16.7198	0.00288225	14.4085	-0.913503	0.119948	-2.3113	0.0420757	16.7831	17.2019	15.544	15.1483	15.2738	17.2259	16.2137	14.7294	14.0784	14.4177
sp|O00116|ADAS_HUMAN	AGPS	Alkyldihydroxyacetonephosphate synthase, peroxisomal OS=Homo sapiens OX=9606 GN=AGPS PE=1 SV=1	-0.578096	14.9839	0.0550544	-0.187229	14.4058	0.490149	14.7967	0.0340242	14.6508	0.244953	0.341664	-0.145914	0.342592	15.0063	14.9615	14.3913	14.6164	14.2098	14.6955	14.8978	14.7631	14.6196	14.5696
sp|O00148|DX39A_HUMAN	DDX39A	ATP-dependent RNA helicase DDX39A OS=Homo sapiens OX=9606 GN=DDX39A PE=1 SV=2	-0.774634	16.5917	0.0686699	-0.1566	15.817	0.813992	16.4351	0.0186763	15.9568	0.139802	0.266559	-0.478232	0.0291417	16.2918	16.8915	15.8362	15.8747	15.7401	16.3765	16.4937	15.8845	16.0366	15.9494
sp|O00154|BACH_HUMAN	ACOT7	Cytosolic acyl coenzyme A thioester hydrolase OS=Homo sapiens OX=9606 GN=ACOT7 PE=1 SV=3	-0.438664	17.1683	0.0422866	0.371335	16.7297	0.405882	17.5397	0.00492436	17.0311	0.301449	0.159245	-0.50855	0.0565196	17.1152	17.2214	16.615	16.7106	16.8633	17.4064	17.6729	16.945	17.1175	17.0308
sp|O00161|SNP23_HUMAN	SNAP23	Synaptosomal-associated protein 23 OS=Homo sapiens OX=9606 GN=SNAP23 PE=1 SV=1	-0.00539512	17.1349	0.952616	0.0373899	17.1295	0.862979	17.1723	0.327147	17.0438	-0.0856932	0.299721	-0.128478	0.15263	17.2325	17.0373	17.1342	17.146	17.1084	17.1505	17.1941	17.1206	16.9928	17.018
sp|O00170|AIP_HUMAN	AIP	AH receptor-interacting protein OS=Homo sapiens OX=9606 GN=AIP PE=1 SV=2	0.640273	17.822	0.0243906	0.269324	18.4622	0.368439	18.0913	0.0136699	18.3604	-0.101798	0.666191	0.269151	0.192773	17.7975	17.8464	18.6066	18.3106	18.4695	18.1642	18.0184	18.5227	18.2102	18.3484
sp|O00203|AP3B1_HUMAN	AP3B1	AP-3 complex subunit beta-1 OS=Homo sapiens OX=9606 GN=AP3B1 PE=1 SV=3	0.196418	15.004	0.0641885	0.181541	15.2004	0.394807	15.1855	0.0643471	15.2213	0.0209403	0.848005	0.0358174	0.690356	14.9397	15.0682	15.2413	15.1967	15.1632	15.2038	15.1672	15.1478	15.2017	15.3145
sp|O00231-2|PSD11_HUMAN	PSMD11	Isoform 2 of 26S proteasome non-ATPase regulatory subunit 11 OS=Homo sapiens OX=9606 GN=PSMD11	0.666364	16.922	0.0114816	0.279716	17.5884	0.387079	17.2018	0.000514908	17.5728	-0.0155547	0.776807	0.371094	0.0192328	16.8314	17.0127	17.5576	17.5844	17.6232	17.1618	17.2417	17.6089	17.5377	17.572
sp|O00232|PSD12_HUMAN	PSMD12	26S proteasome non-ATPase regulatory subunit 12 OS=Homo sapiens OX=9606 GN=PSMD12 PE=1 SV=3	0.0317749	13.6209	0.811127	-0.209377	13.6526	0.598789	13.4115	0.154837	13.7453	0.0926541	0.548454	0.333806	0.12839	13.6732	13.5685	13.6116	13.802	13.5443	13.2537	13.5693	13.7812	13.7675	13.6872
sp|O00264|PGRC1_HUMAN	PGRMC1	Membrane-associated progesterone receptor component 1 OS=Homo sapiens OX=9606 GN=PGRMC1 PE=1 SV=3	-1.04785	18.3413	0.0053763	-0.279935	17.2934	0.309279	18.0613	0.000452131	17.2542	-0.0392327	0.852709	-0.807145	0.0307857	18.363	18.3195	17.2891	17.3648	17.2262	18.0895	18.0331	17.4424	17.1929	17.1272
sp|O00273|DFFA_HUMAN	DFFA	DNA fragmentation factor subunit alpha OS=Homo sapiens OX=9606 GN=DFFA PE=1 SV=1	0.650091	15.0777	0.0113074	0.398736	15.7278	0.309279	15.4765	0.000352324	15.9272	0.19934	0.133805	0.450694	0.0195898	15.1033	15.0521	15.8294	15.6925	15.6615	15.5423	15.4106	15.9421	15.9213	15.918
sp|O00299|CLIC1_HUMAN	CLIC1	Chloride intracellular channel protein 1 OS=Homo sapiens OX=9606 GN=CLIC1 PE=1 SV=4	0.38282	15.8521	0.0479804	0.103502	16.235	0.549068	15.9556	0.0132094	16.3015	0.0665494	0.704057	0.345867	0.0655854	15.9217	15.7826	16.3471	16.2196	16.1381	15.9616	15.9497	16.4083	16.3191	16.1771
sp|O00303|EIF3F_HUMAN	EIF3F	Eukaryotic translation initiation factor 3 subunit F OS=Homo sapiens OX=9606 GN=EIF3F PE=1 SV=1	-0.0949342	14.504	0.580362	-0.09378	14.4091	0.883063	14.4102	0.60237	14.2805	-0.128534	0.208129	-0.129688	0.593627	14.3253	14.6827	14.4462	14.414	14.367	14.1815	14.6389	14.3357	14.2038	14.3021
sp|O00410-3|IPO5_HUMAN	IPO5	Isoform 3 of Importin-5 OS=Homo sapiens OX=9606 GN=IPO5	0.278288	16.5388	0.12188	0.0686995	16.8171	0.760569	16.6075	0.103896	16.8525	0.0353627	0.875873	0.244951	0.185733	16.4694	16.6083	16.9579	16.7973	16.6961	16.6867	16.5284	16.9639	16.7078	16.8857
sp|O00425|IF2B3_HUMAN	IGF2BP3	Insulin-like growth factor 2 mRNA-binding protein 3 OS=Homo sapiens OX=9606 GN=IGF2BP3 PE=1 SV=2	0.0485815	17.9086	0.703254	-0.0469777	17.9572	0.763092	17.8617	0.0430238	18.1563	0.199074	0.216608	0.294633	0.0218944	17.8516	17.9657	18.0403	18.0176	17.8138	17.8164	17.9069	18.1421	18.1505	18.1763
sp|O00429-6|DNM1L_HUMAN	DNM1L	Isoform 6 of Dynamin-1-like protein OS=Homo sapiens OX=9606 GN=DNM1L	0.379224	14.5934	0.0725088	0.0327672	14.9726	0.917438	14.6262	0.00587023	15.1702	0.197574	0.184767	0.544031	0.0250797	14.7371	14.4498	15.0239	14.9102	14.9838	14.5975	14.6548	15.2783	15.1187	15.1137
sp|O00469-2|PLOD2_HUMAN	PLOD2	Isoform 2 of Procollagen-lysine,2-oxoglutarate 5-dioxygenase 2 OS=Homo sapiens OX=9606 GN=PLOD2	0.0792183	18.3282	0.551386	-0.124222	18.4075	0.687389	18.204	0.262662	18.2993	-0.108136	0.292653	0.0953041	0.313176	18.4554	18.2011	18.3391	18.4538	18.4295	18.2641	18.1439	18.2971	18.3622	18.2386
sp|O00505|IMA4_HUMAN	KPNA3	Importin subunit alpha-4 OS=Homo sapiens OX=9606 GN=KPNA3 PE=1 SV=2	0.347377	16.2896	0.0357375	-0.145869	16.6369	0.638562	16.1437	0.0280019	16.3636	-0.273311	0.192147	0.219936	0.275248	16.2917	16.2874	16.5299	16.6568	16.724	16.2751	16.0123	16.5022	16.2704	16.3182
sp|O00559-2|RCAS1_HUMAN	EBAG9	Isoform 2 of Receptor-binding cancer antigen expressed on SiSo cells OS=Homo sapiens OX=9606 GN=EBAG9	-0.479712	15.7296	0.0729496	-0.402018	15.2499	0.416986	15.3276	0.00410036	14.7821	-0.467865	0.0856328	-0.545558	0.0362625	15.8995	15.5598	15.272	15.1421	15.3357	15.3836	15.2717	14.89	14.6599	14.7963
sp|O00567|NOP56_HUMAN	NOP56	Nucleolar protein 56 OS=Homo sapiens OX=9606 GN=NOP56 PE=1 SV=4	-0.953325	14.1691	0.00680851	-0.170219	13.2157	0.765737	13.9988	0.00536509	13.095	-0.120718	0.60565	-0.903825	0.0768501	14.1853	14.1529	13.2477	13.2827	13.1168	13.7329	14.2648	12.8705	13.2559	13.1587
sp|O00571|DDX3X_HUMAN	DDX3X	ATP-dependent RNA helicase DDX3X OS=Homo sapiens OX=9606 GN=DDX3X PE=1 SV=3	0.541973	20.0307	0.0232497	0.118024	20.5727	0.744066	20.1488	0.00896893	20.5521	-0.0205856	0.868623	0.403363	0.0825864	20.1383	19.9232	20.6416	20.5318	20.5447	20.2792	20.0183	20.5832	20.4547	20.6185
sp|O00592|PODXL_HUMAN	PODXL	Podocalyxin OS=Homo sapiens OX=9606 GN=PODXL PE=1 SV=2	0.0639776	14.6863	0.588009	-0.104067	14.7503	0.557745	14.5822	0.0547539	14.8782	0.127949	0.361718	0.295993	0.035774	14.6581	14.7144	14.6528	14.8882	14.7099	14.6488	14.5156	14.8593	14.8793	14.8959
sp|O00622|CCN1_HUMAN	CCN1	CCN family member 1 OS=Homo sapiens OX=9606 GN=CCN1 PE=1 SV=1	-0.500662	16.0669	0.125079	0.156533	15.5663	0.37881	16.2235	0.037168	15.8534	0.287095	0.382301	-0.3701	0.0605321	16.0511	16.0828	15.2865	15.8328	15.5796	16.2738	16.1731	15.7961	15.9791	15.7849
sp|O00625|PIR_HUMAN	PIR	Pirin OS=Homo sapiens OX=9606 GN=PIR PE=1 SV=1	0.111476	16.2345	0.306092	0.0943502	16.346	0.607422	16.3289	0.648391	16.3305	-0.0155095	0.928987	0.00161591	0.992834	16.1664	16.3026	16.4418	16.3087	16.2875	16.366	16.2917	16.4219	16.1938	16.3757
sp|O00629|IMA3_HUMAN	KPNA4	Importin subunit alpha-3 OS=Homo sapiens OX=9606 GN=KPNA4 PE=1 SV=1	0.0437027	16.0977	0.623778	0.00379868	16.1414	0.989328	16.1015	0.879098	16.0663	-0.0751198	0.519676	-0.0352158	0.841705	16.0478	16.1476	16.0479	16.1809	16.1953	16.2542	15.9488	16.1427	16.0549	16.0012
sp|O00763|ACACB_HUMAN	ACACB	Acetyl-CoA carboxylase 2 OS=Homo sapiens OX=9606 GN=ACACB PE=1 SV=3	-1.13286	22.2912	0.0108498	-0.0644608	21.1584	0.882225	22.2268	0.00187015	21.1916	0.0332371	0.908607	-1.03517	0.0402961	22.1884	22.3941	21.2815	21.0481	21.1455	22.3963	22.0572	21.3819	21.208	20.9849
sp|O00764|PDXK_HUMAN	PDXK	Pyridoxal kinase OS=Homo sapiens OX=9606 GN=PDXK PE=1 SV=1	1.12662	12.8605	0.165386	0.506695	13.9871	0.744239	13.3672	0.0616727	14.2717	0.284578	0.192593	0.904504	0.0326722	13.5753	12.1457	14.0839	13.9082	13.9691	13.5066	13.2277	14.1748	14.2109	14.4293
sp|O00767|ACOD_HUMAN	SCD	Acyl-CoA desaturase OS=Homo sapiens OX=9606 GN=SCD PE=1 SV=2	-1.04326	17.2199	0.00411998	-0.172137	16.1767	0.309279	17.0478	3.3633e-05	16.1519	-0.0247985	0.775664	-0.895918	0.0109605	17.2466	17.1933	16.2231	16.1494	16.1576	17.0445	17.0511	16.1297	16.1008	16.2252
sp|O14562|UBFD1_HUMAN	UBFD1	Ubiquitin domain-containing protein UBFD1 OS=Homo sapiens OX=9606 GN=UBFD1 PE=1 SV=2	1.18149	13.1558	0.0110941	0.513189	14.3373	0.313884	13.669	0.000473828	14.4086	0.0713624	0.712571	0.739661	0.0199291	13.2495	13.0621	14.4232	14.1795	14.4091	13.6434	13.6945	14.3954	14.307	14.5234
sp|O14579|COPE_HUMAN	COPE	Coatomer subunit epsilon OS=Homo sapiens OX=9606 GN=COPE PE=1 SV=3	0.231575	16.907	0.0671288	0.0746998	17.1386	0.740831	16.9817	0.0879792	16.903	-0.235653	0.154553	-0.0787778	0.549715	16.8669	16.9472	17.0517	17.1507	17.2135	17.0788	16.8847	16.9047	16.8178	16.9865
sp|O14617-5|AP3D1_HUMAN	AP3D1	Isoform 5 of AP-3 complex subunit delta-1 OS=Homo sapiens OX=9606 GN=AP3D1	-0.479026	13.1386	0.110364	-0.222034	12.6596	0.646798	12.9166	0.166139	13.0083	0.348749	0.289468	0.0917562	0.715157	13.0442	13.233	12.8853	12.4364	12.657	12.7321	13.1011	13.1835	12.874	12.9675
sp|O14618|CCS_HUMAN	CCS	Copper chaperone for superoxide dismutase OS=Homo sapiens OX=9606 GN=CCS PE=1 SV=1	0.793179	12.6417	0.104074	0.201101	13.4348	0.766744	12.8428	0.0737525	13.2972	-0.137646	0.719194	0.454432	0.158491	12.8934	12.39	13.3294	13.7707	13.2045	13.0342	12.6514	13.4124	13.1008	13.3785
sp|O14639|ABLM1_HUMAN	ABLIM1	Actin-binding LIM protein 1 OS=Homo sapiens OX=9606 GN=ABLIM1 PE=1 SV=3	0.231869	14.7626	0.153486	-0.0206079	14.9945	0.931277	14.742	0.0582357	14.9936	-0.000876794	0.992493	0.251601	0.0594872	14.8744	14.6508	15.0849	14.9882	14.9104	14.6968	14.7872	14.9339	14.9808	15.0661
sp|O14653-2|GOSR2_HUMAN	GOSR2	Isoform B of Golgi SNAP receptor complex member 2 OS=Homo sapiens OX=9606 GN=GOSR2	0.0453314	13.4457	0.870821	-0.243375	13.4911	0.364018	13.2023	0.086571	13.0121	-0.478918	0.222767	-0.190212	0.14907	13.4738	13.4176	13.38	13.2664	13.8268	13.2554	13.1493	13.0407	12.9122	13.0836
sp|O14656|TOR1A_HUMAN	TOR1A	Torsin-1A OS=Homo sapiens OX=9606 GN=TOR1A PE=1 SV=1	-0.224785	17.3796	0.0641885	-0.398253	17.1548	0.313052	16.9813	0.00210789	16.8752	-0.27959	0.0719916	-0.106121	0.191937	17.4493	17.3098	17.2015	17.1009	17.1619	17.0081	16.9545	16.9311	16.8867	16.8078
sp|O14662|STX16_HUMAN	STX16	Syntaxin-16 OS=Homo sapiens OX=9606 GN=STX16 PE=1 SV=3	-0.227978	15.7563	0.225529	-0.0496115	15.5283	0.888702	15.7067	0.199965	15.558	0.0296303	0.778337	-0.148736	0.143363	15.5875	15.9251	15.5651	15.4659	15.554	15.6857	15.7277	15.6001	15.4698	15.604
sp|O14672|ADA10_HUMAN	ADAM10	Disintegrin and metalloproteinase domain-containing protein 10 OS=Homo sapiens OX=9606 GN=ADAM10 PE=1 SV=1	-0.0911379	13.4869	0.35503	-0.334634	13.3957	0.668991	13.1522	0.283811	13.1171	-0.278626	0.170705	-0.0351293	0.928909	13.5368	13.4369	13.3174	13.4883	13.3814	12.8192	13.4853	13.0382	13.2548	13.0583
sp|O14737-2|PDCD5_HUMAN	PDCD5	Isoform 2 of Programmed cell death protein 5 OS=Homo sapiens OX=9606 GN=PDCD5	1.04269	13.3909	0.0380229	0.609501	14.4336	0.460226	14.0004	0.0119231	14.2752	-0.158368	0.395193	0.274817	0.178398	13.6675	13.1143	14.2899	14.5404	14.4704	14.1294	13.8714	14.306	14.1567	14.3629
sp|O14744|ANM5_HUMAN	PRMT5	Protein arginine N-methyltransferase 5 OS=Homo sapiens OX=9606 GN=PRMT5 PE=1 SV=4	0.533462	15.0956	0.0558373	0.246669	15.6291	0.506538	15.3423	0.00489425	15.8024	0.173336	0.272012	0.460129	0.0108716	14.9562	15.235	15.4813	15.7249	15.6811	15.3745	15.3101	15.7959	15.8116	15.7998
sp|O14818|PSA7_HUMAN	PSMA7	Proteasome subunit alpha type-7 OS=Homo sapiens OX=9606 GN=PSMA7 PE=1 SV=1	0.281902	14.7674	0.185565	0.400976	15.0493	0.413417	15.1684	0.0778709	15.084	0.0346164	0.766318	-0.0844578	0.259835	14.5916	14.9433	15.135	14.9789	15.0341	15.167	15.1698	15.1564	15.0266	15.0688
sp|O14828|SCAM3_HUMAN	SCAMP3	Secretory carrier-associated membrane protein 3 OS=Homo sapiens OX=9606 GN=SCAMP3 PE=1 SV=3	-1.45766	20.8687	0.00318643	-0.213165	19.411	0.369468	20.6555	1.75229e-05	19.4321	0.0211185	0.704057	-1.22337	0.00996839	20.8946	20.8427	19.4092	19.4233	19.4006	20.7143	20.5967	19.3994	19.409	19.488
sp|O14929|HAT1_HUMAN	HAT1	Histone acetyltransferase type B catalytic subunit OS=Homo sapiens OX=9606 GN=HAT1 PE=1 SV=1	-0.251312	15.429	0.0195265	0.110534	15.1777	0.799835	15.5396	0.0856997	15.4383	0.260568	0.0677425	-0.101278	0.62803	15.4195	15.4386	15.2036	15.2098	15.1199	15.3395	15.7397	15.3974	15.4307	15.4868
sp|O14950|ML12B_HUMAN	MYL12B	Myosin regulatory light chain 12B OS=Homo sapiens OX=9606 GN=MYL12B PE=1 SV=2	0.980653	14.3752	0.0732849	0.470812	15.3559	0.604016	14.846	0.0217398	15.3212	-0.0346296	0.847586	0.475212	0.0250797	13.9969	14.7535	15.2008	15.4643	15.4024	14.796	14.8961	15.3383	15.3803	15.2451
sp|O14964|HGS_HUMAN	HGS	Hepatocyte growth factor-regulated tyrosine kinase substrate OS=Homo sapiens OX=9606 GN=HGS PE=1 SV=1	0.474929	15.1414	0.0118247	0.108912	15.6164	0.730373	15.2503	0.0196389	15.4741	-0.142237	0.308831	0.22378	0.261633	15.1852	15.0977	15.578	15.6789	15.5922	15.1099	15.3908	15.3797	15.453	15.5897
sp|O14966|RAB7L_HUMAN	RAB29	Ras-related protein Rab-7L1 OS=Homo sapiens OX=9606 GN=RAB29 PE=1 SV=1	-0.223252	15.4075	0.0581701	0.166956	15.1842	0.369468	15.5744	0.00834198	15.1234	-0.0608657	0.687869	-0.451074	0.0442734	15.4551	15.3599	15.2449	15.1141	15.1937	15.5966	15.5523	15.2015	14.9863	15.1823
sp|O14972|VP26C_HUMAN	VPS26C	Vacuolar protein sorting-associated protein 26C OS=Homo sapiens OX=9606 GN=VPS26C PE=1 SV=1	-0.381916	14.7032	0.0411637	-0.0966684	14.3213	0.766744	14.6065	0.0507442	14.4448	0.123545	0.347001	-0.161702	0.328117	14.6565	14.7498	14.3252	14.426	14.2126	14.7517	14.4613	14.3951	14.4544	14.4849
sp|O14974|MYPT1_HUMAN	PPP1R12A	Protein phosphatase 1 regulatory subunit 12A OS=Homo sapiens OX=9606 GN=PPP1R12A PE=1 SV=1	-0.364201	15.1829	0.0767916	-0.0575801	14.8187	0.56685	15.1254	0.0109518	14.778	-0.0407272	0.818632	-0.347348	0.0130608	15.2204	15.1455	14.6935	14.7803	14.9825	15.1439	15.1068	14.7567	14.765	14.8124
sp|O14976|GAK_HUMAN	GAK	Cyclin-G-associated kinase OS=Homo sapiens OX=9606 GN=GAK PE=1 SV=2	-0.0213143	15.5335	0.808337	0.0196308	15.5122	0.840182	15.5531	0.038407	15.2792	-0.232953	0.192593	-0.273898	0.0823572	15.5772	15.4898	15.4212	15.5282	15.5872	15.5499	15.5563	15.3358	15.1571	15.3447
sp|O14979|HNRDL_HUMAN	HNRNPDL	Heterogeneous nuclear ribonucleoprotein D-like OS=Homo sapiens OX=9606 GN=HNRNPDL PE=1 SV=3	1.11597	15.7773	0.0229002	0.437872	16.8933	0.369468	16.2152	0.00224722	17.0715	0.178164	0.547831	0.856258	0.0304541	15.7823	15.7723	17.0455	17.0306	16.6038	16.3545	16.0759	17.0621	16.9665	17.1858
sp|O14980|XPO1_HUMAN	XPO1	Exportin-1 OS=Homo sapiens OX=9606 GN=XPO1 PE=1 SV=1	0.0393549	17.3536	0.656521	-0.0582457	17.3929	0.706777	17.2953	0.0595942	17.5466	0.153661	0.254199	0.251262	0.0735293	17.3464	17.3607	17.4854	17.3971	17.2963	17.367	17.2236	17.5902	17.4848	17.5648
sp|O15027-5|SC16A_HUMAN	SEC16A	Isoform 5 of Protein transport protein Sec16A OS=Homo sapiens OX=9606 GN=SEC16A	-1.25219	18.7592	0.00694242	-0.591398	17.5071	0.309279	18.1678	0.000117588	17.234	-0.273051	0.14637	-0.933846	0.0121818	18.826	18.6925	17.5423	17.3899	17.589	18.198	18.1377	17.1451	17.2503	17.3066
sp|O15042|SR140_HUMAN	U2SURP	U2 snRNP-associated SURP motif-containing protein OS=Homo sapiens OX=9606 GN=U2SURP PE=1 SV=2	-2.07358	15.4504	0.00680851	-1.35602	13.3768	0.309279	14.0944	0.00159056	12.7591	-0.617743	0.299097	-1.3353	0.0768501	15.4733	15.4275	13.1964	13.5763	13.3578	14.2505	13.9382	13.2321	12.7456	12.2997
sp|O15061|SYNEM_HUMAN	SYNM	Synemin OS=Homo sapiens OX=9606 GN=SYNM PE=1 SV=2	-1.03251	15.7865	0.00703436	-0.0948326	14.754	0.309279	15.6916	8.82554e-05	14.8824	0.128439	0.309187	-0.809235	0.00824783	15.7896	15.7833	14.8707	14.7193	14.6719	15.7005	15.6828	14.8658	14.8637	14.9177
sp|O15067|PUR4_HUMAN	PFAS	Phosphoribosylformylglycinamidine synthase OS=Homo sapiens OX=9606 GN=PFAS PE=1 SV=4	0.614606	15.6169	0.0265206	0.193747	16.2315	0.405882	15.8107	0.00114164	16.4305	0.198951	0.249964	0.619811	0.0121818	15.5493	15.6846	16.3799	16.1205	16.1943	15.7733	15.8481	16.4789	16.3976	16.415
sp|O15126|SCAM1_HUMAN	SCAMP1	Secretory carrier-associated membrane protein 1 OS=Homo sapiens OX=9606 GN=SCAMP1 PE=1 SV=2	-0.242582	16.3886	0.0165789	-0.180866	16.146	0.443465	16.2077	0.0560229	16.1489	0.00286618	0.975173	-0.0588501	0.62803	16.4197	16.3575	16.1149	16.1446	16.1786	16.1261	16.2894	16.1278	16.0748	16.2441
sp|O15155|BET1_HUMAN	BET1	BET1 homolog OS=Homo sapiens OX=9606 GN=BET1 PE=1 SV=1	-0.440564	19.8689	0.015764	-0.385332	19.4283	0.309279	19.4835	0.000285921	18.9735	-0.454772	0.050232	-0.510004	0.020094	19.9147	19.823	19.4703	19.3548	19.4598	19.4376	19.5295	18.981	18.9071	19.0325
sp|O15173-2|PGRC2_HUMAN	PGRMC2	Isoform 2 of Membrane-associated progesterone receptor component 2 OS=Homo sapiens OX=9606 GN=PGRMC2	-0.739833	14.5564	0.021866	-0.214462	13.8166	0.410725	14.3419	0.00139085	13.5841	-0.232414	0.28389	-0.757784	0.0211216	14.643	14.4698	13.9111	13.8793	13.6593	14.3132	14.3707	13.7135	13.5564	13.4825
sp|O15258|RER1_HUMAN	RER1	Protein RER1 OS=Homo sapiens OX=9606 GN=RER1 PE=1 SV=1	-0.522423	17.084	0.0135485	-0.235761	16.5616	0.35288	16.8483	0.000278263	16.2095	-0.352135	0.0719916	-0.638798	0.015296	17.1367	17.0314	16.4885	16.5801	16.6162	16.8335	16.8631	16.128	16.2335	16.2669
sp|O15260|SURF4_HUMAN	SURF4	Surfeit locus protein 4 OS=Homo sapiens OX=9606 GN=SURF4 PE=1 SV=3	-0.514589	20.1151	0.0324716	-0.165305	19.6005	0.409388	19.9498	0.00283584	19.5049	-0.0955477	0.52828	-0.444832	0.0210044	20.0538	20.1764	19.4708	19.7197	19.6109	19.9766	19.9229	19.4583	19.579	19.4775
sp|O15269|SPTC1_HUMAN	SPTLC1	Serine palmitoyltransferase 1 OS=Homo sapiens OX=9606 GN=SPTLC1 PE=1 SV=1	-0.424863	15.0737	0.00944478	-0.0422601	14.6488	0.929832	15.0314	0.0693828	14.7254	0.076587	0.497981	-0.306016	0.286842	15.0316	15.1158	14.637	14.6233	14.686	15.2699	14.7929	14.8378	14.6559	14.6824
sp|O15294|OGT1_HUMAN	OGT	UDP-N-acetylglucosamine--peptide N-acetylglucosaminyltransferase 110 kDa subunit OS=Homo sapiens OX=9606 GN=OGT PE=1 SV=3	-0.4285	15.9131	0.00817466	-0.0206824	15.4846	0.878262	15.8924	0.00174717	15.4405	-0.044085	0.704767	-0.451902	0.0391484	15.882	15.9442	15.5196	15.4884	15.4457	15.8388	15.946	15.5415	15.3454	15.4346
sp|O15305|PMM2_HUMAN	PMM2	Phosphomannomutase 2 OS=Homo sapiens OX=9606 GN=PMM2 PE=1 SV=1	0.836724	14.6115	0.00698599	0.491446	15.4482	0.36136	15.1029	0.000785004	15.303	-0.145251	0.14637	0.200027	0.151687	14.6943	14.5286	15.46	15.4503	15.4343	15.1887	15.0172	15.3114	15.2298	15.3677
sp|O15321|TM9S1_HUMAN	TM9SF1	Transmembrane 9 superfamily member 1 OS=Homo sapiens OX=9606 GN=TM9SF1 PE=2 SV=2	-0.369018	18.6577	0.00667958	-0.186257	18.2886	0.314468	18.4714	7.37579e-05	18.0098	-0.278813	0.0250878	-0.461574	0.01203	18.6874	18.628	18.2721	18.299	18.2948	18.4482	18.4946	18.0461	17.9766	18.0068
sp|O15371|EIF3D_HUMAN	EIF3D	Eukaryotic translation initiation factor 3 subunit D OS=Homo sapiens OX=9606 GN=EIF3D PE=1 SV=1	-0.464654	14.3107	0.0558369	-0.513709	13.846	0.40997	13.797	0.07859	13.9249	0.0788646	0.693576	0.12792	0.572455	14.1639	14.4575	13.7924	13.8111	13.9346	13.645	13.9489	14.1081	13.8011	13.8655
sp|O15372|EIF3H_HUMAN	EIF3H	Eukaryotic translation initiation factor 3 subunit H OS=Homo sapiens OX=9606 GN=EIF3H PE=1 SV=1	0.0391201	14.0586	0.592775	0.125924	14.0978	0.40298	14.1846	0.445317	14.1185	0.0207553	0.882239	-0.0660484	0.507733	14.1033	14.014	14.0984	14.1615	14.0334	14.1673	14.2018	14.0127	14.1969	14.1459
sp|O15391|TYY2_HUMAN	YY2	Transcription factor YY2 OS=Homo sapiens OX=9606 GN=YY2 PE=2 SV=1	-2.18782	20.046	0.00318643	-0.180708	17.8581	0.405882	19.8652	1.75229e-05	17.9537	0.0955175	0.230999	-1.9116	0.00892071	20.0884	20.0035	17.849	17.8395	17.8859	19.9207	19.8098	17.969	18.0037	17.8882
sp|O15427|MOT4_HUMAN	SLC16A3	Monocarboxylate transporter 4 OS=Homo sapiens OX=9606 GN=SLC16A3 PE=1 SV=1	-0.763451	20.2148	0.00651276	-0.0609142	19.4513	0.858701	20.1539	0.00380592	19.5747	0.123363	0.498058	-0.579174	0.0798345	20.19	20.2396	19.3862	19.5106	19.4572	19.9996	20.3082	19.3967	19.6819	19.6455
sp|O15460|P4HA2_HUMAN	P4HA2	Prolyl 4-hydroxylase subunit alpha-2 OS=Homo sapiens OX=9606 GN=P4HA2 PE=1 SV=1	-0.110589	16.9399	0.0634815	-0.0808889	16.8293	0.69951	16.859	0.00496683	16.543	-0.286279	0.0507756	-0.315979	0.0643494	16.9465	16.9332	16.8061	16.8773	16.8044	16.7618	16.9562	16.5455	16.5829	16.5006
sp|O15498|YKT6_HUMAN	YKT6	Synaptobrevin homolog YKT6 OS=Homo sapiens OX=9606 GN=YKT6 PE=1 SV=1	0.619178	17.2172	0.00846999	0.251158	17.8364	0.40298	17.4684	0.00179321	17.6246	-0.211796	0.107996	0.156224	0.200878	17.2796	17.1548	17.8222	17.8765	17.8105	17.5401	17.3966	17.5976	17.5679	17.7083
sp|O15528|CP27B_HUMAN	CYP27B1	25-hydroxyvitamin D-1 alpha hydroxylase, mitochondrial OS=Homo sapiens OX=9606 GN=CYP27B1 PE=1 SV=1	-1.94115	15.3856	0.00692658	-0.251895	13.4445	0.482256	15.1337	0.000225703	13.3413	-0.103159	0.7262	-1.79241	0.0170877	15.3427	15.4285	13.3851	13.2969	13.6515	15.2631	15.0044	13.4715	13.4283	13.1242
sp|O43143|DHX15_HUMAN	DHX15	Pre-mRNA-splicing factor ATP-dependent RNA helicase DHX15 OS=Homo sapiens OX=9606 GN=DHX15 PE=1 SV=2	-0.642755	17.9639	0.0143134	-0.185735	17.3212	0.533761	17.7782	0.00163276	17.4956	0.174448	0.095082	-0.282572	0.0480746	18.0621	17.8657	17.3718	17.2905	17.3012	17.844	17.7123	17.4514	17.494	17.5414
sp|O43175|SERA_HUMAN	PHGDH	D-3-phosphoglycerate dehydrogenase OS=Homo sapiens OX=9606 GN=PHGDH PE=1 SV=4	0.986384	18.8554	0.0114327	0.26153	19.8418	0.352412	19.1169	0.000230993	20.0318	0.189982	0.278018	0.914836	0.0107218	18.7978	18.9129	19.9847	19.7295	19.8111	19.1326	19.1013	20.0529	19.9606	20.0818
sp|O43252|PAPS1_HUMAN	PAPSS1	Bifunctional 3'-phosphoadenosine 5'-phosphosulfate synthase 1 OS=Homo sapiens OX=9606 GN=PAPSS1 PE=1 SV=2	-0.0783695	15.1129	0.662407	0.187627	15.0346	0.677925	15.3006	0.236662	15.2383	0.203763	0.183346	-0.0622342	0.628438	14.9552	15.2707	15.0543	14.9155	15.1339	15.1761	15.425	15.2144	15.2442	15.2563
sp|O43264|ZW10_HUMAN	ZW10	Centromere/kinetochore protein zw10 homolog OS=Homo sapiens OX=9606 GN=ZW10 PE=1 SV=3	-0.296328	16.0904	0.10817	-0.150793	15.794	0.533158	15.9396	0.039721	15.7586	-0.0354376	0.808706	-0.180973	0.0471985	16.0003	16.1804	15.732	15.931	15.7191	15.9115	15.9677	15.7393	15.7298	15.8067
sp|O43294|TGFI1_HUMAN	TGFB1I1	Transforming growth factor beta-1-induced transcript 1 protein OS=Homo sapiens OX=9606 GN=TGFB1I1 PE=1 SV=2	0.766527	13.3775	0.0721971	0.617387	14.144	0.533761	13.9948	0.0858488	14.0188	-0.125206	0.51027	0.0239333	0.94236	13.1015	13.6534	14.2378	13.9765	14.2177	13.7162	14.2735	13.9057	14.0553	14.0952
sp|O43310-2|CTIF_HUMAN	CTIF	Isoform 2 of CBP80/20-dependent translation initiation factor OS=Homo sapiens OX=9606 GN=CTIF	0.121308	14.3765	0.626602	-0.0333736	14.4978	0.940866	14.3431	0.690583	14.5054	0.00767654	0.971619	0.162358	0.308182	14.1484	14.6045	14.5713	14.3376	14.5844	14.3522	14.334	14.5658	14.3408	14.6097
sp|O43390|HNRPR_HUMAN	HNRNPR	Heterogeneous nuclear ribonucleoprotein R OS=Homo sapiens OX=9606 GN=HNRNPR PE=1 SV=1	0.372145	18.228	0.147513	-0.12045	18.6001	0.687389	18.1075	0.00496683	18.889	0.288884	0.208129	0.781479	0.00892071	18.3628	18.0932	18.7267	18.6752	18.3984	18.1348	18.0802	18.918	18.8827	18.8663
sp|O43396|TXNL1_HUMAN	TXNL1	Thioredoxin-like protein 1 OS=Homo sapiens OX=9606 GN=TXNL1 PE=1 SV=3	0.854129	12.5784	0.0122521	0.727759	13.4325	0.309279	13.3061	0.000563274	13.792	0.359518	0.0978683	0.485887	0.0401531	12.695	12.4617	13.4304	13.3793	13.4878	13.2883	13.324	13.7835	13.6757	13.9168
sp|O43491|E41L2_HUMAN	EPB41L2	Band 4.1-like protein 2 OS=Homo sapiens OX=9606 GN=EPB41L2 PE=1 SV=1	-1.27795	14.7074	0.0150045	-0.336325	13.4295	0.369468	14.3711	0.000775714	13.6041	0.174689	0.448419	-0.76694	0.0130608	14.624	14.7908	13.6139	13.2076	13.4668	14.4368	14.3053	13.5565	13.6243	13.6316
sp|O43505|B4GA1_HUMAN	B4GAT1	Beta-1,4-glucuronyltransferase 1 OS=Homo sapiens OX=9606 GN=B4GAT1 PE=1 SV=1	-0.355006	15.5882	0.01839	-0.18915	15.2332	0.533158	15.3991	0.0018312	14.9306	-0.302611	0.0578331	-0.468467	0.0402961	15.5509	15.6256	15.2491	15.2818	15.1687	15.5123	15.2858	14.9698	14.9172	14.9048
sp|O43583|DENR_HUMAN	DENR	Density-regulated protein OS=Homo sapiens OX=9606 GN=DENR PE=1 SV=2	0.221195	14.4437	0.189016	0.0854579	14.6649	0.687389	14.5292	0.0778709	14.7905	0.125601	0.497981	0.261338	0.115273	14.5392	14.3482	14.7374	14.5269	14.7304	14.5404	14.518	14.8536	14.6511	14.8669
sp|O43592|XPOT_HUMAN	XPOT	Exportin-T OS=Homo sapiens OX=9606 GN=XPOT PE=1 SV=2	0.498134	14.8817	0.0327917	0.153214	15.3798	0.323772	15.0349	0.00244597	15.4291	0.0492957	0.741189	0.394216	0.0116366	14.8913	14.8721	15.4939	15.415	15.2306	15.0652	15.0046	15.4292	15.4308	15.4273
sp|O43657|TSN6_HUMAN	TSPAN6	Tetraspanin-6 OS=Homo sapiens OX=9606 GN=TSPAN6 PE=1 SV=1	0.470378	12.817	0.364195	0.459759	13.2873	0.693954	13.2767	0.389369	13.3561	0.0687217	0.673035	0.0793406	0.666558	13.3387	12.2952	13.2329	13.2516	13.3775	13.1487	13.4047	13.4927	13.3296	13.2459
sp|O43681|ASNA_HUMAN	ASNA1	ATPase ASNA1 OS=Homo sapiens OX=9606 GN=ASNA1 PE=1 SV=2	0.525344	14.6422	0.00739398	0.0397534	15.1675	0.692997	14.6819	0.000158224	15.1746	0.00708644	0.916117	0.492677	0.0121818	14.6832	14.6011	15.1773	15.1978	15.1275	14.7031	14.6607	15.1607	15.1424	15.2207
sp|O43684|BUB3_HUMAN	BUB3	Mitotic checkpoint protein BUB3 OS=Homo sapiens OX=9606 GN=BUB3 PE=1 SV=1	-0.167575	17.133	0.0565633	0.164944	16.9654	0.773069	17.2979	0.397507	17.1413	0.175919	0.405812	-0.1566	0.635032	17.0978	17.1682	17.0161	16.9186	16.9616	17.0315	17.5644	16.9326	17.2071	17.2843
sp|O43707|ACTN4_HUMAN	ACTN4	Alpha-actinin-4 OS=Homo sapiens OX=9606 GN=ACTN4 PE=1 SV=2	0.713425	18.2587	0.0105756	0.171445	18.9721	0.40997	18.4301	0.000292323	19.0494	0.0772868	0.449925	0.619267	0.0137691	18.3137	18.2037	19.0428	18.9866	18.887	18.4751	18.3851	19.1048	19.0335	19.0099
sp|O43731|ERD23_HUMAN	KDELR3	ER lumen protein-retaining receptor 3 OS=Homo sapiens OX=9606 GN=KDELR3 PE=2 SV=1	-1.15541	16.274	0.00490042	-0.587554	15.1186	0.387263	15.6865	0.00226652	15.2145	0.0958556	0.597672	-0.472001	0.149473	16.2397	16.3083	15.0505	15.1797	15.1256	15.4802	15.8927	15.1095	15.1415	15.3923
sp|O43747-2|AP1G1_HUMAN	AP1G1	Isoform 2 of AP-1 complex subunit gamma-1 OS=Homo sapiens OX=9606 GN=AP1G1	0.0920547	15.0774	0.670044	-0.0694992	15.1695	0.879314	15.0079	0.746966	15.1677	-0.00176092	0.992493	0.159793	0.462831	15.1208	15.034	15.4039	14.9485	15.156	14.802	15.2138	15.2025	15.139	15.1616
sp|O43760-2|SNG2_HUMAN	SYNGR2	Isoform 2 of Synaptogyrin-2 OS=Homo sapiens OX=9606 GN=SYNGR2	-0.230652	17.9741	0.0202555	-0.194355	17.7435	0.363181	17.7798	0.00188566	17.6453	-0.0981422	0.140001	-0.134439	0.0652013	17.9921	17.9561	17.7936	17.7293	17.7076	17.824	17.7356	17.6534	17.6347	17.648
sp|O43761|SNG3_HUMAN	SYNGR3	Synaptogyrin-3 OS=Homo sapiens OX=9606 GN=SYNGR3 PE=1 SV=2	-1.05411	17.099	0.00318643	-0.509783	16.0449	0.367086	16.5892	0.000112803	15.6241	-0.420773	0.0141619	-0.965095	0.0192328	17.1253	17.0727	16.0543	16.0165	16.0638	16.4557	16.7227	15.6523	15.621	15.599
sp|O43768-4|ENSA_HUMAN	ENSA	Isoform 4 of Alpha-endosulfine OS=Homo sapiens OX=9606 GN=ENSA	1.8259	13.7867	0.00449872	0.835309	15.6126	0.309279	14.622	3.3633e-05	15.7634	0.150801	0.159321	1.14139	0.00978618	13.7051	13.8682	15.5465	15.6055	15.6856	14.6835	14.5605	15.7836	15.7283	15.7782
sp|O43772|MCAT_HUMAN	SLC25A20	Mitochondrial carnitine/acylcarnitine carrier protein OS=Homo sapiens OX=9606 GN=SLC25A20 PE=1 SV=1	-0.802687	15.852	0.0196511	-0.295914	15.0494	0.369468	15.5561	0.00213869	15.2744	0.225024	0.230386	-0.281749	0.0337822	15.7617	15.9424	14.8942	15.1527	15.1012	15.5688	15.5435	15.2096	15.2812	15.3324
sp|O43776|SYNC_HUMAN	NARS1	Asparagine--tRNA ligase, cytoplasmic OS=Homo sapiens OX=9606 GN=NARS1 PE=1 SV=1	0.17063	15.1184	0.337471	0.0116762	15.289	0.964953	15.1301	0.104487	15.3865	0.0974462	0.432357	0.2564	0.0193062	15.2572	14.9796	15.2565	15.4139	15.1966	15.1662	15.094	15.378	15.3988	15.3826
sp|O43813|LANC1_HUMAN	LANCL1	Glutathione S-transferase LANCL1 OS=Homo sapiens OX=9606 GN=LANCL1 PE=1 SV=1	0.518178	18.7274	0.01637	0.103712	19.2456	0.369468	18.8311	0.00527722	19.0942	-0.15138	0.363908	0.263086	0.108588	18.7068	18.748	19.3433	19.1609	19.2325	18.8087	18.8535	19.0927	18.979	19.2108
sp|O43815|STRN_HUMAN	STRN	Striatin OS=Homo sapiens OX=9606 GN=STRN PE=1 SV=4	-0.281299	14.1027	0.191661	-0.262958	13.8214	0.369468	13.8397	0.0836057	13.5701	-0.251291	0.405321	-0.269631	0.249436	14.1328	14.0725	13.8727	13.6066	13.9848	13.7612	13.9182	13.4576	13.4634	13.7892
sp|O43847-2|NRDC_HUMAN	NRDC	Isoform 2 of Nardilysin OS=Homo sapiens OX=9606 GN=NRDC	0.872808	16.2944	0.0122521	0.21886	17.1672	0.405882	16.5132	0.000497107	17.2203	0.0530944	0.724866	0.707043	0.0170877	16.378	16.2108	17.2819	17.0891	17.1305	16.5003	16.5261	17.2916	17.1193	17.2499
sp|O43852-3|CALU_HUMAN	CALU	Isoform 3 of Calumenin OS=Homo sapiens OX=9606 GN=CALU	0.0125899	19.4805	0.917327	-0.0807115	19.4931	0.681515	19.3998	0.178518	19.2359	-0.257207	0.279086	-0.163905	0.36237	19.5093	19.4518	19.3713	19.6332	19.4749	19.4823	19.3174	19.3566	19.2782	19.073
sp|O43852-4|CALU_HUMAN	CALU	Isoform 4 of Calumenin OS=Homo sapiens OX=9606 GN=CALU	-0.00380267	17.2072	0.970681	-0.148239	17.2034	0.490149	17.059	0.100609	16.9183	-0.285112	0.224194	-0.140676	0.420629	17.2569	17.1575	17.0966	17.3064	17.2073	17.124	16.9939	16.992	17.0201	16.7427
sp|O43854|EDIL3_HUMAN	EDIL3	EGF-like repeat and discoidin I-like domain-containing protein 3 OS=Homo sapiens OX=9606 GN=EDIL3 PE=1 SV=1	0.0729726	15.5438	0.659192	0.208213	15.6168	0.309279	15.752	0.101122	15.8912	0.274412	0.29196	0.139172	0.322867	15.554	15.5337	15.5603	15.8154	15.4747	15.7354	15.7686	15.9047	16.0122	15.7566
sp|O43865|SAHH2_HUMAN	AHCYL1	S-adenosylhomocysteine hydrolase-like protein 1 OS=Homo sapiens OX=9606 GN=AHCYL1 PE=1 SV=2	0.678203	18.3956	0.0179891	0.121652	19.0738	0.687389	18.5172	0.00129645	19.1069	0.0331027	0.731819	0.589654	0.0216383	18.5022	18.289	19.1572	19.009	19.0551	18.6039	18.4306	19.1343	19.0586	19.1278
sp|O60313-10|OPA1_HUMAN	OPA1	Isoform 4 of Dynamin-like 120 kDa protein, mitochondrial OS=Homo sapiens OX=9606 GN=OPA1	-0.0182926	14.4758	0.929306	-0.436083	14.4575	0.468949	14.0397	0.0407914	14.6495	0.19198	0.269369	0.60977	0.0337822	14.2625	14.6891	14.5292	14.4763	14.367	13.9689	14.1105	14.649	14.5332	14.7662
sp|O60343|TBCD4_HUMAN	TBC1D4	TBC1 domain family member 4 OS=Homo sapiens OX=9606 GN=TBC1D4 PE=1 SV=2	0.595512	13.7098	0.152349	0.335941	14.3053	0.768259	14.0457	0.283769	14.2764	-0.0289162	0.79941	0.230655	0.577698	13.3534	14.0661	14.3172	14.3658	14.2328	14.4464	13.645	14.3366	14.1962	14.2962
sp|O60488|ACSL4_HUMAN	ACSL4	Long-chain-fatty-acid--CoA ligase 4 OS=Homo sapiens OX=9606 GN=ACSL4 PE=1 SV=2	-0.258972	15.5351	0.0669852	-0.332004	15.2762	0.367907	15.2031	0.0165551	15.2381	-0.0380795	0.652296	0.0349523	0.573273	15.6234	15.4468	15.31	15.2186	15.2998	15.1907	15.2156	15.246	15.1749	15.2933
sp|O60493|SNX3_HUMAN	SNX3	Sorting nexin-3 OS=Homo sapiens OX=9606 GN=SNX3 PE=1 SV=3	1.07703	14.0682	0.00817466	0.15101	15.1452	0.734082	14.2192	0.00134163	14.8609	-0.284376	0.0910879	0.641647	0.054163	13.996	14.1404	15.2272	15.037	15.1714	14.4124	14.026	14.8803	14.8448	14.8574
sp|O60499|STX10_HUMAN	STX10	Syntaxin-10 OS=Homo sapiens OX=9606 GN=STX10 PE=1 SV=1	-0.0385838	14.2763	0.245232	0.146147	14.2378	0.677925	14.4225	0.351774	14.2592	0.0214109	0.83911	-0.16332	0.385766	14.2664	14.2862	14.2043	14.2459	14.263	14.2665	14.5785	14.1765	14.258	14.343
sp|O60506-3|HNRPQ_HUMAN	SYNCRIP	Isoform 3 of Heterogeneous nuclear ribonucleoprotein Q OS=Homo sapiens OX=9606 GN=SYNCRIP	0.486541	19.4328	0.0391971	0.0454242	19.9193	0.806518	19.4782	0.00171764	20.1393	0.219984	0.22002	0.6611	0.0157073	19.4801	19.3854	20.0447	19.9397	19.7737	19.5489	19.4075	20.1317	20.1112	20.175
sp|O60518|RNBP6_HUMAN	RANBP6	Ran-binding protein 6 OS=Homo sapiens OX=9606 GN=RANBP6 PE=1 SV=2	-0.376074	15.1555	0.0627504	-0.179128	14.7794	0.542871	14.9763	0.0180883	14.6788	-0.100652	0.500807	-0.297598	0.0796399	15.0548	15.2562	14.8952	14.7309	14.7121	15.0384	14.9143	14.7751	14.6723	14.5889
sp|O60566-3|BUB1B_HUMAN	BUB1B	Isoform 3 of Mitotic checkpoint serine/threonine-protein kinase BUB1 beta OS=Homo sapiens OX=9606 GN=BUB1B	-1.11018	16.1473	0.00874193	0.0251036	15.0371	0.917494	16.1724	0.00164566	15.0121	-0.024984	0.938699	-1.16026	0.0369785	16.1954	16.0991	15.1767	14.9427	14.9919	16.2753	16.0694	15.2621	15.0259	14.7483
sp|O60568|PLOD3_HUMAN	PLOD3	Multifunctional procollagen lysine hydroxylase and glycosyltransferase LH3 OS=Homo sapiens OX=9606 GN=PLOD3 PE=1 SV=1	-0.124807	17.3444	0.104601	-0.325432	17.2196	0.313884	17.0189	0.0184208	17.0062	-0.213415	0.192147	-0.0127898	0.92672	17.366	17.3227	17.1792	17.2856	17.194	17.0802	16.9576	17.0026	17.1161	16.8998
sp|O60610|DIAP1_HUMAN	DIAPH1	Protein diaphanous homolog 1 OS=Homo sapiens OX=9606 GN=DIAPH1 PE=1 SV=2	0.0165849	15.8451	0.559623	-0.113333	15.8617	0.368439	15.7318	0.308211	15.868	0.00625684	0.960425	0.136175	0.317488	15.8533	15.837	15.8618	15.8326	15.8908	15.7631	15.7005	16.0029	15.7702	15.8309
sp|O60664|PLIN3_HUMAN	PLIN3	Perilipin-3 OS=Homo sapiens OX=9606 GN=PLIN3 PE=1 SV=3	0.956721	14.3918	0.0212597	0.229964	15.3485	0.622088	14.6218	0.0042641	15.2128	-0.135717	0.509371	0.59104	0.0562162	14.1921	14.5915	15.408	15.3148	15.3228	14.6286	14.615	15.203	15.035	15.4004
sp|O60678|ANM3_HUMAN	PRMT3	Protein arginine N-methyltransferase 3 OS=Homo sapiens OX=9606 GN=PRMT3 PE=1 SV=4	0.723538	16.7421	0.00796991	0.0773426	17.4657	0.555155	16.8195	0.000340189	17.4073	-0.0583555	0.608557	0.58784	0.0199291	16.6963	16.788	17.5404	17.4284	17.4282	16.7927	16.8463	17.394	17.3301	17.4978
sp|O60701|UGDH_HUMAN	UGDH	UDP-glucose 6-dehydrogenase OS=Homo sapiens OX=9606 GN=UGDH PE=1 SV=1	0.405112	13.7652	0.0963608	0.146849	14.1703	0.698138	13.912	0.0991196	14.1592	-0.0110516	0.958318	0.247212	0.249449	13.8472	13.6832	14.0478	14.3675	14.0955	13.7578	14.0663	14.262	14.1694	14.0463
sp|O60725|ICMT_HUMAN	ICMT	Protein-S-isoprenylcysteine O-methyltransferase OS=Homo sapiens OX=9606 GN=ICMT PE=1 SV=1	-1.10026	17.5812	0.00881574	-0.0698523	16.4809	0.862121	17.5114	0.000888047	16.4677	-0.0132373	0.943357	-1.04365	0.0291417	17.6296	17.5328	16.481	16.3569	16.6049	17.3329	17.6899	16.3431	16.5184	16.5417
sp|O60762|DPM1_HUMAN	DPM1	Dolichol-phosphate mannosyltransferase subunit 1 OS=Homo sapiens OX=9606 GN=DPM1 PE=1 SV=1	0.0742027	13.5953	0.579698	0.140565	13.6695	0.677925	13.7359	0.735027	13.6323	-0.0371968	0.843371	-0.103559	0.547256	13.6321	13.5584	13.7542	13.7438	13.5105	13.5905	13.8812	13.5859	13.7287	13.5823
sp|O60763-2|USO1_HUMAN	USO1	Isoform 2 of General vesicular transport factor p115 OS=Homo sapiens OX=9606 GN=USO1	-0.137429	18.9359	0.21266	-0.385175	18.7985	0.309279	18.5508	0.00268413	18.4455	-0.352956	0.079037	-0.10521	0.183531	18.8964	18.9755	18.9064	18.7587	18.7305	18.5129	18.5886	18.4043	18.4266	18.5057
sp|O60831|PRAF2_HUMAN	PRAF2	PRA1 family protein 2 OS=Homo sapiens OX=9606 GN=PRAF2 PE=1 SV=1	-0.847539	17.0418	0.00683697	-0.22184	16.1942	0.388268	16.8199	0.000145818	16.1817	-0.012584	0.875941	-0.638282	0.0130608	17.0958	16.9878	16.2415	16.127	16.2143	16.8778	16.762	16.1486	16.1925	16.2039
sp|O60832|DKC1_HUMAN	DKC1	H/ACA ribonucleoprotein complex subunit DKC1 OS=Homo sapiens OX=9606 GN=DKC1 PE=1 SV=3	-0.830757	13.4826	0.0798099	0.367202	12.6518	0.736676	13.8498	0.0554063	12.815	0.163135	0.712571	-1.03482	0.138441	13.3763	13.5889	12.2678	12.9113	12.7765	13.355	14.3446	12.6179	13.0382	12.7888
sp|O60841|IF2P_HUMAN	EIF5B	Eukaryotic translation initiation factor 5B OS=Homo sapiens OX=9606 GN=EIF5B PE=1 SV=4	0.161105	12.8444	0.159821	0.222126	13.0055	0.791948	13.0665	0.583364	13.1698	0.16428	0.373028	0.103259	0.806526	12.7544	12.9345	13.0565	12.9913	12.9688	13.4429	12.6902	13.3449	13.037	13.1275
sp|O60884|DNJA2_HUMAN	DNAJA2	DnaJ homolog subfamily A member 2 OS=Homo sapiens OX=9606 GN=DNAJA2 PE=1 SV=1	0.394567	17.3633	0.363757	-0.0515295	17.7579	0.949063	17.3118	0.250038	17.715	-0.0428836	0.644615	0.403213	0.013911	16.929	17.7976	17.7079	17.8491	17.7167	17.2833	17.3402	17.7328	17.6765	17.7356
sp|O60888-2|CUTA_HUMAN	CUTA	Isoform A of Protein CutA OS=Homo sapiens OX=9606 GN=CUTA	-0.277525	13.3594	0.311156	0.0487168	13.0819	0.941091	13.4082	0.510455	13.2554	0.173498	0.509371	-0.152744	0.633837	13.1324	13.5865	13.0506	13.2449	12.9503	13.6595	13.1568	13.4663	13.098	13.202
sp|O60936-3|NOL3_HUMAN	NOL3	Isoform 3 of Nucleolar protein 3 OS=Homo sapiens OX=9606 GN=NOL3	0.652222	13.6867	0.0184275	0.172878	14.3389	0.554919	13.8596	0.00493133	14.259	-0.0798903	0.629793	0.399453	0.0768501	13.7893	13.5841	14.4191	14.3284	14.2692	13.8004	13.9187	14.3785	14.1133	14.2853
sp|O75083|WDR1_HUMAN	WDR1	WD repeat-containing protein 1 OS=Homo sapiens OX=9606 GN=WDR1 PE=1 SV=4	0.392605	17.6294	0.00754807	0.188567	18.022	0.369468	17.818	0.00224754	17.9694	-0.0526439	0.488934	0.151394	0.138899	17.6074	17.6514	17.9876	18.0198	18.0587	17.8697	17.7663	17.9725	17.9082	18.0274
sp|O75116|ROCK2_HUMAN	ROCK2	Rho-associated protein kinase 2 OS=Homo sapiens OX=9606 GN=ROCK2 PE=1 SV=4	0.0894305	15.0432	0.365208	0.0579733	15.1326	0.821226	15.1012	0.860281	15.0685	-0.0641256	0.740627	-0.0326684	0.866029	14.9428	15.1436	15.1282	15.1274	15.1423	15.1631	15.0393	15.2677	14.9443	14.9935
sp|O75131|CPNE3_HUMAN	CPNE3	Copine-3 OS=Homo sapiens OX=9606 GN=CPNE3 PE=1 SV=1	0.1386	17.137	0.218077	-0.0409973	17.2756	0.869085	17.096	0.400011	17.2297	-0.0458644	0.807987	0.133733	0.448717	17.1947	17.0793	17.3725	17.2539	17.2004	17.1954	16.9966	17.2907	17.0734	17.3251
sp|O75153|CLU_HUMAN	CLUH	Clustered mitochondria protein homolog OS=Homo sapiens OX=9606 GN=CLUH PE=1 SV=2	-0.569078	13.574	0.0273759	0.0399713	13.0049	0.934077	13.6139	0.0387553	13.3054	0.300505	0.182186	-0.308544	0.296021	13.6468	13.5011	12.9613	12.9122	13.1411	13.855	13.3729	13.2025	13.2868	13.4269
sp|O75165|DJC13_HUMAN	DNAJC13	DnaJ homolog subfamily C member 13 OS=Homo sapiens OX=9606 GN=DNAJC13 PE=1 SV=5	-0.125094	15.7263	0.309778	-0.134324	15.6012	0.673198	15.592	0.242015	15.7291	0.127889	0.0879664	0.137119	0.16338	15.6083	15.8443	15.6208	15.565	15.6178	15.5192	15.6648	15.696	15.7371	15.7542
sp|O75223|GGCT_HUMAN	GGCT	Gamma-glutamylcyclotransferase OS=Homo sapiens OX=9606 GN=GGCT PE=1 SV=1	0.884178	14.7545	0.0468873	0.801302	15.6387	0.369468	15.5558	0.00651155	15.8281	0.189397	0.393621	0.272273	0.0734732	14.5252	14.9838	15.8393	15.551	15.5257	15.5374	15.5742	15.7978	15.7507	15.9357
sp|O75340|PDCD6_HUMAN	PDCD6	Programmed cell death protein 6 OS=Homo sapiens OX=9606 GN=PDCD6 PE=1 SV=1	0.46267	17.9405	0.059594	-0.0943599	18.4032	0.832157	17.8462	0.0326393	18.2758	-0.127451	0.497332	0.429579	0.120565	18.0772	17.8038	18.469	18.4549	18.2857	17.9972	17.6952	18.2873	18.1323	18.4077
sp|O75347-2|TBCA_HUMAN	TBCA	Isoform 2 of Tubulin-specific chaperone A OS=Homo sapiens OX=9606 GN=TBCA	0.759012	13.3965	0.0121013	-0.037665	14.1555	0.964953	13.3589	0.0224871	14.3617	0.206195	0.140098	1.00287	0.111911	13.4764	13.3166	14.151	14.2383	14.0773	12.9044	13.8133	14.4226	14.3342	14.3283
sp|O75351|VPS4B_HUMAN	VPS4B	Vacuolar protein sorting-associated protein 4B OS=Homo sapiens OX=9606 GN=VPS4B PE=1 SV=2	1.09942	15.7052	0.00797015	0.299955	16.8047	0.403394	16.0052	0.000217685	16.7223	-0.0823524	0.395073	0.717108	0.0137691	15.5934	15.8171	16.8437	16.7518	16.8184	16.0294	15.9809	16.7722	16.6386	16.7561
sp|O75367|H2AY_HUMAN	H2AFY	Core histone macro-H2A.1 OS=Homo sapiens OX=9606 GN=H2AFY PE=1 SV=4	-0.855018	15.9763	0.0528758	0.207604	15.1213	0.859083	16.1839	0.0805132	15.3436	0.222367	0.574844	-0.840256	0.213848	15.8929	16.0597	14.9082	15.0105	15.4452	15.6535	16.7143	15.0847	15.5046	15.4416
sp|O75369-8|FLNB_HUMAN	FLNB	Isoform 8 of Filamin-B OS=Homo sapiens OX=9606 GN=FLNB	0.153352	17.981	0.185565	0.00405386	18.1343	0.982828	17.985	0.00422108	18.3947	0.26039	0.0741688	0.409688	0.0192328	17.8887	18.0733	18.1512	18.1736	18.0782	17.9801	17.99	18.3552	18.4631	18.3659
sp|O75396|SC22B_HUMAN	SEC22B	Vesicle-trafficking protein SEC22b OS=Homo sapiens OX=9606 GN=SEC22B PE=1 SV=4	-0.170456	19.9855	0.0196893	-0.254888	19.8151	0.279539	19.7306	0.00018905	19.4914	-0.323682	0.035691	-0.23925	0.0237701	19.9754	19.9956	19.8197	19.8459	19.7795	19.7348	19.7264	19.4443	19.5213	19.5086
sp|O75400|PR40A_HUMAN	PRPF40A	Pre-mRNA-processing factor 40 homolog A OS=Homo sapiens OX=9606 GN=PRPF40A PE=1 SV=2	-1.19759	14.345	0.00449872	-0.384681	13.1474	0.35288	13.9603	0.00037118	13.1517	0.00426976	0.977968	-0.808641	0.0332488	14.3396	14.3504	13.1972	13.0673	13.1777	13.8707	14.0499	13.325	13.0991	13.031
sp|O75410-2|TACC1_HUMAN	TACC1	Isoform 2 of Transforming acidic coiled-coil-containing protein 1 OS=Homo sapiens OX=9606 GN=TACC1	-0.77753	16.2645	0.011396	-0.224596	15.4869	0.309279	16.0399	0.000687688	15.3703	-0.116653	0.494642	-0.669587	0.0235944	16.2812	16.2477	15.4989	15.371	15.5909	16.0761	16.0036	15.3461	15.2749	15.4898
sp|O75436|VP26A_HUMAN	VPS26A	Vacuolar protein sorting-associated protein 26A OS=Homo sapiens OX=9606 GN=VPS26A PE=1 SV=2	0.645046	15.7645	0.01637	0.396638	16.4095	0.309279	16.1611	0.000888047	16.6111	0.201613	0.231441	0.45002	0.0265192	15.7814	15.7476	16.5253	16.4101	16.2932	16.1152	16.2071	16.5794	16.5621	16.6919
sp|O75477|ERLN1_HUMAN	ERLIN1	Erlin-1 OS=Homo sapiens OX=9606 GN=ERLIN1 PE=1 SV=2	-0.259403	15.0847	0.0516214	-0.622449	14.8253	0.309279	14.4623	0.0025669	14.5093	-0.316056	0.109705	0.0469907	0.701622	15.1624	15.0071	14.8755	14.7943	14.8062	14.4889	14.4357	14.6427	14.4358	14.4494
sp|O75494|SRS10_HUMAN	SRSF10	Serine/arginine-rich splicing factor 10 OS=Homo sapiens OX=9606 GN=SRSF10 PE=1 SV=1	-0.793112	14.6355	0.0185226	-0.0171537	13.8424	0.958666	14.6184	0.00259056	13.8334	-0.00902573	0.956814	-0.784984	0.0363571	14.5028	14.7683	13.8665	13.7522	13.9086	14.7427	14.494	13.9921	13.7634	13.7447
sp|O75534-4|CSDE1_HUMAN	CSDE1	Isoform 4 of Cold shock domain-containing protein E1 OS=Homo sapiens OX=9606 GN=CSDE1	0.237574	17.6284	0.0380229	0.0965924	17.866	0.309279	17.725	0.00172622	17.9791	0.113141	0.221406	0.254122	0.0125389	17.6396	17.6172	17.9452	17.8239	17.8288	17.7205	17.7295	17.9819	17.9537	18.0018
sp|O75616|ERAL1_HUMAN	ERAL1	GTPase Era, mitochondrial OS=Homo sapiens OX=9606 GN=ERAL1 PE=1 SV=2	-1.3432	15.9798	0.0123024	-0.61481	14.6366	0.309279	15.365	0.000655183	14.67	0.0333756	0.893712	-0.69501	0.0215118	16.0862	15.8735	14.7676	14.4398	14.7026	15.3554	15.3747	14.6631	14.5611	14.7858
sp|O75663|TIPRL_HUMAN	TIPRL	TIP41-like protein OS=Homo sapiens OX=9606 GN=TIPRL PE=1 SV=2	0.689347	16.0789	0.0495922	0.286343	16.7683	0.400554	16.3653	0.00651155	16.9113	0.143062	0.565609	0.546066	0.0252002	16.1438	16.0141	16.9882	16.5429	16.7738	16.4504	16.2802	16.9439	16.8536	16.9365
sp|O75694|NU155_HUMAN	NUP155	Nuclear pore complex protein Nup155 OS=Homo sapiens OX=9606 GN=NUP155 PE=1 SV=1	-0.145559	18.5114	0.166441	-0.142359	18.3659	0.313884	18.3691	0.00602556	18.1523	-0.213568	0.132202	-0.216769	0.0213617	18.5391	18.4837	18.2675	18.3882	18.4419	18.3649	18.3733	18.1833	18.1146	18.1589
sp|O75718|CRTAP_HUMAN	CRTAP	Cartilage-associated protein OS=Homo sapiens OX=9606 GN=CRTAP PE=1 SV=1	-0.141011	18.1571	0.42782	-0.380894	18.0161	0.309279	17.7762	0.0450506	17.7585	-0.25762	0.279086	-0.0177377	0.854769	18.2062	18.108	18.1252	18.1126	17.8105	17.8106	17.7418	17.7947	17.8201	17.6605
sp|O75746|CMC1_HUMAN	SLC25A12	Calcium-binding mitochondrial carrier protein Aralar1 OS=Homo sapiens OX=9606 GN=SLC25A12 PE=1 SV=2	-0.982267	16.0272	0.0326462	-0.107344	15.045	0.854693	15.9199	0.00536509	15.2733	0.228354	0.242524	-0.64657	0.0365362	15.7695	16.285	14.9731	15.1048	15.057	15.9741	15.8657	15.357	15.3556	15.1074
sp|O75821|EIF3G_HUMAN	EIF3G	Eukaryotic translation initiation factor 3 subunit G OS=Homo sapiens OX=9606 GN=EIF3G PE=1 SV=2	0.414805	15.8152	0.0604	0.235918	16.23	0.62152	16.0511	0.0191675	16.4198	0.189853	0.163639	0.36874	0.107344	15.9594	15.6709	16.2526	16.2693	16.1681	15.9083	16.1939	16.329	16.4853	16.4452
sp|O75822|EIF3J_HUMAN	EIF3J	Eukaryotic translation initiation factor 3 subunit J OS=Homo sapiens OX=9606 GN=EIF3J PE=1 SV=2	0.763822	16.5304	0.0198046	0.367825	17.2942	0.503671	16.8982	0.00561026	17.3037	0.0094738	0.937148	0.405471	0.0998179	16.375	16.6859	17.307	17.31	17.2658	16.7547	17.0418	17.2541	17.4158	17.2412
sp|O75832|PSD10_HUMAN	PSMD10	26S proteasome non-ATPase regulatory subunit 10 OS=Homo sapiens OX=9606 GN=PSMD10 PE=1 SV=1	-0.0461743	15.0984	0.952616	-0.595	15.0522	0.740831	14.5034	0.608443	15.0823	0.0300611	0.921803	0.578887	0.0495337	14.2662	15.9306	15.2741	14.9048	14.9777	14.4363	14.5704	15.1484	14.9077	15.1907
sp|O75844|FACE1_HUMAN	ZMPSTE24	CAAX prenyl protease 1 homolog OS=Homo sapiens OX=9606 GN=ZMPSTE24 PE=1 SV=2	-0.654943	17.0024	0.0138587	-0.287371	16.3474	0.314468	16.715	0.000830157	16.3333	-0.0141006	0.91767	-0.381672	0.0225845	17.05	16.9547	16.2366	16.3961	16.4095	16.6821	16.7479	16.277	16.387	16.336
sp|O75874|IDHC_HUMAN	IDH1	Isocitrate dehydrogenase [NADP] cytoplasmic OS=Homo sapiens OX=9606 GN=IDH1 PE=1 SV=2	1.13046	13.0471	0.0170142	0.593984	14.1776	0.37881	13.6411	0.00171013	14.2155	0.0378903	0.840561	0.574366	0.0402961	13.2171	12.8772	14.3197	14.1211	14.0919	13.7468	13.5354	14.3058	14.1096	14.231
sp|O75937|DNJC8_HUMAN	DNAJC8	DnaJ homolog subfamily C member 8 OS=Homo sapiens OX=9606 GN=DNAJC8 PE=1 SV=2	1.38934	13.3407	0.00909602	0.740943	14.7301	0.352412	14.0817	0.000511496	15.064	0.3339	0.201195	0.982299	0.0291417	13.3707	13.3108	14.8873	14.7507	14.5523	14.2486	13.9147	14.9651	15.1767	15.0501
sp|O75947|ATP5H_HUMAN	ATP5PD	ATP synthase subunit d, mitochondrial OS=Homo sapiens OX=9606 GN=ATP5PD PE=1 SV=3	-0.440214	16.0289	0.203497	-0.106714	15.5887	0.744239	15.9222	0.194311	15.6266	0.0379357	0.928256	-0.295565	0.200924	16.0514	16.0064	15.2919	15.9256	15.5484	16.0741	15.7702	15.7475	15.6294	15.5029
sp|O75976|CBPD_HUMAN	CPD	Carboxypeptidase D OS=Homo sapiens OX=9606 GN=CPD PE=1 SV=2	-0.0724258	15.2632	0.725211	-0.0998617	15.1908	0.788646	15.1633	0.822885	15.264	0.0732468	0.699369	0.100683	0.319158	15.0925	15.4339	15.1303	15.3533	15.0887	15.1687	15.158	15.365	15.2438	15.1832
sp|O76003|GLRX3_HUMAN	GLRX3	Glutaredoxin-3 OS=Homo sapiens OX=9606 GN=GLRX3 PE=1 SV=2	0.760721	15.1817	0.0262839	0.198699	15.9424	0.621353	15.3804	0.00219168	15.9423	-0.000147743	0.998313	0.561875	0.0170877	15.0114	15.3519	15.9621	16.0012	15.8639	15.3672	15.3936	15.9953	15.8613	15.9702
sp|O94788|AL1A2_HUMAN	ALDH1A2	Retinal dehydrogenase 2 OS=Homo sapiens OX=9606 GN=ALDH1A2 PE=1 SV=3	0.015041	17.3266	0.885299	-0.10053	17.3416	0.687389	17.226	0.474519	17.365	0.0233629	0.855792	0.138934	0.261702	17.2388	17.4143	17.2587	17.3791	17.387	17.2977	17.1543	17.3739	17.2781	17.4429
sp|O94826|TOM70_HUMAN	TOMM70	Mitochondrial import receptor subunit TOM70 OS=Homo sapiens OX=9606 GN=TOMM70 PE=1 SV=1	-0.513513	17.057	0.0293698	-0.223874	16.5435	0.533158	16.8331	0.00856634	16.7945	0.251008	0.0583999	-0.0386311	0.615516	16.9314	17.1826	16.5053	16.5838	16.5413	16.7711	16.8951	16.8397	16.7533	16.7905
sp|O94855-2|SC24D_HUMAN	SEC24D	Isoform 2 of Protein transport protein Sec24D OS=Homo sapiens OX=9606 GN=SEC24D	0.191977	18.1381	0.111357	-0.302556	18.3301	0.309279	17.8356	0.0202224	18.0167	-0.313427	0.192593	0.181106	0.305811	18.0916	18.1846	18.4082	18.2372	18.3449	17.8451	17.826	18.0216	17.8544	18.174
sp|O94875-11|SRBS2_HUMAN	SORBS2	Isoform 11 of Sorbin and SH3 domain-containing protein 2 OS=Homo sapiens OX=9606 GN=SORBS2	0.390803	15.759	0.0822488	-0.112938	16.1499	0.369468	15.6461	0.0144144	15.9391	-0.210736	0.309313	0.293005	0.0330301	15.7886	15.7295	16.2947	16.1885	15.9663	15.6639	15.6283	15.8874	16.0068	15.9231
sp|O94901-9|SUN1_HUMAN	SUN1	Isoform 9 of SUN domain-containing protein 1 OS=Homo sapiens OX=9606 GN=SUN1	-0.857833	16.0318	0.0118913	-0.530615	15.1739	0.40997	15.5012	0.00369902	14.9477	-0.226256	0.228553	-0.553474	0.0999963	16.1332	15.9304	15.147	15.1151	15.2597	15.7002	15.3021	15.0945	14.8952	14.8533
sp|O94905|ERLN2_HUMAN	ERLIN2	Erlin-2 OS=Homo sapiens OX=9606 GN=ERLIN2 PE=1 SV=1	-0.475122	14.7043	0.0265206	-0.193062	14.2292	0.440697	14.5112	0.00195655	13.8968	-0.3324	0.132202	-0.614459	0.032384	14.7399	14.6686	14.2982	14.102	14.2872	14.4268	14.5956	13.9917	13.9082	13.7903
sp|O94919|ENDD1_HUMAN	ENDOD1	Endonuclease domain-containing 1 protein OS=Homo sapiens OX=9606 GN=ENDOD1 PE=1 SV=2	-1.62276	17.3167	0.00606114	-0.234093	15.694	0.55895	17.0827	0.000146592	15.635	-0.0589468	0.695398	-1.44761	0.0150587	17.2788	17.3547	15.6566	15.5876	15.8377	17.2414	16.9239	15.6201	15.6046	15.6804
sp|O94979-8|SC31A_HUMAN	SEC31A	Isoform 8 of Protein transport protein Sec31A OS=Homo sapiens OX=9606 GN=SEC31A	-0.140046	18.5006	0.236515	-0.469947	18.3605	0.369468	18.0306	0.0695665	18.2947	-0.0657961	0.722095	0.264105	0.234849	18.5317	18.4694	18.4393	18.4052	18.2371	18.1759	17.8854	18.293	18.1696	18.4217
sp|O94985|CSTN1_HUMAN	CLSTN1	Calsyntenin-1 OS=Homo sapiens OX=9606 GN=CLSTN1 PE=1 SV=1	-0.66002	16.7725	0.0172111	-0.211493	16.1125	0.490117	16.5611	0.000925376	15.8823	-0.230233	0.161048	-0.678761	0.0212795	16.8861	16.659	16.0743	16.1684	16.0949	16.535	16.5871	15.9862	15.8873	15.7734
sp|O95159|ZFPL1_HUMAN	ZFPL1	Zinc finger protein-like 1 OS=Homo sapiens OX=9606 GN=ZFPL1 PE=1 SV=2	-0.793899	18.1438	0.00944478	-0.387711	17.3499	0.366718	17.7561	0.00018905	16.8623	-0.487664	0.050232	-0.893853	0.0150847	18.2118	18.0758	17.3604	17.272	17.4174	17.6789	17.8333	16.9189	16.7902	16.8776
sp|O95163|ELP1_HUMAN	ELP1	Elongator complex protein 1 OS=Homo sapiens OX=9606 GN=ELP1 PE=1 SV=3	0.318486	15.214	0.0141812	0.113974	15.5325	0.844645	15.328	0.150364	15.5885	0.0559948	0.545796	0.260507	0.365845	15.2054	15.2226	15.4916	15.5146	15.5913	15.5886	15.0674	15.6266	15.5103	15.6286
sp|O95197|RTN3_HUMAN	RTN3	Reticulon-3 OS=Homo sapiens OX=9606 GN=RTN3 PE=1 SV=2	-0.842799	18.7855	0.0198046	-0.228116	17.9427	0.581252	18.5573	0.0106577	17.9714	0.0287383	0.928866	-0.585945	0.110093	18.9425	18.6284	17.8596	17.9667	18.0017	18.626	18.4887	17.6813	18.0674	18.1655
sp|O95260-2|ATE1_HUMAN	ATE1	Isoform ATE1-2 of Arginyl-tRNA--protein transferase 1 OS=Homo sapiens OX=9606 GN=ATE1	0.844637	13.9912	0.0218808	0.230016	14.8358	0.677925	14.2212	0.00417934	14.9196	0.0838388	0.509371	0.698459	0.0490796	14.1497	13.8326	14.932	14.8351	14.7403	14.0337	14.4087	14.9939	14.9038	14.8613
sp|O95263|PDE8B_HUMAN	PDE8B	High affinity cAMP-specific and IBMX-insensitive 3',5'-cyclic phosphodiesterase 8B OS=Homo sapiens OX=9606 GN=PDE8B PE=1 SV=2	0.0269	16.6172	0.728362	-0.0403232	16.6441	0.793983	16.5769	0.0518055	16.3324	-0.311717	0.164465	-0.244494	0.190238	16.5937	16.6407	16.6735	16.5534	16.7055	16.6437	16.5101	16.4011	16.1706	16.4254
sp|O95292|VAPB_HUMAN	VAPB	Vesicle-associated membrane protein-associated protein B/C OS=Homo sapiens OX=9606 GN=VAPB PE=1 SV=3	-0.421661	15.7553	0.0196663	-0.20809	15.3336	0.309279	15.5472	0.00603333	15.347	0.0133811	0.928987	-0.20019	0.119364	15.7451	15.7655	15.2446	15.3408	15.4154	15.5286	15.5657	15.367	15.2456	15.4284
sp|O95302-3|FKBP9_HUMAN	FKBP9	Isoform 3 of Peptidyl-prolyl cis-trans isomerase FKBP9 OS=Homo sapiens OX=9606 GN=FKBP9	0.150466	17.1299	0.30094	-0.134075	17.2804	0.68677	16.9958	0.148709	16.9955	-0.284856	0.206096	-0.000315109	0.998253	17.1988	17.061	17.2264	17.4243	17.1905	17.1277	16.8639	17.0179	17.1022	16.8666
sp|O95347|SMC2_HUMAN	SMC2	Structural maintenance of chromosomes protein 2 OS=Homo sapiens OX=9606 GN=SMC2 PE=1 SV=2	0.110035	15.491	0.042032	0.212992	15.601	0.622088	15.704	0.464114	15.6719	0.0709147	0.646743	-0.0320428	0.899134	15.5031	15.4788	15.5668	15.6295	15.6067	15.8875	15.5204	15.8329	15.5887	15.5941
sp|O95352|ATG7_HUMAN	ATG7	Ubiquitin-like modifier-activating enzyme ATG7 OS=Homo sapiens OX=9606 GN=ATG7 PE=1 SV=1	0.179671	14.3394	0.0721983	-0.0449166	14.5191	0.862979	14.2945	0.0866639	14.5661	0.0469727	0.739287	0.271561	0.167788	14.3194	14.3595	14.5796	14.5357	14.4419	14.4127	14.1763	14.6822	14.5402	14.4758
sp|O95372|LYPA2_HUMAN	LYPLA2	Acyl-protein thioesterase 2 OS=Homo sapiens OX=9606 GN=LYPLA2 PE=1 SV=1	0.207511	15.4777	0.0402398	0.138144	15.6852	0.367907	15.6158	0.0673581	15.7697	0.0844906	0.587492	0.153857	0.304649	15.515	15.4403	15.719	15.6276	15.7089	15.6271	15.6045	15.9213	15.662	15.7256
sp|O95394-4|AGM1_HUMAN	PGM3	Isoform 3 of Phosphoacetylglucosamine mutase OS=Homo sapiens OX=9606 GN=PGM3	0.291911	16.7803	0.02124	0.160364	17.0722	0.309279	16.9406	0.00314172	17.1074	0.0351982	0.675021	0.166746	0.0562162	16.7967	16.7638	17.1104	17.0023	17.1038	16.9641	16.9172	17.0898	17.0725	17.1598
sp|O95425|SVIL_HUMAN	SVIL	Supervillin OS=Homo sapiens OX=9606 GN=SVIL PE=1 SV=2	-0.207326	16.5003	0.0554081	-0.20677	16.293	0.642208	16.2935	0.217909	16.2222	-0.0708211	0.480444	-0.0713771	0.725107	16.5413	16.4593	16.3502	16.2283	16.3004	16.4779	16.1092	16.2415	16.1472	16.2778
sp|O95429|BAG4_HUMAN	BAG4	BAG family molecular chaperone regulator 4 OS=Homo sapiens OX=9606 GN=BAG4 PE=1 SV=1	0.113435	15.054	0.152349	-0.196731	15.1675	0.40997	14.8573	0.0154797	14.7434	-0.42411	0.0942114	-0.113944	0.485135	15.0556	15.0525	15.2465	15.1187	15.1371	14.9388	14.7758	14.7308	14.6165	14.8827
sp|O95433|AHSA1_HUMAN	AHSA1	Activator of 90 kDa heat shock protein ATPase homolog 1 OS=Homo sapiens OX=9606 GN=AHSA1 PE=1 SV=1	0.367398	16.0382	0.0925117	0.53871	16.4056	0.385108	16.5769	0.0162418	16.6517	0.246159	0.140098	0.0748467	0.600917	15.8757	16.2007	16.4201	16.3515	16.4452	16.483	16.6708	16.5325	16.6966	16.7261
sp|O95466-3|FMNL1_HUMAN	FMNL1	Isoform 3 of Formin-like protein 1 OS=Homo sapiens OX=9606 GN=FMNL1	0.184603	13.1733	0.168056	0.226894	13.3579	0.313884	13.4002	0.174247	13.4015	0.043626	0.818632	0.00133542	0.993913	13.2117	13.1349	13.464	13.2393	13.3705	13.4239	13.3765	13.5363	13.3509	13.3174
sp|O95486|SC24A_HUMAN	SEC24A	Protein transport protein Sec24A OS=Homo sapiens OX=9606 GN=SEC24A PE=1 SV=2	0.247955	16.1867	0.0530487	0.02827	16.4346	0.887536	16.2149	0.0349733	16.1944	-0.240189	0.0979057	-0.0205042	0.841564	16.2291	16.1443	16.4875	16.3486	16.4677	16.1293	16.3006	16.1758	16.1594	16.2481
sp|O95487-3|SC24B_HUMAN	SEC24B	Isoform 3 of Protein transport protein Sec24B OS=Homo sapiens OX=9606 GN=SEC24B	-0.159714	16.9421	0.0926804	-0.200358	16.7824	0.309279	16.7417	0.00607317	16.501	-0.281309	0.119948	-0.240665	0.0927317	16.974	16.9102	16.7758	16.7192	16.852	16.7598	16.7236	16.5209	16.3952	16.587
sp|O95573|ACSL3_HUMAN	ACSL3	Long-chain-fatty-acid--CoA ligase 3 OS=Homo sapiens OX=9606 GN=ACSL3 PE=1 SV=3	-0.335674	16.698	0.0205519	-0.167196	16.3624	0.388471	16.5308	0.00825613	16.2938	-0.0685647	0.574589	-0.237043	0.106427	16.6735	16.7225	16.3953	16.4059	16.2858	16.4762	16.5855	16.2769	16.2139	16.3906
sp|O95716|RAB3D_HUMAN	RAB3D	Ras-related protein Rab-3D OS=Homo sapiens OX=9606 GN=RAB3D PE=1 SV=1	-0.0385767	13.7436	0.793265	-0.311122	13.705	0.419037	13.4325	0.0117296	13.3124	-0.392627	0.0610122	-0.120081	0.122903	13.8826	13.6047	13.6811	13.6441	13.7899	13.4411	13.4239	13.3241	13.2502	13.3629
sp|O95721|SNP29_HUMAN	SNAP29	Synaptosomal-associated protein 29 OS=Homo sapiens OX=9606 GN=SNAP29 PE=1 SV=1	0.303489	15.1195	0.0242197	-0.0876587	15.423	0.763857	15.0318	0.0289972	15.0647	-0.358297	0.0948857	0.0328502	0.856065	15.1526	15.0864	15.463	15.3509	15.455	15.1642	14.8994	15.0998	14.9393	15.1549
sp|O95747|OXSR1_HUMAN	OXSR1	Serine/threonine-protein kinase OSR1 OS=Homo sapiens OX=9606 GN=OXSR1 PE=1 SV=1	-0.542935	13.9503	0.00955058	-0.400203	13.4074	0.533761	13.5501	0.0900776	13.6199	0.212532	0.255532	0.0698004	0.814846	14.0109	13.8898	13.4015	13.378	13.4428	13.3023	13.798	13.783	13.5872	13.4895
sp|O95757|HS74L_HUMAN	HSPA4L	Heat shock 70 kDa protein 4L OS=Homo sapiens OX=9606 GN=HSPA4L PE=1 SV=3	0.407319	15.0971	0.00493364	-0.0527059	15.5044	0.687389	15.0444	0.00143965	15.3972	-0.10722	0.279086	0.352805	0.0470905	15.1026	15.0916	15.4752	15.5253	15.5127	15.1041	14.9847	15.3461	15.3585	15.487
sp|O95758-4|PTBP3_HUMAN	PTBP3	Isoform 4 of Polypyrimidine tract-binding protein 3 OS=Homo sapiens OX=9606 GN=PTBP3	0.692516	14.0671	0.0620115	0.427464	14.7596	0.388471	14.4946	0.0100928	15.0347	0.27503	0.352898	0.540082	0.0495827	14.1689	13.9653	15.0157	14.7234	14.5398	14.6108	14.3784	15.0119	14.9441	15.1479
sp|O95816|BAG2_HUMAN	BAG2	BAG family molecular chaperone regulator 2 OS=Homo sapiens OX=9606 GN=BAG2 PE=1 SV=1	-0.306617	15.7716	0.150985	-0.252386	15.465	0.525217	15.5192	0.069321	15.2894	-0.175589	0.404485	-0.229819	0.213063	15.8662	15.6771	15.5877	15.2844	15.523	15.6407	15.3978	15.3178	15.1784	15.372
sp|O95817|BAG3_HUMAN	BAG3	BAG family molecular chaperone regulator 3 OS=Homo sapiens OX=9606 GN=BAG3 PE=1 SV=3	0.470109	16.8789	0.0780827	0.0603682	17.349	0.806518	16.9393	0.0229324	17.2412	-0.107806	0.574844	0.301935	0.0337822	16.7737	16.9842	17.4009	17.1603	17.4859	16.9823	16.8963	17.203	17.2207	17.2999
sp|O95861-2|BPNT1_HUMAN	BPNT1	Isoform 2 of 3'(2'),5'-bisphosphate nucleotidase 1 OS=Homo sapiens OX=9606 GN=BPNT1	0.177474	13.5551	0.557662	-0.152482	13.7326	0.852576	13.4027	0.133602	14.0644	0.331829	0.255439	0.661785	0.110093	13.3267	13.7836	13.9017	13.4756	13.8205	13.1131	13.6923	14.119	13.9776	14.0967
sp|O95864|FADS2_HUMAN	FADS2	Acyl-CoA 6-desaturase OS=Homo sapiens OX=9606 GN=FADS2 PE=1 SV=1	-1.96783	22.3415	0.00817466	-0.227859	20.3737	0.599487	22.1136	0.000105785	20.154	-0.219686	0.277317	-1.95965	0.00892071	22.5128	22.1702	20.4614	20.2102	20.4494	22.174	22.0533	20.2419	20.0647	20.1553
sp|O95881|TXD12_HUMAN	TXNDC12	Thioredoxin domain-containing protein 12 OS=Homo sapiens OX=9606 GN=TXNDC12 PE=1 SV=1	0.0299155	19.5559	0.860372	-0.216505	19.5858	0.582026	19.3394	0.0761634	19.2746	-0.311183	0.114784	-0.0647627	0.521242	19.6958	19.416	19.6493	19.4521	19.656	19.4247	19.2541	19.3282	19.234	19.2618
sp|O96008|TOM40_HUMAN	TOMM40	Mitochondrial import receptor subunit TOM40 homolog OS=Homo sapiens OX=9606 GN=TOMM40 PE=1 SV=1	-1.28643	20.0527	0.0111311	0.315608	18.7663	0.612134	20.3684	0.00165938	19.1497	0.383389	0.208129	-1.21865	0.0396056	20.1027	20.0028	18.5912	18.7678	18.9399	20.1098	20.627	19.0248	19.3288	19.0955
sp|O96019|ACL6A_HUMAN	ACTL6A	Actin-like protein 6A OS=Homo sapiens OX=9606 GN=ACTL6A PE=1 SV=1	0.364434	13.8846	0.0570258	0.148869	14.249	0.644742	14.0334	0.00787302	14.3497	0.100675	0.141888	0.31624	0.0291417	14.0115	13.7576	14.2761	14.2613	14.2096	13.9791	14.0878	14.3787	14.3142	14.3561
sp|P00338-3|LDHA_HUMAN	LDHA	Isoform 3 of L-lactate dehydrogenase A chain OS=Homo sapiens OX=9606 GN=LDHA	1.03729	17.3365	0.00449872	0.314045	18.3737	0.463742	17.6505	0.000613925	18.5692	0.195459	0.255194	0.9187	0.0336282	17.2943	17.3786	18.3994	18.3265	18.3954	17.4973	17.8037	18.4163	18.6246	18.6667
sp|P00367|DHE3_HUMAN	GLUD1	Glutamate dehydrogenase 1, mitochondrial OS=Homo sapiens OX=9606 GN=GLUD1 PE=1 SV=2	-0.988387	14.2945	0.0104683	-0.243599	13.3061	0.369468	14.0509	0.0010053	13.402	0.0958938	0.629654	-0.648895	0.0351402	14.3674	14.2216	13.2389	13.4329	13.2465	14.0316	14.0702	13.2552	13.3982	13.5526
sp|P00374|DYR_HUMAN	DHFR	Dihydrofolate reductase OS=Homo sapiens OX=9606 GN=DHFR PE=1 SV=2	0.178128	14.3009	0.257275	0.359662	14.479	0.405882	14.6605	0.101556	14.5919	0.112949	0.483809	-0.0685853	0.615516	14.1866	14.4151	14.4642	14.5856	14.3872	14.7407	14.5803	14.6781	14.6267	14.4711
sp|P00387-3|NB5R3_HUMAN	CYB5R3	Isoform 3 of NADH-cytochrome b5 reductase 3 OS=Homo sapiens OX=9606 GN=CYB5R3	-0.103148	17.1596	0.38149	-0.192908	17.0565	0.533158	16.9667	0.278467	17.0175	-0.0389163	0.702192	0.0508441	0.584034	17.0618	17.2574	17.0173	17.1389	17.0132	16.8948	17.0386	17.0238	17.0703	16.9585
sp|P00390|GSHR_HUMAN	GSR	Glutathione reductase, mitochondrial OS=Homo sapiens OX=9606 GN=GSR PE=1 SV=2	0.628705	17.2097	0.23031	-0.10998	17.8384	0.892944	17.0997	0.533308	17.3243	-0.514098	0.599026	0.224588	0.799927	17.191	17.2284	18.2963	17.9078	17.3112	17.4913	16.7082	18.2073	16.8568	16.9089
sp|P00395|COX1_HUMAN	MT-CO1	Cytochrome c oxidase subunit 1 OS=Homo sapiens OX=9606 GN=MT-CO1 PE=1 SV=1	-1.18671	14.0008	0.00802463	-0.0628692	12.8141	0.851547	13.9379	0.000372014	12.7931	-0.0210234	0.911814	-1.14486	0.0196643	14.0683	13.9333	12.8516	12.9044	12.6862	13.8042	14.0716	12.6822	12.8015	12.8955
sp|P00403|COX2_HUMAN	MT-CO2	Cytochrome c oxidase subunit 2 OS=Homo sapiens OX=9606 GN=MT-CO2 PE=1 SV=1	0.0768168	16.3034	0.793265	-0.110482	16.3802	0.893028	16.1929	0.675525	16.4951	0.114899	0.624827	0.302198	0.39105	16.0223	16.5846	16.2251	16.5046	16.4111	15.9063	16.4796	16.3726	16.6846	16.4282
sp|P00492|HPRT_HUMAN	HPRT1	Hypoxanthine-guanine phosphoribosyltransferase OS=Homo sapiens OX=9606 GN=HPRT1 PE=1 SV=2	0.357814	16.4135	0.048922	0.160113	16.7713	0.364216	16.5736	0.0187381	17.0712	0.299902	0.30164	0.497603	0.106513	16.4097	16.4172	16.9082	16.6924	16.7133	16.5334	16.6137	16.8357	17.1153	17.2625
sp|P00533|EGFR_HUMAN	EGFR	Epidermal growth factor receptor OS=Homo sapiens OX=9606 GN=EGFR PE=1 SV=2	-0.390836	15.2749	0.0145758	-0.508002	14.8841	0.40997	14.7669	0.0457621	14.8316	-0.0525209	0.597672	0.0646447	0.78539	15.295	15.2549	14.8179	14.9449	14.8895	14.9795	14.5543	14.908	14.7977	14.789
sp|P00558|PGK1_HUMAN	PGK1	Phosphoglycerate kinase 1 OS=Homo sapiens OX=9606 GN=PGK1 PE=1 SV=3	0.132452	18.2734	0.231889	0.273105	18.4058	0.405882	18.5465	0.250038	18.377	-0.0288103	0.885202	-0.169464	0.346239	18.2062	18.3406	18.4769	18.318	18.4226	18.4642	18.6288	18.5398	18.2599	18.3313
sp|P01023|A2MG_HUMAN	A2M	Alpha-2-macroglobulin OS=Homo sapiens OX=9606 GN=A2M PE=1 SV=3	-0.251221	16.5364	0.087945	-0.216129	16.2852	0.315515	16.3203	0.00766905	15.9712	-0.314032	0.160585	-0.349124	0.0691598	16.541	16.5318	16.2373	16.4141	16.2041	16.2766	16.364	16.0038	16.0644	15.8453
sp|P01111|RASN_HUMAN	NRAS	GTPase NRas OS=Homo sapiens OX=9606 GN=NRAS PE=1 SV=1	-0.218684	16.3465	0.038956	-0.168779	16.1278	0.358885	16.1777	0.0118895	16.1585	0.0307398	0.638944	-0.0191648	0.576432	16.379	16.314	16.1731	16.145	16.0653	16.1536	16.2018	16.1723	16.1719	16.1314
sp|P02042|HBD_HUMAN	HBD	Hemoglobin subunit delta OS=Homo sapiens OX=9606 GN=HBD PE=1 SV=2	-0.826169	17.5674	0.064689	-0.127193	16.7413	0.704847	17.4402	0.0251229	16.7238	-0.0174632	0.964862	-0.716439	0.0814493	17.6162	17.5186	16.5816	17.1034	16.5388	17.5883	17.2921	16.971	16.685	16.5154
sp|P02545|LMNA_HUMAN	LMNA	Prelamin-A/C OS=Homo sapiens OX=9606 GN=LMNA PE=1 SV=1	-0.712837	14.8631	0.011396	-0.21199	14.1503	0.413417	14.6511	0.000496866	14.1847	0.0343794	0.685834	-0.466467	0.018585	14.7939	14.9323	14.2356	14.1238	14.0915	14.7132	14.5891	14.1793	14.1778	14.197
sp|P02786|TFR1_HUMAN	TFRC	Transferrin receptor protein 1 OS=Homo sapiens OX=9606 GN=TFRC PE=1 SV=2	0.123715	19.6698	0.416621	-0.0269729	19.7935	0.878262	19.6428	0.0280019	20.0357	0.242197	0.228553	0.392885	0.032384	19.5896	19.7499	19.6697	19.9384	19.7723	19.6448	19.6407	20.0259	20.1248	19.9563
sp|P04004|VTNC_HUMAN	VTN	Vitronectin OS=Homo sapiens OX=9606 GN=VTN PE=1 SV=1	-0.478476	15.1846	0.0782919	0.193077	14.7061	0.687389	15.3776	0.0411845	14.8286	0.122507	0.650914	-0.549046	0.118902	15.1418	15.2273	14.6118	14.9339	14.5725	15.5886	15.1667	14.8771	14.9497	14.659
sp|P04040|CATA_HUMAN	CAT	Catalase OS=Homo sapiens OX=9606 GN=CAT PE=1 SV=3	-1.24932	17.1603	0.00579789	-0.337602	15.911	0.480382	16.8227	0.000568759	15.9125	0.00151764	0.990783	-0.910199	0.0339096	17.1644	17.1562	15.8098	15.9185	16.0046	17.0046	16.6408	16.0192	15.8583	15.86
sp|P04049-2|RAF1_HUMAN	RAF1	Isoform 2 of RAF proto-oncogene serine/threonine-protein kinase OS=Homo sapiens OX=9606 GN=RAF1	0.286267	13.5901	0.0990004	0.194554	13.8764	0.50878	13.7847	0.0633407	13.8802	0.00380347	0.972825	0.0955168	0.274823	13.7018	13.4784	13.8929	13.9466	13.7897	13.8063	13.763	13.9058	13.7959	13.9388
sp|P04075-2|ALDOA_HUMAN	ALDOA	Isoform 2 of Fructose-bisphosphate aldolase A OS=Homo sapiens OX=9606 GN=ALDOA	1.12375	19.5093	0.00318643	0.278178	20.633	0.309279	19.7875	1.75229e-05	20.5002	-0.132879	0.0669547	0.712694	0.00892071	19.483	19.5356	20.6064	20.6626	20.6301	19.7522	19.8228	20.5224	20.4903	20.4877
sp|P04080|CYTB_HUMAN	CSTB	Cystatin-B OS=Homo sapiens OX=9606 GN=CSTB PE=1 SV=2	1.13476	16.0088	0.0174431	0.262826	17.1436	0.543553	16.2716	0.00197828	17.2744	0.13082	0.638944	1.00275	0.0339096	16.0573	15.9603	17.3815	17.0607	16.9885	16.4386	16.1046	17.3722	17.0995	17.3515
sp|P04083|ANXA1_HUMAN	ANXA1	Annexin A1 OS=Homo sapiens OX=9606 GN=ANXA1 PE=1 SV=2	1.02919	16.767	0.00318643	0.53555	17.7962	0.363181	17.3026	0.000246587	17.7951	-0.00114824	0.97627	0.492497	0.0440834	16.7476	16.7864	17.8244	17.7628	17.8014	17.4324	17.1728	17.7948	17.7724	17.818
sp|P04150-3|GCR_HUMAN	NR3C1	Isoform Alpha-2 of Glucocorticoid receptor OS=Homo sapiens OX=9606 GN=NR3C1	0.622821	14.8012	0.014897	0.45321	15.424	0.309279	15.2544	0.0112425	15.3807	-0.0432539	0.852709	0.126357	0.498437	14.8085	14.7938	15.5403	15.3282	15.4034	15.3225	15.1863	15.4393	15.1926	15.5103
sp|P04183|KITH_HUMAN	TK1	Thymidine kinase, cytosolic OS=Homo sapiens OX=9606 GN=TK1 PE=1 SV=2	0.485467	15.449	0.119557	0.44858	15.9345	0.383532	15.8976	0.115401	15.9567	0.0222722	0.944381	0.0591595	0.787958	15.2946	15.6034	16.1677	15.778	15.8577	15.8821	15.9131	16.1701	15.7583	15.9419
sp|P04406|G3P_HUMAN	GAPDH	Glyceraldehyde-3-phosphate dehydrogenase OS=Homo sapiens OX=9606 GN=GAPDH PE=1 SV=3	0.372259	20.2236	0.00754807	0.498146	20.5958	0.364547	20.7217	0.0071489	20.7513	0.155524	0.206096	0.0296371	0.852435	20.2089	20.2382	20.5551	20.6052	20.6271	20.5969	20.8465	20.66	20.8332	20.7609
sp|P04632|CPNS1_HUMAN	CAPNS1	Calpain small subunit 1 OS=Homo sapiens OX=9606 GN=CAPNS1 PE=1 SV=1	0.592662	13.975	0.0544125	0.111318	14.5677	0.818574	14.0863	0.00943876	14.5524	-0.0153	0.691302	0.466044	0.0252002	14.1822	13.7678	14.548	14.5954	14.5596	14.167	14.0056	14.559	14.5725	14.5255
sp|P04792|HSPB1_HUMAN	HSPB1	Heat shock protein beta-1 OS=Homo sapiens OX=9606 GN=HSPB1 PE=1 SV=2	1.23717	18.6259	0.00680851	0.676463	19.8631	0.309279	19.3024	0.000121887	19.8874	0.0243123	0.766659	0.585023	0.0155196	18.5203	18.7315	19.8555	19.9048	19.829	19.3314	19.2733	19.9584	19.8598	19.844
sp|P04818|TYSY_HUMAN	TYMS	Thymidylate synthase OS=Homo sapiens OX=9606 GN=TYMS PE=1 SV=3	0.326017	13.2823	0.363757	0.283486	13.6083	0.780318	13.5658	0.392459	13.8284	0.220103	0.419633	0.262634	0.511069	12.949	13.6156	13.6227	13.749	13.4533	13.9	13.2316	13.9613	13.6027	13.9213
sp|P04843|RPN1_HUMAN	RPN1	Dolichyl-diphosphooligosaccharide--protein glycosyltransferase subunit 1 OS=Homo sapiens OX=9606 GN=RPN1 PE=1 SV=1	-0.0799137	19.301	0.347063	-0.313865	19.2211	0.35288	18.9872	0.00468745	18.989	-0.232136	0.0719916	0.00181485	0.974637	19.3734	19.2287	19.2743	19.1924	19.1966	18.9837	18.9907	19.0214	19.0105	18.935
sp|P04844|RPN2_HUMAN	RPN2	Dolichyl-diphosphooligosaccharide--protein glycosyltransferase subunit 2 OS=Homo sapiens OX=9606 GN=RPN2 PE=1 SV=3	-0.671856	16.6253	0.0109841	0.364689	15.9534	0.559182	16.99	0.00351852	16.0149	0.0614994	0.643072	-0.975046	0.0455471	16.6895	16.5611	15.9498	15.8872	16.0233	16.7427	17.2372	15.9072	16.1096	16.028
sp|P05023|AT1A1_HUMAN	ATP1A1	Sodium/potassium-transporting ATPase subunit alpha-1 OS=Homo sapiens OX=9606 GN=ATP1A1 PE=1 SV=1	-0.238415	18.2786	0.066459	-0.217433	18.0402	0.369468	18.0612	0.0627974	18.1572	0.117014	0.332574	0.0960321	0.304022	18.322	18.2353	17.9715	18.1315	18.0176	18.0089	18.1135	18.1123	18.2335	18.126
sp|P05067|A4_HUMAN	APP	Amyloid-beta precursor protein OS=Homo sapiens OX=9606 GN=APP PE=1 SV=3	0.119273	18.902	0.403235	-0.1951	19.0213	0.369468	18.7069	0.149562	18.9676	-0.0537206	0.819003	0.260653	0.164326	18.9569	18.8471	18.8877	19.1604	19.0158	18.7288	18.685	18.9848	19.1069	18.8111
sp|P05141|ADT2_HUMAN	SLC25A5	ADP/ATP translocase 2 OS=Homo sapiens OX=9606 GN=SLC25A5 PE=1 SV=7	-1.03401	15.0293	0.00318643	-0.458932	13.9953	0.501262	14.5704	0.0183387	14.2911	0.295832	0.339688	-0.279247	0.476799	15.0299	15.0287	13.9535	14.022	14.0103	14.3095	14.8312	14.063	14.5895	14.2209
sp|P05165|PCCA_HUMAN	PCCA	Propionyl-CoA carboxylase alpha chain, mitochondrial OS=Homo sapiens OX=9606 GN=PCCA PE=1 SV=4	-1.75411	22.1063	0.00411998	-0.367274	20.3522	0.309279	21.739	1.75229e-05	20.2082	-0.144029	0.241304	-1.53086	0.00892071	22.0935	22.1191	20.4367	20.278	20.3419	21.7081	21.77	20.1485	20.267	20.209
sp|P05166-2|PCCB_HUMAN	PCCB	Isoform 2 of Propionyl-CoA carboxylase beta chain, mitochondrial OS=Homo sapiens OX=9606 GN=PCCB	-0.978987	15.763	0.00754807	-0.226422	14.784	0.369468	15.5366	0.000170124	14.7726	-0.0114428	0.928866	-0.764008	0.0121818	15.7468	15.7791	14.8664	14.8169	14.6687	15.6039	15.4693	14.7939	14.7771	14.7467
sp|P05198|IF2A_HUMAN	EIF2S1	Eukaryotic translation initiation factor 2 subunit 1 OS=Homo sapiens OX=9606 GN=EIF2S1 PE=1 SV=3	0.280393	17.7093	0.091237	0.0816598	17.9897	0.859083	17.7909	0.0936334	18.058	0.0683663	0.319316	0.267099	0.2056	17.588	17.8305	17.9502	18.035	17.9838	17.617	17.9649	18.0408	18.0282	18.1052
sp|P05386|RLA1_HUMAN	RPLP1	60S acidic ribosomal protein P1 OS=Homo sapiens OX=9606 GN=RPLP1 PE=1 SV=1	-0.138217	17.9925	0.262136	0.222755	17.8542	0.578592	18.2152	0.121144	18.0469	0.192625	0.26909	-0.168347	0.389051	17.9332	18.0517	17.8212	17.7712	17.9704	18.0604	18.3701	18.1334	18.068	17.9392
sp|P05387|RLA2_HUMAN	RPLP2	60S acidic ribosomal protein P2 OS=Homo sapiens OX=9606 GN=RPLP2 PE=1 SV=1	-0.147705	14.1212	0.826661	0.887389	13.9735	0.668991	15.0086	0.389369	13.8629	-0.110609	0.909374	-1.1457	0.275599	14.0883	14.154	13.65	13.4657	14.8048	14.1157	15.9014	13.927	14.1096	13.552
sp|P05388|RLA0_HUMAN	RPLP0	60S acidic ribosomal protein P0 OS=Homo sapiens OX=9606 GN=RPLP0 PE=1 SV=1	-0.391659	15.6198	0.0342602	0.160034	15.2281	0.532599	15.7798	0.00422108	15.6177	0.389552	0.0719916	-0.16214	0.180937	15.5364	15.7032	15.2627	15.2738	15.148	15.8339	15.7258	15.7084	15.6025	15.5422
sp|P05556-3|ITB1_HUMAN	ITGB1	Isoform 3 of Integrin beta-1 OS=Homo sapiens OX=9606 GN=ITGB1	0.233749	17.0419	0.235498	-0.235748	17.2756	0.675321	16.8061	0.104526	17.0445	-0.231121	0.13427	0.238376	0.27321	17.2276	16.8561	17.2812	17.2488	17.2968	16.9703	16.642	17.121	17.0844	16.9282
sp|P06396|GELS_HUMAN	GSN	Gelsolin OS=Homo sapiens OX=9606 GN=GSN PE=1 SV=1	0.275407	13.8139	0.213867	0.0718354	14.0893	0.598789	13.8857	0.197452	14.0638	-0.0255095	0.927145	0.178062	0.179401	13.773	13.8548	14.2708	14.1255	13.8716	13.9255	13.846	13.9666	14.0556	14.1691
sp|P06493|CDK1_HUMAN	CDK1	Cyclin-dependent kinase 1 OS=Homo sapiens OX=9606 GN=CDK1 PE=1 SV=3	0.866135	15.7984	0.00639603	0.417921	16.6645	0.309279	16.2163	0.000323375	16.7122	0.0476368	0.730899	0.495851	0.032384	15.8369	15.7599	16.6744	16.724	16.5951	16.2257	16.2069	16.826	16.6162	16.6943
sp|P06576|ATPB_HUMAN	ATP5F1B	ATP synthase subunit beta, mitochondrial OS=Homo sapiens OX=9606 GN=ATP5F1B PE=1 SV=3	-0.0503927	15.8317	0.880601	0.310174	15.7813	0.601003	16.1418	0.550627	15.9755	0.194184	0.654431	-0.166382	0.589135	16.0093	15.654	15.6174	16.1431	15.5834	15.9673	16.3164	16.1247	16.1112	15.6905
sp|P06703|S10A6_HUMAN	S100A6	Protein S100-A6 OS=Homo sapiens OX=9606 GN=S100A6 PE=1 SV=1	0.386141	20.0052	0.0896303	0.315898	20.3913	0.506538	20.3211	0.146392	20.3775	-0.0138063	0.946213	0.0564363	0.794959	19.8309	20.1795	20.3755	20.3877	20.4108	20.3776	20.2646	20.6018	20.2238	20.307
sp|P06733|ENOA_HUMAN	ENO1	Alpha-enolase OS=Homo sapiens OX=9606 GN=ENO1 PE=1 SV=2	0.36059	18.0206	0.0374007	0.32523	18.3812	0.358885	18.3459	0.0959649	18.2749	-0.106359	0.609472	-0.0710003	0.705597	18.084	17.9573	18.3576	18.4737	18.3123	18.3003	18.3914	18.4747	18.1413	18.2086
sp|P06737|PYGL_HUMAN	PYGL	Glycogen phosphorylase, liver form OS=Homo sapiens OX=9606 GN=PYGL PE=1 SV=4	0.14846	12.9928	0.665345	-0.314576	13.1412	0.748694	12.6782	0.2222	13.3097	0.168438	0.326794	0.631473	0.127665	13.3492	12.6363	13.2131	13.1745	13.0361	12.3882	12.9681	13.4414	13.2176	13.27
sp|P06744-2|G6PI_HUMAN	GPI	Isoform 2 of Glucose-6-phosphate isomerase OS=Homo sapiens OX=9606 GN=GPI	1.06666	15.3521	0.0149366	0.656699	16.4188	0.369468	16.0088	0.00169093	16.3586	-0.0601763	0.599026	0.349788	0.0764512	15.1982	15.506	16.5236	16.4138	16.319	16.1337	15.884	16.3256	16.3833	16.3669
sp|P06748|NPM_HUMAN	NPM1	Nucleophosmin OS=Homo sapiens OX=9606 GN=NPM1 PE=1 SV=2	-0.244185	18.2036	0.217297	0.165634	17.9594	0.684606	18.3692	0.0662876	17.8653	-0.0940765	0.6865	-0.503896	0.092164	18.1765	18.2307	17.9027	17.8115	18.1641	18.1898	18.5487	17.9411	17.9057	17.7491
sp|P06753-2|TPM3_HUMAN	TPM3	Isoform 2 of Tropomyosin alpha-3 chain OS=Homo sapiens OX=9606 GN=TPM3	0.42294	18.6276	0.027529	0.21812	19.0506	0.369468	18.8457	0.000603794	19.3293	0.278719	0.0839902	0.483539	0.00996839	18.5661	18.6892	19.1208	19.0749	18.9561	18.8616	18.8299	19.3293	19.3549	19.3037
sp|P06756|ITAV_HUMAN	ITGAV	Integrin alpha-V OS=Homo sapiens OX=9606 GN=ITGAV PE=1 SV=2	-0.180417	16.9159	0.0344353	-0.203235	16.7354	0.533158	16.7126	0.0215798	16.4791	-0.25637	0.117658	-0.233551	0.208485	16.9314	16.9003	16.6916	16.7864	16.7283	16.8396	16.5856	16.5221	16.5433	16.3718
sp|P06858|LIPL_HUMAN	LPL	Lipoprotein lipase OS=Homo sapiens OX=9606 GN=LPL PE=1 SV=1	-0.280738	19.104	0.0479804	-0.384296	18.8233	0.364216	18.7197	0.034453	18.6536	-0.169681	0.368823	-0.0661225	0.706092	19.0188	19.1892	18.8013	18.8648	18.8037	18.7636	18.6758	18.709	18.7831	18.4686
sp|P06865|HEXA_HUMAN	HEXA	Beta-hexosaminidase subunit alpha OS=Homo sapiens OX=9606 GN=HEXA PE=1 SV=2	-0.0297275	15.9946	0.592327	-0.0702933	15.9649	0.677925	15.9243	0.0622241	15.6919	-0.273005	0.194776	-0.232439	0.227612	16.0041	15.9852	15.898	16.0063	15.9904	15.8496	15.999	15.7945	15.7591	15.522
sp|P07099|HYEP_HUMAN	EPHX1	Epoxide hydrolase 1 OS=Homo sapiens OX=9606 GN=EPHX1 PE=1 SV=1	-0.392671	13.7851	0.0822488	-0.354304	13.3924	0.442161	13.4308	0.050564	13.4694	0.0770071	0.431772	0.0386396	0.662981	13.9471	13.6231	13.35	13.3731	13.4542	13.3803	13.4813	13.3887	13.513	13.5066
sp|P07195|LDHB_HUMAN	LDHB	L-lactate dehydrogenase B chain OS=Homo sapiens OX=9606 GN=LDHB PE=1 SV=2	1.16494	18.8315	0.00799825	0.576806	19.9965	0.309279	19.4084	0.00017352	19.9613	-0.0351596	0.778491	0.552976	0.0103203	18.7618	18.9013	20.1124	19.9804	19.8966	19.38	19.4367	19.9877	19.9384	19.9579
sp|P07237|PDIA1_HUMAN	P4HB	Protein disulfide-isomerase OS=Homo sapiens OX=9606 GN=P4HB PE=1 SV=3	-0.0786391	19.635	0.434905	-0.367644	19.5563	0.367907	19.2673	0.0103718	19.3018	-0.254508	0.0894313	0.0344968	0.690488	19.7137	19.5563	19.5426	19.4947	19.6317	19.3323	19.2023	19.2943	19.3584	19.2528
sp|P07355-2|ANXA2_HUMAN	ANXA2	Isoform 2 of Annexin A2 OS=Homo sapiens OX=9606 GN=ANXA2	0.211201	22.5804	0.16492	-0.0927143	22.7916	0.719516	22.4877	0.0306981	22.8255	0.0338548	0.776807	0.33777	0.0412308	22.6783	22.4825	22.8937	22.7131	22.768	22.5583	22.417	22.8461	22.7677	22.8626
sp|P07384|CAN1_HUMAN	CAPN1	Calpain-1 catalytic subunit OS=Homo sapiens OX=9606 GN=CAPN1 PE=1 SV=1	0.212178	14.8336	0.0336921	0.10741	15.0458	0.887364	14.941	0.684693	15.0555	0.00972207	0.938699	0.114491	0.769156	14.8291	14.8381	14.9801	15.0666	15.0908	15.2952	14.5869	15.078	14.9508	15.1377
sp|P07437|TBB5_HUMAN	TUBB	Tubulin beta chain OS=Homo sapiens OX=9606 GN=TUBB PE=1 SV=2	0.588191	17.0352	0.0492303	0.0844565	17.6233	0.828128	17.1196	0.00936197	17.6759	0.0525985	0.778337	0.556333	0.0404236	16.862	17.2083	17.7236	17.6083	17.5381	17.0838	17.1554	17.8091	17.5365	17.6822
sp|P07686|HEXB_HUMAN	HEXB	Beta-hexosaminidase subunit beta OS=Homo sapiens OX=9606 GN=HEXB PE=1 SV=3	0.520663	16.2813	0.0157424	0.047817	16.802	0.887536	16.3292	0.0117494	16.223	-0.579025	0.0719916	-0.106179	0.610293	16.2415	16.3212	16.7165	16.884	16.8055	16.4851	16.1732	16.3307	16.2628	16.0755
sp|P07814|SYEP_HUMAN	EPRS	Bifunctional glutamate/proline--tRNA ligase OS=Homo sapiens OX=9606 GN=EPRS PE=1 SV=5	-0.122635	16.4035	0.24072	0.0649151	16.2809	0.85515	16.4684	0.3159	16.3268	0.0459491	0.549326	-0.141601	0.360778	16.323	16.484	16.2651	16.346	16.2316	16.6073	16.3296	16.3385	16.2822	16.3598
sp|P07900-2|HS90A_HUMAN	HSP90AA1	Isoform 2 of Heat shock protein HSP 90-alpha OS=Homo sapiens OX=9606 GN=HSP90AA1	1.23301	20.2668	0.00428212	0.240081	21.4998	0.422146	20.5069	5.2611e-05	21.5565	0.0566371	0.112231	1.04957	0.011724	20.2071	20.3265	21.5062	21.5179	21.4753	20.4166	20.5972	21.5618	21.5528	21.5548
sp|P07910|HNRPC_HUMAN	HNRNPC	Heterogeneous nuclear ribonucleoproteins C1/C2 OS=Homo sapiens OX=9606 GN=HNRNPC PE=1 SV=4	-0.533552	17.8425	0.048693	-0.0651381	17.3089	0.631984	17.7774	0.00631466	17.3255	0.0165711	0.937813	-0.451842	0.0193062	17.7888	17.8961	17.2636	17.4957	17.1675	17.7557	17.799	17.264	17.3899	17.3226
sp|P07942|LAMB1_HUMAN	LAMB1	Laminin subunit beta-1 OS=Homo sapiens OX=9606 GN=LAMB1 PE=1 SV=2	-0.071391	16.1777	0.139169	-0.3247	16.1063	0.490149	15.853	0.0808172	15.9173	-0.189061	0.0879664	0.064248	0.740864	16.1946	16.1608	16.0734	16.1475	16.098	16.0321	15.6739	15.9237	15.9653	15.8628
sp|P07996|TSP1_HUMAN	THBS1	Thrombospondin-1 OS=Homo sapiens OX=9606 GN=THBS1 PE=1 SV=2	-0.224904	15.4734	0.304859	-0.315893	15.2485	0.367907	15.1575	0.536254	15.3582	0.109726	0.793125	0.200715	0.521242	15.5087	15.4381	15.1733	15.4896	15.0825	15.2363	15.0787	15.3754	15.6424	15.0569
sp|P08133|ANXA6_HUMAN	ANXA6	Annexin A6 OS=Homo sapiens OX=9606 GN=ANXA6 PE=1 SV=3	0.462289	18.1113	0.0259287	-0.13197	18.5736	0.59259	17.9793	0.00378201	18.4295	-0.144045	0.314097	0.450214	0.0412308	18.2133	18.0092	18.6042	18.5224	18.5941	17.9857	17.9729	18.3986	18.3326	18.5574
sp|P08195-4|4F2_HUMAN	SLC3A2	Isoform 4 of 4F2 cell-surface antigen heavy chain OS=Homo sapiens OX=9606 GN=SLC3A2	-0.676437	17.883	0.00560774	-0.260375	17.2066	0.366718	17.6227	0.000497817	17.1739	-0.0327366	0.757392	-0.448799	0.036064	17.9136	17.8524	17.1878	17.1789	17.2531	17.5605	17.6848	17.232	17.2135	17.0761
sp|P08237-3|PFKAM_HUMAN	PFKM	Isoform 3 of ATP-dependent 6-phosphofructokinase, muscle type OS=Homo sapiens OX=9606 GN=PFKM	0.722297	14.1168	0.0111067	0.167624	14.8391	0.725736	14.2844	0.00679914	14.8787	0.0396097	0.79827	0.594282	0.0892853	14.192	14.0417	14.8191	14.7832	14.9151	14.0749	14.494	14.8031	14.8209	15.0122
sp|P08238|HS90B_HUMAN	HSP90AB1	Heat shock protein HSP 90-beta OS=Homo sapiens OX=9606 GN=HSP90AB1 PE=1 SV=4	1.38477	15.2371	0.0103788	0.462726	16.6218	0.40997	15.6998	0.000394568	16.9621	0.340303	0.159787	1.26235	0.0192468	15.3018	15.1723	16.7568	16.6791	16.4296	15.8834	15.5162	16.9835	16.9675	16.9354
sp|P08240|SRPRA_HUMAN	SRPRA	Signal recognition particle receptor subunit alpha OS=Homo sapiens OX=9606 GN=SRPRA PE=1 SV=2	-0.564006	17.3186	0.0195344	-0.0870838	16.7546	0.844576	17.2315	0.00936022	16.7233	-0.0313195	0.801879	-0.508242	0.0819541	17.3805	17.2567	16.8223	16.6439	16.7976	17.0426	17.4205	16.6886	16.7009	16.7803
sp|P08243|ASNS_HUMAN	ASNS	Asparagine synthetase [glutamine-hydrolyzing] OS=Homo sapiens OX=9606 GN=ASNS PE=1 SV=4	0.953225	16.5483	0.00874193	0.419751	17.5015	0.366718	16.968	0.00036012	17.622	0.120469	0.348563	0.653943	0.0221322	16.6108	16.4857	17.5216	17.5844	17.3984	17.0566	16.8794	17.6783	17.5539	17.6337
sp|P08559-4|ODPA_HUMAN	PDHA1	Isoform 4 of Pyruvate dehydrogenase E1 component subunit alpha, somatic form, mitochondrial OS=Homo sapiens OX=9606 GN=PDHA1	-0.697686	14.7015	0.00796991	-0.255903	14.0038	0.670136	14.4456	0.0164743	14.0646	0.0607819	0.522292	-0.381001	0.216589	14.7217	14.6813	13.9219	14.0668	14.0228	14.1863	14.705	14.1181	14.0281	14.0476
sp|P08603|CFAH_HUMAN	CFH	Complement factor H OS=Homo sapiens OX=9606 GN=CFH PE=1 SV=4	-0.0208668	16.5654	0.892843	-0.129023	16.5446	0.785767	16.4364	0.870193	16.505	-0.0395099	0.86078	0.0686458	0.781177	16.6314	16.4994	16.4008	16.7173	16.5156	16.6444	16.2284	16.4987	16.6112	16.4052
sp|P08621|RU17_HUMAN	SNRNP70	U1 small nuclear ribonucleoprotein 70 kDa OS=Homo sapiens OX=9606 GN=SNRNP70 PE=1 SV=2	-1.41458	14.3054	0.0210579	-0.182741	12.8908	0.89662	14.1227	0.0617131	12.9345	0.043648	0.944551	-1.18819	0.225716	14.3195	14.2914	12.7702	12.6681	13.2342	13.4428	14.8025	12.4732	13.4627	12.8675
sp|P08648|ITA5_HUMAN	ITGA5	Integrin alpha-5 OS=Homo sapiens OX=9606 GN=ITGA5 PE=1 SV=2	-0.759827	13.9917	0.0280777	-0.478353	13.2319	0.600043	13.5134	0.0910595	13.3511	0.119219	0.586684	-0.162256	0.687014	13.9907	13.9927	13.0209	13.2843	13.3906	13.8957	13.1311	13.3826	13.3989	13.272
sp|P08670|VIME_HUMAN	VIM	Vimentin OS=Homo sapiens OX=9606 GN=VIM PE=1 SV=4	-0.272191	20.4249	0.0600717	-0.435068	20.1527	0.366718	19.9899	0.0280326	20.212	0.0592464	0.610938	0.222123	0.152372	20.3547	20.4951	20.0957	20.2342	20.1283	19.898	20.0818	20.134	20.2055	20.2964
sp|P08708|RS17_HUMAN	RPS17	40S ribosomal protein S17 OS=Homo sapiens OX=9606 GN=RPS17 PE=1 SV=2	-0.468267	18.9104	0.105471	0.0476598	18.4422	0.932375	18.9581	0.064356	18.4103	-0.0318575	0.89984	-0.547785	0.124489	18.7922	19.0287	18.3306	18.3231	18.6729	18.6971	19.2191	18.3481	18.4247	18.4581
sp|P08754|GNAI3_HUMAN	GNAI3	Guanine nucleotide-binding protein G(i) subunit alpha OS=Homo sapiens OX=9606 GN=GNAI3 PE=1 SV=3	-0.306958	15.1953	0.0596595	-0.160673	14.8883	0.557745	15.0346	0.0416671	15.2149	0.326608	0.118751	0.180324	0.241373	15.0931	15.2975	14.874	14.8482	14.9428	14.99	15.0792	15.3512	15.1919	15.1017
sp|P08758|ANXA5_HUMAN	ANXA5	Annexin A5 OS=Homo sapiens OX=9606 GN=ANXA5 PE=1 SV=2	1.0448	16.4008	0.008701	0.373281	17.4456	0.405882	16.774	0.000286649	17.4843	0.0387119	0.51027	0.710235	0.018585	16.2864	16.5151	17.4986	17.4097	17.4284	16.6824	16.8657	17.5059	17.4528	17.4941
sp|P08865|RSSA_HUMAN	RPSA	40S ribosomal protein SA OS=Homo sapiens OX=9606 GN=RPSA PE=1 SV=4	-0.598298	15.4556	0.0133884	0.1388	14.8573	0.561074	15.5944	0.00153029	14.7316	-0.125704	0.497981	-0.862801	0.028913	15.4628	15.4484	14.7862	14.9659	14.8198	15.4964	15.6924	14.8247	14.8005	14.5697
sp|P08962|CD63_HUMAN	CD63	CD63 antigen OS=Homo sapiens OX=9606 GN=CD63 PE=1 SV=2	-0.454333	15.7398	0.0967617	-0.47522	15.2855	0.697149	15.2646	0.196303	14.4701	-0.815385	0.345157	-0.794498	0.415622	15.8744	15.6053	15.2511	15.4674	15.1379	15.8119	14.7173	15.3289	14.0896	13.9919
sp|P09211|GSTP1_HUMAN	GSTP1	Glutathione S-transferase P OS=Homo sapiens OX=9606 GN=GSTP1 PE=1 SV=2	0.245419	16.6105	0.102151	0.277337	16.8559	0.548746	16.8879	0.0791168	17.0045	0.148551	0.2027	0.116632	0.503658	16.5217	16.6994	16.9478	16.8158	16.8043	17.0516	16.7241	16.9728	16.9913	17.0495
sp|P09382|LEG1_HUMAN	LGALS1	Galectin-1 OS=Homo sapiens OX=9606 GN=LGALS1 PE=1 SV=2	0.256741	20.1194	0.0821325	-0.128148	20.3762	0.673781	19.9913	0.0166838	20.4438	0.0676196	0.599026	0.452508	0.0562162	20.1892	20.0496	20.3933	20.2817	20.4535	20.1047	19.8779	20.5102	20.3514	20.4698
sp|P09488|GSTM1_HUMAN	GSTM1	Glutathione S-transferase Mu 1 OS=Homo sapiens OX=9606 GN=GSTM1 PE=1 SV=3	0.767519	16.6583	0.0107732	0.486356	17.4259	0.309279	17.1447	0.000681788	17.573	0.147174	0.327708	0.428337	0.0380254	16.601	16.7157	17.4982	17.4505	17.3289	17.1796	17.1098	17.5795	17.472	17.6676
sp|P09496-2|CLCA_HUMAN	CLTA	Isoform Non-brain of Clathrin light chain A OS=Homo sapiens OX=9606 GN=CLTA	0.526428	17.201	0.050379	-0.0323013	17.7275	0.756544	17.1687	0.00820788	17.6819	-0.0455903	0.850456	0.513139	0.0337822	17.2261	17.1759	17.9227	17.6816	17.5781	17.2106	17.1268	17.7611	17.5607	17.7238
sp|P09497-2|CLCB_HUMAN	CLTB	Isoform Non-brain of Clathrin light chain B OS=Homo sapiens OX=9606 GN=CLTB	0.517103	15.4123	0.0359656	0.10244	15.9294	0.56907	15.5147	0.00856634	15.9764	0.047057	0.834034	0.46172	0.0545815	15.4818	15.3427	16.0755	15.8855	15.8272	15.5419	15.4875	15.9594	15.848	16.122
sp|P09525|ANXA4_HUMAN	ANXA4	Annexin A4 OS=Homo sapiens OX=9606 GN=ANXA4 PE=1 SV=4	0.160678	15.0621	0.48074	0.00262198	15.2228	0.994157	15.0648	0.497788	15.2328	0.00997426	0.944885	0.168031	0.180937	14.8477	15.2765	15.3011	15.2684	15.0989	14.9996	15.1299	15.3171	15.1565	15.2248
sp|P09543|CN37_HUMAN	CNP	2',3'-cyclic-nucleotide 3'-phosphodiesterase OS=Homo sapiens OX=9606 GN=CNP PE=1 SV=2	-0.227721	15.0642	0.205106	0.199869	14.8364	0.605744	15.264	0.0384848	14.9893	0.1529	0.191078	-0.274689	0.0518334	14.9085	15.2199	14.8208	14.7879	14.9006	15.2159	15.3122	14.9403	15.0633	14.9644
sp|P09651-2|ROA1_HUMAN	HNRNPA1	Isoform A1-A of Heterogeneous nuclear ribonucleoprotein A1 OS=Homo sapiens OX=9606 GN=HNRNPA1	1.12762	18.014	0.0323157	0.302579	19.1417	0.369468	18.3166	0.00153316	19.491	0.349319	0.320099	1.17436	0.0116848	18.0937	17.9344	19.3486	19.2691	18.8073	18.3583	18.2749	19.4466	19.4364	19.5899
sp|P09874|PARP1_HUMAN	PARP1	Poly [ADP-ribose] polymerase 1 OS=Homo sapiens OX=9606 GN=PARP1 PE=1 SV=4	-0.706559	16.9899	0.00683697	-0.213903	16.2833	0.440697	16.776	0.00117672	16.4355	0.152186	0.208129	-0.34047	0.0720977	16.9378	17.042	16.3128	16.3019	16.2353	16.6893	16.8627	16.3424	16.4581	16.5061
sp|P09960|LKHA4_HUMAN	LTA4H	Leukotriene A-4 hydrolase OS=Homo sapiens OX=9606 GN=LTA4H PE=1 SV=2	0.541643	15.9189	0.0283105	0.0422348	16.4606	0.878262	15.9612	0.00204668	16.5341	0.0735431	0.509371	0.572951	0.020094	15.7975	16.0404	16.521	16.3975	16.4632	15.9288	15.9935	16.5152	16.4638	16.6233
sp|P0CG48|UBC_HUMAN	UBC	Polyubiquitin-C OS=Homo sapiens OX=9606 GN=UBC PE=1 SV=3	-0.665187	19.0832	0.0231793	-0.193424	18.418	0.729546	18.8897	0.0394332	18.1735	-0.244498	0.523667	-0.716261	0.165422	19.1836	18.9827	18.3631	18.5476	18.3433	19.129	18.6504	18.5544	18.0576	17.9084
sp|P0DMV8|HS71A_HUMAN	HSPA1A	Heat shock 70 kDa protein 1A OS=Homo sapiens OX=9606 GN=HSPA1A PE=1 SV=1	0.490681	19.9872	0.0109841	-0.0462072	20.4779	0.864525	19.941	0.00168842	20.5166	0.0387099	0.629793	0.575598	0.0337822	20.0246	19.9498	20.4519	20.5435	20.4381	20.06	19.8219	20.4639	20.5277	20.5582
sp|P0DP24|CALM2_HUMAN	CALM2	Calmodulin-2 OS=Homo sapiens OX=9606 GN=CALM2 PE=1 SV=1	0.980711	14.3145	0.0143134	0.517142	15.2952	0.375227	14.8317	0.000785004	15.3288	0.0335816	0.603469	0.49715	0.020532	14.1551	14.474	15.3411	15.2691	15.2754	14.769	14.8943	15.3091	15.3804	15.2969
sp|P10114|RAP2A_HUMAN	RAP2A	Ras-related protein Rap-2a OS=Homo sapiens OX=9606 GN=RAP2A PE=1 SV=1	-0.808773	14.4233	0.0495922	-0.353387	13.6145	0.309279	14.0699	0.0148803	13.8912	0.27673	0.36628	-0.178657	0.0530451	14.3795	14.467	13.4943	13.9221	13.427	14.0946	14.0451	13.8669	13.8611	13.9457
sp|P10155|RO60_HUMAN	RO60	60 kDa SS-A/Ro ribonucleoprotein OS=Homo sapiens OX=9606 GN=RO60 PE=1 SV=2	0.0768158	12.7047	0.845393	0.262998	12.7815	0.7522	12.9677	0.723876	12.8847	0.103189	0.545599	-0.0829933	0.128976	12.3146	13.0948	12.7695	12.9403	12.6348	12.9478	12.9877	12.9182	12.8897	12.8463
sp|P10412|H14_HUMAN	H1-4	Histone H1.4 OS=Homo sapiens OX=9606 GN=H1-4 PE=1 SV=2	-1.15189	17.8318	0.00449872	0.260607	16.6799	0.416493	18.0924	0.00172622	16.3428	-0.337089	0.433098	-1.74959	0.0346567	17.8459	17.8178	16.6895	16.6104	16.7398	18.2068	17.978	16.7862	16.1521	16.0902
sp|P10599|THIO_HUMAN	TXN	Thioredoxin OS=Homo sapiens OX=9606 GN=TXN PE=1 SV=3	0.912667	17.2696	0.0239908	0.350111	18.1823	0.467495	17.6197	0.00318739	18.5023	0.320029	0.289468	0.882584	0.0411108	17.2593	17.2799	18.4266	18.0701	18.0502	17.799	17.4404	18.5948	18.3441	18.5681
sp|P10644|KAP0_HUMAN	PRKAR1A	cAMP-dependent protein kinase type I-alpha regulatory subunit OS=Homo sapiens OX=9606 GN=PRKAR1A PE=1 SV=1	1.20571	16.8297	0.00446588	0.367549	18.0354	0.40997	17.1972	0.000292323	17.9248	-0.110579	0.230999	0.727585	0.0332488	16.7852	16.8742	18.0808	18.0367	17.9886	17.3465	17.0479	17.9802	17.8645	17.9297
sp|P10809|CH60_HUMAN	HSPD1	60 kDa heat shock protein, mitochondrial OS=Homo sapiens OX=9606 GN=HSPD1 PE=1 SV=2	-0.486569	19.4366	0.0623196	0.0269178	18.9501	0.858978	19.4636	0.0517774	19.2746	0.324499	0.30164	-0.188987	0.391152	19.4788	19.3945	18.7856	19.1402	18.9244	19.4084	19.5187	19.4576	19.3051	19.0611
sp|P10909-2|CLUS_HUMAN	CLU	Isoform 2 of Clusterin OS=Homo sapiens OX=9606 GN=CLU	0.160056	16.9984	0.555217	0.10801	17.1585	0.68677	17.1064	0.273421	17.4215	0.263015	0.495355	0.315061	0.24219	16.9465	17.0504	16.9204	17.4715	17.0835	17.2143	16.9986	17.3516	17.6563	17.2566
sp|P11021|BIP_HUMAN	HSPA5	Endoplasmic reticulum chaperone BiP OS=Homo sapiens OX=9606 GN=HSPA5 PE=1 SV=2	0.489377	18.2683	0.00745429	-0.162002	18.7577	0.40298	18.1063	0.00260128	18.4885	-0.269182	0.164365	0.382197	0.0790931	18.2279	18.3087	18.7247	18.7884	18.7598	18.0604	18.1522	18.3327	18.5831	18.5496
sp|P11047|LAMC1_HUMAN	LAMC1	Laminin subunit gamma-1 OS=Homo sapiens OX=9606 GN=LAMC1 PE=1 SV=3	0.222628	13.3565	0.448258	-0.106624	13.5791	0.854748	13.2499	0.390767	13.4339	-0.145168	0.51027	0.184084	0.213391	13.1143	13.5987	13.5401	13.7864	13.4108	13.3516	13.1481	13.3479	13.4783	13.4756
sp|P11142|HSP7C_HUMAN	HSPA8	Heat shock cognate 71 kDa protein OS=Homo sapiens OX=9606 GN=HSPA8 PE=1 SV=1	0.781655	20.2217	0.0280118	0.162414	21.0034	0.742711	20.3841	0.00682359	20.8757	-0.12762	0.309313	0.49162	0.0636127	20.0469	20.3965	20.9135	21.0875	21.0091	20.5341	20.2341	20.8118	20.8747	20.9407
sp|P11172|UMPS_HUMAN	UMPS	Uridine 5'-monophosphate synthase OS=Homo sapiens OX=9606 GN=UMPS PE=1 SV=1	0.174613	13.0665	0.277946	0.322033	13.2412	0.559182	13.3886	0.472386	13.1925	-0.0486511	0.860526	-0.196072	0.504616	13.143	12.9901	13.3884	13.1159	13.2191	13.6014	13.1757	13.0256	13.1548	13.3971
sp|P11279|LAMP1_HUMAN	LAMP1	Lysosome-associated membrane glycoprotein 1 OS=Homo sapiens OX=9606 GN=LAMP1 PE=1 SV=3	0.0975036	17.9255	0.52629	-0.113379	18.023	0.646853	17.8121	0.23287	17.6464	-0.376591	0.303138	-0.165708	0.572776	18.0203	17.8307	17.9461	18.1754	17.9475	17.8597	17.7645	17.9738	17.4643	17.5012
sp|P11413-2|G6PD_HUMAN	G6PD	Isoform Long of Glucose-6-phosphate 1-dehydrogenase OS=Homo sapiens OX=9606 GN=G6PD	0.938745	16.3214	0.0143974	0.342525	17.2602	0.369468	16.6639	0.00101516	17.3655	0.105379	0.575605	0.701599	0.0259344	16.2449	16.3979	17.41	17.1343	17.2361	16.5868	16.7411	17.401	17.2489	17.4467
sp|P11498|PYC_HUMAN	PC	Pyruvate carboxylase, mitochondrial OS=Homo sapiens OX=9606 GN=PC PE=1 SV=2	-1.92116	26.5962	0.0060879	-0.333692	24.6751	0.43844	26.2625	0.000100333	24.5937	-0.0813331	0.615999	-1.6688	0.011724	26.693	26.4994	24.7921	24.5359	24.6972	26.3849	26.1401	24.6626	24.6113	24.5073
sp|P11586|C1TC_HUMAN	MTHFD1	C-1-tetrahydrofolate synthase, cytoplasmic OS=Homo sapiens OX=9606 GN=MTHFD1 PE=1 SV=3	0.459902	17.9839	0.0210579	0.137406	18.4438	0.566235	18.1213	0.00173094	18.4561	0.012369	0.840561	0.334865	0.0211216	17.8899	18.0779	18.429	18.4768	18.4255	18.153	18.0895	18.4662	18.4088	18.4934
sp|P11717|MPRI_HUMAN	IGF2R	Cation-independent mannose-6-phosphate receptor OS=Homo sapiens OX=9606 GN=IGF2R PE=1 SV=3	-0.657137	16.4217	0.00877024	-0.409077	15.7646	0.309279	16.0127	0.000902315	15.7765	0.0119235	0.91767	-0.236137	0.0824067	16.3485	16.495	15.746	15.7973	15.7506	16.0047	16.0206	15.7672	15.8718	15.6906
sp|P11766|ADHX_HUMAN	ADH5	Alcohol dehydrogenase class-3 OS=Homo sapiens OX=9606 GN=ADH5 PE=1 SV=4	0.235239	16.9244	0.0399609	0.339702	17.1596	0.309279	17.2641	0.00288826	17.2317	0.0720581	0.229054	-0.0324057	0.365845	16.8635	16.9852	17.1987	17.1519	17.1283	17.253	17.2751	17.2665	17.2049	17.2236
sp|P11908-2|PRPS2_HUMAN	PRPS2	Isoform 2 of Ribose-phosphate pyrophosphokinase 2 OS=Homo sapiens OX=9606 GN=PRPS2	0.368455	15.8617	0.0101722	0.22662	16.2301	0.34746	16.0883	0.000308434	16.2931	0.0629886	0.127287	0.204824	0.020094	15.9059	15.8174	16.2351	16.2096	16.2456	16.0642	16.1124	16.3022	16.2703	16.3069
sp|P11940|PABP1_HUMAN	PABPC1	Polyadenylate-binding protein 1 OS=Homo sapiens OX=9606 GN=PABPC1 PE=1 SV=2	0.861653	17.5773	0.0289035	0.200609	18.4389	0.68677	17.7779	0.00369653	18.4541	0.0151692	0.927669	0.676213	0.0308218	17.7869	17.3676	18.3876	18.5084	18.4207	17.8525	17.7033	18.3589	18.4141	18.5892
sp|P12004|PCNA_HUMAN	PCNA	Proliferating cell nuclear antigen OS=Homo sapiens OX=9606 GN=PCNA PE=1 SV=1	-0.600396	15.7049	0.0422768	-0.0521505	15.1045	0.893028	15.6527	0.00658971	15.0221	-0.0823931	0.599026	-0.630639	0.0371408	15.5434	15.8664	15.2102	15.0635	15.0397	15.5526	15.7529	15.1489	14.9326	14.9847
sp|P12081|SYHC_HUMAN	HARS	Histidine--tRNA ligase, cytoplasmic OS=Homo sapiens OX=9606 GN=HARS PE=1 SV=2	0.114229	16.0846	0.268491	0.125676	16.1988	0.656006	16.2103	0.528898	16.1746	-0.0242091	0.827088	-0.0356559	0.771631	15.997	16.1722	16.2312	16.2229	16.1424	16.2938	16.1267	16.2297	16.0832	16.211
sp|P12236|ADT3_HUMAN	SLC25A6	ADP/ATP translocase 3 OS=Homo sapiens OX=9606 GN=SLC25A6 PE=1 SV=4	-1.06514	20.4245	0.00577308	-0.302994	19.3594	0.671344	20.1216	0.0121823	19.6311	0.271692	0.279184	-0.490457	0.241643	20.4515	20.3976	19.3066	19.4487	19.3229	19.8126	20.4305	19.4099	19.7715	19.7119
sp|P12268|IMDH2_HUMAN	IMPDH2	Inosine-5'-monophosphate dehydrogenase 2 OS=Homo sapiens OX=9606 GN=IMPDH2 PE=1 SV=2	1.05921	17.6385	0.00449872	0.559522	18.6977	0.309279	18.198	8.14505e-05	18.8581	0.160458	0.132202	0.660145	0.0174151	17.6452	17.6317	18.697	18.637	18.759	18.1203	18.2757	18.8327	18.9021	18.8396
sp|P12277|KCRB_HUMAN	CKB	Creatine kinase B-type OS=Homo sapiens OX=9606 GN=CKB PE=1 SV=1	1.04947	15.1617	0.00428212	0.325971	16.2112	0.40997	15.4877	0.00032129	16.1876	-0.0235843	0.818632	0.699915	0.032384	15.1456	15.1778	16.2518	16.2267	16.155	15.6202	15.3551	16.2694	16.1344	16.1589
sp|P12429|ANXA3_HUMAN	ANXA3	Annexin A3 OS=Homo sapiens OX=9606 GN=ANXA3 PE=1 SV=3	0.872426	16.1899	0.00762154	0.25565	17.0623	0.413256	16.4455	0.000665786	16.99	-0.0723126	0.545796	0.544463	0.0346567	16.228	16.1518	17.1561	17.0416	16.9891	16.5489	16.3421	17.0674	16.9714	16.9312
sp|P12814-4|ACTN1_HUMAN	ACTN1	Isoform 4 of Alpha-actinin-1 OS=Homo sapiens OX=9606 GN=ACTN1	0.773218	20.4705	0.00796991	0.0584819	21.2438	0.760569	20.529	0.000169902	21.2906	0.0468293	0.497981	0.761566	0.01203	20.5292	20.4119	21.2898	21.2681	21.1734	20.5967	20.4614	21.2834	21.3065	21.2819
sp|P12956|XRCC6_HUMAN	XRCC6	X-ray repair cross-complementing protein 6 OS=Homo sapiens OX=9606 GN=XRCC6 PE=1 SV=2	-0.513139	17.0674	0.0990004	-0.0412667	16.5543	0.828717	17.0261	0.0384848	16.6979	0.143652	0.591453	-0.32822	0.0477185	16.9818	17.153	16.4821	16.8123	16.3683	17.0108	17.0415	16.7173	16.7776	16.5988
sp|P13010|XRCC5_HUMAN	XRCC5	X-ray repair cross-complementing protein 5 OS=Homo sapiens OX=9606 GN=XRCC5 PE=1 SV=3	-0.857725	17.1517	0.0143974	-0.295814	16.294	0.398044	16.8559	0.000697526	16.2789	-0.0150734	0.916967	-0.576984	0.016227	17.0487	17.2547	16.2303	16.412	16.2397	16.8178	16.894	16.308	16.2123	16.3164
sp|P13489|RINI_HUMAN	RNH1	Ribonuclease inhibitor OS=Homo sapiens OX=9606 GN=RNH1 PE=1 SV=2	0.72735	13.6505	0.0351521	0.215834	14.3779	0.740831	13.8663	0.0334905	14.3618	-0.016105	0.944309	0.495411	0.178398	13.8501	13.4509	14.4247	14.334	14.3749	14.0931	13.6396	14.5776	14.1876	14.3201
sp|P13639|EF2_HUMAN	EEF2	Elongation factor 2 OS=Homo sapiens OX=9606 GN=EEF2 PE=1 SV=4	0.168108	19.8889	0.0157424	0.0126812	20.057	0.941657	19.9016	0.00991491	20.189	0.131945	0.114302	0.287371	0.0727589	19.9108	19.867	20.0377	20.0549	20.0784	19.9917	19.8114	20.168	20.1541	20.2448
sp|P13667|PDIA4_HUMAN	PDIA4	Protein disulfide-isomerase A4 OS=Homo sapiens OX=9606 GN=PDIA4 PE=1 SV=2	0.166877	19.0602	0.165641	-0.323772	19.2271	0.534946	18.7365	0.0443194	19.0438	-0.183361	0.0879664	0.307288	0.180891	19.1658	18.9546	19.2147	19.2453	19.2214	18.9162	18.5567	19.0834	19.0723	18.9756
sp|P13674|P4HA1_HUMAN	P4HA1	Prolyl 4-hydroxylase subunit alpha-1 OS=Homo sapiens OX=9606 GN=P4HA1 PE=1 SV=2	-1.29942	18.2065	0.00777095	-0.545178	16.9071	0.309279	17.6613	0.000100333	16.6138	-0.293246	0.148893	-1.04749	0.00892071	18.2527	18.1603	17.0354	16.9154	16.7704	17.6471	17.6755	16.6446	16.6469	16.55
sp|P13693|TCTP_HUMAN	TPT1	Translationally-controlled tumor protein OS=Homo sapiens OX=9606 GN=TPT1 PE=1 SV=1	0.759677	17.6743	0.0119264	0.27411	18.434	0.40997	17.9484	0.000697526	18.2334	-0.20057	0.065579	0.284997	0.0260768	17.5618	17.7868	18.436	18.4361	18.4298	17.9659	17.9309	18.28	18.181	18.2393
sp|P13797|PLST_HUMAN	PLS3	Plastin-3 OS=Homo sapiens OX=9606 GN=PLS3 PE=1 SV=4	0.907083	17.6804	0.008701	0.271644	18.5875	0.40997	17.9521	0.000406446	18.6807	0.0931356	0.444644	0.728574	0.0212795	17.6358	17.7251	18.6824	18.5928	18.4874	18.058	17.8462	18.7002	18.6225	18.7192
sp|P13798|ACPH_HUMAN	APEH	Acylamino-acid-releasing enzyme OS=Homo sapiens OX=9606 GN=APEH PE=1 SV=4	0.60998	16.4079	0.00707189	0.159581	17.0178	0.367907	16.5674	0.000177678	17.0922	0.0743392	0.356677	0.524738	0.0137691	16.4519	16.3639	17.0443	17.0414	16.9678	16.5633	16.5716	17.0271	17.1204	17.1291
sp|P13804|ETFA_HUMAN	ETFA	Electron transfer flavoprotein subunit alpha, mitochondrial OS=Homo sapiens OX=9606 GN=ETFA PE=1 SV=1	-1.14974	16.6095	0.008375	-0.315164	15.4598	0.409887	16.2943	0.000830157	15.3078	-0.151921	0.509371	-0.986494	0.0320223	16.7191	16.4999	15.5292	15.4675	15.3826	16.3601	16.2285	15.5366	15.2187	15.1682
sp|P13861|KAP2_HUMAN	PRKAR2A	cAMP-dependent protein kinase type II-alpha regulatory subunit OS=Homo sapiens OX=9606 GN=PRKAR2A PE=1 SV=2	-0.31596	17.6975	0.00449872	-0.29801	17.3815	0.309279	17.3995	0.000340208	17.0161	-0.365437	0.0578331	-0.383387	0.0343199	17.7044	17.6906	17.4005	17.3702	17.374	17.4318	17.3672	16.9979	16.9457	17.1047
sp|P14324|FPPS_HUMAN	FDPS	Farnesyl pyrophosphate synthase OS=Homo sapiens OX=9606 GN=FDPS PE=1 SV=4	1.38314	16.611	0.00398932	0.627234	17.9941	0.309279	17.2382	4.52567e-05	18.2085	0.214395	0.0456183	0.970298	0.0130608	16.5552	16.6667	18.015	18.0026	17.9647	17.1472	17.3292	18.1994	18.1838	18.2423
sp|P14618|KPYM_HUMAN	PKM	Pyruvate kinase PKM OS=Homo sapiens OX=9606 GN=PKM PE=1 SV=4	0.761123	19.7045	0.00680851	0.358381	20.4656	0.3797	20.0629	0.000352324	20.5738	0.108125	0.0578331	0.510867	0.0291417	19.6373	19.7718	20.4483	20.4578	20.4909	19.9606	20.1652	20.5755	20.5819	20.5639
sp|P14625|ENPL_HUMAN	HSP90B1	Endoplasmin OS=Homo sapiens OX=9606 GN=HSP90B1 PE=1 SV=1	0.644112	19.0071	0.00680851	-0.248226	19.6512	0.534651	18.7589	0.00159134	19.342	-0.309184	0.0719916	0.583154	0.0516133	19.0212	18.993	19.7139	19.6413	19.5984	18.9178	18.5999	19.3055	19.4166	19.3039
sp|P14635|CCNB1_HUMAN	CCNB1	G2/mitotic-specific cyclin-B1 OS=Homo sapiens OX=9606 GN=CCNB1 PE=1 SV=1	-0.867641	14.8082	0.00692227	-0.0961343	13.9406	0.887364	14.7121	0.063869	14.1754	0.234845	0.577055	-0.536661	0.32158	14.7567	14.8597	14.0016	13.9513	13.8688	15.0297	14.3945	14.6064	13.8751	14.0447
sp|P14735|IDE_HUMAN	IDE	Insulin-degrading enzyme OS=Homo sapiens OX=9606 GN=IDE PE=1 SV=4	0.658243	15.5248	0.0165789	0.40582	16.183	0.35288	15.9306	0.0023455	16.2271	0.0440156	0.772159	0.296439	0.0778599	15.4704	15.5792	16.1125	16.1296	16.3071	16.0069	15.8543	16.1755	16.1868	16.3189
sp|P14866|HNRPL_HUMAN	HNRNPL	Heterogeneous nuclear ribonucleoprotein L OS=Homo sapiens OX=9606 GN=HNRNPL PE=1 SV=2	-0.0409376	16.7098	0.860372	-0.25239	16.6689	0.561074	16.4574	0.0936334	16.9308	0.261909	0.26909	0.473361	0.0271437	16.8824	16.5372	16.7178	16.8183	16.4706	16.5042	16.4107	16.8436	16.9866	16.9622
sp|P14868|SYDC_HUMAN	DARS	Aspartate--tRNA ligase, cytoplasmic OS=Homo sapiens OX=9606 GN=DARS PE=1 SV=2	-0.159011	14.2383	0.479359	0.0587959	14.0793	0.933514	14.2971	0.744873	14.2828	0.203432	0.431772	-0.0143758	0.974069	14.1761	14.3006	13.8264	14.2711	14.1405	13.9378	14.6564	14.2515	14.2541	14.3427
sp|P15104|GLNA_HUMAN	GLUL	Glutamine synthetase OS=Homo sapiens OX=9606 GN=GLUL PE=1 SV=4	0.134148	15.8458	0.0233754	0.174761	15.98	0.405882	16.0206	0.0238101	16.1308	0.150839	0.188183	0.110226	0.332356	15.8426	15.8491	15.9797	15.9497	16.0105	15.9524	16.0888	16.0494	16.1346	16.2085
sp|P15121|ALDR_HUMAN	AKR1B1	Aldo-keto reductase family 1 member B1 OS=Homo sapiens OX=9606 GN=AKR1B1 PE=1 SV=3	0.531661	13.7003	0.0239155	0.351473	14.2319	0.644203	14.0517	0.0402626	14.4493	0.217396	0.0879664	0.397585	0.255435	13.8081	13.5924	14.2722	14.2604	14.1632	13.7465	14.357	14.4522	14.4904	14.4054
sp|P15170-3|ERF3A_HUMAN	GSPT1	Isoform 3 of Eukaryotic peptide chain release factor GTP-binding subunit ERF3A OS=Homo sapiens OX=9606 GN=GSPT1	0.875919	17.5121	0.00596135	0.326205	18.388	0.363181	17.8383	0.000232811	18.4638	0.0758396	0.479956	0.625554	0.0224203	17.4739	17.5503	18.4524	18.3394	18.3722	17.7679	17.9087	18.511	18.3743	18.5062
sp|P15260|INGR1_HUMAN	IFNGR1	Interferon gamma receptor 1 OS=Homo sapiens OX=9606 GN=IFNGR1 PE=1 SV=1	-0.545648	13.4352	0.0252058	-0.17045	12.8896	0.830186	13.2648	0.149225	13.2985	0.408956	0.0866688	0.0337585	0.933437	13.4458	13.4246	12.7441	12.9914	12.9332	13.6272	12.9024	13.3101	13.2578	13.3277
sp|P15291|B4GT1_HUMAN	B4GALT1	Beta-1,4-galactosyltransferase 1 OS=Homo sapiens OX=9606 GN=B4GALT1 PE=1 SV=5	-1.54409	16.1311	0.0104683	-0.340373	14.587	0.0673272	15.7907	0.000603794	14.608	0.0209773	0.944885	-1.18274	0.0231886	16.1311	16.131	14.4002	14.807	14.5537	15.7951	15.7863	14.5876	14.8188	14.4175
sp|P15311|EZRI_HUMAN	EZR	Ezrin OS=Homo sapiens OX=9606 GN=EZR PE=1 SV=4	0.849167	17.1877	0.00606114	0.185876	18.0368	0.56415	17.3736	0.000323375	18.188	0.151206	0.144638	0.814496	0.0218593	17.1178	17.2575	18.0277	18.0342	18.0486	17.4867	17.2604	18.1083	18.2076	18.2482
sp|P15529-2|MCP_HUMAN	CD46	Isoform B of Membrane cofactor protein OS=Homo sapiens OX=9606 GN=CD46	0.430749	17.5326	0.0967617	-0.0173655	17.9633	0.950509	17.5152	0.0305898	17.9024	-0.060919	0.76265	0.387195	0.0526187	17.6802	17.3849	17.849	18.1195	17.9214	17.5458	17.4846	17.8939	18.0173	17.796
sp|P15531-2|NDKA_HUMAN	NME1	Isoform 2 of Nucleoside diphosphate kinase A OS=Homo sapiens OX=9606 GN=NME1	-0.034651	16.8983	0.70293	-0.391331	16.8637	0.367907	16.507	0.00684083	16.6886	-0.175041	0.0719916	0.181639	0.0682765	16.9877	16.809	16.8392	16.8429	16.909	16.4514	16.5626	16.703	16.7076	16.6553
sp|P15559|NQO1_HUMAN	NQO1	NAD(P)H dehydrogenase [quinone] 1 OS=Homo sapiens OX=9606 GN=NQO1 PE=1 SV=1	1.82434	15.0821	0.00428212	0.887323	16.9064	0.242758	15.9694	3.3633e-05	17.0476	0.141124	0.309313	1.07814	0.011387	15.088	15.0762	17.0152	16.842	16.8621	15.9375	16.0013	17.1261	16.9808	17.0358
sp|P15586|GNS_HUMAN	GNS	N-acetylglucosamine-6-sulfatase OS=Homo sapiens OX=9606 GN=GNS PE=1 SV=3	0.367268	15.5902	0.0305048	-0.391711	15.9574	0.369468	15.1985	0.00197828	15.4567	-0.500699	0.0578331	0.25828	0.130786	15.6111	15.5692	15.8495	16.0202	16.0026	15.0865	15.3104	15.5121	15.4744	15.3838
sp|P15880|RS2_HUMAN	RPS2	40S ribosomal protein S2 OS=Homo sapiens OX=9606 GN=RPS2 PE=1 SV=2	-0.147286	18.7968	0.111782	0.0363236	18.6495	0.952297	18.8331	0.762322	18.7392	0.0896626	0.290037	-0.0939469	0.79047	18.7474	18.8462	18.6815	18.5836	18.6835	18.5031	19.1632	18.7048	18.7262	18.7865
sp|P16070|CD44_HUMAN	CD44	CD44 antigen OS=Homo sapiens OX=9606 GN=CD44 PE=1 SV=3	-0.358338	16.0301	0.112508	-0.138651	15.6717	0.37881	15.8914	0.071518	15.6603	-0.0114505	0.958677	-0.231137	0.140031	16.0734	15.9867	15.521	15.8698	15.6245	15.9084	15.8744	15.7395	15.7192	15.5222
sp|P16104|H2AX_HUMAN	H2AFX	Histone H2AX OS=Homo sapiens OX=9606 GN=H2AFX PE=1 SV=2	-0.64567	16.9091	0.266725	0.506154	16.2635	0.740831	17.4153	0.126187	15.9919	-0.2716	0.693994	-1.42342	0.143667	16.9717	16.8466	15.9553	15.9242	16.9109	16.7038	18.1268	16.2164	16.059	15.7001
sp|P16152|CBR1_HUMAN	CBR1	Carbonyl reductase [NADPH] 1 OS=Homo sapiens OX=9606 GN=CBR1 PE=1 SV=3	0.39545	15.2553	0.094281	0.369368	15.6507	0.439293	15.6246	0.041937	15.6805	0.0297852	0.806142	0.0558669	0.521204	15.4127	15.0978	15.7524	15.562	15.6377	15.5517	15.6976	15.6723	15.6427	15.7265
sp|P16278|BGAL_HUMAN	GLB1	Beta-galactosidase OS=Homo sapiens OX=9606 GN=GLB1 PE=1 SV=2	0.00153466	14.4852	0.987359	-0.492062	14.4867	0.313884	13.9931	0.00708876	14.0667	-0.420041	0.0960747	0.0735557	0.62727	14.5401	14.4303	14.415	14.4587	14.5866	14.074	13.9123	14.1384	14.1385	13.9232
sp|P16401|H15_HUMAN	H1-5	Histone H1.5 OS=Homo sapiens OX=9606 GN=H1-5 PE=1 SV=3	-0.998616	21.6421	0.00881574	0.495305	20.6434	0.394807	22.1374	0.00136774	20.2581	-0.385341	0.326538	-1.87926	0.0283605	21.5943	21.6898	20.5741	20.5858	20.7704	22.3133	21.9614	20.6247	20.137	20.0126
sp|P16615|AT2A2_HUMAN	ATP2A2	Sarcoplasmic/endoplasmic reticulum calcium ATPase 2 OS=Homo sapiens OX=9606 GN=ATP2A2 PE=1 SV=1	-0.63568	17.892	0.0127729	-0.183356	17.2563	0.618844	17.7086	0.00285074	17.1957	-0.0606524	0.574844	-0.512977	0.0545815	17.8659	17.9181	17.2941	17.1482	17.3267	17.5555	17.8618	17.2292	17.1743	17.1835
sp|P17252|KPCA_HUMAN	PRKCA	Protein kinase C alpha type OS=Homo sapiens OX=9606 GN=PRKCA PE=1 SV=4	0.0298096	16.9183	0.776619	-0.144935	16.9481	0.671705	16.7734	0.122667	17.0508	0.102626	0.269786	0.277371	0.107344	17.0302	16.8064	16.9641	16.9414	16.9388	16.8712	16.6755	17.0396	16.9816	17.1311
sp|P17302|CXA1_HUMAN	GJA1	Gap junction alpha-1 protein OS=Homo sapiens OX=9606 GN=GJA1 PE=1 SV=2	-0.693698	15.2089	0.00846999	-0.256519	14.5152	0.313884	14.9523	0.000285921	14.6157	0.100517	0.291833	-0.336662	0.0192328	15.16	15.2577	14.4464	14.5269	14.5721	14.955	14.9497	14.666	14.6118	14.5692
sp|P17342|ANPRC_HUMAN	NPR3	Atrial natriuretic peptide receptor 3 OS=Homo sapiens OX=9606 GN=NPR3 PE=1 SV=2	-1.16412	14.3297	0.0150502	0.0302098	13.1656	0.925875	14.3599	0.00220232	13.3962	0.230632	0.453895	-0.963697	0.040672	14.453	14.2064	13.2424	13.2745	12.9799	14.2727	14.4472	13.2902	13.659	13.2395
sp|P17612|KAPCA_HUMAN	PRKACA	cAMP-dependent protein kinase catalytic subunit alpha OS=Homo sapiens OX=9606 GN=PRKACA PE=1 SV=2	-0.498407	14.3334	0.0256267	-0.020003	13.835	0.948057	14.3134	0.0117296	13.5948	-0.240213	0.358815	-0.718617	0.0733715	14.2273	14.4394	13.8324	13.891	13.7815	14.4399	14.1868	13.7731	13.3425	13.6687
sp|P17655|CAN2_HUMAN	CAPN2	Calpain-2 catalytic subunit OS=Homo sapiens OX=9606 GN=CAPN2 PE=1 SV=6	0.353146	16.765	0.0126347	0.00680416	17.1181	0.932375	16.7718	0.000509421	17.1081	-0.010019	0.882239	0.336323	0.0170877	16.7244	16.8056	17.1333	17.1443	17.0767	16.7772	16.7664	17.1527	17.0691	17.1026
sp|P17812|PYRG1_HUMAN	CTPS1	CTP synthase 1 OS=Homo sapiens OX=9606 GN=CTPS1 PE=1 SV=2	0.650678	16.3168	0.0111452	0.216193	16.9674	0.5449	16.533	0.000902991	17.2178	0.250333	0.0857512	0.684818	0.0291417	16.2255	16.408	16.9783	16.9563	16.9677	16.6437	16.4223	17.2542	17.1251	17.274
sp|P17813|EGLN_HUMAN	ENG	Endoglin OS=Homo sapiens OX=9606 GN=ENG PE=1 SV=2	-0.510214	15.6018	0.0188016	-0.420618	15.0916	0.413417	15.1812	0.0239667	15.0403	-0.0512882	0.733867	-0.140884	0.50441	15.6527	15.5508	15.0781	15.1847	15.0119	15.006	15.3564	15.1313	15.0638	14.9258
sp|P17844|DDX5_HUMAN	DDX5	Probable ATP-dependent RNA helicase DDX5 OS=Homo sapiens OX=9606 GN=DDX5 PE=1 SV=1	-0.191255	15.4652	0.400686	0.0337022	15.2739	0.952559	15.4989	0.547426	15.5002	0.2263	0.213518	0.00134236	0.996057	15.6673	15.2631	15.3982	15.2618	15.1617	15.7432	15.2546	15.4102	15.5525	15.538
sp|P17858-2|PFKAL_HUMAN	PFKL	Isoform 2 of ATP-dependent 6-phosphofructokinase, liver type OS=Homo sapiens OX=9606 GN=PFKL	0.592165	16.6203	0.00966647	0.10575	17.2125	0.668991	16.7261	0.00173135	17.1069	-0.105645	0.299721	0.380771	0.0535025	16.6541	16.5865	17.2891	17.1866	17.1618	16.6252	16.827	17.1475	17.1274	17.0456
sp|P17931|LEG3_HUMAN	LGALS3	Galectin-3 OS=Homo sapiens OX=9606 GN=LGALS3 PE=1 SV=5	1.06297	17.9026	0.00522535	0.49621	18.9656	0.309279	18.3988	0.000247602	18.9577	-0.00784541	0.9513	0.558916	0.0332904	17.8915	17.9137	19.0483	18.9268	18.9216	18.4703	18.3273	18.9558	18.8583	19.059
sp|P17980|PRS6A_HUMAN	PSMC3	26S proteasome regulatory subunit 6A OS=Homo sapiens OX=9606 GN=PSMC3 PE=1 SV=3	0.632389	14.6677	0.0222456	0.176569	15.3001	0.572547	14.8442	0.00187015	15.269	-0.0311048	0.722843	0.424715	0.0192328	14.5501	14.7853	15.2161	15.3621	15.322	14.8991	14.7894	15.2939	15.2495	15.2635
sp|P17987|TCPA_HUMAN	TCP1	T-complex protein 1 subunit alpha OS=Homo sapiens OX=9606 GN=TCP1 PE=1 SV=1	0.533221	18.2622	0.00909602	0.101395	18.7954	0.612134	18.3636	0.000263968	18.9322	0.13675	0.0778585	0.568576	0.0160624	18.2079	18.3165	18.779	18.8378	18.7694	18.2986	18.4285	18.9543	18.9231	18.9191
sp|P18031|PTN1_HUMAN	PTPN1	Tyrosine-protein phosphatase non-receptor type 1 OS=Homo sapiens OX=9606 GN=PTPN1 PE=1 SV=1	-0.51758	15.9251	0.0170326	-0.0969395	15.4075	0.818574	15.8281	0.0129877	15.3515	-0.055955	0.680179	-0.476595	0.104155	15.983	15.8671	15.4809	15.4148	15.3268	15.6423	16.014	15.3782	15.2459	15.4306
sp|P18077|RL35A_HUMAN	RPL35A	60S ribosomal protein L35a OS=Homo sapiens OX=9606 GN=RPL35A PE=1 SV=2	-0.86945	16.955	0.1619	0.400575	16.0855	0.828331	17.3555	0.382092	17.0354	0.949898	0.410433	-0.320128	0.799647	16.9233	16.9866	15.8108	15.7294	16.7163	16.5146	18.1965	16.0828	17.8338	17.1896
sp|P18085|ARF4_HUMAN	ARF4	ADP-ribosylation factor 4 OS=Homo sapiens OX=9606 GN=ARF4 PE=1 SV=3	0.189607	18.9064	0.318519	0.0656068	19.096	0.868921	18.972	0.242015	18.8922	-0.203773	0.0719916	-0.0797726	0.0562162	18.7252	19.0876	19.034	19.1411	19.1129	18.9535	18.9905	18.9088	18.8921	18.8758
sp|P18124|RL7_HUMAN	RPL7	60S ribosomal protein L7 OS=Homo sapiens OX=9606 GN=RPL7 PE=1 SV=1	-1.42152	18.0612	0.0294654	0.465891	16.6396	0.721331	18.5271	0.0581171	17.398	0.758356	0.369554	-1.12906	0.265494	18.0431	18.0792	16.4118	16.4468	17.0603	17.9168	19.1373	16.6844	17.9879	17.5217
sp|P18206|VINC_HUMAN	VCL	Vinculin OS=Homo sapiens OX=9606 GN=VCL PE=1 SV=4	0.58503	15.0976	0.0395883	0.171604	15.6826	0.684606	15.2692	0.00496683	15.8419	0.159326	0.236119	0.572753	0.0339096	14.9284	15.2668	15.6614	15.6539	15.7325	15.1873	15.3511	15.7668	15.8043	15.9546
sp|P18583-9|SON_HUMAN	SON	Isoform I of Protein SON OS=Homo sapiens OX=9606 GN=SON	-0.700005	15.7213	0.0135557	0.125037	15.0213	0.598789	15.8463	0.00183541	15.047	0.025709	0.910131	-0.799333	0.0336745	15.6858	15.7567	15.0152	15.1319	14.9167	15.7535	15.9391	15.1991	15.0454	14.8965
sp|P18621-3|RL17_HUMAN	RPL17	Isoform 3 of 60S ribosomal protein L17 OS=Homo sapiens OX=9606 GN=RPL17	-0.962814	18.6352	0.0351521	-0.263826	17.6724	0.658043	18.3714	0.0208262	17.7959	0.123454	0.72986	-0.575534	0.143751	18.5624	18.7081	17.5114	17.5322	17.9737	18.1263	18.6166	17.6441	17.7412	18.0024
sp|P18669|PGAM1_HUMAN	PGAM1	Phosphoglycerate mutase 1 OS=Homo sapiens OX=9606 GN=PGAM1 PE=1 SV=2	0.987077	14.3471	0.00680851	0.30471	15.3342	0.44188	14.6518	0.00129645	15.2603	-0.0738814	0.651016	0.608486	0.0562162	14.3237	14.3705	15.4024	15.3641	15.2361	14.5082	14.7954	15.4001	15.1699	15.2109
sp|P18754-2|RCC1_HUMAN	RCC1	Isoform 2 of Regulator of chromosome condensation OS=Homo sapiens OX=9606 GN=RCC1	-0.971361	15.1791	0.026375	0.180665	14.2077	0.692997	15.3597	0.00107361	14.2507	0.0429436	0.796314	-1.10908	0.011724	15.3659	14.9922	14.0657	14.3538	14.2036	15.2647	15.4548	14.2547	14.2507	14.2466
sp|P19022|CADH2_HUMAN	CDH2	Cadherin-2 OS=Homo sapiens OX=9606 GN=CDH2 PE=1 SV=4	-0.537897	17.2398	0.0317388	-0.31028	16.7019	0.374522	16.9295	0.0024036	16.493	-0.208924	0.216608	-0.436541	0.0275886	17.3123	17.1674	16.5602	16.7884	16.7572	16.9995	16.8596	16.5254	16.5145	16.4391
sp|P19174-2|PLCG1_HUMAN	PLCG1	Isoform 2 of 1-phosphatidylinositol 4,5-bisphosphate phosphodiesterase gamma-1 OS=Homo sapiens OX=9606 GN=PLCG1	0.664969	13.6132	0.00507839	0.399204	14.2782	0.309279	14.0124	0.00347279	14.2128	-0.065397	0.712571	0.200369	0.268235	13.6097	13.6167	14.3	14.3076	14.2268	13.9647	14.0601	14.1363	14.1126	14.3894
sp|P19338|NUCL_HUMAN	NCL	Nucleolin OS=Homo sapiens OX=9606 GN=NCL PE=1 SV=3	-0.548017	16.4654	0.0819369	0.406617	15.9174	0.40997	16.872	0.00429231	15.995	0.0776657	0.731819	-0.876969	0.0176739	16.6056	16.3252	15.724	16.1085	15.9197	16.9634	16.7806	16.0294	16.0425	15.9133
sp|P19367-3|HXK1_HUMAN	HK1	Isoform 3 of Hexokinase-1 OS=Homo sapiens OX=9606 GN=HK1	-2.05189	18.6549	0.00477969	-0.353448	16.603	0.309279	18.3014	3.3633e-05	16.5895	-0.013522	0.937813	-1.71197	0.00892071	18.6675	18.6423	16.7359	16.4913	16.5817	18.3422	18.2607	16.5865	16.6715	16.5103
sp|P19525|E2AK2_HUMAN	EIF2AK2	Interferon-induced, double-stranded RNA-activated protein kinase OS=Homo sapiens OX=9606 GN=EIF2AK2 PE=1 SV=2	0.223563	15.3089	0.349604	0.0871201	15.5325	0.796022	15.396	0.206642	15.6668	0.134326	0.596685	0.270769	0.14241	15.4005	15.2174	15.7594	15.3125	15.5256	15.5212	15.2709	15.6274	15.6248	15.7483
sp|P19623|SPEE_HUMAN	SRM	Spermidine synthase OS=Homo sapiens OX=9606 GN=SRM PE=1 SV=1	0.628665	12.2479	0.0263736	-0.208143	12.8766	0.61855	12.0398	0.00552995	13.0741	0.197583	0.494642	1.03439	0.0442199	12.15	12.3458	12.8616	13.0004	12.7677	12.1862	11.8933	13.3462	12.943	12.9333
sp|P20042|IF2B_HUMAN	EIF2S2	Eukaryotic translation initiation factor 2 subunit 2 OS=Homo sapiens OX=9606 GN=EIF2S2 PE=1 SV=2	-0.297556	15.0825	0.0231445	0.0711661	14.785	0.914281	15.1537	0.196904	14.8308	0.0458106	0.582753	-0.322912	0.333833	15.0345	15.1306	14.7875	14.7364	14.831	14.8504	15.457	14.8451	14.7643	14.883
sp|P20073|ANXA7_HUMAN	ANXA7	Annexin A7 OS=Homo sapiens OX=9606 GN=ANXA7 PE=1 SV=3	0.802992	17.0937	0.0374578	0.153986	17.8967	0.762007	17.2477	0.0120211	17.794	-0.102689	0.625474	0.546318	0.0768501	16.8782	17.3092	17.7946	17.9594	17.9361	17.1483	17.3471	17.6593	17.7308	17.992
sp|P20336|RAB3A_HUMAN	RAB3A	Ras-related protein Rab-3A OS=Homo sapiens OX=9606 GN=RAB3A PE=1 SV=1	0.183453	17.7187	0.104963	-0.0820775	17.9022	0.655198	17.6367	0.0226578	17.6514	-0.250815	0.095082	0.0147156	0.857753	17.7923	17.6452	17.9548	17.8485	17.9033	17.6649	17.6084	17.6815	17.5676	17.7051
sp|P20339|RAB5A_HUMAN	RAB5A	Ras-related protein Rab-5A OS=Homo sapiens OX=9606 GN=RAB5A PE=1 SV=2	-0.106161	14.5244	0.0389649	-0.0613149	14.4182	0.869085	14.4631	0.76076	14.4576	0.0394001	0.495355	-0.00544604	0.980519	14.5151	14.5336	14.4053	14.3968	14.4525	14.291	14.6351	14.418	14.5038	14.4511
sp|P20340-2|RAB6A_HUMAN	RAB6A	Isoform 2 of Ras-related protein Rab-6A OS=Homo sapiens OX=9606 GN=RAB6A	0.161249	19.3841	0.0123024	0.0475915	19.5453	0.579484	19.4317	0.0029868	19.4111	-0.134198	0.035691	-0.0205398	0.55111	19.4059	19.3622	19.5444	19.535	19.5566	19.4036	19.4597	19.4073	19.4314	19.3947
sp|P20645|MPRD_HUMAN	M6PR	Cation-dependent mannose-6-phosphate receptor OS=Homo sapiens OX=9606 GN=M6PR PE=1 SV=1	-0.106014	16.6974	0.013249	-0.146033	16.5914	0.309279	16.5513	0.17316	16.745	0.153685	0.368798	0.193704	0.25966	16.7098	16.6849	16.5822	16.5878	16.6041	16.5556	16.5471	16.601	16.7308	16.9034
sp|P20700|LMNB1_HUMAN	LMNB1	Lamin-B1 OS=Homo sapiens OX=9606 GN=LMNB1 PE=1 SV=2	-0.546693	15.7609	0.0359685	0.086192	15.2142	0.830237	15.8471	0.0134457	15.3212	0.107027	0.571641	-0.525858	0.0796399	15.6643	15.8574	15.1455	15.3554	15.1416	15.6908	16.0033	15.1816	15.4061	15.3759
sp|P20810-6|ICAL_HUMAN	CAST	Isoform 6 of Calpastatin OS=Homo sapiens OX=9606 GN=CAST	0.358769	16.5686	0.0975484	0.164253	16.9273	0.596599	16.7328	0.104487	16.7716	-0.155722	0.384967	0.0387936	0.749952	16.4463	16.6908	17.0314	16.7981	16.9524	16.6905	16.7752	16.715	16.7035	16.8963
sp|P20908-2|CO5A1_HUMAN	COL5A1	Isoform 2 of Collagen alpha-1(V) chain OS=Homo sapiens OX=9606 GN=COL5A1	0.0629392	17.4226	0.532709	-0.275568	17.4855	0.367907	17.147	0.110939	17.2097	-0.275779	0.296986	0.0627282	0.779729	17.4037	17.4415	17.4311	17.6066	17.4188	17.2219	17.0721	17.1733	17.4224	17.0336
sp|P21266|GSTM3_HUMAN	GSTM3	Glutathione S-transferase Mu 3 OS=Homo sapiens OX=9606 GN=GSTM3 PE=1 SV=3	1.21251	15.3083	0.0209991	0.564498	16.5208	0.476711	15.8728	0.00312681	16.658	0.137214	0.447556	0.785223	0.0495337	15.0655	15.5511	16.5858	16.5568	16.4199	16.0514	15.6942	16.8026	16.5272	16.6444
sp|P21281|VATB2_HUMAN	ATP6V1B2	V-type proton ATPase subunit B, brain isoform OS=Homo sapiens OX=9606 GN=ATP6V1B2 PE=1 SV=3	-1.0578	13.9574	0.0178618	-0.0835331	12.8996	0.851547	13.8739	0.00308573	12.8206	-0.0790397	0.801399	-1.05331	0.0412308	14.157	13.7578	12.9186	12.924	12.8563	13.8751	13.8726	12.5751	12.7751	13.1115
sp|P21283|VATC1_HUMAN	ATP6V1C1	V-type proton ATPase subunit C 1 OS=Homo sapiens OX=9606 GN=ATP6V1C1 PE=1 SV=4	-0.227796	13.3125	0.437698	0.248729	13.0847	0.69951	13.5612	0.123071	13.1022	0.0175593	0.90179	-0.458966	0.032384	13.0253	13.5996	13.101	13.1822	12.9708	13.6487	13.4737	13.0558	13.1027	13.1482
sp|P21291|CSRP1_HUMAN	CSRP1	Cysteine and glycine-rich protein 1 OS=Homo sapiens OX=9606 GN=CSRP1 PE=1 SV=3	0.473909	14.4153	0.0239155	0.140561	14.8892	0.788713	14.5559	0.198248	14.4606	-0.428591	0.269786	-0.0952424	0.810701	14.5217	14.3089	14.8608	14.9143	14.8926	14.7719	14.3398	14.8289	14.2599	14.2931
sp|P21333|FLNA_HUMAN	FLNA	Filamin-A OS=Homo sapiens OX=9606 GN=FLNA PE=1 SV=4	0.49107	17.0708	0.00881574	0.289904	17.5618	0.3797	17.3607	0.0300477	18.0106	0.448797	0.309313	0.649963	0.174858	17.0393	17.1022	17.5876	17.5037	17.5942	17.2667	17.4547	17.5742	18.2361	18.2217
sp|P21399|ACOC_HUMAN	ACO1	Cytoplasmic aconitate hydratase OS=Homo sapiens OX=9606 GN=ACO1 PE=1 SV=3	0.469993	14.9596	0.0143711	0.152635	15.4296	0.460226	15.1123	0.00399381	15.3505	-0.0791209	0.480423	0.238237	0.0954338	14.8872	15.0321	15.4095	15.4133	15.4662	15.0878	15.1368	15.3274	15.2677	15.4564
sp|P21796|VDAC1_HUMAN	VDAC1	Voltage-dependent anion-selective channel protein 1 OS=Homo sapiens OX=9606 GN=VDAC1 PE=1 SV=2	-0.7146	17.3473	0.00428212	0.164008	16.6327	0.693731	17.5113	0.00318739	16.9129	0.280259	0.127287	-0.598349	0.0784577	17.3503	17.3443	16.6152	16.6729	16.61	17.32	17.7025	16.795	17.0266	16.9172
sp|P21964|COMT_HUMAN	COMT	Catechol O-methyltransferase OS=Homo sapiens OX=9606 GN=COMT PE=1 SV=2	-0.00653224	16.8449	0.919063	-0.0631022	16.8384	0.652574	16.7818	0.521825	16.8412	0.00280422	0.958677	0.0593741	0.1705	16.9051	16.7848	16.7933	16.8574	16.8646	16.7804	16.7833	16.881	16.8271	16.8155
sp|P21980|TGM2_HUMAN	TGM2	Protein-glutamine gamma-glutamyltransferase 2 OS=Homo sapiens OX=9606 GN=TGM2 PE=1 SV=2	0.792971	17.3443	0.00606114	-0.0955236	18.1372	0.840182	17.2487	0.00290134	17.7201	-0.417127	0.042491	0.471368	0.112567	17.299	17.3896	18.0984	18.1226	18.1906	17.4567	17.0407	17.7075	17.6697	17.7832
sp|P22059|OSBP1_HUMAN	OSBP	Oxysterol-binding protein 1 OS=Homo sapiens OX=9606 GN=OSBP PE=1 SV=1	-0.632675	18.1248	0.0311727	-0.200635	17.4921	0.503387	17.9241	0.00475929	17.3084	-0.18369	0.411635	-0.61573	0.042908	18.1819	18.0676	17.6402	17.3273	17.5088	17.8242	18.024	17.2715	17.2037	17.45
sp|P22061-2|PIMT_HUMAN	PCMT1	Isoform 2 of Protein-L-isoaspartate(D-aspartate) O-methyltransferase OS=Homo sapiens OX=9606 GN=PCMT1	0.659039	17.3066	0.0138587	0.172853	17.9656	0.416986	17.4794	0.000473828	18.1129	0.147306	0.255194	0.633491	0.015296	17.2675	17.3456	18.0773	17.8808	17.9387	17.5457	17.4131	18.1303	18.0767	18.1318
sp|P22102|PUR2_HUMAN	GART	Trifunctional purine biosynthetic protein adenosine-3 OS=Homo sapiens OX=9606 GN=GART PE=1 SV=1	0.735608	17.9101	0.0239155	0.230035	18.6457	0.405882	18.1401	0.00197239	18.7098	0.0641365	0.731819	0.569709	0.0199291	17.8874	17.9328	18.8361	18.5135	18.5876	18.226	18.0542	18.7116	18.6992	18.7187
sp|P22234-2|PUR6_HUMAN	PAICS	Isoform 2 of Multifunctional protein ADE2 OS=Homo sapiens OX=9606 GN=PAICS	0.732037	16.5518	0.0184275	0.170339	17.2838	0.689991	16.7221	0.00197828	17.4078	0.124014	0.178137	0.685712	0.0331857	16.4112	16.6923	17.3011	17.2546	17.2957	16.8588	16.5854	17.4795	17.3722	17.3718
sp|P22314|UBA1_HUMAN	UBA1	Ubiquitin-like modifier-activating enzyme 1 OS=Homo sapiens OX=9606 GN=UBA1 PE=1 SV=3	-0.118302	15.8116	0.364195	0.10787	15.6933	0.719516	15.9195	0.137498	15.8032	0.109842	0.0577714	-0.116331	0.107319	15.6804	15.9429	15.7136	15.6898	15.6766	15.8698	15.9692	15.7943	15.7953	15.82
sp|P22392-2|NDKB_HUMAN	NME2	Isoform 3 of Nucleoside diphosphate kinase B OS=Homo sapiens OX=9606 GN=NME2	0.851768	14.1019	0.00742867	0.562491	14.9537	0.309279	14.6644	0.0029758	15.0761	0.122416	0.603605	0.411693	0.139667	14.1682	14.0356	14.9474	14.8974	15.0163	14.7027	14.6261	15.2664	15.1143	14.8476
sp|P22626|ROA2_HUMAN	HNRNPA2B1	Heterogeneous nuclear ribonucleoproteins A2/B1 OS=Homo sapiens OX=9606 GN=HNRNPA2B1 PE=1 SV=2	1.39078	15.1895	0.0214631	0.630831	16.5803	0.413417	15.8203	0.00222058	16.8956	0.315281	0.323784	1.07523	0.035301	15.3267	15.0523	16.7605	16.7082	16.2721	16.059	15.5817	16.9754	16.837	16.8742
sp|P22695|QCR2_HUMAN	UQCRC2	Cytochrome b-c1 complex subunit 2, mitochondrial OS=Homo sapiens OX=9606 GN=UQCRC2 PE=1 SV=3	-0.514534	16.9402	0.0227085	-0.114605	16.4257	0.842964	16.8256	0.0810475	16.5877	0.162062	0.342493	-0.237867	0.415859	16.9259	16.9545	16.3126	16.5406	16.4238	16.5665	17.0847	16.6317	16.6564	16.4751
sp|P23142-4|FBLN1_HUMAN	FBLN1	Isoform C of Fibulin-1 OS=Homo sapiens OX=9606 GN=FBLN1	1.38939	11.6761	0.0586308	0.355571	13.0655	0.605744	12.0317	0.00936022	13.0707	0.0051392	0.990555	1.03896	0.0131249	11.39	11.9623	12.8348	13.55	12.8118	12.0759	11.9875	12.9595	13.133	13.1195
sp|P23142|FBLN1_HUMAN	FBLN1	Fibulin-1 OS=Homo sapiens OX=9606 GN=FBLN1 PE=1 SV=4	-1.11026	15.2468	0.0408686	-0.507321	14.1365	0.309279	14.7394	0.00533801	14.0663	-0.0702221	0.860723	-0.673162	0.0170877	15.3306	15.1629	13.8439	14.4896	14.076	14.749	14.7299	14.1376	14.0889	13.9723
sp|P23219-6|PGH1_HUMAN	PTGS1	Isoform 6 of Prostaglandin G/H synthase 1 OS=Homo sapiens OX=9606 GN=PTGS1	-1.05986	17.0066	0.00569573	-0.340287	15.9467	0.367907	16.6663	6.02045e-05	15.7718	-0.174955	0.050232	-0.894533	0.0102061	17.0824	16.9308	15.98	15.9285	15.9318	16.6105	16.7222	15.7825	15.7836	15.7492
sp|P23246|SFPQ_HUMAN	SFPQ	Splicing factor, proline- and glutamine-rich OS=Homo sapiens OX=9606 GN=SFPQ PE=1 SV=2	-0.779231	18.7464	0.0422768	-0.0998483	17.9672	0.6655	18.6465	0.00652874	18.0485	0.0813808	0.773042	-0.598002	0.0277137	18.6649	18.8279	17.9845	18.1852	17.7318	18.7034	18.5896	18.0456	18.1508	17.9492
sp|P23284|PPIB_HUMAN	PPIB	Peptidyl-prolyl cis-trans isomerase B OS=Homo sapiens OX=9606 GN=PPIB PE=1 SV=2	-0.686978	18.2661	0.0143819	-0.0884711	17.5791	0.559182	18.1776	0.0010053	17.4559	-0.123231	0.480444	-0.721738	0.0235944	18.267	18.2652	17.5353	17.4914	17.7106	18.1153	18.2399	17.3315	17.5169	17.5192
sp|P23381|SYWC_HUMAN	WARS	Tryptophan--tRNA ligase, cytoplasmic OS=Homo sapiens OX=9606 GN=WARS PE=1 SV=2	0.510645	13.4712	0.22489	0.20367	13.9818	0.824409	13.6749	0.293106	13.84	-0.141823	0.419952	0.165152	0.458692	13.8579	13.0844	13.9688	13.9035	14.0733	13.5088	13.8409	13.7206	13.9846	13.8149
sp|P23396|RS3_HUMAN	RPS3	40S ribosomal protein S3 OS=Homo sapiens OX=9606 GN=RPS3 PE=1 SV=2	-0.423224	17.2073	0.0143819	-0.175458	16.7841	0.766744	17.0319	0.176921	17.0031	0.21902	0.141888	-0.0287455	0.928584	17.1843	17.2303	16.7837	16.7167	16.8519	16.7567	17.307	16.9952	17.0855	16.9287
sp|P23508-2|CRCM_HUMAN	MCC	Isoform 2 of Colorectal mutant cancer protein OS=Homo sapiens OX=9606 GN=MCC	-0.357905	14.5425	0.0938336	-0.198027	14.1846	0.687389	14.3444	0.057339	14.0003	-0.184285	0.30164	-0.344163	0.17976	14.4062	14.6788	14.0955	14.2854	14.1728	14.519	14.1699	14.0647	13.8632	14.0729
sp|P23526|SAHH_HUMAN	AHCY	Adenosylhomocysteinase OS=Homo sapiens OX=9606 GN=AHCY PE=1 SV=4	1.06418	17.9182	0.00683697	0.41384	18.9823	0.309279	18.332	0.000138076	19.0225	0.0402011	0.763122	0.690544	0.0130608	17.947	17.8893	19.0814	18.9774	18.8882	18.3442	18.3198	19.0988	19.0042	18.9646
sp|P23528|COF1_HUMAN	CFL1	Cofilin-1 OS=Homo sapiens OX=9606 GN=CFL1 PE=1 SV=3	0.997825	19.3486	0.00341302	0.439081	20.3464	0.309279	19.7877	4.60233e-05	20.5892	0.2428	0.0577714	0.801544	0.0130608	19.3677	19.3294	20.3705	20.309	20.3597	19.8564	19.7189	20.6367	20.5684	20.5625
sp|P23588|IF4B_HUMAN	EIF4B	Eukaryotic translation initiation factor 4B OS=Homo sapiens OX=9606 GN=EIF4B PE=1 SV=2	0.179179	15.082	0.34467	0.202794	15.2612	0.620887	15.2848	0.403317	15.3712	0.11005	0.657435	0.0864353	0.695753	15.0759	15.0881	15.4072	15.045	15.3315	15.1114	15.4582	15.2844	15.3141	15.5152
sp|P23919|KTHY_HUMAN	DTYMK	Thymidylate kinase OS=Homo sapiens OX=9606 GN=DTYMK PE=1 SV=4	0.124925	15.3196	0.344004	0.152718	15.4445	0.725736	15.4723	0.640749	15.4506	0.00613803	0.944309	-0.0216545	0.908955	15.1963	15.4428	15.3877	15.4815	15.4643	15.6334	15.3112	15.5118	15.3904	15.4496
sp|P23921|RIR1_HUMAN	RRM1	Ribonucleoside-diphosphate reductase large subunit OS=Homo sapiens OX=9606 GN=RRM1 PE=1 SV=1	0.844309	18.3412	0.00560774	0.36508	19.1855	0.375227	18.7063	0.000603794	19.3169	0.131404	0.293913	0.610634	0.0380783	18.3648	18.3177	19.1644	19.1427	19.2495	18.8251	18.5874	19.3534	19.2151	19.3823
sp|P24386|RAE1_HUMAN	CHM	Rab proteins geranylgeranyltransferase component A 1 OS=Homo sapiens OX=9606 GN=CHM PE=1 SV=3	0.0400359	13.2301	0.916444	0.314947	13.2701	0.48748	13.545	0.652481	13.2548	-0.0152886	0.972825	-0.290199	0.251303	13.0729	13.3873	12.9087	13.2188	13.6829	13.6158	13.4742	13.4177	13.0168	13.3299
sp|P24534|EF1B_HUMAN	EEF1B2	Elongation factor 1-beta OS=Homo sapiens OX=9606 GN=EEF1B2 PE=1 SV=3	-0.255773	16.75	0.107298	-0.0931971	16.4942	0.706777	16.6568	0.0363213	16.3421	-0.152103	0.359212	-0.314679	0.102029	16.6939	16.8061	16.5245	16.5912	16.3669	16.7578	16.5558	16.4138	16.3732	16.2393
sp|P24666|PPAC_HUMAN	ACP1	Low molecular weight phosphotyrosine protein phosphatase OS=Homo sapiens OX=9606 GN=ACP1 PE=1 SV=3	1.29875	13.946	0.00912987	0.344464	15.2448	0.389578	14.2905	0.00022532	15.4563	0.211527	0.263627	1.16582	0.0130608	13.8794	14.0126	15.4143	15.1628	15.1573	14.1846	14.3964	15.4305	15.4247	15.5137
sp|P24752|THIL_HUMAN	ACAT1	Acetyl-CoA acetyltransferase, mitochondrial OS=Homo sapiens OX=9606 GN=ACAT1 PE=1 SV=1	-0.70558	16.0478	0.0187319	-0.104547	15.3422	0.56299	15.9432	0.00318739	15.4393	0.0971578	0.621933	-0.503875	0.0473356	15.9977	16.0979	15.2806	15.4913	15.2546	15.9982	15.8882	15.4664	15.5534	15.2983
sp|P24941|CDK2_HUMAN	CDK2	Cyclin-dependent kinase 2 OS=Homo sapiens OX=9606 GN=CDK2 PE=1 SV=2	-0.397788	16.8235	0.0351521	-0.0819188	16.4257	0.527492	16.7416	0.00386295	16.4218	-0.00387777	0.972825	-0.319747	0.0208809	16.7886	16.8584	16.5436	16.337	16.3966	16.7776	16.7056	16.3878	16.4197	16.4579
sp|P25205-2|MCM3_HUMAN	MCM3	Isoform 2 of DNA replication licensing factor MCM3 OS=Homo sapiens OX=9606 GN=MCM3	-0.589524	14.7627	0.00846999	0.09461	14.1731	0.851437	14.8573	0.00589897	14.2054	0.0322474	0.675021	-0.651886	0.0681689	14.823	14.7023	14.1661	14.2075	14.1458	14.6414	15.0732	14.1334	14.2418	14.2409
sp|P25325-2|THTM_HUMAN	MPST	Isoform 2 of 3-mercaptopyruvate sulfurtransferase OS=Homo sapiens OX=9606 GN=MPST	0.00806123	14.1783	0.88796	-0.016732	14.1863	0.925875	14.1615	0.1574	14.0145	-0.171866	0.228553	-0.147072	0.294642	14.2173	14.1392	14.1576	14.1581	14.2433	14.2359	14.0872	14.0715	14.0756	13.8964
sp|P25398|RS12_HUMAN	RPS12	40S ribosomal protein S12 OS=Homo sapiens OX=9606 GN=RPS12 PE=1 SV=3	-0.423608	16.7396	0.0536357	-0.121693	16.316	0.620887	16.6179	0.0339365	16.4597	0.143736	0.405812	-0.158178	0.234778	16.7565	16.7227	16.3639	16.1507	16.4333	16.5149	16.7209	16.4877	16.4003	16.4911
sp|P25705|ATPA_HUMAN	ATP5F1A	ATP synthase subunit alpha, mitochondrial OS=Homo sapiens OX=9606 GN=ATP5F1A PE=1 SV=1	-0.70983	17.7295	0.0146641	-0.241068	17.0196	0.557745	17.4884	0.00409412	17.1257	0.106096	0.338235	-0.362667	0.094699	17.6373	17.8216	17.014	17.1016	16.9433	17.3485	17.6283	17.1875	17.1128	17.0769
sp|P25786-2|PSA1_HUMAN	PSMA1	Isoform Long of Proteasome subunit alpha type-1 OS=Homo sapiens OX=9606 GN=PSMA1	0.126654	14.1882	0.530152	0.126487	14.3148	0.878262	14.3147	0.817458	14.1699	-0.144948	0.132202	-0.144781	0.65606	13.9781	14.3983	14.3514	14.2784	14.3147	14.6264	14.0029	14.1196	14.2271	14.1629
sp|P25787|PSA2_HUMAN	PSMA2	Proteasome subunit alpha type-2 OS=Homo sapiens OX=9606 GN=PSMA2 PE=1 SV=2	0.253974	15.0328	0.0721971	0.139464	15.2867	0.578592	15.1722	0.0669054	15.3452	0.0584556	0.684774	0.172965	0.243512	15.1342	14.9313	15.303	15.2922	15.2651	15.1938	15.1507	15.4681	15.3547	15.2128
sp|P26038|MOES_HUMAN	MSN	Moesin OS=Homo sapiens OX=9606 GN=MSN PE=1 SV=3	0.209264	17.2658	0.0635494	-0.110765	17.475	0.88308	17.155	0.383394	17.5106	0.0355661	0.882239	0.355595	0.388937	17.2247	17.3068	17.4165	17.4584	17.5502	16.8137	17.4963	17.3012	17.584	17.6466
sp|P26196|DDX6_HUMAN	DDX6	Probable ATP-dependent RNA helicase DDX6 OS=Homo sapiens OX=9606 GN=DDX6 PE=1 SV=2	-0.01144	15.9203	0.890911	0.0174665	15.9088	0.941091	15.9377	0.119888	16.1512	0.242391	0.186288	0.213485	0.239227	15.9302	15.9104	15.9377	15.9826	15.8062	16.0591	15.8164	16.2275	16.0377	16.1885
sp|P26368|U2AF2_HUMAN	U2AF2	Splicing factor U2AF 65 kDa subunit OS=Homo sapiens OX=9606 GN=U2AF2 PE=1 SV=4	-0.256069	15.1425	0.11727	0.0606209	14.8864	0.818574	15.2031	0.0317971	15.0896	0.203204	0.095082	-0.113486	0.0915762	15.2616	15.0234	14.9541	14.8743	14.8309	15.2294	15.1769	15.0593	15.0771	15.1325
sp|P26373|RL13_HUMAN	RPL13	60S ribosomal protein L13 OS=Homo sapiens OX=9606 GN=RPL13 PE=1 SV=4	-0.969721	14.4426	0.0230782	-0.110169	13.4729	0.873401	14.3325	0.0407914	13.8121	0.339148	0.405812	-0.520404	0.282684	14.355	14.5303	13.3196	13.3988	13.7004	14.0279	14.637	13.478	13.8703	14.0879
sp|P26374|RAE2_HUMAN	CHML	Rab proteins geranylgeranyltransferase component A 2 OS=Homo sapiens OX=9606 GN=CHML PE=1 SV=2	0.302805	16.6599	0.0649805	0.21666	16.9627	0.494945	16.8765	0.0514219	16.9667	0.00398854	0.970643	0.0901336	0.414718	16.5721	16.7477	16.9238	16.9124	17.0518	16.7932	16.9599	17.0247	16.8992	16.9761
sp|P26447|S10A4_HUMAN	S100A4	Protein S100-A4 OS=Homo sapiens OX=9606 GN=S100A4 PE=1 SV=1	0.0340069	17.202	0.616098	0.617322	17.2361	0.440697	17.8194	0.0639631	17.7676	0.531591	0.163728	-0.0517243	0.904778	17.2031	17.201	17.2883	17.2667	17.1532	18.1121	17.5266	18.0718	17.5915	17.6396
sp|P26599-3|PTBP1_HUMAN	PTBP1	Isoform 3 of Polypyrimidine tract-binding protein 1 OS=Homo sapiens OX=9606 GN=PTBP1	0.726227	16.7847	0.0495922	0.271369	17.5109	0.566365	17.0561	0.0088588	17.8029	0.291911	0.330694	0.746769	0.0510941	16.8004	16.769	17.7835	17.4356	17.3137	16.8601	17.2521	17.8683	17.6914	17.8488
sp|P26639|SYTC_HUMAN	TARS1	Threonine--tRNA ligase 1, cytoplasmic OS=Homo sapiens OX=9606 GN=TARS1 PE=1 SV=3	0.141042	18.8304	0.162274	0.196596	18.9714	0.369468	19.027	0.094349	18.9044	-0.0670369	0.483809	-0.122591	0.123745	18.8502	18.8105	18.8929	18.9564	19.0649	19.0859	18.968	18.9069	18.9106	18.8956
sp|P26640|SYVC_HUMAN	VARS	Valine--tRNA ligase OS=Homo sapiens OX=9606 GN=VARS PE=1 SV=4	-0.160577	17.1196	0.119684	-0.177667	16.959	0.581252	16.9419	0.184631	16.9429	-0.0160883	0.630432	0.00100164	0.995076	17.0371	17.2021	16.982	16.9403	16.9547	17.0471	16.8368	16.9516	16.917	16.9601
sp|P26641-2|EF1G_HUMAN	EEF1G	Isoform 2 of Elongation factor 1-gamma OS=Homo sapiens OX=9606 GN=EEF1G	-0.376676	18.5356	0.0104683	-0.337018	18.159	0.309279	18.1986	0.0017226	18.079	-0.0799763	0.395073	-0.119634	0.193881	18.5254	18.5459	18.1772	18.1965	18.1032	18.1634	18.2338	18.1581	18.0385	18.0404
sp|P26885|FKBP2_HUMAN	FKBP2	Peptidyl-prolyl cis-trans isomerase FKBP2 OS=Homo sapiens OX=9606 GN=FKBP2 PE=1 SV=2	-0.28042	15.1358	0.0479804	-0.350579	14.8554	0.309279	14.7852	0.00867314	14.5206	-0.334777	0.166573	-0.264618	0.172449	15.1327	15.1389	14.8797	14.7533	14.9331	14.7346	14.8359	14.422	14.4481	14.6917
sp|P27348|1433T_HUMAN	YWHAQ	14-3-3 protein theta OS=Homo sapiens OX=9606 GN=YWHAQ PE=1 SV=1	0.709608	16.4633	0.0227085	0.117031	17.173	0.744066	16.5804	0.00312681	17.2288	0.055849	0.724866	0.648427	0.036064	16.3519	16.5748	17.2903	17.1631	17.0655	16.7052	16.4555	17.3295	17.1766	17.1803
sp|P27635|RL10_HUMAN	RPL10	60S ribosomal protein L10 OS=Homo sapiens OX=9606 GN=RPL10 PE=1 SV=4	-0.475056	18.1333	0.039022	-0.130568	17.6583	0.644742	18.0028	0.110878	17.9034	0.245158	0.405812	-0.0993312	0.706092	18.0563	18.2103	17.5697	17.6129	17.7922	17.9099	18.0956	17.6881	17.8627	18.1594
sp|P27658|CO8A1_HUMAN	COL8A1	Collagen alpha-1(VIII) chain OS=Homo sapiens OX=9606 GN=COL8A1 PE=1 SV=2	0.938626	14.903	0.0425149	0.091278	15.8416	0.799835	14.9942	0.0187381	15.5429	-0.298651	0.444687	0.548697	0.120655	15.0507	14.7552	15.5503	15.9901	15.9843	15.0683	14.9202	15.5403	15.7951	15.2934
sp|P27708|PYR1_HUMAN	CAD	CAD protein OS=Homo sapiens OX=9606 GN=CAD PE=1 SV=3	-0.580144	17.2941	0.0135557	-0.175416	16.7139	0.37881	17.1187	0.000743294	16.7809	0.0670053	0.482718	-0.337722	0.019035	17.2501	17.338	16.8032	16.6995	16.6391	17.079	17.1584	16.8085	16.7601	16.7742
sp|P27797|CALR_HUMAN	CALR	Calreticulin OS=Homo sapiens OX=9606 GN=CALR PE=1 SV=1	0.0881646	20.1221	0.362021	-0.315045	20.2103	0.366718	19.8071	0.00465321	19.9219	-0.288418	0.0719916	0.114792	0.130786	20.192	20.0523	20.205	20.2818	20.1441	19.8534	19.7607	19.9532	19.9271	19.8852
sp|P27816-5|MAP4_HUMAN	MAP4	Isoform 5 of Microtubule-associated protein 4 OS=Homo sapiens OX=9606 GN=MAP4	0.0592361	15.6971	0.669127	0.242919	15.7563	0.443465	15.94	0.16302	15.9333	0.177012	0.330694	-0.00667047	0.966363	15.6405	15.7536	15.887	15.6127	15.7693	15.8373	16.0427	15.9267	15.8564	16.0168
sp|P27824-2|CALX_HUMAN	CANX	Isoform 2 of Calnexin OS=Homo sapiens OX=9606 GN=CANX	-0.314201	19.5473	0.00754807	-0.363992	19.2331	0.366718	19.1833	0.00335516	19.0734	-0.159624	0.095082	-0.109833	0.337859	19.5342	19.5604	19.1975	19.2528	19.2488	19.2777	19.0888	19.129	19.0509	19.0404
sp|P28062|PSB8_HUMAN	PSMB8	Proteasome subunit beta type-8 OS=Homo sapiens OX=9606 GN=PSMB8 PE=1 SV=3	1.06471	12.2545	0.0174431	0.610005	13.3192	0.405882	12.8645	0.00478189	13.3031	-0.0161046	0.938544	0.438601	0.136042	12.4552	12.0538	13.301	13.3249	13.3318	13.0012	12.7279	13.4782	13.3119	13.1192
sp|P28066|PSA5_HUMAN	PSMA5	Proteasome subunit alpha type-5 OS=Homo sapiens OX=9606 GN=PSMA5 PE=1 SV=3	0.298643	15.5088	0.140045	0.347866	15.8074	0.473216	15.8566	0.227496	15.7524	-0.055021	0.801399	-0.104243	0.607835	15.3806	15.6369	15.9391	15.7157	15.7674	15.9874	15.7259	15.8911	15.5932	15.7729
sp|P28072|PSB6_HUMAN	PSMB6	Proteasome subunit beta type-6 OS=Homo sapiens OX=9606 GN=PSMB6 PE=1 SV=4	1.10621	13.3388	0.0493217	0.708412	14.445	0.465429	14.0472	0.0114198	14.521	0.0759771	0.711203	0.473776	0.0680324	13.672	13.0056	14.4395	14.6103	14.2854	13.9094	14.1851	14.5969	14.4262	14.54
sp|P28074|PSB5_HUMAN	PSMB5	Proteasome subunit beta type-5 OS=Homo sapiens OX=9606 GN=PSMB5 PE=1 SV=3	0.464011	14.4913	0.018463	0.557171	14.9554	0.405882	15.0485	0.0481313	15.0544	0.0990523	0.595141	0.00589221	0.985843	14.575	14.4077	14.9159	14.9661	14.9841	14.8449	15.2521	15.1492	15.154	14.86
sp|P28290|ITPI2_HUMAN	ITPRID2	Protein ITPRID2 OS=Homo sapiens OX=9606 GN=ITPRID2 PE=1 SV=3	-0.986149	14.1884	0.00690714	-0.388893	13.2023	0.309279	13.7995	0.00022532	13.1749	-0.0273792	0.83911	-0.624634	0.0195898	14.2137	14.1631	13.2821	13.1017	13.2229	13.7339	13.8651	13.1327	13.1411	13.2508
sp|P28300|LYOX_HUMAN	LOX	Protein-lysine 6-oxidase OS=Homo sapiens OX=9606 GN=LOX PE=1 SV=2	0.438676	13.3133	0.0838422	-0.243189	13.752	0.621753	13.0701	0.035598	13.5956	-0.15631	0.519708	0.525555	0.112008	13.3512	13.2754	13.5429	13.9111	13.8019	13.2762	12.864	13.6789	13.6538	13.4542
sp|P28838|AMPL_HUMAN	LAP3	Cytosol aminopeptidase OS=Homo sapiens OX=9606 GN=LAP3 PE=1 SV=3	-1.60598	15.0635	0.0239155	-0.151629	13.4575	0.828772	14.9118	0.000735612	13.1387	-0.318778	0.208129	-1.77313	0.00525666	15.3835	14.7435	13.4421	13.2758	13.6546	14.9197	14.904	13.1	13.1172	13.199
sp|P29144|TPP2_HUMAN	TPP2	Tripeptidyl-peptidase 2 OS=Homo sapiens OX=9606 GN=TPP2 PE=1 SV=4	-0.479147	16.0364	0.0158049	-0.226715	15.5573	0.443465	15.8097	0.0110857	15.6741	0.116828	0.344533	-0.135604	0.331608	16.078	15.9948	15.6088	15.5915	15.4714	15.9111	15.7083	15.6855	15.7471	15.5897
sp|P29353-6|SHC1_HUMAN	SHC1	Isoform 6 of SHC-transforming protein 1 OS=Homo sapiens OX=9606 GN=SHC1	0.034023	13.9758	0.808337	-0.00987992	14.0098	0.934077	13.9659	0.904045	13.9564	-0.0533877	0.740627	-0.00948479	0.852048	13.9336	14.018	14.0631	13.8457	14.1206	13.9194	14.0125	13.9707	13.9547	13.9439
sp|P29372|3MG_HUMAN	MPG	DNA-3-methyladenine glycosylase OS=Homo sapiens OX=9606 GN=MPG PE=1 SV=3	-0.0745037	13.8112	0.848766	0.0667276	13.7367	0.931277	13.8779	0.945827	13.763	0.0263093	0.935443	-0.114922	0.613105	13.4245	14.1979	13.9014	13.6012	13.7075	13.9213	13.8346	13.9765	13.5393	13.7732
sp|P29401-2|TKT_HUMAN	TKT	Isoform 2 of Transketolase OS=Homo sapiens OX=9606 GN=TKT	0.219679	19.2883	0.193448	0.432581	19.508	0.352412	19.7209	0.0119186	19.8377	0.329682	0.144765	0.11678	0.312025	19.198	19.3786	19.5304	19.6207	19.3729	19.6832	19.7586	19.8942	19.8943	19.7245
sp|P29692-2|EF1D_HUMAN	EEF1D	Isoform 2 of Elongation factor 1-delta OS=Homo sapiens OX=9606 GN=EEF1D	0.222795	16.4784	0.0137823	0.282035	16.7012	0.413417	16.7605	0.0445991	16.5416	-0.159618	0.114784	-0.218858	0.179401	16.464	16.4929	16.6756	16.6891	16.739	16.6385	16.8824	16.5002	16.6044	16.5202
sp|P29966|MARCS_HUMAN	MARCKS	Myristoylated alanine-rich C-kinase substrate OS=Homo sapiens OX=9606 GN=MARCKS PE=1 SV=4	0.0512507	18.3799	0.743366	0.0691701	18.4311	0.855174	18.4491	0.685037	18.5417	0.110585	0.585979	0.0926659	0.633837	18.4004	18.3594	18.5028	18.24	18.5507	18.2773	18.6208	18.5895	18.4448	18.5909
sp|P30040|ERP29_HUMAN	ERP29	Endoplasmic reticulum resident protein 29 OS=Homo sapiens OX=9606 GN=ERP29 PE=1 SV=4	0.675722	17.1293	0.00560774	0.205233	17.8051	0.416493	17.3346	0.0030769	17.5707	-0.23432	0.192593	0.236168	0.198745	17.166	17.0927	17.8453	17.7867	17.7832	17.418	17.2512	17.5079	17.7208	17.4836
sp|P30041|PRDX6_HUMAN	PRDX6	Peroxiredoxin-6 OS=Homo sapiens OX=9606 GN=PRDX6 PE=1 SV=3	1.17587	17.5936	0.00694242	0.532458	18.7695	0.309279	18.1261	0.000143923	18.9439	0.174343	0.21133	0.817754	0.0135208	17.5112	17.6761	18.8506	18.7697	18.6882	18.1729	18.0793	18.957	18.866	19.0086
sp|P30044|PRDX5_HUMAN	PRDX5	Peroxiredoxin-5, mitochondrial OS=Homo sapiens OX=9606 GN=PRDX5 PE=1 SV=4	0.542798	18.5802	0.0156359	0.101617	19.123	0.682276	18.6818	0.0131935	18.8417	-0.28132	0.188183	0.159861	0.372192	18.5167	18.6438	19.105	19.0613	19.2028	18.7722	18.5915	18.9368	18.6796	18.9087
sp|P30048|PRDX3_HUMAN	PRDX3	Thioredoxin-dependent peroxide reductase, mitochondrial OS=Homo sapiens OX=9606 GN=PRDX3 PE=1 SV=3	-0.148182	17.5789	0.192187	-0.111118	17.4307	0.643824	17.4677	0.601743	17.5145	0.0838213	0.660128	0.0467576	0.797091	17.6372	17.5206	17.4241	17.5196	17.3483	17.5516	17.3838	17.6848	17.4685	17.3902
sp|P30050|RL12_HUMAN	RPL12	60S ribosomal protein L12 OS=Homo sapiens OX=9606 GN=RPL12 PE=1 SV=1	-0.62867	16.1293	0.0196893	-0.149056	15.5006	0.698272	15.9803	0.00536509	15.3744	-0.126268	0.444644	-0.605882	0.0584484	16.004	16.2546	15.4676	15.508	15.5263	15.8545	16.106	15.4974	15.2123	15.4134
sp|P30085-3|KCY_HUMAN	CMPK1	Isoform 3 of UMP-CMP kinase OS=Homo sapiens OX=9606 GN=CMPK1	0.499497	15.9374	0.0189856	0.339765	16.4369	0.369468	16.2772	0.000922123	16.7301	0.293125	0.080833	0.452857	0.0286759	15.8618	16.0131	16.4236	16.5074	16.3799	16.3391	16.2154	16.8003	16.7164	16.6736
sp|P30086|PEBP1_HUMAN	PEBP1	Phosphatidylethanolamine-binding protein 1 OS=Homo sapiens OX=9606 GN=PEBP1 PE=1 SV=3	1.64095	16.2092	0.00636039	0.605671	17.8501	0.309279	16.8148	0.000100333	17.8556	0.00548963	0.970643	1.04077	0.01203	16.1301	16.2882	17.9808	17.8182	17.7514	16.756	16.8737	17.8779	17.7739	17.9151
sp|P30101|PDIA3_HUMAN	PDIA3	Protein disulfide-isomerase A3 OS=Homo sapiens OX=9606 GN=PDIA3 PE=1 SV=4	0.0166729	19.7137	0.892843	-0.398814	19.7304	0.369468	19.3149	0.0227609	19.4854	-0.245019	0.172185	0.170468	0.198539	19.8018	19.6256	19.6431	19.7005	19.8475	19.3955	19.2343	19.5743	19.4478	19.4341
sp|P30153|2AAA_HUMAN	PPP2R1A	Serine/threonine-protein phosphatase 2A 65 kDa regulatory subunit A alpha isoform OS=Homo sapiens OX=9606 GN=PPP2R1A PE=1 SV=4	0.932513	16.2557	0.0114327	0.330573	17.1882	0.354445	16.5863	0.000397733	17.3371	0.148849	0.364204	0.750789	0.0170877	16.3107	16.2007	17.3291	17.1025	17.1331	16.5313	16.6413	17.2503	17.3586	17.4024
sp|P30519|HMOX2_HUMAN	HMOX2	Heme oxygenase 2 OS=Homo sapiens OX=9606 GN=HMOX2 PE=1 SV=2	-0.828832	17.9398	0.0082145	-0.272549	17.111	0.426536	17.6672	0.000588786	16.8907	-0.220219	0.183346	-0.776501	0.0267788	17.9911	17.8885	17.1884	17.1137	17.0308	17.78	17.5545	16.9742	16.7906	16.9075
sp|P30520|PURA2_HUMAN	ADSS2	Adenylosuccinate synthetase isozyme 2 OS=Homo sapiens OX=9606 GN=ADSS2 PE=1 SV=3	0.688921	15.9381	0.0135557	0.39168	16.627	0.313884	16.3298	0.00478189	16.6502	0.02316	0.91767	0.320401	0.139667	15.9458	15.9304	16.7541	16.5795	16.5475	16.2527	16.4068	16.7328	16.4782	16.7395
sp|P30533|AMRP_HUMAN	LRPAP1	Alpha-2-macroglobulin receptor-associated protein OS=Homo sapiens OX=9606 GN=LRPAP1 PE=1 SV=1	0.144807	19.2045	0.216104	-0.324536	19.3493	0.369468	18.8799	0.00244361	18.9276	-0.421675	0.035691	0.0476678	0.416854	19.3077	19.1012	19.3085	19.3646	19.3747	18.8891	18.8708	18.9514	18.9666	18.8648
sp|P30566|PUR8_HUMAN	ADSL	Adenylosuccinate lyase OS=Homo sapiens OX=9606 GN=ADSL PE=1 SV=2	0.0481674	13.2181	0.794591	-0.237349	13.2663	0.69951	12.9808	0.480438	13.349	0.0827501	0.812454	0.368267	0.346239	13.3104	13.1258	13.4223	13.3024	13.0742	12.7098	13.2518	13.5569	13.0842	13.4061
sp|P30626|SORCN_HUMAN	SRI	Sorcin OS=Homo sapiens OX=9606 GN=SRI PE=1 SV=1	-0.0299728	20.5021	0.882772	0.733518	20.4721	0.606715	21.2356	0.409038	20.8429	0.370809	0.559949	-0.392682	0.633837	20.3519	20.6523	20.3952	20.6568	20.3644	21.8171	20.6541	21.4681	20.377	20.6837
sp|P30740|ILEU_HUMAN	SERPINB1	Leukocyte elastase inhibitor OS=Homo sapiens OX=9606 GN=SERPINB1 PE=1 SV=1	0.660001	16.283	0.0235143	0.222777	16.943	0.369468	16.5058	0.00404983	16.9295	-0.0135096	0.944551	0.423714	0.0473356	16.2524	16.3137	17.1135	16.8661	16.8495	16.5672	16.4444	16.9296	16.8283	17.0307
sp|P30825|CTR1_HUMAN	SLC7A1	High affinity cationic amino acid transporter 1 OS=Homo sapiens OX=9606 GN=SLC7A1 PE=1 SV=1	-0.396316	13.3643	0.16567	-0.144657	12.9679	0.743626	13.2196	0.201726	12.948	-0.0199158	0.945972	-0.271575	0.310832	13.5667	13.1618	13.1359	12.9322	12.8357	13.1822	13.257	13.1477	12.6811	13.0152
sp|P30837|AL1B1_HUMAN	ALDH1B1	Aldehyde dehydrogenase X, mitochondrial OS=Homo sapiens OX=9606 GN=ALDH1B1 PE=1 SV=3	0.374067	16.7698	0.0264749	0.129916	17.1439	0.366718	16.8998	0.015857	17.0889	-0.0549854	0.722095	0.189166	0.166443	16.8035	16.7361	17.2245	17.1514	17.0559	16.9015	16.898	17.169	16.9637	17.134
sp|P30876|RPB2_HUMAN	POLR2B	DNA-directed RNA polymerase II subunit RPB2 OS=Homo sapiens OX=9606 GN=POLR2B PE=1 SV=1	-0.167853	15.6516	0.0522772	0.220112	15.4838	0.740831	15.8717	0.184807	15.4492	-0.0346099	0.712571	-0.422574	0.243109	15.6215	15.6817	15.5133	15.4265	15.5115	15.5628	16.1807	15.4393	15.3858	15.5224
sp|P31040|SDHA_HUMAN	SDHA	Succinate dehydrogenase [ubiquinone] flavoprotein subunit, mitochondrial OS=Homo sapiens OX=9606 GN=SDHA PE=1 SV=2	-0.538292	14.5619	0.0108498	0.318156	14.0236	0.323772	14.88	0.000263968	14.1235	0.0999551	0.344533	-0.756493	0.015296	14.6212	14.5026	14.0537	14.0443	13.9728	14.8509	14.9092	14.1767	14.1651	14.0289
sp|P31150|GDIA_HUMAN	GDI1	Rab GDP dissociation inhibitor alpha OS=Homo sapiens OX=9606 GN=GDI1 PE=1 SV=2	0.661492	16.0971	0.050954	0.305337	16.7585	0.524571	16.4024	0.01912	16.5966	-0.161971	0.373281	0.194184	0.133493	15.9158	16.2783	16.8027	16.8651	16.6078	16.3665	16.4382	16.6385	16.4912	16.66
sp|P31153|METK2_HUMAN	MAT2A	S-adenosylmethionine synthase isoform type-2 OS=Homo sapiens OX=9606 GN=MAT2A PE=1 SV=1	0.420659	14.4958	0.0805494	0.257609	14.9164	0.506538	14.7534	0.0480776	14.9464	0.0299681	0.882239	0.193019	0.211226	14.3526	14.6389	14.9719	14.9885	14.7889	14.7103	14.7965	15.08	14.8347	14.9244
sp|P31327-3|CPSM_HUMAN	CPS1	Isoform 3 of Carbamoyl-phosphate synthase [ammonia], mitochondrial OS=Homo sapiens OX=9606 GN=CPS1	-1.09324	19.1048	0.00606114	-0.462341	18.0115	0.405882	18.6424	0.0011208	18.108	0.0965028	0.41916	-0.534393	0.0748385	19.1545	19.055	17.9844	18.0958	17.9543	18.4647	18.8201	18.0183	18.1575	18.1483
sp|P31350-2|RIR2_HUMAN	RRM2	Isoform 2 of Ribonucleoside-diphosphate reductase subunit M2 OS=Homo sapiens OX=9606 GN=RRM2	0.563249	16.1657	0.0301898	0.390234	16.7289	0.375129	16.5559	0.00278687	16.8564	0.127475	0.269786	0.300491	0.0304541	16.0497	16.2816	16.8282	16.7043	16.6542	16.5028	16.609	16.8682	16.8197	16.8813
sp|P31483|TIA1_HUMAN	TIA1	Nucleolysin TIA-1 isoform p40 OS=Homo sapiens OX=9606 GN=TIA1 PE=1 SV=3	0.825302	13.8078	0.051279	0.477644	14.6331	0.416493	14.2854	0.0189995	14.5841	-0.0489201	0.864275	0.298739	0.139667	14.0093	13.6062	14.7798	14.7118	14.4076	14.3498	14.221	14.4471	14.5741	14.7313
sp|P31689|DNJA1_HUMAN	DNAJA1	DnaJ homolog subfamily A member 1 OS=Homo sapiens OX=9606 GN=DNAJA1 PE=1 SV=2	0.331951	18.5312	0.0425149	0.121775	18.8632	0.73357	18.653	0.036744	18.9074	0.0442314	0.582753	0.254408	0.169623	18.4538	18.6087	18.8774	18.7886	18.9235	18.7997	18.5063	18.8989	18.8842	18.9391
sp|P31942|HNRH3_HUMAN	HNRNPH3	Heterogeneous nuclear ribonucleoprotein H3 OS=Homo sapiens OX=9606 GN=HNRNPH3 PE=1 SV=2	0.954974	17.4563	0.0398322	0.282614	18.4113	0.389578	17.7389	0.00313528	18.5209	0.109591	0.712571	0.781951	0.00461649	17.5588	17.3538	18.5102	18.6148	18.1089	17.7433	17.7345	18.535	18.5277	18.5
sp|P31943|HNRH1_HUMAN	HNRNPH1	Heterogeneous nuclear ribonucleoprotein H OS=Homo sapiens OX=9606 GN=HNRNPH1 PE=1 SV=4	0.224595	15.3343	0.415054	-0.07781	15.5589	0.849593	15.2565	0.0516809	15.8292	0.270225	0.318321	0.572629	0.0192328	15.1541	15.5145	15.7098	15.6612	15.3058	15.2835	15.2295	15.8181	15.7564	15.9129
sp|P31946|1433B_HUMAN	YWHAB	14-3-3 protein beta/alpha OS=Homo sapiens OX=9606 GN=YWHAB PE=1 SV=3	1.33151	15.4232	0.00318643	0.528157	16.7547	0.309279	15.9513	7.37579e-05	16.7057	-0.0489775	0.5842	0.754377	0.0204051	15.4388	15.4075	16.7277	16.7816	16.7548	16.0373	15.8654	16.7729	16.6201	16.7242
sp|P31947|1433S_HUMAN	SFN	14-3-3 protein sigma OS=Homo sapiens OX=9606 GN=SFN PE=1 SV=1	0.363332	12.9093	0.281853	0.303477	13.2726	0.694762	13.2128	0.134741	13.4877	0.215093	0.0610122	0.274948	0.134104	13.2391	12.5795	13.2468	13.2713	13.2997	13.3457	13.0799	13.5375	13.4743	13.4514
sp|P31948-2|STIP1_HUMAN	STIP1	Isoform 2 of Stress-induced-phosphoprotein 1 OS=Homo sapiens OX=9606 GN=STIP1	1.31196	16.0553	0.00606114	0.491341	17.3672	0.313884	16.5466	5.2611e-05	17.4942	0.126976	0.132202	0.947593	0.00824783	16.1503	15.9602	17.4203	17.3208	17.3606	16.5714	16.5218	17.4877	17.5244	17.4705
sp|P31949|S10AB_HUMAN	S100A11	Protein S100-A11 OS=Homo sapiens OX=9606 GN=S100A11 PE=1 SV=2	-0.315874	16.7121	0.0767916	0.120789	16.3963	0.670136	16.8329	0.0145636	16.4084	0.0121528	0.937148	-0.42451	0.0473356	16.8338	16.5905	16.3619	16.3699	16.457	16.8211	16.8447	16.5372	16.3832	16.3048
sp|P32004|L1CAM_HUMAN	L1CAM	Neural cell adhesion molecule L1 OS=Homo sapiens OX=9606 GN=L1CAM PE=1 SV=2	-0.456514	16.0888	0.0229957	-0.392805	15.6323	0.327467	15.696	0.0114639	15.6153	-0.016979	0.922319	-0.0806879	0.53752	16.006	16.1716	15.5726	15.6947	15.6296	15.6867	15.7053	15.6246	15.7377	15.4838
sp|P32019|I5P2_HUMAN	INPP5B	Type II inositol 1,4,5-trisphosphate 5-phosphatase OS=Homo sapiens OX=9606 GN=INPP5B PE=1 SV=4	0.586044	13.1939	0.0404298	0.1392	13.7799	0.662592	13.3331	0.0199084	13.6556	-0.124292	0.565646	0.322552	0.133552	13.3311	13.0566	13.9077	13.699	13.733	13.3276	13.3385	13.5411	13.5823	13.8434
sp|P32119|PRDX2_HUMAN	PRDX2	Peroxiredoxin-2 OS=Homo sapiens OX=9606 GN=PRDX2 PE=1 SV=5	1.1003	19.4285	0.0111538	0.411978	20.5288	0.442951	19.8404	0.00172622	20.4512	-0.0775177	0.622273	0.610801	0.0567108	19.3711	19.4859	20.5328	20.6716	20.3819	20.0301	19.6508	20.466	20.4626	20.4251
sp|P32455|GBP1_HUMAN	GBP1	Guanylate-binding protein 1 OS=Homo sapiens OX=9606 GN=GBP1 PE=1 SV=2	0.14449	14.8006	0.0449779	0.117862	14.9451	0.389786	14.9184	0.118251	14.8981	-0.0469805	0.574844	-0.0203522	0.794959	14.7665	14.8347	14.9408	14.9163	14.9782	14.9444	14.8925	14.9193	14.8199	14.9551
sp|P32969|RL9_HUMAN	RPL9	60S ribosomal protein L9 OS=Homo sapiens OX=9606 GN=RPL9 PE=1 SV=1	-0.637446	17.5574	0.0301898	0.0196601	16.9199	0.978986	17.577	0.143134	17.2327	0.312729	0.38929	-0.344377	0.476185	17.5442	17.5705	16.8255	16.8235	17.1108	17.2095	17.9446	16.9144	17.4398	17.3437
sp|P33176|KINH_HUMAN	KIF5B	Kinesin-1 heavy chain OS=Homo sapiens OX=9606 GN=KIF5B PE=1 SV=1	0.572801	15.9479	0.0378141	0.128409	16.5207	0.710349	16.0763	0.00553865	16.5095	-0.0111231	0.927145	0.433268	0.0291417	15.7992	16.0965	16.6088	16.4726	16.4806	16.1388	16.0138	16.5181	16.4445	16.566
sp|P33316|DUT_HUMAN	DUT	Deoxyuridine 5'-triphosphate nucleotidohydrolase, mitochondrial OS=Homo sapiens OX=9606 GN=DUT PE=1 SV=4	0.302367	16.4867	0.236359	0.216149	16.789	0.533158	16.7028	0.1574	16.9413	0.152267	0.599026	0.238485	0.244806	16.3516	16.6218	17.0222	16.6712	16.6736	16.7216	16.6841	17.048	16.7352	17.0407
sp|P33527-9|MRP1_HUMAN	ABCC1	Isoform 9 of Multidrug resistance-associated protein 1 OS=Homo sapiens OX=9606 GN=ABCC1	-0.541221	13.7544	0.059594	-0.217452	13.2132	0.598765	13.5369	0.0129465	13.1993	-0.0138487	0.927145	-0.337617	0.0291417	13.9253	13.5835	13.1529	13.332	13.1546	13.5184	13.5555	13.1251	13.2489	13.224
sp|P33947|ERD22_HUMAN	KDELR2	ER lumen protein-retaining receptor 2 OS=Homo sapiens OX=9606 GN=KDELR2 PE=1 SV=1	-0.629793	17.6451	0.0281374	-0.0386629	17.0153	0.933437	17.6064	0.243641	17.2739	0.258625	0.645571	-0.332505	0.554154	17.6866	17.6035	16.8397	17.0929	17.1133	17.3716	17.8412	16.701	17.5927	17.5281
sp|P33992|MCM5_HUMAN	MCM5	DNA replication licensing factor MCM5 OS=Homo sapiens OX=9606 GN=MCM5 PE=1 SV=5	-0.823281	16.5496	0.00490042	-0.0412992	15.7263	0.925875	16.5083	0.0112272	15.9014	0.175045	0.495355	-0.606937	0.138882	16.5197	16.5795	15.736	15.6784	15.7647	16.2915	16.7251	15.6355	16.0353	16.0334
sp|P34741|SDC2_HUMAN	SDC2	Syndecan-2 OS=Homo sapiens OX=9606 GN=SDC2 PE=1 SV=2	-0.760874	17.7122	0.0422446	-0.374865	16.9513	0.468949	17.3373	0.0157843	16.8969	-0.0544327	0.848005	-0.440442	0.11422	17.6819	17.7424	16.7504	17.2074	16.8961	17.146	17.5286	16.8172	16.9456	16.9277
sp|P34897|GLYM_HUMAN	SHMT2	Serine hydroxymethyltransferase, mitochondrial OS=Homo sapiens OX=9606 GN=SHMT2 PE=1 SV=3	-0.59826	15.9727	0.0177186	-0.118113	15.3744	0.673652	15.8546	0.0110633	15.3518	-0.022639	0.928866	-0.502786	0.0998289	15.9138	16.0316	15.4322	15.4295	15.2616	15.7472	15.962	15.5451	15.3373	15.173
sp|P34932|HSP74_HUMAN	HSPA4	Heat shock 70 kDa protein 4 OS=Homo sapiens OX=9606 GN=HSPA4 PE=1 SV=4	0.0187497	15.3196	0.871852	0.131256	15.3383	0.652574	15.4508	0.467069	15.3483	0.00998447	0.910131	-0.102522	0.229527	15.4408	15.1983	15.3096	15.366	15.3392	15.4816	15.42	15.2712	15.3842	15.3895
sp|P35221-2|CTNA1_HUMAN	CTNNA1	Isoform 2 of Catenin alpha-1 OS=Homo sapiens OX=9606 GN=CTNNA1	-0.262028	15.6578	0.0780827	-0.270123	15.3958	0.405882	15.3877	0.0643471	15.3858	-0.00992716	0.937813	-0.00183228	0.989281	15.7426	15.573	15.3576	15.3515	15.4782	15.4513	15.3241	15.4281	15.2914	15.438
sp|P35222|CTNB1_HUMAN	CTNNB1	Catenin beta-1 OS=Homo sapiens OX=9606 GN=CTNNB1 PE=1 SV=1	-0.822116	15.8196	0.046154	-0.442203	14.9975	0.499987	15.3774	0.00561228	14.8079	-0.189635	0.254378	-0.569548	0.0250797	16.0626	15.5766	15.08	15.0368	14.8757	15.439	15.3158	14.8926	14.8023	14.7287
sp|P35237|SPB6_HUMAN	SERPINB6	Serpin B6 OS=Homo sapiens OX=9606 GN=SERPINB6 PE=1 SV=3	0.633745	14.3647	0.0141812	0.110725	14.9985	0.589439	14.4754	0.00736423	14.9792	-0.0192467	0.937813	0.503774	0.0883114	14.3362	14.3932	15.0937	15.01	14.8917	14.3954	14.5555	14.9477	14.8118	15.1781
sp|P35241-5|RADI_HUMAN	RDX	Isoform 5 of Radixin OS=Homo sapiens OX=9606 GN=RDX	0.659758	18.2297	0.00897374	0.329355	18.8895	0.367907	18.5591	0.000220464	19.0511	0.161651	0.050232	0.492054	0.014697	18.1547	18.3047	18.9178	18.8915	18.8591	18.5054	18.6127	19.0379	19.055	19.0606
sp|P35268|RL22_HUMAN	RPL22	60S ribosomal protein L22 OS=Homo sapiens OX=9606 GN=RPL22 PE=1 SV=2	-0.808606	17.5471	0.0293698	0.0556852	16.7384	0.925875	17.6027	0.0367215	16.944	0.205565	0.574844	-0.658727	0.175887	17.5056	17.5885	16.6653	16.5822	16.9679	17.3108	17.8946	16.6347	17.0869	17.1105
sp|P35270|SPRE_HUMAN	SPR	Sepiapterin reductase OS=Homo sapiens OX=9606 GN=SPR PE=1 SV=1	0.974657	14.508	0.0285821	0.700183	15.4827	0.413417	15.2082	0.0114416	15.5278	0.0450918	0.818632	0.319566	0.257105	14.2845	14.7316	15.5993	15.402	15.4468	15.4184	14.998	15.5617	15.3811	15.6406
sp|P35354|PGH2_HUMAN	PTGS2	Prostaglandin G/H synthase 2 OS=Homo sapiens OX=9606 GN=PTGS2 PE=1 SV=2	-1.83906	21.7889	0.0060879	-0.674345	19.9499	0.309279	21.1146	6.32381e-05	19.3455	-0.604421	0.0719916	-1.76914	0.0103203	21.859	21.7189	19.9768	19.7999	20.073	21.1924	21.0368	19.4271	19.3648	19.2445
sp|P35520-2|CBS_HUMAN	CBS	Isoform 2 of Cystathionine beta-synthase OS=Homo sapiens OX=9606 GN=CBS	0.268973	15.4791	0.0225855	0.175989	15.7481	0.388471	15.6551	0.0113467	15.6605	-0.0875432	0.216608	0.00544085	0.934149	15.4312	15.527	15.7451	15.7138	15.7853	15.6969	15.6132	15.6983	15.6147	15.6685
sp|P35579|MYH9_HUMAN	MYH9	Myosin-9 OS=Homo sapiens OX=9606 GN=MYH9 PE=1 SV=4	0.157233	17.8847	0.138078	-0.0600537	18.0419	0.858701	17.8246	0.0799275	18.1935	0.151576	0.369554	0.368862	0.14241	17.919	17.8504	18.0388	18.1273	17.9597	17.9747	17.6745	18.3246	18.181	18.0748
sp|P35606|COPB2_HUMAN	COPB2	Coatomer subunit beta' OS=Homo sapiens OX=9606 GN=COPB2 PE=1 SV=2	-0.135116	17.1943	0.0819369	-0.145115	17.0592	0.405882	17.0492	0.00220232	16.8096	-0.249608	0.065579	-0.23961	0.0411108	17.1736	17.215	17.0126	17.1198	17.0452	17.103	16.9955	16.8074	16.7812	16.8402
sp|P35610|SOAT1_HUMAN	SOAT1	Sterol O-acyltransferase 1 OS=Homo sapiens OX=9606 GN=SOAT1 PE=1 SV=3	-0.784876	16.9498	0.0127888	-0.134122	16.1649	0.687389	16.8157	0.00197239	16.0685	-0.0964447	0.582753	-0.747199	0.0389163	16.8975	17.0021	16.2109	16.0392	16.2446	16.6746	16.9567	15.9351	16.1631	16.1072
sp|P35613|BASI_HUMAN	BSG	Basigin OS=Homo sapiens OX=9606 GN=BSG PE=1 SV=2	-0.716928	15.5939	0.0267586	-0.193997	14.877	0.533761	15.3999	0.00606648	14.8767	-0.00026635	0.998313	-0.523198	0.0565196	15.561	15.6269	14.7052	14.8758	15.05	15.2803	15.5195	14.9275	14.9533	14.7493
sp|P35637|FUS_HUMAN	FUS	RNA-binding protein FUS OS=Homo sapiens OX=9606 GN=FUS PE=1 SV=1	1.09291	18.6057	0.0626607	0.43933	19.6987	0.536466	19.0451	0.0221904	19.8532	0.154582	0.755669	0.808161	0.0871657	18.6996	18.5119	19.9165	19.9456	19.2338	19.3132	18.777	20.0416	19.8285	19.6895
sp|P35658-5|NU214_HUMAN	NUP214	Isoform 5 of Nuclear pore complex protein Nup214 OS=Homo sapiens OX=9606 GN=NUP214	-0.514261	16.7112	0.01839	-0.0931331	16.197	0.673652	16.6181	0.001743	16.2127	0.015693	0.877586	-0.405435	0.0283605	16.6292	16.7933	16.1331	16.2444	16.2134	16.6691	16.5671	16.1436	16.2587	16.2358
sp|P35659|DEK_HUMAN	DEK	Protein DEK OS=Homo sapiens OX=9606 GN=DEK PE=1 SV=1	-1.25347	16.0087	0.00428212	-0.189431	14.7552	0.746005	15.8193	0.00139016	14.9089	0.153694	0.132202	-0.910349	0.0543715	16.0614	15.956	14.732	14.791	14.7426	15.55	16.0885	14.9679	14.8456	14.9131
sp|P35813-3|PPM1A_HUMAN	PPM1A	Isoform 3 of Protein phosphatase 1A OS=Homo sapiens OX=9606 GN=PPM1A	1.02888	12.9742	0.0211994	0.519373	14.0031	0.559182	13.4936	0.0124045	14.0957	0.0926122	0.599026	0.602118	0.152685	13.1463	12.8021	14.163	13.9173	13.929	13.1717	13.8155	14.1963	14.0511	14.0398
sp|P35998|PRS7_HUMAN	PSMC2	26S proteasome regulatory subunit 7 OS=Homo sapiens OX=9606 GN=PSMC2 PE=1 SV=3	0.416868	16.6994	0.0150502	0.205346	17.1163	0.388471	16.9048	0.00153316	17.0633	-0.0530459	0.279086	0.158476	0.0453179	16.637	16.7618	17.0819	17.1111	17.156	16.8645	16.945	17.0537	17.0815	17.0545
sp|P36404|ARL2_HUMAN	ARL2	ADP-ribosylation factor-like protein 2 OS=Homo sapiens OX=9606 GN=ARL2 PE=1 SV=4	-0.793854	15.6788	0.0141812	-0.138347	14.8849	0.38601	15.5404	0.00107637	15.0866	0.201707	0.269786	-0.4538	0.0273614	15.6945	15.663	15.0225	14.7613	14.871	15.4947	15.5862	15.1707	15.0326	15.0566
sp|P36405|ARL3_HUMAN	ARL3	ADP-ribosylation factor-like protein 3 OS=Homo sapiens OX=9606 GN=ARL3 PE=1 SV=2	0.473911	14.7462	0.0143974	0.0151014	15.2201	0.925875	14.7613	0.000861288	15.2731	0.0530287	0.538568	0.511839	0.0208567	14.8262	14.6662	15.2135	15.2273	15.2195	14.7737	14.7489	15.2826	15.1896	15.3471
sp|P36542|ATPG_HUMAN	ATP5F1C	ATP synthase subunit gamma, mitochondrial OS=Homo sapiens OX=9606 GN=ATP5F1C PE=1 SV=1	-1.01066	14.2802	0.008701	-0.0519862	13.2696	0.859727	14.2283	0.000836809	13.4617	0.192164	0.292653	-0.766509	0.0329969	14.2034	14.357	13.3303	13.1641	13.3143	14.3405	14.116	13.4299	13.598	13.3573
sp|P36543|VATE1_HUMAN	ATP6V1E1	V-type proton ATPase subunit E 1 OS=Homo sapiens OX=9606 GN=ATP6V1E1 PE=1 SV=1	-1.19909	17.4886	0.00683697	-0.0751619	16.2895	0.527824	17.4135	0.000121544	16.3921	0.102554	0.495355	-1.02138	0.011724	17.5312	17.4461	16.4061	16.1988	16.2638	17.4312	17.3957	16.3386	16.3452	16.4925
sp|P36578|RL4_HUMAN	RPL4	60S ribosomal protein L4 OS=Homo sapiens OX=9606 GN=RPL4 PE=1 SV=5	-1.40752	19.7508	0.0293226	0.104295	18.3433	0.879275	19.8551	0.0191065	18.8725	0.529209	0.393621	-0.982609	0.145163	19.6859	19.8158	18.1258	18.1522	18.752	19.5473	20.163	18.3801	19.1674	19.0701
sp|P36871-2|PGM1_HUMAN	PGM1	Isoform 2 of Phosphoglucomutase-1 OS=Homo sapiens OX=9606 GN=PGM1	0.798412	12.8089	0.0135485	0.130785	13.6073	0.898655	12.9397	0.081779	13.4855	-0.121749	0.355134	0.545878	0.312625	12.9312	12.6866	13.5602	13.6346	13.6271	12.4592	13.4201	13.4179	13.4277	13.6111
sp|P36915|GNL1_HUMAN	GNL1	Guanine nucleotide-binding protein-like 1 OS=Homo sapiens OX=9606 GN=GNL1 PE=1 SV=2	0.365198	13.126	0.0357338	0.135094	13.4912	0.524571	13.2611	0.00631466	13.6039	0.112679	0.391481	0.342783	0.0501145	13.0772	13.1748	13.5853	13.4853	13.403	13.1953	13.3269	13.5203	13.6635	13.6279
sp|P36952|SPB5_HUMAN	SERPINB5	Serpin B5 OS=Homo sapiens OX=9606 GN=SERPINB5 PE=1 SV=2	0.539884	15.4503	0.0294654	0.310511	15.9902	0.463438	15.7608	0.0114198	15.8761	-0.114112	0.230999	0.115261	0.318788	15.3169	15.5837	16.0329	15.9781	15.9596	15.8434	15.6783	15.9121	15.7994	15.9168
sp|P37235|HPCL1_HUMAN	HPCAL1	Hippocalcin-like protein 1 OS=Homo sapiens OX=9606 GN=HPCAL1 PE=1 SV=3	0.0515103	12.9216	0.852098	-0.350322	12.9731	0.622088	12.5713	0.241099	12.8431	-0.130046	0.30164	0.271786	0.120995	12.6384	13.2048	12.9576	12.8997	13.0619	12.6812	12.4614	12.7916	12.9219	12.8157
sp|P37802-2|TAGL2_HUMAN	TAGLN2	Isoform 2 of Transgelin-2 OS=Homo sapiens OX=9606 GN=TAGLN2	1.6197	17.451	0.00490042	0.559462	19.0707	0.352412	18.0105	8.14505e-05	19.2126	0.141862	0.259875	1.2021	0.0136499	17.4327	17.4693	19.1203	19.1384	18.9535	18.1371	17.8839	19.2227	19.194	19.2211
sp|P37840|SYUA_HUMAN	SNCA	Alpha-synuclein OS=Homo sapiens OX=9606 GN=SNCA PE=1 SV=1	1.76673	15.99	0.011396	0.658089	17.7567	0.394807	16.6481	0.000333522	18.0092	0.25245	0.225679	1.36109	0.0137691	15.7601	16.2199	17.8773	17.6668	17.7261	16.571	16.7252	18.0468	17.8703	18.1105
sp|P38159|RBMX_HUMAN	RBMX	RNA-binding motif protein, X chromosome OS=Homo sapiens OX=9606 GN=RBMX PE=1 SV=3	0.603205	16.6323	0.124053	0.266099	17.2356	0.59647	16.8984	0.0175479	17.5843	0.348722	0.30164	0.685829	0.0299859	16.4614	16.8033	17.3512	17.4378	16.9176	17.0192	16.7777	17.5536	17.6668	17.5324
sp|P38606|VATA_HUMAN	ATP6V1A	V-type proton ATPase catalytic subunit A OS=Homo sapiens OX=9606 GN=ATP6V1A PE=1 SV=2	-0.47915	17.4074	0.0141812	-0.0732993	16.9282	0.806518	17.3341	0.00648909	16.9797	0.0514729	0.574844	-0.354378	0.0872362	17.4208	17.394	17.0134	16.9129	16.8584	17.472	17.1962	17.0136	16.9668	16.9587
sp|P38646|GRP75_HUMAN	HSPA9	Stress-70 protein, mitochondrial OS=Homo sapiens OX=9606 GN=HSPA9 PE=1 SV=2	-0.945718	16.3081	0.00341302	-0.48837	15.3624	0.369468	15.8198	0.000947669	15.2597	-0.102697	0.431772	-0.560044	0.0660259	16.3041	16.3122	15.3626	15.399	15.3256	15.9722	15.6673	15.3834	15.2328	15.1629
sp|P38919|IF4A3_HUMAN	EIF4A3	Eukaryotic initiation factor 4A-III OS=Homo sapiens OX=9606 GN=EIF4A3 PE=1 SV=4	0.0112188	18.8444	0.871852	0.195327	18.8556	0.369468	19.0398	0.0900776	18.9042	0.0485923	0.625474	-0.135516	0.179401	18.8573	18.8315	18.9108	18.8841	18.7721	19.1005	18.979	18.9545	18.8431	18.9151
sp|P39023|RL3_HUMAN	RPL3	60S ribosomal protein L3 OS=Homo sapiens OX=9606 GN=RPL3 PE=1 SV=2	-0.833793	20.006	0.0108398	-0.0177331	19.1722	0.963222	19.9883	0.0225073	19.4073	0.235088	0.507888	-0.580972	0.188474	20.0198	19.9922	19.1227	19.0925	19.3015	19.7833	20.1933	19.0572	19.6174	19.5474
sp|P40121|CAPG_HUMAN	CAPG	Macrophage-capping protein OS=Homo sapiens OX=9606 GN=CAPG PE=1 SV=2	0.829378	14.4923	0.0188603	0.262431	15.3217	0.405882	14.7548	0.00182234	15.2072	-0.114473	0.49709	0.452475	0.0275886	14.5654	14.4193	15.4921	15.2423	15.2308	14.6793	14.8302	15.1888	15.1757	15.2572
sp|P40222|TXLNA_HUMAN	TXLNA	Alpha-taxilin OS=Homo sapiens OX=9606 GN=TXLNA PE=1 SV=3	-0.300918	14.1473	0.0605964	-0.151287	13.8463	0.40997	13.996	0.00659687	13.7595	-0.0868745	0.405321	-0.236506	0.0116848	14.0832	14.2113	13.9488	13.8192	13.771	13.9932	13.9987	13.7704	13.7369	13.7711
sp|P40227|TCPZ_HUMAN	CCT6A	T-complex protein 1 subunit zeta OS=Homo sapiens OX=9606 GN=CCT6A PE=1 SV=3	0.419738	17.509	0.00318643	0.12408	17.9287	0.344995	17.6331	7.37579e-05	18.0356	0.10682	0.0942114	0.402477	0.0145509	17.4959	17.5221	17.9317	17.9316	17.9229	17.609	17.6572	18.0564	17.9921	18.0581
sp|P40261|NNMT_HUMAN	NNMT	Nicotinamide N-methyltransferase OS=Homo sapiens OX=9606 GN=NNMT PE=1 SV=1	1.21833	13.2643	0.0126938	0.444203	14.4826	0.364216	13.7085	0.000780362	14.6083	0.125699	0.597672	0.899822	0.0244838	13.1966	13.332	14.685	14.3945	14.3684	13.7952	13.6218	14.7375	14.6151	14.4723
sp|P40429|RL13A_HUMAN	RPL13A	60S ribosomal protein L13a OS=Homo sapiens OX=9606 GN=RPL13A PE=1 SV=2	-1.39817	19.4232	0.0338659	0.479983	18.0251	0.622088	19.9032	0.0235701	18.5687	0.543666	0.453895	-1.33449	0.133552	19.3083	19.5381	17.7982	17.8272	18.4499	19.5039	20.3025	17.9951	19.0878	18.6232
sp|P40616|ARL1_HUMAN	ARL1	ADP-ribosylation factor-like protein 1 OS=Homo sapiens OX=9606 GN=ARL1 PE=1 SV=1	-0.417873	17.5879	0.0357375	0.00292453	17.17	0.986253	17.5908	0.000902315	16.9442	-0.225843	0.132733	-0.64664	0.0116848	17.6648	17.511	17.0788	17.2592	17.172	17.6168	17.5648	16.9976	16.9275	16.9073
sp|P40763|STAT3_HUMAN	STAT3	Signal transducer and activator of transcription 3 OS=Homo sapiens OX=9606 GN=STAT3 PE=1 SV=2	0.120638	16.2255	0.0644363	-0.13611	16.3461	0.367907	16.0894	0.00758664	16.246	-0.100134	0.208129	0.156613	0.0733305	16.1917	16.2593	16.3219	16.3345	16.382	16.1075	16.0713	16.3019	16.1963	16.2397
sp|P40926|MDHM_HUMAN	MDH2	Malate dehydrogenase, mitochondrial OS=Homo sapiens OX=9606 GN=MDH2 PE=1 SV=3	-0.720775	16.3753	0.00559803	0.367602	15.6545	0.533761	16.7429	0.00410036	15.4395	-0.215021	0.480423	-1.3034	0.0457487	16.4066	16.3439	15.6185	15.6988	15.6462	16.5107	16.975	15.7398	15.372	15.2066
sp|P41091|IF2G_HUMAN	EIF2S3	Eukaryotic translation initiation factor 2 subunit 3 OS=Homo sapiens OX=9606 GN=EIF2S3 PE=1 SV=3	-0.446804	16.6314	0.0595728	0.127918	16.1846	0.855174	16.7593	0.188592	16.5467	0.362079	0.30164	-0.212643	0.607851	16.7254	16.5374	16.1309	16.0846	16.3383	16.4531	17.0655	16.239	16.7193	16.6817
sp|P41250|GARS_HUMAN	GARS1	Glycine--tRNA ligase OS=Homo sapiens OX=9606 GN=GARS1 PE=1 SV=3	0.646686	17.8452	0.0212126	0.102039	18.4919	0.725845	17.9472	0.00101346	18.5048	0.0128735	0.834034	0.55752	0.0114085	17.7155	17.9749	18.5445	18.4451	18.4861	17.9073	17.9872	18.5142	18.4903	18.5097
sp|P41252|SYIC_HUMAN	IARS	Isoleucine--tRNA ligase, cytoplasmic OS=Homo sapiens OX=9606 GN=IARS PE=1 SV=2	0.216826	16.3036	0.115173	0.106618	16.5205	0.684606	16.4103	0.0114341	16.6894	0.168938	0.0839902	0.279145	0.0332488	16.1947	16.4126	16.5292	16.5442	16.488	16.4522	16.3683	16.6471	16.7365	16.6846
sp|P41743|KPCI_HUMAN	PRKCI	Protein kinase C iota type OS=Homo sapiens OX=9606 GN=PRKCI PE=1 SV=2	0.466688	13.3132	0.11629	0.112419	13.7799	0.847961	13.4256	0.0267375	14.0349	0.255042	0.254199	0.609311	0.06496	13.557	13.0694	13.788	13.7745	13.7771	13.3315	13.5198	13.8855	14.2369	13.9824
sp|P42166|LAP2A_HUMAN	TMPO	Lamina-associated polypeptide 2, isoform alpha OS=Homo sapiens OX=9606 GN=TMPO PE=1 SV=2	0.0537509	14.9547	0.341126	-0.059892	15.0085	0.811531	14.8948	0.450385	15.043	0.0345148	0.801399	0.148158	0.374465	14.9453	14.9641	15.0434	15.0381	14.9439	14.7799	15.0098	14.9325	15.0535	15.1429
sp|P42167|LAP2B_HUMAN	TMPO	Lamina-associated polypeptide 2, isoforms beta/gamma OS=Homo sapiens OX=9606 GN=TMPO PE=1 SV=2	-0.29034	15.971	0.115056	-0.112377	15.6807	0.687389	15.8586	0.0581171	15.7087	0.0279964	0.797186	-0.149967	0.0498193	15.8459	16.0962	15.6945	15.7572	15.5904	15.8539	15.8634	15.7221	15.6604	15.7434
sp|P42224|STAT1_HUMAN	STAT1	Signal transducer and activator of transcription 1-alpha/beta OS=Homo sapiens OX=9606 GN=STAT1 PE=1 SV=2	0.249151	15.9785	0.0869958	0.0826866	16.2277	0.869085	16.0612	0.121144	16.4097	0.182054	0.334513	0.348519	0.24304	15.9806	15.9764	16.3528	16.1391	16.1911	15.8309	16.2915	16.3575	16.5495	16.3222
sp|P42330|AK1C3_HUMAN	AKR1C3	Aldo-keto reductase family 1 member C3 OS=Homo sapiens OX=9606 GN=AKR1C3 PE=1 SV=4	0.272134	14.8221	0.105521	0.160841	15.0942	0.659244	14.983	0.0085825	15.4447	0.35044	0.0853103	0.461733	0.0537178	14.7329	14.9113	14.9826	15.1804	15.1197	14.8535	15.1124	15.3911	15.4508	15.4921
sp|P42566|EPS15_HUMAN	EPS15	Epidermal growth factor receptor substrate 15 OS=Homo sapiens OX=9606 GN=EPS15 PE=1 SV=2	-0.0727196	14.485	0.47492	0.373339	14.4123	0.367907	14.8584	0.0184281	14.661	0.248713	0.181095	-0.197346	0.20257	14.5288	14.4412	14.5056	14.4209	14.3104	14.7672	14.9495	14.6603	14.5674	14.7553
sp|P42704|LPPRC_HUMAN	LRPPRC	Leucine-rich PPR motif-containing protein, mitochondrial OS=Homo sapiens OX=9606 GN=LRPPRC PE=1 SV=3	-1.16181	15.547	0.0150045	-0.396121	14.3852	0.313884	15.1509	0.00342732	14.3292	-0.0559946	0.885801	-0.821678	0.0617259	15.4714	15.6226	14.5651	14.3992	14.1912	15.1714	15.1304	14.6247	14.1	14.2629
sp|P42771-4|CDN2A_HUMAN	CDKN2A	Isoform 5 of Cyclin-dependent kinase inhibitor 2A OS=Homo sapiens OX=9606 GN=CDKN2A	1.44	13.906	0.00690899	0.728562	15.346	0.369468	14.6346	0.00094193	15.4255	0.0794938	0.671439	0.790929	0.0570543	13.9927	13.8193	15.4426	15.3681	15.2274	14.8457	14.4234	15.5507	15.2894	15.4364
sp|P42892|ECE1_HUMAN	ECE1	Endothelin-converting enzyme 1 OS=Homo sapiens OX=9606 GN=ECE1 PE=1 SV=2	-0.156983	17.7227	0.204982	-0.0891953	17.5657	0.602673	17.6335	0.302471	17.5002	-0.0654622	0.750532	-0.13325	0.430109	17.7041	17.7412	17.4698	17.6902	17.5371	17.7031	17.5639	17.6138	17.5504	17.3365
sp|P43034|LIS1_HUMAN	PAFAH1B1	Platelet-activating factor acetylhydrolase IB subunit alpha OS=Homo sapiens OX=9606 GN=PAFAH1B1 PE=1 SV=2	0.549996	15.9242	0.0680304	0.514798	16.4742	0.436333	16.439	0.0166195	16.7033	0.22919	0.181095	0.264388	0.178398	15.7231	16.1252	16.5193	16.3783	16.5248	16.5693	16.3086	16.8108	16.6638	16.6355
sp|P43121|MUC18_HUMAN	MCAM	Cell surface glycoprotein MUC18 OS=Homo sapiens OX=9606 GN=MCAM PE=1 SV=2	-0.416309	15.3307	0.0490516	-0.308924	14.9144	0.536555	15.0218	0.0342942	14.8145	-0.0998834	0.348043	-0.207268	0.281177	15.2022	15.4592	14.8752	14.9749	14.8931	14.8683	15.1752	14.8408	14.8756	14.7271
sp|P43243|MATR3_HUMAN	MATR3	Matrin-3 OS=Homo sapiens OX=9606 GN=MATR3 PE=1 SV=2	-0.308788	17.0638	0.141034	-0.069829	16.755	0.744239	16.9939	0.128751	16.8605	0.105515	0.590507	-0.133444	0.251303	17.0658	17.0617	16.8661	16.8517	16.5472	17.0944	16.8935	16.8791	16.8416	16.8607
sp|P43304|GPDM_HUMAN	GPD2	Glycerol-3-phosphate dehydrogenase, mitochondrial OS=Homo sapiens OX=9606 GN=GPD2 PE=1 SV=3	-0.236984	16.4387	0.134432	-0.250736	16.2018	0.375227	16.188	0.0921025	16.1635	-0.0382386	0.815101	-0.0244867	0.796598	16.3566	16.5209	16.3245	16.1455	16.1352	16.198	16.178	16.2274	16.0605	16.2027
sp|P43307|SSRA_HUMAN	SSR1	Translocon-associated protein subunit alpha OS=Homo sapiens OX=9606 GN=SSR1 PE=1 SV=3	-0.0456035	13.6743	0.776666	-0.35515	13.6287	0.533158	13.3192	0.148366	13.331	-0.29771	0.227833	0.0118368	0.967346	13.5892	13.7594	13.4693	13.7683	13.6485	13.112	13.5263	13.2505	13.475	13.2675
sp|P43490|NAMPT_HUMAN	NAMPT	Nicotinamide phosphoribosyltransferase OS=Homo sapiens OX=9606 GN=NAMPT PE=1 SV=1	1.0268	14.3858	0.020316	0.242165	15.4126	0.40997	14.6279	0.00216014	15.1619	-0.250648	0.320171	0.53399	0.0291417	14.2887	14.4828	15.6302	15.2682	15.3393	14.6102	14.6456	15.1095	15.0925	15.2837
sp|P43686|PRS6B_HUMAN	PSMC4	26S proteasome regulatory subunit 6B OS=Homo sapiens OX=9606 GN=PSMC4 PE=1 SV=2	0.24846	15.8899	0.124518	0.131986	16.1384	0.659244	16.0219	0.114752	16.1436	0.00522678	0.962529	0.121701	0.281481	15.7644	16.0155	16.1933	16.1267	16.0952	16.0504	15.9935	16.2425	16.1398	16.0486
sp|P45880-1|VDAC2_HUMAN	VDAC2	Isoform 1 of Voltage-dependent anion-selective channel protein 2 OS=Homo sapiens OX=9606 GN=VDAC2	-0.362792	20.0441	0.0197186	-0.0711767	19.6813	0.542368	19.9729	0.00214756	19.7102	0.0288811	0.744321	-0.262734	0.0309135	20.0803	20.0079	19.6449	19.7565	19.6425	19.9431	20.0027	19.6816	19.7637	19.6853
sp|P45974|UBP5_HUMAN	USP5	Ubiquitin carboxyl-terminal hydrolase 5 OS=Homo sapiens OX=9606 GN=USP5 PE=1 SV=2	0.520042	15.3234	0.00754807	0.092354	15.8434	0.612134	15.4157	0.000308434	15.9048	0.0613543	0.273668	0.489043	0.0192328	15.2772	15.3696	15.811	15.8718	15.8475	15.3541	15.4773	15.9403	15.8708	15.9031
sp|P46060|RAGP1_HUMAN	RANGAP1	Ran GTPase-activating protein 1 OS=Homo sapiens OX=9606 GN=RANGAP1 PE=1 SV=1	0.185193	13.1079	0.34931	0.224097	13.2931	0.56299	13.332	0.373183	13.3107	0.0175674	0.927145	-0.0213368	0.83411	12.9536	13.2623	13.4083	13.3141	13.157	13.2918	13.3723	13.2128	13.333	13.3862
sp|P46063|RECQ1_HUMAN	RECQL	ATP-dependent DNA helicase Q1 OS=Homo sapiens OX=9606 GN=RECQL PE=1 SV=3	-0.883756	16.5697	0.0143339	-0.13346	15.686	0.674086	16.4363	0.00363099	15.8535	0.167552	0.462306	-0.582744	0.0680324	16.6535	16.486	15.5455	15.7422	15.7703	16.3253	16.5473	15.6613	15.9645	15.9348
sp|P46109|CRKL_HUMAN	CRKL	Crk-like protein OS=Homo sapiens OX=9606 GN=CRKL PE=1 SV=1	0.85802	15.4762	0.01783	0.35875	16.3343	0.309279	15.835	0.001946	16.1887	-0.145599	0.449991	0.353671	0.0400019	15.5052	15.4473	16.5196	16.2198	16.2634	15.7777	15.8923	16.2611	16.127	16.1779
sp|P46459|NSF_HUMAN	NSF	Vesicle-fusing ATPase OS=Homo sapiens OX=9606 GN=NSF PE=1 SV=3	0.00286125	16.704	0.962105	-0.209868	16.7069	0.565286	16.4942	0.285713	16.6212	-0.0857276	0.509371	0.127002	0.498437	16.7376	16.6704	16.7432	16.6393	16.7381	16.6414	16.3469	16.5532	16.5681	16.7421
sp|P46736|BRCC3_HUMAN	BRCC3	Lys-63-specific deubiquitinase BRCC36 OS=Homo sapiens OX=9606 GN=BRCC3 PE=1 SV=2	0.715342	13.7492	0.0816212	0.272431	14.4645	0.69951	14.0216	0.0199084	14.5428	0.0783043	0.141888	0.521215	0.032384	13.4402	14.0582	14.4537	14.4881	14.4516	13.9137	14.1295	14.5725	14.5111	14.5449
sp|P46776|RL27A_HUMAN	RPL27A	60S ribosomal protein L27a OS=Homo sapiens OX=9606 GN=RPL27A PE=1 SV=2	-0.986915	15.917	0.0323916	-0.0876811	14.93	0.668292	15.8293	0.00253325	15.0182	0.0881666	0.764279	-0.811067	0.01203	16.0044	15.8295	14.7537	14.8185	15.2179	15.8369	15.8217	14.9604	14.9957	15.0985
sp|P46777|RL5_HUMAN	RPL5	60S ribosomal protein L5 OS=Homo sapiens OX=9606 GN=RPL5 PE=1 SV=3	-0.702322	18.5964	0.0194423	0.078834	17.894	0.858701	18.6752	0.0247347	18.1199	0.22584	0.480444	-0.555316	0.167327	18.6687	18.5241	17.8869	17.7751	18.0201	18.4872	18.8632	17.8257	18.3334	18.2005
sp|P46779-3|RL28_HUMAN	RPL28	Isoform 3 of 60S ribosomal protein L28 OS=Homo sapiens OX=9606 GN=RPL28	-0.995603	17.7676	0.0846986	0.125664	16.772	0.914281	17.8933	0.201237	17.6481	0.876048	0.325115	-0.24522	0.782757	17.6851	17.8502	16.4821	16.5656	17.2684	17.3588	18.4277	16.926	18.1556	17.8626
sp|P46781|RS9_HUMAN	RPS9	40S ribosomal protein S9 OS=Homo sapiens OX=9606 GN=RPS9 PE=1 SV=3	-0.653673	18.0555	0.0213065	0.14132	17.4018	0.878262	18.1968	0.232029	17.9245	0.522749	0.37099	-0.272243	0.688716	18.0039	18.1071	17.3037	17.3506	17.551	17.7772	18.6164	17.3432	18.2518	18.1787
sp|P46821|MAP1B_HUMAN	MAP1B	Microtubule-associated protein 1B OS=Homo sapiens OX=9606 GN=MAP1B PE=1 SV=2	-0.107881	15.7508	0.275411	-0.126595	15.6429	0.413256	15.6242	0.252639	15.7148	0.0719234	0.496328	0.0906375	0.176149	15.7945	15.707	15.6917	15.6935	15.5435	15.5914	15.6569	15.7469	15.7325	15.6651
sp|P46926|GNPI1_HUMAN	GNPDA1	Glucosamine-6-phosphate isomerase 1 OS=Homo sapiens OX=9606 GN=GNPDA1 PE=1 SV=1	1.23049	15.2446	0.00397561	0.952499	16.4751	0.548746	16.1971	0.0551716	16.4552	-0.0198338	0.759878	0.258157	0.695547	15.2733	15.2158	16.5059	16.4222	16.4971	15.56	16.8342	16.419	16.4586	16.4881
sp|P46937-9|YAP1_HUMAN	YAP1	Isoform 9 of Transcriptional coactivator YAP1 OS=Homo sapiens OX=9606 GN=YAP1	0.551748	14.3361	0.018463	0.351365	14.8879	0.440802	14.6875	0.0108181	14.806	-0.0818766	0.277844	0.118506	0.428016	14.2467	14.4256	14.9338	14.8193	14.9106	14.8289	14.5461	14.7892	14.8188	14.81
sp|P46940|IQGA1_HUMAN	IQGAP1	Ras GTPase-activating-like protein IQGAP1 OS=Homo sapiens OX=9606 GN=IQGAP1 PE=1 SV=1	0.259204	18.5514	0.0511408	-0.0175271	18.8106	0.925492	18.5339	0.0100502	18.9045	0.0938293	0.431772	0.37056	0.0495337	18.5488	18.5541	18.7083	18.8604	18.8632	18.6204	18.4474	18.9724	18.8897	18.8512
sp|P46977|STT3A_HUMAN	STT3A	Dolichyl-diphosphooligosaccharide--protein glycosyltransferase subunit STT3A OS=Homo sapiens OX=9606 GN=STT3A PE=1 SV=2	-0.931253	15.4348	0.0216671	-0.358358	14.5035	0.369468	15.0764	0.0106132	14.5398	0.0362971	0.927145	-0.536598	0.127232	15.4106	15.459	14.271	14.6215	14.6181	14.9731	15.1797	14.2593	14.7054	14.6548
sp|P47712|PA24A_HUMAN	PLA2G4A	Cytosolic phospholipase A2 OS=Homo sapiens OX=9606 GN=PLA2G4A PE=1 SV=2	0.223978	15.9653	0.124366	-0.266351	16.1892	0.3797	15.6989	0.0078408	15.9632	-0.226029	0.141888	0.2643	0.042908	16.0558	15.8747	16.2818	16.1563	16.1297	15.6985	15.6993	16.0119	15.8835	15.9942
sp|P47756-2|CAPZB_HUMAN	CAPZB	Isoform 2 of F-actin-capping protein subunit beta OS=Homo sapiens OX=9606 GN=CAPZB	0.146701	18.5819	0.124047	0.0606835	18.7286	0.465429	18.6426	0.0849445	18.7482	0.0196748	0.860985	0.105692	0.16374	18.5742	18.5895	18.8163	18.7067	18.6627	18.6725	18.6126	18.7724	18.6876	18.7848
sp|P47897|SYQ_HUMAN	QARS	Glutamine--tRNA ligase OS=Homo sapiens OX=9606 GN=QARS PE=1 SV=1	-0.301427	16.1812	0.0329319	-0.0739624	15.8798	0.836736	16.1073	0.0900776	16.0003	0.120442	0.192147	-0.107023	0.507209	16.1234	16.2391	15.944	15.8653	15.8302	16.259	15.9556	16.0267	16.0163	15.9578
sp|P47914|RL29_HUMAN	RPL29	60S ribosomal protein L29 OS=Homo sapiens OX=9606 GN=RPL29 PE=1 SV=2	-1.11052	19.3348	0.0251641	0.177524	18.2243	0.851001	19.5123	0.0457621	18.8594	0.635118	0.279688	-0.652925	0.312234	19.2432	19.4264	18.0721	18.0911	18.5097	19.1032	19.9214	18.3845	19.1907	19.0031
sp|P48147|PPCE_HUMAN	PREP	Prolyl endopeptidase OS=Homo sapiens OX=9606 GN=PREP PE=1 SV=2	0.727954	15.2677	0.00555385	0.138565	15.9957	0.402106	15.4063	7.37579e-05	15.9405	-0.0551145	0.30933	0.534274	0.01203	15.2267	15.3088	16.0233	15.9621	16.0016	15.3743	15.4382	15.9719	15.9023	15.9474
sp|P48444|COPD_HUMAN	ARCN1	Coatomer subunit delta OS=Homo sapiens OX=9606 GN=ARCN1 PE=1 SV=1	-0.0885353	16.46	0.326137	-0.178174	16.3715	0.465923	16.2819	0.040208	16.1792	-0.19233	0.144644	-0.102691	0.315515	16.4326	16.4875	16.3615	16.4619	16.2911	16.3685	16.1952	16.151	16.1683	16.2183
sp|P48507|GSH0_HUMAN	GCLM	Glutamate--cysteine ligase regulatory subunit OS=Homo sapiens OX=9606 GN=GCLM PE=1 SV=1	0.689987	18.107	0.0342244	0.385697	18.797	0.411584	18.4927	0.0103296	18.9143	0.117264	0.599026	0.421553	0.103138	17.976	18.238	18.9514	18.6803	18.7593	18.5933	18.3921	18.9736	18.7397	19.0295
sp|P48643|TCPE_HUMAN	CCT5	T-complex protein 1 subunit epsilon OS=Homo sapiens OX=9606 GN=CCT5 PE=1 SV=1	0.580907	18.9088	0.0150502	0.0866201	19.4897	0.710349	18.9954	0.000683295	19.5615	0.0718258	0.30933	0.566113	0.0170877	18.8221	18.9955	19.4509	19.4685	19.5496	18.9297	19.061	19.5968	19.5381	19.5496
sp|P48739-3|PIPNB_HUMAN	PITPNB	Isoform 3 of Phosphatidylinositol transfer protein beta isoform OS=Homo sapiens OX=9606 GN=PITPNB	0.305875	15.8809	0.0916067	0.0450128	16.1868	0.921906	15.9259	0.0975693	16.2001	0.0132824	0.903879	0.274145	0.201047	15.7559	16.006	16.2532	16.1253	16.182	16.096	15.7559	16.2116	16.133	16.2557
sp|P49005|DPOD2_HUMAN	POLD2	DNA polymerase delta subunit 2 OS=Homo sapiens OX=9606 GN=POLD2 PE=1 SV=1	-0.230798	14.3393	0.222287	-0.137546	14.1085	0.7522	14.2018	0.196736	14.0497	-0.0587994	0.4635	-0.152052	0.274722	14.1638	14.5148	14.0824	14.1059	14.1372	14.3056	14.0979	13.9973	14.026	14.1259
sp|P49207|RL34_HUMAN	RPL34	60S ribosomal protein L34 OS=Homo sapiens OX=9606 GN=RPL34 PE=1 SV=3	-0.711787	14.619	0.0449779	0.137715	13.9072	0.829418	14.7567	0.1379	14.447	0.539767	0.355134	-0.309735	0.577698	14.5708	14.6672	13.7716	13.7861	14.1639	14.469	15.0445	13.9118	14.7468	14.6823
sp|P49257|LMAN1_HUMAN	LMAN1	Protein ERGIC-53 OS=Homo sapiens OX=9606 GN=LMAN1 PE=1 SV=2	-0.39434	19.5857	0.108946	-0.217975	19.1913	0.398138	19.3677	0.0996904	19.2094	0.0180368	0.944309	-0.158328	0.31407	19.6636	19.5078	18.9997	19.365	19.2092	19.3901	19.3453	19.0919	19.3669	19.1692
sp|P49321-3|NASP_HUMAN	NASP	Isoform 3 of Nuclear autoantigenic sperm protein OS=Homo sapiens OX=9606 GN=NASP	-0.569353	16.47	0.0212597	-0.197871	15.9006	0.429134	16.2721	0.00314912	15.9191	0.0184291	0.90463	-0.353053	0.0430371	16.3796	16.5603	15.9944	15.8711	15.8364	16.2786	16.2656	15.9912	15.814	15.952
sp|P49327|FAS_HUMAN	FASN	Fatty acid synthase OS=Homo sapiens OX=9606 GN=FASN PE=1 SV=3	0.0400694	18.0838	0.555217	0.0699959	18.1238	0.706777	18.1538	0.0780742	18.3095	0.185669	0.181095	0.155742	0.232038	18.0829	18.0846	18.1976	18.1201	18.0538	18.0671	18.2404	18.3856	18.2432	18.2997
sp|P49368|TCPG_HUMAN	CCT3	T-complex protein 1 subunit gamma OS=Homo sapiens OX=9606 GN=CCT3 PE=1 SV=4	0.298992	17.094	0.0404818	0.0229358	17.393	0.925492	17.117	0.00876197	17.4282	0.0351437	0.574844	0.3112	0.0490796	17.0043	17.1838	17.4043	17.3926	17.3822	17.0484	17.1855	17.4853	17.4267	17.3724
sp|P49411|EFTU_HUMAN	TUFM	Elongation factor Tu, mitochondrial OS=Homo sapiens OX=9606 GN=TUFM PE=1 SV=2	-1.92165	18.8833	0.00558734	-1.10348	16.9617	0.309279	17.7798	8.69616e-05	16.9683	0.00667967	0.950919	-0.811483	0.0192328	19.0117	18.7549	17.0151	16.9398	16.9301	17.709	17.8507	17.0012	16.8645	17.0394
sp|P49588-2|SYAC_HUMAN	AARS	Isoform 2 of Alanine--tRNA ligase, cytoplasmic OS=Homo sapiens OX=9606 GN=AARS	0.305684	18.5344	0.0202251	0.0445829	18.84	0.45727	18.5789	0.00274152	18.9183	0.0782259	0.479956	0.339327	0.0363571	18.5432	18.5255	18.8011	18.8062	18.9129	18.5586	18.5992	19.0038	18.8523	18.8987
sp|P49589-3|SYCC_HUMAN	CARS	Isoform 3 of Cysteine--tRNA ligase, cytoplasmic OS=Homo sapiens OX=9606 GN=CARS	0.366445	15.5681	0.0275798	0.248408	15.9346	0.413417	15.8165	0.0124902	15.9914	0.0568736	0.5801	0.174911	0.191082	15.517	15.6192	16.0115	15.8608	15.9314	15.9121	15.7209	16.0537	15.9399	15.9808
sp|P49674|KC1E_HUMAN	CSNK1E	Casein kinase I isoform epsilon OS=Homo sapiens OX=9606 GN=CSNK1E PE=1 SV=1	-0.352665	15.9547	0.064689	-0.177969	15.602	0.538873	15.7767	0.0107422	15.4814	-0.120591	0.310751	-0.295286	0.0404236	16.0448	15.8645	15.7152	15.5185	15.5723	15.8496	15.7038	15.4875	15.4946	15.4621
sp|P49720|PSB3_HUMAN	PSMB3	Proteasome subunit beta type-3 OS=Homo sapiens OX=9606 GN=PSMB3 PE=1 SV=2	0.753219	15.7017	0.0179042	0.552659	16.4549	0.369468	16.2544	0.0058613	16.4359	-0.0190277	0.909374	0.181532	0.31769	15.5623	15.8412	16.4216	16.4448	16.4984	16.3591	16.1496	16.5829	16.3848	16.34
sp|P49721|PSB2_HUMAN	PSMB2	Proteasome subunit beta type-2 OS=Homo sapiens OX=9606 GN=PSMB2 PE=1 SV=1	0.45926	15.7649	0.0119785	0.0370455	16.2241	0.888865	15.8019	0.012181	16.2002	-0.0239188	0.891537	0.398296	0.111176	15.7311	15.7986	16.229	16.2808	16.1626	15.9248	15.679	16.3386	16.0733	16.1888
sp|P49736|MCM2_HUMAN	MCM2	DNA replication licensing factor MCM2 OS=Homo sapiens OX=9606 GN=MCM2 PE=1 SV=4	-0.701109	14.9873	0.0600717	-0.449472	14.2862	0.40997	14.5378	0.0407758	14.4189	0.132777	0.625474	-0.11886	0.511069	15.0506	14.9239	14.3823	14.476	14.0003	14.3651	14.7105	14.4423	14.4311	14.3834
sp|P49748-3|ACADV_HUMAN	ACADVL	Isoform 3 of Very long-chain specific acyl-CoA dehydrogenase, mitochondrial OS=Homo sapiens OX=9606 GN=ACADVL	-0.681625	16.6285	0.00680851	0.0186384	15.9469	0.607422	16.6471	0.000100333	15.8367	-0.110165	0.299721	-0.810428	0.0116848	16.6149	16.6421	15.9925	15.9714	15.8767	16.6542	16.64	15.9061	15.8285	15.7756
sp|P49755|TMEDA_HUMAN	TMED10	Transmembrane emp24 domain-containing protein 10 OS=Homo sapiens OX=9606 GN=TMED10 PE=1 SV=2	-0.53961	17.5112	0.050379	-0.220987	16.9716	0.369468	17.2903	0.0112272	16.8161	-0.15554	0.525171	-0.474163	0.0593253	17.476	17.5465	16.8385	17.1758	16.9006	17.3498	17.2307	16.8625	16.9269	16.6589
sp|P49770|EI2BB_HUMAN	EIF2B2	Translation initiation factor eIF-2B subunit beta OS=Homo sapiens OX=9606 GN=EIF2B2 PE=1 SV=3	-0.066161	15.0927	0.775388	0.0622026	15.0265	0.917097	15.1549	0.802628	15.1895	0.162946	0.50206	0.0345824	0.900631	14.898	15.2874	15.1537	15.0712	14.8547	15.3503	14.9595	15.2085	15.0197	15.3402
sp|P49792|RBP2_HUMAN	RANBP2	E3 SUMO-protein ligase RanBP2 OS=Homo sapiens OX=9606 GN=RANBP2 PE=1 SV=2	-0.752202	16.1346	0.0510651	-0.293075	15.3824	0.327467	15.8415	0.0135816	15.4887	0.106366	0.719418	-0.352761	0.042908	16.1958	16.0734	15.4975	15.5536	15.0961	15.8324	15.8506	15.5703	15.3884	15.5076
sp|P49902|5NTC_HUMAN	NT5C2	Cytosolic purine 5'-nucleotidase OS=Homo sapiens OX=9606 GN=NT5C2 PE=1 SV=1	0.820844	14.0997	0.064689	0.333995	14.9206	0.645628	14.4337	0.00942823	15.0657	0.14513	0.204194	0.63198	0.0130608	13.7916	14.4078	14.9636	14.8377	14.9603	14.4728	14.3946	15.058	15.0199	15.1191
sp|P50395|GDIB_HUMAN	GDI2	Rab GDP dissociation inhibitor beta OS=Homo sapiens OX=9606 GN=GDI2 PE=1 SV=2	1.23974	16.8859	0.00490042	0.286131	18.1256	0.369468	17.172	0.000102363	18.0024	-0.123257	0.293913	0.830354	0.017039	16.8471	16.9247	18.1446	18.181	18.0512	17.2464	17.0976	18.0575	17.9196	18.03
sp|P50402|EMD_HUMAN	EMD	Emerin OS=Homo sapiens OX=9606 GN=EMD PE=1 SV=1	-0.420643	19.1361	0.021866	-0.385878	18.7154	0.367907	18.7502	0.0010053	18.3353	-0.380072	0.0578331	-0.414837	0.0380254	19.2272	19.0449	18.7256	18.7003	18.7203	18.6975	18.8029	18.3425	18.2463	18.4172
sp|P50416|CPT1A_HUMAN	CPT1A	Carnitine O-palmitoyltransferase 1, liver isoform OS=Homo sapiens OX=9606 GN=CPT1A PE=1 SV=2	-0.507552	16.7943	0.0177343	0.146882	16.2867	0.675321	16.9412	0.0202974	16.6228	0.336076	0.206096	-0.318357	0.24219	16.7399	16.8487	16.2169	16.3743	16.2691	17.086	16.7964	16.5369	16.4927	16.8389
sp|P50454|SERPH_HUMAN	SERPINH1	Serpin H1 OS=Homo sapiens OX=9606 GN=SERPINH1 PE=1 SV=2	0.171617	20.4433	0.0960715	-0.108543	20.6149	0.794826	20.3348	0.0930196	20.2689	-0.345975	0.0853103	-0.0658148	0.764904	20.5076	20.379	20.6648	20.5671	20.6128	20.1539	20.5156	20.2012	20.3848	20.2208
sp|P50502|F10A1_HUMAN	ST13	Hsc70-interacting protein OS=Homo sapiens OX=9606 GN=ST13 PE=1 SV=2	0.978784	16.1146	0.00428212	0.43777	17.0934	0.468563	16.5524	0.0040638	17.173	0.0795529	0.700258	0.620568	0.11422	16.1285	16.1008	17.0757	17.1482	17.0564	16.7772	16.3277	17.3775	17.0916	17.0499
sp|P50542-4|PEX5_HUMAN	PEX5	Isoform 4 of Peroxisomal targeting signal 1 receptor OS=Homo sapiens OX=9606 GN=PEX5	0.372195	14.0633	0.104087	0.267532	14.4355	0.607571	14.3308	0.243608	14.3419	-0.0935805	0.656953	0.0110818	0.967346	14.0779	14.0486	14.2338	14.5893	14.4833	14.5505	14.1111	14.3786	14.3801	14.2669
sp|P50570|DYN2_HUMAN	DNM2	Dynamin-2 OS=Homo sapiens OX=9606 GN=DNM2 PE=1 SV=2	0.442029	14.1062	0.0423805	0.3675	14.5482	0.309279	14.4737	0.00548471	14.6691	0.120922	0.444687	0.195451	0.0584484	14.094	14.1184	14.461	14.4778	14.7059	14.4287	14.5187	14.6681	14.6266	14.7127
sp|P50747|BPL1_HUMAN	HLCS	Biotin--protein ligase OS=Homo sapiens OX=9606 GN=HLCS PE=1 SV=1	-0.835531	14.4921	0.00683697	-0.248021	13.6565	0.614879	14.244	0.00378942	13.5522	-0.104309	0.549596	-0.691818	0.0751927	14.4424	14.5417	13.7082	13.5886	13.6727	14.4463	14.0417	13.7116	13.5311	13.414
sp|P50851|LRBA_HUMAN	LRBA	Lipopolysaccharide-responsive and beige-like anchor protein OS=Homo sapiens OX=9606 GN=LRBA PE=1 SV=4	-0.51146	17.2775	0.00606114	-0.102606	16.766	0.791948	17.1749	0.0126059	16.755	-0.0110313	0.937148	-0.419886	0.129514	17.2876	17.2673	16.8019	16.7223	16.7738	17.3533	16.9964	16.8697	16.6506	16.7446
sp|P50914|RL14_HUMAN	RPL14	60S ribosomal protein L14 OS=Homo sapiens OX=9606 GN=RPL14 PE=1 SV=4	-1.08288	18.2966	0.00490042	-0.213856	17.2137	0.309279	18.0828	0.000102363	17.5515	0.337776	0.0802807	-0.531251	0.0197987	18.2902	18.303	17.2926	17.1868	17.1618	18.0965	18.0691	17.5736	17.4643	17.6166
sp|P50990|TCPQ_HUMAN	CCT8	T-complex protein 1 subunit theta OS=Homo sapiens OX=9606 GN=CCT8 PE=1 SV=4	0.791705	19.116	0.00318643	0.0723801	19.9077	0.509549	19.1884	1.75229e-05	19.9316	0.0238747	0.310751	0.7432	0.00892071	19.0958	19.1362	19.8885	19.9167	19.9178	19.1511	19.2257	19.9332	19.9189	19.9425
sp|P50991|TCPD_HUMAN	CCT4	T-complex protein 1 subunit delta OS=Homo sapiens OX=9606 GN=CCT4 PE=1 SV=4	-0.41273	16.5102	0.198012	-0.406599	16.0975	0.581252	16.1037	0.145356	15.9587	-0.138835	0.494642	-0.144966	0.492043	16.2524	16.7681	16.0011	16.2607	16.0307	15.9389	16.2684	15.826	15.9979	16.0521
sp|P50995|ANX11_HUMAN	ANXA11	Annexin A11 OS=Homo sapiens OX=9606 GN=ANXA11 PE=1 SV=1	0.741479	15.8446	0.0339708	-0.180357	16.5861	0.73357	15.6643	0.0114018	16.2429	-0.343198	0.201195	0.578638	0.0981967	15.8789	15.8103	16.7996	16.398	16.5607	15.4209	15.9076	16.2719	16.2068	16.25
sp|P51114|FXR1_HUMAN	FXR1	Fragile X mental retardation syndrome-related protein 1 OS=Homo sapiens OX=9606 GN=FXR1 PE=1 SV=3	-0.212866	15.6519	0.12491	-0.0196699	15.439	0.942728	15.6322	0.102852	15.7321	0.293069	0.118751	0.0998721	0.521242	15.671	15.6328	15.5341	15.4713	15.3117	15.4864	15.7781	15.7092	15.7086	15.7785
sp|P51116|FXR2_HUMAN	FXR2	Fragile X mental retardation syndrome-related protein 2 OS=Homo sapiens OX=9606 GN=FXR2 PE=1 SV=2	-0.268602	16.8708	0.0619185	-0.0609944	16.6022	0.439293	16.8098	0.089278	16.7747	0.172435	0.333336	-0.0351727	0.787319	16.8979	16.8438	16.6031	16.6991	16.5045	16.8004	16.8193	16.7657	16.6573	16.901
sp|P51148-2|RAB5C_HUMAN	RAB5C	Isoform 2 of Ras-related protein Rab-5C OS=Homo sapiens OX=9606 GN=RAB5C	0.492236	18.3855	0.0170326	0.0672818	18.8778	0.7522	18.4528	0.00188463	18.8157	-0.0620716	0.41916	0.362882	0.0332488	18.471	18.3001	18.913	18.8451	18.8753	18.5047	18.401	18.8509	18.7459	18.8504
sp|P51149|RAB7A_HUMAN	RAB7A	Ras-related protein Rab-7a OS=Homo sapiens OX=9606 GN=RAB7A PE=1 SV=1	0.0354914	17.5918	0.792746	-0.0995237	17.6273	0.869085	17.4923	0.806776	17.6426	0.0152619	0.910131	0.150277	0.573916	17.7249	17.4588	17.6232	17.5726	17.6861	17.7366	17.248	17.7468	17.6222	17.5588
sp|P51159|RB27A_HUMAN	RAB27A	Ras-related protein Rab-27A OS=Homo sapiens OX=9606 GN=RAB27A PE=1 SV=3	-0.299265	17.824	0.10661	-0.215062	17.5247	0.542871	17.6089	0.016591	17.3112	-0.213481	0.163728	-0.297684	0.0653061	17.9483	17.6997	17.4806	17.4732	17.6204	17.6777	17.5402	17.2822	17.2573	17.3943
sp|P51452|DUS3_HUMAN	DUSP3	Dual specificity protein phosphatase 3 OS=Homo sapiens OX=9606 GN=DUSP3 PE=1 SV=1	0.894265	13.8945	0.0239155	0.271413	14.7888	0.367907	14.1659	0.00159056	15.003	0.214258	0.39862	0.83711	0.0192468	13.8276	13.9614	15.0026	14.62	14.7437	14.13	14.2018	15.1349	14.91	14.9642
sp|P51571|SSRD_HUMAN	SSR4	Translocon-associated protein subunit delta OS=Homo sapiens OX=9606 GN=SSR4 PE=1 SV=1	-1.04629	16.998	0.0265049	-0.174059	15.9517	0.867735	16.8239	0.0758792	16.2266	0.2749	0.523667	-0.597332	0.332566	17.0984	16.8976	15.7627	15.8787	16.2137	16.3558	17.2921	15.8533	16.3947	16.4317
sp|P51572-2|BAP31_HUMAN	BCAP31	Isoform 2 of B-cell receptor-associated protein 31 OS=Homo sapiens OX=9606 GN=BCAP31	-0.418978	16.2754	0.0443009	0.0075283	15.8564	0.968029	16.2829	0.0016271	15.7177	-0.138772	0.225679	-0.565279	0.00892071	16.3762	16.1746	15.8336	15.7831	15.9526	16.2879	16.278	15.7056	15.747	15.7004
sp|P51648-2|AL3A2_HUMAN	ALDH3A2	Isoform 2 of Aldehyde dehydrogenase family 3 member A2 OS=Homo sapiens OX=9606 GN=ALDH3A2	-8.75857e-05	16.9682	0.999283	0.123482	16.9681	0.72071	17.0917	0.0715199	17.258	0.28983	0.0770607	0.166261	0.316584	17.0548	16.8817	16.9846	17.0144	16.9053	17.228	16.9554	17.3289	17.1961	17.2489
sp|P51665|PSMD7_HUMAN	PSMD7	26S proteasome non-ATPase regulatory subunit 7 OS=Homo sapiens OX=9606 GN=PSMD7 PE=1 SV=2	0.402675	12.4854	0.092478	0.659202	12.8881	0.367907	13.1446	0.0133835	13.1436	0.255452	0.201195	-0.00107515	0.995559	12.6633	12.3076	12.9	12.8293	12.9351	13.1736	13.1157	13.095	13.3042	13.0315
sp|P51692|STA5B_HUMAN	STAT5B	Signal transducer and activator of transcription 5B OS=Homo sapiens OX=9606 GN=STAT5B PE=1 SV=2	0.472711	17.362	0.0418078	-0.0277411	17.8347	0.891333	17.3342	0.00938392	17.7016	-0.133091	0.432357	0.367362	0.0531568	17.2669	17.457	17.9406	17.7212	17.8421	17.3553	17.3131	17.6932	17.5981	17.8134
sp|P51812|KS6A3_HUMAN	RPS6KA3	Ribosomal protein S6 kinase alpha-3 OS=Homo sapiens OX=9606 GN=RPS6KA3 PE=1 SV=1	0.289771	16.0368	0.0490425	0.21553	16.3266	0.502152	16.2523	0.0108915	16.5846	0.257978	0.141888	0.33222	0.102029	16.0232	16.0505	16.4159	16.2255	16.3383	16.3745	16.1302	16.6416	16.4984	16.6137
sp|P51991|ROA3_HUMAN	HNRNPA3	Heterogeneous nuclear ribonucleoprotein A3 OS=Homo sapiens OX=9606 GN=HNRNPA3 PE=1 SV=2	0.937894	18.2111	0.042032	0.247552	19.149	0.309279	18.4586	0.00253325	19.4086	0.259631	0.431772	0.949974	0.0116366	18.1919	18.2302	19.4107	19.1969	18.8394	18.4478	18.4694	19.4936	19.3561	19.3761
sp|P52209|6PGD_HUMAN	PGD	6-phosphogluconate dehydrogenase, decarboxylating OS=Homo sapiens OX=9606 GN=PGD PE=1 SV=3	1.37417	17.6323	0.00318643	0.396826	19.0064	0.366718	18.0291	0.000116238	18.9837	-0.0226796	0.861899	0.954668	0.0208809	17.616	17.6485	18.9898	18.9988	19.0307	18.1327	17.9255	19.1066	18.9015	18.9431
sp|P52272|HNRPM_HUMAN	HNRNPM	Heterogeneous nuclear ribonucleoprotein M OS=Homo sapiens OX=9606 GN=HNRNPM PE=1 SV=3	-0.365766	16.1342	0.0714429	-0.115098	15.7684	0.687389	16.0191	0.0554063	16.103	0.3346	0.141888	0.0839318	0.563215	16.2172	16.0512	15.7646	15.8928	15.648	15.9186	16.1196	16.2191	16.0442	16.0458
sp|P52292|IMA1_HUMAN	KPNA2	Importin subunit alpha-1 OS=Homo sapiens OX=9606 GN=KPNA2 PE=1 SV=1	0.570405	12.6234	0.0660006	0.0613532	13.1939	0.806518	12.6848	0.0165668	13.1625	-0.0313876	0.910131	0.477664	0.0433998	12.7014	12.5455	12.954	13.305	13.3225	12.7707	12.5989	13.1067	13.2701	13.1107
sp|P52306-5|GDS1_HUMAN	RAP1GDS1	Isoform 5 of Rap1 GTPase-GDP dissociation stimulator 1 OS=Homo sapiens OX=9606 GN=RAP1GDS1	-0.144758	13.1569	0.213909	0.136487	13.0121	0.593454	13.2934	0.107708	13.2118	0.199673	0.237714	-0.081573	0.554154	13.0507	13.2631	12.9976	13.0371	13.0017	13.2923	13.2945	13.346	13.0763	13.213
sp|P52565|GDIR1_HUMAN	ARHGDIA	Rho GDP-dissociation inhibitor 1 OS=Homo sapiens OX=9606 GN=ARHGDIA PE=1 SV=3	0.630247	17.0331	0.00689347	0.373779	17.6634	0.369468	17.4069	0.00337006	17.6362	-0.0271428	0.841368	0.229325	0.197048	17.0206	17.0457	17.6189	17.7308	17.6405	17.2951	17.5188	17.747	17.606	17.5557
sp|P52594-4|AGFG1_HUMAN	AGFG1	Isoform 4 of Arf-GAP domain and FG repeat-containing protein 1 OS=Homo sapiens OX=9606 GN=AGFG1	0.52121	14.2967	0.0303266	0.0672471	14.8179	0.819617	14.3639	0.00536509	14.9506	0.132675	0.444579	0.586638	0.0439223	14.4098	14.1835	14.8188	14.7419	14.893	14.2886	14.4393	14.8758	14.8668	15.1091
sp|P52597|HNRPF_HUMAN	HNRNPF	Heterogeneous nuclear ribonucleoprotein F OS=Homo sapiens OX=9606 GN=HNRNPF PE=1 SV=3	0.408897	16.906	0.134025	0.02315	17.3149	0.925875	16.9292	0.021493	17.4458	0.13087	0.577055	0.516617	0.0218944	16.999	16.8131	17.4818	17.3866	17.0764	17.0011	16.8573	17.4545	17.3964	17.4865
sp|P52888|THOP1_HUMAN	THOP1	Thimet oligopeptidase OS=Homo sapiens OX=9606 GN=THOP1 PE=1 SV=2	0.50405	17.0909	0.0785792	0.103468	17.5949	0.79605	17.1943	0.0196389	17.6845	0.0895522	0.643336	0.490134	0.0502309	17.2532	16.9285	17.7392	17.4607	17.5849	17.2827	17.106	17.7626	17.5565	17.7343
sp|P52895|AK1C2_HUMAN	AKR1C2	Aldo-keto reductase family 1 member C2 OS=Homo sapiens OX=9606 GN=AKR1C2 PE=1 SV=3	0.732923	17.6494	0.0133884	0.867342	18.3823	0.309279	18.5168	8.14505e-05	19.3311	0.948746	0.0141619	0.814327	0.0121818	17.5476	17.7512	18.4446	18.3736	18.3289	18.4663	18.5673	19.3796	19.2718	19.3419
sp|P52907|CAZA1_HUMAN	CAPZA1	F-actin-capping protein subunit alpha-1 OS=Homo sapiens OX=9606 GN=CAPZA1 PE=1 SV=3	0.728381	17.007	0.0143974	0.318366	17.7354	0.364216	17.3254	0.00116808	17.8465	0.111079	0.483638	0.521094	0.0310139	17.0222	16.9918	17.851	17.6074	17.7477	17.2468	17.4039	17.8564	17.7657	17.9172
sp|P52943|CRIP2_HUMAN	CRIP2	Cysteine-rich protein 2 OS=Homo sapiens OX=9606 GN=CRIP2 PE=1 SV=1	0.999397	15.6074	0.0164266	0.344757	16.6068	0.405882	15.9522	0.000981232	16.5173	-0.0894916	0.549596	0.565149	0.0153833	15.7361	15.4788	16.7554	16.5277	16.5373	15.9127	15.9917	16.5518	16.4568	16.5434
sp|P52948|NUP98_HUMAN	NUP98	Nuclear pore complex protein Nup98-Nup96 OS=Homo sapiens OX=9606 GN=NUP98 PE=1 SV=4	-0.23373	13.5667	0.0641885	0.100933	13.333	0.850094	13.6677	0.255106	13.4375	0.104483	0.538568	-0.23018	0.417899	13.5108	13.6226	13.2844	13.4133	13.3013	13.8982	13.4371	13.5525	13.4785	13.2814
sp|P53041|PPP5_HUMAN	PPP5C	Serine/threonine-protein phosphatase 5 OS=Homo sapiens OX=9606 GN=PPP5C PE=1 SV=1	0.214181	17.2739	0.043861	0.0462854	17.4881	0.788524	17.3202	0.0474392	17.5453	0.0572308	0.663722	0.225126	0.158491	17.2216	17.3262	17.5221	17.4397	17.5024	17.3794	17.2609	17.6128	17.4154	17.6077
sp|P53365|ARFP2_HUMAN	ARFIP2	Arfaptin-2 OS=Homo sapiens OX=9606 GN=ARFIP2 PE=1 SV=1	-0.735287	18.6881	0.00428212	0.169717	17.9528	0.313052	18.8578	1.75229e-05	17.8919	-0.060843	0.211517	-0.965847	0.00633607	18.7117	18.6644	17.9283	17.9453	17.9847	18.8791	18.8364	17.8696	17.8879	17.9183
sp|P53367|ARFP1_HUMAN	ARFIP1	Arfaptin-1 OS=Homo sapiens OX=9606 GN=ARFIP1 PE=1 SV=2	0.0582102	16.4443	0.153987	-0.0131923	16.5025	0.892944	16.4311	0.409036	16.4997	-0.0027658	0.972825	0.0686367	0.429005	16.4482	16.4403	16.493	16.4726	16.5417	16.384	16.4781	16.4618	16.4591	16.5782
sp|P53396|ACLY_HUMAN	ACLY	ATP-citrate synthase OS=Homo sapiens OX=9606 GN=ACLY PE=1 SV=3	0.889572	18.6468	0.00579789	0.483344	19.5364	0.309279	19.1302	6.32381e-05	19.7723	0.235967	0.0735119	0.642195	0.0116366	18.5996	18.6941	19.5897	19.4878	19.5317	19.1107	19.1496	19.7287	19.7662	19.8221
sp|P53582|MAP11_HUMAN	METAP1	Methionine aminopeptidase 1 OS=Homo sapiens OX=9606 GN=METAP1 PE=1 SV=2	-1.85001	19.5696	0.00428212	-0.122128	17.7196	0.516416	19.4475	3.3633e-05	17.6607	-0.0588972	0.688681	-1.78678	0.0102061	19.5994	19.5399	17.8217	17.6832	17.6541	19.5139	19.3811	17.7706	17.587	17.6246
sp|P53618|COPB_HUMAN	COPB1	Coatomer subunit beta OS=Homo sapiens OX=9606 GN=COPB1 PE=1 SV=3	0.0531512	19.6888	0.755799	-0.0254072	19.742	0.939525	19.6634	0.0717705	19.4053	-0.336726	0.0879664	-0.258167	0.0711705	19.8345	19.5432	19.7605	19.6223	19.8432	19.7524	19.5745	19.3834	19.4123	19.4201
sp|P53621-2|COPA_HUMAN	COPA	Isoform 2 of Coatomer subunit alpha OS=Homo sapiens OX=9606 GN=COPA	-0.289698	18.1783	0.0168006	-0.223091	17.8886	0.440697	17.9552	0.000982314	17.5627	-0.325959	0.0085181	-0.392566	0.0363555	18.2318	18.1248	17.885	17.8894	17.8915	18.0463	17.8642	17.5816	17.5573	17.5491
sp|P53701|CCHL_HUMAN	HCCS	Cytochrome c-type heme lyase OS=Homo sapiens OX=9606 GN=HCCS PE=1 SV=1	-0.558238	15.7916	0.00881574	-0.132338	15.2334	0.649048	15.6593	0.00489425	15.1815	-0.0519095	0.740627	-0.47781	0.0768501	15.7879	15.7954	15.1944	15.3107	15.1951	15.5344	15.7842	15.127	15.3241	15.0934
sp|P53985|MOT1_HUMAN	SLC16A1	Monocarboxylate transporter 1 OS=Homo sapiens OX=9606 GN=SLC16A1 PE=1 SV=3	-0.743518	16.8155	0.0256112	-0.162891	16.072	0.641715	16.6526	0.0197404	16.2351	0.163149	0.575605	-0.417479	0.174858	16.7015	16.9295	15.9542	16.0399	16.2217	16.5574	16.7478	15.972	16.4072	16.3261
sp|P53990-5|IST1_HUMAN	IST1	Isoform 5 of IST1 homolog OS=Homo sapiens OX=9606 GN=IST1	0.428098	15.5882	0.021866	0.147236	16.0163	0.704847	15.7354	0.0305898	15.9233	-0.0929312	0.181095	0.187931	0.296526	15.4983	15.678	15.9901	16.0148	16.044	15.8921	15.5787	15.9139	15.8858	15.9704
sp|P53992|SC24C_HUMAN	SEC24C	Protein transport protein Sec24C OS=Homo sapiens OX=9606 GN=SEC24C PE=1 SV=3	-0.289315	18.1313	0.196748	-0.317089	17.842	0.530096	17.8142	0.0781102	17.677	-0.165022	0.297934	-0.137248	0.29445	17.9411	18.3215	17.8014	17.7926	17.9319	17.8592	17.7692	17.5849	17.6488	17.7972
sp|P53999|TCP4_HUMAN	SUB1	Activated RNA polymerase II transcriptional coactivator p15 OS=Homo sapiens OX=9606 GN=SUB1 PE=1 SV=3	-1.44298	16.7559	0.0865154	-0.25583	15.313	0.925492	16.5001	0.272874	15.416	0.103069	0.910771	-1.08408	0.432112	16.7648	16.7471	14.8849	15.0009	16.0532	15.246	17.7542	15.2357	15.8768	15.1356
sp|P54105|ICLN_HUMAN	CLNS1A	Methylosome subunit pICln OS=Homo sapiens OX=9606 GN=CLNS1A PE=1 SV=1	1.17457	13.2331	0.0145216	0.573473	14.4076	0.327467	13.8065	0.00101346	14.4875	0.0798421	0.72986	0.68094	0.0280851	13.3412	13.1249	14.5808	14.3964	14.2456	13.7519	13.8612	14.5907	14.3544	14.5174
sp|P54136|SYRC_HUMAN	RARS	Arginine--tRNA ligase, cytoplasmic OS=Homo sapiens OX=9606 GN=RARS PE=1 SV=2	0.0370662	17.8037	0.203497	0.0240859	17.8408	0.744066	17.8278	0.565908	17.8481	0.00734004	0.896087	0.0203204	0.701622	17.8134	17.7941	17.8535	17.8119	17.857	17.7947	17.861	17.8431	17.8897	17.8116
sp|P54577|SYYC_HUMAN	YARS	Tyrosine--tRNA ligase, cytoplasmic OS=Homo sapiens OX=9606 GN=YARS PE=1 SV=4	0.362206	15.6565	0.124541	0.0620488	16.0187	0.887364	15.7185	0.0445991	16.1423	0.123638	0.476498	0.423795	0.0811843	15.4841	15.8288	16.022	16.1127	15.9212	15.8219	15.6151	16.2216	16.206	15.9992
sp|P54578|UBP14_HUMAN	USP14	Ubiquitin carboxyl-terminal hydrolase 14 OS=Homo sapiens OX=9606 GN=USP14 PE=1 SV=3	0.629828	14.1109	0.0211957	0.223457	14.7408	0.729664	14.3344	0.0264398	14.8439	0.103096	0.444687	0.509466	0.166443	14.1955	14.0264	14.8341	14.6266	14.7616	14.6233	14.0455	14.8998	14.8564	14.7754
sp|P54687-5|BCAT1_HUMAN	BCAT1	Isoform 5 of Branched-chain-amino-acid aminotransferase, cytosolic OS=Homo sapiens OX=9606 GN=BCAT1	0.829961	16.4204	0.0188016	0.611346	17.2503	0.309279	17.0317	0.00151801	17.7287	0.478418	0.144638	0.697033	0.0437565	16.3987	16.4421	17.4381	17.1657	17.1473	17.122	16.9414	17.7057	17.5793	17.9012
sp|P54725|RD23A_HUMAN	RAD23A	UV excision repair protein RAD23 homolog A OS=Homo sapiens OX=9606 GN=RAD23A PE=1 SV=1	0.866484	14.4689	0.00706437	0.339739	15.3354	0.369468	14.8087	0.000352324	15.342	0.0066138	0.944381	0.533359	0.0273614	14.3885	14.5493	15.354	15.2954	15.3569	14.7444	14.873	15.3659	15.2541	15.406
sp|P54727|RD23B_HUMAN	RAD23B	UV excision repair protein RAD23 homolog B OS=Homo sapiens OX=9606 GN=RAD23B PE=1 SV=1	0.758367	14.9211	0.0206077	0.206523	15.6795	0.599487	15.1276	0.00188566	15.5593	-0.120147	0.139354	0.431697	0.020532	14.7617	15.0805	15.6863	15.6921	15.66	15.1686	15.0866	15.6038	15.5735	15.5007
sp|P54819|KAD2_HUMAN	AK2	Adenylate kinase 2, mitochondrial OS=Homo sapiens OX=9606 GN=AK2 PE=1 SV=2	0.198923	15.57	0.151084	-0.113746	15.769	0.622088	15.4563	0.00450117	16.0565	0.287519	0.13388	0.600187	0.0259344	15.6126	15.5275	15.8986	15.6928	15.7155	15.3674	15.5452	16.1055	15.9821	16.0819
sp|P54920|SNAA_HUMAN	NAPA	Alpha-soluble NSF attachment protein OS=Homo sapiens OX=9606 GN=NAPA PE=1 SV=3	0.180228	16.2394	0.0405744	0.0551092	16.4197	0.69951	16.2946	0.111127	16.3663	-0.0534179	0.587492	0.0717013	0.485928	16.2596	16.2193	16.4714	16.3699	16.4178	16.358	16.2311	16.3968	16.2801	16.4219
sp|P55039|DRG2_HUMAN	DRG2	Developmentally-regulated GTP-binding protein 2 OS=Homo sapiens OX=9606 GN=DRG2 PE=1 SV=1	0.134593	13.9801	0.57508	0.193957	14.1147	0.740466	14.174	0.573137	13.9985	-0.116184	0.170972	-0.175548	0.178398	14.2285	13.7316	14.1425	14.1557	14.0458	14.2799	14.0681	13.9886	14.0154	13.9915
sp|P55060|XPO2_HUMAN	CSE1L	Exportin-2 OS=Homo sapiens OX=9606 GN=CSE1L PE=1 SV=3	-0.202188	16.3838	0.0704415	0.114045	16.1816	0.433377	16.4979	0.00834933	16.44	0.258362	0.0894313	-0.0578708	0.393913	16.4067	16.361	16.2587	16.1834	16.1028	16.4504	16.5453	16.4891	16.4206	16.4102
sp|P55072|TERA_HUMAN	VCP	Transitional endoplasmic reticulum ATPase OS=Homo sapiens OX=9606 GN=VCP PE=1 SV=4	0.897139	18.0373	0.00569149	0.192793	18.9345	0.358885	18.2301	6.32381e-05	18.7729	-0.161609	0.0978683	0.542737	0.00953518	18.073	18.0017	18.906	18.8958	19.0015	18.2005	18.2597	18.7587	18.7806	18.7793
sp|P55145|MANF_HUMAN	MANF	Mesencephalic astrocyte-derived neurotrophic factor OS=Homo sapiens OX=9606 GN=MANF PE=1 SV=3	0.189852	16.1033	0.110805	-0.164653	16.2931	0.40997	15.9386	0.0197059	15.9311	-0.362049	0.114784	-0.00754493	0.962785	16.1667	16.0399	16.2425	16.3769	16.2601	15.9104	15.9669	15.8024	16.0558	15.935
sp|P55209|NP1L1_HUMAN	NAP1L1	Nucleosome assembly protein 1-like 1 OS=Homo sapiens OX=9606 GN=NAP1L1 PE=1 SV=1	-1.07458	19.1837	0.00531621	0.236212	18.1092	0.3797	19.42	0.000759847	17.8062	-0.302968	0.361728	-1.61376	0.0258854	19.187	19.1805	18.0799	18.0543	18.1933	19.5004	19.3395	18.1214	17.7297	17.5676
sp|P55265-4|DSRAD_HUMAN	ADAR	Isoform 4 of Double-stranded RNA-specific adenosine deaminase OS=Homo sapiens OX=9606 GN=ADAR	-0.674253	16.4038	0.0119791	-0.160852	15.7295	0.413417	16.2429	0.000663323	15.8239	0.0943589	0.384967	-0.419042	0.0208809	16.4666	16.3409	15.8161	15.7081	15.6644	16.2741	16.2118	15.8689	15.7585	15.8443
sp|P55327-3|TPD52_HUMAN	TPD52	Isoform 3 of Tumor protein D52 OS=Homo sapiens OX=9606 GN=TPD52	1.50492	13.8357	0.00912987	0.598901	15.3407	0.369468	14.4346	0.000306694	15.3164	-0.0242319	0.862676	0.881792	0.0174151	14.0181	13.6534	15.3314	15.3854	15.3052	14.4084	14.4609	15.259	15.2441	15.4462
sp|P55735-3|SEC13_HUMAN	SEC13	Isoform 3 of Protein SEC13 homolog OS=Homo sapiens OX=9606 GN=SEC13	0.378573	15.6214	0.122786	-0.019136	16	0.950509	15.6023	0.0554063	15.9932	-0.00682849	0.972825	0.390881	0.0858999	15.52	15.7229	16.2019	15.9255	15.8726	15.4695	15.7351	15.9513	15.9442	16.0841
sp|P55786|PSA_HUMAN	NPEPPS	Puromycin-sensitive aminopeptidase OS=Homo sapiens OX=9606 GN=NPEPPS PE=1 SV=2	0.546605	17.2347	0.0132079	0.167754	17.7813	0.538873	17.4024	0.000900666	17.9333	0.152038	0.140001	0.530889	0.0258854	17.1613	17.308	17.8314	17.7412	17.7712	17.4837	17.3212	17.985	17.8777	17.9372
sp|P55795|HNRH2_HUMAN	HNRNPH2	Heterogeneous nuclear ribonucleoprotein H2 OS=Homo sapiens OX=9606 GN=HNRNPH2 PE=1 SV=1	0.303845	15.6953	0.364195	0.106868	15.9991	0.7181	15.8021	0.0241696	16.5385	0.539358	0.210281	0.736335	0.0222157	15.8193	15.5712	16.295	16.0387	15.6636	15.863	15.7413	16.4228	16.5599	16.6327
sp|P55809|SCOT1_HUMAN	OXCT1	Succinyl-CoA:3-ketoacid coenzyme A transferase 1, mitochondrial OS=Homo sapiens OX=9606 GN=OXCT1 PE=1 SV=1	-0.727957	16.1145	0.017628	-0.134964	15.3866	0.670136	15.9796	0.00781504	15.2999	-0.0866382	0.759878	-0.679631	0.0768501	16.207	16.0221	15.5053	15.3208	15.3336	15.8786	16.0806	15.5418	15.2736	15.0844
sp|P56192|SYMC_HUMAN	MARS	Methionine--tRNA ligase, cytoplasmic OS=Homo sapiens OX=9606 GN=MARS PE=1 SV=2	-0.046589	15.2882	0.420143	-0.0037058	15.2416	0.989583	15.2845	0.364924	15.4033	0.161717	0.0949904	0.118834	0.48776	15.3221	15.2542	15.263	15.1851	15.2766	15.4461	15.1228	15.3792	15.3932	15.4375
sp|P56385|ATP5I_HUMAN	ATP5ME	ATP synthase subunit e, mitochondrial OS=Homo sapiens OX=9606 GN=ATP5ME PE=1 SV=2	-0.52118	14.9268	0.342386	0.307731	14.4056	0.803199	15.2345	0.40381	14.6494	0.243773	0.735903	-0.585139	0.404558	14.7406	15.1129	14.0531	14.1605	15.0032	14.6999	15.7691	14.2174	14.9882	14.7425
sp|P56537|IF6_HUMAN	EIF6	Eukaryotic translation initiation factor 6 OS=Homo sapiens OX=9606 GN=EIF6 PE=1 SV=1	0.32921	13.89	0.0193726	-0.130932	14.2192	0.735898	13.759	0.0309392	14.2076	-0.0115405	0.942774	0.448602	0.123328	13.8236	13.9563	14.2219	14.2146	14.2211	13.5918	13.9263	14.1259	14.1298	14.3672
sp|P56945-6|BCAR1_HUMAN	BCAR1	Isoform 6 of Breast cancer anti-estrogen resistance protein 1 OS=Homo sapiens OX=9606 GN=BCAR1	0.366634	15.3673	0.0228712	0.198739	15.734	0.364216	15.5661	0.0101549	15.4388	-0.29514	0.108587	-0.127246	0.240747	15.3979	15.3367	15.7945	15.6481	15.7593	15.6056	15.5265	15.4302	15.3578	15.5285
sp|P58107|EPIPL_HUMAN	EPPK1	Epiplakin OS=Homo sapiens OX=9606 GN=EPPK1 PE=1 SV=3	-0.34964	15.655	0.0145758	-0.274961	15.3054	0.405882	15.3801	0.0101549	15.1833	-0.122048	0.286663	-0.196726	0.208698	15.6305	15.6795	15.2729	15.2751	15.3682	15.4873	15.2728	15.2232	15.2339	15.0928
sp|P58546|MTPN_HUMAN	MTPN	Myotrophin OS=Homo sapiens OX=9606 GN=MTPN PE=1 SV=2	0.885357	16.7331	0.0164803	0.425512	17.6185	0.367907	17.1586	0.00189526	17.7279	0.109409	0.585979	0.569254	0.042908	16.6805	16.7857	17.7917	17.5017	17.562	17.2662	17.0511	17.804	17.6088	17.7709
sp|P60228|EIF3E_HUMAN	EIF3E	Eukaryotic translation initiation factor 3 subunit E OS=Homo sapiens OX=9606 GN=EIF3E PE=1 SV=1	-0.858324	15.5014	0.0124172	-0.0826802	14.6431	0.925875	15.4187	0.0548759	14.7465	0.103415	0.756635	-0.672228	0.238133	15.6124	15.3904	14.6827	14.6843	14.5622	15.0176	15.8198	14.9727	14.8443	14.4224
sp|P60842|IF4A1_HUMAN	EIF4A1	Eukaryotic initiation factor 4A-I OS=Homo sapiens OX=9606 GN=EIF4A1 PE=1 SV=1	0.874566	17.9192	0.0107732	0.287013	18.7938	0.387079	18.2062	0.000681788	18.8658	0.0720452	0.622273	0.659598	0.0259344	17.9354	17.9029	18.8982	18.8171	18.666	18.3068	18.1056	18.9232	18.7898	18.8844
sp|P60900|PSA6_HUMAN	PSMA6	Proteasome subunit alpha type-6 OS=Homo sapiens OX=9606 GN=PSMA6 PE=1 SV=1	0.533123	16.391	0.0135485	0.272299	16.9242	0.40997	16.6633	0.00633757	16.8926	-0.0315201	0.811994	0.229305	0.172194	16.4135	16.3686	17.0051	16.9283	16.8391	16.7751	16.5516	16.9802	16.8654	16.8324
sp|P60953|CDC42_HUMAN	CDC42	Cell division control protein 42 homolog OS=Homo sapiens OX=9606 GN=CDC42 PE=1 SV=2	0.535962	17.7512	0.0216039	0.15677	18.2872	0.309279	17.908	0.00585185	18.3217	0.0345345	0.87582	0.413726	0.0660708	17.7447	17.7578	18.1766	18.2763	18.4086	17.8906	17.9254	18.1618	18.3884	18.4149
sp|P60981|DEST_HUMAN	DSTN	Destrin OS=Homo sapiens OX=9606 GN=DSTN PE=1 SV=3	0.823429	15.4939	0.00698436	0.423354	16.3173	0.309279	15.9172	0.000225703	16.6369	0.319619	0.0958907	0.719695	0.0199291	15.5257	15.462	16.306	16.2483	16.3976	15.9805	15.854	16.7369	16.5692	16.6047
sp|P61019|RAB2A_HUMAN	RAB2A	Ras-related protein Rab-2A OS=Homo sapiens OX=9606 GN=RAB2A PE=1 SV=1	-0.154323	17.2461	0.0534131	-0.252918	17.0918	0.309279	16.9932	0.00179837	16.7409	-0.350941	0.0719916	-0.252346	0.0737461	17.249	17.2433	17.1449	17.0373	17.0933	17.0316	16.9549	16.81	16.6496	16.7631
sp|P61020|RAB5B_HUMAN	RAB5B	Ras-related protein Rab-5B OS=Homo sapiens OX=9606 GN=RAB5B PE=1 SV=1	0.359783	12.8219	0.0967617	0.0792272	13.1817	0.831372	12.9011	0.133602	13.0876	-0.0940655	0.63375	0.18649	0.346239	12.7243	12.9195	13.1767	13.0449	13.3235	13.0405	12.7617	13.131	12.9522	13.1796
sp|P61026|RAB10_HUMAN	RAB10	Ras-related protein Rab-10 OS=Homo sapiens OX=9606 GN=RAB10 PE=1 SV=1	0.104415	15.3069	0.229298	0.263459	15.4113	0.533761	15.5704	0.356741	15.5688	0.157411	0.51919	-0.00163352	0.99586	15.339	15.2749	15.3459	15.3939	15.4942	15.4049	15.7359	15.3227	15.6811	15.7025
sp|P61081|UBC12_HUMAN	UBE2M	NEDD8-conjugating enzyme Ubc12 OS=Homo sapiens OX=9606 GN=UBE2M PE=1 SV=1	0.769213	15.8018	0.0178221	0.166975	16.571	0.61855	15.9688	0.000588999	16.6106	0.0396177	0.412294	0.641856	0.00461649	15.6605	15.9431	16.6182	16.5568	16.5381	15.9702	15.9673	16.6228	16.6112	16.598
sp|P61086|UBE2K_HUMAN	UBE2K	Ubiquitin-conjugating enzyme E2 K OS=Homo sapiens OX=9606 GN=UBE2K PE=1 SV=3	0.85042	15.1463	0.0162133	0.444586	15.9967	0.381119	15.5909	0.00222251	16.0215	0.0247498	0.883897	0.430584	0.0605321	14.9946	15.298	16.0234	15.9932	15.9736	15.5742	15.6076	16.1264	15.8641	16.0739
sp|P61106|RAB14_HUMAN	RAB14	Ras-related protein Rab-14 OS=Homo sapiens OX=9606 GN=RAB14 PE=1 SV=4	0.4928	19.1218	0.00912987	0.0631409	19.6146	0.642976	19.185	0.00101516	19.6378	0.0231556	0.841137	0.452815	0.0319303	19.1792	19.0644	19.6082	19.6376	19.5981	19.1774	19.1925	19.5451	19.6314	19.7368
sp|P61158|ARP3_HUMAN	ACTR3	Actin-related protein 3 OS=Homo sapiens OX=9606 GN=ACTR3 PE=1 SV=3	0.550195	17.0596	0.00881574	0.394979	17.6098	0.309279	17.4546	0.00200003	17.6132	0.00340348	0.976889	0.158619	0.207062	17.0496	17.0696	17.619	17.6702	17.5402	17.4376	17.4716	17.6611	17.4925	17.6859
sp|P61160-2|ARP2_HUMAN	ACTR2	Isoform 2 of Actin-related protein 2 OS=Homo sapiens OX=9606 GN=ACTR2	0.625592	15.3754	0.0510618	0.420607	16.001	0.452049	15.796	0.0185805	15.8359	-0.165088	0.166573	0.0398966	0.570925	15.1799	15.5709	16.018	16.0772	15.9078	15.7278	15.8642	15.8471	15.83	15.8306
sp|P61163|ACTZ_HUMAN	ACTR1A	Alpha-centractin OS=Homo sapiens OX=9606 GN=ACTR1A PE=1 SV=1	0.533841	14.3244	0.022783	0.208628	14.8582	0.472621	14.533	0.00287283	14.9579	0.0996568	0.431772	0.42487	0.0382375	14.2266	14.4221	14.8075	14.9366	14.8304	14.5816	14.4843	15.0269	14.8538	14.9929
sp|P61201-2|CSN2_HUMAN	COPS2	Isoform 2 of COP9 signalosome complex subunit 2 OS=Homo sapiens OX=9606 GN=COPS2	0.776419	14.907	0.0227794	0.394418	15.6834	0.435612	15.3014	0.00659178	15.6718	-0.0116366	0.944885	0.370365	0.112008	15.062	14.752	15.76	15.603	15.6872	15.3986	15.2042	15.8113	15.5344	15.6696
sp|P61221|ABCE1_HUMAN	ABCE1	ATP-binding cassette sub-family E member 1 OS=Homo sapiens OX=9606 GN=ABCE1 PE=1 SV=1	0.327419	17.2869	0.0905449	-0.110254	17.6143	0.674695	17.1766	0.0302553	17.3882	-0.226101	0.225679	0.211572	0.143998	17.3397	17.234	17.7091	17.6799	17.4538	17.2789	17.0744	17.3329	17.4084	17.4233
sp|P61224|RAP1B_HUMAN	RAP1B	Ras-related protein Rap-1b OS=Homo sapiens OX=9606 GN=RAP1B PE=1 SV=1	-0.0205675	18.7442	0.70293	-0.0945909	18.7236	0.440697	18.6496	0.0124241	18.5368	-0.186795	0.0894313	-0.112771	0.116663	18.7516	18.7367	18.7062	18.6769	18.7877	18.6054	18.6938	18.5542	18.5034	18.5528
sp|P61247|RS3A_HUMAN	RPS3A	40S ribosomal protein S3a OS=Homo sapiens OX=9606 GN=RPS3A PE=1 SV=2	-0.210027	17.5827	0.247464	-0.182241	17.3727	0.607617	17.4005	0.244245	17.353	-0.0196693	0.890722	-0.0474558	0.563267	17.4387	17.7268	17.2827	17.4762	17.3592	17.358	17.4429	17.2937	17.3376	17.4278
sp|P61353|RL27_HUMAN	RPL27	60S ribosomal protein L27 OS=Homo sapiens OX=9606 GN=RPL27 PE=1 SV=2	-0.555699	14.0393	0.317944	0.415691	13.4836	0.70903	14.455	0.332491	14.2493	0.765746	0.393621	-0.205644	0.799249	13.8794	14.1991	13.1904	13.164	14.0963	13.9607	14.9492	13.5501	14.6099	14.5879
sp|P61421|VA0D1_HUMAN	ATP6V0D1	V-type proton ATPase subunit d 1 OS=Homo sapiens OX=9606 GN=ATP6V0D1 PE=1 SV=1	-0.678039	15.7807	0.0113028	-0.187062	15.1027	0.366718	15.5937	0.000709774	15.1508	0.0481295	0.704767	-0.442848	0.0250113	15.7597	15.8017	15.0857	15.2045	15.0179	15.5488	15.6385	15.1454	15.0884	15.2186
sp|P61586|RHOA_HUMAN	RHOA	Transforming protein RhoA OS=Homo sapiens OX=9606 GN=RHOA PE=1 SV=1	0.477727	16.3767	0.0127888	0.0474384	16.8544	0.687389	16.4241	0.000403416	16.8201	-0.0342786	0.610946	0.39601	0.0121818	16.4287	16.3247	16.8611	16.9038	16.7984	16.4387	16.4096	16.8463	16.7813	16.8329
sp|P61604|CH10_HUMAN	HSPE1	10 kDa heat shock protein, mitochondrial OS=Homo sapiens OX=9606 GN=HSPE1 PE=1 SV=2	-0.246469	15.185	0.325733	0.803811	14.9385	0.411584	15.9888	0.0265284	14.9953	0.0567949	0.862676	-0.993485	0.0768501	15.2725	15.0975	14.6841	14.9842	15.1472	15.6562	16.3214	15.1245	15.0367	14.8247
sp|P61769|B2MG_HUMAN	B2M	Beta-2-microglobulin OS=Homo sapiens OX=9606 GN=B2M PE=1 SV=1	0.49547	18.1299	0.0198046	0.20069	18.6254	0.375129	18.3306	0.00698262	18.4795	-0.145894	0.320171	0.148886	0.208739	18.1949	18.065	18.5451	18.7027	18.6285	18.3402	18.321	18.5031	18.5659	18.3696
sp|P61923-4|COPZ1_HUMAN	COPZ1	Isoform 4 of Coatomer subunit zeta-1 OS=Homo sapiens OX=9606 GN=COPZ1	0.336575	17.9563	0.0134661	0.103116	18.2929	0.579484	18.0594	0.015857	18.0039	-0.288943	0.101437	-0.0554836	0.65606	17.9303	17.9823	18.3125	18.2388	18.3273	18.132	17.9869	17.9874	17.9162	18.1082
sp|P61962|DCAF7_HUMAN	DCAF7	DDB1- and CUL4-associated factor 7 OS=Homo sapiens OX=9606 GN=DCAF7 PE=1 SV=1	0.427067	13.0871	0.126796	0.282337	13.5142	0.620887	13.3694	0.0975693	13.5791	0.064967	0.718575	0.209697	0.275599	12.864	13.3102	13.4299	13.57	13.5426	13.2752	13.4637	13.5953	13.7136	13.4285
sp|P61978-2|HNRPK_HUMAN	HNRNPK	Isoform 2 of Heterogeneous nuclear ribonucleoprotein K OS=Homo sapiens OX=9606 GN=HNRNPK	0.459369	19.2444	0.124053	-0.0181258	19.7038	0.851929	19.2263	0.00561068	20.0162	0.312421	0.288716	0.789917	0.00461649	19.2869	19.2019	19.9104	19.7683	19.4325	19.217	19.2356	20.0213	20.0219	20.0053
sp|P62191|PRS4_HUMAN	PSMC1	26S proteasome regulatory subunit 4 OS=Homo sapiens OX=9606 GN=PSMC1 PE=1 SV=1	0.208439	15.0921	0.00745429	0.0364877	15.3005	0.869085	15.1286	0.0515328	15.3656	0.0650504	0.582753	0.237002	0.185477	15.0897	15.0945	15.2807	15.3238	15.297	15.231	15.0261	15.4877	15.3207	15.2883
sp|P62241|RS8_HUMAN	RPS8	40S ribosomal protein S8 OS=Homo sapiens OX=9606 GN=RPS8 PE=1 SV=2	-1.15121	19.7557	0.0239155	-0.173088	18.6045	0.884195	19.5826	0.118817	19.1376	0.533101	0.373281	-0.445027	0.544105	19.7251	19.7863	18.4376	18.4662	18.9096	19.0411	20.1242	18.6004	19.3811	19.4313
sp|P62244|RS15A_HUMAN	RPS15A	40S ribosomal protein S15a OS=Homo sapiens OX=9606 GN=RPS15A PE=1 SV=2	-0.807774	16.4889	0.0301898	-0.0991169	15.6812	0.878262	16.3898	0.0503669	16.0052	0.324094	0.342982	-0.384563	0.332413	16.5032	16.4747	15.4478	15.7428	15.8528	16.0948	16.6849	15.7571	16.1006	16.1581
sp|P62249|RS16_HUMAN	RPS16	40S ribosomal protein S16 OS=Homo sapiens OX=9606 GN=RPS16 PE=1 SV=2	-0.645721	17.6292	0.0230782	-0.0280834	16.9835	0.941657	17.6011	0.00765482	17.0209	0.037449	0.819003	-0.580189	0.0667895	17.5625	17.6959	16.9188	16.8989	17.1328	17.4112	17.7911	17.0361	16.9598	17.067
sp|P62258|1433E_HUMAN	YWHAE	14-3-3 protein epsilon OS=Homo sapiens OX=9606 GN=YWHAE PE=1 SV=1	1.06604	16.7297	0.00318643	0.426172	17.7957	0.328333	17.1558	0.00017352	17.7702	-0.0255524	0.803052	0.614315	0.0291417	16.7478	16.7116	17.8215	17.784	17.7816	17.2448	17.0668	17.8032	17.6723	17.835
sp|P62263|RS14_HUMAN	RPS14	40S ribosomal protein S14 OS=Homo sapiens OX=9606 GN=RPS14 PE=1 SV=3	-0.751868	15.549	0.02046	-0.234446	14.7971	0.533761	15.3145	0.00222058	14.6924	-0.10473	0.509371	-0.622153	0.033391	15.4674	15.6305	14.6907	14.7511	14.9495	15.1894	15.4396	14.7545	14.6425	14.6802
sp|P62266|RS23_HUMAN	RPS23	40S ribosomal protein S23 OS=Homo sapiens OX=9606 GN=RPS23 PE=1 SV=3	-0.978461	19.283	0.0179042	-0.228064	18.3046	0.823982	19.055	0.128349	18.7906	0.486023	0.330694	-0.264374	0.675469	19.2018	19.3643	18.3591	18.1143	18.4403	18.5938	19.5162	18.3283	18.9734	19.0701
sp|P62269|RS18_HUMAN	RPS18	40S ribosomal protein S18 OS=Homo sapiens OX=9606 GN=RPS18 PE=1 SV=3	0.0641817	15.0978	0.754834	0.336705	15.162	0.706777	15.4345	0.391123	14.9246	-0.237439	0.431772	-0.509963	0.301877	15.1337	15.0619	14.9721	15.1147	15.3992	15.0197	15.8493	14.941	15.0807	14.7519
sp|P62277|RS13_HUMAN	RPS13	40S ribosomal protein S13 OS=Homo sapiens OX=9606 GN=RPS13 PE=1 SV=2	-0.681986	17.4153	0.124541	0.481056	16.7333	0.725736	17.8964	0.173113	17.1693	0.435955	0.421841	-0.727087	0.345478	17.44	17.3906	16.5511	16.4894	17.1594	17.258	18.5347	16.8069	17.4206	17.2803
sp|P62280|RS11_HUMAN	RPS11	40S ribosomal protein S11 OS=Homo sapiens OX=9606 GN=RPS11 PE=1 SV=3	-0.785922	18.9442	0.0225189	0.0898332	18.1583	0.917477	19.0341	0.137025	18.5607	0.402377	0.440507	-0.473378	0.448545	18.9306	18.9578	18.0011	18.1286	18.3453	18.6291	19.4391	18.0556	18.7806	18.846
sp|P62314|SMD1_HUMAN	SNRPD1	Small nuclear ribonucleoprotein Sm D1 OS=Homo sapiens OX=9606 GN=SNRPD1 PE=1 SV=1	-0.427079	13.5201	0.0988065	-0.192579	13.093	0.474279	13.3275	0.0581171	13.0801	-0.0129497	0.955317	-0.24745	0.141211	13.5677	13.4725	13.1698	13.2416	12.8676	13.2374	13.4177	13.1399	12.9715	13.1288
sp|P62330|ARF6_HUMAN	ARF6	ADP-ribosylation factor 6 OS=Homo sapiens OX=9606 GN=ARF6 PE=1 SV=2	0.158883	14.2557	0.169232	0.220153	14.4146	0.369468	14.4759	0.0617131	14.5555	0.140905	0.345157	0.0796346	0.475138	14.3113	14.2002	14.3291	14.5027	14.4121	14.5144	14.4374	14.6498	14.4518	14.565
sp|P62424|RL7A_HUMAN	RPL7A	60S ribosomal protein L7a OS=Homo sapiens OX=9606 GN=RPL7A PE=1 SV=2	-1.03887	17.8112	0.0374571	-0.0449156	16.7723	0.925875	17.7663	0.0417675	17.2831	0.510754	0.339688	-0.483198	0.312625	17.7152	17.9072	16.5883	16.627	17.1017	17.5426	17.9899	16.8539	17.4524	17.543
sp|P62495|ERF1_HUMAN	ETF1	Eukaryotic peptide chain release factor subunit 1 OS=Homo sapiens OX=9606 GN=ETF1 PE=1 SV=3	0.644746	15.052	0.00796991	0.246851	15.6968	0.309279	15.2989	0.000925376	15.6774	-0.0193909	0.897608	0.378504	0.0453554	15.0465	15.0576	15.7641	15.6231	15.7032	15.2868	15.311	15.7743	15.5697	15.6882
sp|P62701|RS4X_HUMAN	RPS4X	40S ribosomal protein S4, X isoform OS=Homo sapiens OX=9606 GN=RPS4X PE=1 SV=2	-0.79524	18.0399	0.0099027	-0.175828	17.2446	0.61036	17.8641	0.00183419	17.2458	0.00114725	0.992493	-0.618264	0.0466978	17.9692	18.1106	17.2168	17.1885	17.3287	17.7367	17.9914	17.2576	17.1254	17.3544
sp|P62753|RS6_HUMAN	RPS6	40S ribosomal protein S6 OS=Homo sapiens OX=9606 GN=RPS6 PE=1 SV=1	-1.39432	18.1475	0.0195265	0.0613975	16.7532	0.964852	18.2089	0.139257	17.472	0.718759	0.404485	-0.736957	0.492043	18.0536	18.2415	16.6565	16.5475	17.0557	17.4771	18.9408	16.6343	17.8748	17.9068
sp|P62805|H4_HUMAN	H4C1	Histone H4 OS=Homo sapiens OX=9606 GN=H4C1 PE=1 SV=2	-0.690438	19.5584	0.329678	0.550954	18.8679	0.687389	20.1093	0.237246	19.2285	0.360548	0.660242	-0.880845	0.253202	19.4979	19.6188	18.491	18.4295	19.6833	19.4837	20.7349	18.934	19.4367	19.3147
sp|P62820|RAB1A_HUMAN	RAB1A	Ras-related protein Rab-1A OS=Homo sapiens OX=9606 GN=RAB1A PE=1 SV=3	0.586931	19.7842	0.0649805	-0.161664	20.3711	0.729664	19.6225	0.00703955	20.1413	-0.229747	0.0948857	0.518848	0.0124721	19.998	19.5703	20.4044	20.2847	20.4241	19.5844	19.6606	20.1134	20.1339	20.1767
sp|P62826|RAN_HUMAN	RAN	GTP-binding nuclear protein Ran OS=Homo sapiens OX=9606 GN=RAN PE=1 SV=3	-0.0286425	19.9193	0.862557	0.256217	19.8907	0.67763	20.1756	0.445736	20.194	0.303319	0.411668	0.0184601	0.967346	19.8672	19.9715	19.7869	19.7994	20.0858	19.908	20.4431	19.8738	20.4327	20.2755
sp|P62829|RL23_HUMAN	RPL23	60S ribosomal protein L23 OS=Homo sapiens OX=9606 GN=RPL23 PE=1 SV=1	-1.11454	18.7022	0.00907324	-0.458218	17.5877	0.413417	18.244	0.00226381	17.6342	0.0464536	0.830878	-0.609868	0.0819541	18.6041	18.8004	17.5665	17.5049	17.6917	18.0697	18.4183	17.6769	17.4604	17.7651
sp|P62851|RS25_HUMAN	RPS25	40S ribosomal protein S25 OS=Homo sapiens OX=9606 GN=RPS25 PE=1 SV=1	-0.639765	17.2788	0.0399609	0.0490622	16.6391	0.824409	17.3279	0.00585185	16.7993	0.16025	0.468438	-0.528577	0.0332488	17.2072	17.3505	16.5406	16.5319	16.8447	17.2564	17.3994	16.8758	16.8241	16.698
sp|P62854|RS26_HUMAN	RPS26	40S ribosomal protein S26 OS=Homo sapiens OX=9606 GN=RPS26 PE=1 SV=3	-0.688512	15.9403	0.0487586	0.215637	15.2518	0.641302	16.156	0.110716	15.7335	0.481712	0.410433	-0.422436	0.432322	15.8962	15.9844	15.1695	15.0802	15.5058	15.9651	16.3469	15.1909	15.9221	16.0876
sp|P62906|RL10A_HUMAN	RPL10A	60S ribosomal protein L10a OS=Homo sapiens OX=9606 GN=RPL10A PE=1 SV=2	-0.186053	18.7388	0.0177343	0.0736845	18.5527	0.878262	18.8125	0.173176	18.5375	-0.0151932	0.766599	-0.27493	0.271916	18.7402	18.7374	18.5563	18.5156	18.5863	18.592	19.0329	18.5177	18.5701	18.5248
sp|P62913|RL11_HUMAN	RPL11	60S ribosomal protein L11 OS=Homo sapiens OX=9606 GN=RPL11 PE=1 SV=2	-0.791888	19.463	0.00624561	-0.101227	18.6711	0.855174	19.3618	0.0102931	18.8127	0.141607	0.391481	-0.549053	0.138699	19.4156	19.5104	18.6409	18.6452	18.7273	19.1126	19.611	18.693	18.7786	18.9666
sp|P62917|RL8_HUMAN	RPL8	60S ribosomal protein L8 OS=Homo sapiens OX=9606 GN=RPL8 PE=1 SV=2	-1.10677	16.4768	0.0641885	-0.0866441	15.3701	0.888381	16.3902	0.086571	15.7782	0.408083	0.5485	-0.612044	0.312625	16.4572	16.4965	15.3315	14.9669	15.8118	16.0952	16.6852	15.2767	15.8583	16.1995
sp|P62937|PPIA_HUMAN	PPIA	Peptidyl-prolyl cis-trans isomerase A OS=Homo sapiens OX=9606 GN=PPIA PE=1 SV=2	0.998674	19.5105	0.00449872	0.421741	20.5092	0.333245	19.9323	0.000145818	20.5606	0.0514268	0.51919	0.62836	0.0218944	19.5558	19.4653	20.5038	20.4818	20.5419	20.0113	19.8532	20.6367	20.5083	20.5369
sp|P62993|GRB2_HUMAN	GRB2	Growth factor receptor-bound protein 2 OS=Homo sapiens OX=9606 GN=GRB2 PE=1 SV=1	0.729618	13.0609	0.0477774	0.216184	13.7905	0.40997	13.2771	0.0112705	13.917	0.126459	0.704057	0.639894	0.0562162	13.1387	12.9831	13.8583	13.5375	13.9758	13.324	13.2302	13.8575	13.7611	14.1324
sp|P63000-2|RAC1_HUMAN	RAC1	Isoform B of Ras-related C3 botulinum toxin substrate 1 OS=Homo sapiens OX=9606 GN=RAC1	0.125746	16.0072	0.0427943	-0.241013	16.1329	0.309279	15.7661	0.000193919	16.2108	0.0779105	0.195252	0.444669	0.0103203	15.9993	16.015	16.0905	16.1659	16.1423	15.749	15.7833	16.1871	16.209	16.2363
sp|P63010-2|AP2B1_HUMAN	AP2B1	Isoform 2 of AP-2 complex subunit beta OS=Homo sapiens OX=9606 GN=AP2B1	-0.228838	17.2742	0.189607	-0.0541457	17.0453	0.865716	17.22	0.166139	17.0584	0.0130352	0.927145	-0.161657	0.178398	17.1345	17.4138	17.1135	17.0583	16.9642	17.1736	17.2665	17.0794	16.9631	17.1327
sp|P63104|1433Z_HUMAN	YWHAZ	14-3-3 protein zeta/delta OS=Homo sapiens OX=9606 GN=YWHAZ PE=1 SV=1	1.04224	16.9367	0.00680851	0.675283	17.9789	0.366718	17.6119	0.00101535	17.9921	0.0132098	0.910131	0.380163	0.115285	16.9994	16.8739	18.0042	17.8995	18.0331	17.7766	17.4473	17.9852	17.9314	18.0598
sp|P63151-2|2ABA_HUMAN	PPP2R2A	Isoform 2 of Serine/threonine-protein phosphatase 2A 55 kDa regulatory subunit B alpha isoform OS=Homo sapiens OX=9606 GN=PPP2R2A	0.936789	15.6742	0.00716156	0.310141	16.611	0.313884	15.9843	0.000222615	16.6894	0.0783928	0.540325	0.705042	0.0170877	15.6354	15.713	16.7114	16.5483	16.5733	15.9389	16.0298	16.6472	16.6406	16.7803
sp|P63167|DYL1_HUMAN	DYNLL1	Dynein light chain 1, cytoplasmic OS=Homo sapiens OX=9606 GN=DYNLL1 PE=1 SV=1	-0.0158302	19.9232	0.884147	0.0151743	19.9073	0.892944	19.9383	0.942499	19.9477	0.0403548	0.796258	0.00935032	0.921986	19.8891	19.9572	19.9727	19.777	19.9723	19.9803	19.8963	19.8982	19.9121	20.0327
sp|P63172|DYLT1_HUMAN	DYNLT1	Dynein light chain Tctex-type 1 OS=Homo sapiens OX=9606 GN=DYNLT1 PE=1 SV=1	0.934146	14.3508	0.00846999	0.420137	15.2849	0.369468	14.7709	0.00197239	15.3807	0.0957652	0.657435	0.609774	0.0666748	14.3254	14.3761	15.3241	15.1657	15.3649	14.6495	14.8923	15.1911	15.4377	15.5132
sp|P63173|RL38_HUMAN	RPL38	60S ribosomal protein L38 OS=Homo sapiens OX=9606 GN=RPL38 PE=1 SV=2	-0.542161	15.975	0.111357	0.0184946	15.4329	0.946129	15.9935	0.0442055	15.4624	0.0295317	0.936088	-0.531124	0.0725117	15.976	15.9741	15.2016	15.3568	15.7402	15.8473	16.1398	15.4102	15.3777	15.5994
sp|P63208|SKP1_HUMAN	SKP1	S-phase kinase-associated protein 1 OS=Homo sapiens OX=9606 GN=SKP1 PE=1 SV=2	0.372656	15.7141	0.02046	0.0756837	16.0867	0.620887	15.7898	0.00386051	16.257	0.170275	0.291833	0.467247	0.0454794	15.6497	15.7785	16.1378	16.0681	16.0543	15.7928	15.7867	16.386	16.1302	16.2549
sp|P63220|RS21_HUMAN	RPS21	40S ribosomal protein S21 OS=Homo sapiens OX=9606 GN=RPS21 PE=1 SV=1	-0.938325	15.5935	0.0231417	0.00132242	14.6551	0.994157	15.5948	0.000793852	14.2059	-0.449194	0.186288	-1.38884	0.0166667	15.5529	15.634	14.5775	14.4964	14.8915	15.4964	15.6931	14.3292	14.0529	14.2357
sp|P63241-2|IF5A1_HUMAN	EIF5A	Isoform 2 of Eukaryotic translation initiation factor 5A-1 OS=Homo sapiens OX=9606 GN=EIF5A	0.593154	17.1165	0.0534052	0.172324	17.7096	0.662186	17.2888	0.0114018	17.7642	0.0545185	0.778479	0.475348	0.0430371	16.9496	17.2834	17.8459	17.6746	17.6085	17.2588	17.3188	17.8744	17.6333	17.7848
sp|P63244|RACK1_HUMAN	RACK1	Receptor of activated protein C kinase 1 OS=Homo sapiens OX=9606 GN=RACK1 PE=1 SV=3	-0.41168	15.5789	0.0427615	0.0399368	15.1672	0.941091	15.6188	0.146413	15.3568	0.189619	0.364204	-0.261998	0.417518	15.5545	15.6032	15.0994	15.0892	15.3129	15.3441	15.8935	15.2027	15.4617	15.406
sp|P63261|ACTG_HUMAN	ACTG1	Actin, cytoplasmic 2 OS=Homo sapiens OX=9606 GN=ACTG1 PE=1 SV=1	0.704218	21.1993	0.0195595	0.150109	21.9035	0.525217	21.3494	0.00250548	21.8443	-0.0591732	0.740627	0.494935	0.0365362	21.1247	21.2738	21.9855	21.9623	21.7626	21.4023	21.2965	21.8328	21.7456	21.9545
sp|P67775|PP2AA_HUMAN	PPP2CA	Serine/threonine-protein phosphatase 2A catalytic subunit alpha isoform OS=Homo sapiens OX=9606 GN=PPP2CA PE=1 SV=1	0.735161	16.5321	0.0122521	0.0655561	17.2673	0.887364	16.5977	0.00705639	17.1667	-0.100559	0.509371	0.569046	0.0925817	16.5125	16.5517	17.3911	17.225	17.1857	16.8136	16.3817	17.2557	17.0762	17.1683
sp|P67809|YBOX1_HUMAN	YBX1	Y-box-binding protein 1 OS=Homo sapiens OX=9606 GN=YBX1 PE=1 SV=3	0.441237	16.3507	0.0303749	0.112169	16.7919	0.74928	16.4628	0.01336	17.0077	0.215798	0.301801	0.544867	0.0846387	16.4319	16.2694	16.8214	16.8549	16.6994	16.3201	16.6056	16.8359	17.1492	17.038
sp|P67936-2|TPM4_HUMAN	TPM4	Isoform 2 of Tropomyosin alpha-4 chain OS=Homo sapiens OX=9606 GN=TPM4	0.624295	18.4106	0.00708819	0.213832	19.0349	0.442161	18.6244	0.000403416	19.2469	0.211964	0.0879664	0.622428	0.0236666	18.4057	18.4156	19.1061	19.0142	18.9845	18.7269	18.522	19.2098	19.2585	19.2724
sp|P68036-3|UB2L3_HUMAN	UBE2L3	Isoform 3 of Ubiquitin-conjugating enzyme E2 L3 OS=Homo sapiens OX=9606 GN=UBE2L3	0.924649	15.4352	0.0108498	0.218154	16.3598	0.468949	15.6533	0.000739128	16.4458	0.0859811	0.60565	0.792476	0.025343	15.3608	15.5096	16.4528	16.2484	16.3782	15.5688	15.7379	16.5178	16.3116	16.5079
sp|P68133|ACTS_HUMAN	ACTA1	Actin, alpha skeletal muscle OS=Homo sapiens OX=9606 GN=ACTA1 PE=1 SV=1	0.81558	22.265	0.00490042	0.188307	23.0805	0.644742	22.4533	0.00198296	23.043	-0.0375413	0.755669	0.589732	0.0652808	22.2577	22.2722	23.1167	23.1014	23.0235	22.6277	22.2788	23.1415	22.9526	23.0348
sp|P68363|TBA1B_HUMAN	TUBA1B	Tubulin alpha-1B chain OS=Homo sapiens OX=9606 GN=TUBA1B PE=1 SV=1	0.884919	19.5865	0.00694242	0.284325	20.4714	0.309279	19.8708	0.000230993	20.4568	-0.0146212	0.91767	0.585973	0.0192328	19.56	19.613	20.5658	20.4103	20.4381	19.8895	19.8521	20.5214	20.3636	20.4854
sp|P68366|TBA4A_HUMAN	TUBA4A	Tubulin alpha-4A chain OS=Homo sapiens OX=9606 GN=TUBA4A PE=1 SV=1	0.809834	17.9619	0.0132575	0.360941	18.7718	0.369468	18.3229	0.00305445	19.0141	0.24237	0.359212	0.691262	0.0604547	17.8532	18.0707	18.8404	18.7025	18.7725	18.314	18.3317	18.7663	19.0757	19.2004
sp|P68371|TBB4B_HUMAN	TUBB4B	Tubulin beta-4B chain OS=Homo sapiens OX=9606 GN=TUBB4B PE=1 SV=1	0.467363	17.2903	0.0774536	0.1654	17.7577	0.692997	17.4557	0.021701	17.9375	0.179797	0.373492	0.48176	0.075668	17.11	17.4706	17.848	17.7261	17.6989	17.3889	17.5225	17.7835	17.9212	18.1077
sp|P69905|HBA_HUMAN	HBA1	Hemoglobin subunit alpha OS=Homo sapiens OX=9606 GN=HBA1 PE=1 SV=2	-3.08643	20.1961	0.00690714	-0.45951	17.1096	0.367907	19.7366	0.000193919	17.0304	-0.0792272	0.875941	-2.70615	0.015948	20.3004	20.0918	17.1186	17.3841	16.8262	19.8128	19.6603	17.2921	17.1136	16.6855
sp|P78344|IF4G2_HUMAN	EIF4G2	Eukaryotic translation initiation factor 4 gamma 2 OS=Homo sapiens OX=9606 GN=EIF4G2 PE=1 SV=1	0.4466	15.5916	0.150358	0.200305	16.0382	0.752685	15.7919	0.219293	15.9584	-0.0798257	0.704767	0.166469	0.486841	15.3383	15.845	16.0955	16.0877	15.9315	15.9508	15.6331	16.1461	15.8978	15.8313
sp|P78347|GTF2I_HUMAN	GTF2I	General transcription factor II-I OS=Homo sapiens OX=9606 GN=GTF2I PE=1 SV=2	-0.362502	16.5797	0.0891204	0.022486	16.2172	0.885995	16.6022	0.0284874	16.3231	0.105888	0.571641	-0.2791	0.0556826	16.5828	16.5767	16.302	16.3215	16.0282	16.6735	16.5309	16.3755	16.3124	16.2815
sp|P78357|CNTP1_HUMAN	CNTNAP1	Contactin-associated protein 1 OS=Homo sapiens OX=9606 GN=CNTNAP1 PE=1 SV=1	0.133133	16.5769	0.319556	-0.138411	16.71	0.565031	16.4385	0.0863371	16.5087	-0.201271	0.206227	0.0702724	0.428398	16.4878	16.666	16.6518	16.6535	16.8247	16.4823	16.3946	16.5143	16.578	16.4339
sp|P78371|TCPB_HUMAN	CCT2	T-complex protein 1 subunit beta OS=Homo sapiens OX=9606 GN=CCT2 PE=1 SV=4	0.362361	15.7422	0.0174431	-0.0269971	16.1045	0.892991	15.7152	0.00222582	16.0878	-0.0166782	0.758854	0.37268	0.0343199	15.8099	15.6744	16.0958	16.1159	16.1019	15.7857	15.6447	16.0882	16.0405	16.1348
sp|P78381-4|S35A2_HUMAN	SLC35A2	Isoform 4 of UDP-galactose translocator OS=Homo sapiens OX=9606 GN=SLC35A2	-0.430851	17.579	0.00606114	-0.10931	17.1481	0.468949	17.4697	0.000263968	16.9713	-0.176851	0.0879664	-0.498393	0.0195202	17.564	17.5939	17.1816	17.1456	17.1171	17.4152	17.5241	16.9846	16.9162	17.013
sp|P78382|S35A1_HUMAN	SLC35A1	CMP-sialic acid transporter OS=Homo sapiens OX=9606 GN=SLC35A1 PE=1 SV=1	-0.46417	19.1512	0.0119264	-0.0499892	18.6871	0.581935	19.1012	0.000323375	18.5982	-0.0888339	0.325555	-0.503015	0.0137691	19.1784	19.1241	18.6377	18.7582	18.6653	19.1275	19.0749	18.5496	18.643	18.6021
sp|P78406|RAE1L_HUMAN	RAE1	mRNA export factor OS=Homo sapiens OX=9606 GN=RAE1 PE=1 SV=1	-0.333381	14.414	0.0702172	0.00695237	14.0807	0.986253	14.421	0.126187	14.2702	0.189495	0.285994	-0.150838	0.477753	14.2993	14.5288	14.1288	14.1112	14.002	14.2654	14.5766	14.1544	14.4126	14.2434
sp|P78417|GSTO1_HUMAN	GSTO1	Glutathione S-transferase omega-1 OS=Homo sapiens OX=9606 GN=GSTO1 PE=1 SV=2	1.1782	16.1254	0.00689347	0.29258	17.3036	0.532207	16.418	0.000603794	17.3296	0.0259781	0.862676	0.911596	0.0307857	16.0287	16.2221	17.3688	17.2867	17.2553	16.5712	16.2648	17.4445	17.2181	17.3261
sp|P80303|NUCB2_HUMAN	NUCB2	Nucleobindin-2 OS=Homo sapiens OX=9606 GN=NUCB2 PE=1 SV=3	-0.0283981	19.9824	0.899206	-0.0158159	19.954	0.887364	19.9666	0.838979	19.86	-0.0939863	0.770055	-0.106569	0.478556	19.9368	20.028	19.8118	20.2384	19.8118	19.9893	19.9438	19.8761	19.9936	19.7103
sp|P80723|BASP1_HUMAN	BASP1	Brain acid soluble protein 1 OS=Homo sapiens OX=9606 GN=BASP1 PE=1 SV=2	0.550888	18.4808	0.00698436	0.0212092	19.0317	0.925875	18.502	0.00113804	18.9092	-0.122431	0.0879664	0.407249	0.042908	18.4265	18.535	19.032	19.022	19.041	18.4026	18.6014	18.8636	18.9399	18.9242
sp|P82094|TMF1_HUMAN	TMF1	TATA element modulatory factor OS=Homo sapiens OX=9606 GN=TMF1 PE=1 SV=2	-0.903523	19.1234	0.0111311	-0.279607	18.2199	0.367907	18.8438	0.000242574	18.1643	-0.0556262	0.63375	-0.679543	0.00892071	19.1896	19.0572	18.2039	18.1202	18.3356	18.88	18.8076	18.1652	18.164	18.1637
sp|P83436|COG7_HUMAN	COG7	Conserved oligomeric Golgi complex subunit 7 OS=Homo sapiens OX=9606 GN=COG7 PE=1 SV=1	-0.222311	17.5439	0.0911099	-0.041272	17.3216	0.86891	17.5026	0.00990097	17.1381	-0.183431	0.129728	-0.36447	0.042908	17.6117	17.4761	17.3479	17.236	17.3807	17.5946	17.4106	17.1697	17.1219	17.1228
sp|P83731|RL24_HUMAN	RPL24	60S ribosomal protein L24 OS=Homo sapiens OX=9606 GN=RPL24 PE=1 SV=1	-0.771793	16.5603	0.0484336	0.0345427	15.7885	0.925875	16.5949	0.0230064	16.057	0.268462	0.43563	-0.537873	0.123328	16.4629	16.6578	15.7408	15.5799	16.0449	16.4347	16.755	15.8302	16.1121	16.2287
sp|P84085|ARF5_HUMAN	ARF5	ADP-ribosylation factor 5 OS=Homo sapiens OX=9606 GN=ARF5 PE=1 SV=2	0.329076	20.0914	0.0399609	0.0546038	20.4205	0.674991	20.146	0.00322216	20.0307	-0.389817	0.0578331	-0.115345	0.0666598	20.148	20.0348	20.3289	20.4828	20.4497	20.1545	20.1375	20.0226	19.997	20.0724
sp|P84098|RL19_HUMAN	RPL19	60S ribosomal protein L19 OS=Homo sapiens OX=9606 GN=RPL19 PE=1 SV=1	-1.33909	15.7528	0.0424768	-0.111113	14.4137	0.924977	15.6417	0.163965	15.0503	0.636614	0.500807	-0.591366	0.536676	15.6407	15.8649	14.2801	14.0961	14.8648	15.1157	16.1676	14.1647	15.4271	15.5591
sp|P84103|SRSF3_HUMAN	SRSF3	Serine/arginine-rich splicing factor 3 OS=Homo sapiens OX=9606 GN=SRSF3 PE=1 SV=1	-1.84916	17.1313	0.0120464	-0.806476	15.2821	0.309279	16.3248	0.000836962	15.1507	-0.131422	0.733919	-1.1741	0.0296246	17.2308	17.0318	15.3919	15.466	14.9885	16.2934	16.3562	15.4087	15.1005	14.9429
sp|P98082|DAB2_HUMAN	DAB2	Disabled homolog 2 OS=Homo sapiens OX=9606 GN=DAB2 PE=1 SV=3	0.575493	14.6544	0.00490042	0.265159	15.2299	0.405882	14.9196	0.00129085	15.34	0.110067	0.289468	0.4204	0.0562162	14.6779	14.631	15.2508	15.2396	15.1994	15.0209	14.8182	15.2605	15.3345	15.425
sp|P98179|RBM3_HUMAN	RBM3	RNA-binding protein 3 OS=Homo sapiens OX=9606 GN=RBM3 PE=1 SV=1	1.11567	14.0193	0.0208087	0.571616	15.135	0.367907	14.5909	0.00179003	15.3614	0.226478	0.391373	0.770529	0.0301719	14.0551	13.9835	15.3608	15.1507	14.8933	14.4357	14.7461	15.3816	15.3792	15.3235
sp|P98194-3|AT2C1_HUMAN	ATP2C1	Isoform 3 of Calcium-transporting ATPase type 2C member 1 OS=Homo sapiens OX=9606 GN=ATP2C1	-0.613222	16.1633	0.00318643	-0.353088	15.5501	0.366718	15.8102	0.000444922	15.3163	-0.233749	0.0879664	-0.493883	0.0380254	16.1682	16.1584	15.547	15.5676	15.5356	15.9027	15.7177	15.3621	15.3587	15.2282
sp|P98194-7|AT2C1_HUMAN	ATP2C1	Isoform 7 of Calcium-transporting ATPase type 2C member 1 OS=Homo sapiens OX=9606 GN=ATP2C1	-0.812393	19.2395	0.00490042	-0.138906	18.4271	0.474678	19.1006	8.14505e-05	18.1987	-0.228401	0.0735119	-0.901888	0.0122106	19.2345	19.2445	18.3853	18.412	18.4841	19.1742	19.027	18.229	18.1478	18.2194
sp|P99999|CYC_HUMAN	CYCS	Cytochrome c OS=Homo sapiens OX=9606 GN=CYCS PE=1 SV=2	-0.897891	16.7122	0.0235143	0.0416367	15.8143	0.889274	16.7538	0.00161759	15.7735	-0.040749	0.868144	-0.980276	0.0196643	16.6419	16.7825	15.6713	16.0338	15.7378	16.8797	16.628	15.6907	15.7929	15.8371
sp|Q00059|TFAM_HUMAN	TFAM	Transcription factor A, mitochondrial OS=Homo sapiens OX=9606 GN=TFAM PE=1 SV=1	-0.309366	15.0002	0.138086	0.110584	14.6909	0.369468	15.1108	0.0622878	14.8167	0.125821	0.598831	-0.294129	0.113085	14.9676	15.0329	14.6176	14.8909	14.5641	15.099	15.1226	14.965	14.7826	14.7024
sp|Q00325|MPCP_HUMAN	SLC25A3	Phosphate carrier protein, mitochondrial OS=Homo sapiens OX=9606 GN=SLC25A3 PE=1 SV=2	-1.18853	15.3388	0.0170015	-0.107171	14.1503	0.794826	15.2316	0.00208971	14.3118	0.161543	0.542713	-0.919815	0.036064	15.1578	15.5198	14.0251	14.2787	14.1471	15.1765	15.2868	14.2723	14.5375	14.1257
sp|Q00341|VIGLN_HUMAN	HDLBP	Vigilin OS=Homo sapiens OX=9606 GN=HDLBP PE=1 SV=2	-0.396861	17.6881	0.0195265	-0.253195	17.2912	0.367907	17.4349	0.00219168	17.2373	-0.0539162	0.505996	-0.197582	0.0546873	17.7389	17.6373	17.3631	17.2628	17.2478	17.4798	17.3899	17.2819	17.2042	17.2258
sp|Q00535|CDK5_HUMAN	CDK5	Cyclin-dependent-like kinase 5 OS=Homo sapiens OX=9606 GN=CDK5 PE=1 SV=3	0.697609	13.5922	0.0124172	0.0490317	14.2898	0.887364	13.6412	0.00213869	14.1529	-0.136848	0.194809	0.511729	0.0481471	13.5091	13.6753	14.357	14.2246	14.2878	13.7789	13.5035	14.1017	14.1732	14.1839
sp|Q00610|CLH1_HUMAN	CLTC	Clathrin heavy chain 1 OS=Homo sapiens OX=9606 GN=CLTC PE=1 SV=5	-0.215862	21.0735	0.0111538	-0.32473	20.8576	0.309279	20.7488	0.00135971	20.8292	-0.0284341	0.603605	0.0804338	0.173378	21.0964	21.0506	20.8801	20.8522	20.8407	20.7387	20.7589	20.8036	20.8007	20.8833
sp|Q00653|NFKB2_HUMAN	NFKB2	Nuclear factor NF-kappa-B p100 subunit OS=Homo sapiens OX=9606 GN=NFKB2 PE=1 SV=4	-0.105724	14.8958	0.0317388	-0.121945	14.7901	0.533761	14.7738	0.0975693	14.6705	-0.11957	0.308831	-0.103348	0.426889	14.9015	14.8901	14.7808	14.7683	14.8211	14.6968	14.8509	14.7258	14.5588	14.7268
sp|Q00839-2|HNRPU_HUMAN	HNRNPU	Isoform 2 of Heterogeneous nuclear ribonucleoprotein U OS=Homo sapiens OX=9606 GN=HNRNPU	-0.651149	20.0656	0.0371686	-0.0517595	19.4144	0.887364	20.0138	0.0381511	19.7607	0.34622	0.282208	-0.25317	0.357121	20.0726	20.0586	19.3808	19.6171	19.2455	19.8429	20.1847	19.5767	19.9577	19.7475
sp|Q01082|SPTB2_HUMAN	SPTBN1	Spectrin beta chain, non-erythrocytic 1 OS=Homo sapiens OX=9606 GN=SPTBN1 PE=1 SV=2	0.160454	13.6993	0.358332	-0.106544	13.8597	0.670136	13.5927	0.0254077	14.1172	0.257474	0.26909	0.524472	0.0389163	13.6127	13.7858	13.8259	14.0283	13.7249	13.6567	13.5287	13.9973	14.1338	14.2204
sp|Q01085-2|TIAR_HUMAN	TIAL1	Isoform 2 of Nucleolysin TIAR OS=Homo sapiens OX=9606 GN=TIAL1	0.897998	15.6506	0.0189856	0.167225	16.5485	0.6655	15.8178	0.00163909	16.4285	-0.120041	0.382596	0.610733	0.0233431	15.8154	15.4857	16.6108	16.4736	16.5613	15.8413	15.7942	16.4223	16.3301	16.5332
sp|Q01433|AMPD2_HUMAN	AMPD2	AMP deaminase 2 OS=Homo sapiens OX=9606 GN=AMPD2 PE=1 SV=2	0.314138	15.0625	0.0464982	-0.0698074	15.3766	0.740831	14.9927	0.0090506	15.3123	-0.0643708	0.51919	0.319575	0.0465852	14.9655	15.1595	15.3668	15.3517	15.4114	14.9762	15.0092	15.3958	15.2222	15.3189
sp|Q01518-2|CAP1_HUMAN	CAP1	Isoform 2 of Adenylyl cyclase-associated protein 1 OS=Homo sapiens OX=9606 GN=CAP1	0.965204	17.4912	0.0060879	0.331423	18.4564	0.407797	17.8226	0.000441729	18.5511	0.0946938	0.410433	0.728475	0.0296246	17.4375	17.5449	18.388	18.4764	18.5048	17.7004	17.9448	18.4544	18.5923	18.6065
sp|Q01628|IFM3_HUMAN	IFITM3	Interferon-induced transmembrane protein 3 OS=Homo sapiens OX=9606 GN=IFITM3 PE=1 SV=2	-0.1343	14.8767	0.305611	0.247408	14.7424	0.309279	15.1241	0.113902	14.8664	0.124087	0.599026	-0.257621	0.225716	14.8955	14.8578	14.6125	14.7456	14.869	15.0824	15.1657	14.6616	14.9829	14.9548
sp|Q01650|LAT1_HUMAN	SLC7A5	Large neutral amino acids transporter small subunit 1 OS=Homo sapiens OX=9606 GN=SLC7A5 PE=1 SV=2	-1.02982	17.9729	0.0132786	-0.265608	16.9431	0.723288	17.7073	0.0242509	17.1553	0.212229	0.480423	-0.551979	0.24219	18.0024	17.9433	16.7589	17.0114	17.0589	17.3587	18.0558	16.9113	17.2179	17.3366
sp|Q01813|PFKAP_HUMAN	PFKP	ATP-dependent 6-phosphofructokinase, platelet type OS=Homo sapiens OX=9606 GN=PFKP PE=1 SV=2	1.0271	17.3186	0.00420165	0.370939	18.3457	0.35288	17.6896	9.00926e-05	18.273	-0.0727888	0.228801	0.583372	0.0195584	17.2945	17.3428	18.3612	18.2983	18.3778	17.7728	17.6064	18.2757	18.2953	18.2479
sp|Q01844-5|EWS_HUMAN	EWSR1	Isoform 5 of RNA-binding protein EWS OS=Homo sapiens OX=9606 GN=EWSR1	0.900804	14.3104	0.056929	0.273823	15.2112	0.556509	14.5842	0.00370933	15.6734	0.462269	0.228801	1.08925	0.0192328	14.1659	14.4548	15.3636	15.3944	14.8756	14.7054	14.4629	15.5831	15.7723	15.6649
sp|Q01995|TAGL_HUMAN	TAGLN	Transgelin OS=Homo sapiens OX=9606 GN=TAGLN PE=1 SV=4	1.60003	17.0598	0.00318643	0.554035	18.6598	0.309279	17.6138	7.37579e-05	18.5666	-0.0932235	0.544194	0.952769	0.0192328	17.0561	17.0635	18.7241	18.633	18.6223	17.5779	17.6498	18.6881	18.4296	18.582
sp|Q02218|ODO1_HUMAN	OGDH	2-oxoglutarate dehydrogenase, mitochondrial OS=Homo sapiens OX=9606 GN=OGDH PE=1 SV=3	-0.767252	15.9903	0.0143819	-0.258174	15.223	0.46308	15.7321	0.00187927	15.3604	0.1374	0.289468	-0.371678	0.0516133	15.8736	16.107	15.2857	15.1777	15.2057	15.6742	15.7899	15.4667	15.3188	15.2957
sp|Q02543|RL18A_HUMAN	RPL18A	60S ribosomal protein L18a OS=Homo sapiens OX=9606 GN=RPL18A PE=1 SV=2	-0.799662	20.3466	0.0196893	-0.181616	19.5469	0.782555	20.1649	0.0933605	20.0062	0.45932	0.290037	-0.158726	0.730829	20.3417	20.3515	19.5159	19.4009	19.7239	19.8606	20.4693	19.6327	20.1618	20.2242
sp|Q02750|MP2K1_HUMAN	MAP2K1	Dual specificity mitogen-activated protein kinase kinase 1 OS=Homo sapiens OX=9606 GN=MAP2K1 PE=1 SV=2	0.497912	14.4102	0.0378413	0.384597	14.9081	0.375227	14.7948	0.00159056	15.219	0.310861	0.0719916	0.424176	0.0166933	14.288	14.5324	14.999	14.8617	14.8637	14.8306	14.759	15.247	15.175	15.235
sp|Q02790|FKBP4_HUMAN	FKBP4	Peptidyl-prolyl cis-trans isomerase FKBP4 OS=Homo sapiens OX=9606 GN=FKBP4 PE=1 SV=3	0.623924	16.2017	0.0905449	0.186457	16.8257	0.719516	16.3882	0.0208074	16.919	0.0933696	0.644619	0.530837	0.032384	16.4327	15.9708	16.6707	16.8048	17.0015	16.4633	16.3131	16.9066	17.0106	16.8399
sp|Q02809-2|PLOD1_HUMAN	PLOD1	Isoform 2 of Procollagen-lysine,2-oxoglutarate 5-dioxygenase 1 OS=Homo sapiens OX=9606 GN=PLOD1	-0.242588	17.7207	0.0730729	-0.138755	17.4781	0.146383	17.582	0.0200087	17.3488	-0.129298	0.405321	-0.233131	0.0974134	17.7216	17.7198	17.374	17.5721	17.4883	17.579	17.5849	17.3432	17.45	17.2533
sp|Q02818|NUCB1_HUMAN	NUCB1	Nucleobindin-1 OS=Homo sapiens OX=9606 GN=NUCB1 PE=1 SV=4	-0.437683	16.4406	0.180644	-0.126296	16.0029	0.64804	16.3143	0.142812	15.9626	-0.0403464	0.924206	-0.351733	0.171944	16.4881	16.3931	15.8068	16.3366	15.8653	16.4232	16.2054	16.0765	16.0531	15.758
sp|Q02878|RL6_HUMAN	RPL6	60S ribosomal protein L6 OS=Homo sapiens OX=9606 GN=RPL6 PE=1 SV=3	-1.14877	18.1675	0.0280777	0.489208	17.0187	0.706777	18.6567	0.0817308	17.788	0.769294	0.323784	-0.868683	0.347842	18.1296	18.2054	16.8669	16.8415	17.3478	18.0538	19.2597	17.0981	18.2734	17.9926
sp|Q02952|AKA12_HUMAN	AKAP12	A-kinase anchor protein 12 OS=Homo sapiens OX=9606 GN=AKAP12 PE=1 SV=4	-0.353063	16.1893	0.104884	-0.316565	15.8363	0.532932	15.8727	0.212664	15.9501	0.113877	0.574844	0.0773789	0.718062	16.1908	16.1879	16.0376	15.7314	15.7397	16.0697	15.6758	16.0079	15.8775	15.965
sp|Q03135|CAV1_HUMAN	CAV1	Caveolin-1 OS=Homo sapiens OX=9606 GN=CAV1 PE=1 SV=4	-0.579011	19.9449	0.0143188	0.0879208	19.3659	0.581252	20.0328	0.00547403	19.7232	0.357321	0.163639	-0.309611	0.149522	19.9548	19.9349	19.2697	19.4629	19.3651	19.9672	20.0984	19.5488	19.8502	19.7705
sp|Q04323-2|UBXN1_HUMAN	UBXN1	Isoform 2 of UBX domain-containing protein 1 OS=Homo sapiens OX=9606 GN=UBXN1	1.03191	13.5771	0.0200263	0.294658	14.609	0.550984	13.8718	0.000922123	14.7909	0.181911	0.232032	0.919161	0.0135109	13.7706	13.3836	14.5905	14.5287	14.7079	13.8219	13.9216	14.8671	14.7037	14.802
sp|Q04446|GLGB_HUMAN	GBE1	1,4-alpha-glucan-branching enzyme OS=Homo sapiens OX=9606 GN=GBE1 PE=1 SV=3	0.686397	15.9613	0.0152789	0.340666	16.6477	0.366718	16.302	0.00144655	16.782	0.134286	0.388532	0.480017	0.0358769	15.9317	15.9909	16.7782	16.613	16.5519	16.2187	16.3853	16.8568	16.7061	16.7831
sp|Q04656-3|ATP7A_HUMAN	ATP7A	Isoform 2 of Copper-transporting ATPase 1 OS=Homo sapiens OX=9606 GN=ATP7A	-0.131614	16.5146	0.430312	-0.259221	16.3829	0.366718	16.2553	0.183771	16.2934	-0.0895458	0.622976	0.0380618	0.528544	16.4498	16.5794	16.2308	16.5515	16.3665	16.2779	16.2328	16.3467	16.2384	16.2951
sp|Q04721|NOTC2_HUMAN	NOTCH2	Neurogenic locus notch homolog protein 2 OS=Homo sapiens OX=9606 GN=NOTCH2 PE=1 SV=3	-0.379296	16.6554	0.0389755	-0.270495	16.2761	0.369468	16.3849	0.0213762	16.4406	0.164543	0.236219	0.0557425	0.523146	16.7373	16.5735	16.296	16.1912	16.3411	16.3613	16.4085	16.3891	16.3982	16.5347
sp|Q04760|LGUL_HUMAN	GLO1	Lactoylglutathione lyase OS=Homo sapiens OX=9606 GN=GLO1 PE=1 SV=4	0.00875366	14.4726	0.880601	-0.000978065	14.4814	0.99604	14.4716	0.997415	14.4883	0.00688246	0.960154	0.0166142	0.928909	14.4876	14.4576	14.5299	14.501	14.4131	14.3531	14.5902	14.6224	14.396	14.4464
sp|Q04917|1433F_HUMAN	YWHAH	14-3-3 protein eta OS=Homo sapiens OX=9606 GN=YWHAH PE=1 SV=4	0.658257	13.5607	0.0547286	0.0364314	14.2189	0.941657	13.5971	0.0112272	14.2242	0.00532889	0.963835	0.627155	0.0412308	13.3363	13.785	14.2547	14.2535	14.1486	13.4691	13.7251	14.2878	14.1109	14.2741
sp|Q05193|DYN1_HUMAN	DNM1	Dynamin-1 OS=Homo sapiens OX=9606 GN=DNM1 PE=1 SV=2	-0.116167	15.1857	0.193812	0.0599077	15.0696	0.689194	15.2456	0.140999	15.1507	0.081168	0.426259	-0.0949068	0.291007	15.1954	15.1761	14.9853	15.1474	15.076	15.3137	15.1775	15.1386	15.1147	15.1989
sp|Q05519|SRS11_HUMAN	SRSF11	Serine/arginine-rich splicing factor 11 OS=Homo sapiens OX=9606 GN=SRSF11 PE=1 SV=1	-1.19131	16.9528	0.00560774	0.0371014	15.7615	0.948057	16.9899	0.0043224	15.4856	-0.275862	0.487878	-1.50428	0.0562162	16.9551	16.9505	15.7136	15.8638	15.7071	17.2975	16.6823	15.8888	15.3211	15.247
sp|Q05639|EF1A2_HUMAN	EEF1A2	Elongation factor 1-alpha 2 OS=Homo sapiens OX=9606 GN=EEF1A2 PE=1 SV=1	0.323169	19.4195	0.0211994	0.0659962	19.7427	0.696346	19.4855	0.00536509	19.6438	-0.0988805	0.173537	0.158292	0.0889713	19.3524	19.4866	19.7298	19.7353	19.7628	19.446	19.5249	19.6488	19.5915	19.691
sp|Q05682|CALD1_HUMAN	CALD1	Caldesmon OS=Homo sapiens OX=9606 GN=CALD1 PE=1 SV=3	1.20962	16.7341	0.00382104	0.59761	17.9437	0.358885	17.3317	0.00024184	18.1484	0.204753	0.159787	0.816759	0.0306667	16.6956	16.7725	17.9187	17.9815	17.9308	17.4705	17.1928	18.143	18.053	18.2493
sp|Q06124-1|PTN11_HUMAN	PTPN11	Isoform 2 of Tyrosine-protein phosphatase non-receptor type 11 OS=Homo sapiens OX=9606 GN=PTPN11	0.59894	16.2437	0.0195891	0.230417	16.8426	0.387079	16.4741	0.00448239	16.7952	-0.0473919	0.778337	0.321131	0.0768501	16.1714	16.3159	16.9528	16.7631	16.812	16.511	16.4372	16.8675	16.6656	16.8525
sp|Q06203|PUR1_HUMAN	PPAT	Amidophosphoribosyltransferase OS=Homo sapiens OX=9606 GN=PPAT PE=1 SV=1	0.775462	15.1226	0.00689347	0.339563	15.8981	0.309279	15.4622	0.000193919	15.8875	-0.0106008	0.908447	0.425298	0.0192328	15.0917	15.1535	15.9744	15.8442	15.8756	15.4083	15.5161	15.8585	15.8907	15.9132
sp|Q06210|GFPT1_HUMAN	GFPT1	Glutamine--fructose-6-phosphate aminotransferase [isomerizing] 1 OS=Homo sapiens OX=9606 GN=GFPT1 PE=1 SV=3	1.04988	15.6071	0.0129833	0.501302	16.657	0.364216	16.1084	0.00119635	16.7734	0.116341	0.577055	0.664914	0.0376481	15.4828	15.7315	16.7622	16.5454	16.6635	16.0917	16.1252	16.5894	16.8582	16.8725
sp|Q06323-2|PSME1_HUMAN	PSME1	Isoform 2 of Proteasome activator complex subunit 1 OS=Homo sapiens OX=9606 GN=PSME1	0.575126	15.8661	0.0323249	0.118819	16.4412	0.644742	15.9849	0.00181658	16.6476	0.206398	0.239289	0.662705	0.019035	15.937	15.7951	16.4615	16.2948	16.5674	16.0689	15.9009	16.6877	16.6285	16.6266
sp|Q06830|PRDX1_HUMAN	PRDX1	Peroxiredoxin-1 OS=Homo sapiens OX=9606 GN=PRDX1 PE=1 SV=1	1.11467	22.33	0.00796991	0.490767	23.4447	0.362338	22.8208	0.000158224	23.5683	0.123635	0.188183	0.747538	0.011724	22.2239	22.4362	23.4649	23.4934	23.3758	22.8757	22.7659	23.5368	23.6024	23.5658
sp|Q07020|RL18_HUMAN	RPL18	60S ribosomal protein L18 OS=Homo sapiens OX=9606 GN=RPL18 PE=1 SV=2	-1.03459	16.7954	0.0692773	0.0490583	15.7608	0.952297	16.8445	0.170766	16.3983	0.637507	0.423681	-0.446146	0.557492	16.6694	16.9214	15.4517	15.6276	16.203	16.4085	17.2804	15.7021	16.7686	16.7243
sp|Q07021|C1QBP_HUMAN	C1QBP	Complement component 1 Q subcomponent-binding protein, mitochondrial OS=Homo sapiens OX=9606 GN=C1QBP PE=1 SV=1	-0.811849	16.091	0.0193726	-0.0321805	15.2791	0.925875	16.0588	0.00536509	15.0497	-0.229393	0.479956	-1.00906	0.0523614	16.0934	16.0886	15.3678	15.3794	15.0902	16.2322	15.8854	15.327	14.9522	14.87
sp|Q07065|CKAP4_HUMAN	CKAP4	Cytoskeleton-associated protein 4 OS=Homo sapiens OX=9606 GN=CKAP4 PE=1 SV=2	-0.292867	19.1101	0.0293226	-0.337243	18.8172	0.369468	18.7728	0.00219168	18.505	-0.312234	0.0578331	-0.267859	0.0819541	19.1788	19.0413	18.823	18.8435	18.7851	18.8527	18.6929	18.5768	18.4865	18.4515
sp|Q07157|ZO1_HUMAN	TJP1	Tight junction protein ZO-1 OS=Homo sapiens OX=9606 GN=TJP1 PE=1 SV=3	-0.247138	17.7479	0.021866	-0.212884	17.5007	0.40298	17.535	0.0263556	17.4518	-0.0488738	0.603605	-0.0831275	0.455378	17.7488	17.7469	17.5338	17.4382	17.5302	17.616	17.454	17.4449	17.3865	17.5242
sp|Q07666|KHDR1_HUMAN	KHDRBS1	KH domain-containing, RNA-binding, signal transduction-associated protein 1 OS=Homo sapiens OX=9606 GN=KHDRBS1 PE=1 SV=1	-0.434199	16.7	0.161454	-0.121211	16.2658	0.48748	16.5788	0.137652	16.5277	0.261872	0.404485	-0.0511158	0.593627	16.6753	16.7247	16.3116	16.5124	15.9733	16.6403	16.5172	16.511	16.6056	16.4663
sp|Q07866-9|KLC1_HUMAN	KLC1	Isoform I of Kinesin light chain 1 OS=Homo sapiens OX=9606 GN=KLC1	0.514015	17.3322	0.021866	0.104927	17.8462	0.670136	17.4372	0.0134457	17.7549	-0.0913795	0.607389	0.317708	0.134104	17.2262	17.4382	17.8853	17.8092	17.8443	17.4291	17.4452	17.6661	17.6567	17.9418
sp|Q07954|LRP1_HUMAN	LRP1	Prolow-density lipoprotein receptor-related protein 1 OS=Homo sapiens OX=9606 GN=LRP1 PE=1 SV=2	0.200778	14.8206	0.0422129	0.102476	15.0213	0.548746	14.923	0.0712838	15.0138	-0.00748785	0.9433	0.0908141	0.377195	14.8735	14.7677	14.9907	15.0179	15.0554	14.9673	14.8788	15.1083	14.9914	14.9418
sp|Q07955-2|SRSF1_HUMAN	SRSF1	Isoform ASF-2 of Serine/arginine-rich splicing factor 1 OS=Homo sapiens OX=9606 GN=SRSF1	-1.32505	16.5214	0.019057	-0.607235	15.1963	0.580233	15.9141	0.0202142	15.0266	-0.169695	0.704057	-0.887514	0.179727	16.4921	16.5506	15.0796	15.4979	15.0114	16.368	15.4602	15.3458	14.9839	14.7501
sp|Q07960|RHG01_HUMAN	ARHGAP1	Rho GTPase-activating protein 1 OS=Homo sapiens OX=9606 GN=ARHGAP1 PE=1 SV=1	0.61995	13.4638	0.035098	0.374756	14.0837	0.429134	13.8385	0.0047017	14.1849	0.101158	0.327189	0.346352	0.0388942	13.6271	13.3004	14.1463	14.0784	14.0265	13.8914	13.7856	14.199	14.1119	14.2436
sp|Q08170|SRSF4_HUMAN	SRSF4	Serine/arginine-rich splicing factor 4 OS=Homo sapiens OX=9606 GN=SRSF4 PE=1 SV=2	-1.53981	15.8784	0.00785263	-0.534399	14.3386	0.411584	15.344	0.00288826	14.0406	-0.298017	0.500807	-1.30343	0.0643494	15.7429	16.0139	14.2778	14.452	14.2859	15.5275	15.1605	14.4824	13.7216	13.9177
sp|Q08209|PP2BA_HUMAN	PPP3CA	Serine/threonine-protein phosphatase 2B catalytic subunit alpha isoform OS=Homo sapiens OX=9606 GN=PPP3CA PE=1 SV=1	-0.264066	17.9297	0.0239155	0.0422394	17.6657	0.842964	17.972	0.0264028	17.6751	0.00945694	0.944309	-0.296848	0.120888	17.96	17.8995	17.6212	17.6515	17.7242	18.0627	17.8812	17.7697	17.5559	17.6997
sp|Q08211|DHX9_HUMAN	DHX9	ATP-dependent RNA helicase A OS=Homo sapiens OX=9606 GN=DHX9 PE=1 SV=4	-0.67045	15.9449	0.0196582	-0.228769	15.2745	0.559182	15.7162	0.0143188	15.5398	0.265372	0.214823	-0.17631	0.377324	15.9667	15.9231	15.3947	15.3008	15.1279	15.5569	15.8754	15.6176	15.5725	15.4294
sp|Q08378|GOGA3_HUMAN	GOLGA3	Golgin subfamily A member 3 OS=Homo sapiens OX=9606 GN=GOLGA3 PE=1 SV=2	-1.21202	18.8263	0.00560774	-0.333728	17.6142	0.160923	18.4925	3.3633e-05	17.4518	-0.162471	0.192593	-1.04076	0.00461649	18.8176	18.8349	17.6205	17.5207	17.7015	18.4939	18.4912	17.4817	17.4371	17.4365
sp|Q08379|GOGA2_HUMAN	GOLGA2	Golgin subfamily A member 2 OS=Homo sapiens OX=9606 GN=GOLGA2 PE=1 SV=3	-1.31405	19.3324	0.00665373	-0.633938	18.0183	0.313884	18.6984	0.000219829	17.5842	-0.434092	0.103275	-1.11421	0.0199291	19.3867	19.2781	18.0308	17.9087	18.1154	18.8101	18.5867	17.5671	17.4671	17.7185
sp|Q08380|LG3BP_HUMAN	LGALS3BP	Galectin-3-binding protein OS=Homo sapiens OX=9606 GN=LGALS3BP PE=1 SV=1	0.268601	17.4408	0.12086	-0.178074	17.7094	0.647562	17.2627	0.139832	17.3158	-0.393603	0.254199	0.053071	0.862417	17.5153	17.3662	17.5985	17.8407	17.6888	17.4124	17.1129	17.545	17.357	17.0453
sp|Q08499|PDE4D_HUMAN	PDE4D	cAMP-specific 3',5'-cyclic phosphodiesterase 4D OS=Homo sapiens OX=9606 GN=PDE4D PE=1 SV=2	0.732196	14.6624	0.0425149	0.490056	15.3946	0.548746	15.1525	0.0306981	15.5274	0.132817	0.460139	0.374957	0.251802	14.4593	14.8656	15.5042	15.3823	15.2973	14.8938	15.4111	15.4651	15.4447	15.6724
sp|Q08945|SSRP1_HUMAN	SSRP1	FACT complex subunit SSRP1 OS=Homo sapiens OX=9606 GN=SSRP1 PE=1 SV=1	-1.11277	15.7233	0.00560774	-0.270307	14.6105	0.648108	15.453	0.00241854	14.7364	0.125913	0.362207	-0.716549	0.0796399	15.7594	15.6872	14.6502	14.5241	14.6572	15.2009	15.7051	14.6283	14.8152	14.7658
sp|Q08J23|NSUN2_HUMAN	NSUN2	RNA cytosine C(5)-methyltransferase NSUN2 OS=Homo sapiens OX=9606 GN=NSUN2 PE=1 SV=2	-0.670686	15.6021	0.0184275	-0.288943	14.9314	0.573518	15.3131	0.00897005	14.9508	0.0194016	0.841368	-0.362342	0.136603	15.7123	15.4918	14.9851	14.9577	14.8513	15.4952	15.1311	14.915	14.9391	14.9982
sp|Q09666|AHNK_HUMAN	AHNAK	Neuroblast differentiation-associated protein AHNAK OS=Homo sapiens OX=9606 GN=AHNAK PE=1 SV=2	-0.180289	17.1248	0.27259	0.137776	16.9445	0.517355	17.2625	0.116421	17.0936	0.149107	0.431772	-0.168958	0.178398	17.1615	17.0881	17.1243	16.846	16.8631	17.3361	17.1889	17.011	17.13	17.1397
sp|Q0IIM8|TBC8B_HUMAN	TBC1D8B	TBC1 domain family member 8B OS=Homo sapiens OX=9606 GN=TBC1D8B PE=1 SV=2	0.478959	17.0384	0.0211712	-0.024628	17.5173	0.926729	17.0137	0.00465321	17.4941	-0.0232445	0.84448	0.480343	0.0479848	17.0845	16.9922	17.6029	17.5285	17.4206	17.1418	16.8856	17.5248	17.4437	17.5138
sp|Q10469|MGAT2_HUMAN	MGAT2	Alpha-1,6-mannosyl-glycoprotein 2-beta-N-acetylglucosaminyltransferase OS=Homo sapiens OX=9606 GN=MGAT2 PE=1 SV=1	-0.205121	15.5974	0.0429278	-0.139393	15.3923	0.687389	15.458	0.0407914	15.2098	-0.182534	0.103344	-0.248261	0.195203	15.563	15.6319	15.3631	15.455	15.3589	15.6132	15.3029	15.2137	15.1654	15.2503
sp|Q10471|GALT2_HUMAN	GALNT2	Polypeptide N-acetylgalactosaminyltransferase 2 OS=Homo sapiens OX=9606 GN=GALNT2 PE=1 SV=1	-0.266819	18.541	0.12438	-0.230963	18.2742	0.523583	18.31	0.0940588	18.1958	-0.0783611	0.590915	-0.114217	0.40272	18.6203	18.4617	18.1536	18.3962	18.2728	18.4245	18.1956	18.1868	18.2591	18.1416
sp|Q10472|GALT1_HUMAN	GALNT1	Polypeptide N-acetylgalactosaminyltransferase 1 OS=Homo sapiens OX=9606 GN=GALNT1 PE=1 SV=1	-0.316689	17.8091	0.0242304	-0.241068	17.4924	0.313884	17.568	0.00276342	17.1961	-0.296327	0.129728	-0.371947	0.0572007	17.8207	17.7974	17.5537	17.4116	17.5119	17.6134	17.5226	17.2339	17.0743	17.28
sp|Q10713|MPPA_HUMAN	PMPCA	Mitochondrial-processing peptidase subunit alpha OS=Homo sapiens OX=9606 GN=PMPCA PE=1 SV=2	-1.01951	16.0328	0.00560774	-0.194279	15.0133	0.354867	15.8386	0.00208533	15.224	0.210721	0.428173	-0.614511	0.0798345	16.069	15.9967	14.9895	15.0896	14.9609	15.8102	15.867	15.4858	15.1352	15.0512
sp|Q12765-2|SCRN1_HUMAN	SCRN1	Isoform 2 of Secernin-1 OS=Homo sapiens OX=9606 GN=SCRN1	-0.308353	15.5106	0.116917	-0.0204752	15.2022	0.94698	15.4901	0.075745	15.2259	0.023679	0.878307	-0.264199	0.129525	15.6682	15.353	15.1605	15.2254	15.2208	15.5405	15.4397	15.2882	15.0853	15.3042
sp|Q12769|NU160_HUMAN	NUP160	Nuclear pore complex protein Nup160 OS=Homo sapiens OX=9606 GN=NUP160 PE=1 SV=3	-0.211071	16.8788	0.0262839	-0.18865	16.6677	0.40298	16.6901	0.105889	16.6817	0.01401	0.91767	-0.00841049	0.953279	16.8453	16.9122	16.6834	16.6236	16.6961	16.753	16.6273	16.7252	16.562	16.7579
sp|Q12792-3|TWF1_HUMAN	TWF1	Isoform 3 of Twinfilin-1 OS=Homo sapiens OX=9606 GN=TWF1	0.205827	13.232	0.221179	-0.2131	13.4378	0.71918	13.0189	0.150153	13.3775	-0.060289	0.500807	0.358638	0.207415	13.08	13.384	13.3887	13.4594	13.4654	12.788	13.2498	13.4466	13.3802	13.3057
sp|Q12797|ASPH_HUMAN	ASPH	Aspartyl/asparaginyl beta-hydroxylase OS=Homo sapiens OX=9606 GN=ASPH PE=1 SV=3	-0.0188025	19.017	0.826661	-0.435507	18.9982	0.309279	18.5815	0.00417173	18.8673	-0.130889	0.230247	0.285816	0.0343199	19.088	18.946	19.031	18.9296	19.034	18.5947	18.5683	18.9271	18.8745	18.8004
sp|Q12800|TFCP2_HUMAN	TFCP2	Alpha-globin transcription factor CP2 OS=Homo sapiens OX=9606 GN=TFCP2 PE=1 SV=2	0.212615	14.4699	0.087945	0.223523	14.6825	0.472773	14.6934	0.0581171	14.8047	0.122247	0.327708	0.111339	0.411468	14.4726	14.4672	14.749	14.573	14.7255	14.5762	14.8106	14.7451	14.8256	14.8434
sp|Q12802-2|AKP13_HUMAN	AKAP13	Isoform 2 of A-kinase anchor protein 13 OS=Homo sapiens OX=9606 GN=AKAP13	-0.713272	16.4272	0.0323249	-0.150596	15.714	0.673198	16.2766	0.00700863	15.5824	-0.131529	0.602424	-0.694205	0.0526187	16.4303	16.4242	15.8453	15.4939	15.8027	16.4319	16.1214	15.6183	15.4321	15.6969
sp|Q12841|FSTL1_HUMAN	FSTL1	Follistatin-related protein 1 OS=Homo sapiens OX=9606 GN=FSTL1 PE=1 SV=1	0.315536	15.4211	0.226038	0.10049	15.7366	0.766744	15.5216	0.261008	15.7216	-0.0149697	0.955317	0.200076	0.294363	15.4083	15.4339	15.5754	16.0192	15.6152	15.6795	15.3637	15.7068	15.795	15.6631
sp|Q12893|TM115_HUMAN	TMEM115	Transmembrane protein 115 OS=Homo sapiens OX=9606 GN=TMEM115 PE=1 SV=1	-0.07275	16.4804	0.353387	0.0530506	16.4077	0.620887	16.5335	0.196107	16.3997	-0.00800779	0.9433	-0.133808	0.155756	16.4382	16.5227	16.3302	16.4439	16.4489	16.5504	16.5166	16.4096	16.3223	16.4671
sp|Q12905|ILF2_HUMAN	ILF2	Interleukin enhancer-binding factor 2 OS=Homo sapiens OX=9606 GN=ILF2 PE=1 SV=2	-0.824335	17.4641	0.0191639	-0.302552	16.6398	0.497293	17.1616	0.00781504	16.6208	-0.0189923	0.943116	-0.540775	0.101106	17.3675	17.5608	16.7158	16.7187	16.4849	17.0216	17.3016	16.8326	16.5473	16.4826
sp|Q12906-7|ILF3_HUMAN	ILF3	Isoform 7 of Interleukin enhancer-binding factor 3 OS=Homo sapiens OX=9606 GN=ILF3	-0.280303	16.2449	0.21716	-0.162645	15.9646	0.70903	16.0823	0.458664	16.0872	0.122599	0.602424	0.00494128	0.9853	16.1464	16.3435	15.9928	16.1369	15.7642	15.9046	16.26	16.0208	16.2177	16.0231
sp|Q12907|LMAN2_HUMAN	LMAN2	Vesicular integral-membrane protein VIP36 OS=Homo sapiens OX=9606 GN=LMAN2 PE=1 SV=1	-0.116014	18.7758	0.116332	-0.390902	18.6598	0.367907	18.3849	0.00159056	18.2209	-0.438883	0.0230178	-0.163995	0.189816	18.8204	18.7312	18.7003	18.661	18.6181	18.4834	18.2865	18.2361	18.1817	18.2449
sp|Q12931|TRAP1_HUMAN	TRAP1	Heat shock protein 75 kDa, mitochondrial OS=Homo sapiens OX=9606 GN=TRAP1 PE=1 SV=3	-0.917318	15.8552	0.0193728	-0.440726	14.9378	0.146383	15.4144	0.00222058	15.1601	0.222232	0.329133	-0.254361	0.0495337	15.8616	15.8488	14.7953	15.1474	14.8709	15.4224	15.4065	15.1816	15.2195	15.0791
sp|Q12965|MYO1E_HUMAN	MYO1E	Unconventional myosin-Ie OS=Homo sapiens OX=9606 GN=MYO1E PE=1 SV=2	0.192887	16.4592	0.0458621	0.295781	16.6521	0.367907	16.755	0.0118895	16.7236	0.0714869	0.240969	-0.031407	0.677417	16.398	16.5204	16.6617	16.6545	16.6401	16.8103	16.6997	16.7782	16.6878	16.7048
sp|Q13033|STRN3_HUMAN	STRN3	Striatin-3 OS=Homo sapiens OX=9606 GN=STRN3 PE=1 SV=3	-0.153687	16.7994	0.21716	-0.254113	16.6457	0.279539	16.5453	0.0147319	16.3458	-0.299882	0.170705	-0.199456	0.149507	16.8026	16.7962	16.7261	16.5123	16.6988	16.5347	16.5559	16.3594	16.2311	16.447
sp|Q13049|TRI32_HUMAN	TRIM32	E3 ubiquitin-protein ligase TRIM32 OS=Homo sapiens OX=9606 GN=TRIM32 PE=1 SV=2	0.36464	16.6783	0.0148919	0.140788	17.0429	0.309279	16.819	0.00467208	16.8096	-0.233281	0.117772	-0.0094288	0.905612	16.6709	16.6856	17.0035	17.0101	17.1151	16.8255	16.8126	16.8809	16.8118	16.7361
sp|Q13057-2|COASY_HUMAN	COASY	Isoform 2 of Bifunctional coenzyme A synthase OS=Homo sapiens OX=9606 GN=COASY	0.578026	13.9791	0.0737269	-0.0259426	14.5571	0.950509	13.9531	0.00602556	14.6649	0.107792	0.309313	0.711761	0.011724	13.7539	14.2043	14.6397	14.5451	14.4865	13.9144	13.9919	14.6173	14.6628	14.7147
sp|Q13085-4|ACACA_HUMAN	ACACA	Isoform 4 of Acetyl-CoA carboxylase 1 OS=Homo sapiens OX=9606 GN=ACACA	-1.11477	21.0516	0.00728592	-0.0612071	19.9368	0.924174	20.9904	0.00337183	19.7545	-0.18229	0.509371	-1.23585	0.0532514	21.0178	21.0853	19.8546	19.894	20.0618	21.2808	20.7	19.9561	19.803	19.5044
sp|Q13123|RED_HUMAN	IK	Protein Red OS=Homo sapiens OX=9606 GN=IK PE=1 SV=3	-0.285593	13.6849	0.0990004	-0.157888	13.3993	0.586856	13.527	0.227685	13.4846	0.0852964	0.666386	-0.0424082	0.807719	13.5957	13.7741	13.3386	13.5192	13.34	13.4458	13.6082	13.5228	13.6098	13.3212
sp|Q13131-2|AAPK1_HUMAN	PRKAA1	Isoform 2 of 5'-AMP-activated protein kinase catalytic subunit alpha-1 OS=Homo sapiens OX=9606 GN=PRKAA1	-0.464952	15.0276	0.00817466	-0.0362902	14.5626	0.91251	14.9913	0.00931689	14.6425	0.0798258	0.368519	-0.348836	0.118902	15.0693	14.9858	14.55	14.5394	14.5984	14.8432	15.1394	14.5911	14.611	14.7253
sp|Q13137-4|CACO2_HUMAN	CALCOCO2	Isoform 4 of Calcium-binding and coiled-coil domain-containing protein 2 OS=Homo sapiens OX=9606 GN=CALCOCO2	0.771172	16.7841	0.0229957	0.0928843	17.5553	0.802871	16.877	0.0058613	17.3598	-0.195468	0.327189	0.482821	0.0711705	16.7968	16.7715	17.3553	17.6473	17.6633	17.0467	16.7073	17.3725	17.361	17.346
sp|Q13148|TADBP_HUMAN	TARDBP	TAR DNA-binding protein 43 OS=Homo sapiens OX=9606 GN=TARDBP PE=1 SV=1	0.287082	14.3776	0.298125	0.0276635	14.6647	0.925875	14.4052	0.0482844	14.99	0.325325	0.327708	0.584744	0.0542353	14.4022	14.353	14.8165	14.8252	14.3523	14.5478	14.2627	14.9728	14.8945	15.1026
sp|Q13151|ROA0_HUMAN	HNRNPA0	Heterogeneous nuclear ribonucleoprotein A0 OS=Homo sapiens OX=9606 GN=HNRNPA0 PE=1 SV=1	0.361087	19.0722	0.137779	0.270173	19.4333	0.46308	19.3424	0.0162095	19.7783	0.345001	0.2027	0.435915	0.0562162	18.9815	19.1629	19.5523	19.5297	19.2179	19.2408	19.4439	19.7066	19.75	19.8783
sp|Q13155|AIMP2_HUMAN	AIMP2	Aminoacyl tRNA synthase complex-interacting multifunctional protein 2 OS=Homo sapiens OX=9606 GN=AIMP2 PE=1 SV=2	-0.171191	13.2205	0.559623	-0.126975	13.0493	0.845452	13.0935	0.353787	12.855	-0.194294	0.363955	-0.238511	0.195226	12.9388	13.5022	13.2026	12.9927	12.9526	13.1699	13.0172	12.7225	12.8512	12.9913
sp|Q13162|PRDX4_HUMAN	PRDX4	Peroxiredoxin-4 OS=Homo sapiens OX=9606 GN=PRDX4 PE=1 SV=1	-0.194599	17.9088	0.324042	-0.294383	17.7142	0.309279	17.6144	0.495234	17.7357	0.0215769	0.945972	0.121361	0.614186	17.8613	17.9562	17.6363	17.5741	17.9321	17.6149	17.6138	17.4719	17.8068	17.9285
sp|Q13177|PAK2_HUMAN	PAK2	Serine/threonine-protein kinase PAK 2 OS=Homo sapiens OX=9606 GN=PAK2 PE=1 SV=3	1.10146	13.9138	0.0171018	0.483686	15.0153	0.490149	14.3975	0.00197239	15.1795	0.164215	0.201195	0.781993	0.0402961	13.711	14.1166	15.0544	14.9809	15.0105	14.2223	14.5727	15.1459	15.1101	15.2825
sp|Q13190|STX5_HUMAN	STX5	Syntaxin-5 OS=Homo sapiens OX=9606 GN=STX5 PE=1 SV=2	-0.0338784	17.08	0.717493	-0.100575	17.0461	0.548746	16.9795	0.00272669	16.6143	-0.431806	0.0610122	-0.365109	0.0287334	17.0925	17.0676	16.9774	16.9997	17.1614	16.913	17.0459	16.5841	16.6404	16.6186
sp|Q13200|PSMD2_HUMAN	PSMD2	26S proteasome non-ATPase regulatory subunit 2 OS=Homo sapiens OX=9606 GN=PSMD2 PE=1 SV=3	0.0659186	12.6802	0.892843	-0.00961883	12.7461	0.986435	12.6706	0.492434	13.0877	0.341598	0.523667	0.417135	0.0900863	12.4183	12.9421	13.048	12.997	12.1935	12.7734	12.5678	13.0971	13.2167	12.9495
sp|Q13228-4|SBP1_HUMAN	SELENBP1	Isoform 4 of Methanethiol oxidase OS=Homo sapiens OX=9606 GN=SELENBP1	0.930386	15.8003	0.00881574	0.888097	16.7307	0.313884	16.6884	0.00391494	16.6448	-0.0859002	0.648946	-0.0436108	0.850053	15.7296	15.871	16.8258	16.654	16.7123	16.5281	16.8487	16.6818	16.4792	16.7734
sp|Q13257|MD2L1_HUMAN	MAD2L1	Mitotic spindle assembly checkpoint protein MAD2A OS=Homo sapiens OX=9606 GN=MAD2L1 PE=1 SV=1	0.597573	13.5137	0.296906	0.259604	14.1113	0.828128	13.7733	0.345761	13.982	-0.129295	0.509371	0.208674	0.130786	12.9778	14.0496	14.1751	14.2452	13.9136	13.6793	13.8673	13.943	14.0336	13.9695
sp|Q13263|TIF1B_HUMAN	TRIM28	Transcription intermediary factor 1-beta OS=Homo sapiens OX=9606 GN=TRIM28 PE=1 SV=5	-0.548967	16.5025	0.0706499	-0.222528	15.9535	0.440697	16.2799	0.030904	16.0236	0.0701451	0.778337	-0.256294	0.0953501	16.507	16.4979	15.9715	16.1648	15.7241	16.3855	16.1744	16.0082	16.02	16.0427
sp|Q13283|G3BP1_HUMAN	G3BP1	Ras GTPase-activating protein-binding protein 1 OS=Homo sapiens OX=9606 GN=G3BP1 PE=1 SV=1	0.0985593	15.9609	0.268218	-0.0665594	16.0595	0.611121	15.8944	0.0175479	16.1814	0.121905	0.279086	0.287024	0.0343199	15.9984	15.9235	16.0805	16.1249	15.9731	15.8537	15.935	16.2283	16.189	16.1269
sp|Q13310-3|PABP4_HUMAN	PABPC4	Isoform 3 of Polyadenylate-binding protein 4 OS=Homo sapiens OX=9606 GN=PABPC4	0.792981	15.6939	0.00860089	-0.0448098	16.4869	0.842964	15.6491	0.000344878	16.3665	-0.120376	0.28389	0.717414	0.0192328	15.7383	15.6496	16.5557	16.5079	16.3972	15.5577	15.7405	16.313	16.3918	16.3949
sp|Q13418|ILK_HUMAN	ILK	Integrin-linked protein kinase OS=Homo sapiens OX=9606 GN=ILK PE=1 SV=2	0.405757	15.7978	0.0344353	0.169146	16.2035	0.473216	15.9669	0.00151175	16.4286	0.22507	0.114302	0.461681	0.0167673	15.8866	15.709	16.2618	16.2228	16.126	15.9719	15.9619	16.4926	16.4112	16.382
sp|Q13423|NNTM_HUMAN	NNT	NAD(P) transhydrogenase, mitochondrial OS=Homo sapiens OX=9606 GN=NNT PE=1 SV=3	-0.824055	18.0537	0.0104683	-0.0802179	17.2297	0.814988	17.9735	0.00370534	17.4247	0.194965	0.330694	-0.548872	0.0808462	18.0699	18.0376	17.1176	17.3344	17.2371	17.8169	18.1302	17.2659	17.5168	17.4913
sp|Q13439|GOGA4_HUMAN	GOLGA4	Golgin subfamily A member 4 OS=Homo sapiens OX=9606 GN=GOLGA4 PE=1 SV=1	-0.894647	17.5883	0.005963	-0.116255	16.6936	0.622088	17.472	0.000323375	16.5527	-0.14091	0.338235	-0.919302	0.0211216	17.6418	17.5348	16.714	16.6397	16.7273	17.557	17.387	16.4774	16.4892	16.6915
sp|Q13442|HAP28_HUMAN	PDAP1	28 kDa heat- and acid-stable phosphoprotein OS=Homo sapiens OX=9606 GN=PDAP1 PE=1 SV=1	0.95697	17.1349	0.00465237	0.336857	18.0918	0.354445	17.4717	0.000105686	18.0067	-0.0851274	0.225679	0.534986	0.0192468	17.0884	17.1813	18.0758	18.0696	18.1301	17.536	17.4074	17.9726	17.9904	18.0571
sp|Q13443|ADAM9_HUMAN	ADAM9	Disintegrin and metalloproteinase domain-containing protein 9 OS=Homo sapiens OX=9606 GN=ADAM9 PE=1 SV=1	-0.761117	15.2592	0.0211994	-0.433199	14.4981	0.366718	14.826	0.00173094	14.3766	-0.121476	0.453895	-0.449394	0.0275886	15.3485	15.1699	14.3466	14.6133	14.5343	14.8931	14.7589	14.36	14.3317	14.4381
sp|Q13485|SMAD4_HUMAN	SMAD4	Mothers against decapentaplegic homolog 4 OS=Homo sapiens OX=9606 GN=SMAD4 PE=1 SV=1	0.279887	15.179	0.251709	-0.011388	15.4589	0.977515	15.1676	0.13768	15.4473	-0.0115207	0.9433	0.279754	0.0451258	14.9871	15.3708	15.5968	15.3263	15.4534	15.2312	15.1039	15.4554	15.4024	15.4841
sp|Q13492|PICAL_HUMAN	PICALM	Phosphatidylinositol-binding clathrin assembly protein OS=Homo sapiens OX=9606 GN=PICALM PE=1 SV=2	0.721832	15.9914	0.00680851	0.449809	16.7132	0.309279	16.4412	0.00022532	16.8109	0.0976453	0.286663	0.369668	0.0278763	16.052	15.9308	16.6871	16.7434	16.7092	16.4519	16.4306	16.7804	16.7602	16.8921
sp|Q13501|SQSTM_HUMAN	SQSTM1	Sequestosome-1 OS=Homo sapiens OX=9606 GN=SQSTM1 PE=1 SV=1	1.60654	16.1826	0.00707189	0.663141	17.7891	0.352412	16.8457	0.000258175	17.739	-0.050164	0.778337	0.893234	0.0216835	16.284	16.0812	17.6538	17.8065	17.9072	16.9587	16.7328	17.7877	17.7971	17.6322
sp|Q13541|4EBP1_HUMAN	EIF4EBP1	Eukaryotic translation initiation factor 4E-binding protein 1 OS=Homo sapiens OX=9606 GN=EIF4EBP1 PE=1 SV=3	1.34732	14.9992	0.0109841	0.528511	16.3465	0.309279	15.5277	0.000936631	16.4131	0.0665971	0.834034	0.885406	0.0339096	15.0077	14.9907	16.5631	16.2445	16.2319	15.5873	15.4681	16.4608	16.2032	16.5753
sp|Q13547|HDAC1_HUMAN	HDAC1	Histone deacetylase 1 OS=Homo sapiens OX=9606 GN=HDAC1 PE=1 SV=1	-0.914366	16.2429	0.0141812	-0.0773886	15.3285	0.364216	16.1655	0.00108295	15.3935	0.064937	0.778337	-0.77204	0.0250797	16.2346	16.2512	15.496	15.1987	15.291	16.183	16.148	15.4802	15.2344	15.4658
sp|Q13596-3|SNX1_HUMAN	SNX1	Isoform 3 of Sorting nexin-1 OS=Homo sapiens OX=9606 GN=SNX1	0.546974	15.4761	0.0242473	0.115933	16.0231	0.686625	15.592	0.00139085	16.0793	0.0562447	0.296244	0.487286	0.0121818	15.3484	15.6038	16.0279	16.019	16.0223	15.5871	15.597	16.0771	16.0353	16.1256
sp|Q13613|MTMR1_HUMAN	MTMR1	Myotubularin-related protein 1 OS=Homo sapiens OX=9606 GN=MTMR1 PE=1 SV=4	-0.22559	14.7461	0.252249	-0.147047	14.5206	0.642256	14.5991	0.32165	14.5144	-0.00616163	0.972825	-0.0847037	0.498437	14.6812	14.8111	14.724	14.3929	14.4448	14.4814	14.7168	14.5445	14.5048	14.4939
sp|Q13618|CUL3_HUMAN	CUL3	Cullin-3 OS=Homo sapiens OX=9606 GN=CUL3 PE=1 SV=2	0.170846	12.9454	0.135602	0.260753	13.1162	0.581252	13.2061	0.413569	13.1929	0.0767046	0.723771	-0.0132021	0.966363	12.952	12.9387	13.1899	13.0061	13.1525	13.4026	13.0096	13.0474	13.153	13.3784
sp|Q13637|RAB32_HUMAN	RAB32	Ras-related protein Rab-32 OS=Homo sapiens OX=9606 GN=RAB32 PE=1 SV=3	-0.152667	15.5507	0.125079	-0.049112	15.3981	0.803335	15.5016	0.107708	15.3083	-0.0897221	0.508088	-0.193277	0.205219	15.5255	15.576	15.335	15.4875	15.3717	15.5886	15.4147	15.3953	15.206	15.3238
sp|Q13642-4|FHL1_HUMAN	FHL1	Isoform 4 of Four and a half LIM domains protein 1 OS=Homo sapiens OX=9606 GN=FHL1	1.03686	16.2653	0.055383	0.510454	17.3022	0.602672	16.7758	0.259516	16.7401	-0.562043	0.483638	-0.0356399	0.967346	16.3806	16.1501	17.5986	17.3919	16.916	17.171	16.3805	17.4599	16.2309	16.5295
sp|Q13795|ARFRP_HUMAN	ARFRP1	ADP-ribosylation factor-related protein 1 OS=Homo sapiens OX=9606 GN=ARFRP1 PE=1 SV=1	-1.02967	14.945	0.0239155	0.000425037	13.9153	0.999018	14.9454	0.00410036	13.7767	-0.13864	0.704767	-1.16873	0.0402961	15.1221	14.7679	14.0976	13.7985	13.8499	15.0106	14.8802	14.0393	13.4688	13.822
sp|Q13813|SPTN1_HUMAN	SPTAN1	Spectrin alpha chain, non-erythrocytic 1 OS=Homo sapiens OX=9606 GN=SPTAN1 PE=1 SV=3	-0.337231	15.5143	0.0978521	-0.298274	15.177	0.387079	15.216	0.0581171	15.4166	0.239532	0.222941	0.200575	0.123745	15.6156	15.4129	15.3203	15.1145	15.0963	15.2463	15.1857	15.5234	15.3625	15.3638
sp|Q13838-2|DX39B_HUMAN	DDX39B	Isoform 2 of Spliceosome RNA helicase DDX39B OS=Homo sapiens OX=9606 GN=DDX39B	-0.607283	17.2725	0.0124172	-0.132192	16.6652	0.413256	17.1403	0.00222251	16.8885	0.223287	0.191238	-0.251804	0.0941161	17.3165	17.2285	16.7523	16.6532	16.5902	17.104	17.1766	16.7767	16.9299	16.9589
sp|Q13948|CASP_HUMAN	CUX1	Protein CASP OS=Homo sapiens OX=9606 GN=CUX1 PE=1 SV=2	-0.774283	19.6782	0.0114327	-0.57657	18.9039	0.309279	19.1016	0.000226915	18.6185	-0.285417	0.0978683	-0.483131	0.0130608	19.736	19.6204	18.8546	18.8429	19.0143	19.1225	19.0808	18.609	18.5805	18.666
sp|Q14008-3|CKAP5_HUMAN	CKAP5	Isoform 3 of Cytoskeleton-associated protein 5 OS=Homo sapiens OX=9606 GN=CKAP5	-0.419507	13.976	0.0423415	-0.199633	13.5565	0.539867	13.7763	0.0466332	13.397	-0.159411	0.547831	-0.379285	0.195046	14.0158	13.9362	13.6648	13.4213	13.5832	13.9007	13.6519	13.592	13.172	13.4271
sp|Q14012|KCC1A_HUMAN	CAMK1	Calcium/calmodulin-dependent protein kinase type 1 OS=Homo sapiens OX=9606 GN=CAMK1 PE=1 SV=1	-1.11057	15.5979	0.280569	-0.682378	14.4873	0.7522	14.9155	0.285713	14.5255	0.0382319	0.793498	-0.389964	0.0905105	16.6015	14.5942	14.5809	14.3998	14.4811	14.7844	15.0465	14.6157	14.4387	14.5221
sp|Q14019|COTL1_HUMAN	COTL1	Coactosin-like protein OS=Homo sapiens OX=9606 GN=COTL1 PE=1 SV=3	0.623406	15.5037	0.0415407	0.316589	16.1271	0.566365	15.8203	0.0164563	16.1215	-0.00557092	0.950944	0.301246	0.134104	15.3279	15.6795	16.2127	16.0906	16.078	15.673	15.9675	16.1683	16.0802	16.116
sp|Q14103|HNRPD_HUMAN	HNRNPD	Heterogeneous nuclear ribonucleoprotein D0 OS=Homo sapiens OX=9606 GN=HNRNPD PE=1 SV=1	0.286668	17.7668	0.312803	-0.145625	18.0535	0.3797	17.6212	0.0177706	18.3723	0.318812	0.328376	0.751105	0.0116848	17.7915	17.7422	18.1917	18.2391	17.7298	17.5783	17.6641	18.3819	18.4116	18.3235
sp|Q14108|SCRB2_HUMAN	SCARB2	Lysosome membrane protein 2 OS=Homo sapiens OX=9606 GN=SCARB2 PE=1 SV=2	0.112362	14.8602	0.565819	0.000195506	14.9725	0.999288	14.8604	0.825044	14.8707	-0.101793	0.638944	0.0103739	0.964131	14.7472	14.9731	14.8517	15.173	14.8928	15.0183	14.7024	14.9855	14.8203	14.8064
sp|Q14126|DSG2_HUMAN	DSG2	Desmoglein-2 OS=Homo sapiens OX=9606 GN=DSG2 PE=1 SV=2	-0.190746	15.5657	0.22489	0.0342479	15.375	0.907629	15.6	0.122068	15.4424	0.0674314	0.371724	-0.157562	0.0530436	15.432	15.6994	15.4415	15.3681	15.3153	15.5589	15.641	15.4325	15.426	15.4687
sp|Q14151|SAFB2_HUMAN	SAFB2	Scaffold attachment factor B2 OS=Homo sapiens OX=9606 GN=SAFB2 PE=1 SV=1	-0.830331	16.5978	0.00449872	-0.192793	15.7675	0.413256	16.405	0.000140561	15.7613	-0.00625278	0.928741	-0.64379	0.019035	16.5844	16.6113	15.8186	15.7522	15.7317	16.4871	16.323	15.8008	15.7423	15.7407
sp|Q14157-5|UBP2L_HUMAN	UBAP2L	Isoform 5 of Ubiquitin-associated protein 2-like OS=Homo sapiens OX=9606 GN=UBAP2L	1.10493	15.3286	0.0109841	0.691133	16.4335	0.309279	16.0197	0.000902315	16.5577	0.124183	0.53371	0.537977	0.0495337	15.3978	15.2594	16.5699	16.4357	16.2951	15.9266	16.1129	16.5404	16.4441	16.6887
sp|Q14165|MLEC_HUMAN	MLEC	Malectin OS=Homo sapiens OX=9606 GN=MLEC PE=1 SV=1	0.352357	17.184	0.0418063	-0.349586	17.5364	0.40997	16.8344	0.0170303	17.0268	-0.509589	0.123921	0.192354	0.441515	17.2177	17.1504	17.6484	17.5148	17.446	16.9783	16.6906	17.2144	17.0334	16.8326
sp|Q14166|TTL12_HUMAN	TTLL12	Tubulin--tyrosine ligase-like protein 12 OS=Homo sapiens OX=9606 GN=TTLL12 PE=1 SV=2	0.385788	14.6273	0.0745582	-0.0513458	15.0131	0.933437	14.5759	0.103896	15.0525	0.0394137	0.815742	0.476548	0.195203	14.7095	14.545	15.1627	14.8943	14.9822	14.2706	14.8812	15.0506	15.0989	15.008
sp|Q14192|FHL2_HUMAN	FHL2	Four and a half LIM domains protein 2 OS=Homo sapiens OX=9606 GN=FHL2 PE=1 SV=3	2.62504	11.565	0.0628763	1.97228	14.19	0.470566	13.5373	0.172918	13.1396	-1.05046	0.509371	-0.397695	0.797922	11.3759	11.7541	14.7899	14.7181	13.0621	14.5465	12.528	14.4135	12.44	12.5652
sp|Q14195-2|DPYL3_HUMAN	DPYSL3	Isoform LCRMP-4 of Dihydropyrimidinase-related protein 3 OS=Homo sapiens OX=9606 GN=DPYSL3	0.631074	16.3286	0.031708	0.339716	16.9597	0.59647	16.6683	0.113138	16.8079	-0.151749	0.599026	0.13961	0.690356	16.2291	16.4281	17.105	16.9366	16.8375	16.9161	16.4206	17.0414	16.5774	16.805
sp|Q14204|DYHC1_HUMAN	DYNC1H1	Cytoplasmic dynein 1 heavy chain 1 OS=Homo sapiens OX=9606 GN=DYNC1H1 PE=1 SV=5	0.615965	15.8445	0.0129833	0.284051	16.4604	0.442161	16.1285	0.00219168	16.5279	0.0674872	0.461509	0.399402	0.0584484	15.7529	15.9361	16.4452	16.4406	16.4956	16.2294	16.0277	16.6113	16.4582	16.5144
sp|Q14240-2|IF4A2_HUMAN	EIF4A2	Isoform 2 of Eukaryotic initiation factor 4A-II OS=Homo sapiens OX=9606 GN=EIF4A2	0.142487	17.3199	0.366566	0.0793532	17.4624	0.636234	17.3992	0.428266	17.507	0.0446007	0.841137	0.107735	0.402816	17.3815	17.2582	17.6182	17.447	17.3219	17.4346	17.3639	17.6384	17.4659	17.4166
sp|Q14244|MAP7_HUMAN	MAP7	Ensconsin OS=Homo sapiens OX=9606 GN=MAP7 PE=1 SV=1	0.175413	17.9027	0.0718157	0.0725993	18.0781	0.675321	17.9753	0.206642	17.9374	-0.140711	0.30933	-0.0378976	0.771687	17.8552	17.9502	18.1022	18.0173	18.1147	18.0349	17.9156	17.9266	17.8356	18.0499
sp|Q14247|SRC8_HUMAN	CTTN	Src substrate cortactin OS=Homo sapiens OX=9606 GN=CTTN PE=1 SV=2	0.507548	18.4256	0.0124172	0.168955	18.9332	0.309279	18.5946	0.00197828	18.7973	-0.135862	0.290037	0.202731	0.0834947	18.4383	18.413	18.8642	18.92	19.0153	18.5728	18.6163	18.7577	18.7494	18.8849
sp|Q14254|FLOT2_HUMAN	FLOT2	Flotillin-2 OS=Homo sapiens OX=9606 GN=FLOT2 PE=1 SV=2	-0.62483	15.069	0.0201198	0.0999897	14.4442	0.718051	15.169	0.00108713	14.6799	0.235746	0.0719916	-0.489074	0.0170877	15.1926	14.9454	14.4816	14.4494	14.4014	15.1321	15.2058	14.6387	14.6649	14.7361
sp|Q14257-2|RCN2_HUMAN	RCN2	Isoform 2 of Reticulocalbin-2 OS=Homo sapiens OX=9606 GN=RCN2	0.0657365	16.5722	0.142569	-0.0573886	16.6379	0.858701	16.5148	0.0706018	16.3493	-0.288622	0.0719916	-0.165497	0.348026	16.6054	16.5391	16.6523	16.6461	16.6154	16.6579	16.3717	16.4075	16.383	16.2575
sp|Q14258|TRI25_HUMAN	TRIM25	E3 ubiquitin/ISG15 ligase TRIM25 OS=Homo sapiens OX=9606 GN=TRIM25 PE=1 SV=2	0.309676	18.3818	0.0495485	0.102453	18.6914	0.327467	18.4842	0.00676746	18.7369	0.0454453	0.712571	0.252669	0.0246006	18.3701	18.3935	18.8066	18.6069	18.6608	18.5025	18.4659	18.7669	18.6903	18.7534
sp|Q14315|FLNC_HUMAN	FLNC	Filamin-C OS=Homo sapiens OX=9606 GN=FLNC PE=1 SV=3	0.175902	18.5629	0.164066	-0.0473229	18.7388	0.791948	18.5156	0.0795617	18.7809	0.0420658	0.800077	0.265291	0.114442	18.482	18.6439	18.6661	18.8199	18.7304	18.5301	18.5011	18.8369	18.8648	18.6409
sp|Q14318-2|FKBP8_HUMAN	FKBP8	Isoform 2 of Peptidyl-prolyl cis-trans isomerase FKBP8 OS=Homo sapiens OX=9606 GN=FKBP8	-0.332305	14.4603	0.224356	-0.147253	14.128	0.818574	14.313	0.0937426	13.9398	-0.188129	0.115878	-0.373182	0.107085	14.7122	14.2083	14.1877	14.0999	14.0963	14.469	14.1571	14.0002	13.931	13.8883
sp|Q14432|PDE3A_HUMAN	PDE3A	cGMP-inhibited 3',5'-cyclic phosphodiesterase A OS=Homo sapiens OX=9606 GN=PDE3A PE=1 SV=3	0.529776	16.601	0.0925117	0.111017	17.1308	0.836736	16.712	0.0658832	17.0025	-0.128267	0.497981	0.290492	0.172449	16.4015	16.8005	17.2378	16.9701	17.1844	16.8522	16.5718	17.0756	16.8877	17.0442
sp|Q14444|CAPR1_HUMAN	CAPRIN1	Caprin-1 OS=Homo sapiens OX=9606 GN=CAPRIN1 PE=1 SV=2	0.0957495	17.5885	0.441341	-0.120392	17.6842	0.496706	17.4681	0.0370539	17.7769	0.092681	0.479956	0.308822	0.0170877	17.6556	17.5213	17.7303	17.7655	17.5568	17.4753	17.4608	17.7321	17.7939	17.8047
sp|Q14498|RBM39_HUMAN	RBM39	RNA-binding protein 39 OS=Homo sapiens OX=9606 GN=RBM39 PE=1 SV=2	-1.74249	17.7881	0.00341642	-0.296844	16.0456	0.445111	17.4913	0.000258175	15.8001	-0.24557	0.378241	-1.69122	0.0218968	17.8282	17.748	16.1087	15.9974	16.0308	17.6296	17.3529	16.0408	15.8052	15.5543
sp|Q14554|PDIA5_HUMAN	PDIA5	Protein disulfide-isomerase A5 OS=Homo sapiens OX=9606 GN=PDIA5 PE=1 SV=1	-0.109316	17.2634	0.201515	-0.284686	17.1541	0.0457333	16.9787	0.00687529	16.9406	-0.213455	0.141888	-0.038085	0.561678	17.2642	17.2626	17.0769	17.151	17.2344	16.98	16.9775	17.0141	16.8955	16.9124
sp|Q14558-2|KPRA_HUMAN	PRPSAP1	Isoform 2 of Phosphoribosyl pyrophosphate synthase-associated protein 1 OS=Homo sapiens OX=9606 GN=PRPSAP1	0.392319	14.2972	0.415054	0.2563	14.6895	0.814988	14.5535	0.625771	14.6094	-0.0801396	0.731819	0.0558789	0.808249	13.8385	14.756	14.7481	14.474	14.8464	14.7597	14.3473	14.6936	14.5215	14.6131
sp|Q14671-3|PUM1_HUMAN	PUM1	Isoform 3 of Pumilio homolog 1 OS=Homo sapiens OX=9606 GN=PUM1	-0.386293	15.2506	0.1009	-0.43513	14.8643	0.635136	14.8154	0.383737	14.9269	0.0626522	0.757392	0.111489	0.785954	15.3057	15.1955	15.0702	14.7537	14.769	15.2002	14.4307	14.8977	14.9347	14.9483
sp|Q14677-3|EPN4_HUMAN	CLINT1	Isoform 3 of Clathrin interactor 1 OS=Homo sapiens OX=9606 GN=CLINT1	0.512729	16.5572	0.0471862	0.228944	17.0699	0.374522	16.7861	0.00364357	17.2147	0.144797	0.391481	0.428582	0.00892071	16.6311	16.4833	17.2431	16.9927	16.9739	16.7951	16.7772	17.2032	17.2057	17.2352
sp|Q14683|SMC1A_HUMAN	SMC1A	Structural maintenance of chromosomes protein 1A OS=Homo sapiens OX=9606 GN=SMC1A PE=1 SV=2	-1.05098	13.856	0.0201055	-0.715717	12.805	0.369468	13.1403	0.0080709	12.7695	-0.0354813	0.914149	-0.370745	0.228584	13.9403	13.7716	12.5861	12.9825	12.8465	13.3375	12.943	12.6224	12.7194	12.9668
sp|Q14694-2|UBP10_HUMAN	USP10	Isoform 2 of Ubiquitin carboxyl-terminal hydrolase 10 OS=Homo sapiens OX=9606 GN=USP10	-0.220158	15.568	0.228368	-0.117869	15.3478	0.687389	15.4501	0.364672	15.4153	0.0675259	0.704057	-0.0347634	0.776767	15.7009	15.435	15.4497	15.2308	15.363	15.4438	15.4564	15.2845	15.5015	15.4601
sp|Q14697|GANAB_HUMAN	GANAB	Neutral alpha-glucosidase AB OS=Homo sapiens OX=9606 GN=GANAB PE=1 SV=3	0.224837	19.0146	0.103014	-0.285902	19.2394	0.405882	18.7287	0.0029758	18.9806	-0.258826	0.0230178	0.251914	0.0192328	19.1238	18.9054	19.2291	19.2525	19.2367	18.749	18.7083	19.0146	18.9594	18.9678
sp|Q14728|MFS10_HUMAN	MFSD10	Major facilitator superfamily domain-containing protein 10 OS=Homo sapiens OX=9606 GN=MFSD10 PE=1 SV=1	-0.965745	16.0725	0.0111311	-0.251503	15.1068	0.541108	15.821	0.00114426	14.9871	-0.119649	0.484648	-0.83389	0.0330715	16.0542	16.0909	15.0169	15.0415	15.262	15.6569	15.9852	14.8978	15.0449	15.0187
sp|Q14738|2A5D_HUMAN	PPP2R5D	Serine/threonine-protein phosphatase 2A 56 kDa regulatory subunit delta isoform OS=Homo sapiens OX=9606 GN=PPP2R5D PE=1 SV=1	1.09193	15.5318	0.00683587	0.352528	16.6238	0.37881	15.8844	0.000673386	16.6146	-0.00915718	0.956814	0.730241	0.0365362	15.5442	15.5195	16.7342	16.5345	16.6026	16.0024	15.7663	16.7236	16.4752	16.645
sp|Q14739|LBR_HUMAN	LBR	Delta(14)-sterol reductase LBR OS=Homo sapiens OX=9606 GN=LBR PE=1 SV=2	-0.650713	13.8811	0.0109841	-0.614733	13.2304	0.309279	13.2664	0.00193586	13.419	0.18853	0.232848	0.15255	0.217675	13.9214	13.8409	13.1941	13.3233	13.1738	13.2271	13.3057	13.3318	13.5255	13.3995
sp|Q14746|COG2_HUMAN	COG2	Conserved oligomeric Golgi complex subunit 2 OS=Homo sapiens OX=9606 GN=COG2 PE=1 SV=1	-0.24301	17.2534	0.079073	-0.0482862	17.0103	0.771845	17.2051	0.00262057	16.7802	-0.230166	0.104949	-0.42489	0.0172512	17.3115	17.1952	16.9253	17.009	17.0967	17.2571	17.1531	16.8002	16.7774	16.7629
sp|Q14789-2|GOGB1_HUMAN	GOLGB1	Isoform 2 of Golgin subfamily B member 1 OS=Homo sapiens OX=9606 GN=GOLGB1	-1.31907	21.5922	0.0108498	-0.224121	20.2731	0.643237	21.3681	0.000613925	20.0931	-0.180003	0.377377	-1.27495	0.0215328	21.5888	21.5956	20.15	20.189	20.4805	21.5737	21.1624	20.0875	20.0686	20.1233
sp|Q14789-4|GOGB1_HUMAN	GOLGB1	Isoform 4 of Golgin subfamily B member 1 OS=Homo sapiens OX=9606 GN=GOLGB1	-1.2578	16.5807	0.00698436	-0.442226	15.3229	0.387079	16.1385	0.00035044	15.0843	-0.23867	0.221406	-1.05424	0.023386	16.6004	16.5611	15.3087	15.2072	15.4529	16.2944	15.9826	15.1252	15.1477	14.9799
sp|Q14789|GOGB1_HUMAN	GOLGB1	Golgin subfamily B member 1 OS=Homo sapiens OX=9606 GN=GOLGB1 PE=1 SV=2	-1.40322	19.8012	0.00683697	-0.435201	18.398	0.405882	19.366	0.000200722	18.0684	-0.329531	0.108587	-1.29755	0.0170877	19.8522	19.7502	18.3209	18.334	18.5389	19.528	19.204	18.0275	18.0736	18.1041
sp|Q14847|LASP1_HUMAN	LASP1	LIM and SH3 domain protein 1 OS=Homo sapiens OX=9606 GN=LASP1 PE=1 SV=2	1.25085	17.5545	0.00449872	0.33024	18.8054	0.369468	17.8848	0.000158224	18.6264	-0.178942	0.181746	0.74167	0.0235944	17.6161	17.493	18.8307	18.8086	18.7768	17.9706	17.7989	18.6775	18.5174	18.6844
sp|Q14914|PTGR1_HUMAN	PTGR1	Prostaglandin reductase 1 OS=Homo sapiens OX=9606 GN=PTGR1 PE=1 SV=2	0.771204	15.4683	0.00683697	0.407575	16.2395	0.309279	15.8758	0.00113804	16.2716	0.0321706	0.845691	0.395799	0.0714059	15.5079	15.4286	16.2355	16.18	16.303	15.9335	15.8182	16.1658	16.2361	16.4131
sp|Q14956|GPNMB_HUMAN	GPNMB	Transmembrane glycoprotein NMB OS=Homo sapiens OX=9606 GN=GPNMB PE=1 SV=2	0.400914	13.5861	0.22489	0.987938	13.987	0.740831	14.574	0.351912	13.0213	-0.965737	0.188238	-1.55276	0.324999	13.2863	13.8858	13.9735	14.0763	13.9112	15.9214	13.2267	13.6386	12.7893	12.6359
sp|Q14974|IMB1_HUMAN	KPNB1	Importin subunit beta-1 OS=Homo sapiens OX=9606 GN=KPNB1 PE=1 SV=2	0.643618	17.1369	0.0110699	0.185943	17.7805	0.503671	17.3228	0.00047578	17.8351	0.0545972	0.308831	0.512272	0.0192328	17.0503	17.2235	17.7832	17.8043	17.7541	17.3858	17.2599	17.879	17.8184	17.8079
sp|Q14978-2|NOLC1_HUMAN	NOLC1	Isoform Beta of Nucleolar and coiled-body phosphoprotein 1 OS=Homo sapiens OX=9606 GN=NOLC1	-0.169946	16.586	0.675048	0.113279	16.4161	0.40997	16.6993	0.194143	15.9384	-0.477617	0.469638	-0.760842	0.148625	16.5667	16.6053	16.1788	16.1501	16.9192	16.6575	16.741	16.3977	15.8163	15.6013
sp|Q14980|NUMA1_HUMAN	NUMA1	Nuclear mitotic apparatus protein 1 OS=Homo sapiens OX=9606 GN=NUMA1 PE=1 SV=2	-0.989353	16.0045	0.00881574	-0.190378	15.0152	0.503387	15.8142	0.00101642	14.984	-0.0312317	0.892847	-0.830207	0.0337822	15.978	16.0311	15.1088	14.8848	15.052	15.9199	15.7085	15.1512	14.8525	14.9481
sp|Q14C86-6|GAPD1_HUMAN	GAPVD1	Isoform 6 of GTPase-activating protein and VPS9 domain-containing protein 1 OS=Homo sapiens OX=9606 GN=GAPVD1	0.433477	16.0066	0.0967617	0.127932	16.44	0.747752	16.1345	0.0387068	16.4091	-0.0309525	0.819003	0.274592	0.0495337	15.8206	16.1925	16.4835	16.3406	16.496	16.1241	16.1449	16.415	16.3283	16.484
sp|Q15003|CND2_HUMAN	NCAPH	Condensin complex subunit 2 OS=Homo sapiens OX=9606 GN=NCAPH PE=1 SV=3	-0.369868	15.3587	0.0329727	-0.125634	14.9888	0.439293	15.2331	0.00399025	14.9431	-0.0457059	0.680187	-0.28994	0.0291417	15.3109	15.4065	15.0606	14.8894	15.0164	15.1983	15.2678	14.9703	14.8895	14.9696
sp|Q15005|SPCS2_HUMAN	SPCS2	Signal peptidase complex subunit 2 OS=Homo sapiens OX=9606 GN=SPCS2 PE=1 SV=3	-0.572241	16.623	0.0145758	-0.0858139	16.0508	0.639295	16.5372	0.00322173	15.8918	-0.158923	0.441379	-0.64535	0.0455471	16.6709	16.5751	16.149	15.9963	16.007	16.4763	16.598	15.8204	15.7733	16.0818
sp|Q15012|LAP4A_HUMAN	LAPTM4A	Lysosomal-associated transmembrane protein 4A OS=Homo sapiens OX=9606 GN=LAPTM4A PE=1 SV=1	-0.096764	15.6886	0.654893	-0.296351	15.5919	0.546384	15.3923	0.161869	15.7552	0.163326	0.339688	0.362914	0.0380254	15.8759	15.5014	15.512	15.5136	15.7501	15.4544	15.3302	15.7998	15.7822	15.6836
sp|Q15019-2|SEPT2_HUMAN	SEPTIN2	Isoform 2 of Septin-2 OS=Homo sapiens OX=9606 GN=SEPTIN2	0.549487	14.8028	0.00802463	0.189397	15.3523	0.309279	14.9922	0.000180104	15.3202	-0.0320549	0.616318	0.328035	0.0116366	14.7741	14.8315	15.3385	15.3064	15.412	14.989	14.9954	15.3438	15.324	15.293
sp|Q15021|CND1_HUMAN	NCAPD2	Condensin complex subunit 1 OS=Homo sapiens OX=9606 GN=NCAPD2 PE=1 SV=3	-0.135231	16.0583	0.192911	-0.0367419	15.923	0.887536	16.0215	0.356402	16.019	0.0960144	0.201195	-0.00247467	0.984245	15.9733	16.1432	15.8753	15.9562	15.9376	16.1121	15.931	16.0552	15.9783	16.0236
sp|Q15029|U5S1_HUMAN	EFTUD2	116 kDa U5 small nuclear ribonucleoprotein component OS=Homo sapiens OX=9606 GN=EFTUD2 PE=1 SV=1	0.302663	19.199	0.0357375	0.152822	19.5017	0.623843	19.3518	0.0106132	19.6562	0.15453	0.118751	0.304371	0.086745	19.1408	19.2572	19.5746	19.4629	19.4676	19.2316	19.4721	19.6508	19.6485	19.6694
sp|Q15042-3|RB3GP_HUMAN	RAB3GAP1	Isoform 2 of Rab3 GTPase-activating protein catalytic subunit OS=Homo sapiens OX=9606 GN=RAB3GAP1	0.416494	13.7973	0.0123024	-0.00383291	14.2138	0.981292	13.7935	0.00115416	14.1467	-0.0671786	0.299721	0.353148	0.0302506	13.7613	13.8334	14.2474	14.1544	14.2398	13.8638	13.7232	14.1677	14.142	14.1302
sp|Q15043|S39AE_HUMAN	SLC39A14	Zinc transporter ZIP14 OS=Homo sapiens OX=9606 GN=SLC39A14 PE=1 SV=3	-0.489697	15.7304	0.00560774	-0.0650011	15.2407	0.866701	15.6654	0.016248	15.3641	0.123345	0.249964	-0.301351	0.19448	15.7532	15.7077	15.2268	15.2733	15.2221	15.4892	15.8417	15.3513	15.4521	15.2889
sp|Q15046-2|SYK_HUMAN	KARS1	Isoform Mitochondrial of Lysine--tRNA ligase OS=Homo sapiens OX=9606 GN=KARS1	-0.129508	15.8523	0.101949	-0.0105079	15.7228	0.921382	15.8418	0.0439952	15.713	-0.00980814	0.900511	-0.128808	0.0853599	15.8901	15.8144	15.7482	15.7552	15.6649	15.8727	15.8108	15.7037	15.7569	15.6783
sp|Q15056|IF4H_HUMAN	EIF4H	Eukaryotic translation initiation factor 4H OS=Homo sapiens OX=9606 GN=EIF4H PE=1 SV=5	0.935367	15.1669	0.00449872	0.499796	16.1022	0.309279	15.6667	0.000100333	16.0179	-0.0842874	0.274178	0.351284	0.0288887	15.2175	15.1162	16.1048	16.0842	16.1177	15.6995	15.6338	15.9767	15.9885	16.0886
sp|Q15084-2|PDIA6_HUMAN	PDIA6	Isoform 2 of Protein disulfide-isomerase A6 OS=Homo sapiens OX=9606 GN=PDIA6	0.0528475	18.5635	0.70994	-0.216508	18.6163	0.623762	18.3469	0.290795	18.3451	-0.271185	0.322186	-0.00182929	0.995559	18.6517	18.4752	18.7444	18.4945	18.61	18.1799	18.514	18.4317	18.4897	18.1139
sp|Q15126|PMVK_HUMAN	PMVK	Phosphomevalonate kinase OS=Homo sapiens OX=9606 GN=PMVK PE=1 SV=3	0.467731	13.6417	0.0487586	0.447804	14.1095	0.35288	14.0895	0.00533658	14.3625	0.253076	0.207862	0.273003	0.0804313	13.5704	13.713	14.2126	14.1632	13.9526	14.1654	14.0137	14.315	14.4436	14.329
sp|Q15149|PLEC_HUMAN	PLEC	Plectin OS=Homo sapiens OX=9606 GN=PLEC PE=1 SV=3	0.197926	17.4564	0.0111538	0.130167	17.6544	0.673652	17.5866	0.120334	17.6713	0.016906	0.625474	0.0846649	0.544118	17.4742	17.4387	17.6488	17.6783	17.636	17.4527	17.7205	17.6619	17.6985	17.6534
sp|Q15154|PCM1_HUMAN	PCM1	Pericentriolar material 1 protein OS=Homo sapiens OX=9606 GN=PCM1 PE=1 SV=5	-1.25401	16.5394	0.00341302	-0.419108	15.2853	0.40997	16.1202	0.000193919	14.9695	-0.315856	0.0592326	-1.15076	0.0210044	16.5443	16.5344	15.2857	15.2366	15.3338	16.2936	15.9469	14.9743	14.9111	15.0231
sp|Q15165|PON2_HUMAN	PON2	Serum paraoxonase/arylesterase 2 OS=Homo sapiens OX=9606 GN=PON2 PE=1 SV=4	0.0746646	15.8833	0.632904	-0.524935	15.958	0.37881	15.3584	0.0160141	15.6911	-0.266839	0.141113	0.332761	0.0916318	16.0444	15.7222	16.0105	15.9238	15.9396	15.288	15.4287	15.8201	15.6591	15.5942
sp|Q15181|IPYR_HUMAN	PPA1	Inorganic pyrophosphatase OS=Homo sapiens OX=9606 GN=PPA1 PE=1 SV=2	0.893329	16.3515	0.0145758	0.276356	17.2449	0.369468	16.6279	0.000718547	17.3912	0.146364	0.421841	0.763337	0.0192328	16.4077	16.2953	17.4004	17.1228	17.2115	16.6956	16.5602	17.4819	17.3168	17.3749
sp|Q15185|TEBP_HUMAN	PTGES3	Prostaglandin E synthase 3 OS=Homo sapiens OX=9606 GN=PTGES3 PE=1 SV=1	2.27989	12.4528	0.00698436	1.28635	14.7327	0.352412	13.7391	0.000281139	14.9487	0.216018	0.255194	1.20956	0.0287334	12.625	12.2806	14.9035	14.6637	14.6308	13.9744	13.5039	14.9767	14.8988	14.9705
sp|Q15233|NONO_HUMAN	NONO	Non-POU domain-containing octamer-binding protein OS=Homo sapiens OX=9606 GN=NONO PE=1 SV=4	-0.757675	16.1115	0.0134662	-0.334608	15.3538	0.309279	15.7769	0.000718547	15.2939	-0.0599747	0.6865	-0.483042	0.0210044	16.1261	16.097	15.3303	15.4849	15.2463	15.8281	15.7257	15.3575	15.2756	15.2485
sp|Q15257|PTPA_HUMAN	PTPA	Serine/threonine-protein phosphatase 2A activator OS=Homo sapiens OX=9606 GN=PTPA PE=1 SV=3	0.814271	14.7523	0.01637	0.366579	15.5666	0.40298	15.1189	0.00320911	15.601	0.0344551	0.867974	0.482147	0.0691811	14.6327	14.8719	15.6659	15.5051	15.5286	15.047	15.1907	15.7476	15.4452	15.6103
sp|Q15287|RNPS1_HUMAN	RNPS1	RNA-binding protein with serine-rich domain 1 OS=Homo sapiens OX=9606 GN=RNPS1 PE=1 SV=1	-1.01905	16.3316	0.0151102	0.166785	15.3126	0.878262	16.4984	0.0196389	14.7361	-0.576507	0.359212	-1.76234	0.0924024	16.4021	16.2611	15.3506	15.454	15.1331	16.9888	16.008	15.3469	14.4845	14.3768
sp|Q15293|RCN1_HUMAN	RCN1	Reticulocalbin-1 OS=Homo sapiens OX=9606 GN=RCN1 PE=1 SV=1	-0.12846	20.5521	0.181378	-0.216356	20.4236	0.403394	20.3357	0.0575798	20.2066	-0.216986	0.242524	-0.12909	0.410455	20.6298	20.4743	20.3836	20.4597	20.4275	20.3636	20.3078	20.3008	20.2803	20.0388
sp|Q15363|TMED2_HUMAN	TMED2	Transmembrane emp24 domain-containing protein 2 OS=Homo sapiens OX=9606 GN=TMED2 PE=1 SV=1	-0.630539	17.2914	0.0168006	-0.19554	16.6609	0.405882	17.0959	0.0014189	16.5024	-0.158485	0.339688	-0.593485	0.0287334	17.351	17.2317	16.5558	16.7552	16.6716	17.145	17.0467	16.5946	16.527	16.3855
sp|Q15365|PCBP1_HUMAN	PCBP1	Poly(rC)-binding protein 1 OS=Homo sapiens OX=9606 GN=PCBP1 PE=1 SV=2	0.903051	18.5977	0.01322	0.132721	19.5007	0.687389	18.7304	0.00129843	19.2945	-0.20626	0.195252	0.56407	0.0343199	18.7077	18.4877	19.6027	19.4252	19.4742	18.8317	18.6291	19.3209	19.2056	19.3568
sp|Q15366-2|PCBP2_HUMAN	PCBP2	Isoform 2 of Poly(rC)-binding protein 2 OS=Homo sapiens OX=9606 GN=PCBP2	0.507185	19.4562	0.036609	0.210677	19.9634	0.309279	19.6669	0.00492436	20.0309	0.067486	0.711203	0.363994	0.0319303	19.4395	19.4729	20.1267	19.9123	19.8511	19.6546	19.6792	19.9894	19.9842	20.1191
sp|Q15369|ELOC_HUMAN	ELOC	Elongin-C OS=Homo sapiens OX=9606 GN=ELOC PE=1 SV=1	-0.341474	14.2269	0.137763	-0.111713	13.8855	0.687389	14.1152	0.184618	13.9408	0.0553142	0.841088	-0.174447	0.361956	14.1479	14.306	13.7968	14.0923	13.7673	14.0172	14.2133	14.0916	13.9378	13.793
sp|Q15370-2|ELOB_HUMAN	ELOB	Isoform 2 of Elongin-B OS=Homo sapiens OX=9606 GN=ELOB	0.345885	16.4509	0.0154532	0.23743	16.7968	0.344357	16.6883	0.00174462	16.842	0.0452018	0.505996	0.153656	0.0700344	16.5014	16.4004	16.8246	16.7583	16.8075	16.7019	16.6748	16.8357	16.7934	16.8969
sp|Q15382|RHEB_HUMAN	RHEB	GTP-binding protein Rheb OS=Homo sapiens OX=9606 GN=RHEB PE=1 SV=1	0.962969	17.2791	0.00428212	0.370087	18.2421	0.309279	17.6492	4.5876e-05	18.0331	-0.208998	0.0735119	0.383884	0.0162607	17.2599	17.2983	18.2612	18.1915	18.2735	17.6672	17.6312	18.0049	18.0115	18.0827
sp|Q15393|SF3B3_HUMAN	SF3B3	Splicing factor 3B subunit 3 OS=Homo sapiens OX=9606 GN=SF3B3 PE=1 SV=4	-0.917746	17.5707	0.00680851	0.0026724	16.6529	0.990006	17.5734	0.000296816	16.7647	0.111787	0.255194	-0.808631	0.020532	17.6317	17.5097	16.6615	16.592	16.7053	17.4614	17.6853	16.7001	16.8042	16.7899
sp|Q15417|CNN3_HUMAN	CNN3	Calponin-3 OS=Homo sapiens OX=9606 GN=CNN3 PE=1 SV=1	1.35534	16.398	0.0187142	0.498298	17.7534	0.314468	16.8963	0.000747424	17.931	0.177626	0.519708	1.03467	0.0102061	16.4899	16.3061	17.9632	17.8211	17.4758	16.9379	16.8547	17.9855	17.8813	17.9262
sp|Q15418-2|KS6A1_HUMAN	RPS6KA1	Isoform 2 of Ribosomal protein S6 kinase alpha-1 OS=Homo sapiens OX=9606 GN=RPS6KA1	0.685972	16.1095	0.0133884	0.340542	16.7955	0.467495	16.4501	0.00373645	16.9691	0.173616	0.279184	0.519046	0.0764512	16.0663	16.1528	16.8957	16.6938	16.797	16.6193	16.2808	16.9887	16.8737	17.045
sp|Q15424-3|SAFB1_HUMAN	SAFB	Isoform 3 of Scaffold attachment factor B1 OS=Homo sapiens OX=9606 GN=SAFB	-1.1213	14.0243	0.0285821	-0.453433	12.903	0.533761	13.5709	0.00587809	12.9456	0.0425573	0.84686	-0.625315	0.0584484	14.2803	13.7684	12.8232	12.843	13.0429	13.4334	13.7085	12.8927	12.8357	13.1083
sp|Q15436|SC23A_HUMAN	SEC23A	Protein transport protein Sec23A OS=Homo sapiens OX=9606 GN=SEC23A PE=1 SV=2	0.74739	16.4838	0.0303266	0.21427	17.2312	0.687389	16.6981	0.0224871	17.1435	-0.0877234	0.719194	0.445396	0.16646	16.6547	16.3129	17.3131	17.2522	17.1283	16.8658	16.5304	17.1109	16.9647	17.3548
sp|Q15437|SC23B_HUMAN	SEC23B	Protein transport protein Sec23B OS=Homo sapiens OX=9606 GN=SEC23B PE=1 SV=2	0.458339	18.249	0.02038	0.0293578	18.7074	0.915485	18.2784	0.0121633	18.6959	-0.0114704	0.944381	0.417511	0.0931043	18.2583	18.2398	18.8142	18.6783	18.6296	18.4065	18.1502	18.6987	18.5794	18.8095
sp|Q15477|SKIV2_HUMAN	SKIV2L	Helicase SKI2W OS=Homo sapiens OX=9606 GN=SKIV2L PE=1 SV=3	-0.125324	13.8103	0.219924	0.133794	13.685	0.696346	13.9441	0.0850654	13.6676	-0.0174	0.740627	-0.276518	0.123745	13.723	13.8976	13.7227	13.6881	13.6442	13.8125	14.0757	13.6911	13.6391	13.6726
sp|Q15582|BGH3_HUMAN	TGFBI	Transforming growth factor-beta-induced protein ig-h3 OS=Homo sapiens OX=9606 GN=TGFBI PE=1 SV=1	0.0943582	14.8754	0.708147	-0.257288	14.9698	0.405882	14.6181	0.499104	14.9076	-0.0621982	0.89757	0.289448	0.381034	14.787	14.9638	14.9547	15.2336	14.7211	14.5651	14.6711	14.9841	15.1674	14.5712
sp|Q15642|CIP4_HUMAN	TRIP10	Cdc42-interacting protein 4 OS=Homo sapiens OX=9606 GN=TRIP10 PE=1 SV=3	0.857632	14.3102	0.0179057	0.512793	15.1678	0.374522	14.823	0.00139016	15.1667	-0.00117065	0.983646	0.343668	0.0265192	14.4648	14.1556	15.1111	15.227	15.1654	14.7605	14.8855	15.1657	15.1521	15.1821
sp|Q15643|TRIPB_HUMAN	TRIP11	Thyroid receptor-interacting protein 11 OS=Homo sapiens OX=9606 GN=TRIP11 PE=1 SV=3	-0.79268	16.5191	0.0118247	-0.305332	15.7264	0.367907	16.2138	0.000709774	15.5448	-0.18158	0.292653	-0.668927	0.0250797	16.499	16.5392	15.8449	15.6157	15.7187	16.2949	16.1326	15.4467	15.5672	15.6207
sp|Q15645|PCH2_HUMAN	TRIP13	Pachytene checkpoint protein 2 homolog OS=Homo sapiens OX=9606 GN=TRIP13 PE=1 SV=2	0.887189	17.7634	0.0104683	0.27595	18.6506	0.48748	18.0394	0.00272868	18.6378	-0.0128279	0.945972	0.598411	0.0680324	17.7247	17.8021	18.7784	18.5751	18.5983	18.1855	17.8933	18.7177	18.4704	18.7252
sp|Q15654|TRIP6_HUMAN	TRIP6	Thyroid receptor-interacting protein 6 OS=Homo sapiens OX=9606 GN=TRIP6 PE=1 SV=3	0.314431	16.2883	0.229298	0.452034	16.6027	0.40997	16.7403	0.12118	16.5594	-0.0432601	0.82838	-0.180862	0.0605884	16.102	16.4745	16.7564	16.4318	16.6199	16.6998	16.7808	16.5629	16.5151	16.6003
sp|Q15691|MARE1_HUMAN	MAPRE1	Microtubule-associated protein RP/EB family member 1 OS=Homo sapiens OX=9606 GN=MAPRE1 PE=1 SV=3	0.597264	16.7993	0.0123024	0.167595	17.3966	0.473779	16.9669	0.00164566	17.327	-0.0696229	0.51919	0.360045	0.0453179	16.8546	16.7441	17.4754	17.3353	17.3792	17.0361	16.8977	17.3081	17.2688	17.404
sp|Q15717-2|ELAV1_HUMAN	ELAVL1	Isoform 2 of ELAV-like protein 1 OS=Homo sapiens OX=9606 GN=ELAVL1	0.4794	16.3192	0.056049	0.115628	16.7986	0.670136	16.4348	0.0040366	17.1257	0.32713	0.190194	0.690902	0.0291417	16.269	16.3694	16.947	16.8264	16.6224	16.5412	16.3285	17.1569	17.0267	17.1936
sp|Q15758|AAAT_HUMAN	SLC1A5	Neutral amino acid transporter B(0) OS=Homo sapiens OX=9606 GN=SLC1A5 PE=1 SV=2	-0.793113	16.9399	0.0193726	-0.198604	16.1468	0.405882	16.7413	0.0130378	16.3437	0.196893	0.509371	-0.397617	0.175887	16.9099	16.97	15.9661	16.2527	16.2217	16.6679	16.8148	16.1415	16.2995	16.5902
sp|Q15771|RAB30_HUMAN	RAB30	Ras-related protein Rab-30 OS=Homo sapiens OX=9606 GN=RAB30 PE=1 SV=2	-0.0854156	14.3453	0.637728	0.0496124	14.2599	0.88308	14.3949	0.341376	14.1161	-0.143836	0.563753	-0.278864	0.221658	14.4987	14.1919	14.247	14.1473	14.3855	14.4122	14.3777	14.3412	13.9999	14.0072
sp|Q15785|TOM34_HUMAN	TOMM34	Mitochondrial import receptor subunit TOM34 OS=Homo sapiens OX=9606 GN=TOMM34 PE=1 SV=2	0.82127	15.2174	0.00909602	0.576524	16.0387	0.309279	15.794	0.000888047	16.4481	0.409433	0.139354	0.65418	0.0453179	15.1495	15.2854	15.959	16.1073	16.0498	15.8302	15.7577	16.5681	16.5283	16.248
sp|Q15796|SMAD2_HUMAN	SMAD2	Mothers against decapentaplegic homolog 2 OS=Homo sapiens OX=9606 GN=SMAD2 PE=1 SV=1	0.125762	13.5604	0.650167	-0.0322603	13.6862	0.924977	13.5282	0.91462	13.6469	-0.0392833	0.938699	0.118739	0.765233	13.7155	13.4054	13.8276	13.8376	13.3934	13.5105	13.5459	13.9412	13.2258	13.7738
sp|Q15800|MSMO1_HUMAN	MSMO1	Methylsterol monooxygenase 1 OS=Homo sapiens OX=9606 GN=MSMO1 PE=1 SV=1	-0.964924	13.9044	0.0208087	-0.161702	12.9395	0.533158	13.7427	0.00208533	13.0293	0.0898098	0.719194	-0.713412	0.0273614	13.9306	13.8782	12.845	12.8008	13.1727	13.8412	13.6442	12.9216	13.0983	13.068
sp|Q15907|RB11B_HUMAN	RAB11B	Ras-related protein Rab-11B OS=Homo sapiens OX=9606 GN=RAB11B PE=1 SV=4	0.501271	17.203	0.00698436	-0.0141184	17.7042	0.898655	17.1889	0.00022532	17.4997	-0.204529	0.0541956	0.31086	0.0199291	17.253	17.153	17.7077	17.705	17.7001	17.1692	17.2085	17.4505	17.5291	17.5195
sp|Q15942|ZYX_HUMAN	ZYX	Zyxin OS=Homo sapiens OX=9606 GN=ZYX PE=1 SV=1	1.33458	17.0717	0.00449872	0.376777	18.4063	0.309279	17.4485	3.3633e-05	18.3953	-0.0110318	0.883427	0.946774	0.00892071	17.1353	17.0082	18.3734	18.3917	18.4538	17.4235	17.4735	18.3874	18.3545	18.444
sp|Q16181|SEPT7_HUMAN	SEPTIN7	Septin-7 OS=Homo sapiens OX=9606 GN=SEPTIN7 PE=1 SV=2	0.336481	14.9135	0.13635	-0.18096	15.25	0.744066	14.7326	0.0480965	15.2275	-0.0225046	0.843787	0.494936	0.0884206	14.7263	15.1008	15.2876	15.2011	15.2614	14.5544	14.9108	15.1281	15.2632	15.2912
sp|Q16204|CCDC6_HUMAN	CCDC6	Coiled-coil domain-containing protein 6 OS=Homo sapiens OX=9606 GN=CCDC6 PE=1 SV=2	0.107624	15.6609	0.765064	-0.297571	15.7685	0.717081	15.3633	0.346424	15.7472	-0.0212993	0.882715	0.383896	0.0453179	15.2803	16.0415	15.6939	15.8115	15.8002	15.3964	15.3302	15.7492	15.6468	15.8457
sp|Q16270|IBP7_HUMAN	IGFBP7	Insulin-like growth factor-binding protein 7 OS=Homo sapiens OX=9606 GN=IGFBP7 PE=1 SV=1	1.0749	16.8251	0.0365055	0.42455	17.9	0.388471	17.2496	0.0194003	17.8	-0.0999479	0.838303	0.550398	0.155919	16.7746	16.8755	17.7129	18.2509	17.7361	17.3939	17.1053	17.9965	17.9143	17.4893
sp|Q16401|PSMD5_HUMAN	PSMD5	26S proteasome non-ATPase regulatory subunit 5 OS=Homo sapiens OX=9606 GN=PSMD5 PE=1 SV=3	1.24432	15.223	0.0103781	0.22836	16.4673	0.309279	15.4513	0.000263968	16.4351	-0.0322353	0.885274	0.98372	0.0121818	15.2342	15.2118	16.6437	16.4369	16.3213	15.4629	15.4398	16.54	16.3827	16.3825
sp|Q16527|CSRP2_HUMAN	CSRP2	Cysteine and glycine-rich protein 2 OS=Homo sapiens OX=9606 GN=CSRP2 PE=1 SV=3	1.98651	15.6137	0.0291076	1.10149	17.6003	0.388471	16.7152	0.01722	17.5376	-0.0626789	0.937148	0.822345	0.226302	15.8824	15.345	18.0033	17.6474	17.15	17.0055	16.425	18.1226	17.2198	17.2703
sp|Q16531|DDB1_HUMAN	DDB1	DNA damage-binding protein 1 OS=Homo sapiens OX=9606 GN=DDB1 PE=1 SV=1	0.0882711	14.9963	0.508441	0.0756265	15.0845	0.859727	15.0719	0.864446	15.0593	-0.0251919	0.453895	-0.0125473	0.936276	15.134	14.8585	15.1195	15.0688	15.0653	14.9295	15.2143	15.0631	15.0592	15.0557
sp|Q16537|2A5E_HUMAN	PPP2R5E	Serine/threonine-protein phosphatase 2A 56 kDa regulatory subunit epsilon isoform OS=Homo sapiens OX=9606 GN=PPP2R5E PE=1 SV=1	0.120867	16.0545	0.141009	-0.165439	16.1754	0.448207	15.889	0.0494544	16.2421	0.0667376	0.691302	0.353043	0.105524	16.0373	16.0717	16.1797	16.105	16.2414	15.968	15.8101	16.397	16.165	16.1643
sp|Q16543|CDC37_HUMAN	CDC37	Hsp90 co-chaperone Cdc37 OS=Homo sapiens OX=9606 GN=CDC37 PE=1 SV=1	0.769997	16.4499	0.0082145	0.192745	17.2199	0.474678	16.6427	0.000242574	17.2694	0.049454	0.410433	0.626706	0.0162607	16.3704	16.5295	17.2588	17.1879	17.213	16.7071	16.5783	17.2485	17.3162	17.2434
sp|Q16555|DPYL2_HUMAN	DPYSL2	Dihydropyrimidinase-related protein 2 OS=Homo sapiens OX=9606 GN=DPYSL2 PE=1 SV=1	0.756062	14.5734	0.0221731	0.42138	15.3294	0.40997	14.9947	0.0158529	15.3538	0.0243896	0.932743	0.359072	0.214252	14.5171	14.6296	15.508	15.2668	15.2134	15.1635	14.826	15.5354	15.1748	15.3513
sp|Q16629|SRSF7_HUMAN	SRSF7	Serine/arginine-rich splicing factor 7 OS=Homo sapiens OX=9606 GN=SRSF7 PE=1 SV=1	-1.79388	17.0166	0.00490042	-0.235804	15.2227	0.581252	16.7808	0.00018905	15.2623	0.0395312	0.843371	-1.51855	0.0192328	17.0777	16.9556	15.1622	15.3371	15.1688	16.9477	16.6139	15.4166	15.1443	15.2259
sp|Q16643-3|DREB_HUMAN	DBN1	Isoform 3 of Drebrin OS=Homo sapiens OX=9606 GN=DBN1	0.390809	16.6538	0.00706437	-0.0389347	17.0446	0.751369	16.6149	0.00101346	16.9889	-0.0557361	0.483638	0.374007	0.0337822	16.6402	16.6675	17.0056	17.0491	17.0792	16.5592	16.6706	17.0064	16.9198	17.0405
sp|Q16719|KYNU_HUMAN	KYNU	Kynureninase OS=Homo sapiens OX=9606 GN=KYNU PE=1 SV=1	0.557197	16.8528	0.014195	0.207039	17.41	0.387079	17.0598	0.00197828	17.3535	-0.0565299	0.615708	0.293628	0.0534501	16.7826	16.923	17.4666	17.3455	17.4179	17.0794	17.0403	17.4479	17.2797	17.3328
sp|Q16850|CP51A_HUMAN	CYP51A1	Lanosterol 14-alpha demethylase OS=Homo sapiens OX=9606 GN=CYP51A1 PE=1 SV=3	-1.36221	20.8066	0.00490042	-0.237832	19.4444	0.560517	20.5687	0.000180075	19.3566	-0.0878056	0.366053	-1.21218	0.019035	20.891	20.7222	19.4225	19.4462	19.4644	20.714	20.4234	19.4506	19.2899	19.3292
sp|Q16851|UGPA_HUMAN	UGP2	UTP--glucose-1-phosphate uridylyltransferase OS=Homo sapiens OX=9606 GN=UGP2 PE=1 SV=5	0.115251	15.221	0.256765	0.0953395	15.3362	0.538873	15.3163	0.169266	15.4929	0.15668	0.431772	0.176591	0.320343	15.264	15.178	15.3166	15.2596	15.4325	15.3613	15.2714	15.3159	15.5486	15.6143
sp|Q16881|TRXR1_HUMAN	TXNRD1	Thioredoxin reductase 1, cytoplasmic OS=Homo sapiens OX=9606 GN=TXNRD1 PE=1 SV=3	0.527062	17.1707	0.0170326	0.309372	17.6978	0.59259	17.4801	0.170029	17.626	-0.0717854	0.834034	0.145905	0.695753	17.1808	17.1606	17.778	17.7265	17.5887	17.7194	17.2407	17.9234	17.5621	17.3924
sp|Q16891|MIC60_HUMAN	IMMT	MICOS complex subunit MIC60 OS=Homo sapiens OX=9606 GN=IMMT PE=1 SV=1	-0.216411	14.3705	0.253894	0.0363746	14.1541	0.675967	14.4069	0.212809	14.38	0.22597	0.364204	-0.0268155	0.84492	14.334	14.407	14.0411	14.3605	14.0605	14.4192	14.3945	14.5291	14.3244	14.2866
sp|Q1KMD3|HNRL2_HUMAN	HNRNPUL2	Heterogeneous nuclear ribonucleoprotein U-like protein 2 OS=Homo sapiens OX=9606 GN=HNRNPUL2 PE=1 SV=1	-0.639681	16.1702	0.0343763	-0.0907619	15.5305	0.806518	16.0795	0.00941199	15.7324	0.201826	0.237094	-0.347094	0.0772546	16.0361	16.3043	15.544	15.6402	15.4074	15.9734	16.1855	15.6725	15.8135	15.7111
sp|Q27J81|INF2_HUMAN	INF2	Inverted formin-2 OS=Homo sapiens OX=9606 GN=INF2 PE=1 SV=2	-0.769813	17.396	0.00639603	-0.18783	16.6262	0.366718	17.2082	8.14505e-05	16.4655	-0.160682	0.13427	-0.742665	0.0116366	17.4432	17.3488	16.6457	16.5716	16.6612	17.1972	17.2191	16.5099	16.4031	16.4834
sp|Q2KHT3|CL16A_HUMAN	CLEC16A	Protein CLEC16A OS=Homo sapiens OX=9606 GN=CLEC16A PE=1 SV=2	-0.0697681	15.3373	0.493277	-0.0515915	15.2675	0.854693	15.2857	0.0785741	15.0646	-0.202945	0.148126	-0.221121	0.147488	15.41	15.2646	15.2741	15.1853	15.3431	15.3896	15.1818	15.1166	14.9993	15.0778
sp|Q32MZ4-2|LRRF1_HUMAN	LRRFIP1	Isoform 2 of Leucine-rich repeat flightless-interacting protein 1 OS=Homo sapiens OX=9606 GN=LRRFIP1	0.167166	16.5732	0.067617	0.095215	16.7404	0.499932	16.6684	0.346091	16.7084	-0.0319848	0.852709	0.039966	0.791704	16.5251	16.6214	16.7005	16.7315	16.7892	16.6927	16.6442	16.6291	16.625	16.8711
sp|Q32P28|P3H1_HUMAN	P3H1	Prolyl 3-hydroxylase 1 OS=Homo sapiens OX=9606 GN=P3H1 PE=1 SV=2	-0.443016	17.5868	0.0104683	-0.279862	17.1438	0.332392	17.307	0.000222615	16.8781	-0.265742	0.050232	-0.428896	0.0170877	17.614	17.5597	17.115	17.2044	17.1121	17.3607	17.2533	16.8816	16.8867	16.8659
sp|Q3KQU3|MA7D1_HUMAN	MAP7D1	MAP7 domain-containing protein 1 OS=Homo sapiens OX=9606 GN=MAP7D1 PE=1 SV=1	0.033481	13.7247	0.851703	0.194185	13.7582	0.602611	13.9189	0.409036	13.6446	-0.113576	0.643072	-0.274281	0.232802	13.8198	13.6296	13.5675	13.8511	13.8559	14.0431	13.7946	13.6448	13.4896	13.7994
sp|Q3ZCQ8-2|TIM50_HUMAN	TIMM50	Isoform 2 of Mitochondrial import inner membrane translocase subunit TIM50 OS=Homo sapiens OX=9606 GN=TIMM50	-0.577432	13.9507	0.0188286	-0.113551	13.3733	0.806518	13.8371	0.0474443	13.5993	0.226016	0.309313	-0.237865	0.395044	13.8915	14.0099	13.2677	13.3907	13.4613	13.631	14.0433	13.596	13.7651	13.4367
sp|Q4ADV7|RIC1_HUMAN	RIC1	RAB6A-GEF complex partner protein 1 OS=Homo sapiens OX=9606 GN=RIC1 PE=1 SV=2	-0.754571	17.2204	0.005963	-0.335445	16.4658	0.363181	16.8849	0.000209151	16.0417	-0.424143	0.0669547	-0.843269	0.0192328	17.2286	17.2121	16.5194	16.4015	16.4765	16.967	16.8028	16.1443	15.9703	16.0104
sp|Q52LJ0|FA98B_HUMAN	FAM98B	Protein FAM98B OS=Homo sapiens OX=9606 GN=FAM98B PE=1 SV=2	-0.00747089	13.5505	0.916843	-0.099397	13.543	0.550984	13.4511	0.43234	13.454	-0.0890265	0.498382	0.00289967	0.984245	13.5426	13.5584	13.6229	13.5409	13.4653	13.518	13.3842	13.349	13.5181	13.4949
sp|Q53EL6|PDCD4_HUMAN	PDCD4	Programmed cell death protein 4 OS=Homo sapiens OX=9606 GN=PDCD4 PE=1 SV=2	0.844624	14.5495	0.0229002	0.290285	15.3941	0.693731	14.8398	0.0137823	15.4344	0.0403377	0.596362	0.594677	0.123883	14.3707	14.7282	15.3612	15.468	15.3531	14.5521	15.1274	15.4242	15.467	15.4121
sp|Q53EP0|FND3B_HUMAN	FNDC3B	Fibronectin type III domain-containing protein 3B OS=Homo sapiens OX=9606 GN=FNDC3B PE=1 SV=2	-1.14737	17.3103	0.00680851	-0.351139	16.163	0.369468	16.9592	0.000140561	16.1362	-0.026769	0.796744	-0.823001	0.0134997	17.4114	17.2093	16.1885	16.1294	16.1709	16.9463	16.9721	16.0887	16.0857	16.2342
sp|Q587I9|SFT2C_HUMAN	SFT2D3	Vesicle transport protein SFT2C OS=Homo sapiens OX=9606 GN=SFT2D3 PE=2 SV=1	-1.68781	14.2821	0.00830105	-0.428317	12.5943	0.309279	13.8538	0.000250397	12.7714	0.177077	0.479956	-1.08242	0.0162607	14.3396	14.2246	12.7147	12.3826	12.6856	13.852	13.8556	12.9002	12.6368	12.7771
sp|Q5BJH7|YIF1B_HUMAN	YIF1B	Protein YIF1B OS=Homo sapiens OX=9606 GN=YIF1B PE=1 SV=1	-0.171096	15.4692	0.0232593	-0.121874	15.2981	0.393087	15.3474	0.00562052	14.8541	-0.44403	0.112231	-0.493252	0.0737461	15.4669	15.4716	15.2601	15.2965	15.3378	15.3028	15.3919	14.6864	14.8456	15.0303
sp|Q5EBL8-2|PDZ11_HUMAN	PDZD11	Isoform 2 of PDZ domain-containing protein 11 OS=Homo sapiens OX=9606 GN=PDZD11	0.0306807	14.284	0.886789	-0.207879	14.3147	0.687389	14.0761	0.401735	14.2107	-0.103987	0.257241	0.134573	0.161582	14.519	14.049	14.318	14.3083	14.3178	14.0595	14.0928	14.1858	14.1513	14.295
sp|Q5F1R6-2|DJC21_HUMAN	DNAJC21	Isoform 2 of DnaJ homolog subfamily C member 21 OS=Homo sapiens OX=9606 GN=DNAJC21	0.15787	13.1822	0.439323	-0.0740485	13.3401	0.790604	13.1082	0.119664	13.4317	0.0915412	0.621933	0.323459	0.0114085	13.0547	13.3098	13.5314	13.2009	13.288	13.1162	13.1002	13.451	13.4065	13.4375
sp|Q5H9R7-5|PP6R3_HUMAN	PPP6R3	Isoform 5 of Serine/threonine-protein phosphatase 6 regulatory subunit 3 OS=Homo sapiens OX=9606 GN=PPP6R3	0.0454953	14.2782	0.732221	-0.350535	14.3237	0.384769	13.9276	0.0787	14.2003	-0.123374	0.519708	0.272656	0.171402	14.2054	14.351	14.1816	14.3826	14.4068	14.0253	13.83	14.2681	14.0526	14.2802
sp|Q5JPE7|NOMO2_HUMAN	NOMO2	Nodal modulator 2 OS=Homo sapiens OX=9606 GN=NOMO2 PE=1 SV=1	-0.189251	14.6402	0.152358	-0.201365	14.451	0.532207	14.4388	0.07859	14.2996	-0.151372	0.303138	-0.139258	0.338055	14.7428	14.5376	14.3905	14.4745	14.4878	14.3677	14.51	14.1756	14.4009	14.3223
sp|Q5JRA6|TGO1_HUMAN	MIA3	Transport and Golgi organization protein 1 homolog OS=Homo sapiens OX=9606 GN=MIA3 PE=1 SV=1	-0.289422	16.6393	0.0380229	-0.356355	16.3499	0.309279	16.283	0.00197828	16.1168	-0.233125	0.132202	-0.166192	0.0834701	16.6184	16.6602	16.3851	16.256	16.4087	16.2885	16.2775	16.1891	16.0653	16.0959
sp|Q5JSH3|WDR44_HUMAN	WDR44	WD repeat-containing protein 44 OS=Homo sapiens OX=9606 GN=WDR44 PE=1 SV=1	0.769112	15.5337	0.00739415	0.254021	16.3028	0.620887	15.7877	0.00660745	16.3552	0.0524598	0.763122	0.567551	0.108588	15.5129	15.5544	16.2836	16.2367	16.3881	16.0044	15.571	16.3746	16.2129	16.4782
sp|Q5JTV8-3|TOIP1_HUMAN	TOR1AIP1	Isoform 3 of Torsin-1A-interacting protein 1 OS=Homo sapiens OX=9606 GN=TOR1AIP1	0.220813	14.7831	0.433338	-0.183504	15.0039	0.786387	14.5996	0.221603	14.6301	-0.373782	0.144638	0.0305346	0.892284	15.0268	14.5394	15.125	14.8179	15.0689	14.7933	14.4059	14.6704	14.6765	14.5435
sp|Q5JVF3-4|PCID2_HUMAN	PCID2	Isoform 4 of PCI domain-containing protein 2 OS=Homo sapiens OX=9606 GN=PCID2	0.571331	14.2615	0.0060879	0.0599074	14.8328	0.387079	14.3214	7.37579e-05	14.8325	-0.000348151	0.993449	0.511075	0.0102061	14.2424	14.2806	14.8771	14.7884	14.833	14.3307	14.3121	14.8603	14.8405	14.7967
sp|Q5JWF2|GNAS1_HUMAN	GNAS	Guanine nucleotide-binding protein G(s) subunit alpha isoforms XLas OS=Homo sapiens OX=9606 GN=GNAS PE=1 SV=2	-0.567935	16.8137	0.00848444	-0.32655	16.2458	0.309279	16.4872	0.000473828	16.4766	0.230825	0.0600847	-0.0105598	0.812381	16.7707	16.8567	16.3015	16.2305	16.2052	16.4502	16.5241	16.4966	16.481	16.4522
sp|Q5M775|CYTSB_HUMAN	SPECC1	Cytospin-B OS=Homo sapiens OX=9606 GN=SPECC1 PE=1 SV=1	-0.834581	15.2692	0.0210579	-0.121549	14.4346	0.766908	15.1477	0.00249114	14.6069	0.172312	0.181746	-0.54072	0.0332488	15.4244	15.114	14.5317	14.4116	14.3606	15.0341	15.2613	14.5951	14.579	14.6467
sp|Q5M7Z0|RNFT1_HUMAN	RNFT1	E3 ubiquitin-protein ligase RNFT1 OS=Homo sapiens OX=9606 GN=RNFT1 PE=1 SV=2	-0.965256	15.1991	0.0227085	-0.440207	14.2339	0.499932	14.7589	0.00407849	13.881	-0.352844	0.231441	-0.877893	0.054938	15.3136	15.0846	14.0817	14.1836	14.4362	14.9802	14.5376	13.7854	13.8014	14.0563
sp|Q5QNW6-2|H2B2F_HUMAN	HIST2H2BF	Isoform 2 of Histone H2B type 2-F OS=Homo sapiens OX=9606 GN=HIST2H2BF	-0.707823	21.8615	0.159097	0.445167	21.1537	0.532207	22.3067	0.0199028	21.0201	-0.133633	0.79827	-1.28662	0.0346567	21.7823	21.9408	20.9801	20.8325	21.6485	22.0422	22.5712	21.1513	21.0209	20.8881
sp|Q5R3I4|TTC38_HUMAN	TTC38	Tetratricopeptide repeat protein 38 OS=Homo sapiens OX=9606 GN=TTC38 PE=1 SV=1	-0.130949	14.4776	0.672936	0.113409	14.3466	0.83126	14.591	0.427503	14.2511	-0.0955132	0.763122	-0.33987	0.123328	14.257	14.6981	14.2435	14.6322	14.1641	14.6926	14.4894	14.2756	14.366	14.1116
sp|Q5SQN1|SNP47_HUMAN	SNAP47	Synaptosomal-associated protein 47 OS=Homo sapiens OX=9606 GN=SNAP47 PE=1 SV=3	-0.357981	15.2846	0.159187	-0.164626	14.9266	0.771492	15.12	0.0700291	14.7425	-0.184076	0.224194	-0.37743	0.127232	15.0675	15.5017	14.9101	14.9869	14.8828	15.2728	14.9671	14.7652	14.6262	14.8362
sp|Q5T2E6|ARMD3_HUMAN	ARMH3	Armadillo-like helical domain-containing protein 3 OS=Homo sapiens OX=9606 GN=ARMH3 PE=1 SV=1	-0.731336	17.5701	0.0193728	0.138737	16.8387	0.309279	17.7088	0.00197828	16.8758	0.0371071	0.890722	-0.832965	0.0297423	17.5675	17.5727	16.9637	16.6756	16.8769	17.7295	17.6882	17.0707	16.7817	16.7752
sp|Q5T5C0|STXB5_HUMAN	STXBP5	Syntaxin-binding protein 5 OS=Homo sapiens OX=9606 GN=STXBP5 PE=1 SV=1	0.315281	13.9653	0.249434	-0.0374111	14.2805	0.925875	13.9279	0.172931	14.024	-0.256526	0.273668	0.0961658	0.311723	13.7687	14.1619	14.4815	14.1901	14.17	13.9461	13.9096	13.9294	14.0512	14.0915
sp|Q5T6F2|UBAP2_HUMAN	UBAP2	Ubiquitin-associated protein 2 OS=Homo sapiens OX=9606 GN=UBAP2 PE=1 SV=1	0.248154	15.9955	0.0341138	-0.1926	16.2437	0.369468	15.8029	0.0259053	16.0449	-0.198805	0.298215	0.241948	0.198209	16.031	15.9601	16.2061	16.2134	16.3115	15.8512	15.7546	15.924	15.9968	16.2138
sp|Q5T6V5|QSPP_HUMAN	C9orf64	Queuosine salvage protein OS=Homo sapiens OX=9606 GN=C9orf64 PE=1 SV=1	0.634501	12.2811	0.0145758	-0.0314229	12.9156	0.873035	12.2497	0.000278263	13.3652	0.449617	0.0735119	1.11554	0.0136499	12.2827	12.2796	13.0398	12.8403	12.8668	12.3397	12.1597	13.4484	13.3492	13.2981
sp|Q5T7V8|GORAB_HUMAN	GORAB	RAB6-interacting golgin OS=Homo sapiens OX=9606 GN=GORAB PE=1 SV=1	-0.74729	15.7763	0.021866	-0.00898009	15.029	0.974636	15.7673	0.000718547	15.0034	-0.0256283	0.776715	-0.763938	0.00525666	15.921	15.6316	15.0176	14.9592	15.1102	15.7698	15.7648	14.9975	14.9838	15.0289
sp|Q5T9A4|ATD3B_HUMAN	ATAD3B	ATPase family AAA domain-containing protein 3B OS=Homo sapiens OX=9606 GN=ATAD3B PE=1 SV=1	-0.268792	16.3202	0.108894	0.0226087	16.0514	0.925492	16.3428	0.0433936	16.0841	0.0326496	0.818632	-0.258751	0.0745467	16.2156	16.4249	15.9518	16.0978	16.1046	16.3805	16.3052	16.1228	16.1438	15.9857
sp|Q5TFE4|NT5D1_HUMAN	NT5DC1	5'-nucleotidase domain-containing protein 1 OS=Homo sapiens OX=9606 GN=NT5DC1 PE=1 SV=1	0.77159	14.9129	0.0416548	0.229529	15.6844	0.480352	15.1424	0.0112272	15.6692	-0.0152851	0.956454	0.526776	0.0619318	14.9623	14.8634	15.9499	15.5253	15.5782	15.2555	15.0293	15.7522	15.5183	15.7371
sp|Q5VT66-2|MARC1_HUMAN	2022-03-01	Isoform 2 of Mitochondrial amidoxime-reducing component 1 OS=Homo sapiens OX=9606 GN=MARC1	-0.917445	17.192	0.00606114	-0.29102	16.2745	0.366718	16.901	0.000193919	16.2255	-0.0490765	0.63375	-0.675501	0.0192328	17.1664	17.2176	16.2969	16.3322	16.1945	16.9737	16.8282	16.2134	16.1687	16.2943
sp|Q5VTE0|EF1A3_HUMAN	EEF1A1P5	Putative elongation factor 1-alpha-like 3 OS=Homo sapiens OX=9606 GN=EEF1A1P5 PE=5 SV=1	-0.059341	17.5168	0.358738	0.0518695	17.4575	0.7522	17.5687	0.383369	17.4929	0.0353637	0.677015	-0.0758469	0.408394	17.4912	17.5425	17.4514	17.4004	17.5207	17.4963	17.6411	17.4566	17.5471	17.4748
sp|Q5VU43-2|MYOME_HUMAN	PDE4DIP	Isoform 2 of Myomegalin OS=Homo sapiens OX=9606 GN=PDE4DIP	-0.849803	15.9679	0.0129833	-0.373267	15.1181	0.309279	15.5946	0.000812747	14.7394	-0.37865	0.170705	-0.855186	0.0273614	16.0041	15.9317	15.126	14.9858	15.2425	15.6497	15.5396	14.5678	14.7846	14.866
sp|Q5W0V3|F16B1_HUMAN	FAM160B1	Protein FAM160B1 OS=Homo sapiens OX=9606 GN=FAM160B1 PE=1 SV=1	0.267601	13.576	0.300315	0.155748	13.8436	0.813983	13.7318	0.362595	13.8915	0.0478209	0.587492	0.159674	0.410455	13.8264	13.3257	13.8969	13.8215	13.8125	13.9027	13.5608	13.8159	13.9148	13.9437
sp|Q66K14|TBC9B_HUMAN	TBC1D9B	TBC1 domain family member 9B OS=Homo sapiens OX=9606 GN=TBC1D9B PE=1 SV=3	0.771239	15.0593	0.0168006	0.199051	15.8306	0.572547	15.2584	0.00188566	15.7731	-0.057439	0.638944	0.514749	0.0346567	15.1865	14.9321	15.8994	15.7724	15.82	15.3304	15.1864	15.88	15.733	15.7065
sp|Q66K74|MAP1S_HUMAN	MAP1S	Microtubule-associated protein 1S OS=Homo sapiens OX=9606 GN=MAP1S PE=1 SV=2	-0.206671	13.6403	0.186255	-0.109243	13.4336	0.533158	13.531	0.352661	13.5012	0.0676284	0.731819	-0.0297997	0.821941	13.607	13.6736	13.4951	13.2758	13.5299	13.4715	13.5905	13.6294	13.4142	13.4601
sp|Q66PJ3|AR6P4_HUMAN	ARL6IP4	ADP-ribosylation factor-like protein 6-interacting protein 4 OS=Homo sapiens OX=9606 GN=ARL6IP4 PE=1 SV=2	-0.885987	16.3009	0.0108498	0.370344	15.4149	0.516012	16.6712	0.00214134	15.3758	-0.0391131	0.892847	-1.29544	0.0358181	16.2088	16.3929	15.4631	15.4592	15.3223	16.8713	16.4711	15.6378	15.2376	15.2519
sp|Q687X5|STEA4_HUMAN	STEAP4	Metalloreductase STEAP4 OS=Homo sapiens OX=9606 GN=STEAP4 PE=1 SV=1	-0.627586	18.0288	0.0490425	-0.0239111	17.4012	0.887364	18.0049	0.010004	17.4955	0.0943477	0.712683	-0.509327	0.0397606	18.0802	17.9773	17.6081	17.2024	17.393	18.0663	17.9434	17.5286	17.3713	17.5866
sp|Q68CZ2|TENS3_HUMAN	TNS3	Tensin-3 OS=Homo sapiens OX=9606 GN=TNS3 PE=1 SV=2	0.501635	14.7217	0.0343763	0.204852	15.2233	0.646853	14.9265	0.0157337	15.4533	0.230007	0.299721	0.52679	0.103138	14.7902	14.6532	15.3604	15.129	15.1805	14.7474	15.1056	15.498	15.2924	15.5696
sp|Q68DH5|LMBD2_HUMAN	LMBRD2	G-protein coupled receptor-associated protein LMBRD2 OS=Homo sapiens OX=9606 GN=LMBRD2 PE=1 SV=1	-0.380005	14.0784	0.0569288	-0.215836	13.6984	0.438934	13.8625	0.00536509	13.4234	-0.274931	0.170705	-0.4391	0.0412308	13.9792	14.1775	13.7308	13.5918	13.7725	13.8427	13.8824	13.3918	13.3316	13.547
sp|Q68EM7|RHG17_HUMAN	ARHGAP17	Rho GTPase-activating protein 17 OS=Homo sapiens OX=9606 GN=ARHGAP17 PE=1 SV=1	-4.73173e-05	13.0651	0.999283	-0.0514278	13.0651	0.620887	13.0137	0.88215	13.0689	0.00380116	0.976889	0.0551817	0.671665	13.0881	13.0421	13.0538	13.1308	13.0106	13.051	12.9764	13.1406	13.1366	12.9294
sp|Q6DD88|ATLA3_HUMAN	ATL3	Atlastin-3 OS=Homo sapiens OX=9606 GN=ATL3 PE=1 SV=1	-0.0964256	16.8924	0.0495922	-0.164238	16.7959	0.375227	16.7281	0.0632233	16.8495	0.0535639	0.404485	0.121376	0.173255	16.8826	16.9022	16.8124	16.8151	16.7603	16.7816	16.6747	16.8817	16.8734	16.7935
sp|Q6DN03|H2B2C_HUMAN	HIST2H2BC	Putative histone H2B type 2-C OS=Homo sapiens OX=9606 GN=HIST2H2BC PE=5 SV=3	-1.08452	16.1659	0.0619185	0.204269	15.0814	0.7522	16.3702	0.00764369	14.8056	-0.275759	0.572058	-1.56455	0.0339974	16.4478	15.884	14.9073	14.9154	15.4214	16.2571	16.4833	15.0712	14.916	14.4296
sp|Q6FI13|H2A2A_HUMAN	HIST2H2AA3	Histone H2A type 2-A OS=Homo sapiens OX=9606 GN=HIST2H2AA3 PE=1 SV=3	-0.620088	21.7601	0.433338	0.602664	21.14	0.69951	22.3628	0.196687	20.8459	-0.29411	0.775656	-1.51686	0.147014	21.7704	21.7498	20.7638	20.5714	22.0849	21.6358	23.0898	21.1577	20.9577	20.4223
sp|Q6FI81|CPIN1_HUMAN	CIAPIN1	Anamorsin OS=Homo sapiens OX=9606 GN=CIAPIN1 PE=1 SV=2	0.338523	17.2925	0.0405744	0.0731082	17.631	0.818331	17.3656	0.0627974	17.6153	-0.0157451	0.928866	0.24967	0.226953	17.2693	17.3156	17.7315	17.6298	17.5317	17.509	17.2222	17.6662	17.4943	17.6853
sp|Q6IAA8|LTOR1_HUMAN	LAMTOR1	Ragulator complex protein LAMTOR1 OS=Homo sapiens OX=9606 GN=LAMTOR1 PE=1 SV=2	-0.373971	16.2656	0.0756537	-0.251257	15.8916	0.440802	16.0143	0.103398	15.9622	0.0705742	0.72986	-0.0521401	0.745496	16.2874	16.2437	16.0697	15.8045	15.8005	15.8969	16.1317	16.0107	15.8481	16.0277
sp|Q6N075-2|MFSD5_HUMAN	MFSD5	Isoform 2 of Molybdate-anion transporter OS=Homo sapiens OX=9606 GN=MFSD5	-0.897014	16.3778	0.00680851	-0.117113	15.4808	0.572547	16.2607	6.46759e-05	15.3123	-0.168479	0.0719916	-0.94838	0.00892071	16.4569	16.2987	15.5045	15.4684	15.4694	16.2942	16.2271	15.3554	15.2753	15.3061
sp|Q6NTF9-2|RHBD2_HUMAN	RHBDD2	Isoform 2 of Rhomboid domain-containing protein 2 OS=Homo sapiens OX=9606 GN=RHBDD2	-0.69533	20.0936	0.0174427	-0.296967	19.3983	0.40997	19.7967	0.000424799	18.9517	-0.446559	0.0656706	-0.844923	0.01625	20.1695	20.0178	19.3845	19.2988	19.5116	19.8919	19.7014	18.983	18.9108	18.9615
sp|Q6NUQ4|TM214_HUMAN	TMEM214	Transmembrane protein 214 OS=Homo sapiens OX=9606 GN=TMEM214 PE=1 SV=2	-0.551624	15.2302	0.0204144	-0.165548	14.6786	0.40997	15.0647	0.00486406	14.5606	-0.117931	0.549326	-0.504007	0.0567108	15.1916	15.2688	14.6275	14.804	14.6043	15.0062	15.1231	14.7297	14.4729	14.4793
sp|Q6NVV3|NIPA3_HUMAN	NIPAL1	Magnesium transporter NIPA3 OS=Homo sapiens OX=9606 GN=NIPAL1 PE=2 SV=1	-1.51288	16.4885	0.00606114	-0.222964	14.9757	0.452007	16.2656	0.000200722	14.985	0.00930287	0.960356	-1.28061	0.0184987	16.5927	16.3844	15.0448	14.9044	14.9778	16.2313	16.2999	14.8093	15.0001	15.1455
sp|Q6NXT4-2|ZNT6_HUMAN	SLC30A6	Isoform 2 of Zinc transporter 6 OS=Homo sapiens OX=9606 GN=SLC30A6	-0.470948	18.7896	0.0141236	-0.337717	18.3187	0.369468	18.4519	0.000308434	17.8132	-0.505461	0.0241085	-0.638693	0.020532	18.8435	18.7358	18.2814	18.2911	18.3836	18.5455	18.3583	17.8404	17.7772	17.8221
sp|Q6NZI2|CAVN1_HUMAN	CAVIN1	Caveolae-associated protein 1 OS=Homo sapiens OX=9606 GN=CAVIN1 PE=1 SV=1	0.058404	15.3316	0.714631	-0.0235642	15.39	0.888381	15.3081	0.101122	15.5926	0.202565	0.303152	0.284533	0.0402961	15.2512	15.412	15.5057	15.4474	15.217	15.3106	15.3056	15.549	15.6754	15.5535
sp|Q6P1K1|HRG1_HUMAN	SLC48A1	Heme transporter HRG1 OS=Homo sapiens OX=9606 GN=SLC48A1 PE=1 SV=1	-0.834217	15.5948	0.0104872	0.00592317	14.7606	0.990006	15.6008	0.0124045	14.8245	0.0639212	0.796744	-0.776219	0.108243	15.5035	15.6862	14.7024	14.7492	14.8302	15.321	15.8805	14.6195	15.0307	14.8234
sp|Q6P1N0|C2D1A_HUMAN	CC2D1A	Coiled-coil and C2 domain-containing protein 1A OS=Homo sapiens OX=9606 GN=CC2D1A PE=1 SV=1	0.479083	12.4354	0.242868	0.0982002	12.9144	0.855174	12.5336	0.193839	13.0167	0.102228	0.83911	0.48311	0.178398	12.2267	12.6441	13.1771	12.542	13.0243	12.6632	12.404	12.8505	12.8784	13.3211
sp|Q6P2E9|EDC4_HUMAN	EDC4	Enhancer of mRNA-decapping protein 4 OS=Homo sapiens OX=9606 GN=EDC4 PE=1 SV=1	-0.320584	15.0327	0.0855917	-0.316444	14.7121	0.309279	14.7162	0.11802	14.8057	0.0936404	0.666404	0.0895002	0.555985	15.0238	15.0416	14.8617	14.6953	14.5792	14.6636	14.7689	14.8147	14.6623	14.9401
sp|Q6P2Q9|PRP8_HUMAN	PRPF8	Pre-mRNA-processing-splicing factor 8 OS=Homo sapiens OX=9606 GN=PRPF8 PE=1 SV=2	-1.14811	16.5571	0.0419242	-0.306821	15.409	0.659244	16.2503	0.00817907	15.5786	0.169561	0.509371	-0.671732	0.0326209	16.2692	16.8451	15.366	15.6323	15.2288	16.1678	16.3328	15.4434	15.6712	15.6212
sp|Q6P996|PDXD1_HUMAN	PDXDC1	Pyridoxal-dependent decarboxylase domain-containing protein 1 OS=Homo sapiens OX=9606 GN=PDXDC1 PE=1 SV=2	0.24448	19.3777	0.153179	0.125248	19.6222	0.650217	19.503	0.241347	19.4673	-0.154873	0.373492	-0.0356409	0.790922	19.4122	19.3433	19.5034	19.5789	19.7844	19.6166	19.3893	19.5321	19.4366	19.4333
sp|Q6PCE3|PGM2L_HUMAN	PGM2L1	Glucose 1,6-bisphosphate synthase OS=Homo sapiens OX=9606 GN=PGM2L1 PE=1 SV=3	0.376874	14.5803	0.0656943	0.0405656	14.9572	0.909554	14.6209	0.0901429	14.7913	-0.1659	0.362311	0.170408	0.379516	14.6684	14.4923	15.0921	14.886	14.8934	14.4771	14.7647	14.9198	14.725	14.729
sp|Q6PGP7|TTC37_HUMAN	TTC37	Tetratricopeptide repeat protein 37 OS=Homo sapiens OX=9606 GN=TTC37 PE=1 SV=1	0.0301822	14.5285	0.882597	0.328892	14.5587	0.502152	14.8574	0.0919988	14.3704	-0.18827	0.373281	-0.48698	0.0556826	14.7148	14.3422	14.6263	14.423	14.6268	14.8358	14.879	14.4308	14.479	14.2015
sp|Q6PIU2-2|NCEH1_HUMAN	NCEH1	Isoform 2 of Neutral cholesterol ester hydrolase 1 OS=Homo sapiens OX=9606 GN=NCEH1	-0.586405	16.3738	0.019715	-0.201297	15.7874	0.536466	16.1725	0.00931324	15.8218	0.0343809	0.852709	-0.350727	0.117668	16.4541	16.2936	15.7205	15.7525	15.8893	16.0701	16.275	15.6773	15.9265	15.8616
sp|Q6PK18|OGFD3_HUMAN	OGFOD3	2-oxoglutarate and iron-dependent oxygenase domain-containing protein 3 OS=Homo sapiens OX=9606 GN=OGFOD3 PE=1 SV=2	-0.147641	16.0264	0.134432	0.150513	15.8787	0.557563	16.1769	0.116497	15.996	0.117297	0.453951	-0.180858	0.294642	16.0697	15.983	15.8095	15.9526	15.8741	16.2714	16.0823	16.114	16.0064	15.8676
sp|Q6PKG0|LARP1_HUMAN	LARP1	La-related protein 1 OS=Homo sapiens OX=9606 GN=LARP1 PE=1 SV=2	0.042713	16.841	0.710936	-0.0982838	16.8838	0.744066	16.7428	0.366558	16.7868	-0.096962	0.0719916	0.0440349	0.54758	16.7169	16.9652	16.8891	16.8771	16.8851	16.8089	16.6766	16.8179	16.7689	16.7736
sp|Q6PL24|TMED8_HUMAN	TMED8	Protein TMED8 OS=Homo sapiens OX=9606 GN=TMED8 PE=1 SV=1	0.620577	16.0605	0.0378141	0.191768	16.6811	0.674017	16.2523	0.0280019	16.4769	-0.204196	0.299721	0.224612	0.282825	16.1833	15.9377	16.7945	16.5347	16.7141	16.4096	16.095	16.5396	16.3593	16.5318
sp|Q6QNK2-4|AGRD1_HUMAN	ADGRD1	Isoform 4 of Adhesion G-protein coupled receptor D1 OS=Homo sapiens OX=9606 GN=ADGRD1	-0.116652	13.7593	0.214438	-0.279533	13.6426	0.405882	13.4797	0.0829407	13.4613	-0.181296	0.28389	-0.0184153	0.915425	13.7036	13.8149	13.6878	13.6751	13.5649	13.5756	13.3839	13.4004	13.6038	13.3798
sp|Q6RW13|ATRAP_HUMAN	AGTRAP	Type-1 angiotensin II receptor-associated protein OS=Homo sapiens OX=9606 GN=AGTRAP PE=1 SV=1	-1.12071	16.3206	0.00796991	-0.268854	15.1999	0.413417	16.0518	0.000228079	15.3488	0.148896	0.208129	-0.702962	0.01625	16.221	16.4203	15.1521	15.165	15.2826	16.1149	15.9886	15.2852	15.3671	15.394
sp|Q6TCH7|PAQR3_HUMAN	PAQR3	Progestin and adipoQ receptor family member 3 OS=Homo sapiens OX=9606 GN=PAQR3 PE=1 SV=2	-0.800254	15.7874	0.019057	-0.38763	14.9872	0.40997	15.3998	0.00215588	14.6859	-0.301215	0.206096	-0.713838	0.0412308	15.8559	15.7189	14.9952	14.8386	15.1276	15.5446	15.2549	14.8161	14.6211	14.6206
sp|Q6UB35|C1TM_HUMAN	MTHFD1L	Monofunctional C1-tetrahydrofolate synthase, mitochondrial OS=Homo sapiens OX=9606 GN=MTHFD1L PE=1 SV=1	-1.51267	15.1403	0.00560774	-0.729182	13.6276	0.309279	14.4111	7.00799e-05	13.6661	0.0384925	0.778337	-0.744996	0.0121818	15.1789	15.1017	13.5888	13.5496	13.7445	14.4372	14.385	13.7404	13.6206	13.6374
sp|Q6UWN8|ISK6_HUMAN	SPINK6	Serine protease inhibitor Kazal-type 6 OS=Homo sapiens OX=9606 GN=SPINK6 PE=1 SV=1	1.10233	14.4124	0.0422768	0.496739	15.5147	0.598789	14.9091	0.108649	15.1136	-0.401075	0.479956	0.204515	0.718062	14.6994	14.1253	15.5325	15.6897	15.3219	15.179	14.6392	15.6632	14.873	14.8047
sp|Q6UX71|PXDC2_HUMAN	PLXDC2	Plexin domain-containing protein 2 OS=Homo sapiens OX=9606 GN=PLXDC2 PE=1 SV=1	-0.19578	13.9441	0.496555	-0.0364249	13.7484	0.941657	13.9077	0.334001	13.6416	-0.106789	0.529439	-0.266144	0.035774	13.6765	14.2117	13.6303	13.9103	13.7045	13.899	13.9164	13.5956	13.6177	13.7114
sp|Q6XZF7|DNMBP_HUMAN	DNMBP	Dynamin-binding protein OS=Homo sapiens OX=9606 GN=DNMBP PE=1 SV=1	-0.243808	17.0038	0.156105	-0.226854	16.76	0.442951	16.7769	0.0267375	16.5036	-0.256325	0.221406	-0.273279	0.116663	17.031	16.9765	16.7476	16.6184	16.9139	16.8826	16.6712	16.5248	16.4234	16.5627
sp|Q6Y7W6-3|GGYF2_HUMAN	GIGYF2	Isoform 2 of GRB10-interacting GYF protein 2 OS=Homo sapiens OX=9606 GN=GIGYF2	-0.373691	14.2026	0.0668975	-0.0367119	13.8289	0.944871	14.1659	0.286345	13.9118	0.0828701	0.766599	-0.254109	0.483668	14.3443	14.061	13.8547	13.7869	13.8452	14.4124	13.9195	13.9776	13.6404	14.1175
sp|Q6ZS30|NBEL1_HUMAN	NBEAL1	Neurobeachin-like protein 1 OS=Homo sapiens OX=9606 GN=NBEAL1 PE=2 SV=3	-2.16637	18.6703	0.00318643	-0.236165	16.5039	0.524571	18.4341	3.3633e-05	16.5583	0.0543833	0.444687	-1.87582	0.0116848	18.6693	18.6712	16.5452	16.4892	16.4773	18.5769	18.2913	16.6076	16.566	16.5012
sp|Q70UQ0-4|IKIP_HUMAN	IKBIP	Isoform 4 of Inhibitor of nuclear factor kappa-B kinase-interacting protein OS=Homo sapiens OX=9606 GN=IKBIP	0.197635	15.55	0.122126	-0.0584975	15.7477	0.759457	15.4915	0.0580449	15.6569	-0.0907515	0.410677	0.165381	0.126763	15.4964	15.6037	15.8048	15.7962	15.6421	15.5628	15.4203	15.6687	15.6892	15.6129
sp|Q712K3|UB2R2_HUMAN	UBE2R2	Ubiquitin-conjugating enzyme E2 R2 OS=Homo sapiens OX=9606 GN=UBE2R2 PE=1 SV=1	0.755618	14.1836	0.0128599	0.553414	14.9392	0.369468	14.737	0.0072142	14.8877	-0.0514629	0.77758	0.150741	0.461966	14.225	14.1421	15.0401	14.8216	14.9557	14.894	14.58	14.973	14.7538	14.9363
sp|Q71DI3|H32_HUMAN	HIST2H3A	Histone H3.2 OS=Homo sapiens OX=9606 GN=HIST2H3A PE=1 SV=3	-1.21031	21.2734	0.0490516	-0.082047	20.0631	0.905599	21.1913	0.00948752	19.9358	-0.127267	0.780214	-1.25553	0.042908	21.2693	21.2774	19.8743	19.7878	20.5271	20.8632	21.5194	19.9093	19.9167	19.9814
sp|Q71RC2-4|LARP4_HUMAN	LARP4	Isoform 4 of La-related protein 4 OS=Homo sapiens OX=9606 GN=LARP4	-0.486085	15.0167	0.134407	-0.219183	14.5306	0.661181	14.7975	0.106332	14.5958	0.0651863	0.790668	-0.201715	0.186489	14.8017	15.2317	14.6854	14.5617	14.3448	14.7911	14.804	14.6326	14.455	14.6998
sp|Q71UM5|RS27L_HUMAN	RPS27L	40S ribosomal protein S27-like OS=Homo sapiens OX=9606 GN=RPS27L PE=1 SV=3	-0.341057	18.5567	0.0548956	0.0602323	18.2157	0.875281	18.617	0.399472	18.5467	0.33105	0.483638	-0.0702385	0.883835	18.528	18.5854	18.1679	18.1299	18.3493	18.4444	18.7896	18.0686	18.7789	18.7928
sp|Q7KZF4|SND1_HUMAN	SND1	Staphylococcal nuclease domain-containing protein 1 OS=Homo sapiens OX=9606 GN=SND1 PE=1 SV=1	0.531716	16.6206	0.0349869	0.0975374	17.1523	0.763092	16.7181	0.00363099	17.1971	0.0448351	0.590915	0.479014	0.0231695	16.7576	16.4836	17.0888	17.1634	17.2046	16.7823	16.6538	17.1519	17.251	17.1884
sp|Q7L014|DDX46_HUMAN	DDX46	Probable ATP-dependent RNA helicase DDX46 OS=Homo sapiens OX=9606 GN=DDX46 PE=1 SV=2	-1.36803	14.3715	0.0190511	-0.150682	13.0035	0.557745	14.2208	0.000572083	12.7863	-0.217192	0.468438	-1.43454	0.0106013	14.4524	14.2906	12.9775	13.2765	12.7565	14.2875	14.1542	12.8414	12.7006	12.8169
sp|Q7L1Q6-3|BZW1_HUMAN	BZW1	Isoform 3 of Basic leucine zipper and W2 domain-containing protein 1 OS=Homo sapiens OX=9606 GN=BZW1	0.639385	18.4442	0.00507839	0.236149	19.0836	0.503671	18.6804	0.00127279	19.1673	0.0836818	0.255194	0.486918	0.0509066	18.4093	18.4792	19.0667	19.1116	19.0725	18.8117	18.549	19.2259	19.1584	19.1175
sp|Q7L211|ABHDD_HUMAN	ABHD13	Protein ABHD13 OS=Homo sapiens OX=9606 GN=ABHD13 PE=2 SV=1	-0.183713	16.5772	0.13635	-0.0966261	16.3935	0.677303	16.4806	0.0090586	16.1382	-0.255277	0.102935	-0.342365	0.0453179	16.5174	16.637	16.383	16.3128	16.4846	16.564	16.3971	16.1451	16.0932	16.1763
sp|Q7L576|CYFP1_HUMAN	CYFIP1	Cytoplasmic FMR1-interacting protein 1 OS=Homo sapiens OX=9606 GN=CYFIP1 PE=1 SV=1	-0.123012	16.1104	0.0595365	-0.0332701	15.9874	0.769569	16.0771	0.254936	16.0048	0.0174414	0.883897	-0.0723	0.498437	16.095	16.1258	16.0325	15.9818	15.9478	16.1282	16.026	16.1001	15.9224	15.992
sp|Q7L5D6|GET4_HUMAN	GET4	Golgi to ER traffic protein 4 homolog OS=Homo sapiens OX=9606 GN=GET4 PE=1 SV=1	1.02335	14.5279	0.00560774	0.352999	15.5513	0.40997	14.8809	0.000323375	15.5581	0.00682756	0.91767	0.677182	0.0291873	14.4559	14.6	15.5821	15.5315	15.5403	15.0095	14.7524	15.5772	15.5043	15.5929
sp|Q7L7V1|DHX32_HUMAN	DHX32	Putative pre-mRNA-splicing factor ATP-dependent RNA helicase DHX32 OS=Homo sapiens OX=9606 GN=DHX32 PE=1 SV=1	-0.0828972	15.5667	0.546984	-0.00647779	15.4838	0.973477	15.5602	0.0222836	15.1882	-0.295553	0.141888	-0.371972	0.0376481	15.4873	15.646	15.4888	15.3592	15.6034	15.5029	15.6175	15.2108	15.1108	15.2432
sp|Q7RTS9|DYM_HUMAN	DYM	Dymeclin OS=Homo sapiens OX=9606 GN=DYM PE=1 SV=1	-0.316558	16.9135	0.171587	0.0237675	16.5969	0.917438	16.9373	0.0167706	16.3888	-0.208131	0.356171	-0.548456	0.0218593	16.8353	16.9917	16.3966	16.7786	16.6157	17.0094	16.8651	16.4513	16.3576	16.3575
sp|Q7Z2K6|ERMP1_HUMAN	ERMP1	Endoplasmic reticulum metallopeptidase 1 OS=Homo sapiens OX=9606 GN=ERMP1 PE=1 SV=2	-0.79558	15.1719	0.00683697	-0.338028	14.3764	0.54044	14.8339	0.00380814	14.1297	-0.246631	0.21732	-0.704184	0.077028	15.2274	15.1165	14.4362	14.3434	14.3494	14.6194	15.0484	14.2627	13.9706	14.156
sp|Q7Z2W4|ZCCHV_HUMAN	ZC3HAV1	Zinc finger CCCH-type antiviral protein 1 OS=Homo sapiens OX=9606 GN=ZC3HAV1 PE=1 SV=3	0.14681	17.6587	0.357584	0.0485663	17.8055	0.852576	17.7072	0.347695	17.6511	-0.154396	0.297934	-0.0561519	0.367734	17.7757	17.5417	17.9175	17.6943	17.8047	17.6967	17.7178	17.6761	17.5855	17.6917
sp|Q7Z392|TPC11_HUMAN	TRAPPC11	Trafficking protein particle complex subunit 11 OS=Homo sapiens OX=9606 GN=TRAPPC11 PE=1 SV=2	0.0706176	15.7637	0.311522	-0.0394747	15.8343	0.716117	15.7242	0.313965	15.833	-0.00135215	0.989462	0.10874	0.281481	15.7158	15.8117	15.8842	15.7841	15.8346	15.7396	15.7088	15.774	15.7895	15.9354
sp|Q7Z3C6|ATG9A_HUMAN	ATG9A	Autophagy-related protein 9A OS=Homo sapiens OX=9606 GN=ATG9A PE=1 SV=3	-0.399781	15.8598	0.0299835	-0.211092	15.46	0.659244	15.6487	0.0391313	15.3848	-0.0751317	0.377186	-0.263821	0.23818	15.7891	15.9304	15.4126	15.5472	15.4201	15.8423	15.455	15.3952	15.3819	15.3774
sp|Q7Z3D4|LYSM3_HUMAN	LYSMD3	LysM and putative peptidoglycan-binding domain-containing protein 3 OS=Homo sapiens OX=9606 GN=LYSMD3 PE=1 SV=2	-2.14563	15.0356	0.00577308	-0.350438	12.89	0.405882	14.6852	8.14505e-05	12.4996	-0.39038	0.172185	-2.18557	0.011724	15.1704	14.9009	12.7783	12.9466	12.9451	14.7235	14.6469	12.3052	12.5211	12.6726
sp|Q7Z3U7|MON2_HUMAN	MON2	Protein MON2 homolog OS=Homo sapiens OX=9606 GN=MON2 PE=1 SV=3	0.280363	15.7989	0.0385227	0.0852939	16.0793	0.582217	15.8842	0.0202142	16.0191	-0.0601863	0.547795	0.134883	0.160744	15.7966	15.8012	16.167	16.0031	16.0677	15.9488	15.8196	16.0362	16.0492	15.9718
sp|Q7Z417|NUFP2_HUMAN	NUFIP2	Nuclear fragile X mental retardation-interacting protein 2 OS=Homo sapiens OX=9606 GN=NUFIP2 PE=1 SV=1	0.391442	13.6392	0.0944035	-0.0264229	14.0306	0.941657	13.6128	0.030904	14.1452	0.114554	0.574323	0.532419	0.0768501	13.4647	13.8137	14.0161	14.0904	13.9855	13.6958	13.5298	14.0066	14.0828	14.3461
sp|Q7Z460|CLAP1_HUMAN	CLASP1	CLIP-associating protein 1 OS=Homo sapiens OX=9606 GN=CLASP1 PE=1 SV=1	0.184014	16.3132	0.23297	0.234182	16.4972	0.440045	16.5474	0.338149	16.4866	-0.0106414	0.953795	-0.0608093	0.687668	16.2043	16.4222	16.5833	16.3909	16.5175	16.5647	16.5301	16.446	16.3662	16.6476
sp|Q7Z478|DHX29_HUMAN	DHX29	ATP-dependent RNA helicase DHX29 OS=Homo sapiens OX=9606 GN=DHX29 PE=1 SV=2	-0.0480244	15.1808	0.603888	-0.244162	15.1328	0.554919	14.9366	0.169414	15.2255	0.0926913	0.444687	0.288829	0.176283	15.1468	15.2148	15.1209	15.2308	15.0466	15.1002	14.773	15.1938	15.2943	15.1883
sp|Q7Z4H7|HAUS6_HUMAN	HAUS6	HAUS augmin-like complex subunit 6 OS=Homo sapiens OX=9606 GN=HAUS6 PE=1 SV=2	-0.218425	14.8462	0.248295	-0.281356	14.6278	0.369468	14.5649	0.086571	14.4664	-0.161385	0.431772	-0.0984537	0.35241	14.7566	14.9358	14.7255	14.4459	14.712	14.5606	14.5692	14.5716	14.3764	14.4513
sp|Q7Z4N8-3|P4HA3_HUMAN	P4HA3	Isoform 3 of Prolyl 4-hydroxylase subunit alpha-3 OS=Homo sapiens OX=9606 GN=P4HA3	-0.12827	14.0382	0.311156	-0.354599	13.91	0.366718	13.6836	0.307845	13.7878	-0.122161	0.704057	0.104168	0.712286	14.1184	13.9581	13.9569	13.7987	13.9743	13.6381	13.7292	13.6785	14.0952	13.5897
sp|Q7Z736|PKHH3_HUMAN	PLEKHH3	Pleckstrin homology domain-containing family H member 3 OS=Homo sapiens OX=9606 GN=PLEKHH3 PE=1 SV=2	-0.318234	14.0047	0.123256	-0.108115	13.6865	0.887364	13.8966	0.441407	13.7077	0.021163	0.910722	-0.188956	0.593627	13.8424	14.1671	13.6328	13.6817	13.745	14.2126	13.5807	13.8731	13.6042	13.6457
sp|Q7Z739|YTHD3_HUMAN	YTHDF3	YTH domain-containing family protein 3 OS=Homo sapiens OX=9606 GN=YTHDF3 PE=1 SV=1	0.755733	17.3805	0.00560774	0.0444725	18.1362	0.887364	17.4249	0.000899682	18.0754	-0.060793	0.483638	0.650467	0.0363571	17.3733	17.3877	18.1964	18.0917	18.1205	17.2822	17.5677	18.0202	18.0708	18.1352
sp|Q7Z7G8|VP13B_HUMAN	VPS13B	Vacuolar protein sorting-associated protein 13B OS=Homo sapiens OX=9606 GN=VPS13B PE=1 SV=2	-1.0719	15.7323	0.0112648	-0.385481	14.6604	0.514895	15.3468	0.00161982	14.4229	-0.237424	0.239289	-0.92384	0.0408619	15.6633	15.8013	14.5953	14.569	14.8168	15.5648	15.1288	14.4501	14.4957	14.323
sp|Q7Z7H5|TMED4_HUMAN	TMED4	Transmembrane emp24 domain-containing protein 4 OS=Homo sapiens OX=9606 GN=TMED4 PE=1 SV=1	-0.778257	18.5977	0.0236419	-0.241975	17.8194	0.309279	18.3557	0.00288086	17.7227	-0.0967141	0.704057	-0.632996	0.0339096	18.5824	18.6129	17.7294	18.0242	17.7045	18.3433	18.368	17.7772	17.8295	17.5613
sp|Q86SF2|GALT7_HUMAN	GALNT7	N-acetylgalactosaminyltransferase 7 OS=Homo sapiens OX=9606 GN=GALNT7 PE=1 SV=1	-0.314015	18.6366	0.0105577	-0.15327	18.3226	0.309279	18.4833	0.000603794	18.1666	-0.15596	0.13427	-0.316705	0.0273614	18.6443	18.629	18.352	18.275	18.3408	18.4661	18.5006	18.2244	18.1665	18.109
sp|Q86UK7|ZN598_HUMAN	ZNF598	E3 ubiquitin-protein ligase ZNF598 OS=Homo sapiens OX=9606 GN=ZNF598 PE=1 SV=1	0.0838591	15.5172	0.473151	0.0334786	15.601	0.917477	15.5506	0.499305	15.4507	-0.150282	0.292653	-0.0999017	0.514234	15.4292	15.6051	15.6965	15.5773	15.5293	15.6732	15.4281	15.5423	15.3766	15.4333
sp|Q86UP2|KTN1_HUMAN	KTN1	Kinectin OS=Homo sapiens OX=9606 GN=KTN1 PE=1 SV=1	-0.688295	17.2105	0.00754807	-0.32289	16.5222	0.309279	16.8876	0.000242574	16.6559	0.133675	0.132202	-0.23173	0.0249497	17.1595	17.2615	16.5505	16.5542	16.4618	16.9168	16.8584	16.6872	16.6291	16.6513
sp|Q86VP1|TAXB1_HUMAN	TAX1BP1	Tax1-binding protein 1 OS=Homo sapiens OX=9606 GN=TAX1BP1 PE=1 SV=2	0.630029	15.4167	0.032675	0.217718	16.0467	0.40997	15.6344	0.00587023	15.9396	-0.107107	0.544999	0.305204	0.0376481	15.5016	15.3317	15.9247	16.0036	16.2118	15.6058	15.6629	16.0177	15.9062	15.8949
sp|Q86VP6|CAND1_HUMAN	CAND1	Cullin-associated NEDD8-dissociated protein 1 OS=Homo sapiens OX=9606 GN=CAND1 PE=1 SV=2	0.155693	17.3456	0.229634	-0.0263774	17.5013	0.898655	17.3192	0.0949094	17.5136	0.0123894	0.914149	0.19446	0.0579745	17.2454	17.4458	17.583	17.4631	17.4577	17.3162	17.3222	17.557	17.4432	17.5407
sp|Q86VS8|HOOK3_HUMAN	HOOK3	Protein Hook homolog 3 OS=Homo sapiens OX=9606 GN=HOOK3 PE=1 SV=2	0.647005	14.9574	0.0148891	0.375859	15.6044	0.524571	15.3333	0.0144144	15.575	-0.029413	0.698666	0.241733	0.298572	14.8506	15.0642	15.5686	15.6119	15.6327	15.5347	15.1318	15.515	15.5757	15.6342
sp|Q86VZ5|SMS1_HUMAN	SGMS1	Phosphatidylcholine:ceramide cholinephosphotransferase 1 OS=Homo sapiens OX=9606 GN=SGMS1 PE=1 SV=3	-0.988559	18.638	0.00577308	-0.0807484	17.6494	0.595959	18.5572	8.14505e-05	17.6416	-0.00778725	0.938699	-0.915598	0.0116848	18.7005	18.5754	17.6898	17.6562	17.6022	18.5668	18.5477	17.5548	17.6698	17.7003
sp|Q86X55|CARM1_HUMAN	CARM1	Histone-arginine methyltransferase CARM1 OS=Homo sapiens OX=9606 GN=CARM1 PE=1 SV=3	0.616527	15.6871	0.0178221	0.219523	16.3037	0.503387	15.9067	0.00607317	16.1925	-0.111136	0.444687	0.285868	0.123883	15.771	15.6033	16.3761	16.322	16.2129	16.0006	15.8128	16.2894	16.0853	16.2029
sp|Q86XA9|HTR5A_HUMAN	HEATR5A	HEAT repeat-containing protein 5A OS=Homo sapiens OX=9606 GN=HEATR5A PE=1 SV=2	-0.35107	13.3882	0.262706	-0.0218089	13.0371	0.965856	13.3663	0.175396	13.0679	0.030787	0.861048	-0.298474	0.0402961	13.6541	13.1222	13.1044	12.8689	13.138	13.4364	13.2963	13.0965	13.041	13.0662
sp|Q86XL3|ANKL2_HUMAN	ANKLE2	Ankyrin repeat and LEM domain-containing protein 2 OS=Homo sapiens OX=9606 GN=ANKLE2 PE=1 SV=4	-0.446034	15.1708	0.00912987	-0.593854	14.7248	0.366718	14.5769	0.0103296	14.6393	-0.0854588	0.461838	0.0623611	0.737083	15.2134	15.1282	14.7621	14.6919	14.7203	14.4287	14.7252	14.6504	14.5347	14.7327
sp|Q86XR7-2|TCAM2_HUMAN	TICAM2	Isoform 2 of TIR domain-containing adapter molecule 2 OS=Homo sapiens OX=9606 GN=TICAM2	-0.358543	20.1072	0.182977	-0.110699	19.7487	0.6655	19.9965	0.154169	19.7218	-0.0268565	0.936244	-0.2747	0.186157	20.0948	20.1196	19.5466	20.0183	19.6811	19.8871	20.1059	19.6554	19.875	19.6351
sp|Q86Y82|STX12_HUMAN	STX12	Syntaxin-12 OS=Homo sapiens OX=9606 GN=STX12 PE=1 SV=1	-0.416137	13.6103	0.0150045	-0.0809351	13.1941	0.547545	13.5293	0.00163926	13.3518	0.157646	0.130228	-0.177555	0.0479848	13.5564	13.6641	13.2425	13.1941	13.1457	13.5335	13.5251	13.3176	13.409	13.3286
sp|Q86YQ8|CPNE8_HUMAN	CPNE8	Copine-8 OS=Homo sapiens OX=9606 GN=CPNE8 PE=1 SV=2	-0.0733732	14.1202	0.367015	-0.251322	14.0468	0.375227	13.8689	0.0190531	14.1812	0.134348	0.195252	0.312298	0.0404136	14.0411	14.1994	14.0658	14.0564	14.0183	13.8946	13.8432	14.1124	14.2608	14.1704
sp|Q8IU85|KCC1D_HUMAN	CAMK1D	Calcium/calmodulin-dependent protein kinase type 1D OS=Homo sapiens OX=9606 GN=CAMK1D PE=1 SV=1	0.63524	15.7728	0.0322797	0.360669	16.408	0.383532	16.1334	0.0065772	16.4053	-0.0027039	0.985379	0.271866	0.0744854	15.8914	15.6542	16.5495	16.3395	16.3351	16.1721	16.0947	16.4392	16.3027	16.4739
sp|Q8IUD2|RB6I2_HUMAN	ERC1	ELKS/Rab6-interacting/CAST family member 1 OS=Homo sapiens OX=9606 GN=ERC1 PE=1 SV=1	-0.310038	14.5009	0.0548646	-0.155283	14.1908	0.704847	14.3456	0.203792	14.2974	0.106563	0.427947	-0.0481923	0.812381	14.4108	14.5909	14.1569	14.1527	14.2629	14.5131	14.1781	14.2334	14.4175	14.2412
sp|Q8IUH4|ZDH13_HUMAN	ZDHHC13	Palmitoyltransferase ZDHHC13 OS=Homo sapiens OX=9606 GN=ZDHHC13 PE=1 SV=3	-0.809249	16.7484	0.0108498	-0.223191	15.9391	0.309279	16.5252	0.000394568	15.7621	-0.177053	0.302791	-0.76311	0.019035	16.7895	16.7073	16.0541	15.9085	15.8548	16.5206	16.5298	15.8334	15.642	15.8109
sp|Q8IUH5|ZDH17_HUMAN	ZDHHC17	Palmitoyltransferase ZDHHC17 OS=Homo sapiens OX=9606 GN=ZDHHC17 PE=1 SV=2	-0.903786	20.8007	0.00606114	-0.155272	19.8969	0.369468	20.6454	6.32381e-05	19.6687	-0.228177	0.104949	-0.97669	0.0103203	20.7573	20.8441	19.9238	19.8293	19.9377	20.6281	20.6627	19.7303	19.6729	19.6031
sp|Q8IV08|PLD3_HUMAN	PLD3	5'-3' exonuclease PLD3 OS=Homo sapiens OX=9606 GN=PLD3 PE=1 SV=1	-0.481787	17.2538	0.0187528	-0.291949	16.772	0.40997	16.9618	0.00899659	16.592	-0.179991	0.330694	-0.36983	0.123328	17.3252	17.1824	16.7413	16.8443	16.7305	17.06	16.8637	16.6455	16.7074	16.4232
sp|Q8IV38|ANKY2_HUMAN	ANKMY2	Ankyrin repeat and MYND domain-containing protein 2 OS=Homo sapiens OX=9606 GN=ANKMY2 PE=1 SV=1	0.310508	12.9809	0.175206	0.0655675	13.2915	0.70822	13.0465	0.0374065	13.4342	0.142703	0.51919	0.387643	0.0306378	13.0375	12.9243	13.4943	13.2802	13.0999	12.9877	13.1053	13.4786	13.4514	13.3725
sp|Q8IVF2|AHNK2_HUMAN	AHNAK2	Protein AHNAK2 OS=Homo sapiens OX=9606 GN=AHNAK2 PE=1 SV=2	-0.597252	15.7058	0.0109841	-0.0199247	15.1086	0.801368	15.6859	0.000258175	14.95	-0.158523	0.230999	-0.735851	0.0134085	15.7416	15.67	15.0386	15.0995	15.1875	15.6799	15.6918	14.9784	14.8642	15.0075
sp|Q8IVL5|P3H2_HUMAN	P3H2	Prolyl 3-hydroxylase 2 OS=Homo sapiens OX=9606 GN=P3H2 PE=1 SV=1	-0.0651612	15.9139	0.606297	-0.183016	15.8488	0.551179	15.7309	0.0461419	15.62	-0.228814	0.08975	-0.11096	0.144666	16.0346	15.7933	15.8964	15.8692	15.7807	15.7606	15.7013	15.6206	15.5681	15.6712
sp|Q8IVL6|P3H3_HUMAN	P3H3	Prolyl 3-hydroxylase 3 OS=Homo sapiens OX=9606 GN=P3H3 PE=1 SV=1	-0.9027	16.3631	0.0061488	-0.475704	15.4604	0.309279	15.8874	0.000122714	15.2968	-0.16362	0.159245	-0.590616	0.0170773	16.3021	16.4242	15.4078	15.4958	15.4777	15.9169	15.8579	15.2495	15.2659	15.375
sp|Q8IVT2|MISP_HUMAN	MISP	Mitotic interactor and substrate of PLK1 OS=Homo sapiens OX=9606 GN=MISP PE=1 SV=1	-0.172098	15.9072	0.124905	-0.126133	15.7351	0.612134	15.781	0.271301	15.8563	0.121274	0.343933	0.0753081	0.54812	15.9747	15.8396	15.7666	15.7786	15.66	15.8615	15.7005	15.8305	15.7797	15.9587
sp|Q8IW50|F219A_HUMAN	FAM219A	Protein FAM219A OS=Homo sapiens OX=9606 GN=FAM219A PE=1 SV=3	-0.386656	14.9278	0.0837525	0.0444813	14.5412	0.901476	14.9723	0.0118999	14.3268	-0.214339	0.292653	-0.645477	0.0447153	15.0256	14.8301	14.5536	14.3967	14.6733	15.1143	14.8304	14.2911	14.2482	14.4412
sp|Q8IWE2|NXP20_HUMAN	FAM114A1	Protein NOXP20 OS=Homo sapiens OX=9606 GN=FAM114A1 PE=1 SV=2	0.339016	16.5354	0.050379	0.097372	16.8744	0.557745	16.6328	0.020315	16.8091	-0.065343	0.612903	0.176301	0.104971	16.4707	16.6001	16.8955	16.7705	16.9572	16.6128	16.6527	16.8389	16.7238	16.8645
sp|Q8IWJ2|GCC2_HUMAN	GCC2	GRIP and coiled-coil domain-containing protein 2 OS=Homo sapiens OX=9606 GN=GCC2 PE=1 SV=4	-0.66294	18.7841	0.0133884	-0.0731435	18.1212	0.422004	18.711	0.00022532	17.9524	-0.168737	0.224145	-0.758533	0.00892071	18.759	18.8092	18.164	18.0035	18.1961	18.7322	18.6897	17.9603	17.9123	17.9846
sp|Q8IWR0|Z3H7A_HUMAN	ZC3H7A	Zinc finger CCCH domain-containing protein 7A OS=Homo sapiens OX=9606 GN=ZC3H7A PE=1 SV=1	0.369992	13.9037	0.189607	0.487375	14.2737	0.508277	14.3911	0.134016	14.3847	0.110989	0.51919	-0.00639436	0.980036	14.1418	13.6657	14.3705	14.2714	14.1793	14.2357	14.5465	14.4619	14.4549	14.2374
sp|Q8IXB1|DJC10_HUMAN	DNAJC10	DnaJ homolog subfamily C member 10 OS=Homo sapiens OX=9606 GN=DNAJC10 PE=1 SV=2	-0.115857	15.4925	0.404514	-0.031747	15.3767	0.897572	15.4608	0.207088	15.3025	-0.0741721	0.488934	-0.158282	0.0727589	15.3753	15.6098	15.4654	15.3024	15.3622	15.4815	15.44	15.3627	15.2662	15.2785
sp|Q8IXS6-2|PALM2_HUMAN	PALM2	Isoform 2 of Paralemmin-2 OS=Homo sapiens OX=9606 GN=PALM2	0.135683	15.6681	0.305611	-0.0621721	15.8037	0.685716	15.6059	0.254936	15.7454	-0.0583865	0.731819	0.139469	0.244806	15.6183	15.7178	15.8824	15.6641	15.8647	15.559	15.6528	15.8177	15.6391	15.7792
sp|Q8IYB3|SRRM1_HUMAN	SRRM1	Serine/arginine repetitive matrix protein 1 OS=Homo sapiens OX=9606 GN=SRRM1 PE=1 SV=2	-0.692172	18.5097	0.013696	0.158757	17.8175	0.858701	18.6684	0.0352604	17.6206	-0.196912	0.582753	-1.04784	0.124669	18.5858	18.4336	17.9026	17.8134	17.7365	19.0669	18.27	17.9907	17.4394	17.4318
sp|Q8IYS2-2|K2013_HUMAN	KIAA2013	Isoform 2 of Uncharacterized protein KIAA2013 OS=Homo sapiens OX=9606 GN=KIAA2013	-0.661369	14.5381	0.0267731	-0.134561	13.8767	0.533761	14.4035	0.00557021	13.7908	-0.0858471	0.730493	-0.612656	0.0495337	14.5241	14.552	13.9438	13.9938	13.6925	14.4882	14.3188	13.9412	13.632	13.7994
sp|Q8IZA0|K319L_HUMAN	KIAA0319L	Dyslexia-associated protein KIAA0319-like protein OS=Homo sapiens OX=9606 GN=KIAA0319L PE=1 SV=2	-0.126083	13.8393	0.627207	-0.143771	13.7132	0.696346	13.6955	0.845546	13.782	0.068784	0.830292	0.0864717	0.588484	13.9071	13.7715	13.4672	14.0019	13.6705	13.8513	13.5397	13.7933	13.7909	13.7617
sp|Q8IZE3|PACE1_HUMAN	SCYL3	Protein-associating with the carboxyl-terminal domain of ezrin OS=Homo sapiens OX=9606 GN=SCYL3 PE=1 SV=3	-0.58241	15.0456	0.008701	0.132543	14.4632	0.490149	15.1782	0.00018905	14.5167	0.0534673	0.404485	-0.661486	0.0121818	15.0042	15.087	14.4057	14.4684	14.5156	15.1176	15.2387	14.532	14.519	14.4991
sp|Q8N0U8|VKORL_HUMAN	VKORC1L1	Vitamin K epoxide reductase complex subunit 1-like protein 1 OS=Homo sapiens OX=9606 GN=VKORC1L1 PE=1 SV=2	-1.94828	19.5127	0.0117855	0.038767	17.5644	0.892991	19.5514	0.000752523	17.8007	0.236314	0.574844	-1.75073	0.0229513	19.5487	19.4767	17.3577	17.4484	17.8871	19.4161	19.6868	17.4961	17.9497	17.9564
sp|Q8N0X7|SPART_HUMAN	SPART	Spartin OS=Homo sapiens OX=9606 GN=SPART PE=1 SV=1	0.228242	15.2063	0.0808791	-0.0365541	15.4346	0.696346	15.1698	0.0432833	15.2658	-0.168798	0.263648	0.095998	0.312975	15.2013	15.2113	15.4364	15.3354	15.5319	15.2127	15.1268	15.3204	15.1798	15.2971
sp|Q8N128-2|F177A_HUMAN	FAM177A1	Isoform 2 of Protein FAM177A1 OS=Homo sapiens OX=9606 GN=FAM177A1	-0.148078	16.471	0.413134	-0.0397431	16.3229	0.914587	16.4312	0.267001	16.2358	-0.0871326	0.516329	-0.195467	0.137398	16.632	16.31	16.2811	16.2562	16.4314	16.4928	16.3696	16.1541	16.2384	16.3148
sp|Q8N130|NPT2C_HUMAN	SLC34A3	Sodium-dependent phosphate transport protein 2C OS=Homo sapiens OX=9606 GN=SLC34A3 PE=1 SV=2	-0.0511671	15.4086	0.775388	-0.370474	15.3574	0.483296	15.0381	0.146413	15.0376	-0.319813	0.273668	-0.000506776	0.998253	15.4841	15.3331	15.2751	15.5601	15.2371	15.2243	14.8519	15.0267	15.2074	14.8787
sp|Q8N1F7|NUP93_HUMAN	NUP93	Nuclear pore complex protein Nup93 OS=Homo sapiens OX=9606 GN=NUP93 PE=1 SV=2	0.212227	13.7426	0.0804859	0.180811	13.9548	0.422146	13.9234	0.0999492	14.0755	0.120663	0.509371	0.152079	0.382701	13.8028	13.6824	14.0308	13.9358	13.8978	13.9784	13.8684	14.137	13.9002	14.1892
sp|Q8N2G8|GHDC_HUMAN	GHDC	GH3 domain-containing protein OS=Homo sapiens OX=9606 GN=GHDC PE=1 SV=2	-0.736464	14.471	0.0164803	-0.432338	13.7345	0.40997	14.0386	0.00254817	13.4157	-0.318786	0.141888	-0.622913	0.0570343	14.5495	14.3924	13.8256	13.7647	13.6132	14.2041	13.8732	13.5155	13.4244	13.3073
sp|Q8N2H4|SYS1_HUMAN	SYS1	Protein SYS1 homolog OS=Homo sapiens OX=9606 GN=SYS1 PE=1 SV=1	-1.27534	15.0808	0.00393569	-0.399843	13.8055	0.0673272	14.681	6.9949e-05	13.7497	-0.0557885	0.671439	-0.931289	0.015131	15.0824	15.0793	13.7786	13.8692	13.7687	14.6767	14.6853	13.8717	13.6778	13.6996
sp|Q8N3V7|SYNPO_HUMAN	SYNPO	Synaptopodin OS=Homo sapiens OX=9606 GN=SYNPO PE=1 SV=2	0.183378	14.4665	0.047675	-0.117665	14.6499	0.548746	14.3488	0.0199084	14.6217	-0.0281566	0.796314	0.272887	0.0853599	14.4467	14.4864	14.6286	14.6067	14.7143	14.4254	14.2723	14.5513	14.6127	14.7012
sp|Q8N5K1|CISD2_HUMAN	CISD2	CDGSH iron-sulfur domain-containing protein 2 OS=Homo sapiens OX=9606 GN=CISD2 PE=1 SV=1	-0.379361	15.7536	0.030088	-0.156168	15.3743	0.564035	15.5975	0.00819554	15.2777	-0.0965998	0.395073	-0.319792	0.0733715	15.7539	15.7534	15.2933	15.3457	15.4838	15.709	15.486	15.2584	15.266	15.3086
sp|Q8N684-3|CPSF7_HUMAN	CPSF7	Isoform 3 of Cleavage and polyadenylation specificity factor subunit 7 OS=Homo sapiens OX=9606 GN=CPSF7	0.0704075	15.5005	0.632904	0.0238801	15.5709	0.879314	15.5244	0.11802	15.749	0.178047	0.319548	0.224575	0.0501203	15.4496	15.5514	15.7399	15.518	15.4549	15.4729	15.5759	15.728	15.7951	15.7239
sp|Q8N6H7|ARFG2_HUMAN	ARFGAP2	ADP-ribosylation factor GTPase-activating protein 2 OS=Homo sapiens OX=9606 GN=ARFGAP2 PE=1 SV=1	0.794545	18.1368	0.00579789	0.458078	18.9313	0.309279	18.5949	0.000242574	18.6519	-0.279408	0.0776568	0.0570587	0.420629	18.1088	18.1647	18.9134	18.8872	18.9933	18.5747	18.615	18.6182	18.6115	18.726
sp|Q8N6T3|ARFG1_HUMAN	ARFGAP1	ADP-ribosylation factor GTPase-activating protein 1 OS=Homo sapiens OX=9606 GN=ARFGAP1 PE=1 SV=2	0.0954205	19.5238	0.438262	0.00964494	19.6192	0.657735	19.5334	0.392459	19.4243	-0.194945	0.405812	-0.109169	0.528544	19.5153	19.5322	19.7031	19.4714	19.683	19.5295	19.5373	19.3539	19.3025	19.6164
sp|Q8N766|EMC1_HUMAN	EMC1	ER membrane protein complex subunit 1 OS=Homo sapiens OX=9606 GN=EMC1 PE=1 SV=1	-0.294831	17.2772	0.039966	-0.263373	16.9824	0.366718	17.0138	0.00173135	16.6887	-0.293719	0.0839902	-0.325177	0.0354018	17.3465	17.2079	17.0219	17.006	16.9193	17.0052	17.0224	16.6322	16.7738	16.66
sp|Q8N9N7|LRC57_HUMAN	LRRC57	Leucine-rich repeat-containing protein 57 OS=Homo sapiens OX=9606 GN=LRRC57 PE=1 SV=1	0.391796	14.5084	0.0230786	0.136257	14.9002	0.673652	14.6447	0.0164014	14.986	0.085847	0.509371	0.341386	0.1208	14.4426	14.5742	14.9242	14.8325	14.9439	14.7694	14.5199	15.1051	14.9071	14.946
sp|Q8NAV1|PR38A_HUMAN	PRPF38A	Pre-mRNA-splicing factor 38A OS=Homo sapiens OX=9606 GN=PRPF38A PE=1 SV=1	-1.57516	15.3698	0.017015	-0.677565	13.7946	0.309279	14.6922	0.00159056	13.5072	-0.287431	0.487298	-1.18502	0.0331857	15.4759	15.2637	13.6533	14.1099	13.6208	14.7071	14.6774	13.7365	13.5588	13.2263
sp|Q8NB90|AFG2H_HUMAN	SPATA5	ATPase family protein 2 homolog OS=Homo sapiens OX=9606 GN=SPATA5 PE=1 SV=3	0.182276	12.8043	0.700504	0.235458	12.9866	0.818574	13.0397	0.689827	13.1476	0.161007	0.494642	0.107825	0.332664	13.2697	12.3389	13.102	13.1066	12.751	12.9611	13.1184	13.0709	13.1847	13.1871
sp|Q8NBJ4|GOLM1_HUMAN	GOLM1	Golgi membrane protein 1 OS=Homo sapiens OX=9606 GN=GOLM1 PE=1 SV=1	-0.311283	14.3914	0.149756	-0.151917	14.0802	0.48803	14.2395	0.0558184	14.0177	-0.0624283	0.744321	-0.221795	0.0265192	14.3082	14.4746	13.9917	14.2738	13.975	14.2448	14.2343	14.0612	13.9797	14.0123
sp|Q8NBJ5|GT251_HUMAN	COLGALT1	Procollagen galactosyltransferase 1 OS=Homo sapiens OX=9606 GN=COLGALT1 PE=1 SV=1	-0.116134	18.1342	0.51806	-0.329167	18.0181	0.411242	17.805	0.206575	17.9032	-0.114842	0.577055	0.0981913	0.500711	18.2594	18.009	18.0371	18.1502	17.8669	17.8682	17.7418	17.9053	18.0281	17.7763
sp|Q8NBK3-3|SUMF1_HUMAN	SUMF1	Isoform 3 of Formylglycine-generating enzyme OS=Homo sapiens OX=9606 GN=SUMF1	-0.0556614	17.7804	0.440531	-0.379843	17.7247	0.40997	17.4006	0.0324922	17.4753	-0.249423	0.0894313	0.0747587	0.65962	17.8497	17.7111	17.7079	17.7067	17.7595	17.5448	17.2563	17.5501	17.4852	17.3907
sp|Q8NBN3|TM87A_HUMAN	TMEM87A	Transmembrane protein 87A OS=Homo sapiens OX=9606 GN=TMEM87A PE=1 SV=3	-0.87434	15.4142	0.00560774	-0.165843	14.5398	0.675321	15.2483	0.00144975	14.5426	0.00273338	0.97893	-0.705763	0.0475158	15.3771	15.4513	14.4985	14.5993	14.5218	15.4188	15.0779	14.515	14.4586	14.6541
sp|Q8NBP7|PCSK9_HUMAN	PCSK9	Proprotein convertase subtilisin/kexin type 9 OS=Homo sapiens OX=9606 GN=PCSK9 PE=1 SV=3	0.0488412	16.2221	0.613372	-0.117637	16.2709	0.554919	16.1045	0.371836	16.2875	0.0165999	0.935443	0.183078	0.28527	16.2938	16.1504	16.1908	16.3379	16.2841	16.1413	16.0677	16.3606	16.3862	16.1158
sp|Q8NBS9|TXND5_HUMAN	TXNDC5	Thioredoxin domain-containing protein 5 OS=Homo sapiens OX=9606 GN=TXNDC5 PE=1 SV=2	-0.0914498	18.6416	0.386845	-0.229742	18.5502	0.405882	18.4119	0.0247347	18.3262	-0.224008	0.129413	-0.0857152	0.312625	18.7249	18.5583	18.5549	18.4782	18.6175	18.3765	18.4472	18.3445	18.3838	18.2502
sp|Q8NC51|PAIRB_HUMAN	SERBP1	Plasminogen activator inhibitor 1 RNA-binding protein OS=Homo sapiens OX=9606 GN=SERBP1 PE=1 SV=2	0.140198	17.0086	0.0722789	0.0957834	17.1488	0.687389	17.1043	0.0112425	17.3642	0.215468	0.0578331	0.259883	0.0884882	16.9576	17.0595	17.1552	17.1708	17.1202	17.0079	17.2007	17.3784	17.395	17.3194
sp|Q8NC54|KCT2_HUMAN	KCT2	Keratinocyte-associated transmembrane protein 2 OS=Homo sapiens OX=9606 GN=KCT2 PE=1 SV=2	-0.398994	17.2958	0.0160513	-0.14329	16.8968	0.309279	17.1525	0.000308434	16.7021	-0.194738	0.117772	-0.450442	0.0116848	17.2998	17.2919	16.9297	16.8146	16.9463	17.1659	17.1392	16.7312	16.7125	16.6626
sp|Q8NCA5|FA98A_HUMAN	FAM98A	Protein FAM98A OS=Homo sapiens OX=9606 GN=FAM98A PE=1 SV=2	0.417007	17.195	0.046747	0.17119	17.612	0.559182	17.3662	0.0306981	17.4951	-0.116913	0.410433	0.128905	0.296021	17.2673	17.1227	17.7434	17.5325	17.56	17.4614	17.2709	17.5144	17.4304	17.5404
sp|Q8NCE2|MTMRE_HUMAN	MTMR14	Myotubularin-related protein 14 OS=Homo sapiens OX=9606 GN=MTMR14 PE=1 SV=2	0.549182	13.8995	0.104087	0.36025	14.4487	0.556904	14.2598	0.0947429	14.3981	-0.0506267	0.83911	0.138305	0.462439	14.1276	13.6715	14.419	14.3212	14.606	14.161	14.3585	14.572	14.3067	14.3156
sp|Q8NCG7|DGLB_HUMAN	DAGLB	Sn1-specific diacylglycerol lipase beta OS=Homo sapiens OX=9606 GN=DAGLB PE=1 SV=2	0.0907073	16.2527	0.139966	0.0867569	16.3434	0.69951	16.3394	0.601743	16.3161	-0.0272359	0.735306	-0.0232855	0.847008	16.2492	16.2561	16.3839	16.284	16.3622	16.4432	16.2356	16.3181	16.2649	16.3654
sp|Q8NCH0|CHSTE_HUMAN	CHST14	Carbohydrate sulfotransferase 14 OS=Homo sapiens OX=9606 GN=CHST14 PE=1 SV=2	-0.371798	14.5777	0.12188	0.0087517	14.2059	0.986435	14.5865	0.185167	14.2833	0.0773878	0.740627	-0.303162	0.309106	14.7696	14.3859	14.2657	14.192	14.1602	14.4095	14.7635	14.4435	14.3536	14.0529
sp|Q8NCW5|NNRE_HUMAN	NAXE	NAD(P)H-hydrate epimerase OS=Homo sapiens OX=9606 GN=NAXE PE=1 SV=2	0.0599492	14.9111	0.157574	0.0690756	14.9711	0.623762	14.9802	0.250038	14.7375	-0.233563	0.358815	-0.24269	0.330693	14.9133	14.9089	14.9579	15.013	14.9423	14.9199	15.0404	14.993	14.6255	14.594
sp|Q8NE71|ABCF1_HUMAN	ABCF1	ATP-binding cassette sub-family F member 1 OS=Homo sapiens OX=9606 GN=ABCF1 PE=1 SV=2	0.156594	15.2257	0.566101	0.0548819	15.3823	0.925875	15.2806	0.450818	15.4928	0.110529	0.377186	0.212241	0.125626	14.9544	15.497	15.4849	15.3861	15.2758	15.1846	15.3765	15.4478	15.5057	15.525
sp|Q8NEW0|ZNT7_HUMAN	SLC30A7	Zinc transporter 7 OS=Homo sapiens OX=9606 GN=SLC30A7 PE=2 SV=1	-0.738979	16.9265	0.00606114	-0.359389	16.1876	0.309279	16.5672	5.2611e-05	16.0105	-0.177101	0.0948857	-0.556691	0.00892071	16.9326	16.9205	16.2084	16.2344	16.1199	16.5897	16.5446	16.029	16.0135	15.9889
sp|Q8NF37|PCAT1_HUMAN	LPCAT1	Lysophosphatidylcholine acyltransferase 1 OS=Homo sapiens OX=9606 GN=LPCAT1 PE=1 SV=2	-0.379794	16.6338	0.081658	-0.0946982	16.254	0.773069	16.5391	0.0299903	16.2766	0.0226195	0.850456	-0.262477	0.0594624	16.7813	16.4864	16.33	16.2478	16.1843	16.5835	16.4947	16.262	16.2135	16.3545
sp|Q8NFA0|UBP32_HUMAN	USP32	Ubiquitin carboxyl-terminal hydrolase 32 OS=Homo sapiens OX=9606 GN=USP32 PE=1 SV=1	-0.80232	15.447	0.00617812	0.0112444	14.6447	0.889274	15.4583	6.32381e-05	14.6866	0.0419353	0.586684	-0.771629	0.00892071	15.4847	15.4093	14.5838	14.6532	14.6971	15.4484	15.4682	14.6803	14.6477	14.7319
sp|Q8NFH3|NUP43_HUMAN	NUP43	Nucleoporin Nup43 OS=Homo sapiens OX=9606 GN=NUP43 PE=1 SV=1	0.689475	13.0155	0.0243906	0.617458	13.705	0.309279	13.6329	0.00244361	13.8292	0.124235	0.431772	0.196252	0.103083	12.9151	13.1159	13.6081	13.848	13.6588	13.685	13.5809	13.7516	13.8596	13.8764
sp|Q8NFH4|NUP37_HUMAN	NUP37	Nucleoporin Nup37 OS=Homo sapiens OX=9606 GN=NUP37 PE=1 SV=1	-0.0308296	14.9982	0.732221	0.0486663	14.9673	0.873035	15.0468	0.841943	15.0112	0.0438502	0.653438	-0.0356456	0.797922	14.9525	15.0438	14.901	15.0644	14.9365	15.1785	14.9152	14.9816	15.032	15.0199
sp|Q8NFJ5|RAI3_HUMAN	GPRC5A	Retinoic acid-induced protein 3 OS=Homo sapiens OX=9606 GN=GPRC5A PE=1 SV=2	-0.32739	14.5507	0.0351521	-0.0404741	14.2233	0.79605	14.5102	0.0190375	14.5236	0.300323	0.118751	0.0134069	0.912806	14.5981	14.5033	14.2729	14.1322	14.2649	14.4556	14.5649	14.4156	14.5991	14.5562
sp|Q8NFT8|DNER_HUMAN	DNER	Delta and Notch-like epidermal growth factor-related receptor OS=Homo sapiens OX=9606 GN=DNER PE=1 SV=1	-0.128058	14.9883	0.59582	-0.452751	14.8602	0.480382	14.5355	0.133061	14.7316	-0.128596	0.336806	0.196097	0.0958778	15.2186	14.758	14.7429	14.9747	14.863	14.4554	14.6157	14.7495	14.7322	14.7132
sp|Q8NHV4-3|NEDD1_HUMAN	NEDD1	Isoform 3 of Protein NEDD1 OS=Homo sapiens OX=9606 GN=NEDD1	-0.371472	14.3768	0.064689	-0.243248	14.0053	0.309279	14.1335	0.0981222	14.0019	-0.00338152	0.988802	-0.131606	0.492748	14.3595	14.3941	13.8443	14.0585	14.1131	14.1008	14.1662	13.9187	13.8769	14.2101
sp|Q8NI22|MCFD2_HUMAN	MCFD2	Multiple coagulation factor deficiency protein 2 OS=Homo sapiens OX=9606 GN=MCFD2 PE=1 SV=1	-0.124634	16.4118	0.214438	-0.209634	16.2871	0.682276	16.2021	0.135139	16.0308	-0.256384	0.111201	-0.171384	0.477753	16.4358	16.3878	16.1953	16.3761	16.29	16.4289	15.9754	16.0687	16.0428	15.9807
sp|Q8TAD4|ZNT5_HUMAN	SLC30A5	Zinc transporter 5 OS=Homo sapiens OX=9606 GN=SLC30A5 PE=1 SV=1	-0.617249	18.4789	0.0109545	-0.404841	17.8616	0.323524	18.074	0.000485168	17.3634	-0.498224	0.0719916	-0.710632	0.0274612	18.4903	18.4675	17.7961	17.8315	17.9572	18.1569	17.9912	17.4356	17.2387	17.416
sp|Q8TAQ9|SUN3_HUMAN	SUN3	SUN domain-containing protein 3 OS=Homo sapiens OX=9606 GN=SUN3 PE=1 SV=4	-1.15758	15.5869	0.00318643	-0.293657	14.4293	0.183157	15.2932	0.00018905	14.2631	-0.166152	0.368823	-1.03007	0.020532	15.5816	15.5922	14.405	14.4063	14.4766	15.3002	15.2862	14.381	14.3269	14.0814
sp|Q8TAT6-2|NPL4_HUMAN	NPLOC4	Isoform 2 of Nuclear protein localization protein 4 homolog OS=Homo sapiens OX=9606 GN=NPLOC4	0.404975	15.69	0.0243906	0.0141787	16.095	0.925875	15.7042	0.00197828	16.0928	-0.00214793	0.977968	0.388649	0.0212795	15.6154	15.7646	16.1599	16.0796	16.0455	15.6847	15.7236	16.1491	16.0304	16.099
sp|Q8TB52|FBX30_HUMAN	FBXO30	F-box only protein 30 OS=Homo sapiens OX=9606 GN=FBXO30 PE=1 SV=3	0.29694	15.6268	0.0990004	0.329835	15.9237	0.435612	15.9566	0.0151869	16.2953	0.371557	0.135968	0.338663	0.14241	15.5193	15.7342	15.9054	15.8408	16.0249	16.0657	15.8475	16.2953	16.1526	16.4379
sp|Q8TB61|S35B2_HUMAN	SLC35B2	Adenosine 3'-phospho 5'-phosphosulfate transporter 1 OS=Homo sapiens OX=9606 GN=SLC35B2 PE=1 SV=1	-0.567308	19.0549	0.0317388	-0.286525	18.4876	0.448207	18.7683	0.00609923	18.4028	-0.0847673	0.549596	-0.36555	0.0605321	18.9725	19.1372	18.3915	18.6312	18.44	18.8815	18.6552	18.4003	18.3682	18.4398
sp|Q8TBA6|GOGA5_HUMAN	GOLGA5	Golgin subfamily A member 5 OS=Homo sapiens OX=9606 GN=GOLGA5 PE=1 SV=3	-0.798513	19.58	0.0188603	-0.494042	18.7815	0.309279	19.086	0.000738453	18.4288	-0.352686	0.149807	-0.657156	0.0192328	19.6108	19.5493	18.9002	18.6054	18.839	19.1424	19.0296	18.462	18.3404	18.4841
sp|Q8TBC4|UBA3_HUMAN	UBA3	NEDD8-activating enzyme E1 catalytic subunit OS=Homo sapiens OX=9606 GN=UBA3 PE=1 SV=2	0.68532	12.8875	0.0143819	1.02827	13.5728	0.309279	13.9157	0.00225258	13.6442	0.0714376	0.487987	-0.271509	0.188552	12.9933	12.7816	13.6224	13.5294	13.5666	13.7643	14.0671	13.5507	13.7	13.6819
sp|Q8TC07-3|TBC15_HUMAN	TBC1D15	Isoform 3 of TBC1 domain family member 15 OS=Homo sapiens OX=9606 GN=TBC1D15	0.280119	16.1262	0.051279	0.190719	16.4063	0.416493	16.3169	0.0705643	16.3314	-0.0749022	0.548454	0.0144982	0.900631	16.1279	16.1244	16.2978	16.4799	16.4412	16.4015	16.2323	16.3659	16.2571	16.3711
sp|Q8TCJ2|STT3B_HUMAN	STT3B	Dolichyl-diphosphooligosaccharide--protein glycosyltransferase subunit STT3B OS=Homo sapiens OX=9606 GN=STT3B PE=1 SV=1	-0.666996	17.7267	0.00318643	-0.450223	17.0597	0.0583433	17.2764	1.75229e-05	16.8639	-0.195786	0.0422099	-0.412559	0.0103566	17.723	17.7304	17.0803	17.0405	17.0582	17.2756	17.2773	16.8314	16.8755	16.8847
sp|Q8TCT9|HM13_HUMAN	HM13	Minor histocompatibility antigen H13 OS=Homo sapiens OX=9606 GN=HM13 PE=1 SV=1	-0.721484	16.8111	0.0141812	-0.29818	16.0896	0.40997	16.5129	0.0106132	16.1506	0.0609547	0.810351	-0.362349	0.177895	16.8166	16.8057	15.9643	16.1016	16.203	16.3906	16.6353	15.9515	16.1905	16.3098
sp|Q8TD19|NEK9_HUMAN	NEK9	Serine/threonine-protein kinase Nek9 OS=Homo sapiens OX=9606 GN=NEK9 PE=1 SV=2	0.311068	17.1658	0.0766807	0.0595556	17.4769	0.824409	17.2254	0.0360182	17.3036	-0.17331	0.119948	0.0782019	0.240254	17.0432	17.2884	17.5016	17.4257	17.5034	17.2325	17.2183	17.3321	17.2374	17.3411
sp|Q8TDY2|RBCC1_HUMAN	RB1CC1	RB1-inducible coiled-coil protein 1 OS=Homo sapiens OX=9606 GN=RB1CC1 PE=1 SV=3	-0.506069	14.0297	0.0136309	0.0714774	13.5236	0.851929	14.1012	0.00496683	13.489	-0.0346435	0.776484	-0.612189	0.0540753	14.0575	14.0019	13.4966	13.4634	13.6109	14.2704	13.9319	13.5614	13.4126	13.493
sp|Q8TED1|GPX8_HUMAN	GPX8	Probable glutathione peroxidase 8 OS=Homo sapiens OX=9606 GN=GPX8 PE=1 SV=2	0.450574	18.4093	0.0359656	-0.10776	18.8599	0.686679	18.3015	0.00312681	18.6299	-0.230022	0.0839902	0.328311	0.0228357	18.5221	18.2965	18.7894	18.8919	18.8984	18.3392	18.2639	18.6491	18.6574	18.5831
sp|Q8TEM1|PO210_HUMAN	NUP210	Nuclear pore membrane glycoprotein 210 OS=Homo sapiens OX=9606 GN=NUP210 PE=1 SV=3	-0.0633137	17.2312	0.612386	-0.340705	17.1679	0.369468	16.8905	0.0164142	16.8193	-0.348577	0.115878	-0.0711851	0.534772	17.1868	17.2756	17.2955	17.0438	17.1645	16.8003	16.9808	16.8738	16.7467	16.8376
sp|Q8TEQ6|GEMI5_HUMAN	GEMIN5	Gem-associated protein 5 OS=Homo sapiens OX=9606 GN=GEMIN5 PE=1 SV=3	-0.378782	16.2872	0.0238827	-0.0389422	15.9084	0.803199	16.2483	0.0261418	15.9044	-0.00402056	0.981291	-0.34386	0.136603	16.2623	16.3122	15.9978	15.8319	15.8956	16.3154	16.1812	16.0099	15.715	15.9883
sp|Q8TEX9-2|IPO4_HUMAN	IPO4	Isoform 2 of Importin-4 OS=Homo sapiens OX=9606 GN=IPO4	0.16873	13.5888	0.104087	0.208026	13.7575	0.592964	13.7968	0.0346678	14.0206	0.26307	0.0894313	0.223775	0.240121	13.5685	13.6091	13.7695	13.6717	13.8313	13.6366	13.957	14.0685	13.9998	13.9934
sp|Q8WTS1|ABHD5_HUMAN	ABHD5	1-acylglycerol-3-phosphate O-acyltransferase ABHD5 OS=Homo sapiens OX=9606 GN=ABHD5 PE=1 SV=1	-0.140184	13.9422	0.0492609	-0.0544164	13.802	0.887364	13.8877	0.0948268	13.6058	-0.196124	0.1497	-0.281892	0.226302	13.914	13.9703	13.8444	13.7886	13.7729	14.0674	13.7081	13.6065	13.5167	13.6944
sp|Q8WTW3|COG1_HUMAN	COG1	Conserved oligomeric Golgi complex subunit 1 OS=Homo sapiens OX=9606 GN=COG1 PE=1 SV=1	-0.19084	17.378	0.049034	-0.214102	17.1872	0.366718	17.1639	0.00171764	16.8805	-0.306709	0.0719916	-0.283447	0.0453179	17.3325	17.4235	17.2242	17.1378	17.1996	17.1328	17.1951	16.9608	16.827	16.8536
sp|Q8WU90|ZC3HF_HUMAN	ZC3H15	Zinc finger CCCH domain-containing protein 15 OS=Homo sapiens OX=9606 GN=ZC3H15 PE=1 SV=1	0.0596771	15.6435	0.676568	-0.226385	15.7032	0.309279	15.4171	0.113664	15.6111	-0.0920811	0.610946	0.193981	0.0798345	15.644	15.643	15.7884	15.5253	15.7959	15.4361	15.3981	15.6463	15.5296	15.6574
sp|Q8WUA7|TB22A_HUMAN	TBC1D22A	TBC1 domain family member 22A OS=Homo sapiens OX=9606 GN=TBC1D22A PE=1 SV=2	-0.0993427	16.9054	0.439839	0.0123408	16.8061	0.887364	16.9177	0.0669054	16.5612	-0.244874	0.308831	-0.356557	0.110093	16.9074	16.9034	16.8404	16.6576	16.9202	16.9588	16.8766	16.5142	16.4342	16.7352
sp|Q8WUH6|TM263_HUMAN	TMEM263	Transmembrane protein 263 OS=Homo sapiens OX=9606 GN=TMEM263 PE=1 SV=1	0.513231	14.2224	0.10928	0.482474	14.7356	0.472621	14.7049	0.119664	14.7193	-0.0162685	0.945972	0.0144878	0.956908	14.0057	14.4391	14.867	14.5832	14.7566	14.8349	14.5748	14.8945	14.5296	14.7339
sp|Q8WUJ1|NEUFC_HUMAN	CYB5D2	Neuferricin OS=Homo sapiens OX=9606 GN=CYB5D2 PE=2 SV=1	-1.29023	16.616	0.00318643	-0.381516	15.3258	0.408222	16.2345	0.000146408	15.2016	-0.124216	0.129413	-1.03293	0.0199291	16.6189	16.6131	15.302	15.3793	15.296	16.3884	16.0805	15.2304	15.2004	15.1739
sp|Q8WUM0|NU133_HUMAN	NUP133	Nuclear pore complex protein Nup133 OS=Homo sapiens OX=9606 GN=NUP133 PE=1 SV=2	-0.272234	15.876	0.105888	-0.220743	15.6037	0.50998	15.6552	0.0791168	15.6772	0.0734572	0.337914	0.0219661	0.698612	16.0022	15.7498	15.6438	15.6182	15.5491	15.6251	15.6853	15.6843	15.6281	15.7191
sp|Q8WUM4|PDC6I_HUMAN	PDCD6IP	Programmed cell death 6-interacting protein OS=Homo sapiens OX=9606 GN=PDCD6IP PE=1 SV=1	0.483482	17.568	0.0104728	0.196833	18.0515	0.427417	17.7648	0.00172297	18.0709	0.0194411	0.811	0.30609	0.054916	17.6049	17.5311	18.0403	18.0048	18.1092	17.683	17.8466	18.0619	18.0307	18.1201
sp|Q8WUM9|S20A1_HUMAN	SLC20A1	Sodium-dependent phosphate transporter 1 OS=Homo sapiens OX=9606 GN=SLC20A1 PE=1 SV=1	-0.821421	14.5874	0.00680851	-0.297048	13.7659	0.40997	14.2903	0.00134163	13.864	0.0980425	0.444644	-0.42633	0.0714059	14.6237	14.551	13.8414	13.7353	13.7212	14.1739	14.4068	13.9735	13.7976	13.8208
sp|Q8WUX1|S38A5_HUMAN	SLC38A5	Sodium-coupled neutral amino acid transporter 5 OS=Homo sapiens OX=9606 GN=SLC38A5 PE=1 SV=1	-0.316177	16.581	0.0735352	-0.134534	16.2648	0.675671	16.4464	0.137138	16.4173	0.152503	0.341664	-0.0291408	0.854771	16.6153	16.5466	16.2933	16.1276	16.3735	16.3088	16.5841	16.3472	16.4286	16.476
sp|Q8WVK2|SNR27_HUMAN	SNRNP27	U4/U6.U5 small nuclear ribonucleoprotein 27 kDa protein OS=Homo sapiens OX=9606 GN=SNRNP27 PE=1 SV=1	-1.06255	14.2252	0.0118247	0.172102	13.1627	0.309279	14.3973	0.000347147	13.0417	-0.120937	0.607124	-1.35559	0.015296	14.2389	14.2115	13.3403	13.0513	13.0965	14.375	14.4197	13.1954	13.045	12.8848
sp|Q8WVM8|SCFD1_HUMAN	SCFD1	Sec1 family domain-containing protein 1 OS=Homo sapiens OX=9606 GN=SCFD1 PE=1 SV=4	-0.0512948	14.4674	0.786693	-0.258968	14.4161	0.668991	14.2084	0.149171	14.0103	-0.40576	0.188183	-0.198087	0.497664	14.4637	14.4711	14.2076	14.6138	14.4269	14.4685	13.9483	14.0879	13.8905	14.0526
sp|Q8WVR3|MA11_HUMAN	MAP11	Microtubule-associated protein 11 OS=Homo sapiens OX=9606 GN=MAP11 PE=1 SV=2	0.29442	13.4398	0.0429278	0.216404	13.7342	0.416493	13.6562	0.0199028	13.8369	0.102706	0.405321	0.180722	0.18671	13.4553	13.4242	13.8391	13.6857	13.6777	13.7506	13.5618	13.7692	13.8468	13.8947
sp|Q8WVT3|TPC12_HUMAN	TRAPPC12	Trafficking protein particle complex subunit 12 OS=Homo sapiens OX=9606 GN=TRAPPC12 PE=1 SV=3	-0.130269	13.3568	0.469105	0.142323	13.2266	0.740831	13.4992	0.362377	13.2661	0.0395654	0.852709	-0.233027	0.280432	13.5455	13.1681	13.2433	13.2244	13.212	13.5623	13.436	13.1742	13.1483	13.4759
sp|Q8WWI1|LMO7_HUMAN	LMO7	LIM domain only protein 7 OS=Homo sapiens OX=9606 GN=LMO7 PE=1 SV=3	0.90795	13.4287	0.0327917	0.24521	14.3367	0.374522	13.6739	0.00292844	14.4832	0.146571	0.607243	0.809312	0.0210595	13.4068	13.4506	14.4868	14.4704	14.0528	13.5971	13.7508	14.4789	14.3825	14.5883
sp|Q8WWM7-3|ATX2L_HUMAN	ATXN2L	Isoform 3 of Ataxin-2-like protein OS=Homo sapiens OX=9606 GN=ATXN2L	0.0632882	15.405	0.419291	-0.105224	15.4683	0.763092	15.2998	0.40381	15.4635	-0.00477968	0.95755	0.163732	0.357729	15.469	15.3411	15.4401	15.526	15.4388	15.4501	15.1495	15.489	15.3838	15.5177
sp|Q8WX93|PALLD_HUMAN	PALLD	Palladin OS=Homo sapiens OX=9606 GN=PALLD PE=1 SV=3	0.443257	16.5992	0.0323916	0.271083	17.0424	0.40997	16.8703	0.00375872	17.1604	0.118005	0.244604	0.290179	0.0399744	16.7063	16.4921	17.0962	17.0411	16.99	16.9065	16.834	17.2008	17.0878	17.1927
sp|Q8WZA1-2|PMGT1_HUMAN	POMGNT1	Isoform 2 of Protein O-linked-mannose beta-1,2-N-acetylglucosaminyltransferase 1 OS=Homo sapiens OX=9606 GN=POMGNT1	-0.496006	15.6985	0.115988	-0.256692	15.2025	0.673198	15.4418	0.028752	14.9855	-0.216998	0.21327	-0.456312	0.0599691	15.9499	15.4471	15.1428	15.1988	15.2659	15.3587	15.5249	15.0803	14.8486	15.0276
sp|Q92466|DDB2_HUMAN	DDB2	DNA damage-binding protein 2 OS=Homo sapiens OX=9606 GN=DDB2 PE=1 SV=1	-0.799141	16.3756	0.00489183	-0.190378	15.5765	0.40298	16.1852	0.000379335	15.467	-0.109506	0.427944	-0.718268	0.0268675	16.3513	16.3999	15.5294	15.6123	15.5877	16.2533	16.1172	15.38	15.6002	15.4207
sp|Q92499|DDX1_HUMAN	DDX1	ATP-dependent RNA helicase DDX1 OS=Homo sapiens OX=9606 GN=DDX1 PE=1 SV=2	0.00851689	17.383	0.804364	-0.154849	17.3915	0.309279	17.2281	0.00213869	17.2783	-0.113148	0.0879664	0.0502176	0.0550145	17.3779	17.388	17.4337	17.3676	17.3731	17.2167	17.2396	17.2838	17.2848	17.2665
sp|Q92530|PSMF1_HUMAN	PSMF1	Proteasome inhibitor PI31 subunit OS=Homo sapiens OX=9606 GN=PSMF1 PE=1 SV=2	0.353895	15.8166	0.0624894	0.238839	16.1705	0.375227	16.0554	0.0147616	16.2618	0.0913313	0.523667	0.206387	0.0797642	15.7508	15.8824	16.3035	16.0871	16.1208	16.0995	16.0114	16.2794	16.1906	16.3154
sp|Q92538|GBF1_HUMAN	GBF1	Golgi-specific brefeldin A-resistance guanine nucleotide exchange factor 1 OS=Homo sapiens OX=9606 GN=GBF1 PE=1 SV=2	-0.526755	18.906	0.0118247	-0.131339	18.3792	0.559182	18.7746	0.000855875	18.2551	-0.124135	0.228553	-0.519551	0.0259344	18.9292	18.8828	18.4213	18.2937	18.4227	18.864	18.6853	18.2843	18.2642	18.2167
sp|Q92542|NICA_HUMAN	NCSTN	Nicastrin OS=Homo sapiens OX=9606 GN=NCSTN PE=1 SV=2	-0.199912	15.3398	0.111357	-0.328761	15.1399	0.369468	15.011	0.00197239	14.8017	-0.338183	0.0369022	-0.209334	0.0363555	15.2429	15.4367	15.1167	15.177	15.126	15.0278	14.9943	14.7498	14.8157	14.8396
sp|Q92544|TM9S4_HUMAN	TM9SF4	Transmembrane 9 superfamily member 4 OS=Homo sapiens OX=9606 GN=TM9SF4 PE=1 SV=2	-1.34465	17.6751	0.00656564	-0.142959	16.3305	0.641302	17.5322	0.000271618	16.5755	0.245017	0.205745	-0.956672	0.0218593	17.7026	17.6477	16.4	16.3948	16.1966	17.4051	17.6593	16.476	16.6595	16.591
sp|Q92546|RGP1_HUMAN	RGP1	RAB6A-GEF complex partner protein 2 OS=Homo sapiens OX=9606 GN=RGP1 PE=1 SV=1	-0.386948	14.4946	0.207921	-0.162821	14.1076	0.762007	14.3317	0.0164142	13.6318	-0.475829	0.127287	-0.699956	0.0336745	14.7165	14.2726	13.964	14.3072	14.0517	14.4491	14.2144	13.5147	13.699	13.6816
sp|Q92575|UBXN4_HUMAN	UBXN4	UBX domain-containing protein 4 OS=Homo sapiens OX=9606 GN=UBXN4 PE=1 SV=2	-0.498426	16.9288	0.0194139	-0.312653	16.4304	0.350739	16.6162	0.00197144	16.2677	-0.162653	0.263648	-0.348425	0.0452679	16.9468	16.9109	16.5444	16.3837	16.363	16.6839	16.5484	16.3048	16.1912	16.3072
sp|Q92598|HS105_HUMAN	HSPH1	Heat shock protein 105 kDa OS=Homo sapiens OX=9606 GN=HSPH1 PE=1 SV=1	0.466186	16.5392	0.0108498	0.134383	17.0054	0.717081	16.6736	0.0199144	17.0332	0.0277686	0.853755	0.359572	0.162405	16.5129	16.5656	17.0245	17.052	16.9398	16.8442	16.5031	17.1117	16.901	17.087
sp|Q92599|SEPT8_HUMAN	SEPTIN8	Septin-8 OS=Homo sapiens OX=9606 GN=SEPTIN8 PE=1 SV=4	0.278617	15.466	0.0259279	-0.0618117	15.7447	0.688625	15.4042	0.000939446	15.7797	0.0350515	0.334513	0.375481	0.0134997	15.4029	15.5291	15.7286	15.7707	15.7347	15.4364	15.3721	15.7574	15.802	15.7797
sp|Q92609-2|TBCD5_HUMAN	TBC1D5	Isoform 2 of TBC1 domain family member 5 OS=Homo sapiens OX=9606 GN=TBC1D5	0.668256	12.5711	0.132673	0.323736	13.2394	0.670136	12.8949	0.0594071	13.2659	0.0265078	0.910128	0.371028	0.0192328	12.2428	12.8995	13.1186	13.1489	13.4507	12.9211	12.8687	13.2126	13.3029	13.2822
sp|Q92626|PXDN_HUMAN	PXDN	Peroxidasin homolog OS=Homo sapiens OX=9606 GN=PXDN PE=1 SV=2	-0.730078	17.1646	0.0467776	-0.157433	16.4345	0.687389	17.0071	0.0126519	16.5176	0.0831256	0.731819	-0.489519	0.0568136	17.0109	17.3182	16.2837	16.6354	16.3844	17.0996	16.9146	16.4219	16.6553	16.4755
sp|Q92667|AKAP1_HUMAN	AKAP1	A-kinase anchor protein 1, mitochondrial OS=Homo sapiens OX=9606 GN=AKAP1 PE=1 SV=1	-0.680203	17.1807	0.031011	-0.28247	16.5005	0.309279	16.8982	0.00962738	16.5177	0.0171554	0.944885	-0.380578	0.0916443	17.2222	17.1392	16.6268	16.3015	16.5732	16.9203	16.8761	16.5872	16.3412	16.6246
sp|Q92734|TFG_HUMAN	TFG	Protein TFG OS=Homo sapiens OX=9606 GN=TFG PE=1 SV=2	-0.384487	17.223	0.0174431	-0.348421	16.8385	0.404084	16.8746	0.0077696	16.6035	-0.23503	0.148893	-0.271096	0.171944	17.1628	17.2832	16.8124	16.8174	16.8857	16.7556	16.9936	16.5691	16.5171	16.7242
sp|Q92769|HDAC2_HUMAN	HDAC2	Histone deacetylase 2 OS=Homo sapiens OX=9606 GN=HDAC2 PE=1 SV=2	-1.06467	16.1536	0.00490042	-0.311082	15.0889	0.578592	15.8425	0.0016271	15.1855	0.096559	0.206096	-0.657028	0.0694286	16.2081	16.0991	15.1142	15.1087	15.0438	15.6178	16.0672	15.16	15.1605	15.2359
sp|Q92783|STAM1_HUMAN	STAM	Signal transducing adapter molecule 1 OS=Homo sapiens OX=9606 GN=STAM PE=1 SV=3	0.842401	16.3304	0.00948632	0.285298	17.1728	0.309279	16.6157	0.000305956	17.1218	-0.0510415	0.704057	0.506061	0.016227	16.349	16.3118	17.2518	17.0541	17.2126	16.628	16.6034	17.138	17.0559	17.1715
sp|Q92791|SC65_HUMAN	P3H4	Endoplasmic reticulum protein SC65 OS=Homo sapiens OX=9606 GN=P3H4 PE=1 SV=1	0.233091	16.7064	0.0862877	-0.282355	16.9395	0.387079	16.424	0.00561228	16.6214	-0.318123	0.0802807	0.197323	0.121217	16.7802	16.6326	17.0154	16.9336	16.8696	16.4916	16.3565	16.6868	16.6225	16.5548
sp|Q92804|RBP56_HUMAN	TAF15	TATA-binding protein-associated factor 2N OS=Homo sapiens OX=9606 GN=TAF15 PE=1 SV=1	0.990908	16.6522	0.0389755	0.27076	17.6431	0.533158	16.9229	0.00276826	17.7764	0.133326	0.603726	0.853473	0.00461649	16.8217	16.4827	17.8572	17.6881	17.384	16.9337	16.9122	17.7566	17.7882	17.7845
sp|Q92805|GOGA1_HUMAN	GOLGA1	Golgin subfamily A member 1 OS=Homo sapiens OX=9606 GN=GOLGA1 PE=1 SV=3	-0.336765	14.8483	0.0104683	-0.167304	14.5115	0.40997	14.681	0.00968194	14.4354	-0.076173	0.537106	-0.245634	0.136042	14.8904	14.8062	14.4984	14.5277	14.5085	14.6241	14.7379	14.4956	14.3052	14.5053
sp|Q92820|GGH_HUMAN	GGH	Gamma-glutamyl hydrolase OS=Homo sapiens OX=9606 GN=GGH PE=1 SV=2	0.558368	17.2296	0.00449872	0.0671636	17.7879	0.905599	17.2967	0.0429748	17.1463	-0.64158	0.0846775	-0.150375	0.665238	17.2617	17.1975	17.7861	17.7939	17.7838	17.5652	17.0283	17.3314	17.1829	16.9248
sp|Q92841|DDX17_HUMAN	DDX17	Probable ATP-dependent RNA helicase DDX17 OS=Homo sapiens OX=9606 GN=DDX17 PE=1 SV=2	-0.318893	18.6524	0.172711	-0.125652	18.3335	0.595321	18.5267	0.178022	18.5693	0.235795	0.337957	0.0425543	0.712226	18.6163	18.6884	18.4415	18.4632	18.0957	18.4354	18.618	18.5373	18.6432	18.5273
sp|Q92878-2|RAD50_HUMAN	RAD50	Isoform 2 of DNA repair protein RAD50 OS=Homo sapiens OX=9606 GN=RAD50	-0.461339	14.4596	0.0423435	-0.168047	13.9983	0.559182	14.2916	0.0132058	13.9719	-0.0264353	0.880819	-0.319727	0.0783717	14.5447	14.3746	14.0281	14.0957	13.8711	14.3737	14.2095	14.0659	13.8953	13.9544
sp|Q92896-2|GSLG1_HUMAN	GLG1	Isoform 2 of Golgi apparatus protein 1 OS=Homo sapiens OX=9606 GN=GLG1	0.0317735	15.1329	0.880601	-0.245719	15.1647	0.600043	14.8872	0.507293	15.0868	-0.0778646	0.800077	0.199628	0.430109	14.9629	15.303	15.1017	15.3373	15.0551	14.7886	14.9859	15.1639	15.258	14.8386
sp|Q92945|FUBP2_HUMAN	KHSRP	Far upstream element-binding protein 2 OS=Homo sapiens OX=9606 GN=KHSRP PE=1 SV=4	0.387985	16.2196	0.188892	0.0326232	16.6076	0.78995	16.2523	0.0220394	16.8359	0.228314	0.435051	0.583675	0.0107218	16.1635	16.2757	16.8545	16.6361	16.3323	16.2496	16.2549	16.8787	16.8333	16.7958
sp|Q92973|TNPO1_HUMAN	TNPO1	Transportin-1 OS=Homo sapiens OX=9606 GN=TNPO1 PE=1 SV=2	0.74465	15.1804	0.0227495	0.472629	15.9251	0.3797	15.6531	0.00272088	15.8794	-0.0457032	0.575605	0.226317	0.0473356	15.0214	15.3395	15.9646	15.8697	15.941	15.6248	15.6814	15.8437	15.8497	15.9447
sp|Q93008|USP9X_HUMAN	USP9X	Probable ubiquitin carboxyl-terminal hydrolase FAF-X OS=Homo sapiens OX=9606 GN=USP9X PE=1 SV=3	-0.128075	15.5199	0.266725	0.101536	15.3919	0.68677	15.6215	0.11076	15.4531	0.0612963	0.487878	-0.168315	0.123343	15.6296	15.4102	15.3675	15.3973	15.4107	15.6468	15.5961	15.4691	15.5213	15.369
sp|Q93009|UBP7_HUMAN	USP7	Ubiquitin carboxyl-terminal hydrolase 7 OS=Homo sapiens OX=9606 GN=USP7 PE=1 SV=2	-1.02951	14.577	0.00636477	-0.208732	13.5475	0.644742	14.3682	0.000761288	13.6322	0.0847106	0.186288	-0.736071	0.037764	14.6611	14.4929	13.5576	13.5712	13.5136	14.1942	14.5423	13.6745	13.6099	13.6122
sp|Q93050-3|VPP1_HUMAN	ATP6V0A1	Isoform 3 of V-type proton ATPase 116 kDa subunit a isoform 1 OS=Homo sapiens OX=9606 GN=ATP6V0A1	-0.548562	14.5517	0.0179892	-0.0109995	14.0032	0.892944	14.5407	0.00476007	14.1438	0.140572	0.447634	-0.396991	0.0680324	14.5663	14.5372	13.944	14.1243	13.9413	14.5043	14.5772	14.0183	14.2809	14.1321
sp|Q93052|LPP_HUMAN	LPP	Lipoma-preferred partner OS=Homo sapiens OX=9606 GN=LPP PE=1 SV=1	0.508853	16.3039	0.0227085	0.198782	16.8128	0.313884	16.5027	0.00399381	16.7374	-0.075358	0.590915	0.234714	0.0573436	16.2884	16.3195	16.9085	16.8411	16.6888	16.5392	16.4662	16.7833	16.7651	16.6638
sp|Q93063-3|EXT2_HUMAN	EXT2	Isoform 3 of Exostosin-2 OS=Homo sapiens OX=9606 GN=EXT2	-0.182846	14.3747	0.276231	-0.102555	14.1918	0.855174	14.2721	0.0445991	13.7338	-0.458065	0.126376	-0.538356	0.136603	14.478	14.2713	14.0784	14.1673	14.3297	14.5061	14.0381	13.8645	13.5702	13.7665
sp|Q93096|TP4A1_HUMAN	PTP4A1	Protein tyrosine phosphatase type IVA 1 OS=Homo sapiens OX=9606 GN=PTP4A1 PE=1 SV=2	0.155849	15.4876	0.243395	0.304881	15.6434	0.327467	15.7924	0.13373	15.6615	0.0180482	0.927145	-0.130983	0.305169	15.4259	15.5492	15.7261	15.5163	15.6878	15.7728	15.8121	15.6413	15.559	15.7842
sp|Q969E2|SCAM4_HUMAN	SCAMP4	Secretory carrier-associated membrane protein 4 OS=Homo sapiens OX=9606 GN=SCAMP4 PE=1 SV=1	-0.981226	17.5676	0.00449872	-0.153684	16.5863	0.364932	17.4139	3.3633e-05	16.5535	-0.0328158	0.599339	-0.860357	0.00892071	17.5894	17.5457	16.5409	16.6417	16.5763	17.3817	17.446	16.5251	16.5542	16.5812
sp|Q969E8|TSR2_HUMAN	TSR2	Pre-rRNA-processing protein TSR2 homolog OS=Homo sapiens OX=9606 GN=TSR2 PE=1 SV=1	-2.10647	19.6989	0.00341302	-0.397092	17.5924	0.358885	19.3018	3.3633e-05	17.5864	-0.00601174	0.960425	-1.71539	0.0116366	19.745	19.6528	17.5181	17.6314	17.6278	19.3857	19.218	17.7031	17.5388	17.5174
sp|Q969H8|MYDGF_HUMAN	MYDGF	Myeloid-derived growth factor OS=Homo sapiens OX=9606 GN=MYDGF PE=1 SV=1	0.435316	14.6681	0.0359656	0.172551	15.1034	0.663473	14.8407	0.0704749	14.8882	-0.215201	0.236119	0.0475643	0.806502	14.7405	14.5957	15.1624	14.9872	15.1606	14.6861	14.9953	15.011	14.8298	14.8239
sp|Q969M3-3|YIPF5_HUMAN	YIPF5	Isoform 3 of Protein YIPF5 OS=Homo sapiens OX=9606 GN=YIPF5	-0.615288	19.0961	0.0143819	-0.46592	18.4808	0.364216	18.6302	0.00018905	17.9091	-0.571734	0.0141619	-0.721102	0.0130608	19.1961	18.9962	18.4596	18.4702	18.5127	18.6904	18.57	17.9573	17.8808	17.8892
sp|Q969T9|WBP2_HUMAN	WBP2	WW domain-binding protein 2 OS=Homo sapiens OX=9606 GN=WBP2 PE=1 SV=1	0.387128	14.5855	0.0351521	0.228252	14.9727	0.4189	14.8138	0.00925074	15.0322	0.0595757	0.579508	0.218451	0.0958778	14.5143	14.6567	15.0634	14.9023	14.9522	14.7407	14.8868	15.0874	15.0322	14.9771
sp|Q969W9|PMEPA_HUMAN	PMEPA1	Protein TMEPAI OS=Homo sapiens OX=9606 GN=PMEPA1 PE=1 SV=1	-2.00797	14.8392	0.0108498	-0.662493	12.8312	0.413417	14.1767	0.000452131	12.6281	-0.203146	0.389969	-1.54862	0.0192328	15.0993	14.579	12.9366	12.7603	12.7967	14.0558	14.2976	12.5128	12.8471	12.5242
sp|Q969X1|LFG3_HUMAN	TMBIM1	Protein lifeguard 3 OS=Homo sapiens OX=9606 GN=TMBIM1 PE=1 SV=2	-1.12273	14.1627	0.00955058	-0.171397	13.0399	0.533158	13.9913	0.000721028	13.0931	0.0531439	0.816519	-0.898189	0.0273614	14.268	14.0573	13.0921	13.0983	12.9294	13.9729	14.0096	12.9574	13.2839	13.038
sp|Q969X5|ERGI1_HUMAN	ERGIC1	Endoplasmic reticulum-Golgi intermediate compartment protein 1 OS=Homo sapiens OX=9606 GN=ERGIC1 PE=1 SV=1	-0.376854	17.9364	0.0403711	-0.372755	17.5595	0.309279	17.5636	0.00448239	17.2878	-0.271678	0.192593	-0.275777	0.0931895	17.9348	17.938	17.476	17.6891	17.5134	17.5982	17.529	17.326	17.3721	17.1654
sp|Q96A29|FUCT1_HUMAN	SLC35C1	GDP-fucose transporter 1 OS=Homo sapiens OX=9606 GN=SLC35C1 PE=1 SV=1	-0.854943	14.0152	0.0120587	-0.219577	13.1603	0.474331	13.7957	0.00219168	12.9675	-0.192751	0.442711	-0.828117	0.0438762	13.9726	14.0579	13.2977	13.0743	13.1088	13.6874	13.9039	13.0901	12.7455	13.067
sp|Q96A33|CCD47_HUMAN	CCDC47	Coiled-coil domain-containing protein 47 OS=Homo sapiens OX=9606 GN=CCDC47 PE=1 SV=1	-0.499655	15.1788	0.056962	-0.362966	14.6792	0.510873	14.8158	0.0218085	14.5486	-0.130525	0.309313	-0.267214	0.173339	15.3303	15.0273	14.7522	14.7173	14.568	14.9667	14.665	14.5256	14.5132	14.6071
sp|Q96A49|SYAP1_HUMAN	SYAP1	Synapse-associated protein 1 OS=Homo sapiens OX=9606 GN=SYAP1 PE=1 SV=1	0.148201	16.4207	0.0505973	0.362813	16.5689	0.352412	16.7835	0.110939	16.598	0.0291577	0.890722	-0.185454	0.354933	16.4073	16.434	16.5879	16.5136	16.605	16.8647	16.7022	16.7513	16.4182	16.6246
sp|Q96A57-2|TM230_HUMAN	TMEM230	Isoform 1 of Transmembrane protein 230 OS=Homo sapiens OX=9606 GN=TMEM230	-0.248203	15.7752	0.191546	-0.189566	15.527	0.644742	15.5856	0.00997422	15.1808	-0.346205	0.0507756	-0.404843	0.0266464	15.9342	15.6162	15.596	15.458	15.5269	15.5118	15.6595	15.1868	15.1611	15.1944
sp|Q96A65|EXOC4_HUMAN	EXOC4	Exocyst complex component 4 OS=Homo sapiens OX=9606 GN=EXOC4 PE=1 SV=1	-0.425969	14.58	0.111357	-0.386981	14.1541	0.605744	14.193	0.253401	14.2676	0.113503	0.512626	0.0745148	0.79743	14.7522	14.4079	14.307	14.094	14.0612	14.4572	13.9289	14.3707	14.224	14.208
sp|Q96AC1-3|FERM2_HUMAN	FERMT2	Isoform 3 of Fermitin family homolog 2 OS=Homo sapiens OX=9606 GN=FERMT2	-0.0749888	15.7456	0.448258	0.214741	15.6706	0.313884	15.9603	0.0236051	15.8006	0.129956	0.290037	-0.159774	0.0394529	15.7799	15.7113	15.7195	15.5578	15.7345	15.9359	15.9848	15.8269	15.7661	15.8087
sp|Q96AE4-2|FUBP1_HUMAN	FUBP1	Isoform 2 of Far upstream element-binding protein 1 OS=Homo sapiens OX=9606 GN=FUBP1	0.886698	15.3456	0.0438968	0.324976	16.2323	0.557745	15.6706	0.00501927	16.4596	0.227339	0.369191	0.789062	0.0273614	15.5484	15.1428	16.4431	16.1928	16.061	15.768	15.5732	16.434	16.3591	16.5858
sp|Q96AG4|LRC59_HUMAN	LRRC59	Leucine-rich repeat-containing protein 59 OS=Homo sapiens OX=9606 GN=LRRC59 PE=1 SV=1	-0.336841	17.0623	0.0185749	-0.255712	16.7255	0.357199	16.8066	0.00308828	16.7932	0.067708	0.26909	-0.0134207	0.769156	17.0125	17.1122	16.6763	16.7414	16.7587	16.8414	16.7718	16.7834	16.8219	16.7743
sp|Q96AQ6|PBIP1_HUMAN	PBXIP1	Pre-B-cell leukemia transcription factor-interacting protein 1 OS=Homo sapiens OX=9606 GN=PBXIP1 PE=1 SV=1	-0.737399	16.6195	0.00566365	-0.368393	15.8821	0.313884	16.2511	0.000179229	15.7149	-0.16719	0.127915	-0.536196	0.0207002	16.5692	16.6697	15.9087	15.8761	15.8614	16.203	16.2991	15.7896	15.6554	15.6996
sp|Q96AY3|FKB10_HUMAN	FKBP10	Peptidyl-prolyl cis-trans isomerase FKBP10 OS=Homo sapiens OX=9606 GN=FKBP10 PE=1 SV=1	0.179256	19.2575	0.111357	-0.103689	19.4367	0.460524	19.1538	0.0201214	19.076	-0.36068	0.112231	-0.0777353	0.533977	19.2802	19.2348	19.3953	19.5387	19.3762	19.2006	19.107	19.1291	19.1516	18.9474
sp|Q96B36-3|AKTS1_HUMAN	AKT1S1	Isoform 3 of Proline-rich AKT1 substrate 1 OS=Homo sapiens OX=9606 GN=AKT1S1	1.50322	14.7609	0.00656564	0.477461	16.2641	0.368018	15.2383	0.000161873	16.3413	0.0771887	0.588151	1.10295	0.0162607	14.6587	14.863	16.3579	16.1908	16.2437	15.3278	15.1489	16.3724	16.2289	16.4226
sp|Q96BH1|RNF25_HUMAN	RNF25	E3 ubiquitin-protein ligase RNF25 OS=Homo sapiens OX=9606 GN=RNF25 PE=1 SV=1	-0.151791	13.3016	0.672028	-0.153006	13.1498	0.841139	13.1486	0.878908	13.1054	-0.044421	0.909374	-0.0432054	0.875062	13.627	12.9762	13.3876	13.0139	13.048	13.2574	13.0398	13.2731	12.8372	13.2059
sp|Q96C19|EFHD2_HUMAN	EFHD2	EF-hand domain-containing protein D2 OS=Homo sapiens OX=9606 GN=EFHD2 PE=1 SV=1	0.0219631	13.1733	0.979801	-0.182801	13.1953	0.925875	12.9905	0.97263	13.2148	0.0195188	0.928987	0.224283	0.221157	12.2289	14.1177	13.0501	13.373	13.1627	12.8585	13.1225	13.2503	13.1175	13.2766
sp|Q96C90|PP14B_HUMAN	PPP1R14B	Protein phosphatase 1 regulatory subunit 14B OS=Homo sapiens OX=9606 GN=PPP1R14B PE=1 SV=3	0.438834	12.9607	0.106092	0.221358	13.3996	0.659244	13.1821	0.0660313	13.4034	0.00379668	0.976448	0.221273	0.157676	12.747	13.1745	13.3954	13.4468	13.3565	13.1569	13.2072	13.3653	13.3049	13.5399
sp|Q96CN7|ISOC1_HUMAN	ISOC1	Isochorismatase domain-containing protein 1 OS=Homo sapiens OX=9606 GN=ISOC1 PE=1 SV=3	0.215525	13.6987	0.249506	0.00373001	13.9143	0.988134	13.7025	0.033494	14.1287	0.214453	0.282353	0.426248	0.0415278	13.8235	13.574	13.8492	14.0633	13.8303	13.6666	13.7383	14.0216	14.1349	14.2297
sp|Q96CN9|GCC1_HUMAN	GCC1	GRIP and coiled-coil domain-containing protein 1 OS=Homo sapiens OX=9606 GN=GCC1 PE=1 SV=1	-0.48348	16.5131	0.0244088	0.119457	16.0296	0.536555	16.6326	0.00189526	15.9915	-0.0381147	0.816966	-0.641052	0.0245024	16.5772	16.4491	16.054	15.9262	16.1087	16.5891	16.676	16.1092	15.9095	15.9558
sp|Q96CS3|FAF2_HUMAN	FAF2	FAS-associated factor 2 OS=Homo sapiens OX=9606 GN=FAF2 PE=1 SV=2	-0.193314	16.4367	0.0558179	-0.0940091	16.2434	0.591582	16.3427	0.0621287	16.257	0.0136186	0.882239	-0.0856859	0.318629	16.3874	16.486	16.2757	16.2664	16.1879	16.2895	16.3959	16.2738	16.3047	16.1924
sp|Q96CW1|AP2M1_HUMAN	AP2M1	AP-2 complex subunit mu OS=Homo sapiens OX=9606 GN=AP2M1 PE=1 SV=2	-0.396859	14.147	0.0272814	-0.0310831	13.7501	0.932375	14.1159	0.133956	13.7079	-0.0422804	0.909374	-0.408056	0.281177	14.2076	14.0864	13.6631	13.8095	13.7778	13.9409	14.2909	13.3732	13.8799	13.8704
sp|Q96CW5|GCP3_HUMAN	TUBGCP3	Gamma-tubulin complex component 3 OS=Homo sapiens OX=9606 GN=TUBGCP3 PE=1 SV=2	0.258429	13.3137	0.374352	-0.246921	13.5721	0.714313	13.0668	0.172918	13.5138	-0.0583545	0.800077	0.446996	0.128976	13.0741	13.5533	13.4226	13.5263	13.7675	12.8652	13.2684	13.6156	13.4962	13.4295
sp|Q96CX2|KCD12_HUMAN	KCTD12	BTB/POZ domain-containing protein KCTD12 OS=Homo sapiens OX=9606 GN=KCTD12 PE=1 SV=1	-0.469772	13.5133	0.0588843	-0.186382	13.0435	0.852576	13.3269	0.332491	13.0224	-0.021051	0.938544	-0.304441	0.536157	13.5798	13.4467	13.0403	13.2038	12.8864	12.8805	13.7733	12.8422	13.0361	13.189
sp|Q96DG6|CMBL_HUMAN	CMBL	Carboxymethylenebutenolidase homolog OS=Homo sapiens OX=9606 GN=CMBL PE=1 SV=1	0.704	13.5776	0.0323916	0.359928	14.2816	0.675967	13.9375	0.0875944	14.3212	0.0396064	0.890722	0.383678	0.377977	13.4247	13.7305	14.2971	14.3854	14.1623	14.2864	13.5887	14.5448	14.1243	14.2945
sp|Q96DH6|MSI2H_HUMAN	MSI2	RNA-binding protein Musashi homolog 2 OS=Homo sapiens OX=9606 GN=MSI2 PE=1 SV=1	0.345389	15.9377	0.0502353	-0.0381786	16.2831	0.796022	15.8996	0.00867314	16.2712	-0.0118878	0.938413	0.37168	0.0385862	15.9447	15.9307	16.3735	16.3245	16.1515	15.8319	15.9672	16.2893	16.2031	16.3213
sp|Q96E39|RMXL1_HUMAN	RBMXL1	RNA binding motif protein, X-linked-like-1 OS=Homo sapiens OX=9606 GN=RBMXL1 PE=1 SV=1	-0.135919	13.854	0.150232	0.165129	13.7181	0.47666	14.0191	0.0129877	14.0295	0.311431	0.0720752	0.010383	0.922812	13.8297	13.8783	13.6683	13.8084	13.6776	13.9345	14.1038	13.9812	14.0381	14.0692
sp|Q96EC8|YIPF6_HUMAN	YIPF6	Protein YIPF6 OS=Homo sapiens OX=9606 GN=YIPF6 PE=1 SV=2	-0.431649	13.6802	0.0418787	-0.16008	13.2486	0.855174	13.5202	0.224489	13.1239	-0.124729	0.612903	-0.396298	0.399046	13.7249	13.6355	13.302	13.1057	13.3381	13.1217	13.9186	13.0461	12.9807	13.3448
sp|Q96EE3-1|SEH1_HUMAN	SEH1L	Isoform B of Nucleoporin SEH1 OS=Homo sapiens OX=9606 GN=SEH1L	-1.1422	13.7516	0.0151586	0.270909	12.6095	0.69951	14.0226	0.00478189	13.0918	0.482391	0.14204	-0.930715	0.0772186	13.6184	13.8849	12.438	12.7127	12.6777	13.7255	14.3196	12.8963	13.1455	13.2337
sp|Q96EK7|F120B_HUMAN	FAM120B	Constitutive coactivator of peroxisome proliferator-activated receptor gamma OS=Homo sapiens OX=9606 GN=FAM120B PE=1 SV=1	-0.20763	14.7255	0.0141812	0.031697	14.5178	0.908939	14.7572	0.0105204	14.3355	-0.182325	0.114302	-0.421652	0.0685924	14.7041	14.7468	14.4864	14.5346	14.5325	14.6281	14.8862	14.3986	14.2634	14.3445
sp|Q96EN8|MOCOS_HUMAN	MOCOS	Molybdenum cofactor sulfurase OS=Homo sapiens OX=9606 GN=MOCOS PE=1 SV=2	0.532367	13.6757	0.0954762	0.0516473	14.2081	0.925569	13.7273	0.0512016	14.0932	-0.114873	0.495355	0.365847	0.108496	13.4427	13.9087	14.3075	14.1331	14.1836	13.8336	13.6211	13.9668	14.0964	14.2165
sp|Q96EX2|RNFT2_HUMAN	RNFT2	RING finger and transmembrane domain-containing protein 2 OS=Homo sapiens OX=9606 GN=RNFT2 PE=2 SV=2	-0.522552	14.8912	0.0301898	-0.173616	14.3687	0.645628	14.7176	0.00659687	14.2198	-0.148893	0.319548	-0.497829	0.0570343	14.9427	14.8397	14.2727	14.3222	14.5112	14.8708	14.5644	14.2556	14.1999	14.2038
sp|Q96FJ0-2|STALP_HUMAN	STAMBPL1	Isoform 2 of AMSH-like protease OS=Homo sapiens OX=9606 GN=STAMBPL1	0.410868	13.1749	0.00881574	0.18913	13.5857	0.655503	13.364	0.268836	13.3175	-0.268242	0.413738	-0.0465038	0.90142	13.1713	13.1784	13.535	13.6338	13.5884	13.5458	13.1822	13.4876	12.9797	13.4853
sp|Q96FV2|SCRN2_HUMAN	SCRN2	Secernin-2 OS=Homo sapiens OX=9606 GN=SCRN2 PE=1 SV=3	0.149402	15.6953	0.277315	0.0418479	15.8447	0.766908	15.7371	0.143134	15.5669	-0.277824	0.230999	-0.17027	0.291532	15.6518	15.7387	15.7872	15.7563	15.9905	15.6872	15.7871	15.6368	15.4099	15.6539
sp|Q96FW1|OTUB1_HUMAN	OTUB1	Ubiquitin thioesterase OTUB1 OS=Homo sapiens OX=9606 GN=OTUB1 PE=1 SV=2	1.24625	15.3461	0.00449872	0.470259	16.5924	0.309279	15.8164	0.000105785	16.6094	0.0170462	0.894159	0.793035	0.0192328	15.2919	15.4003	16.6385	16.5468	16.5918	15.8735	15.7592	16.6375	16.5022	16.6886
sp|Q96HC4|PDLI5_HUMAN	PDLIM5	PDZ and LIM domain protein 5 OS=Homo sapiens OX=9606 GN=PDLIM5 PE=1 SV=5	1.13853	13.3531	0.0116545	0.723014	14.4916	0.398044	14.0761	0.0056426	14.8236	0.331946	0.334513	0.747458	0.126473	13.2375	13.4687	14.628	14.4083	14.4386	13.8343	14.318	14.5159	14.9015	15.0533
sp|Q96HE7|ERO1A_HUMAN	ERO1A	ERO1-like protein alpha OS=Homo sapiens OX=9606 GN=ERO1A PE=1 SV=2	-0.110077	18.0855	0.108393	-0.376838	17.9754	0.369468	17.7086	0.00467208	17.7119	-0.263433	0.0230178	0.00332827	0.979417	18.1386	18.0323	17.9735	17.992	17.9606	17.8052	17.612	17.698	17.745	17.6929
sp|Q96HJ9-2|FMC1_HUMAN	FMC1	Isoform 2 of Protein FMC1 homolog OS=Homo sapiens OX=9606 GN=FMC1	-1.11655	14.5161	0.0138587	0.16855	13.3995	0.752685	14.6846	0.00533801	13.3946	-0.00494491	0.989462	-1.29004	0.0565196	14.5652	14.467	13.2004	13.5381	13.4601	14.9316	14.4376	13.7379	13.1116	13.3342
sp|Q96I24|FUBP3_HUMAN	FUBP3	Far upstream element-binding protein 3 OS=Homo sapiens OX=9606 GN=FUBP3 PE=1 SV=2	0.220438	17.057	0.218077	0.0623523	17.2774	0.533158	17.1193	0.154236	17.3181	0.0406919	0.859167	0.198778	0.14241	17.0957	17.0183	17.4218	17.3099	17.1006	17.1261	17.1126	17.3417	17.2032	17.4094
sp|Q96IJ6-2|GMPPA_HUMAN	GMPPA	Isoform 2 of Mannose-1-phosphate guanyltransferase alpha OS=Homo sapiens OX=9606 GN=GMPPA	-0.0529463	14.557	0.557421	0.0935188	14.5041	0.706777	14.6506	0.226136	14.4365	-0.0675735	0.596362	-0.214039	0.18671	14.6277	14.4864	14.5772	14.4804	14.4546	14.7425	14.5586	14.5063	14.324	14.4792
sp|Q96IP4-2|TET5A_HUMAN	TENT5A	Isoform 2 of Terminal nucleotidyltransferase 5A OS=Homo sapiens OX=9606 GN=TENT5A	-0.749656	17.978	0.0188016	-0.207279	17.2283	0.50589	17.7707	0.00101088	17.0716	-0.156708	0.309313	-0.699085	0.0192328	18.0972	17.8587	17.3257	17.1544	17.2048	17.7593	17.782	17.1607	16.9649	17.0892
sp|Q96IW7|SC22A_HUMAN	SEC22A	Vesicle-trafficking protein SEC22a OS=Homo sapiens OX=9606 GN=SEC22A PE=1 SV=1	-0.673286	17.5613	0.0164276	-0.439411	16.888	0.3797	17.1219	0.000281139	16.2729	-0.615102	0.014944	-0.848976	0.0166667	17.6817	17.4408	16.8926	16.8627	16.9088	17.2118	17.032	16.2686	16.2211	16.3289
sp|Q96IZ0|PAWR_HUMAN	PAWR	PRKC apoptosis WT1 regulator protein OS=Homo sapiens OX=9606 GN=PAWR PE=1 SV=1	0.836457	15.3805	0.0072973	0.301653	16.217	0.508277	15.6822	0.00248109	16.1853	-0.0316788	0.818632	0.503126	0.0819541	15.4358	15.3253	16.2512	16.1402	16.2595	15.8493	15.5151	16.1129	16.147	16.296
sp|Q96JB2|COG3_HUMAN	COG3	Conserved oligomeric Golgi complex subunit 3 OS=Homo sapiens OX=9606 GN=COG3 PE=1 SV=3	0.0266772	17.2773	0.774323	-0.119921	17.304	0.69951	17.1574	0.236662	17.1169	-0.187088	0.19171	-0.0404899	0.797045	17.2857	17.269	17.1999	17.315	17.3971	17.3022	17.0125	17.085	17.103	17.1627
sp|Q96JJ7|TMX3_HUMAN	TMX3	Protein disulfide-isomerase TMX3 OS=Homo sapiens OX=9606 GN=TMX3 PE=1 SV=2	0.0684791	16.5259	0.0896991	-0.128036	16.5944	0.367907	16.3979	0.000812297	16.3796	-0.21482	0.0230178	-0.018305	0.54758	16.4998	16.5521	16.6119	16.5783	16.5931	16.4216	16.3742	16.3991	16.3639	16.3757
sp|Q96K37|S35E1_HUMAN	SLC35E1	Solute carrier family 35 member E1 OS=Homo sapiens OX=9606 GN=SLC35E1 PE=1 SV=2	-0.6752	18.8223	0.0239155	-0.374856	18.1471	0.40997	18.4475	0.00101088	17.7303	-0.416838	0.0719916	-0.717182	0.0210044	18.9605	18.6841	18.1001	18.1099	18.2313	18.5225	18.3724	17.7712	17.6327	17.7869
sp|Q96K76|UBP47_HUMAN	USP47	Ubiquitin carboxyl-terminal hydrolase 47 OS=Homo sapiens OX=9606 GN=USP47 PE=1 SV=3	0.129764	14.7088	0.235038	-0.145259	14.8386	0.533761	14.5635	0.0916979	14.79	-0.0485191	0.731819	0.226505	0.140035	14.6158	14.8018	14.877	14.7872	14.8514	14.5656	14.5614	14.6549	14.8367	14.8785
sp|Q96KA5|CLP1L_HUMAN	CLPTM1L	Cleft lip and palate transmembrane protein 1-like protein OS=Homo sapiens OX=9606 GN=CLPTM1L PE=1 SV=1	-0.614897	13.5025	0.0115632	-0.0657536	12.8876	0.677925	13.4368	0.00198296	12.7436	-0.144013	0.460907	-0.693156	0.0380783	13.5332	13.4719	12.9484	12.9226	12.7919	13.3735	13.5	12.9229	12.6357	12.6723
sp|Q96KB5-2|TOPK_HUMAN	PBK	Isoform 2 of Lymphokine-activated killer T-cell-originated protein kinase OS=Homo sapiens OX=9606 GN=PBK	0.780306	15.4215	0.0233754	0.304024	16.2018	0.369468	15.7256	0.00249114	16.4024	0.200565	0.405321	0.676847	0.0339096	15.3951	15.448	16.3987	16.0599	16.147	15.8104	15.6407	16.4034	16.2751	16.5287
sp|Q96KC2|ARL5B_HUMAN	ARL5B	ADP-ribosylation factor-like protein 5B OS=Homo sapiens OX=9606 GN=ARL5B PE=1 SV=1	-0.535889	15.301	0.0129317	0.00175474	14.7651	0.994157	15.3027	0.00320911	14.6768	-0.0883055	0.505996	-0.625949	0.045111	15.3645	15.2374	14.8231	14.7575	14.7146	15.4331	15.1723	14.6718	14.5706	14.7879
sp|Q96KG9|SCYL1_HUMAN	SCYL1	N-terminal kinase-like protein OS=Homo sapiens OX=9606 GN=SCYL1 PE=1 SV=1	0.18994	15.6126	0.16567	0.0740752	15.8025	0.566235	15.6866	0.201048	15.6703	-0.132225	0.382197	-0.0163606	0.84492	15.6656	15.5595	15.8682	15.6761	15.8632	15.6936	15.6797	15.7621	15.6294	15.6193
sp|Q96M27|PRRC1_HUMAN	PRRC1	Protein PRRC1 OS=Homo sapiens OX=9606 GN=PRRC1 PE=1 SV=1	0.780387	19.6186	0.0113074	0.128459	20.399	0.366718	19.7471	0.000496866	20.1642	-0.234764	0.163728	0.417165	0.019035	19.6452	19.592	20.5241	20.335	20.338	19.728	19.7662	20.2138	20.1057	20.1733
sp|Q96MW5|COG8_HUMAN	COG8	Conserved oligomeric Golgi complex subunit 8 OS=Homo sapiens OX=9606 GN=COG8 PE=1 SV=2	0.0531461	15.2007	0.714094	0.243008	15.2539	0.3797	15.4438	0.219828	15.18	-0.0738792	0.726637	-0.263741	0.136042	15.2342	15.1673	15.4285	15.1439	15.1893	15.3677	15.5198	15.1334	15.0985	15.3082
sp|Q96P70|IPO9_HUMAN	IPO9	Importin-9 OS=Homo sapiens OX=9606 GN=IPO9 PE=1 SV=3	0.804397	14.9197	0.0069134	0.444408	15.7241	0.313884	15.3641	0.00036012	15.7056	-0.0184735	0.840561	0.341516	0.041616	14.9423	14.8971	15.7952	15.6462	15.7309	15.278	15.4502	15.6867	15.7268	15.7034
sp|Q96PC5|MIA2_HUMAN	MIA2	Melanoma inhibitory activity protein 2 OS=Homo sapiens OX=9606 GN=MIA2 PE=1 SV=4	-0.995121	16.2373	0.00560774	-0.440613	15.2421	0.368018	15.7966	0.000296816	15.0367	-0.205436	0.159245	-0.759945	0.0273614	16.1974	16.2771	15.2571	15.2945	15.1748	15.9153	15.678	15.1253	14.9591	15.0258
sp|Q96PK6|RBM14_HUMAN	RBM14	RNA-binding protein 14 OS=Homo sapiens OX=9606 GN=RBM14 PE=1 SV=2	-0.258531	15.1863	0.427023	0.10836	14.9277	0.687389	15.2946	0.222653	15.321	0.393228	0.30933	0.0263376	0.82488	15.3028	15.0698	14.7547	15.2939	14.7346	15.3356	15.2537	15.2688	15.4447	15.2494
sp|Q96QD8|S38A2_HUMAN	SLC38A2	Sodium-coupled neutral amino acid transporter 2 OS=Homo sapiens OX=9606 GN=SLC38A2 PE=1 SV=2	1.13199	17.6964	0.00691559	0.352714	18.8284	0.375227	18.0491	0.000265054	18.6268	-0.201639	0.141888	0.577638	0.0248151	17.7551	17.6377	18.8877	18.7211	18.8765	17.948	18.1502	18.6126	18.6478	18.6199
sp|Q96QK1|VPS35_HUMAN	VPS35	Vacuolar protein sorting-associated protein 35 OS=Homo sapiens OX=9606 GN=VPS35 PE=1 SV=2	0.621774	15.2948	0.0598541	0.439502	15.9166	0.45351	15.7343	0.0452722	15.9775	0.0609382	0.834034	0.24321	0.332664	15.1084	15.4812	16.0493	15.9198	15.7806	15.8455	15.6231	16.1455	15.7507	16.0363
sp|Q96RQ1|ERGI2_HUMAN	ERGIC2	Endoplasmic reticulum-Golgi intermediate compartment protein 2 OS=Homo sapiens OX=9606 GN=ERGIC2 PE=1 SV=2	-0.516816	18.4105	0.00449872	-0.293734	17.8937	0.309279	18.1168	4.52567e-05	17.649	-0.24469	0.035691	-0.467771	0.011724	18.4355	18.3856	17.9069	17.8991	17.8752	18.0957	18.1379	17.6556	17.6803	17.6112
sp|Q96RQ3|MCCA_HUMAN	MCCC1	Methylcrotonoyl-CoA carboxylase subunit alpha, mitochondrial OS=Homo sapiens OX=9606 GN=MCCC1 PE=1 SV=3	-1.75986	23.5396	0.00428212	-0.27793	21.7797	0.40298	23.2617	5.2611e-05	21.6862	-0.0935729	0.482718	-1.5755	0.0116848	23.5982	23.481	21.7255	21.7553	21.8584	23.3488	23.1745	21.6862	21.5872	21.7851
sp|Q96RS6|NUDC1_HUMAN	NUDCD1	NudC domain-containing protein 1 OS=Homo sapiens OX=9606 GN=NUDCD1 PE=1 SV=2	0.130156	12.9628	0.0205291	0.0573361	13.093	0.892991	13.0201	0.7113	13.0815	-0.0114551	0.916416	0.0613651	0.794959	12.9575	12.9681	13.0722	13.1234	13.0833	13.2272	12.813	13.1775	13.0179	13.0491
sp|Q96S52|PIGS_HUMAN	PIGS	GPI transamidase component PIG-S OS=Homo sapiens OX=9606 GN=PIGS PE=1 SV=3	0.270295	14.6678	0.141785	-0.147905	14.9381	0.69951	14.5199	0.054555	14.793	-0.145169	0.241588	0.273031	0.120659	14.8192	14.5165	14.9562	14.8858	14.9724	14.4251	14.6148	14.8671	14.8179	14.6939
[truncated: 325 more rows]

## Sheet: APEX2-YIPF4
Reference	Gene.Symbol	Annotation	log2FC_1_control_EBSS-0_control_UT	0_control_UT	q.val_1_control_EBSS-0_control_UT	log2FC_2_LIR_UT-0_control_UT	1_control_EBSS	q.val_2_LIR_UT-0_control_UT	2_LIR_UT	q.val_anova	2_LIR_EBSS	log2FC_2_LIR_EBSS-1_control_EBSS	q.val_2_LIR_EBSS-1_control_EBSS	log2FC_2_LIR_EBSS-2_LIR_UT	q.val_2_LIR_EBSS-2_LIR_UT	0_control_UT_1	0_control_UT_2	1_control_EBSS_1	1_control_EBSS_2	1_control_EBSS_3	2_LIR_UT_1	2_LIR_UT_2	2_LIR_EBSS_1	2_LIR_EBSS_2	2_LIR_EBSS_3
[truncated: 1,503 more rows]
