# Supplementary material for: Proteome census upon nutrient stress reveals Golgiphagy membrane receptors
Source: Nature. 2023 Sep 27;623(7985):167–74. doi: 10.1038/s41586-023-06657-6 (PMC10620096; doi:10.1038/s41586-023-06657-6)
Supplement: Supplementary file 10 — Total proteome analysis for WT, ATG7−/−, YIPF3−/− and YIPF4−/− HeLa cells with or without 18-h EBSS treatment. Relevant to Extended Data Fig. 10. In .xlsx format. Details of the experiment underlying this data are provided in a tab in the table. [file 41586_2023_6657_MOESM10_ESM.xlsx]

## Sheet: Extended Data Fig. 10
Hickey et al. Proteome census during nutrient stress reveals Golgiphagy membrane receptors
	channel	condition	replicate
	X126.Raw.Intensity	control_UT	1
	X127n.Raw.Intensity	control_UT	2
	X127c.Raw.Intensity	control_EBSS	1
	X128n.Raw.Intensity	control_EBSS	2
	X128c.Raw.Intensity	ATG7-/-_UT	1
	X129n.Raw.Intensity	ATG7-/-_UT	2
	X129c.Raw.Intensity	ATG7-/-_EBSS	1
	X130n.Raw.Intensity	ATG7-/-_EBSS	2
	X130c.Raw.Intensity	YIPF3-/-_UT	1
	X131n.Raw.Intensity	YIPF3-/-_UT	2
	X131c.Raw.Intensity	YIPF3-/-_EBSS	1
	X132n.Raw.Intensity	YIPF3-/-_EBSS	2
	X132c.Raw.Intensity	YIPF4-/-_UT	1
	X133n.Raw.Intensity	YIPF4-/-_UT	2
	X133c.Raw.Intensity	YIPF4-/-_EBSS	1
	X134n.Raw.Intensity	YIPF4-/-_EBSS	2

## Sheet: HeLa 18h EBSS
Reference	Gene.Symbol	Annotation	log2FC_control_EBSS-control	control	q.val_control_EBSS-control	log2FC_ATG7 KO-control	control_EBSS	q.val_ATG7 KO-control	ATG7 KO	q.val_anova	ATG7 KO +EBSS	log2FC_ATG7 KO +EBSS-ATG7 KO	q.val_ATG7 KO +EBSS-ATG7 KO	log2FC_YIPF3 KO-control	YIPF3 KO	q.val_YIPF3 KO-control	log2FC_YIPF3 KO-ATG7 KO	q.val_YIPF3 KO-ATG7 KO	YIPF3 KO +EBSS	log2FC_YIPF3 KO +EBSS-YIPF3 KO	q.val_YIPF3 KO +EBSS-YIPF3 KO	log2FC_YIPF4 KO-control	YIPF4 KO	q.val_YIPF4 KO-control	log2FC_YIPF4 KO-ATG7 KO	q.val_YIPF4 KO-ATG7 KO	log2FC_YIPF4 KO-YIPF3 KO	q.val_YIPF4 KO-YIPF3 KO	YIPF4 KO +EBSS	log2FC_YIPF4 KO +EBSS-YIPF3 KO	q.val_YIPF4 KO +EBSS-YIPF3 KO	log2FC_YIPF4 KO +EBSS-YIPF4 KO	q.val_YIPF4 KO +EBSS-YIPF4 KO	control_1	control_2	control_EBSS_1	control_EBSS_2	ATG7 KO_1	ATG7 KO_2	ATG7 KO +EBSS_1	ATG7 KO +EBSS_2	YIPF3 KO_1	YIPF3 KO_2	YIPF3 KO +EBSS_1	YIPF3 KO +EBSS_2	YIPF4 KO_1	YIPF4 KO_2	YIPF4 KO +EBSS_1	YIPF4 KO +EBSS_2
sp|A0A0U1RRE5|NBDY_HUMAN	NBDY	Negative regulator of P-body association OS=Homo sapiens OX=9606 GN=NBDY PE=1 SV=1	-0.840438	15.7225	0.0242243	0.0334601	14.882	0.867258	15.7559	0.000202513	15.4781	-0.277852	0.630184	-1.38872	14.3338	0.0466254	-1.42218	0.0639943	13.6959	-0.637853	0.151385	-0.288864	15.4336	0.365045	-0.322324	0.406083	1.09986	0.0884949	14.6466	0.312801	0.252164	-0.787057	0.155362	15.7248	15.7201	14.8834	14.8806	15.8521	15.6598	15.1578	15.7983	14.1915	14.476	13.6233	13.7685	15.6123	15.2549	14.7325	14.5606
sp|A0AVF1|IFT56_HUMAN	TTC26	Intraflagellar transport protein 56 OS=Homo sapiens OX=9606 GN=TTC26 PE=2 SV=1	-0.493989	12.0977	0.20834	-0.233626	11.6037	0.519137	11.8641	0.0609814	11.6984	-0.165636	0.773155	0.285991	12.3837	0.0295028	0.519618	0.163597	12.0384	-0.345305	0.228091	-0.232573	11.8651	0.209886	0.00105306	0.997861	-0.518565	0.0678221	11.628	-0.755707	0.0338776	-0.237142	0.296986	12.1042	12.0912	11.4388	11.7687	11.6995	12.0287	11.4081	11.9888	12.3699	12.3975	11.9098	12.167	11.9485	11.7817	11.5498	11.7062
sp|A0AVI4|TM129_HUMAN	TMEM129	E3 ubiquitin-protein ligase TM129 OS=Homo sapiens OX=9606 GN=TMEM129 PE=1 SV=1	-0.579854	13.3142	0.160901	0.243107	12.7343	0.511252	13.5573	0.00261141	13.1488	-0.408471	0.297114	0.29473	13.6089	0.114359	0.0516225	0.834996	13.1553	-0.453641	0.106918	0.181435	13.4956	0.155801	-0.0616721	0.822394	-0.113295	0.29599	13.0823	-0.526588	0.0465302	-0.413293	0.0882332	13.2731	13.3553	12.5897	12.8789	13.3968	13.7177	13.238	13.0596	13.5498	13.668	13.2047	13.1058	13.4686	13.5226	13.0366	13.1281
sp|A0AVT1|UBA6_HUMAN	UBA6	Ubiquitin-like modifier-activating enzyme 6 OS=Homo sapiens OX=9606 GN=UBA6 PE=1 SV=1	0.377292	20.3779	0.0848432	0.204216	20.7552	0.220856	20.5821	2.19897e-06	21.2066	0.624464	0.102434	-0.076017	20.3019	0.0511661	-0.280233	0.0554131	20.3202	0.0182682	0.744423	-0.252021	20.1259	0.134568	-0.456236	0.131057	-0.176004	0.158588	20.3272	0.0253279	0.335323	0.201331	0.186406	20.3772	20.3787	20.7965	20.7139	20.5558	20.6085	21.2277	21.1856	20.3105	20.2933	20.3552	20.2852	20.1845	20.0673	20.3122	20.3423
sp|A0FGR8-2|ESYT2_HUMAN	ESYT2	Isoform 2 of Extended synaptotagmin-2 OS=Homo sapiens OX=9606 GN=ESYT2	0.00891669	18.1474	0.81724	-0.0558627	18.1563	0.745457	18.0915	7.22128e-05	18.1655	0.0739734	0.61396	0.447799	18.5952	0.0237703	0.503662	0.0836647	18.7309	0.135722	0.257674	0.117026	18.2644	0.181442	0.172888	0.351322	-0.330773	0.0445626	18.3012	-0.293971	0.0215829	0.0368022	0.563991	18.1585	18.1362	18.1356	18.177	18.0078	18.1753	18.152	18.179	18.5946	18.5958	18.6739	18.7878	18.2293	18.2995	18.2845	18.3179
sp|A0JLT2|MED19_HUMAN	MED19	Mediator of RNA polymerase II transcription subunit 19 OS=Homo sapiens OX=9606 GN=MED19 PE=1 SV=2	0.00808512	11.8332	0.977981	0.115437	11.8413	0.593751	11.9487	0.53508	11.8293	-0.119338	0.560759	-0.088653	11.7446	0.828303	-0.20409	0.628859	12.083	0.338462	0.491805	0.122692	11.9559	0.732331	0.00725512	0.985935	0.211345	0.671091	12.1881	0.443489	0.316731	0.232144	0.555315	11.892	11.7744	12.0006	11.682	12.0321	11.8652	11.7467	11.9119	11.4696	12.0196	11.9773	12.1887	11.7319	12.18	12.1034	12.2727
sp|A0JNW5|UH1BL_HUMAN	UHRF1BP1L	UHRF1-binding protein 1-like OS=Homo sapiens OX=9606 GN=UHRF1BP1L PE=1 SV=2	-0.283644	14.532	0.14533	0.00728264	14.2484	0.964622	14.5393	0.000241005	14.2724	-0.266878	0.217174	-0.572867	13.9592	0.0765852	-0.580149	0.072479	13.7799	-0.179285	0.314668	-0.14439	14.3876	0.2891	-0.151672	0.221207	0.428477	0.0793091	13.9856	0.0264171	0.852226	-0.40206	0.128067	14.5955	14.4686	14.2313	14.2655	14.5744	14.5042	14.1942	14.3506	13.8851	14.0333	13.8353	13.7245	14.4179	14.3574	14.0624	13.9088
sp|A0MZ66-3|SHOT1_HUMAN	SHTN1	Isoform 3 of Shootin-1 OS=Homo sapiens OX=9606 GN=SHTN1	0.395755	18.9787	0.0528508	0.436774	19.3744	0.317659	19.4154	0.000131153	19.7476	0.332185	0.277101	-0.349057	18.6296	0.028458	-0.785831	0.0876093	18.7036	0.0739759	0.712567	0.285941	19.2646	0.132256	-0.150833	0.56596	0.634998	0.0438056	19.4351	0.805486	0.0225433	0.170488	0.292194	18.9716	18.9857	19.369	19.3798	19.5534	19.2775	19.7476	19.7476	18.6149	18.6443	18.8326	18.5745	19.3294	19.1998	19.4835	19.3867
sp|A0PJW6|TM223_HUMAN	TMEM223	Transmembrane protein 223 OS=Homo sapiens OX=9606 GN=TMEM223 PE=1 SV=1	-0.234585	16.0546	0.0630399	-0.200725	15.82	0.188666	15.8539	0.00014746	15.7772	-0.0766524	0.246749	-0.158539	15.8961	0.267065	0.0421859	0.719992	15.8509	-0.0451633	0.743661	0.188874	16.2435	0.0647403	0.389599	0.0923254	0.347413	0.100667	16.1748	0.278723	0.112182	-0.06869	0.137222	16.0598	16.0494	15.8117	15.8283	15.8375	15.8703	15.8004	15.7541	15.9755	15.8166	15.8907	15.8111	16.2289	16.258	16.1696	16.1799
sp|A1A4S6|RHG10_HUMAN	ARHGAP10	Rho GTPase-activating protein 10 OS=Homo sapiens OX=9606 GN=ARHGAP10 PE=1 SV=1	-0.00287448	16.4887	0.987598	-0.132476	16.4858	0.673242	16.3562	0.0689471	16.4552	0.0989442	0.632307	-0.00293222	16.4858	0.988984	0.129543	0.5246	16.4578	-0.027921	0.855273	-0.329005	16.1597	0.215701	-0.19653	0.332921	-0.326073	0.136585	16.2534	-0.232364	0.185248	0.0937088	0.13969	16.3686	16.6088	16.4686	16.503	16.2614	16.451	16.3816	16.5287	16.3897	16.5818	16.4383	16.4774	16.1423	16.1771	16.2409	16.2659
sp|A1L0T0|ILVBL_HUMAN	ILVBL	Acetolactate synthase-like protein OS=Homo sapiens OX=9606 GN=ILVBL PE=1 SV=2	-0.168391	15.7994	0.0463896	-0.0456907	15.631	0.820454	15.7537	0.000226127	15.7772	0.0235122	0.893577	0.548856	16.3482	0.0288222	0.594546	0.0853216	16.049	-0.299268	0.102261	0.0197243	15.8191	0.827665	0.0654149	0.73154	-0.529131	0.0506328	15.7759	-0.572356	0.0281575	-0.0432252	0.709499	15.8009	15.7979	15.6296	15.6324	15.6556	15.8518	15.7921	15.7623	16.375	16.3215	16.0095	16.0884	15.7604	15.8778	15.8169	15.7349
sp|A1L390|PKHG3_HUMAN	PLEKHG3	Pleckstrin homology domain-containing family G member 3 OS=Homo sapiens OX=9606 GN=PLEKHG3 PE=1 SV=1	-0.319321	17.2101	0.206726	-0.481718	16.8907	0.246963	16.7283	6.11383e-06	16.064	-0.664323	0.102434	-0.0590666	17.151	0.646612	0.422651	0.0421884	17.2242	0.0732455	0.28535	-0.115061	17.095	0.457199	0.366656	0.111909	-0.0559949	0.286899	16.9975	-0.153528	0.0499842	-0.0975331	0.241608	17.1225	17.2976	16.8311	16.9504	16.7065	16.7502	16.065	16.063	17.1457	17.1563	17.1906	17.2579	17.0643	17.1257	16.9749	17.02
sp|A1X283|SPD2B_HUMAN	SH3PXD2B	SH3 and PX domain-containing protein 2B OS=Homo sapiens OX=9606 GN=SH3PXD2B PE=1 SV=3	0.231966	18.3324	0.106877	-0.300239	18.5643	0.246963	18.0321	3.46908e-07	18.4585	0.426403	0.122924	0.922521	19.2549	0.0295028	1.22276	0.0379695	19.3773	0.122356	0.158463	0.6094	18.9418	0.067065	0.909638	0.0925616	-0.313122	0.0650151	18.9469	-0.308025	0.0332801	0.00509696	0.937492	18.3703	18.2945	18.5646	18.5641	18.0738	17.9905	18.4199	18.4972	19.2232	19.2866	19.3825	19.372	18.9791	18.9044	18.9452	18.9485
sp|A2A2Y4|FRMD3_HUMAN	FRMD3	FERM domain-containing protein 3 OS=Homo sapiens OX=9606 GN=FRMD3 PE=2 SV=1	0.216348	14.693	0.147952	0.554431	14.9093	0.188666	15.2474	4.67251e-06	14.9485	-0.298898	0.212081	-2.7047	11.9883	0.0532494	-3.25913	0.0553764	11.9613	-0.0270012	0.962813	-0.660896	14.0321	0.0578792	-1.21533	0.0862386	2.0438	0.0652245	14.3697	2.38138	0.0446966	0.337576	0.135614	14.7245	14.6615	14.9495	14.8691	15.2891	15.2057	15.0324	14.8646	12.3072	11.6693	12.1428	11.7798	13.9997	14.0645	14.437	14.3024
sp|A2AJT9|BCLA3_HUMAN	BCLAF3	BCLAF1 and THRAP3 family member 3 OS=Homo sapiens OX=9606 GN=BCLAF3 PE=1 SV=1	-0.0239182	14.3482	0.923019	0.252438	14.3243	0.561806	14.6007	0.000640013	14.0386	-0.56211	0.223735	-0.891087	13.4571	0.0584485	-1.14352	0.0744834	13.6771	0.21996	0.0596454	-0.0690835	14.2791	0.718914	-0.321522	0.355422	0.822003	0.028566	14.2739	0.816757	0.0416379	-0.00524626	0.97957	14.2319	14.4645	14.237	14.4117	14.7668	14.4346	14.1266	13.9505	13.4446	13.4696	13.674	13.6802	14.3213	14.237	14.3776	14.1701
sp|A2RRP1|NBAS_HUMAN	NBAS	Neuroblastoma-amplified sequence OS=Homo sapiens OX=9606 GN=NBAS PE=1 SV=2	-0.220798	18.9055	0.12371	0.0909331	18.6847	0.526006	18.9964	3.27089e-05	18.9435	-0.0529006	0.636641	0.297021	19.2025	0.0573869	0.206088	0.150557	19.0851	-0.117364	0.154031	-0.238729	18.6668	0.0917432	-0.329662	0.150721	-0.53575	0.0268598	18.6515	-0.550974	0.0200348	-0.0152249	0.682367	18.8737	18.9373	18.6558	18.7136	18.9394	19.0535	18.9747	18.9123	19.2238	19.1812	19.064	19.1063	18.6798	18.6537	18.6326	18.6704
sp|A2RTX5|SYTC2_HUMAN	TARSL2	Threonine--tRNA ligase 2, cytoplasmic OS=Homo sapiens OX=9606 GN=TARSL2 PE=1 SV=1	0.275823	17.2117	0.188418	0.00214984	17.4876	0.993776	17.2139	0.000172526	17.8308	0.616881	0.120961	-0.123952	17.0878	0.336546	-0.126102	0.30179	16.9695	-0.118262	0.171083	0.171631	17.3834	0.348418	0.169481	0.3707	0.295583	0.0983045	17.3704	0.282586	0.0699735	-0.0129971	0.930826	17.2879	17.1356	17.5219	17.4533	17.2824	17.1453	17.7902	17.8713	17.0993	17.0763	17.0011	16.938	17.4496	17.3172	17.3153	17.4255
sp|A2RU67|F234B_HUMAN	FAM234B	Protein FAM234B OS=Homo sapiens OX=9606 GN=FAM234B PE=1 SV=1	-0.10463	14.6146	0.510458	-0.0961916	14.51	0.656873	14.5184	0.0381364	14.4104	-0.10804	0.50448	-0.037162	14.5774	0.824991	0.0590296	0.763312	14.819	0.24153	0.258529	0.0833109	14.6979	0.491987	0.179502	0.376311	0.120473	0.474692	14.6521	0.0746503	0.606641	-0.0458225	0.646349	14.6693	14.56	14.4334	14.5865	14.4288	14.6081	14.4272	14.3935	14.6788	14.4761	14.8109	14.827	14.6477	14.7482	14.6161	14.6881
sp|A2RUC4|TYW5_HUMAN	TYW5	tRNA wybutosine-synthesizing protein 5 OS=Homo sapiens OX=9606 GN=TYW5 PE=1 SV=1	0.261413	12.1551	0.378018	-0.175262	12.4165	0.788016	11.9799	0.101155	12.2603	0.280412	0.562122	-0.188055	11.9671	0.450471	-0.0127934	0.975367	11.8704	-0.0966478	0.250281	-0.21835	11.9368	0.444218	-0.0430881	0.933898	-0.0302947	0.70195	11.9399	-0.0271212	0.619279	0.00317351	0.97957	11.995	12.3152	12.4203	12.4127	12.2566	11.7031	12.256	12.2645	11.9732	11.9609	11.8315	11.9094	11.9929	11.8807	11.98	11.8999
sp|A2RUS2|DEND3_HUMAN	DENND3	DENN domain-containing protein 3 OS=Homo sapiens OX=9606 GN=DENND3 PE=1 SV=2	-0.148274	15.923	0.498139	-0.383947	15.7748	0.329404	15.5391	0.000953454	15.5346	-0.00449522	0.974984	-0.239676	15.6834	0.301995	0.144271	0.193327	15.6225	-0.0608345	0.611798	-0.484827	15.4382	0.153523	-0.10088	0.265646	-0.24515	0.0881956	15.1152	-0.568215	0.0392273	-0.323064	0.115087	15.7963	16.0498	15.7974	15.7522	15.5682	15.51	15.4623	15.6069	15.639	15.7278	15.6836	15.5614	15.4628	15.4136	15.1676	15.0627
sp|A3KMH1|VWA8_HUMAN	VWA8	von Willebrand factor A domain-containing protein 8 OS=Homo sapiens OX=9606 GN=VWA8 PE=1 SV=2	-0.00139664	18.2777	0.878992	-0.0107247	18.2763	0.907046	18.267	8.2755e-06	18.2918	0.0248433	0.779235	0.43111	18.7088	0.0247332	0.441834	0.0553517	18.6937	-0.0150771	0.648345	0.177496	18.4552	0.0548389	0.188221	0.177539	-0.253613	0.0297119	18.4422	-0.266601	0.0305562	-0.0129875	0.730268	18.2831	18.2724	18.2752	18.2774	18.2251	18.3089	18.3222	18.2614	18.7207	18.6969	18.6764	18.711	18.4465	18.4639	18.4639	18.4205
sp|A3KN83|SBNO1_HUMAN	SBNO1	Protein strawberry notch homolog 1 OS=Homo sapiens OX=9606 GN=SBNO1 PE=1 SV=1	0.307429	18.1358	0.0820567	0.0350485	18.4433	0.627253	18.1709	1.70924e-06	18.3624	0.191516	0.112571	-0.553603	17.5822	0.0395703	-0.588651	0.045774	17.5026	-0.0796094	0.487505	-0.0651367	18.0707	0.34086	-0.100185	0.189707	0.488466	0.0368369	18.2597	0.677486	0.0222818	0.18902	0.106929	18.1046	18.1671	18.4414	18.4452	18.1566	18.1852	18.347	18.3779	17.5483	17.6162	17.5621	17.4431	18.0913	18.0502	18.2363	18.2832
sp|A4D126|ISPD_HUMAN	CRPPA	D-ribitol-5-phosphate cytidylyltransferase OS=Homo sapiens OX=9606 GN=CRPPA PE=1 SV=2	0.14368	11.1047	0.728869	0.110722	11.2484	0.781296	11.2155	0.119978	11.7357	0.520221	0.30826	0.301457	11.4062	0.252344	0.190735	0.384916	10.9276	-0.478619	0.0530206	0.0445614	11.1493	0.904966	-0.0661605	0.871096	-0.256895	0.392812	11.1486	-0.257583	0.296122	-0.000687442	0.998654	11.2476	10.9619	11.461	11.0358	11.0815	11.3495	11.5339	11.9374	11.4228	11.3896	10.9388	10.9163	11.3422	10.9564	11.3051	10.9921
sp|A4D1E9|GTPBA_HUMAN	GTPBP10	GTP-binding protein 10 OS=Homo sapiens OX=9606 GN=GTPBP10 PE=1 SV=1	-0.313309	18.3206	0.0872925	0.072533	18.0072	0.718158	18.3931	0.00306736	18.1093	-0.283757	0.218504	0.204635	18.5252	0.083042	0.132102	0.383867	18.2705	-0.254726	0.242528	0.262941	18.5835	0.206215	0.190408	0.423408	0.0583057	0.636985	18.2938	-0.231344	0.082458	-0.289649	0.214465	18.2854	18.3558	18.0159	17.9986	18.3009	18.4853	18.1067	18.112	18.5118	18.5386	18.1707	18.3703	18.4972	18.6698	18.2432	18.3445
sp|A4D1P6|WDR91_HUMAN	WDR91	WD repeat-containing protein 91 OS=Homo sapiens OX=9606 GN=WDR91 PE=1 SV=2	-0.131297	15.5881	0.437191	-0.0514822	15.4568	0.81103	15.5366	0.000599712	15.6795	0.142824	0.217498	0.295525	15.8837	0.159251	0.347007	0.0680382	15.7428	-0.140813	0.0604857	-0.0317417	15.5564	0.828079	0.0197404	0.792783	-0.327267	0.0220148	15.4078	-0.475813	0.0141599	-0.148546	0.0472714	15.6828	15.4934	15.4698	15.4439	15.4918	15.5815	15.69	15.6689	15.892	15.8753	15.746	15.7396	15.5575	15.5552	15.4036	15.4121
sp|A5PLN9-5|TPC13_HUMAN	TRAPPC13	Isoform 4 of Trafficking protein particle complex subunit 13 OS=Homo sapiens OX=9606 GN=TRAPPC13	-0.125741	15.1013	0.352707	0.0252067	14.9755	0.883464	15.1265	0.165493	15.2883	0.161796	0.5081	0.109449	15.2107	0.289905	0.0842425	0.408234	15.1109	-0.0998444	0.598704	0.0107949	15.1121	0.901044	-0.0144118	0.894332	-0.0986543	0.111085	14.9975	-0.213251	0.0571835	-0.114597	0.16248	15.0465	15.156	14.9291	15.022	15.1862	15.0667	15.4125	15.164	15.2331	15.1883	14.994	15.2277	15.123	15.1011	14.9694	15.0255
sp|A5YKK6|CNOT1_HUMAN	CNOT1	CCR4-NOT transcription complex subunit 1 OS=Homo sapiens OX=9606 GN=CNOT1 PE=1 SV=2	-0.0638742	18.5949	0.257792	-0.0427941	18.531	0.734373	18.5521	0.0005741	18.4216	-0.130495	0.309195	-0.302368	18.2925	0.0836943	-0.259574	0.160854	18.2424	-0.0501367	0.600439	-0.0273313	18.5676	0.453363	0.0154628	0.890007	0.275037	0.0884949	18.5439	0.251335	0.0780695	-0.0237017	0.42969	18.6082	18.5815	18.5539	18.5081	18.4916	18.6126	18.414	18.4292	18.347	18.2381	18.2676	18.2171	18.5503	18.5848	18.5427	18.5451
sp|A6H8Y1|BDP1_HUMAN	BDP1	Transcription factor TFIIIB component B'' homolog OS=Homo sapiens OX=9606 GN=BDP1 PE=1 SV=3	0.13273	13.56	0.424156	0.626354	13.6928	0.216643	14.1864	0.00615093	13.5889	-0.597459	0.272765	0.39426	13.9543	0.0657114	-0.232094	0.165045	13.8362	-0.118122	0.26273	0.698038	14.2581	0.0700482	0.0716846	0.605721	0.303779	0.0872544	14.0995	0.145151	0.137789	-0.158628	0.225853	13.6042	13.5159	13.6109	13.7747	14.2507	14.1221	13.3534	13.8245	13.9166	13.992	13.8026	13.8698	14.2085	14.3077	14.0694	14.1295
sp|A6NCE7|MP3B2_HUMAN	MAP1LC3B2	Microtubule-associated proteins 1A/1B light chain 3 beta 2 OS=Homo sapiens OX=9606 GN=MAP1LC3B2 PE=2 SV=1	-1.22909	17.4195	0.0660375	0.492982	16.1904	0.212441	17.9125	7.96431e-08	18.149	0.236511	0.202172	-0.583513	16.836	0.026043	-1.07649	0.0416189	15.7047	-1.1313	0.0413309	0.240498	17.66	0.146356	-0.252484	0.22795	0.824011	0.0329432	16.4054	-0.430545	0.0157543	-1.25456	0.0544979	17.3977	17.4412	16.1279	16.2529	17.9684	17.8565	18.1074	18.1906	16.8383	16.8336	15.7145	15.6949	17.7169	17.6031	16.418	16.3929
sp|A6NDG6|PGP_HUMAN	PGP	Glycerol-3-phosphate phosphatase OS=Homo sapiens OX=9606 GN=PGP PE=1 SV=1	0.0534265	17.463	0.907963	-0.199734	17.5164	0.664365	17.2633	0.0581454	17.6966	0.433375	0.130547	-0.190096	17.2729	0.562677	0.00963828	0.938276	17.2058	-0.0670544	0.468314	-0.189933	17.2731	0.579668	0.00980115	0.943527	0.000162866	0.998577	17.1375	-0.135356	0.175414	-0.135519	0.171465	17.6767	17.2493	17.6814	17.3515	17.1968	17.3297	17.6915	17.7018	17.224	17.3218	17.2292	17.1825	17.2433	17.3029	17.1146	17.1605
sp|A6NDU8|CE051_HUMAN	C5orf51	UPF0600 protein C5orf51 OS=Homo sapiens OX=9606 GN=C5orf51 PE=1 SV=1	0.229431	14.2216	0.149554	0.263298	14.451	0.333106	14.4849	0.0858023	14.8392	0.354278	0.23376	0.140138	14.3617	0.575531	-0.12316	0.634162	14.2315	-0.130286	0.62758	0.311726	14.5333	0.336877	0.0484278	0.881892	0.171588	0.605986	14.5405	0.178731	0.583533	0.00714299	0.987534	14.1702	14.2731	14.4701	14.4319	14.4098	14.56	14.7408	14.9375	14.2022	14.5213	14.1743	14.2886	14.7022	14.3645	14.7208	14.3602
sp|A6NHR9|SMHD1_HUMAN	SMCHD1	Structural maintenance of chromosomes flexible hinge domain-containing protein 1 OS=Homo sapiens OX=9606 GN=SMCHD1 PE=1 SV=2	0.283547	19.1859	0.0911688	-0.0744193	19.4694	0.657144	19.1114	0.000201582	19.1757	0.0642341	0.630184	0.0913699	19.2772	0.206056	0.165789	0.263881	19.4384	0.161202	0.10937	0.0368144	19.2227	0.548652	0.111234	0.457922	-0.0545555	0.354117	19.5725	0.295292	0.0311143	0.349847	0.0702211	19.2125	19.1592	19.4466	19.4922	19.0347	19.1882	19.1847	19.1667	19.302	19.2525	19.4245	19.4524	19.1952	19.2502	19.5595	19.5855
sp|A6NHX0|CAST2_HUMAN	CASTOR2	Cytosolic arginine sensor for mTORC1 subunit 2 OS=Homo sapiens OX=9606 GN=CASTOR2 PE=1 SV=3	0.373982	11.2178	0.41069	0.362488	11.5918	0.515842	11.5803	0.147305	11.6305	0.0502358	0.869008	0.0932009	11.311	0.821534	-0.269287	0.488887	10.7998	-0.511244	0.518114	0.588272	11.8061	0.22622	0.225784	0.500648	0.495071	0.23219	11.1674	-0.143562	0.702319	-0.638632	0.218149	11.0187	11.4169	11.437	11.7466	11.4263	11.7343	11.5486	11.7124	11.1089	11.5131	10.3632	11.2364	11.6978	11.9144	11.3647	10.9702
sp|A6NI28|RHG42_HUMAN	ARHGAP42	Rho GTPase-activating protein 42 OS=Homo sapiens OX=9606 GN=ARHGAP42 PE=1 SV=3	0.0967483	14.1731	0.549978	-0.130393	14.2699	0.579419	14.0427	0.015325	14.3392	0.296473	0.267522	-0.14962	14.0235	0.23487	-0.0192274	0.911728	13.8187	-0.204826	0.288651	-0.447048	13.7261	0.126936	-0.316655	0.296916	-0.297428	0.165	13.9571	-0.0664072	0.750197	0.231021	0.437864	14.2136	14.1326	14.1816	14.3582	13.9398	14.1456	14.28	14.3984	14.0768	13.9702	13.7381	13.8993	13.8148	13.6374	13.809	14.1052
sp|A6NJ78|MET15_HUMAN	METTL15	Probable methyltransferase-like protein 15 OS=Homo sapiens OX=9606 GN=METTL15 PE=1 SV=1	-0.340775	15.0415	0.111944	-0.0703824	14.7007	0.673092	14.9711	0.000161158	14.6453	-0.325797	0.144789	0.193778	15.2353	0.193951	0.26416	0.133478	15.0148	-0.220521	0.170562	-0.0694588	14.972	0.502956	0.000923602	0.992425	-0.263236	0.0783954	14.7776	-0.457697	0.030979	-0.194461	0.0836423	14.9819	15.1011	14.6965	14.7049	14.9159	15.0263	14.6721	14.6185	15.1924	15.2782	15.0599	14.9696	14.9491	14.9949	14.7808	14.7744
sp|A6NKD9|CC85C_HUMAN	CCDC85C	Coiled-coil domain-containing protein 85C OS=Homo sapiens OX=9606 GN=CCDC85C PE=1 SV=1	-0.108253	16.407	0.214092	0.249608	16.2988	0.412662	16.6567	4.21601e-06	16.1303	-0.52638	0.164864	-1.08727	15.3198	0.0378429	-1.33688	0.0593035	15.0221	-0.297681	0.170691	-0.133574	16.2735	0.184522	-0.383181	0.230414	0.953694	0.0399733	16.0263	0.706548	0.0448895	-0.247145	0.151976	16.3772	16.4369	16.3209	16.2767	16.7756	16.5377	16.1453	16.1153	15.4013	15.2382	15.0434	15.0008	16.304	16.2429	15.9736	16.079
sp|A6NKF1|SAC31_HUMAN	SAC3D1	SAC3 domain-containing protein 1 OS=Homo sapiens OX=9606 GN=SAC3D1 PE=1 SV=2	0.00739797	14.4766	0.983608	-0.119694	14.484	0.813726	14.3569	0.0169719	14.4586	0.101731	0.809798	0.792645	15.2692	0.0479926	0.912339	0.136426	14.9103	-0.3589	0.227793	0.440268	14.9169	0.189106	0.559962	0.331175	-0.352377	0.195545	14.7509	-0.518325	0.0351547	-0.165948	0.451791	14.4143	14.5389	14.2757	14.6923	14.1167	14.5971	14.5134	14.4039	15.2127	15.3258	14.7886	15.0321	15.0459	14.7878	14.7455	14.7563
sp|A7E2V4-4|ZSWM8_HUMAN	ZSWIM8	Isoform 4 of Zinc finger SWIM domain-containing protein 8 OS=Homo sapiens OX=9606 GN=ZSWIM8	0.185198	15.4844	0.213185	-0.254001	15.6696	0.573332	15.2304	0.0150294	15.8435	0.613045	0.223584	0.208262	15.6927	0.230479	0.462263	0.254103	15.7913	0.0985972	0.443232	0.105564	15.59	0.368648	0.359565	0.37884	-0.102697	0.412402	15.7301	0.0374302	0.71374	0.140127	0.189621	15.5396	15.4292	15.6388	15.7005	15.0259	15.435	15.8337	15.8532	15.6195	15.7659	15.7777	15.8049	15.6261	15.5539	15.7071	15.7532
sp|A8MQ03|CRTP1_HUMAN	CYSRT1	Cysteine-rich tail protein 1 OS=Homo sapiens OX=9606 GN=CYSRT1 PE=1 SV=1	0.305867	14.7964	0.0732819	-0.147417	15.1023	0.322944	14.649	2.50583e-08	14.4111	-0.237966	0.188202	-2.85764	11.9388	0.0176639	-2.71023	0.0288396	11.7247	-0.214134	0.128687	-1.4165	13.3799	0.0402027	-1.26909	0.0862386	1.44114	0.0190657	13.66	1.72119	0.0221406	0.280047	0.222881	14.7719	14.8209	15.1003	15.1043	14.6074	14.6906	14.3624	14.4597	11.9172	11.9604	11.685	11.7643	13.375	13.3849	13.5591	13.7609
sp|A8MT69|CENPX_HUMAN	CENPX	Centromere protein X OS=Homo sapiens OX=9606 GN=CENPX PE=1 SV=1	-0.269394	14.4663	0.0683006	0.0493035	14.1969	0.839731	14.5156	0.000507794	14.1186	-0.397069	0.203613	-0.644259	13.8221	0.0256891	-0.693563	0.0860853	13.338	-0.484116	0.280172	-0.122827	14.3435	0.181186	-0.172131	0.450595	0.521432	0.0372031	14.2114	0.389304	0.0323318	-0.132128	0.233474	14.4732	14.4595	14.2137	14.1801	14.3977	14.6336	14.1191	14.118	13.8429	13.8012	13.1175	13.5584	14.3056	14.3814	14.179	14.2437
sp|A8MW92|P20L1_HUMAN	PHF20L1	PHD finger protein 20-like protein 1 OS=Homo sapiens OX=9606 GN=PHF20L1 PE=1 SV=2	-0.165051	16.5958	0.223151	0.280301	16.4307	0.338223	16.8761	6.8626e-06	16.4762	-0.399923	0.167633	0.831934	17.4277	0.032452	0.551632	0.0765856	17.2815	-0.146197	0.11155	0.357143	16.9529	0.0950105	0.0768412	0.591816	-0.474791	0.0147959	16.7722	-0.655536	0.0161639	-0.180745	0.0822068	16.542	16.6496	16.4552	16.4063	16.7924	16.9597	16.5158	16.4365	17.4246	17.4309	17.2553	17.3078	16.955	16.9509	16.7929	16.7515
sp|A8MWD9|RUXGL_HUMAN	SNRPGP15	Putative small nuclear ribonucleoprotein G-like protein 15 OS=Homo sapiens OX=9606 GN=SNRPGP15 PE=5 SV=2	0.00366658	14.2622	0.98468	-0.0294665	14.2658	0.911888	14.2327	0.718103	14.3138	0.0811488	0.714467	-0.0468785	14.2153	0.508858	-0.017412	0.927102	14.3259	0.110662	0.541636	0.0262466	14.2884	0.754316	0.0557131	0.797794	0.0731251	0.423216	14.4072	0.191915	0.0929557	0.11879	0.285627	14.2898	14.2345	14.1533	14.3784	14.1118	14.3536	14.2624	14.3652	14.253	14.1776	14.221	14.4309	14.2418	14.335	14.3778	14.4365
sp|A8MXV4|NUD19_HUMAN	NUDT19	Nucleoside diphosphate-linked moiety X motif 19 OS=Homo sapiens OX=9606 GN=NUDT19 PE=1 SV=1	0.179368	15.9597	0.133303	0.0635142	16.1391	0.501261	16.0232	1.13447e-05	16.2146	0.191381	0.126594	0.849982	16.8097	0.0296742	0.786468	0.0427563	17.0938	0.284064	0.10978	0.339507	16.2992	0.161165	0.275993	0.241773	-0.510475	0.079792	16.3434	-0.466304	0.0612749	0.0441709	0.816079	15.928	15.9914	16.1183	16.1599	15.9958	16.0507	16.2086	16.2207	16.8434	16.776	17.0564	17.1311	16.2093	16.3892	16.2671	16.4198
sp|A9UHW6-3|MI4GD_HUMAN	MIF4GD	Isoform 3 of MIF4G domain-containing protein OS=Homo sapiens OX=9606 GN=MIF4GD	-0.126938	16.7617	0.392019	0.348906	16.6348	0.306002	17.1106	0.0141894	16.8841	-0.226562	0.249135	-0.104366	16.6574	0.33945	-0.453272	0.0878606	16.4801	-0.177309	0.470568	0.107331	16.8691	0.617479	-0.241574	0.389025	0.211698	0.292658	16.6439	-0.0134945	0.853604	-0.225192	0.356936	16.8264	16.6971	16.6839	16.5857	17.1908	17.0305	16.9113	16.8569	16.6671	16.6476	16.6242	16.3359	16.9888	16.7493	16.6982	16.5896
sp|B2RTY4-4|MYO9A_HUMAN	MYO9A	Isoform 4 of Unconventional myosin-IXa OS=Homo sapiens OX=9606 GN=MYO9A	0.340488	14.4852	0.0820567	0.108983	14.8257	0.532883	14.5942	0.00210192	14.7196	0.125399	0.387322	0.219066	14.7042	0.237059	0.110082	0.538943	14.9362	0.231984	0.266326	0.0115174	14.4967	0.811443	-0.0974659	0.469465	-0.207548	0.226928	14.7126	0.00837077	0.947276	0.215919	0.0512388	14.4544	14.516	14.8093	14.842	14.5204	14.6679	14.7046	14.7345	14.7982	14.6103	14.9006	14.9718	14.5023	14.4911	14.7065	14.7188
sp|B5ME19|EIFCL_HUMAN	EIF3CL	Eukaryotic translation initiation factor 3 subunit C-like protein OS=Homo sapiens OX=9606 GN=EIF3CL PE=1 SV=1	-0.257589	19.4639	0.0911688	0.09325	19.2063	0.327045	19.5571	1.72922e-06	19.0635	-0.493603	0.102434	0.0971842	19.561	0.166851	0.00393421	0.823299	19.2637	-0.297387	0.0575266	0.12037	19.5842	0.15399	0.0271205	0.286004	0.0231863	0.319282	19.2147	-0.34635	0.0296456	-0.369536	0.0692175	19.4331	19.4946	19.197	19.2155	19.5513	19.563	19.0513	19.0757	19.5717	19.5504	19.2523	19.275	19.5748	19.5937	19.1854	19.244
sp|B7U540|KCJ18_HUMAN	KCNJ18	Inward rectifier potassium channel 18 OS=Homo sapiens OX=9606 GN=KCNJ18 PE=1 SV=3	-0.669799	14.5844	0.0538691	-0.529174	13.9146	0.371813	14.0552	0.000204663	13.4062	-0.648971	0.231301	-1.07969	13.5047	0.0243828	-0.550512	0.216213	13.399	-0.105706	0.610779	-0.111694	14.4727	0.192039	0.41748	0.357593	0.967992	0.0269938	13.8192	0.314533	0.0338776	-0.653458	0.0599184	14.5736	14.5952	13.9026	13.9266	13.8337	14.2767	13.4408	13.3716	13.4751	13.5343	13.5265	13.2715	14.4373	14.5081	13.8045	13.834
sp|B7ZAQ6|GPHRA_HUMAN	GPR89A	Golgi pH regulator A OS=Homo sapiens OX=9606 GN=GPR89A PE=1 SV=2	-0.0342188	18.7763	0.742014	0.0913863	18.7421	0.693144	18.8677	0.228134	18.8969	0.0291513	0.871315	-0.0693318	18.707	0.431828	-0.160718	0.356341	18.6938	-0.0131972	0.918707	-0.0578841	18.7184	0.571459	-0.14927	0.457922	0.0114476	0.865147	18.7198	0.0127777	0.883585	0.00133005	0.992968	18.7261	18.8265	18.7019	18.7823	18.7659	18.9695	18.9133	18.8805	18.682	18.732	18.6174	18.7702	18.6783	18.7586	18.6587	18.7808
sp|C9J7I0|UMAD1_HUMAN	UMAD1	UBAP1-MVB12-associated (UMA)-domain containing protein 1 OS=Homo sapiens OX=9606 GN=UMAD1 PE=2 SV=2	0.0504703	11.2526	0.915258	-0.0597179	11.3031	0.92046	11.1929	0.0135451	11.249	0.0561042	0.840319	-0.510104	10.7425	0.265887	-0.450386	0.127505	11.4	0.657508	0.0601723	0.630915	11.8835	0.238635	0.690632	0.146443	1.14102	0.0256299	11.2138	0.471321	0.140025	-0.669698	0.145637	10.9995	11.5057	11.4186	11.1875	11.3031	11.0826	11.1337	11.3643	10.7114	10.7736	11.3727	11.4273	11.9174	11.8497	11.3692	11.0584
sp|C9JLW8|MCRI1_HUMAN	MCRIP1	Mapk-regulated corepressor-interacting protein 1 OS=Homo sapiens OX=9606 GN=MCRIP1 PE=1 SV=1	-0.231664	13.935	0.299626	-0.0698127	13.7034	0.655443	13.8652	0.00397312	13.4904	-0.37479	0.147737	-0.00701598	13.928	0.956569	0.0627967	0.528854	13.6454	-0.282589	0.132852	-0.0298209	13.9052	0.881665	0.0399918	0.84252	-0.0228049	0.89709	13.4394	-0.488654	0.0419509	-0.465849	0.153047	14.0002	13.8699	13.6128	13.794	13.9042	13.8263	13.4294	13.5514	13.8745	13.9815	13.676	13.6149	14.0161	13.7944	13.4062	13.4726
sp|E9PAV3|NACAM_HUMAN	NACA	Nascent polypeptide-associated complex subunit alpha, muscle-specific form OS=Homo sapiens OX=9606 GN=NACA PE=1 SV=1	-0.378761	20.3025	0.106358	-0.0164002	19.9238	0.879657	20.2861	3.24997e-05	19.8678	-0.418354	0.150236	-0.132614	20.1699	0.0494754	-0.116214	0.24651	19.6469	-0.52303	0.051696	0.0370501	20.3396	0.487545	0.0534503	0.605721	0.169664	0.0888397	19.8522	-0.317728	0.0186598	-0.487392	0.0621569	20.3055	20.2995	19.9847	19.8628	20.3373	20.235	19.8035	19.932	20.1557	20.1841	19.6455	19.6483	20.3071	20.372	19.8553	19.8491
sp|E9PRG8|CK098_HUMAN	C11orf98	Uncharacterized protein C11orf98 OS=Homo sapiens OX=9606 GN=C11orf98 PE=4 SV=2	-0.353371	19.3539	0.0932277	-0.0119979	19.0005	0.97436	19.3419	0.000439307	18.7835	-0.558398	0.21064	0.213147	19.567	0.11151	0.225145	0.386935	19.3787	-0.188294	0.13478	0.274376	19.6282	0.0917432	0.286373	0.363762	0.0612284	0.411967	19.5073	-0.0597403	0.411803	-0.120969	0.199355	19.3238	19.3839	19.036	18.965	19.4967	19.187	18.8607	18.7063	19.5258	19.6082	19.3731	19.3844	19.654	19.6025	19.5363	19.4783
sp|L0R6Q1|S35U4_HUMAN	SLC35A4	SLC35A4 upstream open reading frame protein OS=Homo sapiens OX=9606 GN=SLC35A4 PE=3 SV=1	0.0650133	16.4359	0.550081	0.330095	16.5009	0.369689	16.766	2.83754e-05	16.3692	-0.396734	0.220829	0.967417	17.4033	0.028658	0.637322	0.102413	17.3539	-0.0493754	0.259718	0.417731	16.8536	0.114406	0.0876364	0.723371	-0.549685	0.0536086	16.5881	-0.815201	0.0168596	-0.265516	0.166252	16.3934	16.4784	16.5505	16.4513	16.6352	16.8967	16.3694	16.369	17.4228	17.3838	17.3612	17.3466	16.7853	16.9219	16.6089	16.5672
sp|L0R819|ASURF_HUMAN	ASDURF	ASNSD1 upstream open reading frame protein OS=Homo sapiens OX=9606 GN=ASDURF PE=1 SV=1	-0.0262512	16.0655	0.598864	0.329685	16.0393	0.194272	16.3952	0.000267172	16.4486	0.0533617	0.611891	0.352962	16.4185	0.0801006	0.0232766	0.813615	16.3832	-0.0352673	0.712567	0.420559	16.4861	0.0568333	0.0908738	0.292306	0.0675972	0.482031	16.4187	0.000243039	0.998451	-0.0673541	0.438998	16.0812	16.0499	16.013	16.0656	16.4261	16.3643	16.3962	16.501	16.3578	16.4792	16.3711	16.3954	16.4637	16.5085	16.3734	16.4641
sp|L0R8F8|MIDUO_HUMAN	MIEF1	MIEF1 upstream open reading frame protein OS=Homo sapiens OX=9606 GN=MIEF1 PE=1 SV=1	-0.318028	15.9111	0.0757444	0.0220082	15.593	0.921713	15.9331	8.3455e-05	15.4869	-0.446187	0.163684	0.258236	16.1693	0.0625021	0.236228	0.235669	16.1248	-0.044466	0.648345	0.0660359	15.9771	0.242774	0.0440276	0.794568	-0.1922	0.05263	15.6948	-0.474533	0.019962	-0.282332	0.0407761	15.8841	15.938	15.5892	15.5968	15.8324	16.0337	15.4854	15.4884	16.1452	16.1934	16.0679	16.1818	15.9805	15.9737	15.6938	15.6957
sp|O00116|ADAS_HUMAN	AGPS	Alkyldihydroxyacetonephosphate synthase, peroxisomal OS=Homo sapiens OX=9606 GN=AGPS PE=1 SV=1	-0.0429282	20.4033	0.103502	-0.368404	20.3604	0.22364	20.0349	4.0634e-06	19.943	-0.091982	0.456974	-0.12857	20.2748	0.0672783	0.239834	0.112023	19.6604	-0.61441	0.0600033	-0.492406	19.9109	0.0402027	-0.124002	0.287769	-0.363836	0.0291242	19.7925	-0.482281	0.0192398	-0.118445	0.0873946	20.3999	20.4068	20.3662	20.3547	20.0856	19.9843	19.9877	19.8982	20.2939	20.2557	19.6922	19.6286	19.9033	19.9185	19.8055	19.7795
sp|O00124|UBXN8_HUMAN	UBXN8	UBX domain-containing protein 8 OS=Homo sapiens OX=9606 GN=UBXN8 PE=1 SV=2	-1.35998	12.226	0.0805024	-0.0286993	10.866	0.721771	12.1973	7.73675e-05	10.7411	-1.45612	0.103438	0.221015	12.447	0.434385	0.249714	0.385386	11.5786	-0.868364	0.126248	0.406806	12.6328	0.137511	0.435506	0.166887	0.185792	0.520449	11.3197	-1.1273	0.096106	-1.31309	0.118193	12.1893	12.2626	10.9896	10.7424	12.2126	12.1819	10.8683	10.614	12.6234	12.2706	11.5419	11.6153	12.7222	12.5433	11.5466	11.0927
sp|O00139-4|KIF2A_HUMAN	KIF2A	Isoform 4 of Kinesin-like protein KIF2A OS=Homo sapiens OX=9606 GN=KIF2A	-0.00494214	17.813	0.97321	-0.132761	17.8081	0.484378	17.6803	0.0166291	17.7458	0.0654726	0.496351	-0.0822265	17.7308	0.517146	0.0505348	0.257419	17.7888	0.0580005	0.395429	0.116367	17.9294	0.406862	0.249129	0.086463	0.198594	0.0442448	17.9271	0.196297	0.035965	-0.00229647	0.844196	17.8942	17.7319	17.8268	17.7894	17.6684	17.6921	17.7984	17.6931	17.7517	17.7099	17.8206	17.757	17.9304	17.9284	17.9342	17.9201
sp|O00141-2|SGK1_HUMAN	SGK1	Isoform 2 of Serine/threonine-protein kinase Sgk1 OS=Homo sapiens OX=9606 GN=SGK1	-0.344533	13.861	0.525605	-0.211099	13.5165	0.701455	13.6499	0.152862	13.5383	-0.111578	0.43911	0.0170598	13.8781	0.967167	0.228159	0.0553764	13.4858	-0.392289	0.130472	0.244515	14.1055	0.659062	0.455614	0.343056	0.227455	0.50512	13.6514	-0.226671	0.0219364	-0.454126	0.313548	13.5922	14.1299	13.6963	13.3367	13.6682	13.6317	13.4624	13.6143	13.8649	13.8913	13.5689	13.4027	14.3372	13.8739	13.6514	13.6515
sp|O00142-6|KITM_HUMAN	TK2	Isoform 6 of Thymidine kinase 2, mitochondrial OS=Homo sapiens OX=9606 GN=TK2	-0.0382796	14.0203	0.895431	0.00909327	13.982	0.992378	14.0294	0.344219	13.9158	-0.113538	0.852488	-0.571746	13.4485	0.148294	-0.580839	0.298294	13.8347	0.386196	0.408753	-0.180241	13.84	0.623085	-0.189335	0.748166	0.391505	0.278716	14.1418	0.693305	0.0612707	0.3018	0.395705	13.8806	14.1599	13.8822	14.0818	13.7294	14.3293	13.7405	14.0911	13.5511	13.3459	13.5914	14.078	14.0262	13.6539	14.2115	14.0722
sp|O00148|DX39A_HUMAN	DDX39A	ATP-dependent RNA helicase DDX39A OS=Homo sapiens OX=9606 GN=DDX39A PE=1 SV=2	0.094539	16.0869	0.663473	-0.313198	16.1814	0.381613	15.7737	0.000225581	16.0907	0.317032	0.205722	0.477493	16.5644	0.112921	0.790691	0.0545917	16.8811	0.316741	0.153357	-0.152471	15.9344	0.525683	0.160727	0.465604	-0.629964	0.062839	16.0907	-0.473684	0.0157543	0.15628	0.369502	16.2014	15.9724	16.2525	16.1104	15.6995	15.8479	16.1512	16.0303	16.5506	16.5782	16.8017	16.9605	15.8394	16.0294	16.0931	16.0883
sp|O00151|PDLI1_HUMAN	PDLIM1	PDZ and LIM domain protein 1 OS=Homo sapiens OX=9606 GN=PDLIM1 PE=1 SV=4	-0.148078	17.401	0.0932277	-0.176774	17.2529	0.446994	17.2242	2.75188e-05	16.9969	-0.227294	0.289664	-0.746624	16.6544	0.0290425	-0.56985	0.0879366	16.7983	0.143909	0.25071	0.0141669	17.4152	0.673122	0.190941	0.341906	0.760791	0.0270786	17.3722	0.717799	0.0192398	-0.0429923	0.220974	17.4171	17.3849	17.2418	17.264	17.32	17.1284	16.9707	17.0231	16.6203	16.6884	16.8463	16.7503	17.4008	17.4295	17.3775	17.3668
sp|O00154|BACH_HUMAN	ACOT7	Cytosolic acyl coenzyme A thioester hydrolase OS=Homo sapiens OX=9606 GN=ACOT7 PE=1 SV=3	0.140738	18.847	0.147413	0.134626	18.9877	0.338207	18.9816	1.58157e-06	19.3639	0.382299	0.119146	-0.346227	18.5007	0.0620069	-0.480853	0.0698972	18.279	-0.221707	0.134879	-0.0335606	18.8134	0.250643	-0.168186	0.207087	0.312666	0.062079	18.7662	0.265451	0.065344	-0.0472149	0.258466	18.8587	18.8352	19.0187	18.9567	18.9353	19.0278	19.3517	19.3761	18.4543	18.5472	18.2633	18.2948	18.8215	18.8053	18.7842	18.7481
sp|O00159-3|MYO1C_HUMAN	MYO1C	Isoform 3 of Unconventional myosin-Ic OS=Homo sapiens OX=9606 GN=MYO1C	-0.0740747	21.9155	0.381859	-0.364761	21.8414	0.254061	21.5507	1.73542e-05	21.3108	-0.239942	0.196098	-0.588565	21.3269	0.0331986	-0.223804	0.143363	21.4468	0.119819	0.127228	-0.643734	21.2718	0.0548389	-0.278974	0.17664	-0.0551698	0.0946353	21.2266	-0.100335	0.228181	-0.0451649	0.569154	21.8772	21.9538	21.816	21.8668	21.488	21.6135	21.2842	21.3374	21.3163	21.3375	21.4241	21.4694	21.2659	21.2777	21.1785	21.2747
sp|O00161|SNP23_HUMAN	SNAP23	Synaptosomal-associated protein 23 OS=Homo sapiens OX=9606 GN=SNAP23 PE=1 SV=1	0.10417	19.0075	0.0791397	0.183144	19.1117	0.490245	19.1906	0.000243253	18.8092	-0.381451	0.208261	-0.25375	18.7538	0.0539937	-0.436894	0.138229	18.8637	0.109925	0.377663	0.361594	19.3691	0.0906306	0.17845	0.446229	0.615345	0.0416126	19.4523	0.698553	0.0265912	0.0832081	0.477404	19.0046	19.0104	19.1027	19.1207	19.3065	19.0748	18.799	18.8194	18.7843	18.7232	18.925	18.8024	19.4202	19.318	19.4993	19.4053
sp|O00165|HAX1_HUMAN	HAX1	HCLS1-associated protein X-1 OS=Homo sapiens OX=9606 GN=HAX1 PE=1 SV=2	-0.412747	16.907	0.107852	-0.190408	16.4942	0.17362	16.7166	1.61879e-05	16.2181	-0.498458	0.102434	-0.131923	16.775	0.118782	0.0584856	0.305013	16.4613	-0.313746	0.0841259	-0.161308	16.7457	0.171557	0.0291002	0.717978	-0.0293854	0.714352	16.2103	-0.564779	0.0247646	-0.535394	0.0761719	16.9158	16.8981	16.4264	16.5621	16.7101	16.723	16.2037	16.2325	16.807	16.7431	16.4819	16.4407	16.7931	16.6982	16.2371	16.1834
sp|O00170|AIP_HUMAN	AIP	AH receptor-interacting protein OS=Homo sapiens OX=9606 GN=AIP PE=1 SV=2	-0.0740636	20.728	0.757802	0.055642	20.654	0.907155	20.7837	0.0253263	20.8972	0.113536	0.798504	-0.160287	20.5677	0.480095	-0.215929	0.572713	20.2683	-0.299426	0.440298	0.566171	21.2942	0.0656288	0.510529	0.293829	0.726458	0.0817	20.8322	0.264502	0.281532	-0.461956	0.0934421	20.7758	20.6803	20.795	20.5129	20.5678	20.9995	21.0414	20.753	20.4275	20.708	20.0934	20.4433	21.2992	21.2892	20.7677	20.8968
sp|O00178|GTPB1_HUMAN	GTPBP1	GTP-binding protein 1 OS=Homo sapiens OX=9606 GN=GTPBP1 PE=1 SV=3	0.271992	15.8787	0.0921053	-0.0087483	16.1507	0.868193	15.8699	1.18585e-05	16.1341	0.26414	0.133797	0.873009	16.7517	0.0437251	0.881758	0.0545917	16.8612	0.109508	0.437547	0.211025	16.0897	0.157441	0.219774	0.203708	-0.661984	0.0614857	16.1643	-0.587354	0.0599438	0.0746301	0.587435	15.865	15.8924	16.1187	16.1827	15.8913	15.8486	16.0968	16.1714	16.6704	16.833	16.8594	16.8631	16.1458	16.0336	16.2274	16.1013
sp|O00180|KCNK1_HUMAN	KCNK1	Potassium channel subfamily K member 1 OS=Homo sapiens OX=9606 GN=KCNK1 PE=1 SV=1	-0.186123	12.7818	0.817897	-0.113756	12.5957	0.875532	12.6681	0.0429815	12.8073	0.139211	0.126791	-1.09216	11.6897	0.183707	-0.978408	0.0963102	11.9944	0.304684	0.425352	-0.60058	12.1813	0.36028	-0.486824	0.188923	0.491584	0.228519	12.1789	0.489208	0.270046	-0.00237546	0.996587	13.1279	12.4357	12.9474	12.244	12.6499	12.6862	12.8169	12.7977	11.8795	11.4999	12.1026	11.8861	12.0616	12.3009	11.9796	12.3782
sp|O00186|STXB3_HUMAN	STXBP3	Syntaxin-binding protein 3 OS=Homo sapiens OX=9606 GN=STXBP3 PE=1 SV=2	0.174746	17.368	0.241624	-0.0183835	17.5428	0.876075	17.3496	5.00233e-05	17.3975	0.047854	0.257832	-0.380336	16.9877	0.101699	-0.361952	0.0866301	17.311	0.323287	0.122815	-0.423562	16.9445	0.0866265	-0.405179	0.0675333	-0.0432265	0.629813	17.1066	0.118947	0.256378	0.162173	0.0624875	17.4241	17.312	17.5807	17.5049	17.3463	17.353	17.3793	17.4157	17.0508	16.9246	17.2964	17.3255	16.943	16.9459	17.1177	17.0956
sp|O00193|SMAP_HUMAN	SMAP	Small acidic protein OS=Homo sapiens OX=9606 GN=SMAP PE=1 SV=1	0.587691	19.4559	0.0679444	0.257365	20.0436	0.447601	19.7133	0.00130601	20.0159	0.302626	0.375818	0.0862185	19.5422	0.264982	-0.171146	0.435629	19.7529	0.210753	0.145574	0.322878	19.7788	0.102621	0.065513	0.786234	0.236659	0.0864004	20.1598	0.617648	0.0218849	0.380989	0.0884822	19.4914	19.4204	20.0313	20.056	19.8509	19.5756	19.9077	20.1242	19.518	19.5663	19.7972	19.7086	19.8204	19.7372	20.1862	20.1334
sp|O00194|RB27B_HUMAN	RAB27B	Ras-related protein Rab-27B OS=Homo sapiens OX=9606 GN=RAB27B PE=1 SV=4	-0.278945	15.9173	0.196394	-0.230941	15.6384	0.630975	15.6864	0.0036199	15.8616	0.175279	0.644128	0.40451	16.3218	0.0673924	0.635451	0.181288	16.0082	-0.313626	0.0601723	-0.191432	15.7259	0.178371	0.0395088	0.922595	-0.595942	0.022276	15.4318	-0.890008	0.0260797	-0.294065	0.141951	15.9765	15.8581	15.5732	15.7035	15.4653	15.9074	15.8605	15.8628	16.3371	16.3066	16.0207	15.9957	15.7298	15.7219	15.3639	15.4997
sp|O00203|AP3B1_HUMAN	AP3B1	AP-3 complex subunit beta-1 OS=Homo sapiens OX=9606 GN=AP3B1 PE=1 SV=3	-0.13483	19.7243	0.106358	-0.258036	19.5895	0.290793	19.4663	0.000204314	19.5428	0.0765056	0.580895	0.17955	19.9039	0.11075	0.437586	0.085207	19.9586	0.0547838	0.411865	0.00599383	19.7303	0.862229	0.26403	0.187479	-0.173556	0.0923921	19.5544	-0.349424	0.0559822	-0.175868	0.158063	19.7457	19.7029	19.5929	19.5861	19.4015	19.531	19.4959	19.5896	19.8669	19.9408	19.9668	19.9505	19.7362	19.7244	19.5099	19.599
sp|O00206|TLR4_HUMAN	TLR4	Toll-like receptor 4 OS=Homo sapiens OX=9606 GN=TLR4 PE=1 SV=2	0.810091	10.9698	0.101305	0.176063	11.7799	0.83865	11.1459	0.0610866	11.5751	0.429264	0.571411	0.159787	11.1296	0.673432	-0.0162756	0.981474	11.0405	-0.0890524	0.815893	0.150066	11.1199	0.581736	-0.0259969	0.974533	-0.00972132	0.980291	11.8509	0.721292	0.148285	0.731013	0.137603	11.0927	10.8469	11.7779	11.7819	10.7461	11.5456	11.7496	11.4007	11.3571	10.9021	10.9439	11.1372	11	11.2398	11.7381	11.9637
sp|O00212|RHOD_HUMAN	RHOD	Rho-related GTP-binding protein RhoD OS=Homo sapiens OX=9606 GN=RHOD PE=1 SV=2	-0.331842	14.4654	0.193198	-0.00612134	14.1336	0.993732	14.4593	0.00519756	14.2419	-0.217429	0.631021	-0.316765	14.1486	0.204913	-0.310644	0.460518	13.995	-0.153591	0.428566	0.546227	15.0116	0.109928	0.552348	0.322564	0.862992	0.0387245	14.4379	0.28926	0.132825	-0.573732	0.0743249	14.5659	14.3649	14.1117	14.1554	14.1978	14.7207	14.2649	14.2188	14.0736	14.2237	13.9129	14.0772	15.0181	15.0052	14.4937	14.3821
sp|O00214-2|LEG8_HUMAN	LGALS8	Isoform 2 of Galectin-8 OS=Homo sapiens OX=9606 GN=LGALS8	-0.137835	16.0559	0.236677	0.394387	15.9181	0.232943	16.4503	8.38814e-07	16.3787	-0.0715961	0.493385	-0.901815	15.1541	0.0333996	-1.2962	0.0429196	14.9859	-0.168252	0.308567	0.278168	16.3341	0.0998324	-0.116219	0.343093	1.17998	0.0272571	16.1068	0.95268	0.0207098	-0.227303	0.0900105	16.0214	16.0905	15.9573	15.879	16.3987	16.502	16.3513	16.4062	15.2048	15.1035	14.9178	15.054	16.3632	16.305	16.0981	16.1156
sp|O00217|NDUS8_HUMAN	NDUFS8	NADH dehydrogenase [ubiquinone] iron-sulfur protein 8, mitochondrial OS=Homo sapiens OX=9606 GN=NDUFS8 PE=1 SV=1	-0.224997	18.4968	0.110176	0.112534	18.2718	0.499289	18.6094	9.11284e-05	18.2707	-0.338653	0.195548	-0.00596679	18.4909	0.910781	-0.118501	0.312537	18.1965	-0.294383	0.0636694	0.355471	18.8523	0.0855779	0.242937	0.220706	0.361438	0.0425273	18.6187	0.127791	0.0404114	-0.233647	0.094637	18.4643	18.5293	18.2512	18.2925	18.5433	18.6754	18.3401	18.2013	18.5062	18.4755	18.1825	18.2105	18.8852	18.8194	18.6228	18.6145
sp|O00231|PSD11_HUMAN	PSMD11	26S proteasome non-ATPase regulatory subunit 11 OS=Homo sapiens OX=9606 GN=PSMD11 PE=1 SV=3	-0.138441	19.9364	0.146312	0.160117	19.7979	0.36111	20.0965	0.000523337	20.1037	0.00720835	0.950632	-0.0685373	19.8678	0.0440532	-0.228655	0.140752	19.8403	-0.0275286	0.672468	0.153335	20.0897	0.0748638	-0.00678285	0.956376	0.221872	0.0354345	19.8583	-0.00958215	0.651643	-0.231454	0.0729835	19.9331	19.9397	19.7657	19.8301	20.0329	20.1601	20.0968	20.1106	19.8622	19.8735	19.7991	19.8815	20.0738	20.1056	19.8435	19.873
sp|O00232|PSD12_HUMAN	PSMD12	26S proteasome non-ATPase regulatory subunit 12 OS=Homo sapiens OX=9606 GN=PSMD12 PE=1 SV=3	-0.0231158	21.825	0.727844	0.139683	21.8019	0.421644	21.9647	0.000575914	22.2252	0.260463	0.211678	0.00222039	21.8273	0.976983	-0.137462	0.276481	21.8397	0.0124267	0.827515	0.266557	22.0916	0.105939	0.126875	0.35183	0.264337	0.0725341	21.998	0.170724	0.0847418	-0.0936126	0.221954	21.7874	21.8627	21.7859	21.818	21.9045	22.025	22.1709	22.2795	21.7918	21.8627	21.8307	21.8487	22.0629	22.1203	21.9805	22.0155
sp|O00233|PSMD9_HUMAN	PSMD9	26S proteasome non-ATPase regulatory subunit 9 OS=Homo sapiens OX=9606 GN=PSMD9 PE=1 SV=3	0.0635796	18.0818	0.598644	0.332483	18.1454	0.326277	18.4143	2.60953e-05	18.6137	0.199394	0.28777	-0.243227	17.8386	0.157102	-0.575711	0.07719	17.6643	-0.174273	0.103036	0.042148	18.1239	0.713918	-0.290335	0.215569	0.285375	0.0448734	18.1221	0.283524	0.0368542	-0.00185175	0.96583	18.0092	18.1544	18.1307	18.16	18.4984	18.3302	18.5933	18.634	17.812	17.8651	17.6734	17.6551	18.1391	18.1088	18.1032	18.141
sp|O00244|ATOX1_HUMAN	ATOX1	Copper transport protein ATOX1 OS=Homo sapiens OX=9606 GN=ATOX1 PE=1 SV=1	-0.281282	11.9395	0.356858	0.0700988	11.6582	0.846176	12.0096	0.0128954	12.2427	0.233168	0.446488	0.106127	12.0456	0.655864	0.0360287	0.857265	11.5177	-0.527887	0.177439	0.109852	12.0493	0.617034	0.0397535	0.828577	0.0037248	0.977738	11.6787	-0.36685	0.0957602	-0.370574	0.0790815	11.8014	12.0775	11.744	11.5723	12.1167	11.9024	12.1151	12.3704	11.96	12.1312	11.6477	11.3877	12.0663	12.0324	11.7157	11.6418
sp|O00255|MEN1_HUMAN	MEN1	Menin OS=Homo sapiens OX=9606 GN=MEN1 PE=1 SV=4	-0.250921	16.6858	0.138271	0.0556701	16.4349	0.551103	16.7415	0.000876402	16.3843	-0.357192	0.157072	0.00896714	16.6948	0.879549	-0.046703	0.336911	16.5877	-0.107086	0.114445	0.0759456	16.7617	0.345721	0.0202755	0.718872	0.0669784	0.227782	16.7101	0.0153887	0.765885	-0.0515897	0.472365	16.6491	16.7225	16.476	16.3938	16.7189	16.764	16.4558	16.3128	16.7126	16.6769	16.5966	16.5788	16.7864	16.737	16.6756	16.7447
sp|O00264|PGRC1_HUMAN	PGRMC1	Membrane-associated progesterone receptor component 1 OS=Homo sapiens OX=9606 GN=PGRMC1 PE=1 SV=3	-0.11313	17.7246	0.24843	0.194685	17.6115	0.244692	17.9193	3.46239e-05	18.0283	0.10902	0.178901	-0.308843	17.4158	0.0386061	-0.503529	0.0423616	17.2771	-0.138712	0.0857272	-0.210249	17.5144	0.148507	-0.404934	0.12783	0.0985945	0.251948	17.4715	0.0557101	0.604652	-0.0428844	0.772587	17.7006	17.7486	17.5732	17.6497	17.9455	17.8931	18.0371	18.0195	17.4235	17.408	17.2614	17.2927	17.4661	17.5627	17.3921	17.5509
sp|O00267|SPT5H_HUMAN	SUPT5H	Transcription elongation factor SPT5 OS=Homo sapiens OX=9606 GN=SUPT5H PE=1 SV=1	0.181349	18.6335	0.159421	0.0397145	18.8148	0.675207	18.6732	4.07746e-05	18.6926	0.019439	0.649993	0.17765	18.8111	0.122777	0.137935	0.0462128	18.8877	0.0765635	0.216472	0.260883	18.8944	0.105746	0.221168	0.0862386	0.0832333	0.0459471	19.0729	0.261726	0.025383	0.178492	0.0815891	18.5878	18.6792	18.8055	18.8241	18.6804	18.6659	18.6687	18.7166	18.8166	18.8057	18.9145	18.8609	18.8871	18.9016	19.0918	19.0539
sp|O00268|TAF4_HUMAN	TAF4	Transcription initiation factor TFIID subunit 4 OS=Homo sapiens OX=9606 GN=TAF4 PE=1 SV=2	-0.00697584	15.4184	0.943506	0.149139	15.4114	0.392435	15.5675	0.00180581	15.3438	-0.223743	0.235091	-0.197096	15.2213	0.158215	-0.346235	0.0764887	15.4817	0.260458	0.0949075	0.0941982	15.5126	0.413069	-0.0549409	0.575255	0.291294	0.0740061	15.6718	0.45055	0.0281575	0.159256	0.171966	15.4723	15.3644	15.3915	15.4313	15.6086	15.5265	15.4109	15.2767	15.2539	15.1886	15.4994	15.4641	15.4731	15.552	15.6514	15.6923
sp|O00273|DFFA_HUMAN	DFFA	DNA fragmentation factor subunit alpha OS=Homo sapiens OX=9606 GN=DFFA PE=1 SV=1	0.349683	17.0547	0.0899544	0.277961	17.4044	0.424787	17.3327	0.102609	17.4003	0.0675774	0.774116	0.262819	17.3175	0.136688	-0.0151416	0.946949	17.2972	-0.0203531	0.875861	0.160752	17.2155	0.214737	-0.117208	0.62797	-0.102067	0.378204	17.1878	-0.129753	0.468332	-0.0276863	0.889999	17.0126	17.0969	17.4085	17.4003	17.4688	17.1966	17.3856	17.415	17.3788	17.2563	17.2409	17.3534	17.2568	17.1742	17.2994	17.0762
sp|O00287|RFXAP_HUMAN	RFXAP	Regulatory factor X-associated protein OS=Homo sapiens OX=9606 GN=RFXAP PE=1 SV=1	0.172549	14.5659	0.607889	0.106506	14.7384	0.790133	14.6724	0.516485	14.6733	0.000942113	0.995782	-0.0522827	14.5136	0.854454	-0.158789	0.139354	14.7358	0.222254	0.252994	0.0130012	14.5789	0.969512	-0.0935049	0.502266	0.0652839	0.549835	14.7774	0.263812	0.0341506	0.198528	0.220057	14.3723	14.7594	14.667	14.8099	14.638	14.7067	14.5432	14.8034	14.541	14.4862	14.6482	14.8234	14.5085	14.6492	14.7715	14.7832
sp|O00291|HIP1_HUMAN	HIP1	Huntingtin-interacting protein 1 OS=Homo sapiens OX=9606 GN=HIP1 PE=1 SV=5	-0.35167	16.4288	0.0679444	0.288488	16.0771	0.197535	16.7173	2.32263e-06	16.2538	-0.463478	0.122283	0.666741	17.0956	0.0598829	0.378253	0.124521	16.856	-0.239599	0.324898	-0.956118	15.4727	0.071004	-1.24461	0.100316	-1.62286	0.0367215	15.2203	-1.87523	0.0192398	-0.252368	0.229458	16.4337	16.4239	16.0559	16.0984	16.6865	16.7482	16.2008	16.3068	17.0063	17.1848	16.765	16.947	15.3795	15.5659	15.2109	15.2297
sp|O00299|CLIC1_HUMAN	CLIC1	Chloride intracellular channel protein 1 OS=Homo sapiens OX=9606 GN=CLIC1 PE=1 SV=4	0.0972294	19.7062	0.804403	-0.013736	19.8034	0.982221	19.6925	0.0120739	20.2474	0.554949	0.182195	-0.298862	19.4073	0.369957	-0.285126	0.284319	19.4099	0.00253384	0.980732	-0.0193065	19.6869	0.954085	-0.00557054	0.98348	0.279556	0.113663	19.7167	0.309386	0.0553097	0.0298305	0.762569	19.9053	19.5071	19.9392	19.6676	19.8345	19.5504	20.271	20.2238	19.4517	19.3629	19.467	19.3527	19.7433	19.6304	19.7411	19.6924
sp|O00303|EIF3F_HUMAN	EIF3F	Eukaryotic translation initiation factor 3 subunit F OS=Homo sapiens OX=9606 GN=EIF3F PE=1 SV=1	-0.474971	21.0386	0.111944	-0.0668951	20.5637	0.777744	20.9718	0.000478111	20.5934	-0.378346	0.208943	-0.0476304	20.991	0.33945	0.0192647	0.913501	20.606	-0.384977	0.069005	0.0843517	21.123	0.242774	0.151247	0.482494	0.131982	0.142381	20.6269	-0.364169	0.0451732	-0.496151	0.0786406	21.0532	21.0241	20.6457	20.4816	20.8565	21.087	20.6068	20.58	21.0171	20.965	20.5875	20.6246	21.0915	21.1545	20.5837	20.67
sp|O00308|WWP2_HUMAN	WWP2	NEDD4-like E3 ubiquitin-protein ligase WWP2 OS=Homo sapiens OX=9606 GN=WWP2 PE=1 SV=2	-0.334179	16.4048	0.0999394	0.131384	16.0707	0.517059	16.5362	7.36575e-06	16.0204	-0.515864	0.131824	-0.52105	15.8838	0.0425675	-0.652434	0.0641048	15.6691	-0.214704	0.170473	0.457419	16.8623	0.073257	0.326034	0.185699	0.978468	0.0164939	16.3431	0.459348	0.0356445	-0.51912	0.0743249	16.3582	16.4515	16.0535	16.0878	16.4573	16.6151	16.0009	16.0398	15.8917	15.8759	15.7291	15.609	16.8574	16.8671	16.3938	16.2925
sp|O00330|ODPX_HUMAN	PDHX	Pyruvate dehydrogenase protein X component, mitochondrial OS=Homo sapiens OX=9606 GN=PDHX PE=1 SV=3	0.00584368	14.8058	0.959499	0.033905	14.8116	0.813726	14.8397	0.000629479	14.8203	-0.0193162	0.896505	0.254934	15.0607	0.133096	0.221029	0.0809274	15.1337	0.0730636	0.561537	0.341641	15.1474	0.12127	0.307736	0.118	0.0867071	0.208549	15.31	0.249286	0.0337364	0.162579	0.105628	14.7399	14.8716	14.7993	14.8239	14.815	14.8643	14.9002	14.7404	15.0864	15.0349	15.0599	15.2076	15.1214	15.1733	15.3138	15.3062
sp|O00358|FOXE1_HUMAN	FOXE1	Forkhead box protein E1 OS=Homo sapiens OX=9606 GN=FOXE1 PE=1 SV=3	1.22171	12.7451	0.10961	0.0260343	13.9668	0.51368	12.7712	8.17064e-07	12.5342	-0.236917	0.172232	1.76609	14.5112	0.0176639	1.74006	0.0137829	15.5581	1.04691	0.069005	1.29086	14.036	0.0545972	1.26483	0.0916744	-0.475232	0.0593074	15.145	0.633795	0.0188171	1.10903	0.0621569	12.7292	12.7611	13.7599	14.1738	12.7793	12.763	12.5905	12.478	14.5127	14.5097	15.4707	15.6455	13.9678	14.1042	15.1158	15.1743
sp|O00399|DCTN6_HUMAN	DCTN6	Dynactin subunit 6 OS=Homo sapiens OX=9606 GN=DCTN6 PE=1 SV=1	-0.0833295	12.2894	0.726394	0.0532874	12.2061	0.797248	12.3427	0.301185	12.4624	0.119623	0.651591	0.0211494	12.3106	0.728505	-0.032138	0.822252	12.2422	-0.0683531	0.307541	0.0626545	12.3521	0.607592	0.00936708	0.966829	0.0415051	0.685528	12.1439	-0.16668	0.051355	-0.208185	0.20788	12.2553	12.3236	12.0632	12.349	12.4385	12.247	12.584	12.3407	12.3342	12.287	12.2673	12.2172	12.4211	12.2831	12.1545	12.1334
sp|O00400|ACATN_HUMAN	SLC33A1	Acetyl-coenzyme A transporter 1 OS=Homo sapiens OX=9606 GN=SLC33A1 PE=1 SV=1	-0.0969994	17.3062	0.317627	-0.0237905	17.2092	0.88028	17.2824	0.0199274	17.346	0.0636346	0.636792	0.214272	17.5205	0.104747	0.238062	0.188757	17.4176	-0.102847	0.27564	0.0579852	17.3642	0.19756	0.0817757	0.524496	-0.156286	0.136957	17.363	-0.157509	0.190336	-0.0012223	0.989413	17.3231	17.2893	17.1625	17.2558	17.2096	17.3552	17.3749	17.3172	17.5662	17.4747	17.4244	17.4109	17.3744	17.354	17.314	17.4119
sp|O00401|WASL_HUMAN	WASL	Neural Wiskott-Aldrich syndrome protein OS=Homo sapiens OX=9606 GN=WASL PE=1 SV=2	0.3414	16.9457	0.129382	0.172373	17.2871	0.364128	17.118	0.00535896	17.2533	0.135256	0.524334	0.376412	17.3221	0.079205	0.204039	0.111763	17.4001	0.0779927	0.248395	0.156622	17.1023	0.238643	-0.0157506	0.823243	-0.21979	0.0669262	17.2897	-0.032329	0.495479	0.187461	0.100791	16.8859	17.0054	17.252	17.3221	17.154	17.082	17.1385	17.3681	17.2937	17.3505	17.3863	17.4139	17.1233	17.0812	17.2708	17.3087
sp|O00408|PDE2A_HUMAN	PDE2A	cGMP-dependent 3',5'-cyclic phosphodiesterase OS=Homo sapiens OX=9606 GN=PDE2A PE=1 SV=1	0.104307	16.2818	0.452985	-0.361208	16.3862	0.386029	15.9206	4.90252e-06	16.259	0.338376	0.429426	-2.58588	13.696	0.0309105	-2.22467	0.056012	13.9063	0.210317	0.623005	0.563531	16.8454	0.0748852	0.924739	0.153806	3.14941	0.0283787	16.6389	2.9429	0.0203934	-0.20651	0.171871	16.2992	16.2645	16.4636	16.3087	15.7618	16.0795	16.0928	16.4253	13.8518	13.5402	13.6862	14.1264	16.9028	16.7879	16.6355	16.6422
sp|O00410-3|IPO5_HUMAN	IPO5	Isoform 3 of Importin-5 OS=Homo sapiens OX=9606 GN=IPO5	0.00165241	21.2419	0.985197	0.117243	21.2436	0.570838	21.3592	0.000262932	21.6389	0.279722	0.205146	0.524181	21.7661	0.0486352	0.406939	0.104038	21.5194	-0.24672	0.0959714	0.19614	21.438	0.192039	0.0788973	0.613957	-0.328041	0.0591397	21.3004	-0.465664	0.0200348	-0.137622	0.18173	21.191	21.2928	21.2648	21.2224	21.2768	21.4416	21.6225	21.6553	21.7901	21.7421	21.4928	21.546	21.4784	21.3977	21.2982	21.3026
sp|O00411|RPOM_HUMAN	POLRMT	DNA-directed RNA polymerase, mitochondrial OS=Homo sapiens OX=9606 GN=POLRMT PE=1 SV=2	-0.471156	18.7761	0.0812658	-0.268512	18.3049	0.433751	18.5076	0.000103603	18.2045	-0.303121	0.345079	0.520436	19.2965	0.0290594	0.788948	0.0888023	18.8465	-0.450022	0.096006	0.157768	18.9339	0.132115	0.42628	0.240116	-0.362668	0.044565	18.5046	-0.791926	0.0186598	-0.429258	0.0755645	18.7599	18.7923	18.2623	18.3476	18.3671	18.6481	18.2808	18.1281	19.3179	19.2752	18.7845	18.9085	18.9018	18.9659	18.4754	18.5338
sp|O00418|EF2K_HUMAN	EEF2K	Eukaryotic elongation factor 2 kinase OS=Homo sapiens OX=9606 GN=EEF2K PE=1 SV=2	0.0521873	13.9355	0.910229	-0.0752018	13.9877	0.906579	13.8603	0.0532592	13.9627	0.102472	0.623085	0.116603	14.0521	0.767604	0.191805	0.355817	13.8766	-0.175509	0.425829	-0.417025	13.5184	0.379492	-0.341824	0.253153	-0.533629	0.0372031	13.4671	-0.584927	0.0359939	-0.0512985	0.603716	14.2029	13.6681	13.9477	14.0276	13.7407	13.9798	13.9785	13.9469	14.0161	14.088	13.9973	13.7558	13.544	13.4929	13.5223	13.412
sp|O00422-2|SAP18_HUMAN	SAP18	Isoform 2 of Histone deacetylase complex subunit SAP18 OS=Homo sapiens OX=9606 GN=SAP18	0.161609	19.0319	0.0679444	0.0779853	19.1935	0.545456	19.1099	0.00327973	19.0366	-0.0733178	0.654003	-0.240392	18.7915	0.0519446	-0.318378	0.101239	19.0423	0.2508	0.123912	0.00515164	19.0371	0.77398	-0.0728336	0.497293	0.245544	0.0499341	19.163	0.371444	0.0284907	0.1259	0.105489	19.0356	19.0282	19.2025	19.1845	19.0507	19.169	19.1119	18.9613	18.7641	18.8189	18.9996	19.085	19.0481	19.026	19.146	19.1799
sp|O00425|IF2B3_HUMAN	IGF2BP3	Insulin-like growth factor 2 mRNA-binding protein 3 OS=Homo sapiens OX=9606 GN=IGF2BP3 PE=1 SV=2	0.458621	20.2271	0.0841037	-0.0326452	20.6857	0.664164	20.1944	9.63234e-07	20.2242	0.0298035	0.62902	0.328384	20.5555	0.0481363	0.361029	0.0463172	20.9623	0.406839	0.0582656	-0.458204	19.7689	0.080513	-0.425559	0.117374	-0.786589	0.0298831	20.3014	-0.254033	0.0264296	0.532556	0.0702211	20.1957	20.2584	20.7242	20.6472	20.2132	20.1756	20.1938	20.2546	20.54	20.5709	20.9778	20.9467	19.8132	19.7245	20.2883	20.3145
sp|O00429|DNM1L_HUMAN	DNM1L	Dynamin-1-like protein OS=Homo sapiens OX=9606 GN=DNM1L PE=1 SV=2	0.318399	19.1077	0.0917467	0.265205	19.4261	0.218961	19.3729	8.49571e-05	19.7405	0.367649	0.140786	0.229996	19.3377	0.0257154	-0.0352096	0.484234	19.3009	-0.0367374	0.359538	0.0773576	19.185	0.348418	-0.187848	0.216269	-0.152638	0.134045	19.2642	-0.0734996	0.108188	0.0791385	0.377523	19.1002	19.1152	19.4656	19.3866	19.3402	19.4056	19.6833	19.7978	19.3348	19.3405	19.3224	19.2795	19.2299	19.1402	19.2844	19.244
sp|O00442-2|RTCA_HUMAN	RTCA	Isoform 2 of RNA 3'-terminal phosphate cyclase OS=Homo sapiens OX=9606 GN=RTCA	0.422738	17.3419	0.110566	0.00878344	17.7646	0.76735	17.3507	3.69824e-05	17.8012	0.450574	0.102434	0.0434149	17.3853	0.481806	0.0346315	0.548654	17.6134	0.228076	0.11403	-0.131883	17.21	0.164069	-0.140667	0.193235	-0.175298	0.135209	17.4505	0.0651772	0.282125	0.240475	0.0983285	17.3551	17.3287	17.8362	17.693	17.3568	17.3445	17.7966	17.8059	17.3472	17.4234	17.6315	17.5952	17.2454	17.1746	17.4511	17.4498
sp|O00443|P3C2A_HUMAN	PIK3C2A	Phosphatidylinositol 4-phosphate 3-kinase C2 domain-containing subunit alpha OS=Homo sapiens OX=9606 GN=PIK3C2A PE=1 SV=2	-0.0946896	18.4352	0.261642	-0.177192	18.3405	0.355121	18.258	0.000276711	18.2923	0.0342546	0.722889	0.0272022	18.4624	0.684559	0.204395	0.155967	18.4353	-0.027133	0.534666	0.190502	18.6257	0.118052	0.367694	0.138216	0.1633	0.0663278	18.5569	0.0944948	0.124072	-0.0688049	0.132482	18.3973	18.4731	18.3281	18.353	18.2011	18.315	18.2875	18.297	18.4369	18.488	18.4274	18.4432	18.6309	18.6205	18.5431	18.5708
sp|O00458|IFRD1_HUMAN	IFRD1	Interferon-related developmental regulator 1 OS=Homo sapiens OX=9606 GN=IFRD1 PE=1 SV=4	1.02247	16.1256	0.0732819	0.214656	17.1481	0.244429	16.3403	1.80054e-07	18.2677	1.92747	0.102434	0.582501	16.7081	0.0290425	0.367845	0.0463172	17.9518	1.24371	0.0559519	0.331514	16.4571	0.0679722	0.116857	0.168422	-0.250988	0.0199298	17.6179	0.909786	0.0221442	1.16077	0.0544979	16.0963	16.1549	17.0717	17.2245	16.3158	16.3647	18.314	18.2215	16.7115	16.7047	18.0091	17.8946	16.4537	16.4605	17.5634	17.6724
sp|O00459|P85B_HUMAN	PIK3R2	Phosphatidylinositol 3-kinase regulatory subunit beta OS=Homo sapiens OX=9606 GN=PIK3R2 PE=1 SV=2	-0.302063	15.5359	0.108348	0.102522	15.2338	0.67506	15.6384	4.253e-05	15.5782	-0.0602089	0.769089	0.72409	16.26	0.0338913	0.621568	0.0928074	15.7946	-0.46541	0.0623221	0.55169	16.0876	0.0647403	0.449168	0.193235	-0.172399	0.095513	15.5114	-0.748595	0.0275838	-0.576195	0.075861	15.5751	15.4967	15.2023	15.2654	15.5258	15.7511	15.5383	15.6182	16.2288	16.2912	15.7995	15.7897	16.1097	16.0655	15.4574	15.5654
sp|O00461|GOLI4_HUMAN	GOLIM4	Golgi integral membrane protein 4 OS=Homo sapiens OX=9606 GN=GOLIM4 PE=1 SV=1	-0.611652	19.2045	0.0630399	0.144651	18.5928	0.270023	19.3491	8.29765e-08	19.0594	-0.289732	0.144258	0.905447	20.1099	0.0237585	0.760796	0.0364387	20.0259	-0.084047	0.126162	-0.0195313	19.1849	0.61652	-0.164182	0.159237	-0.924978	0.0192818	19.0984	-1.01154	0.0121335	-0.0865573	0.125923	19.1854	19.2235	18.5742	18.6114	19.3767	19.3215	19.106	19.0127	20.111	20.1088	20.0432	20.0085	19.1693	19.2005	19.0909	19.1059
sp|O00462|MANBA_HUMAN	MANBA	Beta-mannosidase OS=Homo sapiens OX=9606 GN=MANBA PE=1 SV=3	-0.512843	17.395	0.0805024	-0.590134	16.8821	0.220856	16.8049	2.57231e-06	15.9919	-0.81299	0.102792	-0.348436	17.0466	0.0870665	0.241698	0.178104	16.9032	-0.143387	0.317413	-0.744228	16.6508	0.0545972	-0.154095	0.288927	-0.395792	0.0560832	16.4342	-0.612383	0.030059	-0.216591	0.0702211	17.4356	17.3544	16.8556	16.9087	16.7413	16.8685	15.9988	15.9849	17.0999	16.9932	16.8511	16.9553	16.6579	16.6436	16.4171	16.4512
sp|O00468|AGRIN_HUMAN	AGRN	Agrin OS=Homo sapiens OX=9606 GN=AGRN PE=1 SV=6	-1.57482	17.4855	0.0620981	-0.336895	15.9107	0.362768	17.1486	7.61098e-07	15.3606	-1.78804	0.108148	-0.0978117	17.3877	0.248739	0.239083	0.288543	16.4596	-0.928143	0.051696	-0.815463	16.6701	0.0548389	-0.478568	0.198043	-0.717651	0.0164939	15.1393	-2.24844	0.0123405	-1.53079	0.0407761	17.5316	17.4395	15.9071	15.9143	17.0221	17.2752	15.4865	15.2348	17.3854	17.3901	16.4335	16.4857	16.6638	16.6764	15.109	15.1696
sp|O00469-2|PLOD2_HUMAN	PLOD2	Isoform 2 of Procollagen-lysine,2-oxoglutarate 5-dioxygenase 2 OS=Homo sapiens OX=9606 GN=PLOD2	0.0819717	19.4427	0.457686	-0.0706944	19.5246	0.582139	19.372	2.88443e-05	19.3167	-0.0552161	0.63826	0.0251821	19.4678	0.7648	0.0958765	0.103074	19.696	0.228165	0.113646	-0.480091	18.9626	0.0813749	-0.409396	0.0914322	-0.505273	0.0213981	18.9801	-0.487693	0.0197223	0.0175794	0.673823	19.4999	19.3855	19.5517	19.4975	19.3527	19.3912	19.3822	19.2513	19.4623	19.4734	19.6544	19.7376	18.9525	18.9726	18.9563	19.004
sp|O00470|MEIS1_HUMAN	MEIS1	Homeobox protein Meis1 OS=Homo sapiens OX=9606 GN=MEIS1 PE=1 SV=1	0.191864	15.8406	0.273552	-0.176937	16.0325	0.405424	15.6637	4.00081e-07	15.496	-0.167707	0.108148	1.03886	16.8795	0.038469	1.2158	0.0107347	17.0761	0.196596	0.0920216	-0.135486	15.7051	0.3805	0.0414514	0.364358	-1.17435	0.020199	15.6898	-1.18968	0.0195403	-0.0153301	0.885827	15.7561	15.9252	16.0288	16.0361	15.6654	15.662	15.5121	15.4798	16.8815	16.8774	17.103	17.0492	15.6824	15.7278	15.7487	15.6309
sp|O00471|EXOC5_HUMAN	EXOC5	Exocyst complex component 5 OS=Homo sapiens OX=9606 GN=EXOC5 PE=1 SV=1	0.00843023	18.5446	0.864223	-0.100208	18.553	0.319854	18.4443	0.000701587	18.65	0.205701	0.21748	-0.261228	18.2833	0.091518	-0.161019	0.201455	18.2988	0.0154457	0.854852	-0.176256	18.3683	0.0615588	-0.0760478	0.311233	0.0849714	0.330245	18.4003	0.116965	0.204915	0.0319939	0.272454	18.5492	18.5399	18.5239	18.582	18.4122	18.4764	18.5922	18.7079	18.2309	18.3357	18.3117	18.2859	18.3809	18.3557	18.3939	18.4067
sp|O00472|ELL2_HUMAN	ELL2	RNA polymerase II elongation factor ELL2 OS=Homo sapiens OX=9606 GN=ELL2 PE=1 SV=2	0.204824	16.629	0.200042	0.529175	16.8338	0.187674	17.1581	6.32206e-05	16.6323	-0.525819	0.102434	0.102488	16.7315	0.34564	-0.426687	0.0751423	17.2372	0.505755	0.0850931	0.30693	16.9359	0.078618	-0.222245	0.128968	0.204442	0.14196	17.1291	0.397623	0.0694417	0.193181	0.178943	16.6016	16.6564	16.7739	16.8937	17.1363	17.18	16.6644	16.6003	16.6721	16.7909	17.2161	17.2583	16.9143	16.9575	17.0774	17.1807
sp|O00478|BT3A3_HUMAN	BTN3A3	Butyrophilin subfamily 3 member A3 OS=Homo sapiens OX=9606 GN=BTN3A3 PE=1 SV=1	-0.537135	15.6435	0.0630359	-0.330799	15.1064	0.235588	15.3127	7.50803e-07	15.007	-0.305735	0.157072	-0.81404	14.8295	0.0201759	-0.483241	0.060659	14.5397	-0.289782	0.0421759	-0.467369	15.1762	0.0627922	-0.13657	0.318247	0.346671	0.0421003	14.6139	-0.215597	0.0254916	-0.562268	0.0621569	15.6561	15.631	15.1183	15.0945	15.2591	15.3664	15.042	14.972	14.8317	14.8273	14.5416	14.5378	15.2104	15.1419	14.6301	14.5977
sp|O00479|HMGN4_HUMAN	HMGN4	High mobility group nucleosome-binding domain-containing protein 4 OS=Homo sapiens OX=9606 GN=HMGN4 PE=1 SV=3	0.439599	16.5361	0.274559	0.21075	16.9757	0.565318	16.7469	0.000869611	16.6592	-0.0876375	0.566223	-0.629839	15.9063	0.135916	-0.840589	0.0419187	16.6188	0.712539	0.074852	-0.0478648	16.4882	0.866216	-0.258614	0.181845	0.581974	0.0539101	16.8494	0.943115	0.0200683	0.361141	0.115324	16.3644	16.7079	16.8831	17.0684	16.7453	16.7484	16.5718	16.7466	15.862	15.9505	16.6725	16.5651	16.5498	16.4267	16.8286	16.8701
sp|O00483|NDUA4_HUMAN	NDUFA4	Cytochrome c oxidase subunit NDUFA4 OS=Homo sapiens OX=9606 GN=NDUFA4 PE=1 SV=1	-0.212501	19.1679	0.16419	0.0167528	18.9554	0.836217	19.1846	0.00280072	18.7424	-0.44222	0.108148	-0.00201905	19.1659	0.985686	-0.0187719	0.859974	18.9845	-0.181386	0.314019	-0.00470968	19.1632	0.93675	-0.0214625	0.426387	-0.00269063	0.980291	19.1134	-0.0524425	0.694828	-0.0497518	0.662544	19.2045	19.1313	18.9124	18.9984	19.1706	19.1987	18.7839	18.701	19.2373	19.0945	18.9245	19.0445	19.166	19.1604	19.1841	19.0428
sp|O00487|PSDE_HUMAN	PSMD14	26S proteasome non-ATPase regulatory subunit 14 OS=Homo sapiens OX=9606 GN=PSMD14 PE=1 SV=1	-0.0611781	20.4169	0.189973	0.0766616	20.3557	0.678293	20.4935	0.000641742	20.7679	0.274349	0.220696	0.00333363	20.4202	0.942147	-0.073328	0.60186	20.3442	-0.0759789	0.250671	0.228409	20.6453	0.0469253	0.151747	0.388019	0.225075	0.0564415	20.4902	0.0700473	0.288782	-0.155028	0.119723	20.4132	20.4205	20.3374	20.374	20.4034	20.5836	20.7698	20.7659	20.3899	20.4505	20.3375	20.351	20.6401	20.6505	20.4615	20.519
sp|O00488|ZN593_HUMAN	ZNF593	Zinc finger protein 593 OS=Homo sapiens OX=9606 GN=ZNF593 PE=1 SV=2	-0.924553	15.8565	0.0836504	0.235579	14.9319	0.358178	16.0921	2.7111e-06	14.7867	-1.30532	0.102434	0.346502	16.203	0.0706447	0.110923	0.364332	15.3503	-0.852714	0.0762422	0.571418	16.4279	0.0862884	0.33584	0.200556	0.224916	0.0988899	15.7529	-0.450114	0.0123405	-0.67503	0.065721	15.8016	15.9114	14.8498	15.0141	16.1661	16.018	14.7685	14.8049	16.1991	16.2068	15.264	15.4365	16.4792	16.3766	15.7549	15.7508
sp|O00499-2|BIN1_HUMAN	BIN1	Isoform IIB of Myc box-dependent-interacting protein 1 OS=Homo sapiens OX=9606 GN=BIN1	0.14685	19.2288	0.173935	0.118709	19.3756	0.673242	19.3475	0.000228898	19.1998	-0.147713	0.525427	-0.137644	19.0911	0.141465	-0.256353	0.278081	19.0215	-0.0696534	0.539624	-0.513346	18.7154	0.0854135	-0.632055	0.175578	-0.375701	0.0584843	18.6127	-0.4784	0.0117947	-0.102698	0.316743	19.1885	19.269	19.3662	19.385	19.4786	19.2164	19.187	19.2125	19.0922	19.0901	19.0911	18.9518	18.7685	18.6624	18.6144	18.611
sp|O00505|IMA4_HUMAN	KPNA3	Importin subunit alpha-4 OS=Homo sapiens OX=9606 GN=KPNA3 PE=1 SV=2	-0.103432	16.2128	0.682148	-0.00478839	16.1093	0.990542	16.208	0.0529314	16.3631	0.155115	0.353491	0.00319448	16.216	0.983866	0.00798287	0.948951	16.2025	-0.0134372	0.375227	-0.101124	16.1116	0.587456	-0.0963351	0.534807	-0.104318	0.156625	15.9334	-0.282573	0.0455955	-0.178255	0.179359	16.3253	16.1002	16.2171	16.0015	16.1258	16.2901	16.3814	16.3448	16.2224	16.2095	16.1973	16.2078	16.0775	16.1458	15.8945	15.9723
sp|O00512|BCL9_HUMAN	BCL9	B-cell CLL/lymphoma 9 protein OS=Homo sapiens OX=9606 GN=BCL9 PE=1 SV=4	0.207749	11.8154	0.470551	0.0988198	12.0231	0.883513	11.9142	0.649891	11.6205	-0.293652	0.555484	0.0513916	11.8668	0.886148	-0.0474283	0.92772	11.7152	-0.151558	0.682498	-0.0576566	11.7577	0.795086	-0.156476	0.741882	-0.109048	0.698333	11.7435	-0.123227	0.670907	-0.0141784	0.918467	11.6708	11.9599	11.9404	12.1058	11.6296	12.1987	11.6167	11.6244	12.0675	11.666	11.5884	11.842	11.7565	11.7589	11.6631	11.824
sp|O00522|KRIT1_HUMAN	KRIT1	Krev interaction trapped protein 1 OS=Homo sapiens OX=9606 GN=KRIT1 PE=1 SV=2	-0.356308	15.8128	0.0818912	-0.138907	15.4565	0.348805	15.6739	2.90346e-07	15.0532	-0.620661	0.102434	0.416772	16.2296	0.0378429	0.555679	0.0472203	15.8709	-0.35872	0.051696	-0.270902	15.5419	0.0802093	-0.131995	0.224279	-0.687674	0.0190657	15.0898	-1.13974	0.0168596	-0.452066	0.0702211	15.7811	15.8445	15.4403	15.4727	15.6329	15.7149	15.0433	15.0631	16.2194	16.2397	15.8632	15.8785	15.545	15.5388	15.1286	15.0511
sp|O00533-2|NCHL1_HUMAN	CHL1	Isoform 2 of Neural cell adhesion molecule L1-like protein OS=Homo sapiens OX=9606 GN=CHL1	-0.0453988	12.2533	0.910439	0.287454	12.2079	0.440364	12.5408	1.03762e-07	13.1139	0.5731	0.192491	4.92025	17.1736	0.0250087	4.63279	0.0288396	17.8061	0.632496	0.0857272	1.10567	13.359	0.0925646	0.818219	0.117374	-3.81457	0.0213981	12.6239	-4.54969	0.0126551	-0.735114	0.081281	12.1099	12.3968	12.0201	12.3958	12.5976	12.484	13.262	12.9658	17.1192	17.228	17.7471	17.8651	13.4337	13.2843	12.6603	12.5875
sp|O00541|PESC_HUMAN	PES1	Pescadillo homolog OS=Homo sapiens OX=9606 GN=PES1 PE=1 SV=1	-0.19116	18.7075	0.131035	-0.0285361	18.5163	0.77743	18.679	0.00101404	18.4586	-0.220346	0.190012	0.0497379	18.7572	0.461466	0.0782741	0.371555	18.4921	-0.265096	0.118874	0.112125	18.8196	0.262587	0.140661	0.288927	0.0623874	0.440588	18.6537	-0.103542	0.151055	-0.16593	0.163627	18.6801	18.7349	18.4882	18.5444	18.6378	18.7201	18.5021	18.4151	18.7912	18.7232	18.4536	18.5307	18.7781	18.8611	18.6681	18.6393
sp|O00560|SDCB1_HUMAN	SDCBP	Syntenin-1 OS=Homo sapiens OX=9606 GN=SDCBP PE=1 SV=1	-1.04346	15.047	0.0679444	-0.28584	14.0035	0.275905	14.7611	5.20225e-05	14.4611	-0.300035	0.323702	-0.25566	14.7913	0.129049	0.03018	0.0403761	13.8445	-0.946844	0.114761	0.497149	15.5441	0.089923	0.782989	0.0390375	0.752809	0.0130706	14.7838	-0.00754651	0.931535	-0.760356	0.0702211	15.1161	14.9779	14.007	14	14.7597	14.7625	14.6085	14.3137	14.7918	14.7908	13.6677	14.0213	15.5464	15.5419	14.7175	14.85
sp|O00562|PITM1_HUMAN	PITPNM1	Membrane-associated phosphatidylinositol transfer protein 1 OS=Homo sapiens OX=9606 GN=PITPNM1 PE=1 SV=4	-0.394528	14.3152	0.0463896	-0.630582	13.9207	0.267533	13.6846	0.00232343	13.5668	-0.117823	0.635148	-0.361101	13.9541	0.0890506	0.269481	0.324357	13.8163	-0.137756	0.510773	-0.437423	13.8778	0.105426	0.193159	0.50534	-0.0763219	0.610613	13.5749	-0.379185	0.0690981	-0.302864	0.165199	14.3144	14.316	13.9162	13.9252	13.5411	13.8282	13.5795	13.5541	13.8832	14.025	13.9217	13.711	13.8006	13.9549	13.5511	13.5987
sp|O00566|MPP10_HUMAN	MPHOSPH10	U3 small nucleolar ribonucleoprotein protein MPP10 OS=Homo sapiens OX=9606 GN=MPHOSPH10 PE=1 SV=2	0.168909	17.5653	0.132935	0.0812142	17.7342	0.503357	17.6465	0.000760041	17.6493	0.00270938	0.97831	-0.0250269	17.5403	0.470416	-0.106241	0.258364	17.773	0.232648	0.0530206	-0.140164	17.4252	0.110303	-0.221378	0.18124	-0.115137	0.0652451	17.6966	0.156305	0.117732	0.271442	0.113075	17.586	17.5447	17.763	17.7054	17.6965	17.5966	17.6689	17.6296	17.5493	17.5313	17.7702	17.7757	17.4408	17.4095	17.742	17.6512
sp|O00567|NOP56_HUMAN	NOP56	Nucleolar protein 56 OS=Homo sapiens OX=9606 GN=NOP56 PE=1 SV=4	0.177331	20.5829	0.116571	0.0125734	20.7602	0.968653	20.5954	0.0032261	20.5957	0.000237128	0.999164	0.270558	20.8534	0.037136	0.257984	0.297112	21.0235	0.170052	0.177895	0.287625	20.8705	0.055924	0.275052	0.342299	0.0170672	0.413115	20.9866	0.133149	0.0519714	0.116082	0.101921	20.5657	20.6	20.7327	20.7877	20.4558	20.7351	20.6461	20.5452	20.8412	20.8657	20.9747	21.0722	20.8646	20.8764	21.0034	20.9698
sp|O00571|DDX3X_HUMAN	DDX3X	ATP-dependent RNA helicase DDX3X OS=Homo sapiens OX=9606 GN=DDX3X PE=1 SV=3	0.00439637	20.253	0.968945	-0.0969448	20.2574	0.487942	20.1561	0.000334376	20.1383	-0.0177357	0.8859	-0.41372	19.8393	0.0622469	-0.316775	0.0718057	19.6447	-0.194614	0.145911	-0.223379	20.0296	0.181432	-0.126435	0.322089	0.19034	0.13524	20.0965	0.257173	0.0991261	0.0668333	0.599917	20.3033	20.2027	20.2987	20.2161	20.1219	20.1902	20.1985	20.0782	19.8675	19.8111	19.6073	19.682	19.9806	20.0786	20.0356	20.1573
sp|O00584|RNT2_HUMAN	RNASET2	Ribonuclease T2 OS=Homo sapiens OX=9606 GN=RNASET2 PE=1 SV=2	0.352436	13.4131	0.11229	0.0354272	13.7655	0.857206	13.4485	0.00192701	13.3325	-0.116043	0.589078	0.228086	13.6412	0.128404	0.192658	0.305013	13.871	0.229778	0.195947	-0.0159628	13.3971	0.695754	-0.05139	0.738156	-0.244048	0.0986813	13.6194	-0.0217793	0.794561	0.222269	0.0903438	13.4391	13.3871	13.8218	13.7093	13.3565	13.5405	13.2494	13.4155	13.6968	13.5856	13.8216	13.9204	13.4007	13.3935	13.5898	13.649
sp|O00592|PODXL_HUMAN	PODXL	Podocalyxin OS=Homo sapiens OX=9606 GN=PODXL PE=1 SV=2	0.0793389	19.7991	0.118989	0.395696	19.8784	0.225879	20.1948	5.66054e-05	20.1708	-0.0239539	0.801128	-0.364797	19.4343	0.0855694	-0.760493	0.06226	19.7117	0.277424	0.165327	-0.191419	19.6077	0.194649	-0.587115	0.131542	0.173378	0.27828	19.8236	0.389351	0.0694417	0.215973	0.208202	19.794	19.8042	19.8924	19.8645	20.2497	20.1399	20.1791	20.1626	19.5032	19.3654	19.7435	19.6799	19.6715	19.5438	19.8582	19.7891
sp|O00622|CCN1_HUMAN	CCN1	CCN family member 1 OS=Homo sapiens OX=9606 GN=CCN1 PE=1 SV=1	0.434241	14.4291	0.254068	-0.212168	14.8634	0.579419	14.2169	0.000365937	14.5373	0.320406	0.252727	0.231925	14.661	0.369934	0.444093	0.124431	15.3062	0.645183	0.0784273	-0.0958938	14.3332	0.721776	0.116274	0.607862	-0.327819	0.142553	15.1921	0.531079	0.0500073	0.858897	0.0869621	14.5792	14.279	14.9579	14.7688	14.3157	14.1181	14.6078	14.4669	14.7112	14.6109	15.2594	15.353	14.2447	14.4217	15.1295	15.2547
sp|O00625|PIR_HUMAN	PIR	Pirin OS=Homo sapiens OX=9606 GN=PIR PE=1 SV=1	0.019723	19.0731	0.864201	0.146101	19.0928	0.29003	19.2192	0.000631103	19.4956	0.276453	0.124407	-0.0296672	19.0434	0.744429	-0.175768	0.22006	18.8411	-0.202329	0.209578	0.252885	19.3259	0.0745576	0.106784	0.300136	0.282552	0.103406	19.1633	0.119947	0.414035	-0.162605	0.32089	19.0744	19.0717	19.1615	19.024	19.2574	19.181	19.4989	19.4923	18.9818	19.105	18.8074	18.8747	19.3525	19.2994	19.0824	19.2442
sp|O00629|IMA3_HUMAN	KPNA4	Importin subunit alpha-3 OS=Homo sapiens OX=9606 GN=KPNA4 PE=1 SV=1	0.0533352	18.2246	0.676353	0.0696283	18.2779	0.730127	18.2942	0.142509	18.4278	0.133527	0.561423	-0.0441203	18.1805	0.714661	-0.113749	0.422511	18.1237	-0.056754	0.559465	-0.0502231	18.1744	0.679306	-0.119851	0.447888	-0.00610277	0.948919	18.2813	0.100836	0.330139	0.106939	0.359528	18.1588	18.2905	18.2344	18.3214	18.2196	18.3689	18.3194	18.5361	18.131	18.2299	18.0892	18.1583	18.1322	18.2166	18.2347	18.328
sp|O00635|TRI38_HUMAN	TRIM38	E3 ubiquitin-protein ligase TRIM38 OS=Homo sapiens OX=9606 GN=TRIM38 PE=1 SV=1	-0.0159811	13.126	0.869182	-0.15511	13.11	0.772648	12.9709	0.000182443	12.9601	-0.010802	0.981916	-1.2491	11.8769	0.0260708	-1.09399	0.118622	11.4456	-0.431316	0.22132	-0.353995	12.772	0.250392	-0.198885	0.690737	0.895105	0.0677732	12.5366	0.659708	0.0302639	-0.235396	0.395425	13.0834	13.1687	13.0709	13.1492	12.7111	13.2307	12.9999	12.9203	11.8984	11.8555	11.2899	11.6013	12.628	12.9161	12.4797	12.5935
sp|O00712-5|NFIB_HUMAN	NFIB	Isoform 5 of Nuclear factor 1 B-type OS=Homo sapiens OX=9606 GN=NFIB	0.739901	15.7774	0.106358	0.0921281	16.5173	0.640813	15.8695	3.8158e-05	16.3287	0.459241	0.102434	0.0450012	15.8224	0.77334	-0.0471269	0.610704	16.4247	0.602365	0.0980139	0.249921	16.0273	0.21518	0.157792	0.163805	0.204919	0.129772	16.7122	0.889798	0.0226796	0.684878	0.0436957	15.6868	15.868	16.4393	16.5953	15.8422	15.8968	16.345	16.3125	15.7659	15.8789	16.3553	16.4942	16.0433	16.0113	16.7147	16.7097
sp|O00743-3|PPP6_HUMAN	PPP6C	Isoform 3 of Serine/threonine-protein phosphatase 6 catalytic subunit OS=Homo sapiens OX=9606 GN=PPP6C	-0.00356839	18.7439	0.967217	0.0994586	18.7403	0.42655	18.8433	0.00025621	19.0912	0.247821	0.127934	0.0554368	18.7993	0.42438	-0.0440218	0.402939	18.7635	-0.0358233	0.245145	0.110481	18.8544	0.253515	0.0110221	0.865176	0.0550439	0.242139	18.794	-0.00529704	0.796766	-0.0603409	0.242792	18.7856	18.7021	18.7672	18.7134	18.8135	18.8732	19.1129	19.0694	18.813	18.7856	18.7593	18.7677	18.8769	18.8318	18.7868	18.8013
sp|O00754|MA2B1_HUMAN	MAN2B1	Lysosomal alpha-mannosidase OS=Homo sapiens OX=9606 GN=MAN2B1 PE=1 SV=3	-0.296531	17.3756	0.0679444	-0.109241	17.0791	0.227759	17.2664	0.000373418	16.8568	-0.409578	0.125781	-0.289643	17.086	0.117677	-0.180402	0.218456	17.259	0.173027	0.297096	-0.329564	17.0461	0.0545972	-0.220323	0.113618	-0.0399213	0.701658	17.0139	-0.0720694	0.477759	-0.0321481	0.356464	17.372	17.3793	17.0614	17.0968	17.2509	17.2819	16.9132	16.8005	17.1582	17.0138	17.2164	17.3017	17.0633	17.0288	17.0066	17.0212
sp|O00757|F16P2_HUMAN	FBP2	Fructose-1,6-bisphosphatase isozyme 2 OS=Homo sapiens OX=9606 GN=FBP2 PE=1 SV=2	0.288298	14.0608	0.130583	0.643005	14.3491	0.312007	14.7038	1.47073e-06	15.4056	0.701871	0.194609	-1.74308	12.3177	0.0295028	-2.38609	0.052318	11.7357	-0.582004	0.252994	-2.14396	11.9168	0.0533449	-2.78697	0.0983321	-0.400882	0.14525	11.4665	-0.851222	0.0787505	-0.45034	0.256324	14.0288	14.0927	14.3987	14.2994	14.5109	14.8966	15.3677	15.4435	12.4062	12.2292	11.5122	11.9591	12.007	11.8266	11.6297	11.3032
sp|O00762|UBE2C_HUMAN	UBE2C	Ubiquitin-conjugating enzyme E2 C OS=Homo sapiens OX=9606 GN=UBE2C PE=1 SV=1	-1.0673	17.0468	0.0890692	0.22856	15.9795	0.290793	17.2754	8.28106e-07	16.1784	-1.09698	0.102434	0.524323	17.5712	0.0888767	0.295763	0.153454	15.7899	-1.78124	0.0560232	0.59789	17.6447	0.0697288	0.36933	0.0923254	0.0735671	0.554807	16.5336	-1.0376	0.0279721	-1.11116	0.0407761	16.9908	17.1029	15.8659	16.0932	17.2531	17.2977	16.1725	16.1843	17.485	17.6573	15.7883	15.7915	17.6418	17.6476	16.5518	16.5154
sp|O00764|PDXK_HUMAN	PDXK	Pyridoxal kinase OS=Homo sapiens OX=9606 GN=PDXK PE=1 SV=1	0.443014	18.0834	0.0872925	-0.0176685	18.5265	0.959975	18.0658	0.000163275	18.7205	0.654714	0.178901	0.228236	18.3117	0.0437445	0.245904	0.339715	18.4511	0.139416	0.357929	-0.611485	17.472	0.122036	-0.593817	0.23746	-0.839721	0.0616456	17.7303	-0.581421	0.0179679	0.2583	0.305279	18.0619	18.105	18.573	18.4799	17.9131	18.2184	18.6556	18.7853	18.3127	18.3107	18.3692	18.5329	17.5976	17.3463	17.7061	17.7544
sp|O00767|ACOD_HUMAN	SCD	Acyl-CoA desaturase OS=Homo sapiens OX=9606 GN=SCD PE=1 SV=2	-1.80828	18.9755	0.0630399	-0.172425	17.1672	0.374374	18.8031	2.28889e-07	16.9575	-1.84556	0.102434	-0.425909	18.5496	0.126074	-0.253484	0.243538	17.3508	-1.19884	0.0763664	0.495689	19.4712	0.072312	0.668114	0.100316	0.921598	0.0460935	17.4283	-1.12127	0.0300923	-2.04287	0.0407761	18.9258	19.0252	17.1201	17.2144	18.7493	18.8569	17.0091	16.906	18.4485	18.6507	17.4183	17.2832	19.4697	19.4727	17.4464	17.4102
sp|O14495|PLPP3_HUMAN	PLPP3	Phospholipid phosphatase 3 OS=Homo sapiens OX=9606 GN=PLPP3 PE=1 SV=1	-0.259481	12.6243	0.351286	0.162	12.3648	0.282601	12.7863	0.0285644	12.3289	-0.457441	0.22131	0.229783	12.8541	0.179125	0.0677833	0.542493	12.8017	-0.0524101	0.646627	-0.0986163	12.5257	0.266195	-0.260616	0.117374	-0.328399	0.100551	12.6068	-0.247264	0.300917	0.0811351	0.714625	12.6616	12.587	12.2221	12.5076	12.7695	12.8032	12.1785	12.4792	12.9264	12.7817	12.8033	12.8001	12.5496	12.5018	12.4718	12.7419
sp|O14497|ARI1A_HUMAN	ARID1A	AT-rich interactive domain-containing protein 1A OS=Homo sapiens OX=9606 GN=ARID1A PE=1 SV=3	-0.0176344	17.7052	0.863987	0.240241	17.6876	0.302462	17.9455	0.000221685	17.4883	-0.457139	0.102434	-0.104576	17.6007	0.312321	-0.344816	0.0561214	17.7142	0.113533	0.13478	-0.0578035	17.6474	0.551783	-0.298044	0.118236	0.0467721	0.0748081	17.7876	0.186949	0.0343352	0.140177	0.0983285	17.645	17.7655	17.6991	17.6761	17.9798	17.9112	17.4951	17.4816	17.6052	17.5962	17.6896	17.7388	17.6544	17.6405	17.8071	17.7682
sp|O14519|CDKA1_HUMAN	CDK2AP1	Cyclin-dependent kinase 2-associated protein 1 OS=Homo sapiens OX=9606 GN=CDK2AP1 PE=1 SV=1	-0.538366	14.5359	0.0708861	-0.185524	13.9975	0.490163	14.3504	0.000149793	13.8171	-0.533258	0.161641	-0.611521	13.9244	0.0324614	-0.425997	0.146436	13.7377	-0.186666	0.209545	-0.134657	14.4012	0.316356	0.0508667	0.825847	0.476864	0.0708518	14.113	0.188597	0.0748658	-0.288267	0.153047	14.5254	14.5463	14.0354	13.9596	14.2336	14.4671	13.7938	13.8404	13.9628	13.8859	13.6856	13.7898	14.3303	14.4721	14.1228	14.1031
sp|O14521|DHSD_HUMAN	SDHD	Succinate dehydrogenase [ubiquinone] cytochrome b small subunit, mitochondrial OS=Homo sapiens OX=9606 GN=SDHD PE=1 SV=1	-0.183734	15.731	0.47652	-0.136139	15.5472	0.67506	15.5948	0.235042	15.6799	0.0850253	0.630275	0.103357	15.8343	0.727293	0.239496	0.330876	15.8773	0.0429868	0.838816	-0.0501708	15.6808	0.832687	0.0859684	0.458783	-0.153527	0.462732	15.7854	-0.04897	0.816958	0.104557	0.494846	15.8805	15.5814	15.5425	15.552	15.5424	15.6473	15.7678	15.5919	15.9696	15.6991	15.878	15.8767	15.6455	15.7161	15.8699	15.7008
sp|O14524|NEMP1_HUMAN	NEMP1	Nuclear envelope integral membrane protein 1 OS=Homo sapiens OX=9606 GN=NEMP1 PE=1 SV=2	0.377645	17.4413	0.188952	0.0388836	17.8189	0.850444	17.4802	0.000703587	17.8562	0.376032	0.130741	-0.295108	17.1462	0.154814	-0.333992	0.107278	17.4488	0.302597	0.123286	-0.102293	17.339	0.453677	-0.141177	0.285466	0.192815	0.0974248	17.8359	0.689708	0.06215	0.496893	0.144582	17.523	17.3595	17.7384	17.8994	17.4224	17.5379	17.8506	17.8618	17.1027	17.1896	17.4913	17.4062	17.3374	17.3405	17.7189	17.9528
sp|O14530|TXND9_HUMAN	TXNDC9	Thioredoxin domain-containing protein 9 OS=Homo sapiens OX=9606 GN=TXNDC9 PE=1 SV=2	-0.363001	16.8954	0.0708861	0.0761475	16.5324	0.718158	16.9716	7.38587e-05	16.4873	-0.484241	0.158089	0.0194809	16.9149	0.80447	-0.0566666	0.729834	16.2204	-0.694482	0.0644902	-0.0175629	16.8778	0.850925	-0.0937104	0.634673	-0.0370438	0.72499	16.4105	-0.504357	0.0431296	-0.467313	0.102333	16.8741	16.9167	16.5174	16.5475	17.0731	16.8701	16.5015	16.4731	16.8655	16.9643	16.2237	16.2171	16.9342	16.8215	16.4553	16.3658
sp|O14548|COX7R_HUMAN	COX7A2L	Cytochrome c oxidase subunit 7A-related protein, mitochondrial OS=Homo sapiens OX=9606 GN=COX7A2L PE=1 SV=2	-0.25083	17.4539	0.0599107	0.24774	17.2031	0.17362	17.7016	1.71168e-05	17.3888	-0.31289	0.102434	0.00744655	17.4614	0.933346	-0.240294	0.124172	17.3602	-0.101123	0.360147	-0.146316	17.3076	0.0768971	-0.394056	0.0863231	-0.153762	0.194877	17.0731	-0.38823	0.0543873	-0.234468	0.0811745	17.454	17.4538	17.1964	17.2098	17.6922	17.7111	17.4107	17.3668	17.5205	17.4022	17.3512	17.3692	17.2914	17.3238	17.0941	17.0522
sp|O14561|ACPM_HUMAN	NDUFAB1	Acyl carrier protein, mitochondrial OS=Homo sapiens OX=9606 GN=NDUFAB1 PE=1 SV=3	-0.127108	15.9237	0.66067	0.274081	15.7966	0.353389	16.1978	0.0313924	16.1101	-0.0876598	0.130741	-0.314689	15.609	0.179219	-0.58877	0.0460405	15.7225	0.113435	0.652665	-0.0815507	15.8422	0.719403	-0.355632	0.211563	0.233138	0.234946	15.8473	0.238306	0.0605058	0.00516774	0.978259	16.0285	15.8189	15.9421	15.6511	16.2025	16.1931	16.1229	16.0974	15.6472	15.5708	15.5675	15.8775	15.7401	15.9442	15.865	15.8297
sp|O14562|UBFD1_HUMAN	UBFD1	Ubiquitin domain-containing protein UBFD1 OS=Homo sapiens OX=9606 GN=UBFD1 PE=1 SV=2	0.296254	18.5323	0.153041	0.45673	18.8286	0.220856	18.989	0.00591977	19.2459	0.256836	0.384193	0.272564	18.8049	0.219667	-0.184166	0.346933	18.8823	0.0774033	0.672376	0.160967	18.6933	0.174737	-0.295763	0.150778	-0.111597	0.496295	18.8127	0.00783897	0.957893	0.119436	0.210363	18.4917	18.573	18.7685	18.8886	19.0342	18.9438	19.1001	19.3917	18.6973	18.9124	18.837	18.9275	18.7204	18.6661	18.7826	18.8428
sp|O14578-4|CTRO_HUMAN	CIT	Isoform 4 of Citron Rho-interacting kinase OS=Homo sapiens OX=9606 GN=CIT	-0.214215	17.759	0.108831	0.0779135	17.5448	0.487353	17.8369	2.58854e-06	17.4388	-0.398057	0.115759	-0.737852	17.0211	0.0290594	-0.815766	0.0407229	16.7145	-0.306594	0.0738452	-0.280813	17.4782	0.0801201	-0.358726	0.111779	0.457039	0.0264799	17.3027	0.281614	0.103716	-0.175426	0.258569	17.7265	17.7915	17.5602	17.5293	17.8732	17.8006	17.4685	17.4092	17.0412	17.0011	16.736	16.6931	17.4737	17.4827	17.3761	17.2294
sp|O14579|COPE_HUMAN	COPE	Coatomer subunit epsilon OS=Homo sapiens OX=9606 GN=COPE PE=1 SV=3	-0.0687634	19.186	0.609697	-0.0887693	19.1172	0.648839	19.0972	0.290832	19.0505	-0.0467474	0.786075	0.0965326	19.2825	0.538676	0.185302	0.237081	19.1894	-0.0931402	0.544338	0.0525636	19.2386	0.687002	0.141333	0.265737	-0.043969	0.656745	19.1699	-0.112672	0.391393	-0.0687028	0.523178	19.1055	19.2665	19.0977	19.1367	19.0494	19.1451	18.9622	19.1388	19.2163	19.3488	19.2571	19.1217	19.2624	19.2147	19.1091	19.2306
sp|O14593|RFXK_HUMAN	RFXANK	DNA-binding protein RFXANK OS=Homo sapiens OX=9606 GN=RFXANK PE=1 SV=2	-0.0500301	15.3156	0.610159	-0.0275905	15.2655	0.880739	15.288	0.000353903	15.0949	-0.19304	0.23569	0.373099	15.6887	0.0780088	0.400689	0.0867944	15.4972	-0.191484	0.154875	0.271788	15.5874	0.177097	0.299378	0.215301	-0.101311	0.339907	15.4501	-0.238616	0.0457785	-0.137305	0.281391	15.374	15.2571	15.2808	15.2503	15.2236	15.3523	15.0726	15.1173	15.6608	15.7165	15.5378	15.4565	15.6473	15.5275	15.4685	15.4316
sp|O14602|IF1AY_HUMAN	EIF1AY	Eukaryotic translation initiation factor 1A, Y-chromosomal OS=Homo sapiens OX=9606 GN=EIF1AY PE=1 SV=4	0.167976	16.6449	0.0951328	0.11523	16.8129	0.673315	16.7602	0.0402115	16.7268	-0.0333127	0.890962	-0.24976	16.3952	0.140449	-0.36499	0.216213	16.4435	0.0483636	0.762487	-0.153861	16.4911	0.308491	-0.269091	0.371483	0.0958991	0.522814	16.7168	0.321651	0.192304	0.225752	0.380857	16.668	16.6218	16.8106	16.8152	16.8913	16.629	16.7684	16.6853	16.4639	16.3264	16.5218	16.3653	16.5675	16.4147	16.8367	16.597
sp|O14617-5|AP3D1_HUMAN	AP3D1	Isoform 5 of AP-3 complex subunit delta-1 OS=Homo sapiens OX=9606 GN=AP3D1	-0.0959396	19.1331	0.421823	-0.22084	19.0371	0.317659	18.9122	0.000207021	18.9401	0.0278986	0.657921	0.211869	19.3449	0.164209	0.432708	0.0488409	19.3786	0.0336509	0.598704	-0.0360358	19.097	0.77652	0.184804	0.219504	-0.247904	0.0970481	18.9872	-0.357687	0.0261471	-0.109782	0.292097	19.1987	19.0674	19.0497	19.0246	18.9367	18.8878	18.9678	18.9124	19.3693	19.3206	19.4104	19.3468	19.1472	19.0469	18.9734	19.0011
sp|O14618|CCS_HUMAN	CCS	Copper chaperone for superoxide dismutase OS=Homo sapiens OX=9606 GN=CCS PE=1 SV=1	0.0658119	14.3905	0.681385	0.11811	14.4563	0.659439	14.5086	0.0021547	14.5661	0.057465	0.780983	0.29272	14.6832	0.203033	0.174611	0.409019	14.5648	-0.118402	0.454422	-0.141696	14.2488	0.376767	-0.259805	0.297903	-0.434416	0.0924745	13.9279	-0.755296	0.0480862	-0.32088	0.162821	14.4701	14.3109	14.515	14.3976	14.6118	14.4054	14.5036	14.6286	14.6002	14.7663	14.6048	14.5248	14.2922	14.2054	14.0005	13.8554
sp|O14639|ABLM1_HUMAN	ABLIM1	Actin-binding LIM protein 1 OS=Homo sapiens OX=9606 GN=ABLIM1 PE=1 SV=3	0.581648	18.1079	0.0732819	-0.129685	18.6895	0.318577	17.9782	1.52024e-07	17.9541	-0.0241273	0.635089	-0.503625	17.6043	0.039536	-0.37394	0.0343025	18.4346	0.830314	0.051696	0.420282	18.5282	0.0725742	0.549967	0.0825913	0.923907	0.0191591	18.826	1.22173	0.0131134	0.29782	0.0630275	18.0671	18.1486	18.666	18.713	17.9859	17.9705	17.9256	17.9825	17.614	17.5945	18.4545	18.4146	18.5167	18.5396	18.8084	18.8436
sp|O14640|DVL1_HUMAN	DVL1	Segment polarity protein dishevelled homolog DVL-1 OS=Homo sapiens OX=9606 GN=DVL1 PE=1 SV=2	-0.725826	13.9058	0.176342	-0.210832	13.18	0.673092	13.695	0.00382598	13.1947	-0.500257	0.212081	-0.734251	13.1715	0.128865	-0.523418	0.137232	13.1774	0.00586123	0.948487	-0.538918	13.3669	0.23061	-0.328086	0.331516	0.195333	0.187434	13.0277	-0.14383	0.188477	-0.339162	0.172554	14.1035	13.7081	13.2408	13.1192	13.5533	13.8367	13.262	13.1274	13.1587	13.1844	13.2327	13.1221	13.2926	13.4412	13.0871	12.9683
sp|O14641|DVL2_HUMAN	DVL2	Segment polarity protein dishevelled homolog DVL-2 OS=Homo sapiens OX=9606 GN=DVL2 PE=1 SV=1	0.035833	17.4348	0.76255	0.0272799	17.4707	0.817416	17.4621	0.00459225	17.426	-0.0361158	0.630184	0.253866	17.6887	0.133889	0.226587	0.126642	17.5855	-0.103212	0.332702	0.256258	17.6911	0.12401	0.228978	0.138216	0.00239118	0.977267	17.5782	-0.110532	0.204405	-0.112923	0.119781	17.3847	17.485	17.4167	17.5246	17.4337	17.4906	17.3931	17.4589	17.6389	17.7385	17.5593	17.6117	17.7125	17.6697	17.5779	17.5784
sp|O14646|CHD1_HUMAN	CHD1	Chromodomain-helicase-DNA-binding protein 1 OS=Homo sapiens OX=9606 GN=CHD1 PE=1 SV=2	0.211234	19.0275	0.102633	0.199889	19.2388	0.226718	19.2274	1.4784e-06	19.0854	-0.141976	0.160721	-0.057692	18.9698	0.115652	-0.257581	0.0644298	19.187	0.217133	0.0799652	0.298822	19.3264	0.0535582	0.0989332	0.232899	0.356514	0.0294119	19.7022	0.732379	0.0141599	0.375865	0.0544979	19.0247	19.0303	19.2063	19.2712	19.2558	19.199	19.0985	19.0724	18.9838	18.9559	19.1673	19.2066	19.3113	19.3414	19.693	19.7114
sp|O14647|CHD2_HUMAN	CHD2	Chromodomain-helicase-DNA-binding protein 2 OS=Homo sapiens OX=9606 GN=CHD2 PE=1 SV=2	0.693757	18.1593	0.0930604	0.194457	18.853	0.411847	18.3537	1.81369e-05	18.742	0.388252	0.129051	0.0866048	18.2459	0.502079	-0.107852	0.289865	18.8186	0.572699	0.0601723	0.178533	18.3378	0.268917	-0.0159243	0.85714	0.0919281	0.13524	18.9304	0.684514	0.0211624	0.592586	0.0544979	18.0786	18.2399	18.8116	18.8944	18.4046	18.3029	18.7707	18.7132	18.2724	18.2194	18.7943	18.8428	18.3312	18.3444	18.9579	18.9028
sp|O14653-2|GOSR2_HUMAN	GOSR2	Isoform B of Golgi SNAP receptor complex member 2 OS=Homo sapiens OX=9606 GN=GOSR2	-0.254011	17.3621	0.0917467	0.0120693	17.108	0.630437	17.3741	9.91264e-05	16.9798	-0.394291	0.102434	0.22398	17.586	0.139514	0.21191	0.158809	17.5991	0.013038	0.900677	-0.0364063	17.3257	0.739938	-0.0484757	0.688504	-0.260386	0.177009	17.3299	-0.25609	0.102566	0.00429605	0.974547	17.3632	17.3609	17.1401	17.076	17.386	17.3623	17.0013	16.9584	17.6507	17.5214	17.5876	17.6105	17.2549	17.3964	17.3072	17.3527
sp|O14656|TOR1A_HUMAN	TOR1A	Torsin-1A OS=Homo sapiens OX=9606 GN=TOR1A PE=1 SV=1	-0.0591536	19.4042	0.500519	-0.0234947	19.3451	0.925484	19.3807	0.0107306	19.5332	0.152434	0.468646	0.0181586	19.4224	0.719505	0.0416532	0.797866	19.1893	-0.233082	0.0816597	-0.216755	19.1875	0.151199	-0.19326	0.403024	-0.234913	0.0816796	19.22	-0.202338	0.0314633	0.0325754	0.682367	19.4386	19.3699	19.3837	19.3064	19.2689	19.4926	19.5646	19.5017	19.4254	19.4193	19.1625	19.2161	19.1422	19.2327	19.2009	19.2392
sp|O14657|TOR1B_HUMAN	TOR1B	Torsin-1B OS=Homo sapiens OX=9606 GN=TOR1B PE=1 SV=2	-0.398183	17.5995	0.11371	-0.279289	17.2013	0.272709	17.3202	8.42504e-05	17.1954	-0.12477	0.634156	-0.789413	16.8101	0.0260708	-0.510124	0.0698972	16.3467	-0.463314	0.0692115	-0.620472	16.979	0.0500647	-0.341183	0.160766	0.168941	0.0777816	16.8973	0.0872716	0.410603	-0.0816696	0.489799	17.5832	17.6158	17.2704	17.1322	17.2557	17.3847	17.3331	17.0577	16.8361	16.784	16.3168	16.3766	16.9958	16.9622	16.9659	16.8288
sp|O14662-2|STX16_HUMAN	STX16	Isoform A of Syntaxin-16 OS=Homo sapiens OX=9606 GN=STX16	-0.160705	16.5548	0.162441	-0.102965	16.3941	0.490163	16.4518	0.00582535	16.4511	-0.000742115	0.995261	0.00182712	16.5566	0.95888	0.104792	0.357836	16.7428	0.186229	0.136609	-0.171392	16.3834	0.0845968	-0.0684271	0.560747	-0.173219	0.0756452	16.3714	-0.185162	0.140738	-0.0119426	0.91045	16.5499	16.5596	16.3522	16.4359	16.387	16.5166	16.3871	16.515	16.5792	16.534	16.778	16.7076	16.4046	16.3621	16.4297	16.3132
sp|O14668|TMG1_HUMAN	PRRG1	Transmembrane gamma-carboxyglutamic acid protein 1 OS=Homo sapiens OX=9606 GN=PRRG1 PE=1 SV=1	-0.103801	13.6593	0.733847	0.208842	13.5555	0.532883	13.8681	0.00742045	13.12	-0.748198	0.108924	-0.304839	13.3545	0.234411	-0.513681	0.0797139	13.2298	-0.124701	0.334073	-0.229808	13.4295	0.460546	-0.438649	0.2457	0.0750316	0.692391	13.3048	-0.0497064	0.393558	-0.124738	0.571091	13.5263	13.7923	13.4212	13.6898	13.9441	13.7922	13.1104	13.1295	13.3253	13.3837	13.2915	13.168	13.5613	13.2977	13.2776	13.3319
sp|O14672|ADA10_HUMAN	ADAM10	Disintegrin and metalloproteinase domain-containing protein 10 OS=Homo sapiens OX=9606 GN=ADAM10 PE=1 SV=1	-0.377083	16.89	0.085902	-0.00584818	16.5129	0.965359	16.8841	1.19738e-05	16.4376	-0.446518	0.126594	-0.0487464	16.8412	0.460313	-0.0428982	0.621418	16.3383	-0.502959	0.0706016	0.12535	17.0153	0.146622	0.131198	0.275487	0.174096	0.0747881	16.5069	-0.33432	0.0291867	-0.508417	0.0407761	16.9206	16.8593	16.4842	16.5415	16.8332	16.935	16.478	16.3972	16.8115	16.8709	16.3712	16.3053	17.0069	17.0237	16.5071	16.5067
sp|O14684|PTGES_HUMAN	PTGES	Prostaglandin E synthase OS=Homo sapiens OX=9606 GN=PTGES PE=1 SV=2	0.105837	11.4896	0.82012	0.718495	11.5954	0.188666	12.2081	0.0593751	12.2312	0.0230491	0.943907	0.341205	11.8308	0.327275	-0.37729	0.298	11.6945	-0.136352	0.711344	0.539696	12.0293	0.106084	-0.1788	0.354997	0.198491	0.53006	11.7845	-0.0463276	0.862335	-0.244818	0.216915	11.4413	11.538	11.8747	11.3162	12.1616	12.2546	12.4061	12.0562	12.0312	11.6305	11.8233	11.5656	12.1123	11.9463	11.8058	11.7631
sp|O14686-3|KMT2D_HUMAN	KMT2D	Isoform 3 of Histone-lysine N-methyltransferase 2D OS=Homo sapiens OX=9606 GN=KMT2D	-0.0759962	16.5075	0.22989	0.307293	16.4315	0.29778	16.8148	0.000203718	16.2899	-0.524838	0.131518	-0.0128545	16.4946	0.803956	-0.320147	0.134069	16.4815	-0.0131319	0.728538	0.135519	16.643	0.118682	-0.171774	0.325268	0.148373	0.0643347	16.6831	0.188463	0.0602776	0.0400904	0.370051	16.4804	16.5346	16.4384	16.4245	16.8968	16.7327	16.2954	16.2845	16.5174	16.4719	16.4904	16.4726	16.6467	16.6393	16.7072	16.6589
sp|O14727|APAF_HUMAN	APAF1	Apoptotic protease-activating factor 1 OS=Homo sapiens OX=9606 GN=APAF1 PE=1 SV=2	0.496141	17.3655	0.0630399	0.0784832	17.8616	0.410363	17.4439	7.39443e-06	17.9165	0.472605	0.14305	-0.372981	16.9925	0.0542248	-0.451465	0.0612138	17.0037	0.0112236	0.904498	-0.144906	17.2205	0.123166	-0.223389	0.1483	0.228076	0.0847619	17.4715	0.478986	0.0310195	0.25091	0.0843087	17.3439	17.387	17.8664	17.8568	17.4124	17.4754	17.8351	17.998	16.9525	17.0324	16.9611	17.0462	17.2423	17.1988	17.4504	17.4926
sp|O14730|RIOK3_HUMAN	RIOK3	Serine/threonine-protein kinase RIO3 OS=Homo sapiens OX=9606 GN=RIOK3 PE=1 SV=2	0.679401	12.6125	0.21482	0.522111	13.2919	0.387423	13.1346	0.000122002	13.914	0.779348	0.115759	-0.423233	12.1893	0.306247	-0.945343	0.0470039	12.3847	0.19547	0.199107	0.355854	12.9683	0.383284	-0.166257	0.117374	0.779086	0.037016	12.9731	0.78379	0.0604403	0.0047035	0.983104	12.3809	12.8441	13.2615	13.3223	13.1161	13.1531	13.8244	14.0035	12.253	12.1256	12.3934	12.3761	12.9686	12.9681	12.8504	13.0957
sp|O14732|IMPA2_HUMAN	IMPA2	Inositol monophosphatase 2 OS=Homo sapiens OX=9606 GN=IMPA2 PE=1 SV=1	0.143348	16.1842	0.193244	-0.256464	16.3275	0.244217	15.9277	0.00133121	16.1997	0.272035	0.156458	-0.259523	15.9246	0.0826344	-0.00305886	0.938853	15.7483	-0.176305	0.120277	-0.143719	16.0404	0.419528	0.112745	0.508482	0.115804	0.431266	15.9288	0.00419373	0.969744	-0.11161	0.582744	16.2268	16.1415	16.3401	16.3149	15.9118	15.9436	16.1452	16.2542	15.9458	15.9035	15.7757	15.721	16.1351	15.9457	16.0095	15.8481
sp|O14734|ACOT8_HUMAN	ACOT8	Acyl-coenzyme A thioesterase 8 OS=Homo sapiens OX=9606 GN=ACOT8 PE=1 SV=1	-0.316201	16.9659	0.245181	-0.266822	16.6497	0.511514	16.6991	0.00290319	16.6721	-0.0270378	0.928126	-0.558289	16.4076	0.10335	-0.291467	0.323782	16.117	-0.290613	0.168496	-0.0886116	16.8773	0.594051	0.17821	0.521753	0.469677	0.0796001	16.5789	0.171256	0.290628	-0.298421	0.158098	17.0636	16.8682	16.727	16.5725	16.5454	16.8528	16.7366	16.6076	16.4867	16.3285	16.0994	16.1346	16.8386	16.916	16.5131	16.6446
sp|O14735|CDIPT_HUMAN	CDIPT	CDP-diacylglycerol--inositol 3-phosphatidyltransferase OS=Homo sapiens OX=9606 GN=CDIPT PE=1 SV=1	-0.0420847	15.7219	0.762477	0.0345578	15.6798	0.857206	15.7564	0.0566341	15.8939	0.137477	0.551208	-0.158576	15.5633	0.503768	-0.193134	0.390479	15.5473	-0.0160592	0.940266	-0.267329	15.4546	0.179177	-0.301887	0.131138	-0.108753	0.56811	15.5356	-0.0277187	0.886837	0.0810348	0.475364	15.8048	15.639	15.6554	15.7042	15.7139	15.799	16.0187	15.7692	15.6955	15.4311	15.5135	15.581	15.4601	15.449	15.4687	15.6025
sp|O14737|PDCD5_HUMAN	PDCD5	Programmed cell death protein 5 OS=Homo sapiens OX=9606 GN=PDCD5 PE=1 SV=3	0.0252024	19.4308	0.810364	0.179492	19.456	0.474049	19.6103	0.0142016	19.6356	0.0253359	0.882847	0.459734	19.8905	0.102356	0.280242	0.23517	19.7108	-0.179665	0.391356	0.234339	19.6651	0.146387	0.0548475	0.715478	-0.225395	0.180461	19.5826	-0.307927	0.120829	-0.0825323	0.29771	19.3719	19.4897	19.4815	19.4304	19.6994	19.5211	19.5978	19.6734	19.8064	19.9746	19.6303	19.7913	19.6724	19.6578	19.6218	19.5433
sp|O14744|ANM5_HUMAN	PRMT5	Protein arginine N-methyltransferase 5 OS=Homo sapiens OX=9606 GN=PRMT5 PE=1 SV=4	-0.00879887	18.4637	0.87319	0.164477	18.4549	0.377267	18.6281	1.50775e-05	18.9308	0.302673	0.155333	-0.236277	18.2274	0.062884	-0.400754	0.0789047	18.1402	-0.0872154	0.285727	0.146334	18.61	0.18923	-0.0181433	0.885662	0.382611	0.0402964	18.5034	0.27605	0.0213282	-0.106561	0.218165	18.4963	18.4311	18.4589	18.4508	18.5657	18.6906	18.9309	18.9307	18.2342	18.2206	18.1803	18.1001	18.6449	18.5751	18.5174	18.4895
sp|O14745|NHRF1_HUMAN	SLC9A3R1	Na(+)/H(+) exchange regulatory cofactor NHE-RF1 OS=Homo sapiens OX=9606 GN=SLC9A3R1 PE=1 SV=4	-0.210902	18.4454	0.412634	0.103829	18.2345	0.679825	18.5492	0.000167038	18.2616	-0.287655	0.151279	-0.736761	17.7086	0.0658612	-0.84059	0.0463172	17.8095	0.100812	0.051696	-0.401447	18.044	0.174312	-0.505276	0.138216	0.335314	0.0677732	17.9869	0.278246	0.0141152	-0.0570678	0.527956	18.5541	18.3367	18.3274	18.1416	18.6058	18.4926	18.2546	18.2686	17.7087	17.7086	17.8115	17.8074	17.9894	18.0985	17.9922	17.9815
sp|O14757|CHK1_HUMAN	CHEK1	Serine/threonine-protein kinase Chk1 OS=Homo sapiens OX=9606 GN=CHEK1 PE=1 SV=2	-0.116134	17.1301	0.465659	0.0258132	17.014	0.840422	17.1559	0.00103113	17.069	-0.086956	0.417285	0.252537	17.3826	0.0880476	0.226724	0.0868399	16.8573	-0.525312	0.051696	0.266329	17.3964	0.183451	0.240516	0.236209	0.0137919	0.890321	17.2054	-0.177262	0.0846111	-0.191053	0.258911	17.0817	17.1785	17.0918	16.9361	17.1947	17.1171	17.0272	17.1107	17.3744	17.3908	16.8688	16.8459	17.4658	17.3271	17.2455	17.1652
sp|O14763|TR10B_HUMAN	TNFRSF10B	Tumor necrosis factor receptor superfamily member 10B OS=Homo sapiens OX=9606 GN=TNFRSF10B PE=1 SV=2	-1.03142	14.0195	0.0839303	-0.662085	12.9881	0.227567	13.3574	1.25865e-05	13.0287	-0.328717	0.19683	-0.0398961	13.9796	0.464	0.622189	0.079179	12.8055	-1.17405	0.0949075	0.541389	14.5609	0.0501728	1.20347	0.100163	0.581285	0.0272973	13.0022	-0.977357	0.019962	-1.55864	0.0460227	13.9984	14.0405	12.8788	13.0973	13.2638	13.451	13.0237	13.0337	14.0079	13.9513	12.9704	12.6407	14.554	14.5678	12.9613	13.0432
sp|O14770|MEIS2_HUMAN	MEIS2	Homeobox protein Meis2 OS=Homo sapiens OX=9606 GN=MEIS2 PE=1 SV=2	-0.334546	13.7106	0.11569	0.111659	13.3761	0.484549	13.8223	0.00031478	13.227	-0.595264	0.114467	0.106221	13.8168	0.313014	-0.0054383	0.968594	13.4372	-0.379613	0.110197	-0.169925	13.5407	0.325935	-0.281584	0.281885	-0.276146	0.193589	13.2622	-0.554608	0.0344311	-0.278462	0.204451	13.6951	13.7261	13.4347	13.3175	13.8895	13.755	13.2395	13.2145	13.7574	13.8763	13.4697	13.4047	13.6325	13.4489	13.2629	13.2616
sp|O14773|TPP1_HUMAN	TPP1	Tripeptidyl-peptidase 1 OS=Homo sapiens OX=9606 GN=TPP1 PE=1 SV=2	0.605296	13.3669	0.151635	-0.435698	13.9722	0.376927	12.9312	0.000226055	13.139	0.20781	0.443026	-0.263807	13.1031	0.304822	0.171891	0.442183	13.9089	0.805774	0.0773358	-0.284826	13.0821	0.281669	0.150871	0.508594	-0.0210194	0.814295	13.6132	0.510138	0.0576775	0.531157	0.081281	13.502	13.2318	13.9154	14.029	12.8028	13.0596	13.0672	13.2108	13.166	13.0402	13.8543	13.9635	13.0901	13.074	13.5538	13.6727
sp|O14776|TCRG1_HUMAN	TCERG1	Transcription elongation regulator 1 OS=Homo sapiens OX=9606 GN=TCERG1 PE=1 SV=2	0.22223	19.5652	0.0679444	0.203118	19.7875	0.231548	19.7684	3.10276e-07	19.7925	0.0241165	0.628928	-0.164709	19.4005	0.0382594	-0.367827	0.0488409	19.5939	0.1934	0.0716046	0.253828	19.8191	0.053495	0.0507104	0.373937	0.418537	0.0190657	20.0933	0.692801	0.0123077	0.274264	0.0407761	19.5529	19.5776	19.7932	19.7818	19.7971	19.7396	19.7949	19.7901	19.3955	19.4055	19.6106	19.5773	19.8172	19.8209	20.0963	20.0904
sp|O14777|NDC80_HUMAN	NDC80	Kinetochore protein NDC80 homolog OS=Homo sapiens OX=9606 GN=NDC80 PE=1 SV=1	0.0440938	18.0684	0.204725	0.000989124	18.1124	0.976017	18.0693	2.68955e-06	17.7699	-0.29942	0.102434	0.0306105	18.099	0.295028	0.0296213	0.243092	17.6465	-0.452451	0.0601723	0.325921	18.3943	0.0624645	0.324932	0.0932352	0.295311	0.0379943	18.2001	0.101094	0.21614	-0.194217	0.162669	18.0804	18.0563	18.1044	18.1205	18.0629	18.0758	17.7874	17.7524	18.0873	18.1107	17.6723	17.6207	18.4164	18.3721	18.2461	18.154
sp|O14786|NRP1_HUMAN	NRP1	Neuropilin-1 OS=Homo sapiens OX=9606 GN=NRP1 PE=1 SV=3	-0.124852	15.887	0.454908	-0.405393	15.7621	0.250622	15.4816	2.12418e-06	15.5627	0.0811122	0.656165	0.683581	16.5705	0.0498456	1.08897	0.0470039	16.4995	-0.0710913	0.440298	-0.858372	15.0286	0.0731196	-0.452979	0.163805	-1.54195	0.0291242	14.6346	-1.9359	0.0157543	-0.393946	0.117919	15.8335	15.9405	15.8413	15.683	15.4231	15.5401	15.4735	15.6519	16.5179	16.6232	16.5071	16.4919	15.098	14.9592	14.6571	14.6122
sp|O14787|TNPO2_HUMAN	TNPO2	Transportin-2 OS=Homo sapiens OX=9606 GN=TNPO2 PE=1 SV=3	0.171235	13.5923	0.263844	-0.1352	13.7635	0.630663	13.4571	0.0708502	13.9382	0.481121	0.192589	-0.0435236	13.5488	0.736912	0.091676	0.692084	13.6664	0.117662	0.674666	0.0282001	13.6205	0.647197	0.1634	0.50616	0.0717237	0.596764	13.7586	0.209822	0.186211	0.138098	0.17369	13.5792	13.6054	13.6921	13.835	13.5903	13.3239	13.9347	13.9417	13.6358	13.4618	13.5095	13.8233	13.5835	13.6575	13.7707	13.7464
sp|O14795-2|UN13B_HUMAN	UNC13B	Isoform 2 of Protein unc-13 homolog B OS=Homo sapiens OX=9606 GN=UNC13B	-0.127111	16.2953	0.567521	-0.134003	16.1681	0.697261	16.1612	0.0802678	16.3345	0.173301	0.690857	0.285386	16.5806	0.176661	0.419389	0.250117	16.4071	-0.173561	0.394434	0.0796293	16.3749	0.181894	0.213632	0.481762	-0.205757	0.243656	15.9438	-0.636804	0.0562084	-0.431047	0.0750906	16.3151	16.2754	16.3012	16.0351	15.9937	16.3288	16.5283	16.1408	16.6786	16.4827	16.3496	16.4645	16.3595	16.3902	15.9037	15.984
sp|O14802|RPC1_HUMAN	POLR3A	DNA-directed RNA polymerase III subunit RPC1 OS=Homo sapiens OX=9606 GN=POLR3A PE=1 SV=2	0.165034	17.4927	0.174394	0.153055	17.6578	0.347361	17.6458	4.25818e-05	17.6779	0.0321085	0.715403	-0.316651	17.1761	0.0686861	-0.469705	0.0506718	17.2361	0.060028	0.198564	0.151008	17.6437	0.205282	-0.00204694	0.980088	0.467658	0.0343801	17.7828	0.606736	0.0326133	0.139078	0.284584	17.4476	17.5379	17.6466	17.669	17.6115	17.6801	17.6386	17.7172	17.1953	17.1569	17.2402	17.232	17.6719	17.6156	17.8404	17.7252
sp|O14818|PSA7_HUMAN	PSMA7	Proteasome subunit alpha type-7 OS=Homo sapiens OX=9606 GN=PSMA7 PE=1 SV=1	0.00144032	19.6452	0.976173	0.20832	19.6466	0.188666	19.8535	4.20171e-06	20.0609	0.207421	0.148074	-0.0746608	19.5705	0.0572333	-0.282981	0.0441537	19.5301	-0.0403971	0.288671	0.270437	19.9156	0.0490594	0.0621175	0.196407	0.345098	0.014082	19.8354	0.264909	0.0208315	-0.0801894	0.114686	19.6546	19.6357	19.6207	19.6725	19.8697	19.8373	20.0241	20.0977	19.569	19.572	19.5491	19.5111	19.915	19.9162	19.8498	19.8211
sp|O14828|SCAM3_HUMAN	SCAMP3	Secretory carrier-associated membrane protein 3 OS=Homo sapiens OX=9606 GN=SCAMP3 PE=1 SV=3	0.00411306	17.6688	0.981526	-0.151783	17.6729	0.633137	17.517	0.0923709	17.6343	0.117239	0.706642	-0.263504	17.4053	0.183573	-0.111721	0.554079	17.3685	-0.0368385	0.828631	0.0107466	17.6796	0.952648	0.16253	0.509819	0.274251	0.120742	17.7934	0.388107	0.033196	0.113856	0.376381	17.7584	17.5792	17.6162	17.7297	17.3946	17.6395	17.7718	17.4968	17.3732	17.4375	17.4731	17.2639	17.7461	17.613	17.77	17.8168
sp|O14832|PAHX_HUMAN	PHYH	Phytanoyl-CoA dioxygenase, peroxisomal OS=Homo sapiens OX=9606 GN=PHYH PE=1 SV=1	-0.9168	17.8985	0.0881657	-0.489933	16.9817	0.259764	17.4085	4.45214e-05	16.6783	-0.730276	0.198437	-0.511658	17.3868	0.0560075	-0.0217255	0.891202	17.1346	-0.252201	0.138329	0.611782	18.5103	0.0554895	1.10171	0.102107	1.12344	0.0269346	17.7494	0.362573	0.0986112	-0.760868	0.0765415	17.8612	17.9358	16.8812	17.0821	17.3143	17.5028	16.8663	16.4902	17.3342	17.4394	17.1582	17.111	18.5166	18.5039	17.8275	17.6713
sp|O14841|OPLA_HUMAN	OPLAH	5-oxoprolinase OS=Homo sapiens OX=9606 GN=OPLAH PE=1 SV=3	-0.0254136	12.832	0.904055	-0.206594	12.8065	0.411847	12.6254	7.15223e-07	12.8974	0.272037	0.341585	2.40141	15.2334	0.0269982	2.608	0.0325504	15.2327	-0.000679515	0.993926	0.159521	12.9915	0.3229	0.366115	0.134832	-2.24189	0.0213981	12.7543	-2.47903	0.0204922	-0.237141	0.315793	12.7462	12.9178	12.7182	12.8948	12.5715	12.6792	12.766	13.0288	15.1817	15.285	15.1973	15.268	13.0031	12.9798	12.6328	12.8759
sp|O14874|BCKD_HUMAN	BCKDK	[3-methyl-2-oxobutanoate dehydrogenase [lipoamide]] kinase, mitochondrial OS=Homo sapiens OX=9606 GN=BCKDK PE=1 SV=2	-0.501854	14.7248	0.0637467	-0.0433271	14.223	0.84671	14.6815	3.56757e-05	14.1879	-0.49354	0.183031	0.135211	14.86	0.134403	0.178538	0.342363	14.6668	-0.193247	0.108489	-0.441458	14.2833	0.0656691	-0.398131	0.207104	-0.576669	0.0367215	13.925	-0.935043	0.018253	-0.358374	0.0817359	14.7441	14.7055	14.2098	14.2361	14.5747	14.7883	14.2599	14.116	14.8925	14.8275	14.6742	14.6593	14.251	14.3157	13.9001	13.9499
sp|O14879|IFIT3_HUMAN	IFIT3	Interferon-induced protein with tetratricopeptide repeats 3 OS=Homo sapiens OX=9606 GN=IFIT3 PE=1 SV=1	-0.125031	18.3169	0.118826	-0.496325	18.1918	0.17362	17.8205	1.53825e-07	17.8985	0.0779144	0.328596	-2.11263	16.2042	0.0190527	-1.6163	0.028055	15.6952	-0.509086	0.0540507	-2.05871	16.2582	0.053495	-1.56239	0.0925616	0.0539133	0.706562	15.8408	-0.363409	0.152121	-0.417323	0.241244	18.3387	18.2951	18.2001	18.1836	17.8319	17.8092	17.9356	17.8613	16.2258	16.1827	15.6991	15.6913	16.3579	16.1584	15.9694	15.7123
sp|O14880|MGST3_HUMAN	MGST3	Microsomal glutathione S-transferase 3 OS=Homo sapiens OX=9606 GN=MGST3 PE=1 SV=1	0.0882784	18.5063	0.270991	-0.230012	18.5946	0.336528	18.2763	2.14968e-05	18.5045	0.228197	0.27939	0.385451	18.8918	0.069662	0.615463	0.0715301	19.1835	0.291775	0.105807	-0.143403	18.3629	0.156849	0.0866084	0.501342	-0.528854	0.0402019	18.5521	-0.339686	0.0457785	0.189168	0.0604856	18.5437	18.4689	18.5853	18.6038	18.2049	18.3477	18.5682	18.4407	18.9393	18.8442	19.1736	19.1935	18.3513	18.3745	18.5505	18.5536
sp|O14893|GEMI2_HUMAN	GEMIN2	Gem-associated protein 2 OS=Homo sapiens OX=9606 GN=GEMIN2 PE=1 SV=1	0.0895356	14.2863	0.577249	0.323966	14.3758	0.316034	14.6102	0.00283518	14.5445	-0.0656812	0.435227	0.0305705	14.3168	0.855731	-0.293395	0.114166	14.3886	0.0717627	0.538408	0.314273	14.6005	0.203103	-0.00969239	0.926196	0.283703	0.127163	14.7401	0.423251	0.0594397	0.139548	0.283423	14.3835	14.189	14.3686	14.383	14.6367	14.5838	14.5814	14.5076	14.3789	14.2548	14.4242	14.353	14.651	14.5501	14.7005	14.7796
sp|O14908|GIPC1_HUMAN	GIPC1	PDZ domain-containing protein GIPC1 OS=Homo sapiens OX=9606 GN=GIPC1 PE=1 SV=2	-0.342289	18.5877	0.0872925	0.0512733	18.2454	0.777752	18.6389	0.00303488	18.5041	-0.134859	0.541609	0.0542829	18.6419	0.432827	0.00300958	0.981474	18.281	-0.36097	0.106545	-0.275841	18.3118	0.313936	-0.327114	0.335968	-0.330124	0.21489	17.996	-0.645918	0.023737	-0.315794	0.284584	18.5509	18.6245	18.2597	18.2311	18.7201	18.5578	18.6001	18.4081	18.6662	18.6177	18.2251	18.3369	18.4525	18.1712	17.9582	18.0339
sp|O14920|IKKB_HUMAN	IKBKB	Inhibitor of nuclear factor kappa-B kinase subunit beta OS=Homo sapiens OX=9606 GN=IKBKB PE=1 SV=1	0.19473	16.9236	0.0872925	0.161829	17.1183	0.425374	17.0854	3.69031e-05	17.5455	0.460083	0.141936	-0.167861	16.7557	0.0757407	-0.32969	0.133873	16.9083	0.152552	0.172407	0.28226	17.2059	0.0919916	0.120432	0.47341	0.450121	0.0459934	17.3212	0.565469	0.0229628	0.115348	0.256243	16.9189	16.9283	17.0963	17.1403	17.0024	17.1684	17.5364	17.5546	16.7279	16.7836	16.9419	16.8746	17.2465	17.1652	17.2961	17.3463
sp|O14925|TIM23_HUMAN	TIMM23	Mitochondrial import inner membrane translocase subunit Tim23 OS=Homo sapiens OX=9606 GN=TIMM23 PE=1 SV=1	-0.666141	16.5072	0.13512	-0.0339525	15.841	0.911888	16.4732	0.000200194	15.7502	-0.723079	0.152372	0.212476	16.7197	0.057713	0.246428	0.323363	16.1854	-0.534234	0.0718943	-0.0465722	16.4606	0.48278	-0.0126197	0.964501	-0.259048	0.0795483	15.8203	-0.899352	0.0160652	-0.640304	0.060933	16.5029	16.5115	15.6983	15.9838	16.33	16.6165	15.7285	15.7719	16.7469	16.6925	16.1453	16.2256	16.4205	16.5008	15.8122	15.8284
sp|O14929|HAT1_HUMAN	HAT1	Histone acetyltransferase type B catalytic subunit OS=Homo sapiens OX=9606 GN=HAT1 PE=1 SV=1	0.230499	17.7735	0.152657	-0.46207	18.004	0.220856	17.3114	1.13041e-05	17.5235	0.212047	0.145443	-0.0846391	17.6888	0.306984	0.377431	0.054388	17.5483	-0.140498	0.0785374	-0.191613	17.5819	0.149837	0.270457	0.129644	-0.106974	0.0490429	17.7925	0.103625	0.0332084	0.2106	0.0665132	17.8216	17.7254	18.0332	17.9747	17.2758	17.347	17.505	17.5419	17.6905	17.6872	17.5334	17.5633	17.5943	17.5694	17.803	17.782
sp|O14936|CSKP_HUMAN	CASK	Peripheral plasma membrane protein CASK OS=Homo sapiens OX=9606 GN=CASK PE=1 SV=3	0.085036	19.0178	0.105003	0.00607128	19.1028	0.978246	19.0238	0.00133121	18.8881	-0.135738	0.494903	-0.373115	18.6447	0.0405669	-0.379186	0.127336	19.0066	0.361984	0.0816104	-0.360974	18.6568	0.0984695	-0.367045	0.214924	0.0121415	0.89709	18.829	0.184337	0.0825414	0.172195	0.226513	19.017	19.0185	19.0893	19.1163	18.933	19.1147	18.8235	18.9527	18.6126	18.6767	18.9804	19.0329	18.5996	18.714	18.8023	18.8557
sp|O14939|PLD2_HUMAN	PLD2	Phospholipase D2 OS=Homo sapiens OX=9606 GN=PLD2 PE=1 SV=2	-0.0991337	14.8375	0.869133	-0.0955221	14.7384	0.904633	14.742	0.457643	14.8372	0.095213	0.809461	-0.289359	14.5481	0.582481	-0.193837	0.635923	14.776	0.22784	0.479415	-0.443415	14.3941	0.417128	-0.347893	0.425833	-0.154056	0.613286	14.4479	-0.10021	0.686735	0.0538465	0.7458	15.1387	14.5363	14.9337	14.5431	14.5341	14.9499	14.9353	14.7391	14.7344	14.3619	14.7347	14.8173	14.2903	14.4978	14.4513	14.4446
sp|O14949|QCR8_HUMAN	UQCRQ	Cytochrome b-c1 complex subunit 8 OS=Homo sapiens OX=9606 GN=UQCRQ PE=1 SV=4	-0.0419453	17.4477	0.576175	0.0309043	17.4058	0.908598	17.4786	0.00520882	17.3791	-0.0994555	0.657155	0.19752	17.6452	0.091037	0.166615	0.391194	17.8266	0.181396	0.132406	0.204889	17.6526	0.164626	0.173985	0.458783	0.00736951	0.916941	17.6362	-0.00902031	0.685831	-0.0163898	0.828406	17.4837	17.4117	17.3779	17.4337	17.3595	17.5977	17.4344	17.3239	17.6288	17.6616	17.7908	17.8624	17.606	17.6992	17.6393	17.6331
sp|O14950|ML12B_HUMAN	MYL12B	Myosin regulatory light chain 12B OS=Homo sapiens OX=9606 GN=MYL12B PE=1 SV=2	0.145778	17.2651	0.272632	-0.0748744	17.4109	0.697261	17.1902	4.43989e-05	17.2361	0.0458909	0.729229	0.459948	17.7251	0.0620388	0.534822	0.0674707	17.7733	0.0481833	0.0782545	-0.119274	17.1458	0.364237	-0.0443998	0.734898	-0.579222	0.0313376	17.2371	-0.487972	0.0142088	0.09125	0.260256	17.2014	17.3289	17.4062	17.4156	17.2597	17.1208	17.2721	17.2001	17.7225	17.7276	17.7777	17.7688	17.1827	17.109	17.226	17.2482
sp|O14964|HGS_HUMAN	HGS	Hepatocyte growth factor-regulated tyrosine kinase substrate OS=Homo sapiens OX=9606 GN=HGS PE=1 SV=1	-0.0476995	17.5807	0.416135	0.0301169	17.533	0.76683	17.6108	0.408517	17.5953	-0.0155641	0.908901	0.00492487	17.5856	0.942217	-0.0251921	0.725958	17.6649	0.0792406	0.28989	0.10915	17.6899	0.473962	0.0790326	0.62237	0.104225	0.450304	17.5934	0.00774905	0.888861	-0.0964757	0.519927	17.613	17.5484	17.5285	17.5375	17.6486	17.573	17.5295	17.6611	17.5538	17.6175	17.6847	17.6451	17.7762	17.6036	17.6212	17.5656
sp|O14965|AURKA_HUMAN	AURKA	Aurora kinase A OS=Homo sapiens OX=9606 GN=AURKA PE=1 SV=2	0.0962315	16.2304	0.587872	-0.0428114	16.3266	0.933628	16.1876	0.042715	16.0239	-0.163664	0.717892	0.21259	16.443	0.333847	0.255401	0.461757	15.698	-0.745031	0.191655	0.131055	16.3615	0.500563	0.173866	0.638413	-0.0815349	0.537575	16.658	0.215002	0.41785	0.296536	0.362915	16.3381	16.1227	16.3385	16.3148	15.976	16.3993	16.1886	15.8593	16.5177	16.3683	15.9219	15.474	16.3094	16.4135	16.4895	16.8265
sp|O14967|CLGN_HUMAN	CLGN	Calmegin OS=Homo sapiens OX=9606 GN=CLGN PE=1 SV=1	-0.0796984	18.6128	0.406023	-0.348142	18.5331	0.234403	18.2647	3.35433e-06	18.3815	0.116749	0.332774	-0.568123	18.0447	0.0302369	-0.219981	0.152863	18.0181	-0.0266678	0.606392	-0.866041	17.7468	0.0402027	-0.517898	0.117374	-0.297917	0.0498581	17.735	-0.309679	0.0503507	-0.011762	0.846897	18.6131	18.6126	18.4802	18.5861	18.2074	18.322	18.3665	18.3964	18.0773	18.0122	18.0197	18.0164	17.7614	17.7322	17.7691	17.701
sp|O14972|VP26C_HUMAN	VPS26C	Vacuolar protein sorting-associated protein 26C OS=Homo sapiens OX=9606 GN=VPS26C PE=1 SV=1	0.160792	15.7772	0.198019	-0.259299	15.938	0.244692	15.5179	9.5351e-05	15.8572	0.339343	0.108148	-0.213771	15.5634	0.136845	0.0455284	0.478805	15.5562	-0.00718751	0.950194	-0.3537	15.4235	0.0848193	-0.0944011	0.11838	-0.139929	0.130272	15.4818	-0.0815629	0.256594	0.0583666	0.187322	15.7319	15.8224	15.9618	15.9142	15.529	15.5067	15.8889	15.8255	15.5231	15.6037	15.6157	15.4968	15.4226	15.4244	15.4994	15.4642
sp|O14974|MYPT1_HUMAN	PPP1R12A	Protein phosphatase 1 regulatory subunit 12A OS=Homo sapiens OX=9606 GN=PPP1R12A PE=1 SV=1	0.202126	20.7557	0.111858	0.125946	20.9578	0.588644	20.8817	9.57181e-05	20.6935	-0.188157	0.364345	-0.616745	20.139	0.0472804	-0.742691	0.0808252	20.3464	0.207392	0.203693	-0.217982	20.5377	0.120068	-0.343928	0.230396	0.398763	0.0681808	20.7882	0.649211	0.0338918	0.250448	0.125983	20.7253	20.7861	20.9759	20.9398	20.9868	20.7765	20.6963	20.6907	20.1956	20.0823	20.3876	20.3051	20.5704	20.5051	20.8264	20.7499
sp|O14975|S27A2_HUMAN	SLC27A2	Very long-chain acyl-CoA synthetase OS=Homo sapiens OX=9606 GN=SLC27A2 PE=1 SV=2	-0.0448346	20.1746	0.388697	-0.0162181	20.1297	0.936477	20.1583	4.28281e-07	20.1935	0.0351784	0.819679	-1.31478	18.8598	0.0252881	-1.29856	0.0470039	18.8081	-0.0516393	0.514122	-0.0116177	20.1629	0.857378	0.00460043	0.979123	1.30316	0.0239431	20.1314	1.27166	0.0169132	-0.0315087	0.66474	20.1462	20.2029	20.1302	20.1292	20.0693	20.2474	20.184	20.203	18.8909	18.8286	18.8448	18.7715	20.1324	20.1935	20.0983	20.1646
sp|O14976|GAK_HUMAN	GAK	Cyclin-G-associated kinase OS=Homo sapiens OX=9606 GN=GAK PE=1 SV=2	-0.00961613	17.6194	0.948402	0.00313575	17.6098	0.991191	17.6226	0.0026354	17.7673	0.144776	0.276475	0.0223111	17.6417	0.858169	0.0191753	0.783602	17.5609	-0.0807977	0.321241	-0.24304	17.3764	0.230963	-0.246176	0.195708	-0.265351	0.0714	17.3311	-0.310672	0.0341793	-0.0453207	0.602119	17.7043	17.5346	17.6289	17.5907	17.6692	17.5759	17.8051	17.7296	17.6537	17.6298	17.6018	17.5201	17.4199	17.3329	17.3619	17.3002
sp|O14979|HNRDL_HUMAN	HNRNPDL	Heterogeneous nuclear ribonucleoprotein D-like OS=Homo sapiens OX=9606 GN=HNRNPDL PE=1 SV=3	0.0744275	18.6031	0.347067	0.146836	18.6775	0.397797	18.7499	0.00578773	18.4907	-0.25924	0.194777	0.0101393	18.6132	0.828303	-0.136697	0.301616	18.758	0.144807	0.139064	-0.0485061	18.5546	0.253515	-0.195342	0.257544	-0.0586453	0.334756	18.6804	0.0671812	0.227671	0.125827	0.111941	18.5983	18.6079	18.719	18.636	18.8181	18.6817	18.5157	18.4657	18.645	18.5814	18.7481	18.7679	18.5343	18.5748	18.6889	18.6719
sp|O14980|XPO1_HUMAN	XPO1	Exportin-1 OS=Homo sapiens OX=9606 GN=XPO1 PE=1 SV=1	0.137631	20.812	0.147015	-0.0388962	20.9497	0.868193	20.7731	0.0220391	21.0649	0.291759	0.274544	-0.0127177	20.7993	0.836448	0.0261786	0.873368	20.8	0.000664872	0.987552	0.113893	20.9259	0.167814	0.152789	0.447327	0.12661	0.107854	20.9435	0.144186	0.0917577	0.0175762	0.651373	20.7809	20.8432	20.941	20.9583	20.6649	20.8814	21.0131	21.1167	20.7706	20.828	20.7995	20.8004	20.9138	20.938	20.9644	20.9226
sp|O14981|BTAF1_HUMAN	BTAF1	TATA-binding protein-associated factor 172 OS=Homo sapiens OX=9606 GN=BTAF1 PE=1 SV=2	0.15693	18.5943	0.0732819	-0.273226	18.7512	0.359913	18.321	0.000743217	18.6976	0.376599	0.198437	-0.168117	18.4261	0.0339148	0.10511	0.519341	18.5061	0.0799563	0.0620634	0.0728242	18.6671	0.101364	0.346051	0.224359	0.240941	0.0236439	18.8332	0.407061	0.0433112	0.166121	0.202313	18.5837	18.6048	18.7577	18.7447	18.2134	18.4287	18.6841	18.7111	18.4311	18.4212	18.504	18.5082	18.6612	18.673	18.7794	18.887
sp|O14983|AT2A1_HUMAN	ATP2A1	Sarcoplasmic/endoplasmic reticulum calcium ATPase 1 OS=Homo sapiens OX=9606 GN=ATP2A1 PE=1 SV=1	-12.1948	12.1948	0.0620981	0.807673	0	0.446994	13.0024	4.19655e-08	10.0334	-2.96907	0.126594	1.48259	13.6774	0.140137	0.674914	0.286315	10.566	-3.11139	0.0739962	1.25332	13.4481	0.163463	0.445646	0.385562	-0.229267	0.512996	0	-13.6774	0.0134322	-13.4481	0.00792324	11.8371	12.5524	0	0	13.2648	12.74	9.68947	10.3773	13.439	13.9157	10.7459	10.386	13.4336	13.4626	0	0
sp|O15013|ARHGA_HUMAN	ARHGEF10	Rho guanine nucleotide exchange factor 10 OS=Homo sapiens OX=9606 GN=ARHGEF10 PE=1 SV=4	0.297699	16.8004	0.0975317	0.0104163	17.0981	0.954866	16.8108	0.000157454	17.0635	0.252665	0.220423	-0.0660201	16.7344	0.349827	-0.0764364	0.521587	16.8279	0.0935172	0.250919	-0.292553	16.5079	0.0856647	-0.30297	0.190908	-0.226533	0.0532151	16.6987	-0.0356944	0.46244	0.190839	0.100062	16.7656	16.8352	17.123	17.0732	16.8857	16.7359	17.0987	17.0282	16.759	16.7098	16.8572	16.7986	16.5233	16.4924	16.7228	16.6746
sp|O15014|ZN609_HUMAN	ZNF609	Zinc finger protein 609 OS=Homo sapiens OX=9606 GN=ZNF609 PE=1 SV=2	-0.235187	17.4252	0.130749	-0.0113593	17.19	0.933628	17.4138	0.000780644	17.0114	-0.402412	0.112961	-0.135435	17.2897	0.185674	-0.124075	0.179677	17.2263	-0.0634173	0.265415	-0.0614783	17.3637	0.44536	-0.0501191	0.495387	0.0739564	0.0715103	17.252	-0.0377882	0.672413	-0.111745	0.35903	17.3773	17.473	17.1959	17.1841	17.4549	17.3727	17.0299	16.9929	17.2775	17.302	17.2019	17.2508	17.361	17.3664	17.3175	17.1864
sp|O15020|SPTN2_HUMAN	SPTBN2	Spectrin beta chain, non-erythrocytic 2 OS=Homo sapiens OX=9606 GN=SPTBN2 PE=1 SV=3	-0.171892	20.3273	0.223508	-0.108025	20.1554	0.557385	20.2193	0.00108904	19.9413	-0.277985	0.181723	-0.244008	20.0833	0.113045	-0.135984	0.303626	20.1748	0.0914696	0.221156	-0.335416	19.9919	0.113654	-0.227391	0.248381	-0.0914075	0.282758	19.9216	-0.161709	0.0665473	-0.0703018	0.347117	20.3777	20.277	20.1911	20.1198	20.1503	20.2883	19.9612	19.9214	20.114	20.0526	20.1619	20.1877	19.9521	20.0317	19.9193	19.9239
sp|O15027-5|SC16A_HUMAN	SEC16A	Isoform 5 of Protein transport protein Sec16A OS=Homo sapiens OX=9606 GN=SEC16A	-0.0238983	18.6021	0.67364	-0.0530703	18.5782	0.658335	18.5491	0.0014262	18.5834	0.0343109	0.672376	-0.267552	18.3346	0.0774672	-0.214482	0.133937	18.356	0.0213988	0.788893	-0.157925	18.4442	0.150035	-0.104855	0.340835	0.109627	0.171717	18.4034	0.0688589	0.286646	-0.040768	0.487181	18.6357	18.5686	18.568	18.5885	18.5965	18.5016	18.5789	18.5879	18.3662	18.303	18.3973	18.3147	18.4678	18.4207	18.3776	18.4293
sp|O15031|PLXB2_HUMAN	PLXNB2	Plexin-B2 OS=Homo sapiens OX=9606 GN=PLXNB2 PE=1 SV=3	-0.225597	19.9181	0.0818912	-0.0958287	19.6925	0.310986	19.8223	2.61578e-06	19.4562	-0.366052	0.108148	0.231683	20.1498	0.0778023	0.327511	0.0713538	20.124	-0.0257691	0.683907	-0.100633	19.8175	0.167042	-0.00480475	0.944011	-0.332316	0.0567564	19.5737	-0.576118	0.0234886	-0.243802	0.0828542	19.9042	19.932	19.6746	19.7104	19.7968	19.8477	19.4814	19.431	20.1874	20.1122	20.1089	20.1392	19.7916	19.8434	19.562	19.5853
sp|O15037|KHNYN_HUMAN	KHNYN	Protein KHNYN OS=Homo sapiens OX=9606 GN=KHNYN PE=1 SV=3	-0.297546	12.7692	0.158809	-0.472529	12.4716	0.212441	12.2966	0.00131795	12.3659	0.0692837	0.21605	0.177536	12.9467	0.161467	0.650065	0.0384336	12.5259	-0.420838	0.0596454	-0.0624156	12.7068	0.791487	0.410113	0.251003	-0.239951	0.314995	12.4301	-0.51658	0.0335723	-0.276629	0.336359	12.7156	12.8227	12.5259	12.4173	12.277	12.3163	12.376	12.3558	12.925	12.9685	12.5383	12.5134	12.8506	12.5629	12.4793	12.381
sp|O15042|SR140_HUMAN	U2SURP	U2 snRNP-associated SURP motif-containing protein OS=Homo sapiens OX=9606 GN=U2SURP PE=1 SV=2	0.166293	18.4467	0.188407	0.196503	18.613	0.188666	18.6432	0.000327455	18.3977	-0.245486	0.102434	-0.0750586	18.3717	0.28736	-0.271561	0.0743965	18.5976	0.225975	0.10937	0.0882456	18.535	0.0982435	-0.108257	0.115757	0.163304	0.101268	18.7281	0.356473	0.0521644	0.193169	0.131847	18.46	18.4335	18.5645	18.6616	18.6541	18.6324	18.4121	18.3834	18.4096	18.3337	18.6088	18.5865	18.5307	18.5392	18.7691	18.6871
sp|O15047|SET1A_HUMAN	SETD1A	Histone-lysine N-methyltransferase SETD1A OS=Homo sapiens OX=9606 GN=SETD1A PE=1 SV=3	-0.0475659	17.6156	0.577287	0.179797	17.568	0.32547	17.7954	0.000303797	17.556	-0.239312	0.124191	-0.238615	17.3769	0.101227	-0.418413	0.0486911	17.5875	0.21052	0.0596454	-0.160674	17.4549	0.239083	-0.340471	0.133619	0.0779417	0.275046	17.5648	0.187858	0.0235324	0.109917	0.226932	17.5642	17.6669	17.5751	17.5609	17.8261	17.7646	17.5452	17.5669	17.365	17.3888	17.584	17.5909	17.4148	17.495	17.5599	17.5697
sp|O15050|TRNK1_HUMAN	TRANK1	TPR and ankyrin repeat-containing protein 1 OS=Homo sapiens OX=9606 GN=TRANK1 PE=2 SV=4	-0.196277	15.8274	0.21047	-0.393905	15.6312	0.239281	15.4335	7.79388e-07	15.3344	-0.0990928	0.161911	-0.692118	15.1353	0.0440532	-0.298214	0.0431174	14.8987	-0.236639	0.0596454	-0.866935	14.9605	0.0627922	-0.47303	0.0862386	-0.174816	0.0386838	14.8683	-0.267013	0.0240531	-0.0921966	0.156621	15.8936	15.7613	15.6264	15.6359	15.4174	15.4497	15.3497	15.3192	15.1399	15.1308	14.8858	14.9115	14.975	14.946	14.8867	14.85
sp|O15056|SYNJ2_HUMAN	SYNJ2	Synaptojanin-2 OS=Homo sapiens OX=9606 GN=SYNJ2 PE=1 SV=3	0.175648	18.5021	0.0893108	-0.376745	18.6777	0.17362	18.1253	0.000119878	18.2674	0.142027	0.294432	-0.368276	18.1338	0.0485242	0.00846943	0.884424	18.3582	0.224432	0.117186	-0.189135	18.3129	0.0835982	0.18761	0.124432	0.179141	0.0980715	18.3619	0.228081	0.106739	0.0489403	0.581827	18.5173	18.4868	18.6923	18.6632	18.1413	18.1094	18.2062	18.3285	18.0974	18.1702	18.3806	18.3358	18.2948	18.3311	18.3107	18.4131
sp|O15061|SYNEM_HUMAN	SYNM	Synemin OS=Homo sapiens OX=9606 GN=SYNM PE=1 SV=2	-0.0607452	18.9543	0.249606	-0.464546	18.8936	0.187674	18.4898	1.10241e-07	17.8665	-0.623241	0.102434	-1.03641	17.9179	0.0297665	-0.571865	0.0626865	17.7854	-0.132493	0.331001	0.269713	19.224	0.0609206	0.734259	0.09213	1.30612	0.0264799	19.3134	1.39546	0.0178707	0.0893376	0.132625	18.9627	18.9459	18.8707	18.9165	18.5262	18.4533	17.8608	17.8722	17.9742	17.8616	17.8301	17.7407	19.2059	19.2421	19.3069	19.3199
sp|O15062|ZBTB5_HUMAN	ZBTB5	Zinc finger and BTB domain-containing protein 5 OS=Homo sapiens OX=9606 GN=ZBTB5 PE=1 SV=1	0.291259	15.5616	0.1485	-0.0999221	15.8529	0.627171	15.4617	0.000142918	15.7771	0.315447	0.195459	0.233303	15.7949	0.0782086	0.333225	0.135249	15.9913	0.196389	0.0559519	0.0602028	15.6218	0.401388	0.160125	0.369845	-0.1731	0.0322223	16.0927	0.297787	0.0241776	0.470887	0.0544979	15.5214	15.6018	15.7968	15.9089	15.5508	15.3725	15.7764	15.7778	15.7886	15.8012	15.998	15.9846	15.6121	15.6315	16.0724	16.113
sp|O15066|KIF3B_HUMAN	KIF3B	Kinesin-like protein KIF3B OS=Homo sapiens OX=9606 GN=KIF3B PE=1 SV=1	-0.0477303	15.0434	0.608495	0.144274	14.9957	0.340919	15.1877	0.0675697	15.1927	0.00493783	0.963133	0.0369522	15.0804	0.49498	-0.107321	0.200711	14.9051	-0.175282	0.171082	0.0122092	15.0557	0.952648	-0.132064	0.549923	-0.024743	0.887543	14.9557	-0.124666	0.14157	-0.0999229	0.630487	15.0096	15.0773	14.9497	15.0418	15.2271	15.1483	15.2391	15.1462	15.0912	15.0696	14.8566	14.9537	15.1771	14.9342	14.9966	14.9149
sp|O15067|PUR4_HUMAN	PFAS	Phosphoribosylformylglycinamidine synthase OS=Homo sapiens OX=9606 GN=PFAS PE=1 SV=4	0.190154	19.862	0.0872925	0.309745	20.0522	0.202891	20.1718	3.22016e-05	20.5683	0.396477	0.103438	0.2668	20.1288	0.0530275	-0.0429446	0.449493	19.9791	-0.149704	0.117825	0.330434	20.1925	0.124869	0.0206891	0.870653	0.0636337	0.540553	20.1298	0.000915791	0.981759	-0.0627179	0.582385	19.8828	19.8413	20.0589	20.0455	20.144	20.1996	20.5904	20.5461	20.1053	20.1524	19.9955	19.9628	20.2602	20.1248	20.1468	20.1127
sp|O15075|DCLK1_HUMAN	DCLK1	Serine/threonine-protein kinase DCLK1 OS=Homo sapiens OX=9606 GN=DCLK1 PE=1 SV=2	0.262587	12.7085	0.467403	0.271817	12.9711	0.547333	12.9803	4.07262e-05	12.9423	-0.0380666	0.808101	1.82135	14.5299	0.0521945	1.54953	0.0460405	14.4862	-0.0437032	0.846859	0.661614	13.3701	0.171276	0.389797	0.1483	-1.15974	0.0319388	13.2967	-1.23317	0.043868	-0.0734344	0.759157	12.9056	12.5115	13.0402	12.902	13.0461	12.9145	13.0052	12.8793	14.4556	14.6042	14.3611	14.6113	13.3573	13.383	13.4453	13.1481
sp|O15078|CE290_HUMAN	CEP290	Centrosomal protein of 290 kDa OS=Homo sapiens OX=9606 GN=CEP290 PE=1 SV=2	0.00550486	19.3773	0.944532	-0.0567169	19.3828	0.796163	19.3205	0.00111195	19.7159	0.395326	0.205699	-0.0118922	19.3654	0.82119	0.0448248	0.761164	19.0856	-0.279745	0.0483538	-0.0680793	19.3092	0.314061	-0.0113624	0.95272	-0.0561872	0.0350241	19.221	-0.144372	0.126112	-0.0881843	0.312635	19.4132	19.3414	19.3535	19.412	19.219	19.422	19.7785	19.6533	19.3695	19.3613	19.0863	19.0849	19.3082	19.3102	19.1762	19.2658
sp|O15084-1|ANR28_HUMAN	ANKRD28	Isoform 3 of Serine/threonine-protein phosphatase 6 regulatory ankyrin repeat subunit A OS=Homo sapiens OX=9606 GN=ANKRD28	0.185205	14.7863	0.387594	0.195925	14.9715	0.295965	14.9823	0.000266186	15.2982	0.315936	0.103438	-0.195077	14.5913	0.134636	-0.391002	0.0394925	14.6668	0.0755948	0.242681	0.156085	14.9424	0.292728	-0.03984	0.679309	0.351162	0.0678686	15.0657	0.474436	0.0157543	0.123273	0.280234	14.8393	14.7334	15.0756	14.8675	14.9951	14.9694	15.2736	15.3228	14.6044	14.5781	14.6937	14.64	14.9982	14.8867	15.0611	15.0703
sp|O15085-2|ARHGB_HUMAN	ARHGEF11	Isoform 2 of Rho guanine nucleotide exchange factor 11 OS=Homo sapiens OX=9606 GN=ARHGEF11	0.0250558	16.17	0.682741	-0.00339921	16.195	0.972241	16.1666	0.00451333	16.0724	-0.0942035	0.594178	-0.118243	16.0517	0.206768	-0.114844	0.170716	16.0768	0.0250544	0.68142	-0.273964	15.896	0.153611	-0.270565	0.189493	-0.155721	0.225924	15.802	-0.249764	0.0438532	-0.0940427	0.411582	16.2061	16.1338	16.1839	16.2062	16.1895	16.1436	15.9727	16.172	16.0213	16.0821	16.0522	16.1014	15.9595	15.8325	15.8164	15.7875
sp|O15091|MRPP3_HUMAN	PRORP	Mitochondrial ribonuclease P catalytic subunit OS=Homo sapiens OX=9606 GN=PRORP PE=1 SV=2	-0.552816	17.8417	0.102633	-0.196358	17.2889	0.316451	17.6453	1.433e-05	17.1575	-0.487767	0.129958	0.0762131	17.9179	0.476323	0.272571	0.11955	17.4825	-0.435371	0.0872278	0.405877	18.2475	0.0798143	0.602235	0.092777	0.329664	0.0655412	17.7434	-0.174493	0.131221	-0.504157	0.052197	17.8885	17.7948	17.36	17.2177	17.6053	17.6854	17.2197	17.0953	17.9695	17.8662	17.4601	17.5049	18.2534	18.2417	17.7648	17.722
sp|O15111|IKKA_HUMAN	CHUK	Inhibitor of nuclear factor kappa-B kinase subunit alpha OS=Homo sapiens OX=9606 GN=CHUK PE=1 SV=2	0.13209	17.9394	0.243209	0.00752784	18.0715	0.954405	17.9469	0.000863456	18.4294	0.482479	0.110368	0.208486	18.1479	0.110612	0.200958	0.108447	18.1597	0.0118855	0.891866	0.186917	18.1263	0.237383	0.179389	0.279237	-0.0215691	0.812645	18.157	0.00911091	0.792603	0.0306801	0.759345	17.9839	17.8949	18.0452	18.0977	17.9086	17.9852	18.4646	18.3942	18.1261	18.1696	18.211	18.1085	18.187	18.0656	18.1713	18.1426
sp|O15116|LSM1_HUMAN	LSM1	U6 snRNA-associated Sm-like protein LSm1 OS=Homo sapiens OX=9606 GN=LSM1 PE=1 SV=1	0.278233	14.5738	0.111318	0.215415	14.852	0.544993	14.7892	0.00306736	14.8966	0.107463	0.693737	-0.317379	14.2564	0.120595	-0.532794	0.163109	14.4732	0.216804	0.181926	-0.031519	14.5422	0.831696	-0.246934	0.448122	0.28586	0.177009	14.7941	0.537704	0.0401408	0.251844	0.207774	14.5254	14.6221	14.8513	14.8527	14.9453	14.6331	14.8588	14.9345	14.1917	14.321	14.4639	14.4824	14.6252	14.4592	14.8094	14.7788
sp|O15118|NPC1_HUMAN	NPC1	NPC intracellular cholesterol transporter 1 OS=Homo sapiens OX=9606 GN=NPC1 PE=1 SV=2	-0.482251	17.3018	0.0818912	-0.47059	16.8196	0.244692	16.8312	5.13504e-05	16.6981	-0.133103	0.406483	-0.060955	17.2409	0.201356	0.409635	0.10535	16.9674	-0.273448	0.125073	0.249359	17.5512	0.104261	0.719949	0.126049	0.310314	0.065729	17.3163	0.0754115	0.447248	-0.234902	0.207586	17.2973	17.3063	16.7715	16.8676	16.747	16.9155	16.6919	16.7043	17.2642	17.2175	17.0181	16.9167	17.5944	17.508	17.2505	17.382
sp|O15119|TBX3_HUMAN	TBX3	T-box transcription factor TBX3 OS=Homo sapiens OX=9606 GN=TBX3 PE=1 SV=4	-0.129514	13.6917	0.0805579	0.0263418	13.5621	0.704077	13.718	0.0241512	13.6989	-0.019078	0.861625	0.416725	14.1084	0.0277179	0.390384	0.0536496	13.6206	-0.487756	0.0907233	0.149726	13.8414	0.273116	0.123384	0.396791	-0.267	0.11613	13.6247	-0.483661	0.172866	-0.216661	0.517168	13.7018	13.6815	13.5692	13.5551	13.7503	13.6857	13.7525	13.6454	14.1238	14.0929	13.6848	13.5565	13.9095	13.7732	13.8151	13.4344
sp|O15120|PLCB_HUMAN	AGPAT2	1-acyl-sn-glycerol-3-phosphate acyltransferase beta OS=Homo sapiens OX=9606 GN=AGPAT2 PE=1 SV=1	-0.361372	15.3184	0.0708861	0.112355	14.9571	0.561806	15.4308	0.000944626	15.3715	-0.0593107	0.711174	-0.396497	14.9219	0.096396	-0.508852	0.119761	14.7242	-0.19777	0.439147	-0.227342	15.0911	0.141881	-0.339697	0.223377	0.169155	0.304478	14.84	-0.0819805	0.553556	-0.251136	0.19812	15.3076	15.3293	14.9816	14.9325	15.3411	15.5205	15.4027	15.3403	15.0051	14.8388	14.8462	14.6022	15.0365	15.1457	14.8984	14.7815
sp|O15121|DEGS1_HUMAN	DEGS1	Sphingolipid delta(4)-desaturase DES1 OS=Homo sapiens OX=9606 GN=DEGS1 PE=1 SV=1	-0.441511	15.5081	0.0638123	-0.176762	15.0666	0.635859	15.3313	0.0106881	15.0426	-0.288779	0.415938	0.0779947	15.5861	0.130364	0.254757	0.382855	15.3067	-0.279448	0.143687	-0.249087	15.259	0.145764	-0.0723242	0.820118	-0.327081	0.0850986	15.1578	-0.428335	0.0401408	-0.101254	0.454537	15.5014	15.5148	15.0866	15.0466	15.1533	15.5094	15.1044	14.9807	15.5659	15.6063	15.2438	15.3695	15.3215	15.1966	15.1088	15.2067
sp|O15126|SCAM1_HUMAN	SCAMP1	Secretory carrier-associated membrane protein 1 OS=Homo sapiens OX=9606 GN=SCAMP1 PE=1 SV=2	0.282502	19.0726	0.109065	0.19028	19.3551	0.277295	19.2629	7.97852e-07	19.3689	0.105965	0.102434	0.661277	19.7339	0.0358598	0.470996	0.0343025	20.0203	0.286353	0.0582656	0.282953	19.3556	0.123404	0.0926728	0.281904	-0.378324	0.0447487	19.534	-0.199916	0.0263424	0.178408	0.130524	19.0258	19.1194	19.3463	19.3639	19.2605	19.2653	19.3679	19.3699	19.7491	19.7187	20.0234	20.0171	19.3182	19.393	19.5382	19.5297
sp|O15127|SCAM2_HUMAN	SCAMP2	Secretory carrier-associated membrane protein 2 OS=Homo sapiens OX=9606 GN=SCAMP2 PE=1 SV=2	0.0531488	11.493	0.734858	-0.260391	11.5461	0.494052	11.2326	0.0379074	11.6549	0.422335	0.284966	-0.02207	11.4709	0.78678	0.238321	0.391675	11.6287	0.157793	0.488455	0.42211	11.9151	0.184497	0.682501	0.223508	0.44418	0.147393	11.7188	0.247881	0.0716295	-0.196299	0.40425	11.4677	11.5182	11.64	11.4523	11.0676	11.3975	11.7305	11.5793	11.4213	11.5205	11.5018	11.7555	11.7827	12.0475	11.7271	11.7105
sp|O15143|ARC1B_HUMAN	ARPC1B	Actin-related protein 2/3 complex subunit 1B OS=Homo sapiens OX=9606 GN=ARPC1B PE=1 SV=3	-0.0831975	21.1958	0.302206	-0.250023	21.1126	0.357505	20.9458	0.000183921	20.9722	0.026475	0.866827	-0.425927	20.7699	0.0621281	-0.175904	0.311687	20.6371	-0.132739	0.37732	-0.522436	20.6734	0.0609206	-0.272413	0.235974	-0.0965094	0.238887	20.5657	-0.204114	0.085895	-0.107605	0.104052	21.2339	21.1576	21.0994	21.1258	21.0354	20.8562	20.9858	20.9587	20.8151	20.7246	20.7062	20.5681	20.6803	20.6664	20.5813	20.5502
sp|O15144|ARPC2_HUMAN	ARPC2	Actin-related protein 2/3 complex subunit 2 OS=Homo sapiens OX=9606 GN=ARPC2 PE=1 SV=1	-0.0578084	20.8871	0.332731	-0.347792	20.8293	0.225111	20.5394	0.000212468	20.6859	0.146591	0.347531	-0.134197	20.753	0.0942725	0.213595	0.123571	20.6631	-0.0898096	0.295127	-0.462281	20.4249	0.0548389	-0.114489	0.313851	-0.328084	0.04391	20.3634	-0.389601	0.0437036	-0.061517	0.480402	20.8748	20.8995	20.8578	20.8009	20.4926	20.5861	20.6234	20.7485	20.7777	20.7282	20.6986	20.6277	20.401	20.4488	20.3174	20.4093
sp|O15145|ARPC3_HUMAN	ARPC3	Actin-related protein 2/3 complex subunit 3 OS=Homo sapiens OX=9606 GN=ARPC3 PE=1 SV=3	-0.0716823	19.0399	0.201794	-0.186161	18.9682	0.283667	18.8537	3.13827e-05	18.9086	0.0548912	0.590207	-0.121366	18.9185	0.0674364	0.064795	0.366384	18.7916	-0.126892	0.106918	-0.44688	18.593	0.0548389	-0.260719	0.153105	-0.325514	0.0290932	18.5813	-0.337226	0.0150977	-0.0117116	0.721266	19.0583	19.0215	18.9539	18.9825	18.8973	18.8102	18.8691	18.9482	18.9192	18.9179	18.8132	18.7701	18.5749	18.6112	18.5904	18.5722
sp|O15155|BET1_HUMAN	BET1	BET1 homolog OS=Homo sapiens OX=9606 GN=BET1 PE=1 SV=1	-0.0149982	16.5039	0.918323	0.264769	16.4889	0.234225	16.7686	7.41816e-05	16.7128	-0.0558467	0.675381	0.624053	17.1279	0.0239467	0.359284	0.0652322	17.2402	0.112301	0.125602	0.300925	16.8048	0.0966286	0.0361556	0.727185	-0.323128	0.0617117	16.883	-0.244902	0.0333854	0.0782259	0.386113	16.4957	16.512	16.4031	16.5746	16.7267	16.8105	16.6465	16.7791	17.1123	17.1435	17.2233	17.2571	16.7589	16.8506	16.863	16.903
sp|O15160|RPAC1_HUMAN	POLR1C	DNA-directed RNA polymerases I and III subunit RPAC1 OS=Homo sapiens OX=9606 GN=POLR1C PE=1 SV=1	0.151048	18.1342	0.277202	0.0254066	18.2853	0.917758	18.1597	0.0246608	18.2287	0.0690847	0.672376	0.148227	18.2825	0.228021	0.122821	0.417984	18.269	-0.0134352	0.769311	0.230743	18.365	0.159148	0.205336	0.316471	0.0825158	0.0600977	18.4156	0.133164	0.0443153	0.0506483	0.194846	18.0706	18.1979	18.2625	18.3081	18.0648	18.2545	18.2138	18.2437	18.272	18.293	18.2411	18.297	18.3708	18.3591	18.4009	18.4304
sp|O15162|PLS1_HUMAN	PLSCR1	Phospholipid scramblase 1 OS=Homo sapiens OX=9606 GN=PLSCR1 PE=1 SV=1	0.00726613	16.4904	0.97798	-0.564114	16.4977	0.291915	15.9263	0.00548053	16.3743	0.448049	0.102969	-0.670745	15.8197	0.101997	-0.106631	0.194317	16.194	0.374374	0.324466	-0.173479	16.3169	0.517552	0.390635	0.167752	0.497266	0.0663278	16.505	0.685366	0.0169697	0.188101	0.249664	16.6377	16.3431	16.473	16.5223	15.9578	15.8948	16.3917	16.357	15.7959	15.8434	16.3915	15.9965	16.3926	16.2412	16.4981	16.5119
sp|O15164|TIF1A_HUMAN	TRIM24	Transcription intermediary factor 1-alpha OS=Homo sapiens OX=9606 GN=TRIM24 PE=1 SV=3	-0.014811	17.0672	0.908097	-0.00969327	17.0524	0.721588	17.0576	3.52627e-05	16.8847	-0.17284	0.124407	0.42396	17.4912	0.0237703	0.433654	0.0325504	17.5596	0.0683596	0.188237	0.0289501	17.0962	0.741835	0.0386433	0.688504	-0.39501	0.0591397	17.2346	-0.256572	0.0168596	0.138438	0.252907	17.0592	17.0753	16.9779	17.127	17.0683	17.0468	16.9061	16.8633	17.4971	17.4853	17.5391	17.58	17.04	17.1524	17.2415	17.2277
sp|O15169|AXIN1_HUMAN	AXIN1	Axin-1 OS=Homo sapiens OX=9606 GN=AXIN1 PE=1 SV=2	-0.258744	12.3303	0.501877	0.258231	12.0715	0.412852	12.5885	0.033454	12.1934	-0.395099	0.211867	0.181412	12.5117	0.25297	-0.0768196	0.71876	12.6929	0.181186	0.373351	0.166357	12.4966	0.115638	-0.0918749	0.65951	-0.0150553	0.896384	12.4295	-0.0822131	0.472507	-0.0671578	0.126655	12.3627	12.2979	11.8468	12.2962	12.4655	12.7114	12.1833	12.2035	12.4311	12.5923	12.6162	12.7695	12.4996	12.4936	12.4427	12.4162
sp|O15173-2|PGRC2_HUMAN	PGRMC2	Isoform 2 of Membrane-associated progesterone receptor component 2 OS=Homo sapiens OX=9606 GN=PGRMC2	-0.214114	18.7175	0.75461	-0.130051	18.5034	0.87436	18.5874	0.196705	18.74	0.15253	0.62902	-0.342565	18.3749	0.561629	-0.212514	0.254563	18.7655	0.39057	0.114891	-0.606024	18.1115	0.408887	-0.475973	0.277624	-0.263459	0.378204	18.2174	-0.157542	0.291758	0.105917	0.725082	19.1046	18.3304	18.6782	18.3285	18.5188	18.6561	18.9093	18.5706	18.4477	18.3022	18.7724	18.7586	17.9351	18.2878	18.1563	18.2784
sp|O15182|CETN3_HUMAN	CETN3	Centrin-3 OS=Homo sapiens OX=9606 GN=CETN3 PE=1 SV=2	-0.722383	13.5995	0.0791193	0.00180881	12.8772	0.996016	13.6014	0.000694461	12.9957	-0.605651	0.20469	-0.37634	13.2232	0.0318846	-0.378149	0.175828	12.7569	-0.466275	0.0692115	-0.517098	13.0824	0.130533	-0.518907	0.236141	-0.140758	0.432799	12.6879	-0.535296	0.0606375	-0.394538	0.231982	13.5984	13.6007	12.9421	12.8122	13.4751	13.7276	12.8658	13.1256	13.1994	13.247	12.725	12.7889	12.9665	13.1984	12.5962	12.7796
sp|O15211|RGL2_HUMAN	RGL2	Ral guanine nucleotide dissociation stimulator-like 2 OS=Homo sapiens OX=9606 GN=RGL2 PE=1 SV=1	0.193022	12.3906	0.222221	0.26733	12.5837	0.386105	12.658	0.114337	12.8377	0.179696	0.358555	-0.459299	11.9313	0.332347	-0.726629	0.212284	12.2458	0.314485	0.507426	0.111572	12.5022	0.475793	-0.155757	0.465602	0.570872	0.250156	12.3212	0.389838	0.540837	-0.181033	0.767036	12.459	12.3223	12.5762	12.5912	12.7546	12.5614	12.8588	12.8165	12.205	11.6577	12.158	12.3337	12.5678	12.4366	12.6979	11.9445
sp|O15212|PFD6_HUMAN	PFDN6	Prefoldin subunit 6 OS=Homo sapiens OX=9606 GN=PFDN6 PE=1 SV=1	0.00505877	18.6962	0.90007	0.318648	18.7013	0.343904	19.0149	0.00113931	19.0884	0.0735023	0.744012	-0.0430492	18.6532	0.1838	-0.361697	0.16445	18.4867	-0.166525	0.0559519	0.163474	18.8597	0.212856	-0.155174	0.499866	0.206523	0.126507	18.7672	0.114024	0.11228	-0.0924991	0.422367	18.6816	18.7109	18.72	18.6826	19.1304	18.8994	19.0244	19.1524	18.6478	18.6585	18.4921	18.4813	18.9174	18.802	18.7993	18.7351
sp|O15213|WDR46_HUMAN	WDR46	WD repeat-containing protein 46 OS=Homo sapiens OX=9606 GN=WDR46 PE=1 SV=3	0.133151	18.7191	0.238549	0.00708228	18.8523	0.953462	18.7262	0.00314324	18.9891	0.26292	0.163771	0.117517	18.8367	0.0527261	0.110435	0.254628	18.8848	0.0481423	0.59644	-0.106725	18.6124	0.1914	-0.113808	0.358089	-0.224242	0.0616522	18.6912	-0.145496	0.111931	0.0787462	0.400333	18.7314	18.7068	18.8029	18.9017	18.6746	18.7779	18.9599	19.0184	18.8305	18.8428	18.8281	18.9415	18.5794	18.6454	18.6501	18.7322
sp|O15226-2|NKRF_HUMAN	NKRF	Isoform 2 of NF-kappa-B-repressing factor OS=Homo sapiens OX=9606 GN=NKRF	0.00979739	20.2392	0.846736	0.340124	20.249	0.200912	20.5793	2.70645e-06	20.4033	-0.176063	0.195263	-0.464273	19.7749	0.0354651	-0.804397	0.0384114	19.9019	0.126929	0.168619	0.187404	20.4266	0.0941242	-0.15272	0.160766	0.651677	0.0250266	20.5048	0.729833	0.0208787	0.0781555	0.276215	20.2137	20.2648	20.2657	20.2323	20.607	20.5517	20.4446	20.362	19.7972	19.7527	19.9295	19.8743	20.4154	20.4379	20.5379	20.4717
sp|O15228|GNPAT_HUMAN	GNPAT	Dihydroxyacetone phosphate acyltransferase OS=Homo sapiens OX=9606 GN=GNPAT PE=1 SV=1	-0.227025	16.3722	0.385405	-0.054897	16.1452	0.904633	16.3174	0.000639555	16.3217	0.0043142	0.988512	-0.555365	15.8169	0.137069	-0.500468	0.183615	15.3055	-0.511409	0.0988565	-0.400929	15.9713	0.240504	-0.346032	0.351233	0.154435	0.393031	15.6838	-0.133046	0.277478	-0.287481	0.190764	16.5101	16.2344	16.1809	16.1095	16.1584	16.4763	16.4081	16.2352	15.8932	15.7406	15.316	15.2949	15.8833	16.0593	15.6763	15.6913
sp|O15230|LAMA5_HUMAN	LAMA5	Laminin subunit alpha-5 OS=Homo sapiens OX=9606 GN=LAMA5 PE=1 SV=8	-1.17102	18.4844	0.0630359	-0.0828108	17.3134	0.833247	18.4016	2.98307e-06	16.8806	-1.52103	0.116549	-0.0914912	18.3929	0.2367	-0.00868031	0.975367	18.2413	-0.151629	0.0606515	-0.654044	17.8304	0.0612041	-0.571234	0.2359	-0.562553	0.028566	16.7621	-1.63081	0.0123405	-1.06825	0.0467841	18.5245	18.4443	17.3101	17.3167	18.2156	18.5876	16.8953	16.8658	18.4025	18.3833	18.2425	18.2401	17.8019	17.8588	16.7744	16.7498
sp|O15231-3|ZN185_HUMAN	ZNF185	Isoform 3 of Zinc finger protein 185 OS=Homo sapiens OX=9606 GN=ZNF185	-0.231054	18.684	0.149055	0.266577	18.4529	0.499289	18.9506	1.67245e-07	18.3551	-0.595452	0.194793	-2.73989	15.9441	0.0233992	-3.00646	0.0428751	16.0019	0.0577783	0.247893	-1.84357	16.8404	0.0501728	-2.11014	0.101484	0.896322	0.0298418	16.8291	0.885025	0.0207872	-0.0112973	0.924462	18.633	18.7349	18.4737	18.4322	19.1174	18.7837	18.3486	18.3616	15.9556	15.9326	16.0222	15.9816	16.7888	16.892	16.8758	16.7825
sp|O15235|RT12_HUMAN	MRPS12	28S ribosomal protein S12, mitochondrial OS=Homo sapiens OX=9606 GN=MRPS12 PE=1 SV=1	-0.672052	15.3016	0.0827802	0.0378942	14.6296	0.848828	15.3395	2.53706e-05	14.5844	-0.755127	0.119336	0.14389	15.4455	0.213391	0.105996	0.430483	15.2188	-0.226679	0.189375	0.0273081	15.3289	0.743216	-0.0105861	0.945169	-0.116582	0.114783	14.7837	-0.661847	0.022309	-0.545265	0.0599184	15.2493	15.3539	14.6752	14.5839	15.2586	15.4204	14.5352	14.6336	15.473	15.4181	15.1534	15.2842	15.3162	15.3416	14.8137	14.7536
sp|O15243|OBRG_HUMAN	LEPROT	Leptin receptor gene-related protein OS=Homo sapiens OX=9606 GN=LEPROT PE=1 SV=1	-0.00159954	14.5548	0.992712	-0.346983	14.5532	0.325039	14.2078	0.000382103	14.5066	0.29872	0.204553	0.39972	14.9545	0.0984038	0.746703	0.0584118	14.7715	-0.183065	0.0692115	-0.274274	14.2805	0.223062	0.0727088	0.663143	-0.673994	0.0401947	14.215	-0.739527	0.0298401	-0.0655326	0.649245	14.4698	14.6399	14.4797	14.6267	14.1299	14.2857	14.5501	14.463	14.9686	14.9405	14.7786	14.7643	14.3412	14.2199	14.1495	14.2805
sp|O15254|ACOX3_HUMAN	ACOX3	Peroxisomal acyl-coenzyme A oxidase 3 OS=Homo sapiens OX=9606 GN=ACOX3 PE=1 SV=2	-0.264457	15.8744	0.235602	-0.613746	15.6099	0.215793	15.2606	3.01111e-05	15.1777	-0.0829135	0.158839	0.0732999	15.9477	0.582102	0.687046	0.0470039	15.3247	-0.622952	0.0797853	-0.389908	15.4845	0.118407	0.223838	0.11838	-0.463208	0.0490429	15.197	-0.750644	0.0227568	-0.287436	0.068591	15.7995	15.9493	15.6759	15.544	15.2736	15.2477	15.1899	15.1656	15.9965	15.8988	15.3722	15.2772	15.508	15.4609	15.1956	15.1985
sp|O15258|RER1_HUMAN	RER1	Protein RER1 OS=Homo sapiens OX=9606 GN=RER1 PE=1 SV=1	0.0557194	16.4308	0.377765	-0.13074	16.4865	0.627123	16.3001	0.225547	16.2836	-0.0164888	0.948874	-0.0354873	16.3953	0.819325	0.0952528	0.682719	16.5473	0.151945	0.404878	-0.138251	16.2926	0.259261	-0.00751096	0.976782	-0.102764	0.534546	16.3512	-0.0441612	0.804436	0.0586025	0.724313	16.4625	16.3991	16.499	16.474	16.1763	16.4238	16.3518	16.2153	16.4968	16.2939	16.5631	16.5314	16.3441	16.241	16.4401	16.2622
sp|O15260|SURF4_HUMAN	SURF4	Surfeit locus protein 4 OS=Homo sapiens OX=9606 GN=SURF4 PE=1 SV=3	-0.15879	17.2115	0.132964	-0.152653	17.0527	0.5981	17.0589	0.00123253	17.2825	0.223627	0.407508	0.356311	17.5678	0.108585	0.508964	0.15463	17.5534	-0.0144235	0.921561	-0.197836	17.0137	0.102621	-0.0451831	0.843829	-0.554147	0.0585342	17.0233	-0.544493	0.0531011	0.00965371	0.887468	17.1802	17.2428	17.0643	17.0412	16.9256	17.1922	17.2321	17.3329	17.6452	17.4904	17.5048	17.602	17.0015	17.0259	16.9847	17.0619
sp|O15265-2|ATX7_HUMAN	ATXN7	Isoform b of Ataxin-7 OS=Homo sapiens OX=9606 GN=ATXN7	0.264241	12.3792	0.321714	0.438242	12.6434	0.330223	12.8174	0.0745911	12.4168	-0.400638	0.242704	0.169797	12.549	0.455095	-0.268445	0.371555	12.5361	-0.0128696	0.950194	0.232666	12.6118	0.179594	-0.205576	0.412161	0.0628691	0.727416	12.7805	0.23157	0.318124	0.1687	0.295566	12.308	12.4503	12.5266	12.7602	12.9484	12.6864	12.4798	12.3537	12.6769	12.421	12.5489	12.5232	12.6253	12.5984	12.7007	12.8604
sp|O15269|SPTC1_HUMAN	SPTLC1	Serine palmitoyltransferase 1 OS=Homo sapiens OX=9606 GN=SPTLC1 PE=1 SV=1	-0.11787	16.3301	0.58447	-0.0175249	16.2123	0.941375	16.3126	0.000840393	16.3684	0.0557552	0.564064	-0.235644	16.0945	0.25694	-0.218119	0.107371	15.789	-0.30548	0.0985926	-0.405881	15.9243	0.162285	-0.388356	0.12021	-0.170237	0.177009	15.9245	-0.169976	0.126069	0.000261415	0.997961	16.2245	16.4357	16.1345	16.29	16.3299	16.2953	16.4209	16.3158	16.1385	16.0505	15.7762	15.8018	15.8796	15.9689	15.954	15.8951
sp|O15270|SPTC2_HUMAN	SPTLC2	Serine palmitoyltransferase 2 OS=Homo sapiens OX=9606 GN=SPTLC2 PE=1 SV=1	-0.33976	17.3507	0.210266	0.191721	17.011	0.460583	17.5424	0.000802262	17.1825	-0.359993	0.178901	-0.0738459	17.2769	0.653532	-0.265567	0.151152	16.7943	-0.482616	0.0842348	-0.0921671	17.2586	0.549423	-0.283888	0.156996	-0.0183213	0.822943	17.0372	-0.239729	0.131285	-0.221407	0.13972	17.2546	17.4468	16.9486	17.0733	17.4891	17.5958	17.2564	17.1085	17.219	17.3348	16.8038	16.7848	17.2573	17.2598	16.9866	17.0877
sp|O15287|FANCG_HUMAN	FANCG	Fanconi anemia group G protein OS=Homo sapiens OX=9606 GN=FANCG PE=1 SV=1	-0.159623	15.2214	0.274455	-0.29282	15.0618	0.367787	14.9286	0.00328064	14.7492	-0.179432	0.39235	-0.238912	14.9825	0.137872	0.0539079	0.743129	14.9516	-0.0309512	0.673783	-0.0102602	15.2112	0.908149	0.28256	0.265646	0.228652	0.0669262	14.9988	0.0162647	0.7684	-0.212387	0.0727851	15.2788	15.1641	15.1033	15.0203	14.8219	15.0353	14.726	14.7724	14.9458	15.0193	14.981	14.9222	15.209	15.2133	14.9792	15.0184
sp|O15294|OGT1_HUMAN	OGT	UDP-N-acetylglucosamine--peptide N-acetylglucosaminyltransferase 110 kDa subunit OS=Homo sapiens OX=9606 GN=OGT PE=1 SV=3	-0.744244	18.7387	0.0630399	-0.246731	17.9944	0.244692	18.492	3.35298e-06	17.8913	-0.600667	0.134268	-0.479257	18.2594	0.0295028	-0.232527	0.0880138	17.5857	-0.673678	0.051696	-0.33227	18.4064	0.0589002	-0.0855393	0.320597	0.146988	0.04677	17.9357	-0.323722	0.0193533	-0.47071	0.0459201	18.717	18.7603	18.0172	17.9716	18.4527	18.5312	17.8013	17.9813	18.2732	18.2457	17.5943	17.5772	18.4153	18.3975	17.928	17.9434
sp|O15297|PPM1D_HUMAN	PPM1D	Protein phosphatase 1D OS=Homo sapiens OX=9606 GN=PPM1D PE=1 SV=1	-0.185776	14.1406	0.174548	0.0651458	13.9548	0.548553	14.2058	4.98182e-06	13.9897	-0.216036	0.17798	-0.752525	13.3881	0.0511661	-0.817671	0.0626063	13.1778	-0.2103	0.260733	-0.136859	14.0038	0.0879935	-0.202004	0.178802	0.615666	0.0560457	14.2594	0.871322	0.0319521	0.255656	0.0621569	14.1222	14.1591	14.004	13.9057	14.1593	14.2522	13.9615	14.018	13.4716	13.3046	13.2092	13.1464	14.0051	14.0024	14.2422	14.2766
sp|O15305|PMM2_HUMAN	PMM2	Phosphomannomutase 2 OS=Homo sapiens OX=9606 GN=PMM2 PE=1 SV=1	0.231337	17.8479	0.118989	0.250684	18.0792	0.315866	18.0986	0.000189284	18.4907	0.392096	0.151802	0.327061	18.175	0.0593345	0.0763766	0.562314	17.9772	-0.197785	0.1687	0.0806934	17.9286	0.247609	-0.169991	0.335369	-0.246367	0.0946083	17.859	-0.315959	0.0683384	-0.0695912	0.459399	17.8403	17.8555	18.1219	18.0366	18.1761	18.0211	18.4797	18.5017	18.1321	18.2179	18.012	17.9424	17.9616	17.8956	17.9034	17.8147
sp|O15327|INP4B_HUMAN	INPP4B	Inositol polyphosphate 4-phosphatase type II OS=Homo sapiens OX=9606 GN=INPP4B PE=1 SV=4	0.363834	16.1846	0.0872925	0.319748	16.5484	0.32404	16.5044	1.39864e-05	16.792	0.287629	0.352148	-0.763439	15.4212	0.0260708	-1.08319	0.0542915	15.2884	-0.132798	0.0931723	-0.194262	15.9903	0.316303	-0.51401	0.205536	0.569177	0.0737417	16.1964	0.775235	0.0176516	0.206059	0.310608	16.2127	16.1565	16.5789	16.518	16.4028	16.6059	16.6744	16.9095	15.4147	15.4276	15.3057	15.271	16.0898	15.8909	16.2263	16.1665
sp|O15344|TRI18_HUMAN	MID1	E3 ubiquitin-protein ligase Midline-1 OS=Homo sapiens OX=9606 GN=MID1 PE=1 SV=1	0.115087	15.5458	0.390925	0.142631	15.6609	0.40646	15.6885	1.22936e-05	15.8092	0.120712	0.244102	-0.203617	15.3422	0.158944	-0.346248	0.0510033	15.1444	-0.197815	0.0711139	-0.436307	15.1095	0.0944956	-0.578938	0.0896675	-0.23269	0.0401442	15.2989	-0.0432988	0.340416	0.189391	0.104091	15.4823	15.6094	15.6243	15.6975	15.6632	15.7137	15.7729	15.8455	15.327	15.3575	15.1356	15.1532	15.1245	15.0945	15.3249	15.273
sp|O15347|HMGB3_HUMAN	HMGB3	High mobility group protein B3 OS=Homo sapiens OX=9606 GN=HMGB3 PE=1 SV=4	0.556121	18.019	0.0955608	0.157383	18.5751	0.414775	18.1764	3.59424e-05	18.4879	0.311527	0.112961	-0.123069	17.8959	0.319576	-0.280452	0.0723421	18.2678	0.371883	0.0944978	0.0667025	18.0857	0.551783	-0.0906802	0.267763	0.189772	0.0429807	18.3772	0.481313	0.0183749	0.291541	0.0472714	18.089	17.949	18.5412	18.609	18.2109	18.1418	18.4897	18.4861	17.8767	17.9152	18.2188	18.3168	18.0861	18.0853	18.3863	18.3682
sp|O15350|P73_HUMAN	TP73	Tumor protein p73 OS=Homo sapiens OX=9606 GN=TP73 PE=1 SV=1	-0.612957	14.8551	0.222753	-0.710183	14.2422	0.32404	14.1449	0.000515137	13.8239	-0.321045	0.389266	-1.44359	13.4115	0.0438214	-0.733407	0.132786	13.0896	-0.321949	0.301119	-1.33065	13.5245	0.0905883	-0.620468	0.26307	0.112938	0.552282	13.7035	0.291948	0.143698	0.17901	0.505017	14.7208	14.9895	14.4151	14.0692	13.9535	14.3364	13.7938	13.854	13.3851	13.438	13.2456	12.9336	13.6532	13.3957	13.6069	13.8001
sp|O15355|PPM1G_HUMAN	PPM1G	Protein phosphatase 1G OS=Homo sapiens OX=9606 GN=PPM1G PE=1 SV=1	0.0657758	20.6475	0.44764	0.121112	20.7133	0.447802	20.7686	0.00123345	20.6387	-0.129857	0.331237	0.145013	20.7925	0.0681503	0.0239016	0.803977	20.6716	-0.120864	0.217234	-0.280455	20.367	0.100476	-0.401567	0.159237	-0.425469	0.0445551	20.3432	-0.449329	0.0654433	-0.0238603	0.879714	20.6307	20.6643	20.7597	20.6668	20.8334	20.7038	20.6294	20.6481	20.807	20.778	20.7124	20.6309	20.4097	20.3244	20.4264	20.2599
sp|O15357|SHIP2_HUMAN	INPPL1	Phosphatidylinositol 3,4,5-trisphosphate 5-phosphatase 2 OS=Homo sapiens OX=9606 GN=INPPL1 PE=1 SV=2	0.160126	18.8279	0.0839881	-0.110042	18.988	0.237078	18.7178	3.81546e-06	18.8766	0.158724	0.215553	-0.680324	18.1476	0.0237703	-0.570282	0.0280075	18.1979	0.0503639	0.552078	0.0199224	18.8478	0.82204	0.129965	0.295007	0.700246	0.0362136	18.8816	0.734042	0.0117947	0.0337961	0.703952	18.8452	18.8106	18.9885	18.9876	18.7244	18.7113	18.8265	18.9266	18.144	18.1512	18.2503	18.1455	18.9026	18.793	18.8838	18.8794
sp|O15360|FANCA_HUMAN	FANCA	Fanconi anemia group A protein OS=Homo sapiens OX=9606 GN=FANCA PE=1 SV=2	0.116718	14.2863	0.454908	-0.179729	14.403	0.525837	14.1065	0.309735	14.1255	0.0189748	0.924458	0.0618596	14.3481	0.718631	0.241589	0.2702	14.2989	-0.0491767	0.827515	0.0280775	14.3143	0.840846	0.207807	0.312197	-0.0337821	0.757432	14.3516	0.00346287	0.987355	0.037245	0.879679	14.1971	14.3754	14.4087	14.3972	14.0132	14.1999	14.0625	14.1885	14.424	14.2722	14.4221	14.1758	14.298	14.3307	14.2067	14.4965
sp|O15371|EIF3D_HUMAN	EIF3D	Eukaryotic translation initiation factor 3 subunit D OS=Homo sapiens OX=9606 GN=EIF3D PE=1 SV=1	-0.185226	19.7651	0.103067	-0.0410522	19.5799	0.552911	19.7241	7.06981e-06	19.5438	-0.180236	0.125063	0.182974	19.9481	0.0558538	0.224026	0.056012	19.6676	-0.280462	0.0421759	0.097912	19.863	0.195158	0.138964	0.179862	-0.0850619	0.124217	19.5993	-0.348729	0.0134631	-0.263667	0.0719572	19.788	19.7422	19.5972	19.5625	19.7017	19.7464	19.532	19.5557	19.9498	19.9464	19.6704	19.6648	19.8865	19.8396	19.5934	19.6053
sp|O15372|EIF3H_HUMAN	EIF3H	Eukaryotic translation initiation factor 3 subunit H OS=Homo sapiens OX=9606 GN=EIF3H PE=1 SV=1	-0.23152	19.5769	0.0903754	0.1056	19.3454	0.252171	19.6825	1.13066e-05	19.2518	-0.430724	0.102434	0.138432	19.7154	0.128814	0.0328317	0.490225	19.4772	-0.238173	0.0962247	0.131985	19.7089	0.196058	0.0263849	0.690564	-0.00644683	0.929756	19.401	-0.314418	0.0344325	-0.307972	0.0904357	19.5562	19.5977	19.3262	19.3647	19.6808	19.6843	19.2436	19.2601	19.6843	19.7464	19.4615	19.4929	19.6696	19.7483	19.4141	19.3878
sp|O15379-2|HDAC3_HUMAN	HDAC3	Isoform 2 of Histone deacetylase 3 OS=Homo sapiens OX=9606 GN=HDAC3	-0.0295076	16.37	0.498004	-0.0642897	16.3405	0.780555	16.3057	0.0662752	16.145	-0.160713	0.473379	0.0368371	16.4068	0.655785	0.101127	0.575068	16.4434	0.0365703	0.661304	-0.0220052	16.348	0.628112	0.0422845	0.821869	-0.0588423	0.45349	16.3956	-0.0112518	0.890653	0.0475904	0.475717	16.3951	16.3448	16.3357	16.3452	16.1953	16.4161	16.088	16.2019	16.4572	16.3564	16.4597	16.4271	16.3339	16.362	16.3586	16.4325
sp|O15381|NVL_HUMAN	NVL	Nuclear valosin-containing protein-like OS=Homo sapiens OX=9606 GN=NVL PE=1 SV=1	-0.127619	18.5374	0.25477	0.184536	18.4098	0.316451	18.722	2.32263e-06	18.3087	-0.413295	0.115882	-0.685133	17.8523	0.0367927	-0.869668	0.0340412	17.7358	-0.11652	0.0665924	0.0572083	18.5947	0.611119	-0.127327	0.300312	0.742341	0.0322223	18.5102	0.657927	0.0192398	-0.0844141	0.406797	18.4858	18.5891	18.4014	18.4182	18.7484	18.6955	18.267	18.3503	17.8597	17.8449	17.7302	17.7413	18.5459	18.6434	18.5409	18.4795
sp|O15382|BCAT2_HUMAN	BCAT2	Branched-chain-amino-acid aminotransferase, mitochondrial OS=Homo sapiens OX=9606 GN=BCAT2 PE=1 SV=2	0.153859	17.6893	0.243209	0.0850159	17.8432	0.726594	17.7744	4.71024e-05	17.9224	0.148031	0.458233	0.683296	18.3726	0.0380378	0.59828	0.0878479	18.5405	0.167845	0.051696	0.368536	18.0579	0.095683	0.28352	0.265737	-0.31476	0.0258493	18.1223	-0.25032	0.0569264	0.0644396	0.406706	17.6343	17.7444	17.819	17.8674	17.6679	17.8808	17.9465	17.8983	18.372	18.3733	18.5354	18.5456	18.0449	18.0708	18.1643	18.0803
sp|O15392-2|BIRC5_HUMAN	BIRC5	Isoform 2 of Baculoviral IAP repeat-containing protein 5 OS=Homo sapiens OX=9606 GN=BIRC5	-0.222721	18.5049	0.428656	0.193733	18.2822	0.577291	18.6986	0.000608196	18.0318	-0.666874	0.174862	0.0946797	18.5996	0.674139	-0.0990537	0.376459	17.7252	-0.874359	0.0559519	0.265326	18.7702	0.356713	0.0715922	0.607144	0.170646	0.168763	18.4771	-0.12245	0.257193	-0.293096	0.167528	18.3539	18.6559	18.3282	18.2362	18.7606	18.6367	18.1826	17.8809	18.5704	18.6287	17.7513	17.6991	18.7172	18.8232	18.4178	18.5365
sp|O15397|IPO8_HUMAN	IPO8	Importin-8 OS=Homo sapiens OX=9606 GN=IPO8 PE=1 SV=2	0.109081	19.217	0.342675	0.215759	19.3261	0.270797	19.4328	3.24997e-05	19.7295	0.296731	0.126594	-0.0119082	19.2051	0.759628	-0.227667	0.0945351	19.0823	-0.122832	0.0560232	0.136893	19.3539	0.174409	-0.0788654	0.434133	0.148801	0.0944729	19.4177	0.21264	0.0179679	0.0638382	0.318461	19.1909	19.2431	19.3805	19.2717	19.3895	19.476	19.7344	19.7246	19.2098	19.2005	19.0786	19.086	19.3862	19.3216	19.4253	19.4102
sp|O15400|STX7_HUMAN	STX7	Syntaxin-7 OS=Homo sapiens OX=9606 GN=STX7 PE=1 SV=4	0.0803102	14.5723	0.37772	-0.175408	14.6526	0.539586	14.3969	0.00562827	14.4232	0.0263253	0.904346	-0.410675	14.1616	0.0674364	-0.235268	0.296976	14.5093	0.347689	0.152649	0.00771572	14.58	0.956356	0.183124	0.474767	0.418391	0.0824492	14.8269	0.665215	0.0477668	0.246824	0.284042	14.6207	14.5239	14.6445	14.6607	14.5186	14.2752	14.4091	14.4374	14.2006	14.1226	14.5883	14.4304	14.6515	14.5085	14.9152	14.7385
sp|O15417|TNC18_HUMAN	TNRC18	Trinucleotide repeat-containing gene 18 protein OS=Homo sapiens OX=9606 GN=TNRC18 PE=1 SV=3	0.641196	12.184	0.085902	0.148499	12.8252	0.675814	12.3325	0.0170135	12.3178	-0.0146994	0.969591	0.0731837	12.2572	0.542607	-0.0753151	0.773041	12.5596	0.302461	0.148587	-0.0409436	12.1431	0.891675	-0.189442	0.659421	-0.114127	0.686084	12.7363	0.479129	0.0622564	0.593256	0.206168	12.2274	12.1406	12.7685	12.8819	12.5005	12.1645	12.1852	12.4504	12.1901	12.3243	12.5282	12.5911	12.3325	11.9536	12.6812	12.7914
sp|O15427|MOT4_HUMAN	SLC16A3	Monocarboxylate transporter 4 OS=Homo sapiens OX=9606 GN=SLC16A3 PE=1 SV=1	-0.197433	20.1021	0.151028	-0.146332	19.9047	0.476784	19.9558	0.0020702	19.6134	-0.342323	0.16815	-0.477948	19.6241	0.0721583	-0.331616	0.158435	19.7148	0.0906868	0.530581	-0.162302	19.9398	0.18923	-0.0159698	0.92008	0.315646	0.103406	19.8369	0.212751	0.183682	-0.102896	0.396659	20.1417	20.0625	19.8781	19.9312	19.8772	20.0343	19.6268	19.6	19.6903	19.5579	19.7734	19.6563	19.975	19.9046	19.8951	19.7787
sp|O15431|COPT1_HUMAN	SLC31A1	High affinity copper uptake protein 1 OS=Homo sapiens OX=9606 GN=SLC31A1 PE=1 SV=1	-0.0938316	14.9757	0.498139	-0.183472	14.8819	0.440358	14.7923	0.00625123	14.9821	0.189885	0.367492	0.156851	15.1326	0.255847	0.340323	0.10288	15.2692	0.136661	0.315265	0.0261867	15.0019	0.816786	0.209659	0.232874	-0.130665	0.0845937	14.8856	-0.246957	0.0328601	-0.116292	0.0884822	14.9035	15.0479	14.9197	14.8441	14.7253	14.8592	15.0659	14.8983	15.1094	15.1558	15.2025	15.3359	15.0137	14.9901	14.8949	14.8763
sp|O15438-4|MRP3_HUMAN	ABCC3	Isoform 4 of Canalicular multispecific organic anion transporter 2 OS=Homo sapiens OX=9606 GN=ABCC3	-0.412558	16.7863	0.172244	-0.635241	16.3737	0.290793	16.151	8.22636e-06	15.7574	-0.393624	0.221573	0.124958	16.9112	0.469775	0.760199	0.0860851	16.8259	-0.0852903	0.541112	-1.19352	15.5927	0.0768971	-0.558275	0.198455	-1.31847	0.0299185	15.2153	-1.69597	0.0131339	-0.377498	0.125008	16.6774	16.8952	16.3376	16.4099	16.0226	16.2795	15.7797	15.7351	16.8841	16.9384	16.7447	16.9072	15.5185	15.667	15.2252	15.2053
sp|O15439|MRP4_HUMAN	ABCC4	Multidrug resistance-associated protein 4 OS=Homo sapiens OX=9606 GN=ABCC4 PE=1 SV=3	0.14488	17.5671	0.0951328	0.0900015	17.7119	0.17362	17.6571	5.87497e-06	17.6694	0.0123811	0.70307	0.546431	18.1135	0.0318846	0.456429	0.0471779	18.2836	0.170117	0.22132	0.371354	17.9384	0.0770912	0.281352	0.133246	-0.175077	0.140705	18.0306	-0.0828723	0.185804	0.0922044	0.27584	17.5646	17.5695	17.6921	17.7318	17.6544	17.6597	17.6885	17.6504	18.148	18.079	18.2321	18.3351	17.9795	17.8973	18.0276	18.0336
sp|O15440|MRP5_HUMAN	ABCC5	Multidrug resistance-associated protein 5 OS=Homo sapiens OX=9606 GN=ABCC5 PE=1 SV=2	-1.02276	14.7005	0.0758603	-0.193015	13.6778	0.391365	14.5075	4.53309e-06	13.7135	-0.794019	0.124407	0.278009	14.9785	0.0828423	0.471024	0.0765391	14.1823	-0.796192	0.051696	0.0792921	14.7798	0.387752	0.272307	0.198452	-0.198717	0.0358705	13.9136	-1.06491	0.0178707	-0.866194	0.0551686	14.65	14.751	13.7495	13.606	14.4365	14.5785	13.7965	13.6305	14.971	14.986	14.1602	14.2044	14.7933	14.7663	13.871	13.9562
sp|O15446-2|RPA34_HUMAN	CD3EAP	Isoform 2 of DNA-directed RNA polymerase I subunit RPA34 OS=Homo sapiens OX=9606 GN=CD3EAP	0.11602	16.4708	0.330341	0.155312	16.5868	0.547621	16.6261	0.00484301	16.3099	-0.316142	0.228157	0.111243	16.582	0.306206	-0.0440697	0.772269	16.7316	0.149605	0.162463	0.17383	16.6446	0.232483	0.0185181	0.926196	0.0625878	0.346453	16.7608	0.178819	0.0865341	0.116231	0.26584	16.4117	16.5298	16.6047	16.5688	16.7292	16.523	16.341	16.2789	16.6043	16.5597	16.7651	16.6981	16.6796	16.6095	16.7966	16.7251
sp|O15460|P4HA2_HUMAN	P4HA2	Prolyl 4-hydroxylase subunit alpha-2 OS=Homo sapiens OX=9606 GN=P4HA2 PE=1 SV=1	-0.263386	19.1264	0.0893108	-0.328053	18.863	0.188666	18.7983	0.00159333	18.5846	-0.213729	0.297963	-0.22197	18.9044	0.140894	0.106083	0.343271	18.7901	-0.114314	0.364529	-0.276974	18.8494	0.0697288	0.0510789	0.385581	-0.0550043	0.554807	18.6248	-0.279568	0.117561	-0.224563	0.158195	19.1451	19.1076	18.8884	18.8376	18.774	18.8226	18.6778	18.4914	18.9663	18.8425	18.7609	18.8193	18.8315	18.8672	18.5701	18.6796
sp|O15481|MAGB4_HUMAN	MAGEB4	Melanoma-associated antigen B4 OS=Homo sapiens OX=9606 GN=MAGEB4 PE=1 SV=1	-0.515291	16.1447	0.0917467	0.740198	15.6294	0.210751	16.8849	6.59469e-08	16.4761	-0.408818	0.140675	-1.9376	14.2071	0.0256891	-2.6778	0.0337109	14.3018	0.0947214	0.370391	0.270043	16.4147	0.109565	-0.470156	0.138741	2.20764	0.0199716	15.9699	1.76279	0.0165728	-0.444848	0.0765415	16.0962	16.1931	15.6731	15.5857	16.958	16.8118	16.4765	16.4756	14.166	14.2482	14.2614	14.3422	16.4253	16.4041	16.0143	15.9254
sp|O15498|YKT6_HUMAN	YKT6	Synaptobrevin homolog YKT6 OS=Homo sapiens OX=9606 GN=YKT6 PE=1 SV=1	-0.0404033	17.7289	0.521017	0.300384	17.6885	0.335299	18.0293	0.000113914	18.3407	0.311355	0.234007	0.754385	18.4833	0.0405283	0.454002	0.122002	18.2425	-0.240831	0.216171	0.294702	18.0236	0.105609	-0.00568116	0.977301	-0.459683	0.0576036	17.8786	-0.604702	0.0292128	-0.145019	0.159904	17.7663	17.6915	17.6899	17.6871	18.1271	17.9315	18.2928	18.3885	18.4305	18.5362	18.3101	18.1749	18.0599	17.9874	17.8688	17.8884
sp|O15504|NUP42_HUMAN	NUP42	Nucleoporin NUP42 OS=Homo sapiens OX=9606 GN=NUP42 PE=1 SV=1	0.155025	16.5098	0.10942	-0.0402887	16.6649	0.499289	16.4696	0.000129679	16.4436	-0.0259283	0.675447	-0.194743	16.3151	0.0667329	-0.154454	0.0498818	16.5453	0.230152	0.0677304	-0.0435297	16.4663	0.529784	-0.00324098	0.960175	0.151213	0.104396	16.7069	0.391827	0.0272638	0.240613	0.118908	16.5361	16.4835	16.6646	16.6651	16.4716	16.4675	16.48	16.4072	16.3276	16.3026	16.559	16.5315	16.4323	16.5003	16.6772	16.7366
sp|O15511-2|ARPC5_HUMAN	ARPC5	Isoform 2 of Actin-related protein 2/3 complex subunit 5 OS=Homo sapiens OX=9606 GN=ARPC5	-0.1163	19.702	0.336139	-0.205019	19.5857	0.552832	19.497	0.0110831	19.444	-0.0530076	0.852965	-0.165924	19.5361	0.082098	0.0390945	0.866668	19.3586	-0.17749	0.159381	-0.327696	19.3743	0.126936	-0.122677	0.671856	-0.161772	0.215311	19.124	-0.412045	0.0226761	-0.250273	0.171872	19.7256	19.6784	19.6442	19.5272	19.6551	19.3389	19.4048	19.4831	19.555	19.5171	19.4015	19.3156	19.4417	19.3068	19.1061	19.1419
sp|O15514|RPB4_HUMAN	POLR2D	DNA-directed RNA polymerase II subunit RPB4 OS=Homo sapiens OX=9606 GN=POLR2D PE=1 SV=1	0.0529048	15.6915	0.718952	0.125268	15.7444	0.532883	15.8167	0.00938301	15.6127	-0.204021	0.102969	-0.0397206	15.6517	0.787523	-0.164989	0.140194	15.6616	0.00982014	0.928674	0.212957	15.9044	0.254251	0.0876886	0.180741	0.252677	0.0764436	15.8649	0.213196	0.0734674	-0.0394808	0.251613	15.6009	15.7821	15.752	15.7367	15.8316	15.8019	15.6193	15.6061	15.6952	15.6083	15.608	15.7152	15.8902	15.9187	15.8725	15.8574
sp|O15516|CLOCK_HUMAN	CLOCK	Circadian locomoter output cycles protein kaput OS=Homo sapiens OX=9606 GN=CLOCK PE=1 SV=1	-0.109436	15.9762	0.249992	-0.0397217	15.8668	0.862894	15.9365	0.000982612	15.7949	-0.141582	0.460126	-0.322061	15.6542	0.0960255	-0.282339	0.225032	15.4365	-0.217698	0.165571	-0.322173	15.654	0.0997346	-0.282452	0.274895	-0.000112258	0.999109	15.6491	-0.00502563	0.947421	-0.00491337	0.939411	15.9387	16.0137	15.8437	15.8898	15.8321	16.0409	15.8071	15.7827	15.5979	15.7104	15.4167	15.4563	15.6905	15.6176	15.6413	15.657
sp|O15527|OGG1_HUMAN	OGG1	N-glycosylase/DNA lyase OS=Homo sapiens OX=9606 GN=OGG1 PE=1 SV=2	-0.568675	13.8093	0.172157	-0.267268	13.2406	0.628757	13.542	0.00216738	13.2312	-0.310827	0.455685	0.397294	14.2066	0.217287	0.664561	0.168398	13.7742	-0.432361	0.0941091	0.441472	14.2508	0.306242	0.708739	0.265218	0.044178	0.856907	13.8866	-0.319984	0.0561324	-0.364162	0.278466	13.6519	13.9666	13.2533	13.228	13.3313	13.7527	13.1453	13.317	14.1538	14.2593	13.7438	13.8046	14.0867	14.4148	13.88	13.8932
sp|O15530|PDPK1_HUMAN	PDPK1	3-phosphoinositide-dependent protein kinase 1 OS=Homo sapiens OX=9606 GN=PDPK1 PE=1 SV=1	0.0642498	17.4677	0.742493	0.0664004	17.5319	0.794657	17.5341	0.0550375	17.7362	0.202129	0.280677	0.0704215	17.5381	0.617291	0.00402111	0.975543	17.3342	-0.203849	0.084284	0.0659725	17.5336	0.699322	-0.000427933	0.998093	-0.00444904	0.962647	17.5082	-0.0298683	0.629328	-0.0254193	0.82413	17.5604	17.3749	17.6097	17.4541	17.6184	17.4497	17.7243	17.748	17.5626	17.5136	17.3391	17.3293	17.593	17.4743	17.5472	17.4693
sp|O15533-3|TPSN_HUMAN	TAPBP	Isoform 3 of Tapasin OS=Homo sapiens OX=9606 GN=TAPBP	-0.406007	16.227	0.0708861	-0.218185	15.821	0.572035	16.0089	2.00762e-06	15.9253	-0.0835879	0.786382	-1.70469	14.5224	0.0220566	-1.4865	0.0639943	14.0929	-0.429434	0.051696	-0.705295	15.5217	0.0545972	-0.48711	0.262745	0.999393	0.0218294	15.2259	0.703516	0.0247311	-0.295877	0.122119	16.1981	16.256	15.8202	15.8219	15.83	16.1877	15.9444	15.9062	14.5169	14.5278	14.0839	14.102	15.4969	15.5465	15.1743	15.2774
sp|O15534|PER1_HUMAN	PER1	Period circadian protein homolog 1 OS=Homo sapiens OX=9606 GN=PER1 PE=1 SV=2	0.0999335	14.1536	0.705598	0.131862	14.2535	0.44032	14.2854	0.592005	14.3541	0.0686429	0.702594	0.0201708	14.1738	0.958663	-0.111692	0.768596	14.4169	0.243157	0.566674	0.25602	14.4096	0.072428	0.124158	0.392799	0.23585	0.524734	14.4095	0.235716	0.504372	-0.000133321	0.998654	14.1471	14.16	14.4171	14.0899	14.215	14.3559	14.4334	14.2748	13.9207	14.4268	14.3411	14.4928	14.3847	14.4345	14.4388	14.3801
sp|O15554|KCNN4_HUMAN	KCNN4	Intermediate conductance calcium-activated potassium channel protein 4 OS=Homo sapiens OX=9606 GN=KCNN4 PE=1 SV=1	-0.31441	13.251	0.249935	-0.372064	12.9366	0.272297	12.8789	1.36071e-05	12.446	-0.432861	0.157719	-0.966488	12.2845	0.0269982	-0.594424	0.0793753	11.9239	-0.360575	0.105797	0.11206	13.363	0.143671	0.484124	0.153806	1.07855	0.025242	13.0198	0.735296	0.0317079	-0.343252	0.119781	13.2691	13.2328	12.8114	13.0617	12.7925	12.9653	12.475	12.4171	12.2483	12.3207	11.9713	11.8765	13.3841	13.3419	13.0812	12.9584
sp|O43143|DHX15_HUMAN	DHX15	Pre-mRNA-splicing factor ATP-dependent RNA helicase DHX15 OS=Homo sapiens OX=9606 GN=DHX15 PE=1 SV=2	0.334519	19.4249	0.184713	0.040598	19.7594	0.812406	19.4655	0.0010277	19.6064	0.140904	0.102434	-0.141239	19.2836	0.36322	-0.181837	0.124063	19.4843	0.200689	0.165644	-0.146845	19.278	0.367535	-0.187443	0.165255	-0.00560595	0.948744	19.6259	0.34227	0.0573009	0.347876	0.100062	19.5081	19.3417	19.8141	19.7047	19.4621	19.4688	19.6024	19.6103	19.3288	19.2385	19.4528	19.5158	19.2402	19.3158	19.5899	19.6619
sp|O43148-2|MCES_HUMAN	RNMT	Isoform 2 of mRNA cap guanine-N7 methyltransferase OS=Homo sapiens OX=9606 GN=RNMT	0.293078	18.4312	0.0872925	-0.110336	18.7242	0.244692	18.3208	1.19498e-06	18.4334	0.112621	0.130287	-0.0700311	18.3611	0.205833	0.0403052	0.356217	18.7321	0.370971	0.0631437	0.19087	18.622	0.0879924	0.301206	0.100316	0.260901	0.0491122	18.9452	0.584094	0.0176516	0.323193	0.0609117	18.4468	18.4155	18.7539	18.6946	18.3334	18.3082	18.4217	18.4451	18.3381	18.3842	18.7208	18.7434	18.6016	18.6425	18.9425	18.948
sp|O43149|ZZEF1_HUMAN	ZZEF1	Zinc finger ZZ-type and EF-hand domain-containing protein 1 OS=Homo sapiens OX=9606 GN=ZZEF1 PE=1 SV=6	-0.268599	18.4722	0.111305	-0.0933211	18.2036	0.303905	18.3788	4.99535e-05	18.6001	0.221311	0.12442	-0.124064	18.3481	0.0966555	-0.0307431	0.584342	18.2387	-0.109375	0.183245	-0.239252	18.2329	0.0985407	-0.145931	0.23061	-0.115188	0.196844	18.0709	-0.277162	0.0314197	-0.161974	0.145016	18.4713	18.473	18.2502	18.1569	18.3516	18.4061	18.5858	18.6145	18.3744	18.3218	18.2185	18.2589	18.1948	18.271	18.0744	18.0674
sp|O43150|ASAP2_HUMAN	ASAP2	Arf-GAP with SH3 domain, ANK repeat and PH domain-containing protein 2 OS=Homo sapiens OX=9606 GN=ASAP2 PE=1 SV=3	0.293283	16.5075	0.0955608	0.0359682	16.8008	0.631889	16.5435	5.12523e-07	16.6596	0.11606	0.312709	-0.707136	15.8004	0.0317521	-0.743104	0.0364387	15.6946	-0.105817	0.159182	-0.673354	15.8342	0.0545972	-0.709322	0.0825913	0.033782	0.440395	15.897	0.0965636	0.257795	0.0627816	0.426847	16.4729	16.5421	16.8229	16.7787	16.5528	16.5342	16.6053	16.7138	15.7729	15.8278	15.6997	15.6895	15.8436	15.8248	15.9414	15.8525
sp|O43156|TTI1_HUMAN	TTI1	TELO2-interacting protein 1 homolog OS=Homo sapiens OX=9606 GN=TTI1 PE=1 SV=3	-0.0884699	18.1217	0.391017	0.107909	18.0332	0.528373	18.2296	0.00103129	18.3637	0.134083	0.422672	0.161034	18.2827	0.0229123	0.0531251	0.642975	18.1253	-0.157439	0.0582748	0.383561	18.5052	0.0990163	0.275651	0.255946	0.222526	0.124546	18.4513	0.168551	0.0531794	-0.053975	0.620522	18.1239	18.1195	18.0896	17.9768	18.1514	18.3078	18.4068	18.3206	18.2807	18.2848	18.1168	18.1338	18.5669	18.4436	18.4245	18.478
sp|O43157|PLXB1_HUMAN	PLXNB1	Plexin-B1 OS=Homo sapiens OX=9606 GN=PLXNB1 PE=1 SV=3	0.119846	13.971	0.0736584	-0.296071	14.0908	0.193044	13.6749	0.000100418	13.2726	-0.402272	0.102792	0.166527	14.1375	0.238029	0.462598	0.0866301	14.4921	0.354575	0.130935	0.235755	14.2067	0.414471	0.531825	0.230414	0.0692272	0.789593	14.1121	-0.0254178	0.802979	-0.094645	0.727981	13.9789	13.963	14.0849	14.0967	13.6451	13.7046	13.2834	13.2618	14.2126	14.0624	14.4789	14.5052	14.3745	14.0389	14.1283	14.0958
sp|O43159|RRP8_HUMAN	RRP8	Ribosomal RNA-processing protein 8 OS=Homo sapiens OX=9606 GN=RRP8 PE=1 SV=2	0.219214	19.4088	0.0872925	0.183798	19.628	0.306494	19.5926	0.000212408	19.5485	-0.044119	0.766959	0.199975	19.6088	0.062884	0.0161767	0.856349	19.8635	0.254713	0.0842348	0.272695	19.6815	0.053495	0.0888969	0.405265	0.0727202	0.209784	19.9497	0.340962	0.0352059	0.268242	0.0765415	19.4103	19.4073	19.6027	19.6533	19.647	19.5382	19.6162	19.4807	19.6369	19.5806	19.8768	19.8501	19.6689	19.6941	19.9744	19.9251
sp|O43164|PJA2_HUMAN	PJA2	E3 ubiquitin-protein ligase Praja-2 OS=Homo sapiens OX=9606 GN=PJA2 PE=1 SV=4	-0.314777	14.6267	0.133356	0.185093	14.312	0.414606	14.8118	7.99501e-06	14.0052	-0.806624	0.115759	0.394232	15.021	0.0538399	0.209139	0.259555	14.3964	-0.624579	0.0636694	0.701682	15.3284	0.0466328	0.516589	0.149841	0.307449	0.0597906	14.5702	-0.450816	0.0527696	-0.758266	0.0647253	14.6094	14.6441	14.2477	14.3762	14.9018	14.7218	14.0352	13.9752	14.9769	15.0651	14.3982	14.3946	15.335	15.3219	14.6262	14.5141
sp|O43166|SI1L1_HUMAN	SIPA1L1	Signal-induced proliferation-associated 1-like protein 1 OS=Homo sapiens OX=9606 GN=SIPA1L1 PE=1 SV=4	-0.267212	17.4879	0.113952	-0.16095	17.2207	0.227759	17.327	1.01932e-06	16.8896	-0.43736	0.102434	0.739305	18.2272	0.0378429	0.900255	0.0460405	18.2578	0.0305627	0.737469	0.217432	17.7054	0.144461	0.378382	0.131542	-0.521872	0.0605716	17.5364	-0.690795	0.0326133	-0.168923	0.239031	17.5046	17.4713	17.2655	17.1759	17.3436	17.3104	16.9185	16.8607	18.2839	18.1706	18.2737	18.2419	17.7571	17.6536	17.5759	17.497
sp|O43167|ZBT24_HUMAN	ZBTB24	Zinc finger and BTB domain-containing protein 24 OS=Homo sapiens OX=9606 GN=ZBTB24 PE=1 SV=2	0.0624314	16.2678	0.637562	-0.0464738	16.3302	0.654265	16.2213	1.33675e-05	15.9466	-0.274768	0.160721	-0.251121	16.0167	0.0222839	-0.204648	0.122277	16.0274	0.0107665	0.751414	0.483523	16.7513	0.0608835	0.529997	0.118	0.734644	0.0270786	16.8958	0.879142	0.0229628	0.144498	0.290708	16.2665	16.2691	16.2482	16.4123	16.2714	16.1713	15.9796	15.9135	16.0209	16.0125	16.049	16.0059	16.7157	16.7869	16.9539	16.8377
sp|O43169|CYB5B_HUMAN	CYB5B	Cytochrome b5 type B OS=Homo sapiens OX=9606 GN=CYB5B PE=1 SV=3	0.0217627	17.2266	0.804403	0.0936139	17.2484	0.499321	17.3202	1.90233e-05	17.5631	0.242884	0.140786	-0.234207	16.9924	0.0831278	-0.327821	0.0685501	16.9094	-0.0829521	0.294808	0.174089	17.4007	0.173218	0.0804748	0.42036	0.408296	0.0346553	17.4769	0.48452	0.0141599	0.0762241	0.258422	17.1834	17.2698	17.2161	17.2807	17.2767	17.3638	17.5627	17.5635	16.9906	16.9942	16.8696	16.9492	17.3707	17.4306	17.4878	17.466
sp|O43172|PRP4_HUMAN	PRPF4	U4/U6 small nuclear ribonucleoprotein Prp4 OS=Homo sapiens OX=9606 GN=PRPF4 PE=1 SV=2	-0.0859718	19.0876	0.433629	0.0503455	19.0017	0.65212	19.138	0.000124267	18.8449	-0.293059	0.111139	-0.411676	18.676	0.0585258	-0.462021	0.0280075	18.6831	0.00714968	0.642312	-0.109629	18.978	0.351107	-0.159974	0.177998	0.302047	0.0507993	19.0474	0.371463	0.0443191	0.0694164	0.502539	19.0338	19.1414	18.971	19.0323	19.1391	19.1369	18.8767	18.8131	18.6821	18.6698	18.6755	18.6907	19.0145	18.9415	19.0975	18.9973
sp|O43175|SERA_HUMAN	PHGDH	D-3-phosphoglycerate dehydrogenase OS=Homo sapiens OX=9606 GN=PHGDH PE=1 SV=4	0.0630982	19.8716	0.756347	-0.277363	19.9347	0.312705	19.5942	0.0011153	20.2432	0.649007	0.102434	-0.101033	19.7706	0.42661	0.176329	0.076065	19.8936	0.123049	0.0997848	0.10513	19.9767	0.43937	0.382492	0.092777	0.206163	0.014082	19.8308	0.0601928	0.392731	-0.14597	0.20453	19.9521	19.7911	20.0317	19.8377	19.5677	19.6207	20.2242	20.2623	19.7721	19.769	19.9124	19.8748	19.9769	19.9766	19.7826	19.8789
sp|O43237|DC1L2_HUMAN	DYNC1LI2	Cytoplasmic dynein 1 light intermediate chain 2 OS=Homo sapiens OX=9606 GN=DYNC1LI2 PE=1 SV=1	0.105142	17.2179	0.466708	0.0129941	17.3231	0.962763	17.2309	0.00696532	17.4074	0.176475	0.338206	-0.194366	17.0235	0.266669	-0.20736	0.285759	17.0411	0.017542	0.86209	-0.213002	17.0049	0.280584	-0.225997	0.334915	-0.0186366	0.883131	17.0809	0.0573497	0.510303	0.0759863	0.503595	17.2948	17.141	17.3552	17.2909	17.3217	17.1401	17.4118	17.403	16.9638	17.0833	17.0652	17.017	17.07	16.9398	17.061	17.1008
sp|O43242|PSMD3_HUMAN	PSMD3	26S proteasome non-ATPase regulatory subunit 3 OS=Homo sapiens OX=9606 GN=PSMD3 PE=1 SV=2	-0.0356197	19.2043	0.550267	0.0565479	19.1687	0.707024	19.2608	0.0014434	19.4937	0.232865	0.212081	-0.0275096	19.1768	0.475294	-0.0840575	0.463306	19.1531	-0.0236895	0.661436	0.197485	19.4018	0.0847668	0.140937	0.351921	0.224995	0.0507458	19.2593	0.0824679	0.217112	-0.142527	0.169072	19.1884	19.2202	19.2008	19.1366	19.1893	19.3324	19.5077	19.4797	19.1574	19.1962	19.1814	19.1248	19.4213	19.3822	19.2255	19.293
sp|O43251-8|RFOX2_HUMAN	RBFOX2	Isoform 8 of RNA binding protein fox-1 homolog 2 OS=Homo sapiens OX=9606 GN=RBFOX2	0.010944	16.1769	0.947638	0.0583141	16.1879	0.777186	16.2353	0.000449483	16.0237	-0.211556	0.122221	0.239389	16.4163	0.218663	0.181075	0.100432	16.5394	0.123095	0.151385	-0.17005	16.0069	0.384444	-0.228364	0.197478	-0.409439	0.0597098	16.0549	-0.361475	0.0393383	0.0479643	0.646349	16.0796	16.2743	16.1889	16.1868	16.2622	16.2084	16.0163	16.0311	16.4414	16.3913	16.5574	16.5214	15.9532	16.0606	16.0909	16.0189
sp|O43252|PAPS1_HUMAN	PAPSS1	Bifunctional 3'-phosphoadenosine 5'-phosphosulfate synthase 1 OS=Homo sapiens OX=9606 GN=PAPSS1 PE=1 SV=2	0.107038	19.3042	0.215709	0.13595	19.4113	0.296597	19.4402	2.70984e-05	19.4053	-0.0349386	0.703727	-0.151841	19.1524	0.166793	-0.287791	0.0684928	19.0874	-0.0649791	0.409592	-0.355115	18.9491	0.0951683	-0.491065	0.102107	-0.203274	0.118585	18.8661	-0.286293	0.0437065	-0.0830191	0.31288	19.2685	19.34	19.4208	19.4018	19.4276	19.4528	19.3524	19.4581	19.1163	19.1885	19.1135	19.0614	18.9893	18.909	18.8792	18.853
sp|O43264|ZW10_HUMAN	ZW10	Centromere/kinetochore protein zw10 homolog OS=Homo sapiens OX=9606 GN=ZW10 PE=1 SV=3	-0.117683	18.4813	0.419659	0.167572	18.3636	0.450514	18.6489	0.00161251	18.7513	0.102395	0.362397	0.15818	18.6395	0.252519	-0.00939208	0.909215	18.4203	-0.219141	0.101553	0.167239	18.6485	0.273889	-0.000333104	0.997861	0.00905897	0.709149	18.5012	-0.138266	0.0432558	-0.147325	0.106929	18.4058	18.5567	18.3329	18.3943	18.5937	18.704	18.7368	18.7657	18.6349	18.644	18.3861	18.4545	18.6652	18.6318	18.519	18.4834
sp|O43290|SNUT1_HUMAN	SART1	U4/U6.U5 tri-snRNP-associated protein 1 OS=Homo sapiens OX=9606 GN=SART1 PE=1 SV=1	0.14637	18.7013	0.185019	0.187141	18.8477	0.303213	18.8885	0.000141098	18.6576	-0.230913	0.14633	0.226655	18.928	0.0945483	0.039514	0.491277	19.0828	0.154807	0.117992	0.20353	18.9049	0.141281	0.016389	0.81202	-0.023125	0.595002	19.0648	0.136794	0.116613	0.159919	0.167374	18.658	18.7446	18.8528	18.8426	18.9213	18.8556	18.6871	18.628	18.9461	18.9098	19.1063	19.0593	18.8806	18.9291	19.1006	19.0289
sp|O43292|GPAA1_HUMAN	GPAA1	Glycosylphosphatidylinositol anchor attachment 1 protein OS=Homo sapiens OX=9606 GN=GPAA1 PE=1 SV=3	-0.360539	16.0069	0.15681	-0.179745	15.6464	0.527549	15.8272	0.00842036	15.9416	0.114438	0.61455	0.0462943	16.0532	0.705	0.226039	0.350452	15.7309	-0.322259	0.146268	-0.274439	15.7325	0.0911286	-0.0946943	0.654786	-0.320734	0.101268	15.5121	-0.541079	0.0750957	-0.220346	0.244445	15.969	16.0448	15.5636	15.7291	15.7028	15.9515	15.9842	15.899	16.1275	15.9789	15.708	15.7539	15.7429	15.722	15.4256	15.5987
sp|O43293|DAPK3_HUMAN	DAPK3	Death-associated protein kinase 3 OS=Homo sapiens OX=9606 GN=DAPK3 PE=1 SV=1	-0.0419263	16.9803	0.0818912	0.120549	16.9384	0.267983	17.1009	3.5108e-05	16.8268	-0.274131	0.165567	-0.565253	16.4151	0.0494615	-0.685802	0.0553517	16.3735	-0.041598	0.697556	-0.357083	16.6233	0.0984695	-0.477632	0.126049	0.20817	0.197328	16.745	0.329925	0.0717585	0.121755	0.314663	16.9789	16.9818	16.9345	16.9424	17.1285	17.0733	16.883	16.7705	16.4767	16.3535	16.3436	16.4034	16.68	16.5665	16.7188	16.7712
sp|O43294|TGFI1_HUMAN	TGFB1I1	Transforming growth factor beta-1-induced transcript 1 protein OS=Homo sapiens OX=9606 GN=TGFB1I1 PE=1 SV=2	0.179029	16.1289	0.256618	-0.267557	16.308	0.386772	15.8614	1.13495e-05	15.7374	-0.123988	0.568647	0.885804	17.0147	0.0431553	1.15336	0.060659	17.0274	0.0126489	0.920924	-0.0731923	16.0557	0.38537	0.194365	0.370024	-0.958996	0.0332081	16.3907	-0.624053	0.0375239	0.334943	0.0708326	16.0812	16.1767	16.3644	16.2515	15.9702	15.7525	15.6765	15.7983	17.0813	16.9481	17.0706	16.9842	16.0604	16.0511	16.4204	16.361
sp|O43301|HS12A_HUMAN	HSPA12A	Heat shock 70 kDa protein 12A OS=Homo sapiens OX=9606 GN=HSPA12A PE=1 SV=2	0.231657	11.8078	0.365871	0.34587	12.0394	0.330392	12.1536	0.00067908	12.4697	0.316104	0.222539	0.69247	12.5002	0.127999	0.3466	0.278545	12.9598	0.459517	0.217234	0.496339	12.3041	0.11322	0.150469	0.344483	-0.19613	0.428336	12.3509	-0.149298	0.508214	0.0468325	0.406706	11.8996	11.7159	11.9374	12.1414	12.2275	12.0798	12.5446	12.3949	12.6617	12.3388	12.9908	12.9287	12.3263	12.2819	12.3739	12.3279
sp|O43303|CP110_HUMAN	CCP110	Centriolar coiled-coil protein of 110 kDa OS=Homo sapiens OX=9606 GN=CCP110 PE=1 SV=3	0.399564	11.8824	0.235554	0.165624	12.282	0.272725	12.048	0.0408766	12.3612	0.313163	0.326955	-0.205364	11.677	0.59504	-0.370988	0.38262	12.089	0.41196	0.382256	0.0589986	11.9414	0.679306	-0.106625	0.502948	0.264363	0.510299	12.459	0.781963	0.160221	0.5176	0.189691	11.8508	11.914	12.1346	12.4293	12.0243	12.0718	12.2077	12.5147	11.9365	11.4176	12.0734	12.1046	11.8552	12.0276	12.3263	12.5917
sp|O43306|ADCY6_HUMAN	ADCY6	Adenylate cyclase type 6 OS=Homo sapiens OX=9606 GN=ADCY6 PE=1 SV=2	0.172235	15.3955	0.308424	-0.302435	15.5677	0.400699	15.0931	0.00131015	15.2202	0.127154	0.572395	0.193654	15.5891	0.164877	0.496089	0.132954	15.7446	0.155493	0.0980139	0.129918	15.5254	0.29819	0.432353	0.220706	-0.0637362	0.268636	15.5347	-0.0544034	0.441622	0.00933289	0.915031	15.4557	15.3353	15.5073	15.6282	14.9641	15.222	15.2063	15.2341	15.6114	15.5669	15.7384	15.7509	15.5504	15.5004	15.4904	15.5791
sp|O43310|CTIF_HUMAN	CTIF	CBP80/20-dependent translation initiation factor OS=Homo sapiens OX=9606 GN=CTIF PE=1 SV=1	0.282904	16.3548	0.0732819	0.217742	16.6377	0.394072	16.5725	0.0111394	16.6793	0.106779	0.539099	0.238972	16.5938	0.101699	0.0212295	0.896074	16.6367	0.0429498	0.628996	0.0945196	16.4493	0.239083	-0.123223	0.506574	-0.144452	0.210846	16.5933	-0.000454105	0.9946	0.143998	0.152955	16.339	16.3706	16.6209	16.6545	16.6709	16.4742	16.688	16.6706	16.5431	16.6444	16.661	16.6124	16.4842	16.4144	16.6007	16.5859
sp|O43314|VIP2_HUMAN	PPIP5K2	Inositol hexakisphosphate and diphosphoinositol-pentakisphosphate kinase 2 OS=Homo sapiens OX=9606 GN=PPIP5K2 PE=1 SV=3	0.0531765	18.4147	0.612832	0.105993	18.4679	0.476784	18.5207	0.012467	18.3765	-0.144219	0.479979	-0.231826	18.1829	0.149821	-0.337819	0.0538457	18.1053	-0.0775896	0.441578	0.0535547	18.4682	0.684102	-0.0524382	0.58476	0.285381	0.0965712	18.3524	0.16953	0.181773	-0.115851	0.426171	18.3509	18.4784	18.4562	18.4795	18.5192	18.5221	18.2628	18.4901	18.1517	18.214	18.056	18.1546	18.5241	18.4124	18.2901	18.4147
sp|O43318|M3K7_HUMAN	MAP3K7	Mitogen-activated protein kinase kinase kinase 7 OS=Homo sapiens OX=9606 GN=MAP3K7 PE=1 SV=1	-0.120643	17.5421	0.215943	-0.169788	17.4215	0.40463	17.3724	0.0685558	17.3139	-0.0584048	0.661476	-0.0682413	17.4739	0.297193	0.101547	0.440845	17.3251	-0.148808	0.308678	-0.199646	17.3425	0.142327	-0.0298578	0.845928	-0.131405	0.202857	17.3291	-0.144761	0.141685	-0.0133565	0.891815	17.5211	17.5632	17.4577	17.3853	17.4504	17.2943	17.3169	17.311	17.4427	17.5051	17.3934	17.2568	17.3867	17.2982	17.3671	17.2912
sp|O43324|MCA3_HUMAN	EEF1E1	Eukaryotic translation elongation factor 1 epsilon-1 OS=Homo sapiens OX=9606 GN=EEF1E1 PE=1 SV=1	-0.0151465	16.9336	0.931592	-0.081484	16.9184	0.707839	16.8521	0.00330085	17.1416	0.28956	0.209341	-0.490065	16.4435	0.0838778	-0.408581	0.0804242	16.7179	0.27439	0.0971866	-0.0597792	16.8738	0.788212	0.0217048	0.927622	0.430286	0.123372	17.0175	0.574046	0.0326498	0.14376	0.495947	17.0209	16.8462	16.9722	16.8647	16.7922	16.9119	17.2076	17.0757	16.4696	16.4174	16.6869	16.7488	16.7585	16.9891	16.9662	17.0689
sp|O43379-4|WDR62_HUMAN	WDR62	Isoform 4 of WD repeat-containing protein 62 OS=Homo sapiens OX=9606 GN=WDR62	-0.140564	15.8451	0.54787	0.110583	15.7045	0.276423	15.9557	0.130408	15.6295	-0.326149	0.102434	-0.0499312	15.7952	0.75575	-0.160514	0.359977	15.5801	-0.215043	0.449808	-0.21479	15.6303	0.242906	-0.325373	0.195835	-0.164859	0.424112	15.6464	-0.148732	0.381074	0.0161268	0.921838	15.8718	15.8184	15.5671	15.842	15.9579	15.9535	15.6124	15.6467	15.6893	15.9011	15.4533	15.707	15.7147	15.546	15.6923	15.6006
sp|O43390-2|HNRPR_HUMAN	HNRNPR	Isoform 2 of Heterogeneous nuclear ribonucleoprotein R OS=Homo sapiens OX=9606 GN=HNRNPR	0.277345	19.1451	0.0814325	0.185117	19.4225	0.256049	19.3302	3.98204e-06	19.32	-0.010288	0.850302	0.0689121	19.214	0.212722	-0.116205	0.115992	19.5652	0.3512	0.051696	-0.0309318	19.1142	0.533976	-0.216049	0.128968	-0.0998438	0.06892	19.4612	0.247188	0.0184636	0.347032	0.0544979	19.1723	19.1179	19.4241	19.4208	19.3563	19.3042	19.3369	19.303	19.2216	19.2065	19.5604	19.5701	19.0995	19.1289	19.4693	19.4532
sp|O43390|HNRPR_HUMAN	HNRNPR	Heterogeneous nuclear ribonucleoprotein R OS=Homo sapiens OX=9606 GN=HNRNPR PE=1 SV=1	0.352612	16.5583	0.320792	0.347464	16.9109	0.484549	16.9057	0.0538454	16.8152	-0.0905816	0.78606	0.17979	16.7381	0.364382	-0.167674	0.558793	17.0949	0.356826	0.0997848	0.00969767	16.568	0.96034	-0.337767	0.371725	-0.170093	0.201026	16.9042	0.166089	0.130091	0.336182	0.0923181	16.4492	16.6674	16.7653	17.0565	17.0909	16.7206	16.8747	16.7556	16.7903	16.6858	17.1113	17.0784	16.6138	16.5221	16.9123	16.8961
sp|O43395|PRPF3_HUMAN	PRPF3	U4/U6 small nuclear ribonucleoprotein Prp3 OS=Homo sapiens OX=9606 GN=PRPF3 PE=1 SV=2	0.126959	21.0044	0.114096	0.07163	21.1313	0.631889	21.076	5.70581e-05	20.9514	-0.124604	0.411379	-0.4586	20.5458	0.0311458	-0.53023	0.0727207	20.7469	0.201096	0.0942135	-0.0562517	20.9481	0.135437	-0.127882	0.367747	0.402348	0.0329432	21.1009	0.555098	0.0228023	0.15275	0.111461	21.0142	20.9946	21.1108	21.1518	21.1466	21.0054	20.9895	20.9133	20.5721	20.5194	20.7365	20.7572	20.9393	20.9569	21.1259	21.0758
sp|O43396|TXNL1_HUMAN	TXNL1	Thioredoxin-like protein 1 OS=Homo sapiens OX=9606 GN=TXNL1 PE=1 SV=3	0.247167	17.9182	0.149332	0.302803	18.1654	0.234225	18.221	0.000122641	18.4739	0.252899	0.102434	0.0218781	17.9401	0.819325	-0.280925	0.0869776	17.9087	-0.0314089	0.665706	0.317878	18.2361	0.160239	0.015075	0.915449	0.296	0.136463	18.3587	0.418604	0.0420667	0.122604	0.395069	17.9648	17.8716	18.2017	18.1291	18.2039	18.2381	18.4824	18.4654	17.8939	17.9863	17.9098	17.9076	18.3116	18.1606	18.3305	18.3869
sp|O43399-7|TPD54_HUMAN	TPD52L2	Isoform 7 of Tumor protein D54 OS=Homo sapiens OX=9606 GN=TPD52L2	0.422666	18.9557	0.0820567	0.213338	19.3784	0.526465	19.1691	0.0139256	19.292	0.122936	0.652919	0.0978005	19.0535	0.222453	-0.115537	0.596955	19.3201	0.266545	0.199235	0.0250997	18.9808	0.87411	-0.188238	0.535934	-0.0727008	0.585744	19.4124	0.358833	0.021285	0.431533	0.134776	18.9974	18.9141	19.3894	19.3674	19.3168	19.0213	19.2305	19.3535	19.0543	19.0528	19.4078	19.2324	19.0737	18.888	19.4325	19.3922
sp|O43402|EMC8_HUMAN	EMC8	ER membrane protein complex subunit 8 OS=Homo sapiens OX=9606 GN=EMC8 PE=1 SV=1	0.0330915	15.5701	0.895431	0.134633	15.6032	0.728964	15.7047	0.498205	15.7102	0.00548073	0.983901	-0.0613174	15.5088	0.80215	-0.195951	0.396659	15.4568	-0.0519941	0.701697	0.122317	15.6924	0.691941	-0.0123167	0.971694	0.183634	0.429882	15.6384	0.129599	0.287609	-0.0540355	0.799818	15.4221	15.7181	15.5896	15.6168	15.5834	15.826	15.6173	15.8031	15.5858	15.4317	15.4162	15.4974	15.5599	15.8249	15.6389	15.6378
sp|O43414|ERI3_HUMAN	ERI3	ERI1 exoribonuclease 3 OS=Homo sapiens OX=9606 GN=ERI3 PE=1 SV=2	0.209531	15.7628	0.502876	-0.00882821	15.9723	0.980511	15.754	0.00249663	16.1688	0.414868	0.115882	-0.446126	15.3167	0.148213	-0.437298	0.0607975	15.5941	0.277436	0.0413309	-0.0615164	15.7013	0.794867	-0.0526881	0.723232	0.38461	0.0813055	15.8648	0.548115	0.0475031	0.163505	0.397147	15.8979	15.6276	16.0976	15.847	15.7052	15.8028	16.1604	16.1773	15.3147	15.3186	15.5928	15.5954	15.6274	15.7751	15.7857	15.9439
sp|O43422|P52K_HUMAN	THAP12	52 kDa repressor of the inhibitor of the protein kinase OS=Homo sapiens OX=9606 GN=THAP12 PE=1 SV=2	0.187492	15.2344	0.0899544	0.0801353	15.4219	0.708247	15.3145	0.0125332	15.5321	0.217595	0.311027	0.163125	15.3975	0.0781263	0.0829893	0.590859	15.4448	0.047355	0.548533	0.287224	15.5216	0.158734	0.207088	0.399834	0.124099	0.332976	15.6358	0.238334	0.0686266	0.114235	0.446636	15.2543	15.2145	15.4328	15.4109	15.2121	15.4169	15.5337	15.5305	15.4177	15.3773	15.4893	15.4004	15.4449	15.5983	15.678	15.5936
sp|O43426|SYNJ1_HUMAN	SYNJ1	Synaptojanin-1 OS=Homo sapiens OX=9606 GN=SYNJ1 PE=1 SV=2	0.10281	16.2294	0.370057	-0.0222107	16.3322	0.890725	16.2072	0.00580609	16.198	-0.0091551	0.949706	-0.114435	16.1149	0.204913	-0.0922243	0.482139	16.0077	-0.107236	0.275983	-0.157666	16.0717	0.0729522	-0.135455	0.363619	-0.0432308	0.496433	16.0204	-0.0945228	0.219272	-0.051292	0.181859	16.2445	16.2142	16.2725	16.3919	16.2812	16.1331	16.1685	16.2274	16.0722	16.1576	16.0303	15.985	16.0769	16.0665	16.0345	16.0063
sp|O43427|FIBP_HUMAN	FIBP	Acidic fibroblast growth factor intracellular-binding protein OS=Homo sapiens OX=9606 GN=FIBP PE=1 SV=3	-0.520906	15.9385	0.273552	-0.0619648	15.4175	0.9238	15.8765	0.0849747	15.521	-0.355463	0.511103	0.151277	16.0897	0.657378	0.213242	0.597736	15.8798	-0.209916	0.487413	0.0475059	15.986	0.882136	0.109471	0.795143	-0.103772	0.645724	15.4493	-0.640392	0.0909922	-0.53662	0.130988	15.7496	16.1273	15.2864	15.5487	15.6395	16.1134	15.3286	15.7134	15.9533	16.2262	15.7616	15.998	15.9027	16.0692	15.372	15.5267
sp|O43447|PPIH_HUMAN	PPIH	Peptidyl-prolyl cis-trans isomerase H OS=Homo sapiens OX=9606 GN=PPIH PE=1 SV=1	0.112206	16.9652	0.282079	0.0968569	17.0774	0.430954	17.0621	4.37896e-05	17.2316	0.169534	0.138858	-0.360152	16.6051	0.0541475	-0.457008	0.0463172	16.7284	0.123312	0.106964	-0.139322	16.8259	0.271469	-0.236179	0.180539	0.220829	0.0960562	16.9512	0.346178	0.0417066	0.125349	0.314201	17.0073	16.9231	17.1063	17.0486	17.09	17.0341	17.241	17.2222	16.6169	16.5933	16.711	16.7457	16.8737	16.7781	16.9941	16.9084
sp|O43462|MBTP2_HUMAN	MBTPS2	Membrane-bound transcription factor site-2 protease OS=Homo sapiens OX=9606 GN=MBTPS2 PE=1 SV=1	-0.280184	12.8406	0.161542	-0.426784	12.5604	0.364429	12.4138	0.00794363	12.4301	0.0162531	0.960981	-0.100956	12.7396	0.455687	0.325828	0.277647	12.7286	-0.0110246	0.933424	-0.725536	12.1151	0.0879935	-0.298752	0.378274	-0.62458	0.0567214	12.33	-0.409584	0.124844	0.214996	0.378874	12.9109	12.7702	12.5795	12.5413	12.2557	12.5719	12.3284	12.5317	12.7912	12.6881	12.6628	12.7944	12.1836	12.0465	12.2144	12.4457
sp|O43463-2|SUV91_HUMAN	SUV39H1	Isoform 2 of Histone-lysine N-methyltransferase SUV39H1 OS=Homo sapiens OX=9606 GN=SUV39H1	0.120909	12.6273	0.282716	0.384394	12.7482	0.202414	13.0117	0.0237337	12.4711	-0.540587	0.287609	0.277995	12.9053	0.175884	-0.106399	0.45897	12.2187	-0.68661	0.129668	-0.0161223	12.6112	0.940032	-0.400516	0.232874	-0.294117	0.272812	12.6056	-0.299721	0.159397	-0.0056046	0.982843	12.6637	12.5909	12.7896	12.7068	13.0341	12.9892	12.7045	12.2377	12.8154	12.9952	12.334	12.1034	12.7391	12.4832	12.54	12.6711
sp|O43464|HTRA2_HUMAN	HTRA2	Serine protease HTRA2, mitochondrial OS=Homo sapiens OX=9606 GN=HTRA2 PE=1 SV=2	-0.0865776	15.5091	0.152569	-0.00809704	15.4225	0.9473	15.501	1.32625e-05	15.1595	-0.341495	0.13343	0.35548	15.8646	0.053639	0.363577	0.0943988	15.8987	0.0340824	0.742379	-0.425154	15.084	0.0992028	-0.417057	0.168001	-0.780635	0.0433358	15.075	-0.789622	0.0227278	-0.00898693	0.945092	15.5066	15.5116	15.4016	15.4435	15.5559	15.4461	15.1555	15.1635	15.907	15.8222	15.8472	15.9501	15.0155	15.1525	15.0465	15.1034
sp|O43482|MS18B_HUMAN	OIP5	Protein Mis18-beta OS=Homo sapiens OX=9606 GN=OIP5 PE=1 SV=2	-0.544043	12.0221	0.26746	0.146499	11.4781	0.755208	12.1686	0.0197956	11.2779	-0.890662	0.137894	0.122074	12.1442	0.769417	-0.0244247	0.940156	11.157	-0.98721	0.273204	0.253179	12.2753	0.479275	0.106681	0.591816	0.131105	0.648919	11.8622	-0.282012	0.39471	-0.413117	0.200191	11.8138	12.2304	11.3714	11.5847	12.0709	12.2663	11.3958	11.1601	11.9499	12.3384	11.5517	10.7622	12.2126	12.338	11.7445	11.9799
sp|O43488|ARK72_HUMAN	AKR7A2	Aflatoxin B1 aldehyde reductase member 2 OS=Homo sapiens OX=9606 GN=AKR7A2 PE=1 SV=3	0.0254024	17.983	0.889958	0.0965964	18.0084	0.555615	18.0796	0.000673558	18.3033	0.223685	0.15388	0.281431	18.2644	0.122678	0.184834	0.0789347	18.3496	0.0851489	0.103723	-0.0312787	17.9517	0.788614	-0.127875	0.207104	-0.312709	0.0400413	17.9022	-0.362222	0.0207841	-0.049513	0.355905	18.0546	17.9115	18.0898	17.927	18.1051	18.0541	18.2656	18.341	18.2782	18.2507	18.3501	18.349	17.9769	17.9266	17.9162	17.8882
sp|O43491|E41L2_HUMAN	EPB41L2	Band 4.1-like protein 2 OS=Homo sapiens OX=9606 GN=EPB41L2 PE=1 SV=1	0.125895	20.7667	0.1159	-0.15956	20.8926	0.17362	20.6071	5.33358e-05	20.4776	-0.129555	0.119882	-0.234316	20.5324	0.0212398	-0.0747561	0.0552549	20.5882	0.0557592	0.266687	-0.171001	20.5957	0.102171	-0.0114411	0.817779	0.063315	0.224752	20.645	0.112621	0.143659	0.0493063	0.532935	20.7705	20.7629	20.8701	20.9151	20.5998	20.6145	20.4922	20.463	20.5328	20.532	20.564	20.6123	20.5672	20.6242	20.6064	20.6836
sp|O43493-7|TGON2_HUMAN	TGOLN2	Isoform 7 of Trans-Golgi network integral membrane protein 2 OS=Homo sapiens OX=9606 GN=TGOLN2	0.0687166	15.4329	0.0848432	0.233658	15.5016	0.271584	15.6665	9.63234e-07	15.601	-0.06552	0.517223	-0.372489	15.0604	0.0324964	-0.606147	0.0552549	14.8436	-0.216789	0.130476	-0.713455	14.7194	0.0501728	-0.947113	0.0925616	-0.340966	0.0436739	14.9507	-0.109658	0.10764	0.231308	0.0958498	15.4253	15.4404	15.502	15.5012	15.7212	15.6118	15.5839	15.618	15.0835	15.0372	14.8839	14.8033	14.6925	14.7463	14.9311	14.9703
sp|O43502|RA51C_HUMAN	RAD51C	DNA repair protein RAD51 homolog 3 OS=Homo sapiens OX=9606 GN=RAD51C PE=1 SV=1	-0.0161473	14.0356	0.910395	-0.0798024	14.0194	0.773273	13.9558	0.00135255	13.6876	-0.268116	0.266309	0.0676907	14.1032	0.717129	0.147493	0.499682	13.7928	-0.310425	0.198235	0.344181	14.3797	0.155164	0.423984	0.200866	0.27649	0.180722	14.2517	0.148424	0.327619	-0.128066	0.229458	13.9516	14.1195	14.0185	14.0204	13.8489	14.0626	13.6873	13.6879	14.1991	14.0074	13.7592	13.8264	14.4194	14.3401	14.2255	14.2778
sp|O43504|LTOR5_HUMAN	LAMTOR5	Ragulator complex protein LAMTOR5 OS=Homo sapiens OX=9606 GN=LAMTOR5 PE=1 SV=1	0.0753551	12.5839	0.758596	-0.0112668	12.6592	0.981757	12.5726	0.551822	12.4332	-0.139383	0.666168	0.0140352	12.5979	0.972487	0.025302	0.948413	12.2643	-0.333617	0.512085	-0.0549636	12.5289	0.824549	-0.0436968	0.843884	-0.0689988	0.834481	12.7109	0.112932	0.74433	0.181931	0.443439	12.4319	12.7359	12.6559	12.6626	12.4544	12.6909	12.5813	12.2852	12.3702	12.8256	12.056	12.4727	12.4758	12.582	12.8383	12.5834
sp|O43505|B4GA1_HUMAN	B4GAT1	Beta-1,4-glucuronyltransferase 1 OS=Homo sapiens OX=9606 GN=B4GAT1 PE=1 SV=1	-0.508871	13.1526	0.2015	-0.272617	12.6437	0.261473	12.88	9.29554e-05	12.6282	-0.251767	0.347917	0.846283	13.9989	0.0577356	1.1189	0.0510033	13.5217	-0.477147	0.169585	0.607175	13.7597	0.0703922	0.879792	0.0825913	-0.239108	0.194796	13.342	-0.656875	0.0508847	-0.417767	0.0729835	13.0962	13.2089	12.4888	12.7986	12.8943	12.8657	12.4946	12.7618	14.093	13.9047	13.4265	13.6169	13.7452	13.7743	13.3058	13.3782
sp|O43516-3|WIPF1_HUMAN	WIPF1	Isoform 3 of WAS/WASL-interacting protein family member 1 OS=Homo sapiens OX=9606 GN=WIPF1	0.0771152	15.568	0.566009	-0.478896	15.6452	0.235588	15.0892	0.000152604	14.8263	-0.26282	0.284966	0.297334	15.8654	0.0397222	0.77623	0.0580289	15.782	-0.0834169	0.257829	-0.0591653	15.5089	0.761163	0.419731	0.249931	-0.356499	0.170245	15.3083	-0.557097	0.0228023	-0.200597	0.387332	15.5807	15.5554	15.565	15.7253	15.1678	15.0105	14.7455	14.9072	15.8868	15.8439	15.8096	15.7543	15.6343	15.3835	15.3376	15.2789
sp|O43567|RNF13_HUMAN	RNF13	E3 ubiquitin-protein ligase RNF13 OS=Homo sapiens OX=9606 GN=RNF13 PE=1 SV=1	-1.13494	13.8232	0.0912365	-0.432577	12.6882	0.305596	13.3906	3.41199e-05	12.212	-1.17861	0.160742	0.510391	14.3335	0.0426607	0.942967	0.0658127	14.101	-0.23254	0.1218	0.207861	14.031	0.129592	0.640437	0.155061	-0.30253	0.0213981	13.876	-0.45755	0.072985	-0.15502	0.368889	13.8692	13.7771	12.8224	12.554	13.5091	13.2721	11.9804	12.4436	14.3396	14.3275	14.1468	14.0552	14.0266	14.0354	13.97	13.782
sp|O43572|AKA10_HUMAN	AKAP10	A-kinase anchor protein 10, mitochondrial OS=Homo sapiens OX=9606 GN=AKAP10 PE=1 SV=2	0.0908933	15.9666	0.871486	-0.0610776	16.0575	0.91718	15.9055	0.3539	16.0537	0.148189	0.348735	-0.307287	15.6593	0.463968	-0.246209	0.0625265	15.8378	0.178477	0.0989725	-0.221262	15.7453	0.605611	-0.160185	0.0925616	0.0860242	0.143401	15.8006	0.141269	0.240584	0.0552449	0.612128	16.237	15.6962	16.2564	15.8586	15.9158	15.8952	16.1323	15.9751	15.6325	15.6861	15.8348	15.8408	15.746	15.7447	15.7335	15.8676
sp|O43592|XPOT_HUMAN	XPOT	Exportin-T OS=Homo sapiens OX=9606 GN=XPOT PE=1 SV=2	0.25553	19.1416	0.173351	0.00265316	19.3971	0.993483	19.1443	1.79375e-05	19.7272	0.582968	0.139581	-0.572438	18.5692	0.0551833	-0.575091	0.0800386	18.6624	0.0932207	0.368025	-0.00209766	19.1395	0.986095	-0.00475082	0.978486	0.57034	0.0317756	19.3004	0.731231	0.0180244	0.160891	0.132177	19.2086	19.0747	19.4227	19.3716	19.0558	19.2327	19.6748	19.7797	18.5927	18.5456	18.7136	18.6112	19.1679	19.1111	19.2808	19.32
sp|O43598|DNPH1_HUMAN	DNPH1	2'-deoxynucleoside 5'-phosphate N-hydrolase 1 OS=Homo sapiens OX=9606 GN=DNPH1 PE=1 SV=1	0.149124	16.005	0.255518	-0.132556	16.1542	0.608111	15.8725	0.000335752	16.4	0.527487	0.160721	0.201603	16.2066	0.321891	0.334159	0.249928	16.053	-0.153647	0.42609	0.726489	16.7315	0.0841074	0.859045	0.138216	0.524886	0.11018	16.6199	0.413279	0.102868	-0.111607	0.422367	15.9529	16.0572	16.1864	16.122	15.7618	15.9831	16.3697	16.4303	16.0987	16.3145	16.0293	16.0767	16.807	16.656	16.5943	16.6456
sp|O43615|TIM44_HUMAN	TIMM44	Mitochondrial import inner membrane translocase subunit TIM44 OS=Homo sapiens OX=9606 GN=TIMM44 PE=1 SV=2	0.0787712	17.7646	0.465178	-0.000610417	17.8434	0.993483	17.764	0.00183169	17.8416	0.0775855	0.389193	-0.0929322	17.6717	0.403024	-0.0923218	0.407565	17.7955	0.123792	0.345218	0.220729	17.9853	0.0708383	0.22134	0.110956	0.313662	0.0938339	18.0707	0.39902	0.0577914	0.0853588	0.111461	17.7822	17.747	17.7838	17.9029	17.7455	17.7825	17.8846	17.7986	17.739	17.6044	17.7757	17.8152	17.9732	17.9975	18.0623	18.0791
sp|O43617|TPPC3_HUMAN	TRAPPC3	Trafficking protein particle complex subunit 3 OS=Homo sapiens OX=9606 GN=TRAPPC3 PE=1 SV=1	-0.418675	19.5412	0.144413	-0.00788423	19.1226	0.96282	19.5333	0.000533887	19.4289	-0.104485	0.153566	-0.325041	19.2162	0.104444	-0.317157	0.0460405	18.9113	-0.304853	0.170562	-0.130996	19.4102	0.421998	-0.123112	0.347497	0.194045	0.158669	19.0073	-0.208866	0.152376	-0.402911	0.146638	19.6128	19.4696	19.1864	19.0587	19.5439	19.5227	19.4472	19.4105	19.1984	19.234	18.9955	18.8271	19.4731	19.3473	19.0802	18.9344
sp|O43633|CHM2A_HUMAN	CHMP2A	Charged multivesicular body protein 2a OS=Homo sapiens OX=9606 GN=CHMP2A PE=1 SV=1	-0.0730053	18.2893	0.412465	0.119744	18.2163	0.502822	18.4091	0.00103868	18.4522	0.0430693	0.710614	0.355304	18.6446	0.0532494	0.235559	0.147037	18.54	-0.104601	0.265286	0.249898	18.5392	0.115638	0.130154	0.368526	-0.105405	0.113316	18.3473	-0.297379	0.0443774	-0.191974	0.152718	18.3308	18.2478	18.2432	18.1894	18.4769	18.3413	18.4634	18.4409	18.652	18.6373	18.5845	18.4955	18.5652	18.5132	18.3871	18.3075
sp|O43639|NCK2_HUMAN	NCK2	Cytoplasmic protein NCK2 OS=Homo sapiens OX=9606 GN=NCK2 PE=1 SV=2	0.11314	15.4572	0.606255	0.09982	15.5703	0.708855	15.557	0.219703	15.5679	0.010901	0.94468	0.0138894	15.4711	0.923456	-0.0859306	0.513911	15.4377	-0.0333715	0.780542	-0.124407	15.3328	0.562782	-0.224227	0.37467	-0.138297	0.354117	15.3382	-0.132837	0.0137234	0.00545992	0.974547	15.5542	15.3601	15.6637	15.477	15.6437	15.4703	15.5557	15.5801	15.4714	15.4707	15.5156	15.3598	15.4265	15.239	15.3358	15.3406
sp|O43657|TSN6_HUMAN	TSPAN6	Tetraspanin-6 OS=Homo sapiens OX=9606 GN=TSPAN6 PE=1 SV=1	-1.39086	12.2724	0.0836504	0.218002	10.8815	0.537564	12.4904	3.63322e-05	10.9066	-1.58379	0.103438	-0.188195	12.0842	0.352384	-0.406198	0.143279	11.1536	-0.930529	0.051696	0.00808863	12.2805	0.975802	-0.209913	0.458823	0.196284	0.295676	11.7298	-0.354347	0.21198	-0.550631	0.217706	12.3903	12.1544	10.7919	10.9711	12.6011	12.3796	10.9858	10.8274	12.1168	12.0516	11.1487	11.1586	12.388	12.1729	11.8908	11.5689
sp|O43660|PLRG1_HUMAN	PLRG1	Pleiotropic regulator 1 OS=Homo sapiens OX=9606 GN=PLRG1 PE=1 SV=1	0.0887836	19.3445	0.12511	-0.0733837	19.4332	0.45948	19.2711	0.00113955	19.1072	-0.163843	0.202576	-0.34746	18.997	0.126391	-0.274076	0.193327	19.1365	0.139469	0.446315	0.0447841	19.3892	0.0848193	0.118168	0.249198	0.392244	0.10157	19.5552	0.558203	0.0786486	0.165959	0.295669	19.3501	19.3388	19.4167	19.4498	19.2295	19.3126	19.1322	19.0823	19.0889	18.9051	19.1895	19.0834	19.3881	19.3903	19.6349	19.4755
sp|O43663|PRC1_HUMAN	PRC1	Protein regulator of cytokinesis 1 OS=Homo sapiens OX=9606 GN=PRC1 PE=1 SV=2	0.12443	17.2654	0.247836	-0.214997	17.3898	0.234225	17.0504	0.000182842	16.9224	-0.127991	0.428391	-0.11427	17.1511	0.317022	0.100728	0.311315	16.7561	-0.395051	0.147278	0.0606129	17.326	0.480143	0.27561	0.131138	0.174883	0.193967	17.552	0.400854	0.0522526	0.225971	0.129018	17.231	17.2998	17.3543	17.4253	17.053	17.0479	17.009	16.8359	17.2085	17.0938	16.8331	16.6791	17.2868	17.3652	17.5261	17.5779
sp|O43665|RGS10_HUMAN	RGS10	Regulator of G-protein signaling 10 OS=Homo sapiens OX=9606 GN=RGS10 PE=1 SV=3	-0.00370174	15.1253	0.977981	0.164383	15.1216	0.503357	15.2897	0.00324525	15.0403	-0.249413	0.418244	0.521155	15.6465	0.028658	0.356772	0.155585	15.2148	-0.431674	0.0582748	-0.118347	15.007	0.486305	-0.28273	0.350452	-0.639502	0.066916	14.7932	-0.853283	0.0316066	-0.213781	0.369356	15.1451	15.1056	15.1964	15.0468	15.3973	15.1822	14.9165	15.1641	15.6312	15.6617	15.2335	15.1961	15.1086	14.9053	14.8741	14.7123
sp|O43670-4|ZN207_HUMAN	ZNF207	Isoform 4 of BUB3-interacting and GLEBS motif-containing protein ZNF207 OS=Homo sapiens OX=9606 GN=ZNF207	0.177198	18.907	0.0951328	0.135109	19.0842	0.335749	19.0421	2.51944e-05	18.9253	-0.116827	0.239648	-0.297658	18.6093	0.0399173	-0.432768	0.0552549	18.7318	0.122477	0.182478	0.051407	18.9584	0.397273	-0.0837024	0.381384	0.349065	0.0367752	19.0644	0.455093	0.0157543	0.106027	0.160622	18.9299	18.884	19.093	19.0754	19.0833	19.0008	18.9322	18.9183	18.6194	18.5993	18.7674	18.6962	18.9846	18.9322	19.0558	19.0731
sp|O43674|NDUB5_HUMAN	NDUFB5	NADH dehydrogenase [ubiquinone] 1 beta subcomplex subunit 5, mitochondrial OS=Homo sapiens OX=9606 GN=NDUFB5 PE=1 SV=1	-0.320331	20.3809	0.0997541	0.0342915	20.0606	0.743123	20.4152	0.000375596	19.9841	-0.431086	0.132987	0.177586	20.5585	0.216293	0.143294	0.225473	20.4005	-0.15802	0.316065	0.211947	20.5928	0.196266	0.177656	0.231757	0.0343619	0.754705	20.3565	-0.201999	0.154349	-0.236361	0.185598	20.4282	20.3336	20.0659	20.0553	20.4354	20.395	20.0501	19.9181	20.6153	20.5016	20.4594	20.3415	20.6464	20.5392	20.4027	20.3102
sp|O43676|NDUB3_HUMAN	NDUFB3	NADH dehydrogenase [ubiquinone] 1 beta subcomplex subunit 3 OS=Homo sapiens OX=9606 GN=NDUFB3 PE=1 SV=3	-0.776238	18.0785	0.110307	-0.35789	17.3023	0.306494	17.7207	0.00908744	17.5144	-0.206275	0.427611	-0.207821	17.8707	0.285844	0.150069	0.306779	17.7993	-0.0713991	0.772354	-0.17544	17.9031	0.428173	0.18245	0.387794	0.0323812	0.839263	17.56	-0.31074	0.0743171	-0.343122	0.169556	18.1692	17.9879	17.205	17.3996	17.6655	17.7758	17.6423	17.3865	17.9344	17.8071	17.6518	17.9468	17.8099	17.9963	17.5725	17.5475
sp|O43677|NDUC1_HUMAN	NDUFC1	NADH dehydrogenase [ubiquinone] 1 subunit C1, mitochondrial OS=Homo sapiens OX=9606 GN=NDUFC1 PE=1 SV=1	-0.427435	16.0055	0.281156	-0.193833	15.578	0.627253	15.8116	0.201622	16.0378	0.226187	0.492509	0.15949	16.1649	0.679978	0.353323	0.282774	16.1313	-0.0336107	0.944952	0.159167	16.1646	0.604853	0.353	0.117374	-0.000323212	0.999109	16.0376	-0.127334	0.63124	-0.127011	0.395425	16.1954	15.8155	15.6178	15.5382	15.8077	15.8155	16.2222	15.8534	16.3482	15.9817	15.8861	16.3766	16.1242	16.205	16.1107	15.9645
sp|O43678|NDUA2_HUMAN	NDUFA2	NADH dehydrogenase [ubiquinone] 1 alpha subcomplex subunit 2 OS=Homo sapiens OX=9606 GN=NDUFA2 PE=1 SV=3	-0.332354	15.3211	0.146129	-0.00867305	14.9888	0.918738	15.3125	0.0301332	15.0187	-0.293787	0.253171	0.120222	15.4413	0.165978	0.128895	0.180198	15.3291	-0.112218	0.311975	0.103563	15.4247	0.45149	0.112236	0.467289	-0.0166593	0.890896	15.3254	-0.115905	0.595072	-0.0992458	0.727433	15.3452	15.2971	15.0624	14.9151	15.3437	15.2812	15.1258	14.9115	15.4734	15.4093	15.2816	15.3766	15.5033	15.3461	15.4834	15.1675
sp|O43681|ASNA_HUMAN	ASNA1	ATPase ASNA1 OS=Homo sapiens OX=9606 GN=ASNA1 PE=1 SV=2	-0.0679341	17.4856	0.495126	-0.0749333	17.4177	0.540609	17.4107	0.000206827	17.725	0.314338	0.151778	-0.168375	17.3172	0.0870522	-0.0934416	0.277787	17.1558	-0.161429	0.131433	0.0968209	17.5824	0.202943	0.171754	0.209374	0.265196	0.0306061	17.4955	0.178243	0.0562084	-0.0869533	0.221116	17.4547	17.5166	17.4673	17.3681	17.3639	17.4575	17.6833	17.7668	17.3079	17.3266	17.1222	17.1894	17.5958	17.5691	17.4674	17.5236
sp|O43683|BUB1_HUMAN	BUB1	Mitotic checkpoint serine/threonine-protein kinase BUB1 OS=Homo sapiens OX=9606 GN=BUB1 PE=1 SV=1	-0.0729973	16.7334	0.56631	0.158632	16.6604	0.385758	16.892	9.53901e-06	16.371	-0.521076	0.137156	0.26172	16.9951	0.113247	0.103087	0.317332	15.7659	-1.2292	0.051696	-0.0791363	16.6543	0.404164	-0.237769	0.169596	-0.340856	0.0498581	16.4862	-0.508936	0.0273832	-0.16808	0.105739	16.6817	16.7851	16.6033	16.7175	16.9394	16.8447	16.4455	16.2964	16.9584	17.0318	15.7397	15.7922	16.6723	16.6363	16.4657	16.5066
sp|O43684|BUB3_HUMAN	BUB3	Mitotic checkpoint protein BUB3 OS=Homo sapiens OX=9606 GN=BUB3 PE=1 SV=1	0.0114813	18.535	0.885883	-0.0806481	18.5465	0.692988	18.4543	0.00310323	18.4635	0.00912776	0.956522	-0.245705	18.2893	0.0864154	-0.165056	0.295805	18.1693	-0.119987	0.158631	0.0344978	18.5695	0.707404	0.115146	0.502165	0.280202	0.0577525	18.578	0.288782	0.0834595	0.0085796	0.948992	18.4893	18.5806	18.5344	18.5585	18.3656	18.543	18.4366	18.4903	18.2785	18.3001	18.1989	18.1396	18.5318	18.6071	18.5128	18.6433
sp|O43688-2|PLPP2_HUMAN	PLPP2	Isoform 2 of Phospholipid phosphatase 2 OS=Homo sapiens OX=9606 GN=PLPP2	0.030934	12.0775	0.871659	0.100194	12.1085	0.220856	12.1777	0.134939	12.3034	0.125681	0.327534	0.252293	12.3298	0.0669584	0.152099	0.120226	12.3147	-0.0151368	0.958472	0.223583	12.3011	0.13069	0.123389	0.279237	-0.0287104	0.736894	11.9161	-0.413731	0.157969	-0.385021	0.25032	12.0887	12.0663	12.2223	11.9946	12.1841	12.1713	12.3656	12.2412	12.366	12.2937	12.4949	12.1345	12.2521	12.3501	12.0643	11.7679
sp|O43707|ACTN4_HUMAN	ACTN4	Alpha-actinin-4 OS=Homo sapiens OX=9606 GN=ACTN4 PE=1 SV=2	0.00407284	21.3819	0.976173	-0.164161	21.386	0.464458	21.2178	5.74741e-05	21.0201	-0.197654	0.280421	0.291008	21.6729	0.104638	0.455169	0.0995777	21.8469	0.17399	0.183406	-0.238027	21.1439	0.123404	-0.0738666	0.593818	-0.529035	0.0368369	21.2381	-0.434857	0.0356445	0.0941787	0.147272	21.4323	21.3315	21.4452	21.3268	21.2987	21.1368	21.0394	21.0008	21.7159	21.63	21.8777	21.8162	21.1457	21.1421	21.2606	21.2155
sp|O43709-3|BUD23_HUMAN	BUD23	Isoform 3 of Probable 18S rRNA (guanine-N(7))-methyltransferase OS=Homo sapiens OX=9606 GN=BUD23	-0.546677	19.7492	0.113564	0.00646645	19.2025	0.951059	19.7557	0.000379162	19.1132	-0.642485	0.112961	0.303661	20.0529	0.0995581	0.297195	0.124843	19.4139	-0.63894	0.0799652	0.404184	20.1534	0.0652255	0.397717	0.118665	0.100523	0.350684	19.6233	-0.429588	0.212616	-0.53011	0.222959	19.7274	19.7711	19.1077	19.2974	19.7962	19.7152	19.1722	19.0542	20.1152	19.9905	19.448	19.3798	20.1277	20.1791	19.8129	19.4337
sp|O43716|GATC_HUMAN	GATC	Glutamyl-tRNA(Gln) amidotransferase subunit C, mitochondrial OS=Homo sapiens OX=9606 GN=GATC PE=1 SV=1	-0.544303	14.5204	0.23625	-0.205576	13.9761	0.505965	14.3149	0.0119008	14.0373	-0.277518	0.202565	-0.185009	14.3354	0.440419	0.0205679	0.877159	13.9469	-0.388529	0.307511	0.164084	14.6845	0.456176	0.36966	0.122867	0.349092	0.100927	14.1219	-0.213498	0.215713	-0.56259	0.0807546	14.3894	14.6514	14.1349	13.8173	14.3585	14.2712	14.1067	13.9679	14.2558	14.415	13.7684	14.1253	14.6678	14.7012	14.061	14.1828
sp|O43719|HTSF1_HUMAN	HTATSF1	HIV Tat-specific factor 1 OS=Homo sapiens OX=9606 GN=HTATSF1 PE=1 SV=1	0.0548501	19.2982	0.581697	0.00870682	19.353	0.969631	19.3069	0.00593102	19.2459	-0.0609973	0.774266	-0.351984	18.9462	0.0225569	-0.360691	0.139265	19.05	0.103866	0.288153	-0.213204	19.085	0.0562406	-0.221911	0.310912	0.13878	0.0408469	19.3156	0.369443	0.0331406	0.230663	0.110787	19.3032	19.2931	19.4133	19.2927	19.4065	19.2072	19.319	19.1727	18.9499	18.9424	19.0988	19.0013	19.0975	19.0724	19.3532	19.2781
sp|O43739|CYH3_HUMAN	CYTH3	Cytohesin-3 OS=Homo sapiens OX=9606 GN=CYTH3 PE=1 SV=2	0.0891497	12.3037	0.487278	-0.159604	12.3929	0.639753	12.1441	0.00194423	12.2889	0.144741	0.611891	0.254127	12.5578	0.226281	0.413731	0.219863	12.618	0.0601666	0.838816	-0.440017	11.8637	0.105731	-0.280414	0.359697	-0.694145	0.0551089	11.6883	-0.869545	0.0349606	-0.1754	0.194908	12.2343	12.3731	12.4213	12.3644	11.9965	12.2918	12.3627	12.2151	12.4728	12.6429	12.4492	12.7868	11.8281	11.8993	11.7302	11.6464
sp|O43747-2|AP1G1_HUMAN	AP1G1	Isoform 2 of AP-1 complex subunit gamma-1 OS=Homo sapiens OX=9606 GN=AP1G1	0.0513772	17.3512	0.359047	-0.0496788	17.4026	0.776011	17.3016	0.00022683	17.5578	0.256197	0.225357	-0.300617	17.0506	0.0552556	-0.250939	0.171209	17.1087	0.0581064	0.307511	0.0800331	17.4313	0.292728	0.129712	0.416865	0.38065	0.0397741	17.4371	0.386494	0.0237038	0.00584343	0.907766	17.3809	17.3216	17.4062	17.399	17.2213	17.3818	17.5266	17.5889	17.0279	17.0734	17.0904	17.1271	17.4053	17.4573	17.4231	17.4512
sp|O43752|STX6_HUMAN	STX6	Syntaxin-6 OS=Homo sapiens OX=9606 GN=STX6 PE=1 SV=1	-0.0337215	16.9528	0.610159	0.130052	16.9191	0.254061	17.0829	1.63003e-05	17.2978	0.214876	0.102434	-0.062887	16.89	0.230694	-0.192939	0.0423616	16.9262	0.0362825	0.189375	0.365544	17.3184	0.0847954	0.235492	0.145015	0.428431	0.0405012	17.1318	0.241847	0.0369502	-0.186583	0.154509	16.9269	16.9788	16.8877	16.9505	17.0791	17.0867	17.306	17.2896	16.8802	16.8997	16.9204	16.932	17.2796	17.3572	17.1579	17.1057
sp|O43760-2|SNG2_HUMAN	SYNGR2	Isoform 2 of Synaptogyrin-2 OS=Homo sapiens OX=9606 GN=SYNGR2	-0.431715	15.3492	0.0679444	-0.175003	14.9175	0.326576	15.1742	0.000176703	15.4921	0.317865	0.157072	-0.146105	15.2031	0.257275	0.0288979	0.82838	15.1983	-0.00477517	0.972949	-0.276441	15.0728	0.047752	-0.101438	0.381123	-0.130336	0.281943	14.827	-0.376089	0.069528	-0.245752	0.0745649	15.3477	15.3507	14.9446	14.8904	15.1157	15.2328	15.5239	15.4602	15.2741	15.1321	15.1373	15.2594	15.081	15.0645	14.8042	14.8498
sp|O43765|SGTA_HUMAN	SGTA	Small glutamine-rich tetratricopeptide repeat-containing protein alpha OS=Homo sapiens OX=9606 GN=SGTA PE=1 SV=1	0.228463	17.4378	0.183287	0.341025	17.6663	0.448934	17.7788	0.0336845	18.0128	0.234005	0.506151	0.388801	17.8266	0.0760596	0.0477755	0.863285	17.8489	0.0222667	0.82977	0.323797	17.7616	0.100682	-0.0172277	0.961152	-0.0650032	0.418912	17.7588	-0.0677945	0.434065	-0.00279134	0.974372	17.3912	17.4844	17.715	17.6175	17.9623	17.5953	17.9373	18.0883	17.7805	17.8727	17.8968	17.8009	17.7869	17.7363	17.7194	17.7982
sp|O43768-4|ENSA_HUMAN	ENSA	Isoform 4 of Alpha-endosulfine OS=Homo sapiens OX=9606 GN=ENSA	0.192988	19.0628	0.0988063	0.243632	19.2558	0.474771	19.3064	0.00271398	19.5009	0.194478	0.541279	-0.310518	18.7523	0.173583	-0.55415	0.166625	18.7009	-0.0513412	0.755383	0.19707	19.2599	0.375765	-0.0465614	0.891198	0.507589	0.150163	19.2698	0.517551	0.0729162	0.00996197	0.964735	19.0486	19.077	19.2801	19.2314	19.4512	19.1617	19.3923	19.6095	18.6461	18.8585	18.7123	18.6896	19.3848	19.135	19.2641	19.2756
sp|O43772|MCAT_HUMAN	SLC25A20	Mitochondrial carnitine/acylcarnitine carrier protein OS=Homo sapiens OX=9606 GN=SLC25A20 PE=1 SV=1	-0.189661	18.5731	0.314303	-0.412672	18.3835	0.365686	18.1605	5.66765e-05	18.2694	0.108916	0.667661	0.532125	19.1053	0.0774002	0.944797	0.0777846	19.3137	0.208408	0.164467	-0.166699	18.4064	0.314902	0.245973	0.383362	-0.698824	0.0239431	18.417	-0.688263	0.0225433	0.0105607	0.858538	18.4848	18.6614	18.4207	18.3462	18.0163	18.3047	18.3067	18.2321	19.0814	19.1291	19.2623	19.3651	18.4056	18.4073	18.381	18.453
sp|O43776|SYNC_HUMAN	NARS1	Asparagine--tRNA ligase, cytoplasmic OS=Homo sapiens OX=9606 GN=NARS1 PE=1 SV=1	0.123202	19.1527	0.0944155	-0.0511454	19.2759	0.317659	19.1016	2.76925e-06	19.5203	0.418778	0.102434	0.286268	19.439	0.0440532	0.337413	0.0463172	19.4625	0.0235375	0.640186	0.336822	19.4895	0.053495	0.387967	0.0791325	0.0505537	0.225068	19.4361	-0.00288587	0.922574	-0.0534395	0.0668864	19.1685	19.1369	19.2807	19.2711	19.1051	19.098	19.4967	19.544	19.4166	19.4614	19.4851	19.4399	19.4854	19.4937	19.4366	19.4356
sp|O43795|MYO1B_HUMAN	MYO1B	Unconventional myosin-Ib OS=Homo sapiens OX=9606 GN=MYO1B PE=1 SV=3	0.0602371	19.5456	0.431689	-0.189941	19.6059	0.276423	19.3557	1.62082e-05	19.3419	-0.0137799	0.916004	0.229924	19.7755	0.106199	0.419866	0.0841423	19.9213	0.145763	0.255695	-0.448706	19.0969	0.0424543	-0.258765	0.153806	-0.67863	0.0367215	19.1583	-0.617194	0.0302639	0.0614365	0.233255	19.5464	19.5448	19.6489	19.5628	19.3094	19.4019	19.399	19.2848	19.8285	19.7226	19.8916	19.951	19.1069	19.0869	19.1375	19.1792
sp|O43805|SSNA1_HUMAN	SSNA1	Sjoegren syndrome nuclear autoantigen 1 OS=Homo sapiens OX=9606 GN=SSNA1 PE=1 SV=2	-0.622652	17.0654	0.103906	0.472115	16.4428	0.244692	17.5375	0.000418689	17.2318	-0.305764	0.203773	-0.16101	16.9044	0.28283	-0.633124	0.0590415	15.6211	-1.2833	0.16382	0.233865	17.2993	0.251569	-0.23825	0.254829	0.394875	0.0942183	16.6668	-0.237588	0.205891	-0.632463	0.119781	16.9958	17.135	16.5115	16.374	17.585	17.4901	17.1541	17.3094	16.953	16.8558	15.2768	15.9654	17.3706	17.2279	16.7629	16.5708
sp|O43808|PM34_HUMAN	SLC25A17	Peroxisomal membrane protein PMP34 OS=Homo sapiens OX=9606 GN=SLC25A17 PE=1 SV=1	-0.213211	16.7236	0.140631	0.0766279	16.5104	0.625987	16.8003	2.1666e-05	16.7322	-0.0681143	0.595436	0.169757	16.8934	0.0297903	0.0931286	0.428498	16.1845	-0.708903	0.0490908	0.229317	16.953	0.0748852	0.152689	0.343056	0.0595604	0.207891	16.6496	-0.243767	0.0323257	-0.303327	0.0788689	16.7186	16.7287	16.5578	16.463	16.7261	16.8744	16.7304	16.7339	16.8855	16.9013	16.1936	16.1754	16.9767	16.9292	16.6724	16.6269
sp|O43809|CPSF5_HUMAN	NUDT21	Cleavage and polyadenylation specificity factor subunit 5 OS=Homo sapiens OX=9606 GN=NUDT21 PE=1 SV=1	0.159003	19.3733	0.259576	-0.050892	19.5323	0.699456	19.3225	0.00257032	19.336	0.0135079	0.779235	-0.304381	19.069	0.11422	-0.253489	0.0974963	19.3245	0.255514	0.160317	0.0261075	19.3995	0.81951	0.0769995	0.415837	0.330488	0.0796424	19.5351	0.466145	0.0582865	0.135657	0.359385	19.4331	19.3135	19.5613	19.5034	19.2984	19.3465	19.3507	19.3212	19.1129	19.025	19.3764	19.2726	19.4433	19.3556	19.6018	19.4685
sp|O43813|LANC1_HUMAN	LANCL1	Glutathione S-transferase LANCL1 OS=Homo sapiens OX=9606 GN=LANCL1 PE=1 SV=1	0.48365	17.6283	0.0679444	-0.0607332	18.112	0.728964	17.5676	1.27748e-06	17.9542	0.386659	0.236748	1.54043	19.1688	0.0256891	1.60117	0.0445882	19.4324	0.263624	0.129338	0.581062	18.2094	0.0568633	0.641795	0.127406	-0.959371	0.0290869	18.3713	-0.797407	0.023102	0.161964	0.154511	17.6013	17.6554	18.1026	18.1214	17.6496	17.4855	17.8446	18.0639	19.1241	19.2134	19.3988	19.4659	18.1811	18.2377	18.3423	18.4004
sp|O43815|STRN_HUMAN	STRN	Striatin OS=Homo sapiens OX=9606 GN=STRN PE=1 SV=4	0.0428266	17.6165	0.155675	0.0708354	17.6594	0.493914	17.6874	0.000408007	17.6454	-0.0419689	0.622115	0.0916164	17.7082	0.0741682	0.020781	0.754042	17.6087	-0.0994853	0.359302	-0.175861	17.4407	0.0607284	-0.246696	0.153166	-0.267477	0.0272571	17.3633	-0.344814	0.0203934	-0.0773371	0.131288	17.627	17.606	17.6575	17.6613	17.6432	17.7315	17.6237	17.6671	17.6972	17.7191	17.5511	17.6663	17.4482	17.4332	17.378	17.3487
sp|O43818|U3IP2_HUMAN	RRP9	U3 small nucleolar RNA-interacting protein 2 OS=Homo sapiens OX=9606 GN=RRP9 PE=1 SV=1	0.0120125	17.2114	0.945458	-0.126889	17.2234	0.515842	17.0845	0.00597903	17.0158	-0.0687017	0.474819	-0.0328661	17.1785	0.864644	0.0940226	0.533798	17.4728	0.294334	0.211204	-0.0108721	17.2005	0.93953	0.116017	0.150721	0.021994	0.879343	17.4517	0.273152	0.169521	0.251158	0.105489	17.2986	17.1241	17.1683	17.2785	17.072	17.0969	17.0676	16.964	17.2783	17.0787	17.448	17.4977	17.184	17.217	17.4886	17.4147
sp|O43819|SCO2_HUMAN	SCO2	Protein SCO2 homolog, mitochondrial OS=Homo sapiens OX=9606 GN=SCO2 PE=1 SV=3	-0.0850416	18.3953	0.182007	-0.133679	18.3103	0.675666	18.2617	0.00038736	18.1444	-0.117224	0.670342	0.544642	18.94	0.0255516	0.67832	0.115071	18.9414	0.00146464	0.987365	0.134405	18.5297	0.258055	0.268083	0.401561	-0.410237	0.0612612	18.5008	-0.439223	0.0333518	-0.0289864	0.80209	18.3994	18.3913	18.3348	18.2857	18.1056	18.4177	18.1872	18.1017	18.9572	18.9228	18.8818	19.001	18.4713	18.5882	18.4587	18.5428
sp|O43823|AKAP8_HUMAN	AKAP8	A-kinase anchor protein 8 OS=Homo sapiens OX=9606 GN=AKAP8 PE=1 SV=1	0.410462	17.0859	0.159144	0.312589	17.4963	0.317659	17.3985	0.000103453	17.3776	-0.0209008	0.648463	0.338562	17.4244	0.146118	0.0259731	0.543397	17.9177	0.493239	0.0600033	0.300373	17.3862	0.212919	-0.0122156	0.891134	-0.0381887	0.624997	17.6626	0.238203	0.0383141	0.276392	0.115579	16.9877	17.1841	17.458	17.5346	17.4111	17.3858	17.354	17.4011	17.3988	17.45	17.9026	17.9328	17.3378	17.4347	17.6506	17.6746
sp|O43824|GTPB6_HUMAN	GTPBP6	Putative GTP-binding protein 6 OS=Homo sapiens OX=9606 GN=GTPBP6 PE=2 SV=4	0.0429452	17.302	0.706893	-0.0177087	17.3449	0.909364	17.2843	0.00206461	17.2833	-0.000989867	0.991172	0.292976	17.5949	0.0814779	0.310685	0.0866301	17.6205	0.0255091	0.748545	0.0551253	17.3571	0.546014	0.072834	0.483385	-0.237851	0.0544436	17.4414	-0.15355	0.0895244	0.0843008	0.31153	17.2517	17.3523	17.2951	17.3947	17.2329	17.3356	17.3135	17.253	17.5785	17.6114	17.5719	17.669	17.3305	17.3837	17.4081	17.4747
sp|O43826-2|G6PT1_HUMAN	SLC37A4	Isoform 2 of Glucose-6-phosphate exchanger SLC37A4 OS=Homo sapiens OX=9606 GN=SLC37A4	-0.2941	11.8877	0.509152	-0.0670743	11.5936	0.917758	11.8207	0.551778	11.8439	0.0231863	0.974984	0.319702	12.2075	0.535717	0.386777	0.403286	11.9341	-0.273326	0.501119	0.257199	12.1449	0.62883	0.324273	0.516235	-0.0625037	0.894017	12.071	-0.13644	0.679594	-0.0739365	0.852219	11.6387	12.1368	11.5089	11.6784	11.6522	11.9892	12.2096	11.4782	12.4419	11.973	12.0056	11.8626	12.373	11.9169	11.9917	12.1503
sp|O43837|IDH3B_HUMAN	IDH3B	Isocitrate dehydrogenase [NAD] subunit beta, mitochondrial OS=Homo sapiens OX=9606 GN=IDH3B PE=1 SV=2	0.0479025	18.6522	0.386487	-0.0755879	18.7001	0.79375	18.5766	0.00986906	18.6359	0.0593015	0.81105	-0.101907	18.5502	0.120229	-0.0263189	0.89837	18.6443	0.0940969	0.161884	0.235743	18.8879	0.12583	0.311331	0.320665	0.337649	0.0551645	18.9832	0.432917	0.0433314	0.0952674	0.44419	18.6271	18.6772	18.7168	18.6833	18.4369	18.7162	18.6732	18.5985	18.5437	18.5568	18.62	18.6687	18.8434	18.9324	18.926	19.0403
sp|O43847-2|NRDC_HUMAN	NRDC	Isoform 2 of Nardilysin OS=Homo sapiens OX=9606 GN=NRDC	-0.114667	17.2424	0.254872	0.0118224	17.1277	0.711455	17.2542	8.57464e-06	17.3385	0.0843094	0.195161	-0.312472	16.9299	0.0258192	-0.324294	0.0379695	16.6367	-0.293182	0.0870326	0.159374	17.4018	0.163349	0.147551	0.225406	0.471846	0.0410112	17.1058	0.175847	0.0433112	-0.295999	0.10847	17.2518	17.2329	17.1738	17.0816	17.2417	17.2667	17.3183	17.3587	16.9238	16.936	16.674	16.5995	17.4462	17.3573	17.1283	17.0832
sp|O43852-3|CALU_HUMAN	CALU	Isoform 3 of Calumenin OS=Homo sapiens OX=9606 GN=CALU	0.145649	19.4191	0.544629	-0.0795793	19.5648	0.755053	19.3396	2.22336e-05	19.5381	0.198567	0.108148	0.93265	20.3518	0.0682966	1.01223	0.0470039	20.6309	0.279094	0.174218	0.030643	19.4498	0.883023	0.110222	0.341207	-0.902007	0.0421991	19.5545	-0.797313	0.0416379	0.104695	0.484784	19.2957	19.5426	19.4911	19.6385	19.3573	19.3218	19.5458	19.5304	20.2793	20.4243	20.5951	20.6667	19.3969	19.5026	19.4827	19.6263
sp|O43852-4|CALU_HUMAN	CALU	Isoform 4 of Calumenin OS=Homo sapiens OX=9606 GN=CALU	-0.0302518	13.2114	0.80193	0.0463158	13.1811	0.927761	13.2577	0.00717299	13.3035	0.0457781	0.919211	0.510407	13.7218	0.0961413	0.464091	0.280675	13.8786	0.156855	0.433067	-0.173444	13.0379	0.290754	-0.21976	0.57927	-0.683851	0.0542385	13.3492	-0.37258	0.0833901	0.31127	0.111941	13.1383	13.2845	13.192	13.1702	13.4836	13.0318	13.4237	13.1832	13.8004	13.6432	13.9624	13.7949	13.0812	12.9947	13.3821	13.3163
sp|O43854|EDIL3_HUMAN	EDIL3	EGF-like repeat and discoidin I-like domain-containing protein 3 OS=Homo sapiens OX=9606 GN=EDIL3 PE=1 SV=1	-1.48482	20.5087	0.0463896	-0.442688	19.0238	0.282051	20.066	9.39548e-07	19.0742	-0.991717	0.139189	0.639528	21.1482	0.0260708	1.08222	0.0570853	20.2235	-0.924673	0.051696	0.783723	21.2924	0.053495	1.22641	0.108475	0.144195	0.118178	20.2921	-0.856072	0.0178707	-1.00027	0.052197	20.5246	20.4927	19.0095	19.0382	19.956	20.176	19.2092	18.9393	21.1292	21.1672	20.2181	20.2289	21.2592	21.3255	20.263	20.3212
sp|O43861|ATP9B_HUMAN	ATP9B	Probable phospholipid-transporting ATPase IIB OS=Homo sapiens OX=9606 GN=ATP9B PE=2 SV=4	-0.705317	12.4327	0.0951328	-0.50084	11.7274	0.293319	11.9318	4.62397e-06	11.7741	-0.157735	0.429807	0.948583	13.3813	0.0578661	1.44942	0.0540534	13.4381	0.0568679	0.673783	0.29383	12.7265	0.274539	0.794671	0.153806	-0.654752	0.0872339	12.2616	-1.11967	0.0266557	-0.464922	0.140911	12.3441	12.5213	11.6861	11.7687	12.0352	11.8284	11.8029	11.7453	13.467	13.2956	13.4266	13.4496	12.8298	12.6232	12.2892	12.234
sp|O43865|SAHH2_HUMAN	AHCYL1	S-adenosylhomocysteine hydrolase-like protein 1 OS=Homo sapiens OX=9606 GN=AHCYL1 PE=1 SV=2	0.211369	17.0614	0.209231	0.229808	17.2728	0.407519	17.2912	0.000287071	17.5381	0.246873	0.234661	0.150971	17.2124	0.245846	-0.078837	0.543397	17.3037	0.091263	0.173536	-0.101765	16.9597	0.526103	-0.331573	0.239295	-0.252736	0.127231	16.8149	-0.397538	0.0242336	-0.144801	0.320426	17.1314	16.9915	17.2845	17.2612	17.3774	17.2051	17.5456	17.5306	17.2215	17.2033	17.3284	17.279	17.0304	16.889	16.8418	16.7879
sp|O43896|KIF1C_HUMAN	KIF1C	Kinesin-like protein KIF1C OS=Homo sapiens OX=9606 GN=KIF1C PE=1 SV=3	-0.211277	17.6453	0.168822	0.0203571	17.434	0.879657	17.6657	0.00443464	17.3805	-0.285121	0.288034	-0.193219	17.4521	0.128316	-0.213576	0.158368	17.2519	-0.200206	0.130599	-0.161643	17.4837	0.186244	-0.182	0.256994	0.0315762	0.68323	17.2292	-0.222865	0.0834595	-0.254441	0.125983	17.6109	17.6797	17.4803	17.3878	17.7191	17.6122	17.4924	17.2687	17.491	17.4132	17.2701	17.2337	17.5226	17.4447	17.2622	17.1962
sp|O43913|ORC5_HUMAN	ORC5	Origin recognition complex subunit 5 OS=Homo sapiens OX=9606 GN=ORC5 PE=1 SV=1	-0.113029	17.8106	0.39029	-0.400517	17.6976	0.293986	17.4101	0.0288117	17.4384	0.0283033	0.918465	-0.159756	17.6509	0.228107	0.24076	0.291949	17.7905	0.139662	0.36244	-0.0940943	17.7165	0.491134	0.306422	0.308213	0.0656621	0.663799	17.7959	0.14501	0.232006	0.0793476	0.571642	17.8225	17.7987	17.7685	17.6267	17.301	17.5192	17.5503	17.3265	17.7194	17.5823	17.7434	17.8376	17.7994	17.6337	17.7737	17.8181
sp|O43920|NDUS5_HUMAN	NDUFS5	NADH dehydrogenase [ubiquinone] iron-sulfur protein 5 OS=Homo sapiens OX=9606 GN=NDUFS5 PE=1 SV=3	-0.121102	16.5405	0.0820567	0.257128	16.4194	0.338207	16.7976	0.00242088	16.5406	-0.256975	0.25195	-0.0646508	16.4758	0.476032	-0.321779	0.173955	16.554	0.0781935	0.568673	0.322596	16.8631	0.133582	0.0654685	0.738522	0.387247	0.107324	16.835	0.359222	0.0573476	-0.0280256	0.818336	16.5359	16.5451	16.4079	16.4308	16.7066	16.8886	16.5067	16.5745	16.5347	16.4169	16.4918	16.6162	16.7886	16.9375	16.8208	16.8493
sp|O43929|ORC4_HUMAN	ORC4	Origin recognition complex subunit 4 OS=Homo sapiens OX=9606 GN=ORC4 PE=1 SV=2	-0.00935769	17.973	0.746962	-0.276019	17.9636	0.322739	17.6969	0.00473556	17.7411	0.0441856	0.779235	-0.0845708	17.8884	0.0498185	0.191448	0.256097	17.9758	0.0874585	0.14496	-0.0275246	17.9454	0.414917	0.248494	0.26307	0.0570462	0.18132	18.0183	0.129933	0.204301	0.0728871	0.478772	17.9705	17.9754	17.9458	17.9814	17.6067	17.7872	17.7594	17.7229	17.8794	17.8973	17.957	17.9946	17.9259	17.9649	17.9605	18.0761
sp|O60216|RAD21_HUMAN	RAD21	Double-strand-break repair protein rad21 homolog OS=Homo sapiens OX=9606 GN=RAD21 PE=1 SV=2	0.344393	18.5593	0.0620981	0.235988	18.9037	0.193044	18.7953	4.70686e-06	18.7232	-0.0720974	0.383561	0.38598	18.9453	0.0290594	0.149992	0.0939162	19.3346	0.3893	0.0572578	0.36064	18.92	0.082206	0.124652	0.274671	-0.0253399	0.698095	19.3232	0.3779	0.0439986	0.40324	0.105327	18.5501	18.5686	18.9073	18.9001	18.8179	18.7727	18.7595	18.6869	18.9627	18.9279	19.3441	19.3251	18.9632	18.8768	19.3712	19.2752
sp|O60231|DHX16_HUMAN	DHX16	Pre-mRNA-splicing factor ATP-dependent RNA helicase DHX16 OS=Homo sapiens OX=9606 GN=DHX16 PE=1 SV=2	-0.072017	19.1339	0.25876	0.0174805	19.0619	0.929659	19.1514	7.81279e-06	19.0121	-0.139361	0.409353	-0.584812	18.5491	0.0293666	-0.602292	0.0745323	18.6041	0.0550148	0.150915	0.233277	19.3672	0.0906306	0.215796	0.286698	0.818088	0.0213981	19.3021	0.752992	0.0141599	-0.065096	0.183708	19.1047	19.1632	19.0684	19.0555	19.064	19.2388	18.994	19.0302	18.5591	18.5392	18.6136	18.5947	19.3519	19.3825	19.2904	19.3138
sp|O60232|ZNRD2_HUMAN	ZNRD2	Protein ZNRD2 OS=Homo sapiens OX=9606 GN=ZNRD2 PE=1 SV=1	-0.2354	10.9671	0.307547	0.567128	10.7317	0.257547	11.5343	0.0197727	11.4706	-0.0636714	0.21766	0.407737	11.3749	0.279748	-0.159391	0.550127	10.9509	-0.423961	0.2655	0.444766	11.4119	0.342702	-0.122362	0.74959	0.0370292	0.930174	11.2763	-0.0985371	0.767798	-0.135566	0.769066	10.8512	11.0831	10.739	10.7245	11.5315	11.537	11.491	11.4502	11.1965	11.5532	10.9919	10.9099	11.6411	11.1826	11.0995	11.4532
sp|O60238|BNI3L_HUMAN	BNIP3L	BCL2/adenovirus E1B 19 kDa protein-interacting protein 3-like OS=Homo sapiens OX=9606 GN=BNIP3L PE=1 SV=1	0.245448	12.134	0.296233	0.162828	12.3794	0.476127	12.2968	0.0128323	12.6969	0.400029	0.174354	0.503375	12.6374	0.0870665	0.340546	0.214455	12.9822	0.344809	0.25694	0.552712	12.6867	0.126166	0.389883	0.276858	0.049337	0.820222	12.4132	-0.22413	0.464783	-0.273467	0.478787	12.1414	12.1266	12.4963	12.2626	12.1995	12.3941	12.6962	12.6975	12.5408	12.734	12.8751	13.0893	12.567	12.8064	12.218	12.6085
sp|O60239|3BP5_HUMAN	SH3BP5	SH3 domain-binding protein 5 OS=Homo sapiens OX=9606 GN=SH3BP5 PE=1 SV=2	-0.24402	14.1794	0.0951328	-0.00515715	13.9354	0.986288	14.1743	2.83754e-05	13.7472	-0.427051	0.270766	1.01237	15.1918	0.0237703	1.01753	0.0620628	15.0801	-0.111669	0.34167	0.398711	14.5781	0.150532	0.403868	0.269239	-0.613664	0.0726977	14.0506	-1.14115	0.0178707	-0.527488	0.130524	14.1704	14.1884	13.9031	13.9677	14.2892	14.0593	13.6181	13.8763	15.2151	15.1685	15.1382	15.022	14.6817	14.4746	14.0106	14.0907
sp|O60244|MED14_HUMAN	MED14	Mediator of RNA polymerase II transcription subunit 14 OS=Homo sapiens OX=9606 GN=MED14 PE=1 SV=2	0.00304771	17.6095	0.968559	0.0576771	17.6125	0.715845	17.6671	0.264027	17.5488	-0.11835	0.442854	-0.113905	17.4956	0.260364	-0.171582	0.280894	17.5641	0.0685169	0.61397	-0.0558261	17.5536	0.344523	-0.113503	0.426073	0.0580785	0.464196	17.6622	0.166668	0.139707	0.10859	0.18513	17.6355	17.5834	17.6486	17.5764	17.5938	17.7405	17.5891	17.5085	17.545	17.4461	17.4942	17.6339	17.5344	17.5729	17.6362	17.6883
sp|O60245-2|PCDH7_HUMAN	PCDH7	Isoform B of Protocadherin-7 OS=Homo sapiens OX=9606 GN=PCDH7	0.0441686	16.407	0.788077	-0.361353	16.4511	0.311342	16.0456	9.22539e-07	15.7235	-0.32211	0.176244	1.33853	17.7455	0.0308687	1.69988	0.0403761	17.5605	-0.184971	0.183318	0.383224	16.7902	0.1177	0.744577	0.11616	-0.955304	0.0236439	16.8364	-0.90905	0.0227234	0.0462542	0.604892	16.4819	16.3321	16.5196	16.3827	15.9657	16.1255	15.7312	15.7158	17.7712	17.7197	17.5106	17.6104	16.7739	16.8065	16.8889	16.784
sp|O60256|KPRB_HUMAN	PRPSAP2	Phosphoribosyl pyrophosphate synthase-associated protein 2 OS=Homo sapiens OX=9606 GN=PRPSAP2 PE=1 SV=1	0.0809707	16.4382	0.428791	0.125555	16.5192	0.391318	16.5638	0.000146867	16.7906	0.226853	0.264869	-0.260489	16.1777	0.116983	-0.386044	0.0500792	16.0681	-0.10957	0.185301	-0.0117084	16.4265	0.917995	-0.137263	0.23746	0.248781	0.0960898	16.2485	0.0707989	0.323829	-0.177982	0.199737	16.3816	16.4948	16.5291	16.5092	16.5604	16.5671	16.7007	16.8805	16.2092	16.1462	16.0796	16.0567	16.4721	16.3808	16.2138	16.2832
sp|O60264|SMCA5_HUMAN	SMARCA5	SWI/SNF-related matrix-associated actin-dependent regulator of chromatin subfamily A member 5 OS=Homo sapiens OX=9606 GN=SMARCA5 PE=1 SV=1	0.0840759	19.6046	0.505891	0.168581	19.6887	0.290793	19.7732	0.0110026	19.563	-0.210227	0.126594	0.0064912	19.6111	0.91801	-0.16209	0.0726957	19.6789	0.0677997	0.257674	0.0783359	19.683	0.489024	-0.0902453	0.418522	0.0718447	0.416052	19.8579	0.246784	0.0447524	0.174939	0.225853	19.6452	19.564	19.6261	19.7513	19.7916	19.7548	19.5877	19.5383	19.5972	19.625	19.7037	19.6541	19.6269	19.739	19.8888	19.827
sp|O60266|ADCY3_HUMAN	ADCY3	Adenylate cyclase type 3 OS=Homo sapiens OX=9606 GN=ADCY3 PE=1 SV=3	-0.536187	14.7952	0.131214	-0.170529	14.2591	0.685204	14.6247	0.000590834	14.1243	-0.500431	0.241332	0.461421	15.2567	0.109545	0.631949	0.149019	14.6643	-0.592404	0.0743125	0.104217	14.8995	0.645671	0.274745	0.468851	-0.357204	0.147944	14.2245	-1.03215	0.0345713	-0.674947	0.1333	14.6961	14.8944	14.2106	14.3076	14.445	14.8044	14.1068	14.1418	15.2116	15.3018	14.6291	14.6994	14.7946	15.0043	14.1225	14.3265
sp|O60271|JIP4_HUMAN	SPAG9	C-Jun-amino-terminal kinase-interacting protein 4 OS=Homo sapiens OX=9606 GN=SPAG9 PE=1 SV=4	0.188375	19.2146	0.143621	0.130641	19.403	0.505406	19.3452	0.00210361	19.6409	0.295698	0.205699	0.0628309	19.2774	0.459009	-0.0678099	0.593798	19.2749	-0.00250887	0.967281	0.0590645	19.2737	0.488495	-0.0715763	0.618141	-0.00376643	0.958302	19.296	0.0185844	0.714451	0.0223508	0.686639	19.1741	19.2551	19.3891	19.4168	19.4229	19.2676	19.5971	19.6848	19.2405	19.3143	19.2583	19.2915	19.3064	19.241	19.2861	19.306
sp|O60279|SUSD5_HUMAN	SUSD5	Sushi domain-containing protein 5 OS=Homo sapiens OX=9606 GN=SUSD5 PE=1 SV=3	0.389972	13.2344	0.523295	0.504745	13.6244	0.413669	13.7391	0.186343	13.1172	-0.621961	0.136646	0.542249	13.7766	0.343314	0.037504	0.918056	13.619	-0.157644	0.71945	0.216832	13.4512	0.580791	-0.287913	0.136787	-0.325417	0.386066	13.6366	-0.140007	0.672453	0.18541	0.210642	13.4807	12.9881	13.3569	13.8919	13.7773	13.7009	13.0195	13.2149	13.5366	14.0167	13.7697	13.4683	13.4728	13.4297	13.6958	13.5775
sp|O60287|NPA1P_HUMAN	URB1	Nucleolar pre-ribosomal-associated protein 1 OS=Homo sapiens OX=9606 GN=URB1 PE=1 SV=4	-0.124608	17.3662	0.274011	-0.00532122	17.2416	0.986294	17.3609	0.065033	17.2297	-0.131144	0.549258	-0.0733931	17.2928	0.485471	-0.0680719	0.706749	17.262	-0.0308419	0.795994	-0.30419	17.062	0.101449	-0.298869	0.270826	-0.230797	0.116059	17.1477	-0.145079	0.16897	0.0857185	0.227514	17.3234	17.409	17.2764	17.2068	17.249	17.4728	17.2856	17.1739	17.3467	17.2389	17.2061	17.3178	17.035	17.089	17.1641	17.1314
sp|O60291-2|MGRN1_HUMAN	MGRN1	Isoform 2 of E3 ubiquitin-protein ligase MGRN1 OS=Homo sapiens OX=9606 GN=MGRN1	-0.924651	11.5215	0.152657	0.000259962	10.5968	0.999363	11.5217	9.99728e-05	10.6888	-0.832905	0.102969	0.648595	12.1701	0.113247	0.648335	0.092987	11.4662	-0.7039	0.0992343	0.323085	11.8446	0.234383	0.322825	0.193235	-0.32551	0.178709	11.1776	-0.99251	0.0406389	-0.667	0.0878154	11.6368	11.4062	10.4025	10.7911	11.5813	11.4621	10.7197	10.658	12.0634	12.2767	11.4704	11.462	11.7875	11.9016	11.1141	11.241
sp|O60293|ZC3H1_HUMAN	ZFC3H1	Zinc finger C3H1 domain-containing protein OS=Homo sapiens OX=9606 GN=ZFC3H1 PE=1 SV=3	0.498146	17.2742	0.0679444	0.230511	17.7723	0.299763	17.5047	1.83485e-05	17.6482	0.143545	0.305982	-0.125046	17.1491	0.195005	-0.355557	0.111763	17.4063	0.25718	0.125073	0.335359	17.6095	0.053495	0.104848	0.406583	0.460405	0.043907	18.0347	0.885594	0.0276014	0.425189	0.0922689	17.2645	17.2839	17.7461	17.7985	17.4397	17.5696	17.6348	17.6616	17.1957	17.1025	17.4306	17.382	17.5968	17.6222	17.9774	18.092
sp|O60294|TYW4_HUMAN	LCMT2	tRNA wybutosine-synthesizing protein 4 OS=Homo sapiens OX=9606 GN=LCMT2 PE=1 SV=3	0.16008	16.386	0.145065	-0.0241259	16.5461	0.8963	16.3619	0.00074831	16.8129	0.451055	0.14573	0.26799	16.654	0.0372371	0.292116	0.15349	16.6416	-0.012431	0.846788	0.342251	16.7283	0.0624645	0.366377	0.186385	0.0742612	0.226953	16.6294	-0.0245606	0.656274	-0.0988219	0.276075	16.3837	16.3884	16.5829	16.5093	16.2765	16.4473	16.8202	16.8057	16.633	16.675	16.6059	16.6772	16.7546	16.7019	16.594	16.6649
sp|O60306|AQR_HUMAN	AQR	RNA helicase aquarius OS=Homo sapiens OX=9606 GN=AQR PE=1 SV=4	-0.129802	20.6392	0.141486	-0.0768479	20.5094	0.709004	20.5623	0.000763327	20.35	-0.212306	0.333163	-0.243441	20.3957	0.0373441	-0.166593	0.323631	20.2549	-0.140886	0.069005	0.0820641	20.7213	0.227025	0.158912	0.412365	0.325505	0.0358705	20.6647	0.268986	0.0299477	-0.0565188	0.377486	20.6584	20.62	20.5314	20.4874	20.4636	20.6611	20.3932	20.3069	20.3966	20.3949	20.2432	20.2665	20.696	20.7465	20.6403	20.6892
sp|O60313-2|OPA1_HUMAN	OPA1	Isoform 2 of Dynamin-like 120 kDa protein, mitochondrial OS=Homo sapiens OX=9606 GN=OPA1	-0.0479084	19.8081	0.376172	-0.0965956	19.7602	0.350223	19.7115	2.22055e-06	19.4678	-0.243728	0.129051	0.317771	20.1259	0.0154092	0.414367	0.0515453	20.2255	0.099636	0.0762422	0.0116865	19.8198	0.211749	0.108282	0.239479	-0.306085	0.0190657	19.7263	-0.399592	0.0319521	-0.0935078	0.25944	19.8065	19.8097	19.7311	19.7893	19.6753	19.7477	19.4621	19.4735	20.1264	20.1253	20.2155	20.2355	19.8159	19.8237	19.7654	19.6872
sp|O60318|GANP_HUMAN	MCM3AP	Germinal-center associated nuclear protein OS=Homo sapiens OX=9606 GN=MCM3AP PE=1 SV=2	0.055603	18.6471	0.281008	0.0210073	18.7027	0.917758	18.6681	0.0292431	18.6407	-0.0274303	0.865101	-0.0433343	18.6037	0.360458	-0.0643416	0.637852	18.8467	0.24293	0.0969096	0.0552164	18.7023	0.537185	0.0342091	0.849105	0.0985507	0.279701	18.8322	0.228483	0.0512255	0.129932	0.28113	18.6242	18.6699	18.7133	18.692	18.5766	18.7596	18.6554	18.6259	18.6213	18.5862	18.8778	18.8155	18.6516	18.753	18.8016	18.8628
sp|O60331-3|PI51C_HUMAN	PIP5K1C	Isoform 3 of Phosphatidylinositol 4-phosphate 5-kinase type-1 gamma OS=Homo sapiens OX=9606 GN=PIP5K1C	-0.101933	15.306	0.463838	-0.324624	15.204	0.381283	14.9814	0.00376682	14.7073	-0.274087	0.375818	-0.0419896	15.264	0.641664	0.282634	0.241779	15.1863	-0.0776624	0.219034	-0.179626	15.1264	0.205639	0.144998	0.519212	-0.137636	0.0510473	15.2531	-0.0108446	0.79007	0.126792	0.170126	15.2447	15.3673	15.2556	15.1525	14.8545	15.1082	14.8025	14.612	15.2613	15.2667	15.1584	15.2142	15.1431	15.1096	15.2226	15.2837
sp|O60333-2|KIF1B_HUMAN	KIF1B	Isoform 2 of Kinesin-like protein KIF1B OS=Homo sapiens OX=9606 GN=KIF1B	-0.107389	18.9737	0.223855	0.128027	18.8663	0.352748	19.1017	2.00271e-05	19.0837	-0.017967	0.779235	-0.132058	18.8416	0.140882	-0.260085	0.0625265	18.6837	-0.157939	0.051696	0.157618	19.1313	0.15522	0.0295906	0.62331	0.289676	0.0322223	18.9618	0.120202	0.0377899	-0.169474	0.0909947	18.9355	19.0119	18.8609	18.8716	19.1317	19.0717	19.0613	19.1062	18.837	18.8462	18.6799	18.6875	19.15	19.1126	18.9485	18.9751
sp|O60336|MABP1_HUMAN	MAPKBP1	Mitogen-activated protein kinase-binding protein 1 OS=Homo sapiens OX=9606 GN=MAPKBP1 PE=1 SV=4	-0.407984	11.1714	0.410416	-0.428329	10.7634	0.261667	10.7431	0.0278118	10.7658	0.0227726	0.936937	0.117454	11.2888	0.379678	0.545782	0.0809274	10.9251	-0.363718	0.123249	0.183578	11.355	0.241539	0.611906	0.12672	0.0661241	0.518462	11.2036	-0.08521	0.495582	-0.151334	0.338262	11.11	11.2327	10.4957	11.0311	10.8121	10.674	10.6212	10.9105	11.234	11.3437	10.8768	10.9735	11.3115	11.3984	11.275	11.1323
sp|O60337|MARH6_HUMAN	2022-03-06	E3 ubiquitin-protein ligase MARCH6 OS=Homo sapiens OX=9606 GN=MARCH6 PE=1 SV=2	-0.493499	13.8075	0.057913	0.00431931	13.314	0.990542	13.8118	6.73076e-05	13.0965	-0.715339	0.153256	-0.227162	13.5804	0.0458211	-0.231481	0.300904	13.0182	-0.56212	0.051696	-0.00914255	13.7984	0.649969	-0.0134619	0.954845	0.218019	0.0387959	13.1482	-0.432146	0.0566596	-0.650166	0.0786406	13.7949	13.8201	13.3127	13.3153	13.6861	13.9376	13.0253	13.1677	13.5994	13.5613	13.0106	13.0259	13.7959	13.8009	13.0785	13.2179
sp|O60341-2|KDM1A_HUMAN	KDM1A	Isoform 2 of Lysine-specific histone demethylase 1A OS=Homo sapiens OX=9606 GN=KDM1A	-0.0776727	17.9478	0.54024	0.127783	17.8702	0.500229	18.0756	0.000308749	17.8647	-0.210947	0.266032	-0.354271	17.5936	0.0237703	-0.482054	0.0869118	17.5186	-0.0749875	0.151061	-0.00936933	17.9385	0.668108	-0.137153	0.401171	0.344901	0.0272571	17.9498	0.356194	0.0209647	0.011293	0.748365	17.9472	17.9485	17.7943	17.946	17.9917	18.1596	17.8669	17.8625	17.5839	17.6033	17.5026	17.5346	17.9245	17.9525	17.9667	17.9328
sp|O60343|TBCD4_HUMAN	TBC1D4	TBC1 domain family member 4 OS=Homo sapiens OX=9606 GN=TBC1D4 PE=1 SV=2	0.536342	17.2613	0.0951328	0.476841	17.7976	0.17362	17.7381	4.43096e-06	18.2389	0.500818	0.102434	0.677987	17.9393	0.0269982	0.201146	0.0463172	18.0027	0.0634432	0.250459	0.51654	17.7778	0.0568633	0.039699	0.396555	-0.161447	0.0705213	18.1517	0.212423	0.0379831	0.373869	0.0702211	17.236	17.2865	17.7293	17.8659	17.7346	17.7416	18.268	18.2099	17.9521	17.9264	17.9802	18.0252	17.7538	17.8018	18.1732	18.1302
sp|O60346|PHLP1_HUMAN	PHLPP1	PH domain leucine-rich repeat-containing protein phosphatase 1 OS=Homo sapiens OX=9606 GN=PHLPP1 PE=1 SV=3	-0.196087	13.0799	0.199326	0.411936	12.8839	0.238147	13.4919	0.00300724	13.2955	-0.19639	0.249199	0.331753	13.4117	0.211131	-0.0801828	0.713828	13.0621	-0.349646	0.28338	0.184647	13.2646	0.0872859	-0.227288	0.22795	-0.147106	0.467925	12.9891	-0.422582	0.131682	-0.275476	0.0785478	13.0932	13.0666	12.9453	12.8225	13.4232	13.5606	13.2697	13.3213	13.546	13.2774	12.9722	13.1519	13.2854	13.2438	13.0097	12.9685
sp|O60347|TBC12_HUMAN	TBC1D12	TBC1 domain family member 12 OS=Homo sapiens OX=9606 GN=TBC1D12 PE=1 SV=3	0.127873	12.612	0.567302	0.0696524	12.7399	0.765693	12.6817	0.523893	12.7964	0.114729	0.732749	0.206527	12.8185	0.23019	0.136875	0.447835	12.8939	0.0754029	0.631259	0.195302	12.8073	0.197462	0.125649	0.477908	-0.0112259	0.908594	12.8269	0.00836544	0.922574	0.0195913	0.55739	12.5488	12.6753	12.6203	12.8594	12.586	12.7773	12.6228	12.9699	12.7535	12.8836	12.9689	12.819	12.8276	12.787	12.8282	12.8256
sp|O60353|FZD6_HUMAN	FZD6	Frizzled-6 OS=Homo sapiens OX=9606 GN=FZD6 PE=1 SV=2	-0.914469	14.6051	0.0814325	-0.228048	13.6907	0.361999	14.3771	6.92253e-06	12.9304	-1.44669	0.103438	-0.349677	14.2555	0.0777179	-0.121629	0.355798	13.3258	-0.929688	0.0797905	-0.16127	14.4439	0.259468	0.0667777	0.652387	0.188407	0.131596	13.5491	-0.70636	0.0193533	-0.894767	0.0577261	14.6584	14.5519	13.6191	13.7622	14.3033	14.4509	12.8264	13.0344	14.2841	14.2269	13.4241	13.2275	14.4905	14.3973	13.5683	13.5299
sp|O60427|FADS1_HUMAN	FADS1	Acyl-CoA (8-3)-desaturase OS=Homo sapiens OX=9606 GN=FADS1 PE=1 SV=3	-0.879883	16.8424	0.0700879	-0.370678	15.9625	0.314132	16.4717	9.78765e-06	15.6423	-0.829465	0.137754	-0.115294	16.7271	0.301464	0.255384	0.20457	16.2194	-0.507728	0.0604857	0.498099	17.3405	0.0988696	0.868777	0.122443	0.613393	0.0400652	16.5438	-0.183326	0.168575	-0.796719	0.0786406	16.9032	16.7817	15.9569	15.9682	16.3754	16.5681	15.5375	15.747	16.7488	16.7055	16.2432	16.1956	17.3925	17.2885	16.6115	16.4761
sp|O60437|PEPL_HUMAN	PPL	Periplakin OS=Homo sapiens OX=9606 GN=PPL PE=1 SV=4	0.179206	19.7328	0.138896	0.185029	19.9121	0.447308	19.9179	8.69259e-06	19.6903	-0.227607	0.293566	-0.731581	19.0013	0.0237703	-0.91661	0.060659	19.6359	0.634608	0.0530206	-0.700861	19.032	0.0562406	-0.885889	0.12021	0.0307204	0.62116	19.4481	0.446847	0.0146985	0.416127	0.0761719	19.7181	19.7476	19.8754	19.9488	20.0187	19.8171	19.6949	19.6856	19.0122	18.9903	19.6592	19.6125	18.9898	19.0742	19.4455	19.4507
sp|O60443|GSDME_HUMAN	GSDME	Gasdermin-E OS=Homo sapiens OX=9606 GN=GSDME PE=1 SV=2	0.239197	16.4526	0.322551	-0.280822	16.6918	0.276455	16.1718	1.13538e-05	16.2899	0.118068	0.436327	-1.20372	15.2489	0.0347777	-0.922897	0.0443669	15.051	-0.197897	0.22878	0.0731515	16.5258	0.72438	0.353973	0.233683	1.27687	0.0421991	16.3266	1.07764	0.0242624	-0.199226	0.389348	16.3844	16.5209	16.7955	16.5882	16.1643	16.1793	16.2083	16.3715	15.3017	15.1961	15.1034	14.9987	16.6412	16.4103	16.3831	16.2701
sp|O60447-2|EVI5_HUMAN	EVI5	Isoform 2 of Ecotropic viral integration site 5 protein homolog OS=Homo sapiens OX=9606 GN=EVI5	0.139501	15.8436	0.269745	0.451808	15.9831	0.291021	16.2954	2.88926e-05	16.421	0.125653	0.500784	-0.232456	15.6111	0.137575	-0.684265	0.0794961	15.5484	-0.0627047	0.49458	-0.232648	15.6109	0.149358	-0.684456	0.136949	-0.000191189	0.996885	15.7718	0.160697	0.0683384	0.160889	0.0729835	15.7837	15.9035	15.9749	15.9913	16.3997	16.1911	16.4308	16.4113	15.6392	15.5831	15.5958	15.501	15.6165	15.6053	15.7858	15.7578
sp|O60462|NRP2_HUMAN	NRP2	Neuropilin-2 OS=Homo sapiens OX=9606 GN=NRP2 PE=1 SV=3	-0.90739	12.8243	0.0951328	0.479806	11.9169	0.338207	13.3041	0.000413362	12.1997	-1.10443	0.142771	-1.17573	11.6486	0.0272234	-1.65554	0.0590415	11.0048	-0.643822	0.205943	-1.19756	11.6268	0.0943966	-1.67736	0.133378	-0.021823	0.935057	10.5776	-1.07104	0.183492	-1.04922	0.279788	12.8278	12.8209	11.7915	12.0424	13.1341	13.4742	12.0888	12.3106	11.5985	11.6987	11.2188	10.7907	11.4479	11.8056	10.1372	11.0179
sp|O60476|MA1A2_HUMAN	MAN1A2	Mannosyl-oligosaccharide 1,2-alpha-mannosidase IB OS=Homo sapiens OX=9606 GN=MAN1A2 PE=1 SV=1	-0.118267	18.088	0.209866	0.0394792	17.9698	0.838947	18.1275	0.00681554	18.151	0.0234411	0.888382	0.130504	18.2185	0.106397	0.0910248	0.526087	18.3337	0.115118	0.269735	0.0380008	18.126	0.291693	-0.00147843	0.992164	-0.0925032	0.113202	18.2661	0.0475962	0.260891	0.140099	0.0668343	18.0694	18.1067	17.9346	18.0049	18.0353	18.2197	18.1734	18.1285	18.1949	18.2422	18.289	18.3783	18.1246	18.1275	18.2553	18.277
sp|O60488|ACSL4_HUMAN	ACSL4	Long-chain-fatty-acid--CoA ligase 4 OS=Homo sapiens OX=9606 GN=ACSL4 PE=1 SV=2	-0.347018	18.8926	0.0791193	-0.107839	18.5455	0.631889	18.7847	1.54516e-05	18.3803	-0.404453	0.180725	0.411557	19.3041	0.0532494	0.519396	0.105393	18.7729	-0.531234	0.074852	-0.478799	18.4138	0.0548389	-0.37096	0.207096	-0.890356	0.0265316	18.1381	-1.16596	0.0220623	-0.275608	0.129018	18.8648	18.9203	18.5598	18.5313	18.6812	18.8882	18.3872	18.3733	19.2642	19.344	18.7393	18.8065	18.4068	18.4207	18.0813	18.195
sp|O60493|SNX3_HUMAN	SNX3	Sorting nexin-3 OS=Homo sapiens OX=9606 GN=SNX3 PE=1 SV=3	-0.474575	17.8074	0.096124	-0.276548	17.3328	0.369689	17.5308	0.000366096	17.164	-0.366893	0.222539	-0.087111	17.7203	0.27286	0.189437	0.306779	17.2924	-0.427916	0.0797864	-0.0278746	17.7795	0.761977	0.248673	0.312556	0.0592364	0.352743	17.3324	-0.387873	0.0314752	-0.447109	0.0851896	17.8518	17.763	17.3834	17.2822	17.6372	17.4245	17.224	17.1039	17.7174	17.7232	17.3392	17.2455	17.8194	17.7396	17.2953	17.3695
sp|O60499|STX10_HUMAN	STX10	Syntaxin-10 OS=Homo sapiens OX=9606 GN=STX10 PE=1 SV=1	-0.403388	11.6501	0.304599	0.102524	11.2467	0.762104	11.7526	0.285589	11.2073	-0.54528	0.453613	0.0859464	11.736	0.735152	-0.0165773	0.923698	11.7258	-0.0102343	0.946545	0.107454	11.7575	0.780535	0.00493015	0.989165	0.0215074	0.947087	11.5007	-0.2353	0.387222	-0.256807	0.546615	11.7988	11.5014	11.1171	11.3764	11.8269	11.6784	10.8183	11.5964	11.8238	11.6482	11.7638	11.6878	11.959	11.5561	11.6641	11.3374
sp|O60502|OGA_HUMAN	OGA	Protein O-GlcNAcase OS=Homo sapiens OX=9606 GN=OGA PE=1 SV=2	0.545411	19.4396	0.0992938	0.580892	19.985	0.228736	20.0205	3.21847e-06	20.5242	0.503658	0.110085	0.154107	19.5937	0.29815	-0.426785	0.0574486	19.5699	-0.0237937	0.658052	0.719028	20.1587	0.0781199	0.138136	0.190835	0.564921	0.0291242	20.2541	0.660387	0.0204236	0.0954657	0.137222	19.3596	19.5197	19.978	19.9921	20.0536	19.9874	20.4823	20.5661	19.564	19.6235	19.5867	19.5532	20.1694	20.1479	20.2356	20.2727
sp|O60503|ADCY9_HUMAN	ADCY9	Adenylate cyclase type 9 OS=Homo sapiens OX=9606 GN=ADCY9 PE=1 SV=4	-0.0181716	15.7253	0.838368	-0.377469	15.7071	0.188666	15.3478	1.17927e-05	15.3359	-0.0119123	0.862138	-0.00769045	15.7176	0.864644	0.369779	0.0506252	15.9465	0.22888	0.0691288	-0.0276633	15.6976	0.493538	0.349806	0.092777	-0.0199729	0.485071	15.6326	-0.0850081	0.117247	-0.0650352	0.158545	15.7498	15.7008	15.6591	15.7551	15.3235	15.3721	15.3666	15.3051	15.6986	15.7366	15.9505	15.9424	15.6942	15.701	15.649	15.6162
sp|O60504|VINEX_HUMAN	SORBS3	Vinexin OS=Homo sapiens OX=9606 GN=SORBS3 PE=1 SV=2	0.106601	12.9768	0.443849	-0.319447	13.0834	0.329758	12.6573	0.000180483	12.9129	0.255551	0.21605	0.324021	13.3008	0.160295	0.643469	0.0812211	13.3135	0.0126847	0.954897	-0.470007	12.5068	0.10095	-0.150559	0.342713	-0.794028	0.039272	12.4767	-0.824065	0.0310025	-0.030037	0.564316	12.8998	13.0538	13.0654	13.1014	12.7337	12.5809	12.941	12.8848	13.2297	13.3719	13.1899	13.4371	12.5001	12.5135	12.5078	12.4457
sp|O60506-3|HNRPQ_HUMAN	SYNCRIP	Isoform 3 of Heterogeneous nuclear ribonucleoprotein Q OS=Homo sapiens OX=9606 GN=SYNCRIP	0.357716	18.0792	0.0958118	-0.201083	18.4369	0.284055	17.8781	0.000275814	18.0483	0.170172	0.255414	0.0284195	18.1076	0.834303	0.229502	0.23148	18.2647	0.157071	0.365568	0.258151	18.3374	0.19967	0.459234	0.166086	0.229732	0.273831	18.7621	0.654501	0.0584561	0.424769	0.158127	18.0514	18.1071	18.3947	18.4791	17.921	17.8353	18.0974	17.9992	18.1967	18.0185	18.2337	18.2957	18.4216	18.2531	18.6935	18.8308
sp|O60506|HNRPQ_HUMAN	SYNCRIP	Heterogeneous nuclear ribonucleoprotein Q OS=Homo sapiens OX=9606 GN=SYNCRIP PE=1 SV=2	0.305528	19.7178	0.0694226	-0.0186495	20.0234	0.874787	19.6992	5.70581e-05	19.7606	0.0614293	0.569994	0.0533522	19.7712	0.114452	0.0720017	0.424889	19.9725	0.201288	0.125065	0.254535	19.9724	0.0647403	0.273184	0.171339	0.201182	0.0462489	20.2778	0.506613	0.0305081	0.305431	0.105816	19.7252	19.7104	20.043	20.0037	19.7552	19.6431	19.7339	19.7874	19.7819	19.7604	20.0121	19.9328	19.9917	19.953	20.3235	20.2321
sp|O60507|TPST1_HUMAN	TPST1	Protein-tyrosine sulfotransferase 1 OS=Homo sapiens OX=9606 GN=TPST1 PE=1 SV=1	-0.585183	13.1792	0.0939154	0.251241	12.594	0.406729	13.4304	2.744e-05	12.8651	-0.565292	0.169577	0.75767	13.9368	0.0443446	0.506429	0.0936285	13.9114	-0.0254349	0.361994	-0.283488	12.8957	0.357763	-0.534728	0.242006	-1.04116	0.0614851	12.5452	-1.39163	0.0146985	-0.350469	0.280318	13.1059	13.2524	12.6203	12.5676	13.3346	13.5263	12.958	12.7723	13.9323	13.9414	13.9258	13.897	12.7406	13.0507	12.5809	12.5096
sp|O60508|PRP17_HUMAN	CDC40	Pre-mRNA-processing factor 17 OS=Homo sapiens OX=9606 GN=CDC40 PE=1 SV=1	0.0924355	19.1515	0.308388	-0.0128539	19.244	0.907046	19.1387	0.000182824	18.8145	-0.32421	0.143511	-0.118754	19.0328	0.199705	-0.1059	0.108656	19.2592	0.226435	0.051696	0.269993	19.4215	0.212448	0.282847	0.228878	0.388747	0.0965727	19.4499	0.41712	0.0151723	0.028373	0.84309	19.1059	19.1972	19.2476	19.2403	19.1162	19.1612	18.7587	18.8703	19.0267	19.0389	19.2657	19.2528	19.3346	19.5085	19.4596	19.4402
sp|O60512|B4GT3_HUMAN	B4GALT3	Beta-1,4-galactosyltransferase 3 OS=Homo sapiens OX=9606 GN=B4GALT3 PE=1 SV=2	-0.961484	15.6885	0.0841037	-0.0014511	14.727	0.996999	15.687	4.61741e-05	15.0916	-0.595416	0.16852	-0.448025	15.2405	0.0176639	-0.446574	0.149225	14.59	-0.650481	0.0799652	-0.11136	15.5771	0.266858	-0.109908	0.643747	0.336666	0.0613496	14.8547	-0.385762	0.0143601	-0.722428	0.0630275	15.6854	15.6916	14.623	14.831	15.556	15.8181	15.138	15.0452	15.2418	15.2391	14.5176	14.6624	15.5271	15.6272	14.8638	14.8456
sp|O60518|RNBP6_HUMAN	RANBP6	Ran-binding protein 6 OS=Homo sapiens OX=9606 GN=RANBP6 PE=1 SV=2	-0.118935	19.8012	0.456481	-0.219566	19.6823	0.412852	19.5817	0.0271292	19.5624	-0.0193055	0.906429	-0.0847896	19.7164	0.448286	0.134776	0.356341	19.5999	-0.116587	0.15148	-0.255463	19.5458	0.152803	-0.0358971	0.800634	-0.170673	0.0616456	19.4953	-0.221123	0.0372323	-0.0504502	0.117536	19.8687	19.7338	19.7442	19.6204	19.4973	19.666	19.526	19.5987	19.7412	19.6917	19.5842	19.6155	19.5394	19.5521	19.4885	19.5022
sp|O60524|NEMF_HUMAN	NEMF	Nuclear export mediator factor NEMF OS=Homo sapiens OX=9606 GN=NEMF PE=1 SV=4	0.0902521	17.5559	0.25103	0.141485	17.6462	0.373546	17.6974	0.000962094	17.887	0.189617	0.220829	0.294452	17.8504	0.0416998	0.152966	0.183457	17.8301	-0.0203215	0.201054	0.301586	17.8575	0.092782	0.160101	0.281339	0.00713444	0.88928	17.8013	-0.0490333	0.336975	-0.0561677	0.494481	17.5299	17.582	17.6207	17.6717	17.7512	17.6436	17.8553	17.9188	17.8492	17.8515	17.8367	17.8234	17.8932	17.8218	17.7676	17.8351
sp|O60547|GMDS_HUMAN	GMDS	GDP-mannose 4,6 dehydratase OS=Homo sapiens OX=9606 GN=GMDS PE=1 SV=1	0.159303	17.8905	0.103366	-0.0104142	18.0498	0.92329	17.8801	1.86852e-06	18.2884	0.408266	0.126594	0.489678	18.3802	0.0476379	0.500092	0.0702828	18.4266	0.0464305	0.567036	1.02224	18.9128	0.0535143	1.03265	0.092777	0.53256	0.05413	18.9169	0.536724	0.0358385	0.00416403	0.9693	17.9064	17.8747	18.0306	18.069	17.8322	17.928	18.2536	18.3232	18.3311	18.4293	18.4383	18.415	18.962	18.8635	18.9517	18.8822
sp|O60563|CCNT1_HUMAN	CCNT1	Cyclin-T1 OS=Homo sapiens OX=9606 GN=CCNT1 PE=1 SV=1	0.284593	16.5341	0.106475	0.0882654	16.8187	0.675364	16.6224	0.00688615	16.5458	-0.0765092	0.666726	0.0146783	16.5488	0.902775	-0.0735871	0.675459	16.6743	0.125484	0.371872	0.00575555	16.5398	0.921234	-0.0825098	0.614705	-0.00892278	0.932692	16.8889	0.340174	0.0872076	0.349097	0.0750906	16.571	16.4972	16.7911	16.8463	16.7185	16.5262	16.586	16.5057	16.6216	16.4759	16.6985	16.65	16.5368	16.5429	16.9236	16.8543
sp|O60566-3|BUB1B_HUMAN	BUB1B	Isoform 3 of Mitotic checkpoint serine/threonine-protein kinase BUB1 beta OS=Homo sapiens OX=9606 GN=BUB1B	0.522017	19.2073	0.13747	0.206599	19.7293	0.415909	19.4139	8.03852e-06	19.6055	0.191614	0.159801	-0.162173	19.0451	0.389237	-0.368772	0.0806154	18.4549	-0.590257	0.0997848	0.454339	19.6616	0.131571	0.24774	0.101997	0.616512	0.0415048	19.9103	0.865159	0.0232202	0.248648	0.0652787	19.1056	19.309	19.6776	19.781	19.4281	19.3997	19.5668	19.6443	18.9878	19.1025	18.5252	18.3846	19.677	19.6463	19.921	19.8996
sp|O60568|PLOD3_HUMAN	PLOD3	Multifunctional procollagen lysine hydroxylase and glycosyltransferase LH3 OS=Homo sapiens OX=9606 GN=PLOD3 PE=1 SV=1	0.091725	18.2188	0.323432	-0.271479	18.3105	0.424834	17.9473	2.42807e-05	17.9075	-0.0398592	0.874756	0.560144	18.779	0.0399546	0.831623	0.0794961	19.0562	0.277219	0.0841259	-0.0635446	18.1553	0.478952	0.207934	0.413687	-0.623689	0.0264799	18.2383	-0.54069	0.0131134	0.0829986	0.211328	18.2659	18.1717	18.3026	18.3185	17.8162	18.0784	17.9673	17.8476	18.7851	18.7728	19.0232	19.0892	18.1828	18.1278	18.2316	18.2449
sp|O60573|IF4E2_HUMAN	EIF4E2	Eukaryotic translation initiation factor 4E type 2 OS=Homo sapiens OX=9606 GN=EIF4E2 PE=1 SV=1	-0.0883637	15.3592	0.761292	-0.447668	15.2709	0.396686	14.9116	0.000576433	14.9457	0.0340981	0.921827	0.604914	15.9642	0.114659	1.05258	0.0720235	15.8148	-0.149356	0.378319	-0.356957	15.0023	0.288874	0.090711	0.754319	-0.961871	0.0417361	14.7723	-1.19183	0.0131134	-0.229958	0.249158	15.5063	15.2122	15.3752	15.1666	14.7649	15.0582	15.0751	14.8162	15.9459	15.9824	15.7234	15.9062	15.0948	14.9098	14.779	14.7656
sp|O60610|DIAP1_HUMAN	DIAPH1	Protein diaphanous homolog 1 OS=Homo sapiens OX=9606 GN=DIAPH1 PE=1 SV=2	0.148963	18.7776	0.109133	0.189177	18.9266	0.187674	18.9668	1.5316e-06	19.2141	0.247282	0.13743	-0.349395	18.4282	0.0503413	-0.538572	0.0470039	18.2793	-0.148919	0.151385	0.0958116	18.8735	0.179646	-0.0933656	0.21987	0.445206	0.042991	18.8414	0.41314	0.034368	-0.0320663	0.590719	18.7645	18.7908	18.9052	18.9481	18.9758	18.9578	19.1728	19.2554	18.3918	18.4647	18.2871	18.2716	18.8467	18.9002	18.8164	18.8663
sp|O60613|SEP15_HUMAN	SELENOF	Selenoprotein F OS=Homo sapiens OX=9606 GN=SELENOF PE=1 SV=4	-0.42725	13.5278	0.135052	0.018923	13.1006	0.950581	13.5468	0.0410782	13.209	-0.33781	0.347402	-0.210912	13.3169	0.0762262	-0.229835	0.32184	13.4343	0.11737	0.630302	-0.523414	13.0044	0.149113	-0.542337	0.245512	-0.312502	0.217781	13.0125	-0.304386	0.193064	0.00811618	0.980491	13.5076	13.5481	13.0113	13.1899	13.4146	13.679	13.0871	13.3308	13.3463	13.2875	13.2831	13.5855	12.871	13.1379	12.8846	13.1405
sp|O60645|EXOC3_HUMAN	EXOC3	Exocyst complex component 3 OS=Homo sapiens OX=9606 GN=EXOC3 PE=1 SV=3	-0.110531	18.6306	0.165102	-0.000403345	18.5201	0.997582	18.6302	0.00495847	18.641	0.0107411	0.929069	-0.0329979	18.5976	0.580008	-0.0325946	0.648935	18.5416	-0.0559849	0.414787	-0.189406	18.4412	0.167081	-0.189003	0.235174	-0.156408	0.186778	18.3614	-0.236207	0.050283	-0.0797984	0.39506	18.6079	18.6533	18.5012	18.539	18.6665	18.594	18.5844	18.6975	18.5647	18.6305	18.5626	18.5207	18.4916	18.3908	18.3757	18.3471
sp|O60658|PDE8A_HUMAN	PDE8A	High affinity cAMP-specific and IBMX-insensitive 3',5'-cyclic phosphodiesterase 8A OS=Homo sapiens OX=9606 GN=PDE8A PE=1 SV=2	-0.102515	17.2964	0.28102	-0.0126588	17.1939	0.904315	17.2838	2.47815e-06	17.1452	-0.138556	0.238292	-0.148716	17.1477	0.0897539	-0.136057	0.220319	17.1051	-0.0425895	0.413335	0.595704	17.8921	0.0470581	0.608363	0.101524	0.74442	0.0264799	17.7605	0.612768	0.022309	-0.131652	0.134386	17.2923	17.3005	17.1476	17.2402	17.2357	17.3318	17.1339	17.1565	17.1185	17.1769	17.1006	17.1097	17.9087	17.8755	17.7368	17.7841
sp|O60664|PLIN3_HUMAN	PLIN3	Perilipin-3 OS=Homo sapiens OX=9606 GN=PLIN3 PE=1 SV=3	0.221806	17.9189	0.292239	0.122202	18.1407	0.566896	18.0411	1.22026e-05	18.3618	0.32067	0.13343	-0.370473	17.5485	0.136895	-0.492675	0.0522494	17.5944	0.0459029	0.485901	-0.491461	17.4275	0.118407	-0.613662	0.0862386	-0.120987	0.159309	17.4514	-0.0970606	0.173992	0.0239269	0.39683	18.0168	17.8211	18.1765	18.105	18.0621	18.0202	18.3146	18.409	17.5103	17.5866	17.6039	17.5848	17.4127	17.4423	17.4458	17.457
sp|O60669|MOT2_HUMAN	SLC16A7	Monocarboxylate transporter 2 OS=Homo sapiens OX=9606 GN=SLC16A7 PE=1 SV=2	-0.000619077	15.6158	0.994106	-0.202723	15.6152	0.293319	15.4131	0.0115733	15.4166	0.00357802	0.894709	-0.247388	15.3684	0.126455	-0.0446642	0.429784	15.57	0.201636	0.110052	-0.0494517	15.5663	0.711457	0.153272	0.298566	0.197936	0.18427	15.7236	0.355223	0.121462	0.157287	0.448156	15.6708	15.5608	15.6039	15.6265	15.4151	15.4111	15.4317	15.4015	15.3325	15.4043	15.5705	15.5695	15.6326	15.5001	15.825	15.6222
sp|O60671|RAD1_HUMAN	RAD1	Cell cycle checkpoint protein RAD1 OS=Homo sapiens OX=9606 GN=RAD1 PE=1 SV=1	-0.171258	16.0054	0.226046	-0.229458	15.8341	0.470054	15.7759	0.0311553	15.819	0.0430929	0.848782	0.0956005	16.101	0.396765	0.325058	0.206635	15.8878	-0.213164	0.121653	0.0354475	16.0408	0.732961	0.264905	0.321393	-0.060153	0.409977	15.9674	-0.133545	0.182872	-0.0733924	0.412737	16.0654	15.9454	15.8499	15.8183	15.6547	15.8972	15.8621	15.7759	16.1377	16.0643	15.8668	15.9088	16.071	16.0107	15.9263	16.0085
sp|O60674|JAK2_HUMAN	JAK2	Tyrosine-protein kinase JAK2 OS=Homo sapiens OX=9606 GN=JAK2 PE=1 SV=2	-0.328694	15.0176	0.116437	0.00972565	14.689	0.932238	15.0274	1.98003e-06	14.6213	-0.406035	0.120008	-0.142253	14.8754	0.155444	-0.151979	0.0963102	14.5236	-0.351761	0.051696	-0.760042	14.2576	0.058283	-0.769768	0.0909444	-0.617789	0.0268598	14.1068	-0.768569	0.0123077	-0.15078	0.119491	14.9732	15.0621	14.7293	14.6486	14.9983	15.0565	14.579	14.6637	14.8808	14.87	14.5149	14.5324	14.2293	14.2859	14.1096	14.1041
sp|O60675|MAFK_HUMAN	MAFK	Transcription factor MafK OS=Homo sapiens OX=9606 GN=MAFK PE=1 SV=1	0.783405	15.9357	0.0769862	-0.0685189	16.7191	0.826662	15.8672	2.65275e-05	16.0744	0.20723	0.459585	0.577306	16.513	0.0831053	0.645825	0.121926	17.5166	1.00358	0.098607	0.254718	16.1904	0.165812	0.323237	0.296139	-0.322589	0.119398	16.8896	0.376611	0.0780695	0.699199	0.052197	15.8673	16.0041	16.7191	16.7191	16.0025	15.7318	16.1469	16.0019	16.5945	16.4315	17.6431	17.39	16.2183	16.1625	16.8852	16.894
sp|O60678|ANM3_HUMAN	PRMT3	Protein arginine N-methyltransferase 3 OS=Homo sapiens OX=9606 GN=PRMT3 PE=1 SV=4	-0.282778	17.9174	0.0848432	0.229845	17.6346	0.231548	18.1473	4.75068e-05	18.2417	0.0944471	0.511339	0.391638	18.3091	0.0399546	0.161793	0.112388	17.9883	-0.320727	0.0773358	0.220124	18.1376	0.0853169	-0.0097207	0.862015	-0.171514	0.0745083	17.6752	-0.633825	0.0331684	-0.462311	0.090884	17.8952	17.9396	17.6564	17.6129	18.1744	18.1202	18.1652	18.3182	18.2844	18.3337	17.9662	18.0105	18.1552	18.1199	17.7352	17.6152
sp|O60683-2|PEX10_HUMAN	PEX10	Isoform 2 of Peroxisome biogenesis factor 10 OS=Homo sapiens OX=9606 GN=PEX10	-0.33037	13.6465	0.291681	-0.162385	13.3162	0.654265	13.4842	0.0265064	13.4654	-0.0187625	0.960741	-0.176658	13.4699	0.458502	-0.0142724	0.958986	12.8879	-0.581963	0.150915	-0.126875	13.5197	0.451466	0.0355104	0.889153	0.0497829	0.762526	13.279	-0.190896	0.297527	-0.240679	0.0571289	13.5463	13.7468	13.198	13.4343	13.3408	13.6275	13.6242	13.3066	13.5866	13.3532	12.9742	12.8017	13.5282	13.5111	13.2688	13.2892
sp|O60684|IMA7_HUMAN	KPNA6	Importin subunit alpha-7 OS=Homo sapiens OX=9606 GN=KPNA6 PE=1 SV=1	-0.0228296	17.3186	0.95376	-0.0624507	17.2957	0.885339	17.2561	0.0022879	17.504	0.247913	0.313952	-0.700742	16.6178	0.114359	-0.638291	0.0870026	16.8358	0.217933	0.0920216	-0.438473	16.8801	0.238605	-0.376023	0.232129	0.262268	0.0774615	16.8578	0.239949	0.0369502	-0.0223193	0.798779	17.4895	17.1477	17.448	17.1434	17.1443	17.3679	17.5417	17.4664	16.6249	16.6107	16.8067	16.8648	16.8327	16.9275	16.831	16.8845
sp|O60701|UGDH_HUMAN	UGDH	UDP-glucose 6-dehydrogenase OS=Homo sapiens OX=9606 GN=UGDH PE=1 SV=1	0.189511	20.2928	0.0795467	-0.0044863	20.4823	0.901305	20.2883	1.27801e-07	20.6954	0.407079	0.103946	-0.151797	20.141	0.0868526	-0.14731	0.096305	20.0363	-0.1047	0.173051	-0.807178	19.4856	0.040469	-0.802692	0.0825913	-0.655382	0.0262707	19.6749	-0.466078	0.0266547	0.189304	0.100062	20.2805	20.3051	20.4701	20.4945	20.2995	20.2771	20.6601	20.7307	20.1146	20.1674	20.0218	20.0508	19.4957	19.4756	19.7015	19.6483
sp|O60716|CTND1_HUMAN	CTNND1	Catenin delta-1 OS=Homo sapiens OX=9606 GN=CTNND1 PE=1 SV=1	-0.0664698	20.6582	0.252334	0.0610288	20.5918	0.640411	20.7192	3.14539e-05	20.2276	-0.491645	0.125063	-0.123995	20.5342	0.0354951	-0.185023	0.176988	20.5869	0.0526505	0.241848	0.138068	20.7963	0.0614309	0.0770396	0.495705	0.262063	0.0279789	20.8154	0.281128	0.0169697	0.0190649	0.365381	20.6564	20.6601	20.5648	20.6187	20.7818	20.6567	20.1988	20.2564	20.5431	20.5253	20.6056	20.5681	20.786	20.8066	20.8103	20.8204
sp|O60749|SNX2_HUMAN	SNX2	Sorting nexin-2 OS=Homo sapiens OX=9606 GN=SNX2 PE=1 SV=2	0.359255	18.4356	0.148529	0.149473	18.7948	0.411007	18.5851	0.00160194	18.9461	0.361083	0.133455	0.0955763	18.5312	0.298045	-0.0538965	0.575786	18.8416	0.310483	0.161491	0.232776	18.6684	0.149125	0.0833033	0.507726	0.1372	0.174381	18.8109	0.27976	0.04387	0.14256	0.205917	18.4799	18.3913	18.8675	18.7222	18.643	18.5271	18.9407	18.9516	18.5601	18.5022	18.9196	18.7637	18.709	18.6277	18.7867	18.8351
sp|O60762|DPM1_HUMAN	DPM1	Dolichol-phosphate mannosyltransferase subunit 1 OS=Homo sapiens OX=9606 GN=DPM1 PE=1 SV=1	-0.165862	17.8554	0.0805024	0.152505	17.6896	0.476784	18.0079	0.000169996	18.0772	0.0693069	0.662717	-0.213765	17.6417	0.0354951	-0.366269	0.123454	17.5674	-0.0742331	0.150818	0.00812153	17.8636	0.764813	-0.144383	0.406345	0.221886	0.025542	17.769	0.127366	0.0444577	-0.09452	0.127144	17.8399	17.8709	17.6868	17.6923	17.9174	18.0985	18.0985	18.056	17.6438	17.6395	17.5491	17.5858	17.8551	17.8721	17.7863	17.7518
sp|O60763-2|USO1_HUMAN	USO1	Isoform 2 of General vesicular transport factor p115 OS=Homo sapiens OX=9606 GN=USO1	-0.0490559	19.3598	0.239421	-0.149854	19.3107	0.308675	19.2099	1.16339e-05	19.2462	0.0362407	0.65221	0.199353	19.5591	0.0570803	0.349207	0.0713538	19.6949	0.135755	0.146904	-0.190661	19.1691	0.0992482	-0.0408064	0.639576	-0.390014	0.039984	19.162	-0.3971	0.022309	-0.00708635	0.887468	19.3726	19.347	19.3245	19.297	19.2531	19.1668	19.2274	19.265	19.5812	19.5371	19.7193	19.6705	19.1971	19.1412	19.1519	19.1722
sp|O60783|RT14_HUMAN	MRPS14	28S ribosomal protein S14, mitochondrial OS=Homo sapiens OX=9606 GN=MRPS14 PE=1 SV=1	-0.103135	12.5012	0.428791	0.265589	12.3981	0.293319	12.7668	0.0176878	12.3192	-0.447555	0.116261	0.0025754	12.5038	0.978072	-0.263014	0.0669662	12.4678	-0.0359594	0.834763	0.0510115	12.5522	0.623085	-0.214578	0.150721	0.0484361	0.179375	12.3412	-0.162571	0.277717	-0.211007	0.279347	12.5646	12.4378	12.4347	12.3615	12.7331	12.8005	12.2773	12.3612	12.5008	12.5067	12.5779	12.3578	12.57	12.5344	12.2475	12.435
sp|O60784-2|TOM1_HUMAN	TOM1	Isoform 2 of Target of Myb protein 1 OS=Homo sapiens OX=9606 GN=TOM1	-0.0873952	14.1518	0.448559	-0.0759296	14.0644	0.712893	14.0758	8.67963e-06	14.2554	0.179556	0.41326	1.01371	15.1655	0.0265116	1.08964	0.0514957	15.1628	-0.00271867	0.97978	0.290941	14.4427	0.0854135	0.366871	0.193235	-0.722765	0.0213981	14.2079	-0.957595	0.0146985	-0.23483	0.0644754	14.114	14.1895	14.0106	14.1182	14.1696	13.9821	14.1867	14.3241	15.1489	15.182	15.0923	15.2332	14.4441	14.4413	14.1906	14.2251
sp|O60825|F262_HUMAN	PFKFB2	6-phosphofructo-2-kinase/fructose-2,6-bisphosphatase 2 OS=Homo sapiens OX=9606 GN=PFKFB2 PE=1 SV=2	0.251026	17.4656	0.102594	0.201303	17.7166	0.24375	17.6669	9.91357e-08	18.016	0.349128	0.14573	-1.16853	16.2971	0.0256891	-1.36983	0.0325504	16.286	-0.0110709	0.838816	0.265735	17.7313	0.101704	0.0644315	0.424451	1.43426	0.0236439	17.8337	1.53665	0.0141599	0.102388	0.232219	17.4391	17.4921	17.7447	17.6885	17.6908	17.643	17.9543	18.0778	16.2674	16.3267	16.3041	16.268	17.767	17.6957	17.8481	17.8193
sp|O60826|CCD22_HUMAN	CCDC22	Coiled-coil domain-containing protein 22 OS=Homo sapiens OX=9606 GN=CCDC22 PE=1 SV=1	-0.119667	18.1221	0.379594	-0.162081	18.0024	0.502822	17.96	0.000372306	18.0341	0.0740608	0.64845	-0.275547	17.8466	0.102783	-0.113466	0.421218	17.6506	-0.195963	0.100483	-0.376157	17.7459	0.112784	-0.214076	0.308756	-0.10061	0.184844	17.5299	-0.316702	0.0193216	-0.216092	0.115324	18.1831	18.0612	18.0439	17.961	17.8715	18.0485	18.0003	18.0679	17.8565	17.8366	17.6794	17.6218	17.7831	17.7088	17.5415	17.5182
sp|O60828|PQBP1_HUMAN	PQBP1	Polyglutamine-binding protein 1 OS=Homo sapiens OX=9606 GN=PQBP1 PE=1 SV=1	0.0593532	19.5396	0.518454	0.216662	19.599	0.270797	19.7563	3.51173e-05	19.4741	-0.282252	0.184971	-0.418123	19.1215	0.039572	-0.634785	0.0547114	19.0264	-0.0950962	0.27564	-0.0124006	19.5272	0.397929	-0.229063	0.17555	0.405723	0.0387959	19.487	0.365444	0.0346327	-0.0402789	0.312823	19.5416	19.5377	19.5444	19.6536	19.8069	19.7057	19.4194	19.5287	19.0867	19.1563	19.0016	19.0513	19.5354	19.5191	19.5057	19.4682
sp|O60830-2|TI17B_HUMAN	TIMM17B	Isoform 2 of Mitochondrial import inner membrane translocase subunit Tim17-B OS=Homo sapiens OX=9606 GN=TIMM17B	-0.246172	12.7504	0.542322	0.147858	12.5042	0.808558	12.8982	0.669073	12.8242	-0.0740005	0.875855	0.0535357	12.8039	0.879269	-0.094322	0.717416	12.7658	-0.038117	0.709054	-0.028048	12.7223	0.946266	-0.175906	0.600958	-0.0815838	0.563199	12.7301	-0.0738043	0.489037	0.00777948	0.968658	12.511	12.9898	12.5377	12.4707	12.7231	13.0733	13.0292	12.6192	12.8438	12.764	12.7132	12.8183	12.8118	12.6328	12.6646	12.7955
sp|O60831|PRAF2_HUMAN	PRAF2	PRA1 family protein 2 OS=Homo sapiens OX=9606 GN=PRAF2 PE=1 SV=1	-0.0893408	13.8211	0.504668	0.0771109	13.7317	0.789641	13.8982	0.0568965	13.6517	-0.24653	0.35326	0.164297	13.9854	0.313472	0.0871859	0.702578	13.7179	-0.267478	0.187259	-0.15643	13.6646	0.46445	-0.233541	0.473371	-0.320727	0.225802	13.5425	-0.442884	0.0761765	-0.122157	0.560887	13.7728	13.8694	13.7941	13.6694	13.7646	14.0318	13.6538	13.6495	14.0675	13.9033	13.7072	13.7285	13.5453	13.7839	13.496	13.589
sp|O60832|DKC1_HUMAN	DKC1	H/ACA ribonucleoprotein complex subunit DKC1 OS=Homo sapiens OX=9606 GN=DKC1 PE=1 SV=3	0.298576	18.4675	0.0679444	0.189191	18.7661	0.29127	18.6567	5.13276e-05	18.701	0.0443241	0.6138	-0.00930373	18.4582	0.738111	-0.198495	0.120249	18.7975	0.339245	0.0657644	0.144668	18.6122	0.221986	-0.0445228	0.707048	0.153972	0.161091	18.9973	0.539133	0.0159886	0.385161	0.0934692	18.4501	18.4849	18.7629	18.7693	18.6093	18.7041	18.7194	18.6827	18.4657	18.4508	18.7722	18.8227	18.5602	18.6641	18.9826	19.0121
sp|O60841|IF2P_HUMAN	EIF5B	Eukaryotic translation initiation factor 5B OS=Homo sapiens OX=9606 GN=EIF5B PE=1 SV=4	0.135889	19.7018	0.0843782	0.224068	19.8377	0.23182	19.9259	7.21823e-06	20.0161	0.0902122	0.233548	-0.172926	19.5289	0.0412119	-0.396993	0.0488409	19.4247	-0.104215	0.114348	-0.113763	19.5881	0.26254	-0.33783	0.148126	0.0591629	0.42258	19.643	0.114117	0.055416	0.0549542	0.519927	19.6871	19.7165	19.8363	19.8391	19.9573	19.8945	20.0178	20.0145	19.5255	19.5324	19.4437	19.4056	19.6363	19.5398	19.6614	19.6246
sp|O60869|EDF1_HUMAN	EDF1	Endothelial differentiation-related factor 1 OS=Homo sapiens OX=9606 GN=EDF1 PE=1 SV=1	-0.54028	19.9045	0.0702012	0.119116	19.3642	0.481853	20.0236	1.91029e-05	19.2983	-0.725353	0.120008	-0.159464	19.745	0.161779	-0.27858	0.159816	19.2161	-0.528906	0.0784273	-0.0546676	19.8498	0.16673	-0.173783	0.28648	0.104797	0.238913	19.2665	-0.478546	0.0491081	-0.583343	0.0702211	19.8888	19.9202	19.3299	19.3985	20.095	19.9523	19.2397	19.3568	19.6954	19.7946	19.1897	19.2425	19.8474	19.8523	19.2153	19.3177
sp|O60870|KIN17_HUMAN	KIN	DNA/RNA-binding protein KIN17 OS=Homo sapiens OX=9606 GN=KIN PE=1 SV=2	-0.101648	17.5884	0.417694	0.117055	17.4868	0.559582	17.7055	0.00233886	17.3757	-0.329726	0.217937	-0.230845	17.3576	0.32187	-0.347899	0.216822	17.1928	-0.164731	0.48034	0.266741	17.8552	0.158759	0.149686	0.360362	0.497586	0.115297	17.8474	0.489876	0.11545	-0.00770944	0.95919	17.6496	17.5273	17.5206	17.4529	17.7757	17.6352	17.4559	17.2956	17.4804	17.2348	17.2569	17.1288	17.8962	17.8141	17.9205	17.7744
sp|O60879|DIAP2_HUMAN	DIAPH2	Protein diaphanous homolog 2 OS=Homo sapiens OX=9606 GN=DIAPH2 PE=1 SV=1	0.281417	17.431	0.0945034	0.311585	17.7124	0.23182	17.7425	6.03e-05	18.1187	0.376146	0.168934	0.176191	17.6071	0.124743	-0.135394	0.168711	17.5583	-0.0488545	0.708699	-0.173151	17.2578	0.176164	-0.484736	0.114497	-0.349342	0.0587364	17.2333	-0.37387	0.0286435	-0.0245278	0.716525	17.3956	17.4663	17.6988	17.726	17.7097	17.7754	18.0368	18.2006	17.5773	17.637	17.6369	17.4797	17.2182	17.2974	17.2464	17.2202
sp|O60884|DNJA2_HUMAN	DNAJA2	DnaJ homolog subfamily A member 2 OS=Homo sapiens OX=9606 GN=DNAJA2 PE=1 SV=1	-0.0155317	17.1949	0.777895	0.200852	17.1794	0.292723	17.3958	7.62076e-05	17.4534	0.057577	0.636157	-0.257939	16.937	0.0441545	-0.458792	0.0581261	16.7396	-0.197422	0.0744858	0.0943298	17.2893	0.345977	-0.106523	0.414491	0.352269	0.0579568	17.2576	0.32062	0.0717652	-0.0316494	0.809179	17.1705	17.2194	17.2033	17.1555	17.4439	17.3477	17.505	17.4017	16.9411	16.9329	16.7582	16.7209	17.3385	17.24	17.3226	17.1926
sp|O60885|BRD4_HUMAN	BRD4	Bromodomain-containing protein 4 OS=Homo sapiens OX=9606 GN=BRD4 PE=1 SV=2	0.239403	18.9195	0.0820567	0.309992	19.1589	0.234225	19.2295	1.19093e-05	18.9396	-0.289919	0.144789	0.439353	19.3589	0.0283085	0.129362	0.187161	19.6492	0.290324	0.051696	0.358585	19.2781	0.0792266	0.0485928	0.627336	-0.0807687	0.231155	19.4555	0.0965818	0.248288	0.177351	0.217514	18.9387	18.9003	19.1441	19.1738	19.2755	19.1836	18.9103	18.9689	19.3528	19.365	19.6529	19.6455	19.2414	19.3149	19.5058	19.4052
sp|O60888-2|CUTA_HUMAN	CUTA	Isoform A of Protein CutA OS=Homo sapiens OX=9606 GN=CUTA	0.355161	17.7714	0.148828	0.218788	18.1266	0.295481	17.9902	0.000269372	18.2956	0.305461	0.191166	0.192853	17.9642	0.169672	-0.0259343	0.496137	17.8657	-0.0985626	0.2191	0.471291	18.2427	0.0917432	0.252504	0.119917	0.278438	0.0586919	18.3756	0.411323	0.0255488	0.132885	0.169053	17.7108	17.8319	18.1851	18.068	17.9934	17.9869	18.2121	18.3792	17.989	17.9395	17.8402	17.8912	18.2735	18.2119	18.3948	18.3563
sp|O60890|OPHN1_HUMAN	OPHN1	Oligophrenin-1 OS=Homo sapiens OX=9606 GN=OPHN1 PE=1 SV=1	-0.407531	17.2985	0.0805024	-0.0526407	16.8909	0.65212	17.2458	7.01389e-07	16.9905	-0.25535	0.163786	-0.717391	16.5811	0.0297665	-0.664751	0.0460405	16.2397	-0.341382	0.0582656	-0.549178	16.7493	0.0650488	-0.496537	0.110215	0.168213	0.0676977	16.4186	-0.162503	0.0379546	-0.330717	0.0708326	17.2606	17.3363	16.8988	16.8831	17.2042	17.2874	16.9503	17.0306	16.5918	16.5703	16.2247	16.2547	16.7744	16.7242	16.4344	16.4027
sp|O60906|NSMA_HUMAN	SMPD2	Sphingomyelin phosphodiesterase 2 OS=Homo sapiens OX=9606 GN=SMPD2 PE=1 SV=2	-0.250998	14.0905	0.118983	-0.346815	13.8396	0.404544	13.7437	0.00162726	13.8719	0.128149	0.672658	0.247338	14.3379	0.120917	0.594153	0.138903	14.256	-0.0819231	0.404878	0.31097	14.4015	0.103165	0.657785	0.186385	0.0636323	0.405205	14.2202	-0.11771	0.263683	-0.181342	0.189296	14.0439	14.1372	13.8361	13.843	13.5854	13.9021	13.9539	13.7899	14.3804	14.2954	14.2204	14.2915	14.3759	14.4271	14.1711	14.2692
sp|O60907|TBL1X_HUMAN	TBL1X	F-box-like/WD repeat-containing protein TBL1X OS=Homo sapiens OX=9606 GN=TBL1X PE=1 SV=3	-0.0241931	18.6334	0.784453	0.0623047	18.6092	0.837332	18.6957	0.602836	18.6517	-0.044024	0.864269	-0.0688814	18.5645	0.0485168	-0.131186	0.550549	18.5475	-0.0170506	0.541979	-0.0510374	18.5823	0.276239	-0.113342	0.6536	0.0178439	0.610158	18.669	0.104539	0.146708	0.086695	0.304915	18.6367	18.63	18.5546	18.6638	18.5488	18.8426	18.6618	18.6415	18.5579	18.5711	18.5315	18.5634	18.5588	18.6059	18.6332	18.7049
sp|O60921|HUS1_HUMAN	HUS1	Checkpoint protein HUS1 OS=Homo sapiens OX=9606 GN=HUS1 PE=1 SV=1	0.0673309	16.9365	0.412465	-0.131743	17.0038	0.496631	16.8047	0.000196072	16.9355	0.130744	0.428737	0.509774	17.4462	0.0256891	0.641517	0.0691987	17.1498	-0.296466	0.0931723	0.212675	17.1491	0.0708376	0.344419	0.191796	-0.297099	0.0374659	17.0725	-0.373752	0.0206175	-0.0766533	0.18817	16.943	16.9299	16.9587	17.0489	16.7196	16.8898	16.9111	16.9598	17.4618	17.4306	17.1881	17.1114	17.1686	17.1296	17.0851	17.0598
sp|O60925|PFD1_HUMAN	PFDN1	Prefoldin subunit 1 OS=Homo sapiens OX=9606 GN=PFDN1 PE=1 SV=2	0.0754361	17.3103	0.278188	0.105621	17.3857	0.410834	17.4159	0.033553	17.6103	0.194373	0.333934	0.17832	17.4886	0.169672	0.0726995	0.479871	17.108	-0.380537	0.284656	0.107811	17.4181	0.203537	0.00219033	0.980088	-0.0705091	0.418801	17.261	-0.227558	0.086783	-0.157049	0.105816	17.28	17.3405	17.3704	17.401	17.4575	17.3742	17.5205	17.7	17.4362	17.541	16.9395	17.2766	17.4406	17.3955	17.273	17.2491
sp|O60927|PP1RB_HUMAN	PPP1R11	E3 ubiquitin-protein ligase PPP1R11 OS=Homo sapiens OX=9606 GN=PPP1R11 PE=1 SV=1	0.125588	14.2384	0.455712	0.266003	14.364	0.441281	14.5044	0.00138329	14.3278	-0.176555	0.592439	-0.654601	13.5838	0.189551	-0.920603	0.139684	13.2897	-0.294078	0.524293	0.258349	14.4967	0.197857	-0.00765311	0.973436	0.91295	0.11018	14.3383	0.754455	0.120954	-0.158496	0.103498	14.323	14.1538	14.4102	14.3178	14.6201	14.3887	14.1766	14.479	13.3561	13.8115	13.1241	13.4554	14.5212	14.4723	14.3423	14.3342
sp|O60930|RNH1_HUMAN	RNASEH1	Ribonuclease H1 OS=Homo sapiens OX=9606 GN=RNASEH1 PE=1 SV=2	-0.0886732	11.9879	0.684364	0.19112	11.8992	0.709004	12.179	0.0871074	11.5784	-0.600681	0.237063	0.441406	12.4293	0.187962	0.250286	0.47889	12.0701	-0.359204	0.32135	0.00237124	11.9903	0.992212	-0.188749	0.616179	-0.439034	0.11418	11.6193	-0.80999	0.192191	-0.370955	0.512967	11.8537	12.1221	11.8849	11.9136	12.3898	11.9683	11.5471	11.6096	12.5212	12.3374	11.9047	12.2355	11.924	12.0566	11.9546	11.284
sp|O60934|NBN_HUMAN	NBN	Nibrin OS=Homo sapiens OX=9606 GN=NBN PE=1 SV=1	0.0474064	17.7609	0.771545	0.0816776	17.8083	0.701328	17.8426	0.0115106	17.6929	-0.149699	0.237063	-0.115208	17.6457	0.445237	-0.196885	0.100583	17.6962	0.0505494	0.371449	0.131147	17.8921	0.487545	0.0494693	0.692807	0.246355	0.11423	18.0063	0.360583	0.0141599	0.114228	0.338362	17.6644	17.8574	17.839	17.7776	17.8819	17.8033	17.6571	17.7286	17.6379	17.6535	17.7261	17.6664	17.8289	17.9552	18.0065	18.006
sp|O60941|DTNB_HUMAN	DTNB	Dystrobrevin beta OS=Homo sapiens OX=9606 GN=DTNB PE=1 SV=1	-0.0768752	13.5015	0.323432	-0.13466	13.4247	0.483907	13.3669	0.0916293	13.3168	-0.0501312	0.774334	-0.448166	13.0534	0.0609824	-0.313506	0.155585	13.1537	0.100286	0.671968	-0.407419	13.0941	0.269522	-0.272759	0.456591	0.0407464	0.881694	13.2732	0.219768	0.176976	0.179021	0.576293	13.4741	13.529	13.4538	13.3955	13.2885	13.4453	13.3816	13.2519	13.1079	12.9989	13.0132	13.2941	12.911	13.2772	13.2036	13.3427
sp|O60942|MCE1_HUMAN	RNGTT	mRNA-capping enzyme OS=Homo sapiens OX=9606 GN=RNGTT PE=1 SV=1	0.0696105	17.0249	0.155913	-0.196325	17.0945	0.395455	16.8286	6.08117e-05	16.9374	0.108797	0.505334	-0.175481	16.8494	0.0670577	0.020844	0.880166	16.7256	-0.12385	0.132365	0.318063	17.343	0.0598862	0.514388	0.153138	0.493544	0.0335021	17.4285	0.579078	0.0357935	0.0855344	0.435762	17.0253	17.0246	17.0772	17.1119	16.7382	16.919	16.9549	16.9199	16.8231	16.8758	16.7203	16.7309	17.366	17.32	17.4878	17.3693
sp|O75027-2|ABCB7_HUMAN	ABCB7	Isoform 2 of ATP-binding cassette sub-family B member 7, mitochondrial OS=Homo sapiens OX=9606 GN=ABCB7	-0.25835	19.191	0.100177	0.00337629	18.9326	0.993732	19.1943	0.00356102	19.0373	-0.157001	0.576903	-0.402274	18.7887	0.0458182	-0.40565	0.203227	18.6209	-0.167742	0.117186	-0.237151	18.9538	0.183468	-0.240527	0.44177	0.165123	0.2079	18.8141	0.025425	0.464354	-0.139698	0.301198	19.1557	19.2262	18.9172	18.948	19.0395	19.3492	19.0857	18.9889	18.8084	18.769	18.5958	18.6461	18.8872	19.0204	18.7992	18.829
sp|O75030|MITF_HUMAN	MITF	Microphthalmia-associated transcription factor OS=Homo sapiens OX=9606 GN=MITF PE=1 SV=2	0.730477	17.1827	0.0630399	0.278837	17.9132	0.188666	17.4616	1.99032e-06	17.7225	0.260937	0.131518	0.347602	17.5303	0.0920877	0.0687646	0.507951	18.4487	0.918392	0.0647644	0.487717	17.6705	0.053495	0.208879	0.101524	0.140115	0.242379	18.26	0.729654	0.0406095	0.589539	0.0785478	17.1604	17.2051	17.8894	17.9371	17.4766	17.4465	17.6845	17.7605	17.4637	17.597	18.4482	18.4492	17.679	17.6619	18.198	18.322
sp|O75044|SRGP2_HUMAN	SRGAP2	SLIT-ROBO Rho GTPase-activating protein 2 OS=Homo sapiens OX=9606 GN=SRGAP2 PE=1 SV=3	0.0762147	14.473	0.73294	0.0923944	14.5492	0.699657	14.5654	0.00299578	14.4109	-0.154478	0.442893	-0.588036	13.885	0.0989441	-0.68043	0.0470039	13.7976	-0.0874039	0.370469	-0.45608	14.0169	0.230102	-0.548474	0.187019	0.131956	0.528105	14.1752	0.290258	0.263367	0.158302	0.630243	14.5901	14.3559	14.6225	14.4759	14.5631	14.5677	14.5202	14.3017	13.9351	13.8349	13.8156	13.7795	14.1514	13.8824	14.327	14.0234
sp|O75051|PLXA2_HUMAN	PLXNA2	Plexin-A2 OS=Homo sapiens OX=9606 GN=PLXNA2 PE=1 SV=4	-0.261112	13.92	0.163668	-0.079558	13.6589	0.700038	13.8405	0.00536029	13.6331	-0.207347	0.367737	-0.448547	13.4715	0.0961366	-0.368989	0.160885	13.2705	-0.20093	0.237119	-0.594091	13.3259	0.1314	-0.514533	0.214471	-0.145544	0.498825	13.3254	-0.146049	0.504869	-0.000504753	0.998654	13.9733	13.8667	13.6148	13.703	13.7547	13.9262	13.713	13.5532	13.5493	13.3937	13.2721	13.269	13.4491	13.2027	13.1879	13.463
sp|O75054-2|IGSF3_HUMAN	IGSF3	Isoform 2 of Immunoglobulin superfamily member 3 OS=Homo sapiens OX=9606 GN=IGSF3	-0.163255	12.5754	0.323136	0.123943	12.4122	0.564206	12.6994	0.00168968	12.4293	-0.270064	0.190451	-1.1189	11.4565	0.126435	-1.24284	0.119456	11.1496	-0.306959	0.519204	-0.728982	11.8464	0.103452	-0.852925	0.133704	0.389915	0.408995	12.0632	0.606649	0.341882	0.216734	0.682367	12.5061	12.6448	12.4612	12.3632	12.6265	12.7722	12.4399	12.4187	11.7453	11.1678	11.1758	11.1234	11.9507	11.7422	11.7532	12.3732
sp|O75061-2|AUXI_HUMAN	DNAJC6	Isoform 2 of Putative tyrosine-protein phosphatase auxilin OS=Homo sapiens OX=9606 GN=DNAJC6	0.0241745	12.7048	0.774777	0.0635645	12.729	0.853187	12.7684	1.30875e-05	12.5633	-0.205119	0.584124	-1.42119	11.2836	0.0251531	-1.48476	0.0600766	11.189	-0.0945899	0.103726	-0.203979	12.5008	0.208541	-0.267544	0.414259	1.21721	0.0273466	12.6619	1.37823	0.017164	0.161016	0.294815	12.7467	12.6629	12.6975	12.7605	12.9304	12.6064	12.4203	12.7063	11.2989	11.2683	11.1895	11.1886	12.5606	12.4411	12.6131	12.7106
sp|O75063|XYLK_HUMAN	FAM20B	Glycosaminoglycan xylosylkinase OS=Homo sapiens OX=9606 GN=FAM20B PE=1 SV=1	-0.215424	16.443	0.308424	-0.0423807	16.2276	0.919655	16.4006	0.201543	16.3585	-0.0421324	0.905724	-0.0366845	16.4063	0.795577	0.00569626	0.982435	16.3634	-0.042928	0.568581	-0.0751312	16.3679	0.626217	-0.0327505	0.917712	-0.0384467	0.460472	16.0986	-0.307732	0.0333518	-0.269285	0.0891676	16.349	16.537	16.1771	16.278	16.2307	16.5706	16.4623	16.2547	16.3844	16.4282	16.3218	16.405	16.3949	16.3408	16.1216	16.0756
sp|O75064|DEN4B_HUMAN	DENND4B	DENN domain-containing protein 4B OS=Homo sapiens OX=9606 GN=DENND4B PE=1 SV=4	-0.161944	15.0104	0.131795	-0.172723	14.8485	0.288723	14.8377	0.000564254	14.6779	-0.159806	0.251086	-0.319231	14.6912	0.0417741	-0.146508	0.128665	14.5642	-0.127028	0.0665626	-0.0953361	14.9151	0.423495	0.0773873	0.545337	0.223895	0.132183	14.7675	0.0763285	0.115355	-0.147566	0.281613	14.9839	15.0369	14.869	14.828	14.8015	14.8739	14.6298	14.726	14.7012	14.6812	14.5653	14.563	14.8506	14.9795	14.7874	14.7476
sp|O75072|FKTN_HUMAN	FKTN	Fukutin OS=Homo sapiens OX=9606 GN=FKTN PE=1 SV=2	-0.561503	15.6071	0.124126	0.125792	15.0456	0.694074	15.7329	0.00203726	15.6861	-0.0468199	0.864269	-0.129492	15.4776	0.301995	-0.255285	0.301658	15.1834	-0.294214	0.108769	-0.12912	15.478	0.339337	-0.254913	0.366558	0.000371894	0.99275	15.1438	-0.333833	0.110784	-0.334205	0.176148	15.5362	15.678	15.1292	14.962	15.5932	15.8727	15.7567	15.6155	15.4622	15.4931	15.1349	15.2319	15.4577	15.4983	15.0506	15.237
sp|O75083|WDR1_HUMAN	WDR1	WD repeat-containing protein 1 OS=Homo sapiens OX=9606 GN=WDR1 PE=1 SV=4	-0.0448679	20.715	0.857926	-0.30503	20.6701	0.317761	20.4099	0.00019732	20.5107	0.100748	0.124317	0.121141	20.8361	0.447611	0.426171	0.0481355	20.7913	-0.0448182	0.480581	-0.540121	20.1748	0.106987	-0.235091	0.0825913	-0.661262	0.0272973	20.1227	-0.713442	0.0188708	-0.0521793	0.0639623	20.8119	20.618	20.7845	20.5557	20.4107	20.4091	20.5244	20.4969	20.8691	20.8031	20.8095	20.7731	20.1712	20.1785	20.122	20.1233
sp|O75110|ATP9A_HUMAN	ATP9A	Probable phospholipid-transporting ATPase IIA OS=Homo sapiens OX=9606 GN=ATP9A PE=1 SV=3	-0.545654	14.1002	0.0833154	-0.443203	13.5546	0.277104	13.657	1.26762e-05	13.3696	-0.287409	0.433133	0.956981	15.0572	0.0378652	1.40018	0.052318	14.9631	-0.0941461	0.513408	0.34235	14.4426	0.0791603	0.785553	0.127244	-0.61463	0.0490991	13.8045	-1.2527	0.0225433	-0.638067	0.0621569	14.1335	14.067	13.6012	13.508	13.5534	13.7607	13.2017	13.5376	15.1263	14.9881	14.9095	15.0166	14.4215	14.4637	13.7673	13.8418
sp|O75116|ROCK2_HUMAN	ROCK2	Rho-associated protein kinase 2 OS=Homo sapiens OX=9606 GN=ROCK2 PE=1 SV=4	0.171035	19.1688	0.230175	0.110804	19.3398	0.4864	19.2796	2.55194e-05	19.3277	0.0480856	0.684255	0.237723	19.4065	0.155227	0.126919	0.233365	19.4812	0.0746613	0.415906	-0.476044	18.6927	0.0854135	-0.586848	0.0923254	-0.713767	0.0312571	18.8251	-0.581424	0.0316924	0.132343	0.171987	19.2293	19.1083	19.3576	19.3221	19.3129	19.2463	19.2666	19.3888	19.3626	19.4504	19.4528	19.5095	18.6814	18.7041	18.7898	18.8603
sp|O75122-3|CLAP2_HUMAN	CLASP2	Isoform 3 of CLIP-associating protein 2 OS=Homo sapiens OX=9606 GN=CLASP2	-0.0138957	18.4686	0.55644	0.0295691	18.4547	0.549243	18.4982	1.90233e-05	18.447	-0.0511438	0.500111	-0.262662	18.2059	0.0485168	-0.292231	0.0571679	18.1016	-0.104338	0.210197	0.0433902	18.512	0.189357	0.0138211	0.651449	0.306052	0.0367215	18.4602	0.25427	0.0319184	-0.0517823	0.0765415	18.4546	18.4826	18.4524	18.457	18.5161	18.4803	18.4084	18.4856	18.1816	18.2303	18.1285	18.0747	18.5099	18.5141	18.4553	18.4651
sp|O75128-2|COBL_HUMAN	COBL	Isoform 2 of Protein cordon-bleu OS=Homo sapiens OX=9606 GN=COBL	0.0484047	17.4265	0.849644	-0.343719	17.4749	0.357274	17.0828	2.4158e-05	16.9559	-0.126949	0.428391	0.575639	18.0022	0.0968081	0.919358	0.0460405	18.3401	0.337942	0.0620634	-0.287993	17.1385	0.24879	0.0557259	0.581332	-0.863632	0.0225186	17.4975	-0.504643	0.0396518	0.358988	0.108207	17.3057	17.5474	17.3792	17.5706	17.1399	17.0257	16.8917	17.02	18.0211	17.9833	18.3277	18.3526	17.1521	17.125	17.5562	17.4389
sp|O75131|CPNE3_HUMAN	CPNE3	Copine-3 OS=Homo sapiens OX=9606 GN=CPNE3 PE=1 SV=1	0.049679	17.1695	0.83478	-0.0129287	17.2192	0.935457	17.1566	0.00244329	17.6632	0.506588	0.154533	0.483909	17.6534	0.145421	0.496837	0.151566	17.8858	0.232363	0.363514	0.171314	17.3408	0.251917	0.184243	0.297903	-0.312595	0.237723	17.5115	-0.14196	0.463441	0.170635	0.211215	17.2167	17.1224	17.3555	17.0829	17.1003	17.2129	17.7502	17.5761	17.7899	17.5169	17.8607	17.9109	17.2849	17.3968	17.4958	17.5272
sp|O75143-5|ATG13_HUMAN	ATG13	Isoform 5 of Autophagy-related protein 13 OS=Homo sapiens OX=9606 GN=ATG13	-0.246705	16.3093	0.128441	0.0654174	16.0626	0.563209	16.3747	0.000276322	16.345	-0.0297577	0.685386	0.0765558	16.3859	0.358913	0.0111384	0.885102	16.2832	-0.102672	0.235322	0.383449	16.6928	0.0888586	0.318031	0.1483	0.306893	0.0715769	16.5151	0.129201	0.287581	-0.177692	0.271314	16.2733	16.3453	16.0284	16.0969	16.4134	16.3361	16.3643	16.3257	16.3502	16.4216	16.2662	16.3002	16.731	16.6545	16.4471	16.5831
sp|O75146|HIP1R_HUMAN	HIP1R	Huntingtin-interacting protein 1-related protein OS=Homo sapiens OX=9606 GN=HIP1R PE=1 SV=2	-0.264449	15.6407	0.525605	-0.316911	15.3762	0.512611	15.3238	0.000996467	15.1154	-0.208358	0.248996	-0.98417	14.6565	0.0973795	-0.667258	0.0702828	14.6184	-0.0380899	0.758994	-0.691227	14.9495	0.169318	-0.374316	0.165609	0.292942	0.0784502	14.7125	0.0559802	0.62534	-0.236962	0.178447	15.8444	15.437	15.5182	15.2342	15.2488	15.3988	15.1361	15.0947	14.709	14.604	14.6798	14.557	14.9357	14.9632	14.6455	14.7795
sp|O75147|OBSL1_HUMAN	OBSL1	Obscurin-like protein 1 OS=Homo sapiens OX=9606 GN=OBSL1 PE=1 SV=4	-1.24899	12.6166	0.118983	-0.296926	11.3676	0.482847	12.3196	0.000626713	11.7039	-0.615745	0.211816	-0.00952709	12.607	0.972907	0.287399	0.256093	11.8303	-0.776766	0.10937	-0.403146	12.2134	0.24879	-0.10622	0.572089	-0.393619	0.13834	11.4632	-1.14388	0.0310025	-0.750262	0.0729835	12.4577	12.7754	11.1969	11.5382	12.4099	12.2294	11.8734	11.5344	12.5051	12.709	11.9217	11.7388	12.2746	12.1522	11.428	11.4983
sp|O75150|BRE1B_HUMAN	RNF40	E3 ubiquitin-protein ligase BRE1B OS=Homo sapiens OX=9606 GN=RNF40 PE=1 SV=5	-0.172303	19.945	0.107633	0.00925315	19.7727	0.759176	19.9542	1.9752e-07	19.4917	-0.462505	0.102434	-0.343333	19.6016	0.0283175	-0.352586	0.0331895	19.44	-0.161675	0.0751869	0.0333874	19.9784	0.308084	0.0241342	0.350012	0.376721	0.0242281	19.9898	0.388134	0.0165728	0.0114133	0.631752	19.9315	19.9584	19.7476	19.7978	19.9605	19.9479	19.4976	19.4858	19.61	19.5933	19.4262	19.4537	19.9893	19.9674	19.9799	19.9996
sp|O75151|PHF2_HUMAN	PHF2	Lysine-specific demethylase PHF2 OS=Homo sapiens OX=9606 GN=PHF2 PE=1 SV=4	0.290797	14.9181	0.181442	0.311469	15.2089	0.246963	15.2296	0.0017801	15.049	-0.180581	0.346259	0.302614	15.2207	0.144946	-0.00885561	0.940879	15.4648	0.244143	0.188618	0.0137337	14.9318	0.860959	-0.297736	0.110215	-0.28888	0.114064	15.0586	-0.162126	0.210158	0.126754	0.0493485	14.8676	14.9686	15.2771	15.1407	15.2004	15.2587	15.14	14.9579	15.1462	15.2952	15.4491	15.4805	14.93	14.9336	15.0628	15.0544
sp|O75152|ZC11A_HUMAN	ZC3H11A	Zinc finger CCCH domain-containing protein 11A OS=Homo sapiens OX=9606 GN=ZC3H11A PE=1 SV=3	0.547323	18.6165	0.0872925	0.274073	19.1638	0.212441	18.8906	7.69306e-07	19.0563	0.165733	0.131151	-0.353553	18.263	0.0396592	-0.627626	0.0325504	18.5738	0.310838	0.051696	-0.139325	18.4772	0.126469	-0.413398	0.0862386	0.214229	0.0236439	19.1056	0.842677	0.0123405	0.628448	0.0407761	18.587	18.6461	19.1081	19.2196	18.9061	18.8751	19.077	19.0356	18.2642	18.2618	18.5664	18.5812	18.4839	18.4705	19.116	19.0953
sp|O75153|CLU_HUMAN	CLUH	Clustered mitochondria protein homolog OS=Homo sapiens OX=9606 GN=CLUH PE=1 SV=2	-0.211226	18.2141	0.156217	0.155416	18.0029	0.260019	18.3695	1.36071e-05	18.0244	-0.345115	0.121495	-0.0954677	18.1187	0.1838	-0.250884	0.0642437	17.7453	-0.373352	0.0601723	0.264532	18.4787	0.102715	0.109116	0.270679	0.36	0.0500314	18.0014	-0.117258	0.0866512	-0.477257	0.0693876	18.1884	18.2399	18.0492	17.9566	18.3494	18.3897	17.9843	18.0645	18.0956	18.1417	17.7459	17.7447	18.5155	18.4418	18.0168	17.986
sp|O75164|KDM4A_HUMAN	KDM4A	Lysine-specific demethylase 4A OS=Homo sapiens OX=9606 GN=KDM4A PE=1 SV=2	-0.339112	12.7394	0.24887	0.173498	12.4003	0.517884	12.9129	0.0048127	12.493	-0.419922	0.332279	-0.151751	12.5877	0.463585	-0.325249	0.303736	11.9006	-0.687054	0.134879	0.111575	12.851	0.617034	-0.0619232	0.845928	0.263326	0.384887	12.2298	-0.357864	0.161008	-0.62119	0.139067	12.7478	12.731	12.5357	12.2649	12.7914	13.0344	12.3186	12.6674	12.4539	12.7214	11.9723	11.8289	12.7099	12.992	12.2237	12.2359
sp|O75165|DJC13_HUMAN	DNAJC13	DnaJ homolog subfamily C member 13 OS=Homo sapiens OX=9606 GN=DNAJC13 PE=1 SV=5	-0.151643	19.8967	0.0679444	-0.249191	19.7451	0.405424	19.6475	0.0024531	19.6564	0.00887896	0.966114	0.0925915	19.9893	0.062884	0.341783	0.181535	20.051	0.0616748	0.50994	-0.0966727	19.8	0.0906306	0.152518	0.479787	-0.189264	0.0367215	19.6961	-0.293234	0.0168596	-0.103969	0.0785478	19.9047	19.8887	19.7409	19.7492	19.5287	19.7664	19.6567	19.6561	19.9996	19.979	19.9952	20.1068	19.789	19.8111	19.6967	19.6954
sp|O75167-4|PHAR2_HUMAN	PHACTR2	Isoform 4 of Phosphatase and actin regulator 2 OS=Homo sapiens OX=9606 GN=PHACTR2	0.224648	13.9881	0.270991	-0.0710418	14.2128	0.587423	13.9171	0.305357	14.0038	0.0866804	0.781288	0.0443122	14.0325	0.803945	0.115354	0.477977	14.0422	0.00975879	0.963274	0.235783	14.2239	0.152933	0.306825	0.0871963	0.191471	0.285717	14.0365	0.00409246	0.977986	-0.187379	0.115273	13.927	14.0493	14.2893	14.1363	13.9243	13.9099	13.8215	14.186	13.927	14.1379	13.9572	14.1273	14.237	14.2108	14.0676	14.0055
sp|O75170|PP6R2_HUMAN	PPP6R2	Serine/threonine-protein phosphatase 6 regulatory subunit 2 OS=Homo sapiens OX=9606 GN=PPP6R2 PE=1 SV=2	-0.201138	15.3503	0.253733	-0.0657346	15.1491	0.486232	15.2845	7.13868e-05	15.5308	0.246241	0.209218	0.671263	16.0215	0.0439216	0.736998	0.0470039	15.8498	-0.171738	0.30515	0.176391	15.5267	0.130533	0.242125	0.0862386	-0.494872	0.0429965	15.2542	-0.767391	0.0273832	-0.272518	0.0945921	15.3898	15.3108	15.2211	15.0772	15.2738	15.2953	15.4559	15.6057	15.9713	16.0718	15.7805	15.9191	15.5244	15.529	15.2156	15.2927
sp|O75175|CNOT3_HUMAN	CNOT3	CCR4-NOT transcription complex subunit 3 OS=Homo sapiens OX=9606 GN=CNOT3 PE=1 SV=1	0.0303658	18.9874	0.823705	0.121673	19.0178	0.431469	19.1091	0.0161934	18.9532	-0.155869	0.248179	-0.0790295	18.9084	0.417041	-0.200703	0.0537679	18.843	-0.0653919	0.0634124	0.00473328	18.9922	0.965312	-0.11694	0.205536	0.0837628	0.151914	19.0968	0.188443	0.0345529	0.10468	0.198536	18.9263	19.0485	18.9617	19.0739	19.127	19.0912	18.898	19.0084	18.913	18.9038	18.8429	18.8431	18.9652	19.0191	19.1166	19.077
sp|O75179|ANR17_HUMAN	ANKRD17	Ankyrin repeat domain-containing protein 17 OS=Homo sapiens OX=9606 GN=ANKRD17 PE=1 SV=3	-0.119531	17.9332	0.201794	0.228216	17.8136	0.305596	18.1614	0.000147102	17.838	-0.32335	0.165502	-0.179837	17.7533	0.0297295	-0.408053	0.0835432	17.5947	-0.158626	0.069005	-0.147936	17.7852	0.122071	-0.376152	0.160961	0.0319003	0.501492	17.6423	-0.110995	0.118834	-0.142896	0.192132	17.9305	17.9358	17.7749	17.8524	18.2285	18.0943	17.869	17.8071	17.7438	17.7628	17.604	17.5854	17.816	17.7545	17.6107	17.674
sp|O75182|SIN3B_HUMAN	SIN3B	Paired amphipathic helix protein Sin3b OS=Homo sapiens OX=9606 GN=SIN3B PE=1 SV=2	-0.421164	16.4854	0.116263	-0.0750465	16.0643	0.358018	16.4104	0.00136824	15.9035	-0.506846	0.129748	0.0788107	16.5642	0.272919	0.153857	0.157314	16.3484	-0.215875	0.368493	-0.111688	16.3738	0.0865926	-0.0366414	0.482704	-0.190499	0.0897083	16.2244	-0.339868	0.0496646	-0.14937	0.142343	16.4745	16.4963	15.9884	16.1402	16.4376	16.3832	15.9752	15.8319	16.603	16.5255	16.2236	16.4731	16.3638	16.3837	16.2576	16.1912
sp|O75190|DNJB6_HUMAN	DNAJB6	DnaJ homolog subfamily B member 6 OS=Homo sapiens OX=9606 GN=DNAJB6 PE=1 SV=2	0.385637	15.4662	0.15857	0.0249302	15.8518	0.917758	15.4911	0.08489	15.5146	0.0235063	0.935697	0.354196	15.8204	0.0868526	0.329266	0.17961	15.7262	-0.094235	0.536102	-0.0455373	15.4207	0.559077	-0.0704675	0.686539	-0.399733	0.0547274	15.5488	-0.271571	0.340852	0.128162	0.664173	15.512	15.4204	15.7645	15.9392	15.3889	15.5933	15.6395	15.3897	15.7703	15.8705	15.6474	15.8049	15.4375	15.4038	15.3665	15.7312
sp|O75191|XYLB_HUMAN	XYLB	Xylulose kinase OS=Homo sapiens OX=9606 GN=XYLB PE=1 SV=3	0.223516	13.2569	0.491827	0.0211911	13.4804	0.963397	13.2781	0.00432368	13.7217	0.443678	0.17289	0.779204	14.0361	0.110069	0.758013	0.0547114	13.8186	-0.217478	0.0857272	0.326198	13.5831	0.406395	0.305007	0.335968	-0.453006	0.134824	13.4186	-0.617464	0.0141599	-0.164457	0.466317	13.4408	13.073	13.5313	13.4295	13.2062	13.35	13.8008	13.6427	14.022	14.0501	13.7949	13.8423	13.7164	13.4498	13.4203	13.417
sp|O75197|LRP5_HUMAN	LRP5	Low-density lipoprotein receptor-related protein 5 OS=Homo sapiens OX=9606 GN=LRP5 PE=1 SV=2	-0.695381	16.5213	0.0630399	-0.14626	15.8259	0.318527	16.3751	1.1435e-07	15.4197	-0.955369	0.102434	0.581334	17.1027	0.0309105	0.727594	0.0441537	16.5229	-0.579736	0.0603163	0.236995	16.7583	0.10114	0.383255	0.118236	-0.344339	0.0412755	16.069	-1.03365	0.0141599	-0.689308	0.052197	16.5501	16.4925	15.8127	15.8391	16.3383	16.4118	15.3882	15.4512	17.1224	17.0829	16.4921	16.5537	16.7847	16.7319	16.081	16.057
sp|O75208|COQ9_HUMAN	COQ9	Ubiquinone biosynthesis protein COQ9, mitochondrial OS=Homo sapiens OX=9606 GN=COQ9 PE=1 SV=1	0.00876083	17.9813	0.867916	0.147682	17.99	0.238583	18.129	0.00203162	18.0679	-0.0610483	0.515556	0.0423014	18.0236	0.716368	-0.105381	0.410844	18.3338	0.310208	0.151642	0.318886	18.3002	0.053495	0.171204	0.117374	0.276585	0.12696	18.3764	0.352841	0.143514	0.076256	0.61188	17.997	17.9656	18.0173	17.9628	18.1487	18.1092	18.1172	18.0186	18.1014	17.9458	18.3392	18.3284	18.3008	18.2996	18.4689	18.284
sp|O75223|GGCT_HUMAN	GGCT	Gamma-glutamylcyclotransferase OS=Homo sapiens OX=9606 GN=GGCT PE=1 SV=1	0.245317	18.2669	0.108586	0.219396	18.5122	0.334847	18.4863	0.000437059	19.0049	0.518679	0.144789	0.228605	18.4955	0.133966	0.00920902	0.950638	18.4545	-0.0409943	0.698804	0.287105	18.554	0.109943	0.0677091	0.661736	0.0585001	0.613883	18.6113	0.115864	0.260748	0.0573635	0.510649	18.2785	18.2552	18.5514	18.4729	18.5617	18.4108	18.9431	19.0667	18.4329	18.5581	18.4281	18.4808	18.6056	18.5023	18.6206	18.6021
sp|O75251|NDUS7_HUMAN	NDUFS7	NADH dehydrogenase [ubiquinone] iron-sulfur protein 7, mitochondrial OS=Homo sapiens OX=9606 GN=NDUFS7 PE=1 SV=3	-0.126291	18.1049	0.0814325	0.0150066	17.9786	0.963716	18.1199	0.00511176	17.9981	-0.121807	0.626376	0.143685	18.2486	0.0367927	0.128678	0.551414	18.2184	-0.0301138	0.134944	0.328551	18.4334	0.047752	0.313545	0.315653	0.184866	0.0239431	18.25	0.00141654	0.936262	-0.18345	0.0626005	18.1144	18.0953	17.9705	17.9867	17.9752	18.2645	18.008	17.9881	18.2539	18.2432	18.2145	18.2224	18.43	18.4369	18.2622	18.2378
sp|O75306|NDUS2_HUMAN	NDUFS2	NADH dehydrogenase [ubiquinone] iron-sulfur protein 2, mitochondrial OS=Homo sapiens OX=9606 GN=NDUFS2 PE=1 SV=2	-0.235619	18.2591	0.117158	0.0404478	18.0235	0.822058	18.2995	0.00160345	18.1713	-0.128237	0.472797	-0.00414283	18.255	0.91597	-0.0445906	0.712355	18.3037	0.0487337	0.525425	0.29302	18.5521	0.0728653	0.252572	0.238281	0.297163	0.0267609	18.435	0.180059	0.102476	-0.117103	0.263459	18.2326	18.2856	18.0578	17.9892	18.2161	18.383	18.2244	18.1182	18.2566	18.2533	18.3505	18.2569	18.5657	18.5386	18.3869	18.4831
sp|O75312|ZPR1_HUMAN	ZPR1	Zinc finger protein ZPR1 OS=Homo sapiens OX=9606 GN=ZPR1 PE=1 SV=1	0.119759	18.1576	0.103366	0.262836	18.2774	0.335749	18.4205	0.00123256	18.6292	0.208757	0.328791	0.323734	18.4814	0.0339148	0.0608974	0.656732	18.1892	-0.292163	0.0736344	0.322839	18.4805	0.0919916	0.0600024	0.725224	-0.000894985	0.990865	18.3965	-0.0848799	0.217404	-0.0839849	0.406706	18.148	18.1672	18.2934	18.2613	18.5118	18.3291	18.5787	18.6797	18.461	18.5017	18.208	18.1703	18.5262	18.4347	18.431	18.362
sp|O75317|UBP12_HUMAN	USP12	Ubiquitin carboxyl-terminal hydrolase 12 OS=Homo sapiens OX=9606 GN=USP12 PE=1 SV=2	0.0754843	15.3252	0.548183	-0.065756	15.4007	0.768961	15.2595	0.220965	15.2733	0.0138478	0.944538	-0.113611	15.2116	0.162184	-0.0478551	0.75487	15.3038	0.0921648	0.369552	-0.106209	15.219	0.239972	-0.0404534	0.823815	0.00740178	0.853184	15.3856	0.174	0.0432471	0.166598	0.121368	15.2902	15.3602	15.334	15.4673	15.155	15.3639	15.2374	15.3092	15.2241	15.1991	15.3583	15.2492	15.1936	15.2444	15.405	15.3662
sp|O75319|DUS11_HUMAN	DUSP11	RNA/RNP complex-1-interacting phosphatase OS=Homo sapiens OX=9606 GN=DUSP11 PE=1 SV=2	0.178111	15.6425	0.0679444	0.145844	15.8206	0.41114	15.7883	0.010055	15.7835	-0.004797	0.973722	0.0414129	15.6839	0.214963	-0.104431	0.375066	15.6688	-0.0151374	0.918523	-0.410914	15.2316	0.213626	-0.556758	0.217148	-0.452327	0.156201	15.4358	-0.248107	0.19849	0.20422	0.507707	15.6524	15.6325	15.8167	15.8245	15.8589	15.7178	15.7473	15.8198	15.6978	15.67	15.7594	15.5781	15.3815	15.0817	15.5442	15.3274
sp|O75323|NIPS2_HUMAN	NIPSNAP2	Protein NipSnap homolog 2 OS=Homo sapiens OX=9606 GN=NIPSNAP2 PE=1 SV=1	-0.292064	17.2467	0.29343	-0.159516	16.9547	0.6463	17.0872	0.000432531	16.9588	-0.128352	0.651157	0.541958	17.7887	0.0737642	0.701474	0.0995715	17.8072	0.0185153	0.597836	0.621321	17.868	0.111684	0.780837	0.165719	0.079363	0.480837	17.4428	-0.345874	0.117702	-0.425237	0.185139	17.1579	17.3356	16.8493	17.06	16.9462	17.2282	17.0462	16.8715	17.7962	17.7811	17.7865	17.8279	17.7927	17.9434	17.5449	17.3407
sp|O75330-3|HMMR_HUMAN	HMMR	Isoform 3 of Hyaluronan mediated motility receptor OS=Homo sapiens OX=9606 GN=HMMR	-0.100761	18.02	0.0945238	0.0987275	17.9192	0.557291	18.1187	0.000271644	17.7525	-0.366207	0.230798	0.320282	18.3402	0.0435128	0.221555	0.19645	17.8764	-0.463844	0.0915184	0.42744	18.4474	0.0624645	0.328713	0.193235	0.107158	0.197266	18.2538	-0.0864435	0.140776	-0.193601	0.107964	18.0116	18.0283	17.9299	17.9085	18.1962	18.0411	17.852	17.6529	18.3691	18.3114	17.9328	17.82	18.4794	18.4154	18.2495	18.2581
sp|O75340|PDCD6_HUMAN	PDCD6	Programmed cell death protein 6 OS=Homo sapiens OX=9606 GN=PDCD6 PE=1 SV=1	0.279263	18.4381	0.310201	-0.113866	18.7174	0.808558	18.3242	0.0297311	18.2716	-0.0526506	0.885407	-0.183684	18.2544	0.484771	-0.0698174	0.839279	18.6332	0.378835	0.209145	0.0945545	18.5326	0.604715	0.208421	0.548007	0.278238	0.238887	18.8129	0.558544	0.085895	0.280306	0.0755123	18.551	18.3252	18.7988	18.6359	18.1252	18.5233	18.2241	18.3191	18.1246	18.3842	18.615	18.6515	18.5096	18.5557	18.8291	18.7968
sp|O75347|TBCA_HUMAN	TBCA	Tubulin-specific chaperone A OS=Homo sapiens OX=9606 GN=TBCA PE=1 SV=3	0.0677171	20.0889	0.620062	0.283571	20.1566	0.33061	20.3725	0.00349036	20.7001	0.327633	0.183101	0.189914	20.2788	0.328559	-0.0936574	0.613568	20.1315	-0.147277	0.479464	0.330839	20.4197	0.122232	0.0472681	0.740583	0.140925	0.39196	20.3375	0.0586902	0.683797	-0.0822353	0.407129	20.1473	20.0304	20.0959	20.2173	20.4497	20.2953	20.6633	20.7369	20.1795	20.3781	20.0584	20.2047	20.4567	20.3827	20.3798	20.2952
sp|O75348|VATG1_HUMAN	ATP6V1G1	V-type proton ATPase subunit G 1 OS=Homo sapiens OX=9606 GN=ATP6V1G1 PE=1 SV=3	-0.125643	13.5881	0.352938	-0.131853	13.4625	0.439278	13.4563	0.00951054	13.3592	-0.0971149	0.435476	0.107541	13.6957	0.57192	0.239394	0.284395	13.7531	0.0574108	0.755295	0.0965793	13.6847	0.324819	0.228433	0.166164	-0.0109614	0.948887	13.4504	-0.245325	0.22155	-0.234364	0.0702211	13.5355	13.6408	13.5113	13.4137	13.5032	13.4094	13.4073	13.3111	13.8115	13.5798	13.7818	13.7244	13.6813	13.6881	13.4705	13.4302
sp|O75351|VPS4B_HUMAN	VPS4B	Vacuolar protein sorting-associated protein 4B OS=Homo sapiens OX=9606 GN=VPS4B PE=1 SV=2	0.254166	18.1975	0.083877	0.183136	18.4516	0.17362	18.3806	0.000396871	18.8125	0.431849	0.136902	0.328245	18.5257	0.0850478	0.145109	0.230865	18.3779	-0.147837	0.300253	0.142054	18.3395	0.0907941	-0.0410814	0.352447	-0.186191	0.16556	18.3572	-0.168552	0.196912	0.0176384	0.806697	18.1953	18.1996	18.4245	18.4788	18.3723	18.3889	18.7399	18.8851	18.4639	18.5875	18.3402	18.4156	18.3195	18.3596	18.3171	18.3973
sp|O75362|ZN217_HUMAN	ZNF217	Zinc finger protein 217 OS=Homo sapiens OX=9606 GN=ZNF217 PE=1 SV=1	-0.329937	13.6998	0.166863	-0.0344421	13.3699	0.903391	13.6654	0.000654834	13.2937	-0.371664	0.249282	-0.359077	13.3408	0.101062	-0.324635	0.169823	12.9082	-0.432521	0.0670525	-0.145271	13.5546	0.340957	-0.110829	0.560272	0.213806	0.075573	13.5007	0.159891	0.0995693	-0.0539153	0.511493	13.6231	13.7766	13.3248	13.4151	13.7707	13.5601	13.203	13.3845	13.3604	13.3211	12.9368	12.8797	13.5874	13.5217	13.5376	13.4637
sp|O75367|H2AY_HUMAN	H2AFY	Core histone macro-H2A.1 OS=Homo sapiens OX=9606 GN=H2AFY PE=1 SV=4	0.0763371	19.7961	0.782752	-0.176526	19.8725	0.591991	19.6196	0.0052448	19.4809	-0.138723	0.242376	-0.210779	19.5853	0.410709	-0.034253	0.608374	20.1019	0.516531	0.0711267	-0.118673	19.6774	0.643025	0.057853	0.526675	0.092106	0.381225	19.8175	0.232156	0.0660951	0.14005	0.225853	19.9508	19.6414	19.9461	19.7988	19.6083	19.6309	19.5299	19.4319	19.6292	19.5415	20.116	20.0877	19.6264	19.7285	19.8214	19.8136
sp|O75368|SH3L1_HUMAN	SH3BGRL	SH3 domain-binding glutamic acid-rich-like protein OS=Homo sapiens OX=9606 GN=SH3BGRL PE=1 SV=1	-0.0326158	17.7087	0.594407	-0.197282	17.6761	0.359913	17.5114	0.000141789	17.8434	0.331939	0.160973	-0.21136	17.4973	0.179609	-0.0140784	0.923051	17.3767	-0.120627	0.371872	-0.451001	17.2577	0.0650488	-0.253719	0.209343	-0.239641	0.129774	17.157	-0.340389	0.0988359	-0.100748	0.363824	17.6747	17.7427	17.6919	17.6602	17.5816	17.4413	17.8214	17.8653	17.4304	17.5643	17.3456	17.4078	17.2733	17.2421	17.215	17.0989
sp|O75369-8|FLNB_HUMAN	FLNB	Isoform 8 of Filamin-B OS=Homo sapiens OX=9606 GN=FLNB	0.10594	22.8155	0.148484	0.087746	22.9214	0.801661	22.9032	6.9514e-06	22.7325	-0.170769	0.572395	-1.38643	21.4291	0.0258038	-1.47417	0.0638632	21.529	0.0999492	0.487413	-0.855988	21.9595	0.0501728	-0.943734	0.153806	0.53044	0.0452785	22.0553	0.62628	0.0260084	0.0958397	0.21232	22.8049	22.826	22.9442	22.8987	23.0734	22.733	22.6956	22.7693	21.4769	21.3812	21.6004	21.4576	21.9909	21.9281	22.0647	22.046
sp|O75376|NCOR1_HUMAN	NCOR1	Nuclear receptor corepressor 1 OS=Homo sapiens OX=9606 GN=NCOR1 PE=1 SV=2	0.342524	18.8277	0.112806	0.220635	19.1702	0.270023	19.0483	1.89871e-05	18.9503	-0.0980364	0.123941	0.153809	18.9815	0.175512	-0.0668264	0.151734	19.2918	0.31027	0.063277	0.236981	19.0647	0.131764	0.0163456	0.639404	0.083172	0.142553	19.4361	0.454586	0.0258767	0.371414	0.0730264	18.7772	18.8782	19.1369	19.2035	19.057	19.0396	18.9402	18.9603	18.9993	18.9636	19.3038	19.2797	19.046	19.0833	19.4058	19.4664
sp|O75380|NDUS6_HUMAN	NDUFS6	NADH dehydrogenase [ubiquinone] iron-sulfur protein 6, mitochondrial OS=Homo sapiens OX=9606 GN=NDUFS6 PE=1 SV=1	0.0335825	18.4509	0.564862	0.30562	18.4845	0.329404	18.7565	0.000921581	18.2834	-0.47312	0.175779	0.279862	18.7307	0.126535	-0.0257573	0.881774	18.9041	0.173331	0.270336	0.41551	18.8664	0.0652255	0.10989	0.5218	0.135648	0.246989	18.8196	0.0888805	0.537566	-0.0467672	0.72448	18.4853	18.4165	18.4921	18.4768	18.8541	18.6588	18.3482	18.2185	18.7967	18.6648	18.9425	18.8656	18.8722	18.8606	18.9016	18.7376
sp|O75381|PEX14_HUMAN	PEX14	Peroxisomal membrane protein PEX14 OS=Homo sapiens OX=9606 GN=PEX14 PE=1 SV=1	-0.127485	17.7978	0.13278	0.125569	17.6703	0.254061	17.9234	7.01389e-07	17.8665	-0.0568937	0.339999	-0.3861	17.4117	0.0277179	-0.511668	0.0444943	16.9297	-0.482018	0.0662102	-0.200992	17.5968	0.105731	-0.32656	0.126049	0.185108	0.0898674	17.4108	-0.000914184	0.975097	-0.186022	0.127761	17.793	17.8027	17.6441	17.6965	17.8986	17.9482	17.8505	17.8825	17.4282	17.3952	16.8956	16.9638	17.5615	17.6321	17.3967	17.4249
sp|O75382|TRIM3_HUMAN	TRIM3	Tripartite motif-containing protein 3 OS=Homo sapiens OX=9606 GN=TRIM3 PE=1 SV=2	0.0281573	15.2631	0.915478	-0.143322	15.2912	0.61089	15.1198	0.00126677	15.2515	0.131719	0.15047	0.515672	15.7788	0.124214	0.658994	0.0379695	15.7421	-0.0367056	0.712567	-0.0191016	15.244	0.937696	0.124221	0.393709	-0.534774	0.0603452	15.3584	-0.420395	0.0301475	0.114379	0.413513	15.1306	15.3956	15.2096	15.3729	15.1079	15.1316	15.2745	15.2284	15.7536	15.804	15.6827	15.8014	15.1699	15.3181	15.3292	15.3876
sp|O75390|CISY_HUMAN	CS	Citrate synthase, mitochondrial OS=Homo sapiens OX=9606 GN=CS PE=1 SV=2	-0.0367688	21.3757	0.44904	0.0905989	21.3389	0.593288	21.4663	0.00179923	21.4583	-0.00797044	0.956522	-0.194296	21.1814	0.0463426	-0.284894	0.13851	21.1359	-0.0454863	0.407444	-0.00668006	21.369	0.914595	-0.097279	0.519167	0.187615	0.0829592	21.3977	0.216296	0.0259354	0.0286804	0.646349	21.3577	21.3936	21.36	21.3178	21.3883	21.5442	21.4804	21.4362	21.1732	21.1895	21.106	21.1658	21.3332	21.4048	21.4123	21.383
sp|O75391|SPAG7_HUMAN	SPAG7	Sperm-associated antigen 7 OS=Homo sapiens OX=9606 GN=SPAG7 PE=1 SV=2	0.207202	14.7727	0.274011	0.520141	14.98	0.340082	15.2929	0.00303297	15.2577	-0.0352357	0.914272	-0.0495215	14.7232	0.439244	-0.569663	0.164497	14.5661	-0.157139	0.203465	0.0454341	14.8182	0.751816	-0.474707	0.293131	0.0949556	0.449202	14.8232	0.0999635	0.105946	0.00500787	0.974547	14.7322	14.8133	15.0622	14.8977	15.475	15.1107	15.2379	15.2774	14.7182	14.7283	14.5134	14.6188	14.9016	14.7348	14.8501	14.7963
sp|O75396|SC22B_HUMAN	SEC22B	Vesicle-trafficking protein SEC22b OS=Homo sapiens OX=9606 GN=SEC22B PE=1 SV=4	-0.0232207	19.4082	0.905273	0.0747338	19.385	0.781296	19.4829	0.0416721	19.4946	0.011693	0.962669	0.311258	19.7195	0.085305	0.236524	0.307446	19.8382	0.118681	0.478624	-0.068183	19.34	0.66379	-0.142917	0.59275	-0.379441	0.120267	19.4469	-0.272525	0.173167	0.106916	0.625554	19.3683	19.4481	19.2784	19.4916	19.3571	19.6088	19.4281	19.5612	19.6763	19.7627	19.7489	19.9274	19.2477	19.4324	19.3482	19.5457
sp|O75400|PR40A_HUMAN	PRPF40A	Pre-mRNA-processing factor 40 homolog A OS=Homo sapiens OX=9606 GN=PRPF40A PE=1 SV=2	0.182188	18.5998	0.261062	0.0718413	18.782	0.527385	18.6716	0.000772134	18.5916	-0.0799873	0.22761	-0.0825988	18.5172	0.330579	-0.15444	0.0961258	18.8384	0.321159	0.069005	0.0109727	18.6108	0.922742	-0.0608686	0.552972	0.0935715	0.322862	18.9417	0.424552	0.0229628	0.33098	0.113028	18.5532	18.6464	18.7212	18.8428	18.6945	18.6488	18.5769	18.6064	18.4978	18.5366	18.8201	18.8566	18.556	18.6655	18.9215	18.962
sp|O75410-2|TACC1_HUMAN	TACC1	Isoform 2 of Transforming acidic coiled-coil-containing protein 1 OS=Homo sapiens OX=9606 GN=TACC1	-0.225017	18.8265	0.126343	0.0180152	18.6014	0.918291	18.8445	0.0011648	18.7172	-0.127252	0.359837	-0.0692471	18.7572	0.439152	-0.0872623	0.480509	18.4669	-0.290267	0.0985103	-0.203123	18.6233	0.16164	-0.221138	0.257544	-0.133875	0.206407	18.5104	-0.246824	0.0741469	-0.112948	0.281297	18.7852	18.8678	18.5845	18.6184	18.9146	18.7743	18.7122	18.7223	18.7967	18.7177	18.4851	18.4488	18.6629	18.5837	18.5433	18.4774
sp|O75414|NDK6_HUMAN	NME6	Nucleoside diphosphate kinase 6 OS=Homo sapiens OX=9606 GN=NME6 PE=1 SV=3	-0.300242	16.1406	0.0927847	0.0767731	15.8403	0.739943	16.2173	0.000223106	16.0035	-0.213866	0.351576	0.383329	16.5239	0.0431553	0.306556	0.185787	16.2896	-0.234254	0.0815847	0.108673	16.2492	0.225761	0.0319	0.868549	-0.274656	0.042491	15.9396	-0.584319	0.0141599	-0.309664	0.0678845	16.1071	16.1741	15.86	15.8206	16.1088	16.3258	15.9643	16.0426	16.5124	16.5354	16.2655	16.3137	16.2242	16.2743	15.9384	15.9408
sp|O75417|DPOLQ_HUMAN	POLQ	DNA polymerase theta OS=Homo sapiens OX=9606 GN=POLQ PE=1 SV=2	-0.529229	11.6431	0.193774	0.0174276	11.1139	0.971259	11.6605	0.00200022	10.7756	-0.884956	0.207946	0.477516	12.1206	0.200747	0.460088	0.18174	11.2223	-0.898306	0.074852	0.140368	11.7835	0.620889	0.12294	0.636729	-0.337148	0.161925	11.5653	-0.555306	0.0972843	-0.218158	0.374899	11.4795	11.8068	11.0962	11.1316	11.5264	11.7947	10.542	11.0092	12.0322	12.209	11.2184	11.2262	11.7092	11.8578	11.6776	11.4531
sp|O75419-3|CDC45_HUMAN	CDC45	Isoform 3 of Cell division control protein 45 homolog OS=Homo sapiens OX=9606 GN=CDC45	0.00856067	15.7548	0.937035	-0.238436	15.7633	0.384028	15.5163	0.020276	15.7153	0.198962	0.290524	0.120995	15.8758	0.299228	0.359431	0.128018	15.733	-0.142741	0.325222	0.135643	15.8904	0.262488	0.374079	0.179564	0.0146485	0.750836	15.8677	-0.00808231	0.939777	-0.0227308	0.853062	15.6954	15.8142	15.7841	15.7426	15.4302	15.6025	15.7289	15.7017	15.9073	15.8443	15.8023	15.6638	15.8994	15.8814	15.9419	15.7935
sp|O75420|GGYF1_HUMAN	GIGYF1	GRB10-interacting GYF protein 1 OS=Homo sapiens OX=9606 GN=GIGYF1 PE=1 SV=2	0.301709	16.0542	0.0630359	0.0968081	16.3559	0.188666	16.151	0.000206076	16.3225	0.171478	0.171789	0.396777	16.4509	0.044765	0.299969	0.0660218	16.6947	0.243755	0.190103	0.0919301	16.1461	0.478952	-0.00487797	0.974533	-0.304847	0.129323	16.146	-0.304969	0.0512066	-0.000122445	0.999254	16.0453	16.063	16.3495	16.3622	16.1518	16.1501	16.2814	16.3635	16.4131	16.4888	16.7613	16.6281	16.2245	16.0677	16.118	16.1739
sp|O75427|LRCH4_HUMAN	LRCH4	Leucine-rich repeat and calponin homology domain-containing protein 4 OS=Homo sapiens OX=9606 GN=LRCH4 PE=1 SV=2	-0.286028	15.2377	0.0903754	0.106448	14.9517	0.288723	15.3441	4.20908e-06	14.8023	-0.541793	0.124407	0.552657	15.7903	0.0295028	0.446208	0.0522494	15.5734	-0.216913	0.141867	-0.018249	15.2194	0.713918	-0.124697	0.23746	-0.570906	0.0348684	14.8269	-0.96344	0.0159886	-0.392534	0.068591	15.244	15.2314	14.986	14.9174	15.3171	15.3711	14.7321	14.8725	15.8191	15.7615	15.6151	15.5317	15.1879	15.2509	14.8339	14.8199
sp|O75431|MTX2_HUMAN	MTX2	Metaxin-2 OS=Homo sapiens OX=9606 GN=MTX2 PE=1 SV=1	0.0659095	16.7201	0.292358	-0.398266	16.786	0.398433	16.3218	0.000180483	16.3286	0.0068333	0.983858	0.535277	17.2554	0.0306762	0.933543	0.0971758	17.3399	0.0845115	0.261526	-0.108993	16.6111	0.433058	0.289272	0.435141	-0.64427	0.0498853	16.6458	-0.609547	0.0193533	0.0347228	0.789796	16.691	16.7492	16.7754	16.7966	16.1383	16.5053	16.3745	16.2828	17.2443	17.2664	17.3056	17.3741	16.5346	16.6876	16.6734	16.6182
sp|O75436|VP26A_HUMAN	VPS26A	Vacuolar protein sorting-associated protein 26A OS=Homo sapiens OX=9606 GN=VPS26A PE=1 SV=2	0.076081	17.6338	0.106358	-0.0429052	17.7099	0.752883	17.5909	1.17927e-05	17.8475	0.25654	0.280927	-0.614947	17.0189	0.0299457	-0.572042	0.067857	16.9882	-0.0306322	0.584996	0.0676315	17.7015	0.0468037	0.110537	0.393677	0.682578	0.0272973	17.6943	0.675433	0.0201158	-0.00714571	0.585704	17.6348	17.6329	17.7221	17.6977	17.5242	17.6576	17.762	17.9329	16.9847	17.0531	16.9804	16.9961	17.7031	17.6998	17.6864	17.7022
sp|O75438|NDUB1_HUMAN	NDUFB1	NADH dehydrogenase [ubiquinone] 1 beta subcomplex subunit 1 OS=Homo sapiens OX=9606 GN=NDUFB1 PE=1 SV=1	-0.46761	14.9054	0.19569	-0.313118	14.4378	0.461357	14.5922	0.0788424	14.5469	-0.045305	0.932856	0.0818617	14.9872	0.48956	0.394979	0.263501	14.9648	-0.0223819	0.955692	0.314049	15.2194	0.185724	0.627167	0.231923	0.232188	0.265797	14.707	-0.280261	0.101692	-0.512449	0.121368	14.9337	14.877	14.5819	14.2936	14.4145	14.77	14.7897	14.3041	15.0595	14.915	14.7187	15.211	15.1227	15.3161	14.6888	14.7251
sp|O75439|MPPB_HUMAN	PMPCB	Mitochondrial-processing peptidase subunit beta OS=Homo sapiens OX=9606 GN=PMPCB PE=1 SV=2	-0.00650735	18.8082	0.890464	0.0723095	18.8017	0.668984	18.8805	0.0206208	18.8926	0.0120753	0.938179	0.072593	18.8808	0.101227	0.00028354	0.997928	18.8968	0.0159928	0.146507	0.218397	19.0266	0.0745576	0.146087	0.371279	0.145804	0.0470807	18.9893	0.108453	0.106711	-0.0373503	0.509319	18.8243	18.7922	18.7789	18.8245	18.7998	18.9612	18.925	18.8602	18.8801	18.8815	18.9006	18.893	19.0103	19.0429	18.9594	19.0191
sp|O75446|SAP30_HUMAN	SAP30	Histone deacetylase complex subunit SAP30 OS=Homo sapiens OX=9606 GN=SAP30 PE=1 SV=1	0.199998	15.5096	0.331559	0.0309086	15.7096	0.912275	15.5405	0.00625924	15.6079	0.0673574	0.686133	-0.234633	15.275	0.263366	-0.265542	0.202223	15.3758	0.100787	0.541249	0.191718	15.7013	0.361816	0.16081	0.412161	0.426351	0.0818112	15.8387	0.563745	0.0331406	0.137393	0.270098	15.4083	15.6109	15.6755	15.7437	15.4564	15.6246	15.6582	15.5575	15.332	15.2179	15.4595	15.292	15.7608	15.6418	15.8466	15.8308
sp|O75448|MED24_HUMAN	MED24	Mediator of RNA polymerase II transcription subunit 24 OS=Homo sapiens OX=9606 GN=MED24 PE=1 SV=1	0.0105483	17.5873	0.874143	0.0941997	17.5979	0.615729	17.6815	0.68014	17.5786	-0.102948	0.648786	-0.0444214	17.5429	0.570741	-0.138621	0.344391	17.5874	0.0444762	0.703546	-0.0261451	17.5612	0.664475	-0.120345	0.423268	0.0182763	0.713333	17.6532	0.110345	0.13143	0.0920683	0.0528301	17.6259	17.5487	17.6073	17.5884	17.6018	17.7612	17.6838	17.4733	17.5782	17.5076	17.5213	17.6535	17.5642	17.5581	17.6561	17.6504
sp|O75449|KTNA1_HUMAN	KATNA1	Katanin p60 ATPase-containing subunit A1 OS=Homo sapiens OX=9606 GN=KATNA1 PE=1 SV=1	-0.0865431	17.0661	0.334722	0.0150935	16.9796	0.755208	17.0812	3.88576e-05	17.15	0.0688026	0.301665	-0.486686	16.5794	0.0532494	-0.50178	0.0651108	16.5426	-0.0368372	0.749207	0.0591001	17.1252	0.312401	0.0440067	0.519443	0.545786	0.0498581	17.0302	0.450796	0.0502394	-0.09499	0.312221	17.0636	17.0686	17.0262	16.9329	17.1048	17.0576	17.1707	17.1294	16.637	16.5218	16.5894	16.4958	17.1561	17.0943	16.9933	17.0671
sp|O75467|Z324A_HUMAN	ZNF324	Zinc finger protein 324A OS=Homo sapiens OX=9606 GN=ZNF324 PE=2 SV=1	0.125666	12.0865	0.578753	0.193254	12.2122	0.506774	12.2798	0.000828318	12.1416	-0.138204	0.472323	0.272434	12.359	0.257612	0.0791792	0.237081	12.7217	0.362735	0.106964	0.610026	12.6966	0.162613	0.416772	0.206874	0.337593	0.167653	12.8835	0.524506	0.0220227	0.186913	0.374102	12.2155	11.9576	12.2602	12.1642	12.263	12.2966	12.2467	12.0365	12.3284	12.3896	12.6681	12.7753	12.5816	12.8115	12.8877	12.8793
sp|O75475|PSIP1_HUMAN	PSIP1	PC4 and SFRS1-interacting protein OS=Homo sapiens OX=9606 GN=PSIP1 PE=1 SV=1	0.0584245	20.2905	0.382163	0.000683151	20.3489	0.996999	20.2912	4.7179e-06	19.9571	-0.33412	0.137317	0.42729	20.7178	0.0451669	0.426606	0.0712292	20.977	0.259208	0.0762422	0.0691374	20.3597	0.376249	0.0684542	0.519443	-0.358152	0.0452448	20.5307	-0.187103	0.115146	0.171049	0.203128	20.324	20.2571	20.3349	20.363	20.3444	20.238	19.9771	19.937	20.6921	20.7436	20.9722	20.9819	20.3308	20.3885	20.5787	20.4827
sp|O75477|ERLN1_HUMAN	ERLIN1	Erlin-1 OS=Homo sapiens OX=9606 GN=ERLIN1 PE=1 SV=2	-0.0777291	19.933	0.594262	0.138126	19.8553	0.363609	20.0711	2.31184e-06	19.9624	-0.108747	0.115759	0.79521	20.7282	0.0338738	0.657084	0.0318816	20.691	-0.0372301	0.390983	-0.0692272	19.8638	0.452901	-0.207353	0.0958474	-0.864437	0.0190657	19.8704	-0.857779	0.0146985	0.0066581	0.854264	19.8786	19.9874	19.7844	19.9262	20.0829	20.0593	19.9671	19.9577	20.7204	20.736	20.6682	20.7138	19.8545	19.873	19.8905	19.8504
sp|O75486-4|SUPT3_HUMAN	SUPT3H	Isoform 2 of Transcription initiation protein SPT3 homolog OS=Homo sapiens OX=9606 GN=SUPT3H	-0.296164	15.3745	0.326432	-0.142723	15.0783	0.187674	15.2318	0.0117704	14.8804	-0.351403	0.102434	-0.67619	14.6983	0.141603	-0.533468	0.19523	14.5133	-0.184953	0.604501	-0.270177	15.1043	0.105957	-0.127454	0.265646	0.406014	0.254966	15.1025	0.404195	0.305256	-0.00181897	0.996343	15.3814	15.3676	14.9228	15.2338	15.224	15.2395	14.8931	14.8676	14.5004	14.8962	14.4082	14.6185	15.1518	15.0568	14.9436	15.2614
sp|O75489|NDUS3_HUMAN	NDUFS3	NADH dehydrogenase [ubiquinone] iron-sulfur protein 3, mitochondrial OS=Homo sapiens OX=9606 GN=NDUFS3 PE=1 SV=1	-0.0816099	19.3443	0.593905	0.0930024	19.2627	0.599403	19.4373	0.000223967	19.1754	-0.261941	0.102434	0.186349	19.5306	0.25297	0.0933462	0.17867	19.6024	0.0717154	0.448734	0.388755	19.7331	0.133531	0.295753	0.117374	0.202407	0.0974093	19.663	0.132349	0.099764	-0.0700578	0.317417	19.2608	19.4278	19.2203	19.305	19.4442	19.4304	19.1839	19.1668	19.562	19.4993	19.5573	19.6475	19.7662	19.6999	19.6482	19.6778
sp|O75494|SRS10_HUMAN	SRSF10	Serine/arginine-rich splicing factor 10 OS=Homo sapiens OX=9606 GN=SRSF10 PE=1 SV=1	-0.128534	14.8615	0.273445	-0.135649	14.7329	0.319312	14.7258	0.00783314	14.5646	-0.161207	0.138904	-0.402153	14.4593	0.0646016	-0.266504	0.0751423	14.7211	0.261767	0.212398	-0.185664	14.6758	0.217918	-0.0500152	0.590565	0.216489	0.141437	14.803	0.343687	0.0665656	0.127198	0.361106	14.8183	14.9047	14.6963	14.7695	14.7203	14.7313	14.5922	14.537	14.4985	14.4201	14.8043	14.6378	14.6218	14.7298	14.7505	14.8555
sp|O75506|HSBP1_HUMAN	HSBP1	Heat shock factor-binding protein 1 OS=Homo sapiens OX=9606 GN=HSBP1 PE=1 SV=1	-0.722138	14.6586	0.315114	0.198398	13.9365	0.81332	14.857	0.0176887	14.4024	-0.454567	0.536539	-0.0614962	14.5971	0.912697	-0.259894	0.427895	13.2058	-1.39129	0.0816234	0.0866608	14.7453	0.90715	-0.111737	0.856781	0.148157	0.744597	14.0321	-0.565001	0.120966	-0.713158	0.292431	14.2936	15.0236	13.9645	13.9085	14.6734	15.0407	14.0275	14.7774	14.6941	14.5001	13.0789	13.3327	15.0534	14.4371	14.1724	13.8918
sp|O75521|ECI2_HUMAN	ECI2	Enoyl-CoA delta isomerase 2, mitochondrial OS=Homo sapiens OX=9606 GN=ECI2 PE=1 SV=4	-0.422579	17.884	0.597235	-0.172206	17.4614	0.843193	17.7118	0.096932	17.6604	-0.0514032	0.810916	-1.10117	16.7828	0.206056	-0.928965	0.0677316	16.9648	0.181989	0.401637	-0.140268	17.7438	0.866568	0.0319385	0.960025	0.960904	0.177281	17.5786	0.79573	0.152246	-0.165174	0.807535	18.3054	17.4626	17.7112	17.2117	17.7127	17.7109	17.7856	17.5353	16.9043	16.6614	16.9709	16.9587	17.4105	18.077	17.32	17.8372
sp|O75525|KHDR3_HUMAN	KHDRBS3	KH domain-containing, RNA-binding, signal transduction-associated protein 3 OS=Homo sapiens OX=9606 GN=KHDRBS3 PE=1 SV=1	-0.128739	13.5566	0.222753	0.0769574	13.4279	0.543213	13.6336	7.97095e-07	13.3339	-0.299644	0.160742	1.5489	15.1055	0.0329292	1.47195	0.0470039	15.2225	0.116987	0.485072	0.466429	14.023	0.10681	0.389471	0.180988	-1.08247	0.048495	13.9724	-1.13309	0.0312481	-0.0506118	0.72485	13.5256	13.5877	13.3939	13.4618	13.5845	13.6826	13.3783	13.2895	15.2039	15.0071	15.2392	15.2058	13.9454	14.1007	14.0161	13.9287
sp|O75528|TADA3_HUMAN	TADA3	Transcriptional adapter 3 OS=Homo sapiens OX=9606 GN=TADA3 PE=1 SV=1	-0.0979594	16.1215	0.552078	0.24284	16.0235	0.391447	16.3643	0.012101	15.9512	-0.41309	0.136298	0.0271552	16.1487	0.845368	-0.215685	0.141644	16.1486	-7.60314e-05	0.999031	0.014045	16.1355	0.925302	-0.228795	0.198114	-0.0131102	0.732607	16.1112	-0.0374745	0.4562	-0.0243642	0.670901	16.028	16.215	15.991	16.0561	16.4218	16.3068	15.9127	15.9898	16.1681	16.1292	16.1045	16.1927	16.1162	16.1548	16.0814	16.141
sp|O75529|TAF5L_HUMAN	TAF5L	TAF5-like RNA polymerase II p300/CBP-associated factor-associated factor 65 kDa subunit 5L OS=Homo sapiens OX=9606 GN=TAF5L PE=1 SV=1	-0.0499205	15.2182	0.476785	0.1355	15.1683	0.302156	15.3537	0.00309157	15.106	-0.247674	0.385646	-0.548241	14.67	0.049289	-0.683741	0.0470039	14.8197	0.149763	0.244148	-0.195668	15.0225	0.157872	-0.331168	0.120995	0.352573	0.0728979	15.2731	0.603135	0.078113	0.250563	0.314201	15.1815	15.2549	15.1507	15.1858	15.3405	15.3669	15.2533	14.9588	14.717	14.6229	14.7831	14.8563	14.9834	15.0617	15.3952	15.151
sp|O75530-2|EED_HUMAN	EED	Isoform 2 of Polycomb protein EED OS=Homo sapiens OX=9606 GN=EED	-0.0795214	17.9357	0.620626	0.000803278	17.8562	0.997596	17.9365	0.00664784	17.6615	-0.275046	0.218465	-0.211114	17.7246	0.138696	-0.211918	0.176988	17.5315	-0.193116	0.205902	0.0174395	17.9532	0.853214	0.0166362	0.898362	0.228554	0.0657779	17.9181	0.193434	0.124215	-0.0351196	0.716076	17.9908	17.8807	17.9387	17.7737	17.8688	18.0043	17.7196	17.6034	17.7501	17.6992	17.5922	17.4708	17.979	17.9274	17.9719	17.8642
sp|O75531|BAF_HUMAN	BANF1	Barrier-to-autointegration factor OS=Homo sapiens OX=9606 GN=BANF1 PE=1 SV=1	0.0922996	17.4409	0.842379	0.058947	17.5332	0.910343	17.4998	0.0669973	17.7829	0.283097	0.125401	-0.297181	17.1437	0.429231	-0.356128	0.06104	16.6439	-0.499812	0.544387	0.392349	17.8332	0.395718	0.333402	0.256994	0.68953	0.0697436	17.544	0.400281	0.071118	-0.289249	0.298126	17.6792	17.2025	17.6793	17.387	17.5389	17.4607	17.7739	17.7919	17.1353	17.152	16.1353	17.1524	17.948	17.7185	17.4637	17.6243
sp|O75533|SF3B1_HUMAN	SF3B1	Splicing factor 3B subunit 1 OS=Homo sapiens OX=9606 GN=SF3B1 PE=1 SV=3	0.0530658	21.9577	0.291556	-0.0351748	22.0107	0.708	21.9225	5.92185e-05	21.709	-0.21346	0.150236	-0.282441	21.6752	0.0548855	-0.247266	0.0950383	21.8931	0.217933	0.0989306	-0.0140788	21.9436	0.752347	0.021096	0.771236	0.268362	0.0490638	22.0725	0.397249	0.0273832	0.128887	0.127915	21.9348	21.9806	22.001	22.0204	21.8829	21.9621	21.7227	21.6953	21.7014	21.649	21.8733	21.913	21.9261	21.9611	22.0922	22.0527
sp|O75534-4|CSDE1_HUMAN	CSDE1	Isoform 4 of Cold shock domain-containing protein E1 OS=Homo sapiens OX=9606 GN=CSDE1	-0.683665	21.4183	0.0638123	0.0850237	20.7346	0.526465	21.5033	1.8358e-06	20.7825	-0.720839	0.110085	-0.108312	21.31	0.0778023	-0.193336	0.169062	20.4672	-0.842803	0.0582748	0.0236314	21.4419	0.383696	-0.0613923	0.569176	0.131944	0.0730614	20.7533	-0.556681	0.0223147	-0.688625	0.0544979	21.4127	21.4239	20.7668	20.7025	21.5642	21.4424	20.8288	20.7362	21.2921	21.3279	20.5101	20.4242	21.4563	21.4276	20.7826	20.724
sp|O75554|WBP4_HUMAN	WBP4	WW domain-binding protein 4 OS=Homo sapiens OX=9606 GN=WBP4 PE=1 SV=1	0.315012	18.7738	0.10961	0.190622	19.0888	0.365686	18.9644	7.1926e-05	18.9165	-0.0478669	0.654351	0.0545652	18.8283	0.482153	-0.136057	0.259992	19.19	0.361693	0.0582656	0.344908	19.1187	0.132416	0.154286	0.378274	0.290343	0.0987537	19.4778	0.649475	0.0193533	0.359133	0.120379	18.7268	18.8207	19.0631	19.1145	19.0268	18.902	18.921	18.912	18.809	18.8477	19.1937	19.1864	19.0553	19.1821	19.4526	19.503
sp|O75569|PRKRA_HUMAN	PRKRA	Interferon-inducible double-stranded RNA-dependent protein kinase activator A OS=Homo sapiens OX=9606 GN=PRKRA PE=1 SV=1	0.0859949	17.4994	0.0975761	-0.385034	17.5854	0.17362	17.1144	7.13101e-07	17.1895	0.0751266	0.460126	0.35832	17.8577	0.0282289	0.743354	0.0280075	17.9916	0.133886	0.0764	-0.185154	17.3143	0.0764008	0.19988	0.100514	-0.543474	0.024119	17.4446	-0.413169	0.0199691	0.130305	0.118328	17.5118	17.487	17.5858	17.5851	17.1166	17.1122	17.2453	17.1338	17.8683	17.8471	17.9831	18.0002	17.2982	17.3303	17.4264	17.4628
sp|O75575|RPC9_HUMAN	CRCP	DNA-directed RNA polymerase III subunit RPC9 OS=Homo sapiens OX=9606 GN=CRCP PE=1 SV=1	0.202204	15.5487	0.116932	0.254328	15.7509	0.254061	15.803	5.17187e-05	15.751	-0.0519769	0.459194	-0.18233	15.3663	0.11636	-0.436658	0.0607975	15.3116	-0.0547126	0.671722	0.204613	15.7533	0.1155	-0.0497154	0.519167	0.386943	0.0408469	15.9357	0.569344	0.0203116	0.182401	0.0828542	15.5148	15.5825	15.7661	15.7356	15.8414	15.7646	15.749	15.753	15.3962	15.3364	15.2353	15.388	15.7321	15.7745	15.9376	15.9338
sp|O75581|LRP6_HUMAN	LRP6	Low-density lipoprotein receptor-related protein 6 OS=Homo sapiens OX=9606 GN=LRP6 PE=1 SV=2	-0.394242	16.9573	0.0791193	0.0298218	16.5631	0.815714	16.9871	0.000397146	16.2741	-0.71303	0.121839	-0.0405487	16.9167	0.416851	-0.0703705	0.415305	16.7493	-0.167491	0.48034	0.181444	17.1387	0.103958	0.151622	0.253153	0.221992	0.0213981	16.8015	-0.1152	0.0927247	-0.337192	0.0698785	16.9261	16.9885	16.5801	16.546	16.933	17.0412	16.1986	16.3496	16.9204	16.9131	16.6085	16.89	17.142	17.1354	16.8299	16.7732
sp|O75582|KS6A5_HUMAN	RPS6KA5	Ribosomal protein S6 kinase alpha-5 OS=Homo sapiens OX=9606 GN=RPS6KA5 PE=1 SV=1	0.762614	15.1017	0.0630399	0.113229	15.8643	0.411174	15.2149	2.65709e-05	15.8766	0.661693	0.122873	0.024229	15.1259	0.533016	-0.0890004	0.301955	15.4311	0.30519	0.123912	0.176446	15.2781	0.30052	0.0632165	0.703722	0.152217	0.289209	15.9192	0.793246	0.0168596	0.641029	0.0934692	15.1273	15.0761	15.8499	15.8787	15.1659	15.264	15.9498	15.8035	15.1234	15.1285	15.4927	15.3695	15.3636	15.1927	15.9473	15.891
sp|O75586-2|MED6_HUMAN	MED6	Isoform 2 of Mediator of RNA polymerase II transcription subunit 6 OS=Homo sapiens OX=9606 GN=MED6	0.233429	14.2943	0.167921	0.455041	14.5278	0.253266	14.7494	0.00150005	14.4033	-0.346106	0.188054	0.0062122	14.3005	0.948409	-0.448829	0.0950383	14.5396	0.239059	0.146507	-0.0303164	14.264	0.755363	-0.485358	0.150705	-0.0365286	0.645049	14.5686	0.26803	0.0604391	0.304559	0.101705	14.3434	14.2453	14.5679	14.4876	14.8257	14.673	14.456	14.3506	14.3406	14.2604	14.5812	14.498	14.2247	14.3033	14.5436	14.5936
sp|O75592|MYCB2_HUMAN	MYCBP2	E3 ubiquitin-protein ligase MYCBP2 OS=Homo sapiens OX=9606 GN=MYCBP2 PE=1 SV=4	0.105373	18.6884	0.0920853	0.178469	18.7938	0.248457	18.8669	1.11498e-05	19.018	0.151129	0.321237	0.632911	19.3213	0.0237703	0.454442	0.0486911	19.4086	0.0872975	0.332637	0.117781	18.8062	0.0671527	-0.0606876	0.365911	-0.51513	0.0228428	18.9326	-0.388701	0.0176516	0.126429	0.0621569	18.6793	18.6975	18.7838	18.8038	18.8337	18.9001	19.0838	18.9522	19.308	19.3347	19.363	19.4543	18.8111	18.8013	18.9396	18.9257
sp|O75600-2|KBL_HUMAN	GCAT	Isoform 2 of 2-amino-3-ketobutyrate coenzyme A ligase, mitochondrial OS=Homo sapiens OX=9606 GN=GCAT	-0.26307	14.1922	0.254184	-0.0394971	13.9291	0.804627	14.1527	2.39084e-05	14.0877	-0.0649667	0.796173	0.998546	15.1907	0.0192295	1.03804	0.0470039	15.1663	-0.0244088	0.662668	0.578881	14.7711	0.0679722	0.618378	0.133619	-0.419665	0.0500754	14.5836	-0.607162	0.0235063	-0.187497	0.214361	14.2049	14.1795	13.8223	14.036	14.076	14.2294	14.2125	13.9629	15.1835	15.198	15.1316	15.2011	14.7209	14.8212	14.6245	14.5427
sp|O75607|NPM3_HUMAN	NPM3	Nucleoplasmin-3 OS=Homo sapiens OX=9606 GN=NPM3 PE=1 SV=3	-0.383978	12.61	0.73835	0.23468	12.226	0.849091	12.8447	0.70912	12.6729	-0.171788	0.364861	-0.188423	12.4216	0.828156	-0.423103	0.0627446	12.6255	0.203882	0.304656	-0.30573	12.3043	0.754316	-0.540409	0.275487	-0.117307	0.686944	12.2929	-0.128688	0.537413	-0.0113814	0.980464	13.2062	12.0139	12.6168	11.8353	12.8932	12.7962	12.756	12.5898	12.4327	12.4106	12.7264	12.5246	12.0974	12.5112	12.1411	12.4447
sp|O75608|LYPA1_HUMAN	LYPLA1	Acyl-protein thioesterase 1 OS=Homo sapiens OX=9606 GN=LYPLA1 PE=1 SV=1	0.0401162	18.5826	0.616032	0.149069	18.6227	0.29127	18.7317	0.000114379	18.9873	0.255609	0.138711	0.14949	18.7321	0.0277179	0.000421787	0.994937	18.7055	-0.0266217	0.350767	0.300713	18.8833	0.047752	0.151645	0.197764	0.151223	0.0288277	18.7949	0.0628472	0.0319184	-0.0883756	0.0755645	18.5881	18.5771	18.6718	18.5737	18.6923	18.771	18.9667	19.0079	18.7285	18.7357	18.6906	18.7204	18.8907	18.8759	18.79	18.7999
sp|O75616|ERAL1_HUMAN	ERAL1	GTPase Era, mitochondrial OS=Homo sapiens OX=9606 GN=ERAL1 PE=1 SV=2	-0.114361	18.6595	0.347067	-0.0544945	18.5451	0.692164	18.605	0.0017587	18.3121	-0.292853	0.147634	-0.219617	18.4398	0.0980814	-0.165123	0.152182	18.4059	-0.033953	0.527379	-0.108886	18.5506	0.26254	-0.054391	0.534807	0.110732	0.0590867	18.4524	0.0125246	0.483954	-0.0982071	0.107607	18.7059	18.613	18.5893	18.5009	18.5565	18.6534	18.283	18.3412	18.4484	18.4312	18.3742	18.4376	18.5373	18.5638	18.4619	18.4428
sp|O75643|U520_HUMAN	SNRNP200	U5 small nuclear ribonucleoprotein 200 kDa helicase OS=Homo sapiens OX=9606 GN=SNRNP200 PE=1 SV=2	-0.0672844	20.8886	0.125876	-0.0191293	20.8213	0.888931	20.8695	0.00209676	20.6497	-0.21984	0.200787	-0.0448993	20.8437	0.161591	-0.02577	0.777238	20.8648	0.0210249	0.282135	-0.0179339	20.8707	0.632004	0.00119539	0.991527	0.0269654	0.408534	20.9298	0.0860208	0.0581084	0.0590554	0.249664	20.9015	20.8757	20.8181	20.8246	20.8068	20.9322	20.6641	20.6352	20.8368	20.8507	20.858	20.8715	20.8507	20.8907	20.9168	20.9427
sp|O75648|MTU1_HUMAN	TRMU	Mitochondrial tRNA-specific 2-thiouridylase 1 OS=Homo sapiens OX=9606 GN=TRMU PE=1 SV=2	0.260875	17.0808	0.216864	-0.054534	17.3417	0.642276	17.0262	5.74123e-05	17.2873	0.261086	0.153644	0.866864	17.9476	0.0820574	0.921398	0.0854	18.2233	0.275696	0.343387	0.272568	17.3533	0.0923389	0.327102	0.120995	-0.594296	0.113663	17.656	-0.291679	0.263412	0.302617	0.108207	17.1201	17.0415	17.4236	17.2597	16.9859	17.0666	17.3218	17.2529	18.1002	17.795	18.1944	18.2523	17.3476	17.3591	17.7064	17.6055
sp|O75663|TIPRL_HUMAN	TIPRL	TIP41-like protein OS=Homo sapiens OX=9606 GN=TIPRL PE=1 SV=2	0.00614217	17.3159	0.936528	0.172742	17.3221	0.292397	17.4887	1.63937e-06	17.6877	0.199069	0.102434	-0.337346	16.9786	0.0598829	-0.510088	0.0343025	16.7039	-0.274641	0.051696	-0.0541803	17.2617	0.538393	-0.226922	0.138216	0.283166	0.0494748	17.1314	0.15282	0.12022	-0.130346	0.261746	17.2717	17.3601	17.3278	17.3163	17.4748	17.5025	17.6939	17.6816	16.969	16.9881	16.7012	16.7067	17.294	17.2294	17.0865	17.1763
sp|O75665|OFD1_HUMAN	OFD1	Oral-facial-digital syndrome 1 protein OS=Homo sapiens OX=9606 GN=OFD1 PE=1 SV=1	0.29715	17.2335	0.107633	0.185071	17.5306	0.17362	17.4185	1.43539e-05	17.6306	0.212049	0.102434	-0.310371	16.9231	0.0721114	-0.495442	0.0563903	16.8196	-0.103527	0.441364	-0.304204	16.9292	0.059632	-0.489275	0.0862386	0.00616771	0.936447	17.1202	0.197123	0.163606	0.190955	0.194365	17.2259	17.241	17.5792	17.482	17.426	17.411	17.6248	17.6363	16.9725	16.8736	16.8795	16.7596	16.9498	16.9087	17.1762	17.0642
sp|O75674|TM1L1_HUMAN	TOM1L1	TOM1-like protein 1 OS=Homo sapiens OX=9606 GN=TOM1L1 PE=1 SV=2	-0.279732	16.8668	0.0820567	-0.028748	16.5871	0.838514	16.8381	1.73937e-05	16.5271	-0.310952	0.155873	-0.475331	16.3915	0.0352784	-0.446583	0.0789047	16.3731	-0.0183451	0.672282	-0.188132	16.6787	0.114587	-0.159384	0.306987	0.287199	0.057056	16.1069	-0.28452	0.0700049	-0.571719	0.0757343	16.8452	16.8884	16.6058	16.5684	16.9027	16.7734	16.5265	16.5277	16.4183	16.3646	16.3797	16.3666	16.7078	16.6495	16.1569	16.057
sp|O75676|KS6A4_HUMAN	RPS6KA4	Ribosomal protein S6 kinase alpha-4 OS=Homo sapiens OX=9606 GN=RPS6KA4 PE=1 SV=1	0.0188842	18.0396	0.849415	0.0672457	18.0585	0.739943	18.1068	5.50431e-05	18.141	0.0341213	0.81296	-0.335935	17.7037	0.0893145	-0.403181	0.111515	17.4721	-0.231537	0.105822	-0.240992	17.7986	0.133582	-0.308238	0.201393	0.0949431	0.189397	17.6969	-0.00675657	0.897918	-0.1017	0.115579	17.9843	18.0949	18.0351	18.0818	18.0239	18.1897	18.1285	18.1534	17.6674	17.7399	17.4587	17.4855	17.8058	17.7914	17.7138	17.68
sp|O75683|SURF6_HUMAN	SURF6	Surfeit locus protein 6 OS=Homo sapiens OX=9606 GN=SURF6 PE=1 SV=3	0.0456584	16.391	0.540559	0.223558	16.4366	0.350596	16.6145	0.000103879	16.6549	0.0403431	0.785677	-0.16485	16.2261	0.161554	-0.388408	0.125605	16.3667	0.140601	0.273505	0.272338	16.6633	0.05946	0.0487802	0.727251	0.437189	0.0506519	16.9505	0.724436	0.0242336	0.287248	0.0544979	16.3766	16.4054	16.3944	16.4789	16.6973	16.5317	16.6304	16.6794	16.2778	16.1744	16.4022	16.3312	16.6764	16.6502	16.9535	16.9476
sp|O75688|PPM1B_HUMAN	PPM1B	Protein phosphatase 1B OS=Homo sapiens OX=9606 GN=PPM1B PE=1 SV=1	0.231684	17.6381	0.0673805	0.250638	17.8698	0.272709	17.8888	4.67395e-05	18.3565	0.467692	0.145306	0.0887469	17.7269	0.470205	-0.161891	0.335335	17.6773	-0.0495818	0.690006	-0.198585	17.4396	0.10223	-0.449222	0.135223	-0.287332	0.136643	17.5433	-0.183563	0.202649	0.103768	0.229283	17.6316	17.6446	17.8809	17.8587	17.8295	17.9481	18.291	18.4219	17.6473	17.8064	17.6737	17.6809	17.4723	17.4068	17.5635	17.5232
sp|O75691|UTP20_HUMAN	UTP20	Small subunit processome component 20 homolog OS=Homo sapiens OX=9606 GN=UTP20 PE=1 SV=3	0.0419355	19.1364	0.446433	0.0490051	19.1783	0.787357	19.1854	0.00779982	19.2922	0.106784	0.477924	0.0594976	19.1959	0.327809	0.0104925	0.934089	19.4242	0.228337	0.113299	-0.000247927	19.1361	0.996245	-0.0492531	0.725224	-0.0597455	0.153937	19.2788	0.0829646	0.175832	0.14271	0.128067	19.105	19.1677	19.1776	19.179	19.1019	19.2688	19.2954	19.2889	19.2136	19.1781	19.3863	19.4621	19.1276	19.1446	19.2508	19.3069
sp|O75694|NU155_HUMAN	NUP155	Nuclear pore complex protein Nup155 OS=Homo sapiens OX=9606 GN=NUP155 PE=1 SV=1	-0.0925251	21.3814	0.321831	0.0137062	21.2888	0.962982	21.3951	0.023125	21.3456	-0.049432	0.809151	0.149672	21.531	0.17171	0.135965	0.466478	21.32	-0.21105	0.0890352	0.244084	21.6254	0.132814	0.230377	0.356189	0.0944121	0.221792	21.5046	-0.0264441	0.768213	-0.120856	0.360596	21.3366	21.4261	21.2717	21.3059	21.2767	21.5135	21.3336	21.3577	21.5559	21.5061	21.3327	21.3073	21.5916	21.6593	21.4417	21.5675
sp|O75695|XRP2_HUMAN	RP2	Protein XRP2 OS=Homo sapiens OX=9606 GN=RP2 PE=1 SV=4	0.237434	18.1017	0.0814325	-0.326253	18.3391	0.138089	17.7755	2.26582e-06	17.8251	0.0496641	0.23569	-0.362913	17.7388	0.0237703	-0.0366603	0.113568	17.9288	0.19004	0.1261	-0.544539	17.5572	0.0568633	-0.218286	0.144664	-0.181626	0.0849919	17.7794	0.0406415	0.193064	0.222267	0.113028	18.1053	18.0981	18.3623	18.316	17.7707	17.7802	17.8082	17.842	17.7457	17.7319	17.8903	17.9674	17.5929	17.5215	17.7955	17.7633
sp|O75717|WDHD1_HUMAN	WDHD1	WD repeat and HMG-box DNA-binding protein 1 OS=Homo sapiens OX=9606 GN=WDHD1 PE=1 SV=1	-0.0302388	18.1967	0.488922	0.0334957	18.1664	0.655144	18.2302	0.000189964	17.9213	-0.308818	0.131518	-0.322259	17.8744	0.0838055	-0.355755	0.0969803	17.7405	-0.133906	0.286501	0.0378037	18.2345	0.692743	0.00430798	0.974824	0.360063	0.103584	18.2	0.325622	0.0771234	-0.0344407	0.763729	18.2006	18.1927	18.1917	18.1411	18.2663	18.194	17.8892	17.9535	17.8146	17.9342	17.7593	17.7217	18.2959	18.173	18.2365	18.1636
sp|O75718|CRTAP_HUMAN	CRTAP	Cartilage-associated protein OS=Homo sapiens OX=9606 GN=CRTAP PE=1 SV=1	-0.390865	21.3879	0.144464	-0.208505	20.997	0.339845	21.1794	0.000368706	20.717	-0.462383	0.220696	0.251465	21.6394	0.268344	0.45997	0.126611	21.468	-0.171375	0.469493	-0.491326	20.8966	0.120287	-0.282821	0.223377	-0.742791	0.0766422	20.4417	-1.19764	0.0387229	-0.454845	0.164498	21.4516	21.3242	21.0603	20.9337	21.2183	21.1405	20.8641	20.5699	21.749	21.5298	21.5537	21.3823	20.9749	20.8183	20.5339	20.3496
sp|O75746|CMC1_HUMAN	SLC25A12	Calcium-binding mitochondrial carrier protein Aralar1 OS=Homo sapiens OX=9606 GN=SLC25A12 PE=1 SV=2	0.027954	19.71	0.689645	-0.325186	19.7379	0.266282	19.3848	2.00466e-06	19.5532	0.168426	0.284966	0.740779	20.4507	0.0295028	1.06597	0.0470039	20.6171	0.166336	0.178708	-0.0835366	19.6264	0.233513	0.24165	0.218455	-0.824315	0.0270326	19.7072	-0.743551	0.0255488	0.0807645	0.390821	19.6867	19.7332	19.7013	19.7745	19.3162	19.4533	19.5763	19.53	20.4828	20.4187	20.5795	20.6547	19.6028	19.65	19.6604	19.7539
sp|O75781|PALM_HUMAN	PALM	Paralemmin-1 OS=Homo sapiens OX=9606 GN=PALM PE=1 SV=2	-0.123247	17.7693	0.163138	-0.798646	17.6461	0.17362	16.9707	1.46326e-07	16.4701	-0.500567	0.102434	-0.561874	17.2074	0.0277046	0.236771	0.0460405	17.441	0.23356	0.0972964	-0.849191	16.9201	0.0501728	-0.0505454	0.376739	-0.287317	0.0386838	16.7292	-0.47828	0.0249169	-0.190963	0.138154	17.7449	17.7937	17.6246	17.6676	16.9858	16.9556	16.4544	16.4858	17.2045	17.2104	17.4066	17.4754	16.8954	16.9449	16.7646	16.6938
sp|O75787|RENR_HUMAN	ATP6AP2	Renin receptor OS=Homo sapiens OX=9606 GN=ATP6AP2 PE=1 SV=2	-0.705942	16.234	0.106877	0.039939	15.528	0.857206	16.2739	4.47143e-05	15.9039	-0.369969	0.160742	-0.274432	15.9595	0.162274	-0.314371	0.153345	15.256	-0.703568	0.0827736	-0.313885	15.9201	0.136549	-0.353824	0.176322	-0.0394531	0.604543	15.3838	-0.575767	0.0348108	-0.536314	0.0621569	16.1608	16.3072	15.4392	15.6169	16.1951	16.3527	15.9256	15.8822	15.9075	16.0116	15.1912	15.3208	15.9309	15.9093	15.4185	15.349
sp|O75792|RNH2A_HUMAN	RNASEH2A	Ribonuclease H2 subunit A OS=Homo sapiens OX=9606 GN=RNASEH2A PE=1 SV=2	-0.169676	15.0579	0.377765	0.00511623	14.8882	0.990109	15.063	0.00382566	14.7974	-0.265624	0.308892	0.275522	15.3334	0.274969	0.270406	0.303736	14.8798	-0.453593	0.1895	0.47867	15.5366	0.151199	0.473554	0.210172	0.203148	0.337908	15.343	0.00961478	0.957893	-0.193533	0.374728	14.9618	15.154	14.8492	14.9273	14.9548	15.1713	14.7371	14.8577	15.2293	15.4375	14.7832	14.9765	15.6172	15.456	15.255	15.4311
sp|O75794|CD123_HUMAN	CDC123	Cell division cycle protein 123 homolog OS=Homo sapiens OX=9606 GN=CDC123 PE=1 SV=1	-0.785611	19.7496	0.0741055	0.248766	18.964	0.292371	19.9984	2.41464e-06	19.347	-0.651359	0.108148	0.0214632	19.7711	0.81952	-0.227303	0.0812518	19.0686	-0.70247	0.0644902	0.278544	20.0282	0.132929	0.0297782	0.628842	0.257081	0.0516806	19.2832	-0.487855	0.0236832	-0.744936	0.052197	19.6894	19.8098	18.9889	18.9391	19.9697	20.0271	19.4029	19.2911	19.7479	19.7943	19.113	19.0242	20.0503	20.006	19.2587	19.3077
sp|O75815|BCAR3_HUMAN	BCAR3	Breast cancer anti-estrogen resistance protein 3 OS=Homo sapiens OX=9606 GN=BCAR3 PE=1 SV=1	0.439623	16.6773	0.0781623	0.525377	17.1169	0.216643	17.2027	5.46113e-07	17.3678	0.165149	0.223941	-0.709347	15.9679	0.0297665	-1.23472	0.0379695	15.7607	-0.207234	0.051696	-0.517334	16.16	0.107538	-1.04271	0.109293	0.192013	0.220055	16.4758	0.50784	0.0297848	0.315826	0.189296	16.6384	16.7162	17.1167	17.1171	17.2552	17.1501	17.3507	17.3849	15.9702	15.9657	15.7534	15.768	16.2447	16.0752	16.5217	16.4299
sp|O75817|POP7_HUMAN	POP7	Ribonuclease P protein subunit p20 OS=Homo sapiens OX=9606 GN=POP7 PE=1 SV=2	-0.156038	13.7416	0.776427	-0.240251	13.5855	0.738169	13.5013	0.865049	13.4803	-0.0210183	0.904123	-0.0584528	13.6831	0.913365	0.181798	0.447671	13.5747	-0.10838	0.588819	-0.0903585	13.6512	0.869025	0.149892	0.511977	-0.0319057	0.886422	13.6387	-0.0443898	0.790027	-0.0124841	0.939154	14.0818	13.4013	13.6134	13.5576	13.4115	13.5911	13.4421	13.5185	13.8077	13.5586	13.5583	13.5912	13.5583	13.7442	13.6242	13.6533
sp|O75818|RPP40_HUMAN	RPP40	Ribonuclease P protein subunit p40 OS=Homo sapiens OX=9606 GN=RPP40 PE=1 SV=3	0.173246	15.7384	0.606109	0.0131771	15.9117	0.972	15.7516	0.00139333	15.7076	-0.0440011	0.848799	-0.681468	15.057	0.137178	-0.694645	0.103578	15.1993	0.14234	0.503434	0.23899	15.9774	0.392338	0.225813	0.296146	0.920458	0.0628729	16.0589	1.00191	0.0412427	0.0814527	0.463477	15.5913	15.8855	15.7674	16.0559	15.678	15.8252	15.5986	15.8166	14.9313	15.1827	15.1726	15.226	15.9148	16.04	16.0395	16.0782
sp|O75821|EIF3G_HUMAN	EIF3G	Eukaryotic translation initiation factor 3 subunit G OS=Homo sapiens OX=9606 GN=EIF3G PE=1 SV=2	-0.0365951	16.7698	0.773095	0.185568	16.7332	0.234225	16.9554	0.0363243	16.784	-0.171351	0.17364	0.204503	16.9743	0.302334	0.0189351	0.914938	16.8582	-0.116051	0.534918	0.251325	17.0211	0.0647403	0.0657573	0.350012	0.0468222	0.774763	16.8519	-0.122438	0.450969	-0.16926	0.0790815	16.7608	16.7787	16.655	16.8114	16.9843	16.9264	16.7543	16.8137	16.8599	17.0887	16.8552	16.8612	17.0395	17.0027	16.8503	16.8534
sp|O75822|EIF3J_HUMAN	EIF3J	Eukaryotic translation initiation factor 3 subunit J OS=Homo sapiens OX=9606 GN=EIF3J PE=1 SV=2	0.00131101	19.6155	0.993938	0.0851852	19.6168	0.796163	19.7007	0.109124	19.6606	-0.0400647	0.864648	-0.0407468	19.5748	0.791991	-0.125932	0.536579	19.4816	-0.0931322	0.475634	0.196502	19.812	0.310512	0.111317	0.624824	0.237249	0.0957481	19.8042	0.229415	0.0796936	-0.00783362	0.918993	19.7125	19.5185	19.6735	19.5601	19.8301	19.5712	19.6986	19.6226	19.6155	19.534	19.547	19.4162	19.8454	19.7786	19.8341	19.7742
sp|O75828|CBR3_HUMAN	CBR3	Carbonyl reductase [NADPH] 3 OS=Homo sapiens OX=9606 GN=CBR3 PE=1 SV=3	-0.00799697	14.6969	0.963397	-0.165546	14.6889	0.342263	14.5313	1.66928e-05	15.0598	0.528493	0.102434	-0.696903	14	0.0424233	-0.531357	0.0446359	13.8925	-0.10746	0.654261	-1.15848	13.5384	0.0545972	-0.992934	0.0825913	-0.461578	0.0354085	13.6395	-0.360456	0.102247	0.101122	0.521055	14.6398	14.754	14.7698	14.608	14.5136	14.5491	15.0915	15.0282	13.9736	14.0264	13.7427	14.0423	13.5613	13.5156	13.547	13.7321
sp|O75832|PSD10_HUMAN	PSMD10	26S proteasome non-ATPase regulatory subunit 10 OS=Homo sapiens OX=9606 GN=PSMD10 PE=1 SV=1	0.0855048	18.0595	0.608677	0.157063	18.145	0.363936	18.2166	0.000437551	18.5613	0.344733	0.135406	-0.307321	17.7522	0.0608134	-0.464384	0.0590415	17.7378	-0.0144207	0.891154	-0.0933485	17.9662	0.596417	-0.250412	0.312993	0.213972	0.246615	17.9437	0.191523	0.0661977	-0.0224494	0.904542	18.1	18.019	18.2393	18.0508	18.2653	18.1679	18.5915	18.5311	17.7421	17.7623	17.6716	17.8039	18.0699	17.8625	17.9088	17.9786
sp|O75843|AP1G2_HUMAN	AP1G2	AP-1 complex subunit gamma-like 2 OS=Homo sapiens OX=9606 GN=AP1G2 PE=1 SV=1	-0.0770959	14.7965	0.230995	-0.285563	14.7194	0.227759	14.5109	0.00197277	14.5702	0.0592546	0.558607	0.198118	14.9946	0.168116	0.483682	0.0798287	14.9152	-0.0793651	0.704022	-0.426756	14.3697	0.135001	-0.141192	0.468035	-0.624874	0.0803343	14.0787	-0.9159	0.072985	-0.291026	0.413274	14.7835	14.8094	14.694	14.7448	14.4708	14.551	14.5284	14.612	15.0601	14.9291	15.0321	14.7984	14.4685	14.271	13.9019	14.2555
sp|O75844|FACE1_HUMAN	ZMPSTE24	CAAX prenyl protease 1 homolog OS=Homo sapiens OX=9606 GN=ZMPSTE24 PE=1 SV=2	-0.15914	20.2241	0.210435	0.188975	20.0649	0.489349	20.4131	0.00203146	20.4977	0.0846531	0.681149	0.0301747	20.2543	0.671845	-0.1588	0.420404	19.9794	-0.274813	0.106055	0.0158071	20.2399	0.688062	-0.173168	0.430034	-0.0143676	0.817406	20.1312	-0.123056	0.1794	-0.108688	0.158515	20.201	20.2471	20.0164	20.1135	20.2963	20.5298	20.5306	20.4648	20.297	20.2115	19.9969	19.962	20.2504	20.2294	20.1053	20.1571
sp|O75864|PPR37_HUMAN	PPP1R37	Protein phosphatase 1 regulatory subunit 37 OS=Homo sapiens OX=9606 GN=PPP1R37 PE=1 SV=4	-0.0300249	15.3703	0.748222	-0.130703	15.3403	0.296618	15.2396	1.24107e-05	15.1103	-0.129318	0.192164	0.565213	15.9355	0.0262849	0.695916	0.0446359	15.6372	-0.298303	0.125003	-0.0113184	15.359	0.611037	0.119385	0.22402	-0.576531	0.0256299	15.2592	-0.676309	0.0160652	-0.0997772	0.0851583	15.3792	15.3614	15.2828	15.3977	15.275	15.2041	15.1136	15.1069	15.9561	15.9149	15.6944	15.58	15.3698	15.3481	15.2538	15.2646
sp|O75874|IDHC_HUMAN	IDH1	Isocitrate dehydrogenase [NADP] cytoplasmic OS=Homo sapiens OX=9606 GN=IDH1 PE=1 SV=2	0.228254	19.2414	0.0726575	-0.280034	19.4697	0.17362	18.9614	5.28356e-05	19.4703	0.508896	0.126594	-0.224717	19.0167	0.108585	0.0553169	0.504784	19.0294	0.0127037	0.87829	0.177478	19.4189	0.082206	0.457512	0.0923254	0.402196	0.0586553	19.3919	0.375208	0.0518946	-0.0269881	0.621049	19.2411	19.2418	19.4874	19.4519	18.9756	18.9471	19.397	19.5436	18.9641	19.0694	19.0365	19.0223	19.4407	19.3972	19.3662	19.4176
sp|O75879|GATB_HUMAN	GATB	Glutamyl-tRNA(Gln) amidotransferase subunit B, mitochondrial OS=Homo sapiens OX=9606 GN=GATB PE=1 SV=1	-0.524753	17.5809	0.0679444	-0.119362	17.0561	0.260073	17.4615	4.43096e-06	16.7357	-0.725824	0.102434	-0.160625	17.4203	0.081766	-0.0412628	0.454315	17.0992	-0.321104	0.10937	-0.0140775	17.5668	0.72137	0.105285	0.223424	0.146548	0.106461	17.1524	-0.26785	0.0746631	-0.414398	0.088941	17.5914	17.5704	17.0843	17.028	17.4386	17.4844	16.7408	16.7306	17.4474	17.3931	17.1486	17.0497	17.59	17.5436	17.2016	17.1032
sp|O75880|SCO1_HUMAN	SCO1	Protein SCO1 homolog, mitochondrial OS=Homo sapiens OX=9606 GN=SCO1 PE=1 SV=1	-0.00243982	16.4993	0.987318	-0.0505802	16.4968	0.833382	16.4487	0.00018542	16.4404	-0.00825342	0.956522	-0.625494	15.8738	0.0620069	-0.574914	0.0765391	15.9723	0.0984748	0.296296	-0.177207	16.3221	0.273889	-0.126627	0.418335	0.448287	0.0306061	16.4391	0.565328	0.0211624	0.117041	0.088941	16.4174	16.5811	16.4416	16.5521	16.366	16.5314	16.424	16.4569	15.8462	15.9014	15.9335	16.011	16.3209	16.3232	16.4238	16.4544
sp|O75882|ATRN_HUMAN	ATRN	Attractin OS=Homo sapiens OX=9606 GN=ATRN PE=1 SV=2	-0.6218	15.1419	0.135004	-0.126182	14.5201	0.543312	15.0157	6.46147e-06	14.2825	-0.7332	0.102434	0.679382	15.8213	0.0574655	0.805564	0.0394925	15.4887	-0.332552	0.0490908	0.410223	15.5521	0.142327	0.536405	0.118	-0.26916	0.0787931	15.0022	-0.819023	0.0240721	-0.549864	0.0923181	15.0544	15.2294	14.4196	14.6205	14.978	15.0534	14.3234	14.2416	15.8167	15.8258	15.491	15.4864	15.5023	15.6019	14.9443	15.0601
sp|O75884|RBBP9_HUMAN	RBBP9	Serine hydrolase RBBP9 OS=Homo sapiens OX=9606 GN=RBBP9 PE=1 SV=2	-0.135179	15.9649	0.817647	-0.139768	15.8297	0.83385	15.8251	0.338428	16.1994	0.374344	0.126594	-0.0568618	15.908	0.905695	0.0829062	0.353025	15.9954	0.0874291	0.456779	0.00728879	15.9722	0.989393	0.147057	0.369052	0.0641506	0.635679	15.6631	-0.244948	0.0880534	-0.309098	0.170897	16.2871	15.6426	15.9848	15.6745	15.8402	15.81	16.2513	16.1476	15.9593	15.8567	15.9501	16.0407	15.8914	16.0529	15.635	15.6911
sp|O75886|STAM2_HUMAN	STAM2	Signal transducing adapter molecule 2 OS=Homo sapiens OX=9606 GN=STAM2 PE=1 SV=1	-0.356447	18.2577	0.0463896	-0.25949	17.9012	0.334311	17.9982	4.82209e-05	17.6199	-0.378237	0.181723	0.137098	18.3948	0.050974	0.396588	0.114297	18.0637	-0.331044	0.0841259	-0.34701	17.9107	0.095683	-0.0875203	0.623382	-0.484109	0.0478972	17.516	-0.87875	0.023636	-0.394641	0.125983	18.2549	18.2604	17.906	17.8965	18.0882	17.9082	17.5819	17.658	18.4099	18.3796	18.1008	18.0267	17.9639	17.8574	17.5747	17.4574
sp|O75907|DGAT1_HUMAN	DGAT1	Diacylglycerol O-acyltransferase 1 OS=Homo sapiens OX=9606 GN=DGAT1 PE=1 SV=2	-0.216442	13.8781	0.113697	-0.0810036	13.6617	0.537564	13.7971	1.67245e-07	13.9314	0.134349	0.255103	1.17721	15.0553	0.028063	1.25822	0.0394925	14.9289	-0.126402	0.175141	0.133718	14.0118	0.212243	0.214721	0.192996	-1.04349	0.0264799	14.0373	-1.01804	0.0174779	0.0254575	0.627886	13.8395	13.9167	13.6623	13.661	13.751	13.8432	13.9542	13.9087	15.0921	15.0185	14.9293	14.9285	14.0413	13.9823	14.0506	14.0239
sp|O75909|CCNK_HUMAN	CCNK	Cyclin-K OS=Homo sapiens OX=9606 GN=CCNK PE=1 SV=2	0.111274	16.2901	0.633765	0.11187	16.4014	0.50461	16.402	0.0668901	16.5079	0.105881	0.543956	-0.0980632	16.1921	0.529235	-0.209933	0.184802	16.4577	0.265662	0.182352	0.0724641	16.3626	0.580107	-0.039406	0.581329	0.170527	0.243528	16.5979	0.405782	0.0646626	0.235255	0.11739	16.3632	16.2171	16.277	16.5259	16.386	16.418	16.6061	16.4097	16.2648	16.1194	16.4917	16.4238	16.4009	16.3243	16.5775	16.6183
sp|O75911|DHRS3_HUMAN	DHRS3	Short-chain dehydrogenase/reductase 3 OS=Homo sapiens OX=9606 GN=DHRS3 PE=1 SV=2	-0.0953444	16.0599	0.610578	-0.0964291	15.9646	0.835768	15.9635	0.00303153	16.3005	0.337034	0.422479	-0.444947	15.615	0.0632073	-0.348518	0.350141	15.6846	0.0696525	0.38836	-0.397497	15.6624	0.116281	-0.301068	0.468579	0.0474496	0.646306	15.3366	-0.278428	0.109911	-0.325878	0.171987	16.0111	16.1088	15.86	16.0692	15.7441	16.1829	16.2534	16.3477	15.575	15.655	15.7048	15.6645	15.601	15.7238	15.2692	15.4039
sp|O75915|PRAF3_HUMAN	ARL6IP5	PRA1 family protein 3 OS=Homo sapiens OX=9606 GN=ARL6IP5 PE=1 SV=1	0.0454628	15.568	0.428791	0.129813	15.6134	0.32404	15.6978	0.0637094	15.6463	-0.0514742	0.710475	0.221156	15.7891	0.0511061	0.0913436	0.27063	15.7053	-0.0837822	0.294594	0.117863	15.6858	0.0809014	-0.0119494	0.865283	-0.103293	0.0868592	15.6407	-0.148402	0.116557	-0.0451086	0.484784	15.5543	15.5817	15.5842	15.6426	15.6573	15.7383	15.7176	15.575	15.7683	15.81	15.671	15.7397	15.6826	15.689	15.679	15.6024
sp|O75925-2|PIAS1_HUMAN	PIAS1	Isoform 2 of E3 SUMO-protein ligase PIAS1 OS=Homo sapiens OX=9606 GN=PIAS1	0.082712	15.2162	0.466994	-0.204271	15.2989	0.301911	15.0119	0.00210077	15.1003	0.0883589	0.341434	-0.0742226	15.142	0.544966	0.130049	0.359806	15.0026	-0.139348	0.3187	0.120062	15.3363	0.19756	0.324334	0.134446	0.194285	0.186344	15.3627	0.220757	0.17022	0.0264724	0.739357	15.1791	15.2533	15.2448	15.3531	15.0575	14.9664	15.0933	15.1073	15.2146	15.0693	15.0069	14.9983	15.3533	15.3192	15.3162	15.4093
sp|O75928|PIAS2_HUMAN	PIAS2	E3 SUMO-protein ligase PIAS2 OS=Homo sapiens OX=9606 GN=PIAS2 PE=1 SV=3	-0.176324	12.3051	0.592205	-0.00894591	12.1287	0.992264	12.2961	0.251522	12.4721	0.17597	0.698803	0.292066	12.5971	0.424119	0.301012	0.51195	12.6076	0.0104275	0.965506	0.102364	12.4074	0.719814	0.11131	0.805479	-0.189702	0.408466	12.6706	0.0734803	0.803173	0.263183	0.395873	12.1244	12.4857	12.2174	12.0401	12.0305	12.5617	12.4341	12.5101	12.7415	12.4527	12.5515	12.6637	12.3702	12.4447	12.5011	12.8401
sp|O75934|SPF27_HUMAN	BCAS2	Pre-mRNA-splicing factor SPF27 OS=Homo sapiens OX=9606 GN=BCAS2 PE=1 SV=1	-0.116644	19.3458	0.521118	0.00029669	19.2292	0.999363	19.3461	0.000109417	18.9226	-0.423445	0.131151	-0.355428	18.9904	0.153229	-0.355725	0.0656786	19.0381	0.0477347	0.402492	0.394085	19.7399	0.165304	0.393789	0.12672	0.749514	0.0333479	19.486	0.495593	0.0319184	-0.253921	0.134386	19.24	19.4516	19.2068	19.2515	19.3147	19.3774	18.9808	18.8645	18.9586	19.0221	19.0418	19.0344	19.6978	19.782	19.4494	19.5225
sp|O75935|DCTN3_HUMAN	DCTN3	Dynactin subunit 3 OS=Homo sapiens OX=9606 GN=DCTN3 PE=1 SV=1	-0.142556	20.2235	0.225058	0.0945615	20.081	0.365614	20.3181	0.00083152	20.4061	0.0879841	0.159511	-0.0768121	20.1467	0.430342	-0.171374	0.147157	20.0012	-0.145558	0.271072	-0.0906844	20.1328	0.245647	-0.185246	0.0862386	-0.0138723	0.841557	19.8987	-0.248063	0.169658	-0.234191	0.220311	20.1858	20.2613	20.1159	20.046	20.31	20.3262	20.389	20.4232	20.0977	20.1957	20.0427	19.9596	20.1327	20.133	19.982	19.8153
sp|O75937|DNJC8_HUMAN	DNAJC8	DnaJ homolog subfamily C member 8 OS=Homo sapiens OX=9606 GN=DNAJC8 PE=1 SV=2	0.320986	19.3736	0.0903754	0.155954	19.6946	0.487353	19.5295	8.49375e-05	19.5767	0.0471812	0.78517	-0.43965	18.9339	0.0679793	-0.595604	0.0879374	19.1215	0.187519	0.186134	-0.0228006	19.3508	0.699532	-0.178754	0.341906	0.41685	0.0564376	19.4637	0.529769	0.0341444	0.112919	0.0702211	19.4105	19.3367	19.7078	19.6814	19.6198	19.4393	19.5319	19.6215	18.9901	18.8778	19.1084	19.1345	19.3414	19.3602	19.4606	19.4668
sp|O75940|SPF30_HUMAN	SMNDC1	Survival of motor neuron-related-splicing factor 30 OS=Homo sapiens OX=9606 GN=SMNDC1 PE=1 SV=1	0.206809	13.5122	0.0708861	0.2686	13.719	0.556034	13.7808	0.237909	13.6365	-0.144298	0.689272	-0.030442	13.4818	0.835224	-0.299042	0.420387	13.6931	0.2113	0.296058	0.1507	13.6629	0.273196	-0.1179	0.751275	0.181142	0.352043	13.8074	0.325684	0.14396	0.144542	0.35865	13.5066	13.5178	13.7333	13.7047	13.9921	13.5694	13.6183	13.6547	13.5823	13.3812	13.7106	13.6755	13.7321	13.5937	13.8564	13.7584
sp|O75943|RAD17_HUMAN	RAD17	Cell cycle checkpoint protein RAD17 OS=Homo sapiens OX=9606 GN=RAD17 PE=1 SV=2	-0.0909082	17.2451	0.199026	-0.111269	17.1542	0.386105	17.1338	0.00238259	16.9558	-0.178044	0.208943	-0.0102161	17.2349	0.896761	0.101053	0.390882	17.2676	0.0327721	0.709054	0.0272973	17.2724	0.677145	0.138566	0.319013	0.0375133	0.69504	17.2826	0.0477737	0.532021	0.0102604	0.891057	17.2475	17.2427	17.1253	17.1831	17.0846	17.183	16.9794	16.9322	17.1812	17.2886	17.2496	17.2857	17.2304	17.3144	17.2973	17.268
sp|O75947|ATP5H_HUMAN	ATP5PD	ATP synthase subunit d, mitochondrial OS=Homo sapiens OX=9606 GN=ATP5PD PE=1 SV=3	0.0747364	17.8154	0.423286	0.184478	17.8901	0.227428	17.9999	0.00310706	17.8554	-0.144458	0.249938	-0.0219046	17.7935	0.738002	-0.206383	0.100876	17.9862	0.192684	0.199633	0.271947	18.0874	0.0987129	0.0874694	0.320597	0.293852	0.0784384	18.0937	0.300244	0.0433657	0.00639188	0.923699	17.794	17.8368	17.8425	17.9378	18.0158	17.984	17.9072	17.8037	17.8325	17.7545	18.0366	17.9358	18.0494	18.1253	18.0849	18.1026
sp|O75955|FLOT1_HUMAN	FLOT1	Flotillin-1 OS=Homo sapiens OX=9606 GN=FLOT1 PE=1 SV=3	-0.0766409	19.0252	0.316249	-0.11136	18.9486	0.334627	18.9139	1.31236e-05	18.7087	-0.20519	0.150678	0.108591	19.1338	0.188644	0.219951	0.048094	19.409	0.275165	0.0601723	0.0946484	19.1199	0.233906	0.206009	0.0862386	-0.0139423	0.507681	19.041	-0.0928414	0.217198	-0.0788991	0.32238	18.9877	19.0628	18.9381	18.9591	18.9233	18.9044	18.748	18.6693	19.148	19.1197	19.3997	19.4183	19.122	19.1177	19.0824	18.9995
sp|O75962|TRIO_HUMAN	TRIO	Triple functional domain protein OS=Homo sapiens OX=9606 GN=TRIO PE=1 SV=2	-0.223946	19.6008	0.153907	-0.062756	19.3769	0.627253	19.5381	7.07106e-06	19.3018	-0.236239	0.148618	-0.467278	19.1335	0.0438933	-0.404522	0.0595782	18.9022	-0.231302	0.0884684	-0.449069	19.1517	0.0728653	-0.386313	0.118	0.0182092	0.414571	18.976	-0.157502	0.0354864	-0.175711	0.0815891	19.557	19.6446	19.3435	19.4102	19.5812	19.4949	19.2861	19.3175	19.1258	19.1412	18.9315	18.8729	19.1641	19.1394	18.9603	18.9917
sp|O75964|ATP5L_HUMAN	ATP5MG	ATP synthase subunit g, mitochondrial OS=Homo sapiens OX=9606 GN=ATP5MG PE=1 SV=3	-0.0333143	19.0663	0.634574	-0.0688371	19.0329	0.564501	18.9974	0.0150321	19.01	0.012538	0.872766	-0.0640907	19.0022	0.434725	0.00474645	0.948916	19.1141	0.111896	0.261631	0.111829	19.1781	0.276592	0.180667	0.200866	0.17592	0.110492	19.1841	0.181982	0.0929557	0.00606197	0.938664	19.1081	19.0244	19.0216	19.0443	18.9602	19.0346	19.0348	18.9851	19.0335	18.9708	19.0782	19.15	19.1469	19.2093	19.1515	19.2168
sp|O75970|MPDZ_HUMAN	MPDZ	Multiple PDZ domain protein OS=Homo sapiens OX=9606 GN=MPDZ PE=1 SV=2	-0.239629	18.5693	0.228883	0.164887	18.3297	0.352748	18.7342	0.000149689	18.4032	-0.331018	0.135052	-0.0622529	18.5071	0.327347	-0.22714	0.131339	18.1824	-0.324647	0.0778272	-0.194354	18.375	0.135437	-0.359242	0.152128	-0.132101	0.141558	18.0746	-0.432435	0.0206175	-0.300334	0.0821534	18.5391	18.5996	18.2473	18.4122	18.7891	18.6794	18.4013	18.4051	18.4847	18.5295	18.1571	18.2078	18.341	18.409	18.0686	18.0807
sp|O75976|CBPD_HUMAN	CPD	Carboxypeptidase D OS=Homo sapiens OX=9606 GN=CPD PE=1 SV=2	-0.803987	18.1446	0.0630359	0.0796977	17.3406	0.696778	18.2243	3.1865e-06	17.4419	-0.782433	0.120008	-0.190483	17.9541	0.0742511	-0.270181	0.202094	17.4463	-0.507871	0.0601723	0.130162	18.2748	0.100682	0.0504644	0.764739	0.320645	0.0438056	17.4757	-0.478436	0.0223147	-0.799081	0.0428813	18.1573	18.1319	17.3139	17.3673	18.1251	18.3235	17.4514	17.4324	17.983	17.9253	17.4341	17.4584	18.2576	18.2919	17.4694	17.4819
sp|O76003|GLRX3_HUMAN	GLRX3	Glutaredoxin-3 OS=Homo sapiens OX=9606 GN=GLRX3 PE=1 SV=2	0.276096	19.0571	0.0860098	0.29176	19.3332	0.259764	19.3489	3.63014e-05	19.5823	0.233447	0.188054	-0.0125802	19.0445	0.886492	-0.30434	0.132786	18.8893	-0.155197	0.224481	0.329151	19.3863	0.0911286	0.0373907	0.751034	0.341731	0.0872701	19.4109	0.366418	0.0516053	0.0246869	0.717416	19.0348	19.0794	19.3119	19.3545	19.4057	19.292	19.5563	19.6084	18.988	19.101	18.8989	18.8798	19.4278	19.3447	19.4037	19.4182
sp|O76021|RL1D1_HUMAN	RSL1D1	Ribosomal L1 domain-containing protein 1 OS=Homo sapiens OX=9606 GN=RSL1D1 PE=1 SV=3	-9.42231e-05	19.9911	0.998934	-0.00349276	19.9911	0.978766	19.9877	0.0256209	19.915	-0.0726698	0.339024	-0.1623	19.8288	0.135997	-0.158807	0.138335	19.8638	0.0349719	0.411843	-0.127593	19.8636	0.322503	-0.1241	0.361935	0.0347069	0.6898	19.9465	0.117702	0.0727516	0.0829951	0.410465	20.0301	19.9522	20.012	19.9701	19.9512	20.0241	19.9241	19.9058	19.8528	19.8049	19.8607	19.8669	19.8065	19.9206	19.9433	19.9498
sp|O76024|WFS1_HUMAN	WFS1	Wolframin OS=Homo sapiens OX=9606 GN=WFS1 PE=1 SV=2	-0.382994	16.334	0.0867214	0.126173	15.951	0.188666	16.4601	1.7565e-07	16.136	-0.324156	0.102434	0.366152	16.7001	0.0237703	0.239979	0.0325504	16.202	-0.498087	0.0572578	-0.384355	15.9496	0.0501728	-0.510528	0.0825913	-0.750507	0.019459	15.5786	-1.12152	0.0123405	-0.371009	0.0544979	16.3251	16.3428	15.9089	15.9931	16.4669	16.4534	16.1443	16.1277	16.7001	16.7001	16.1768	16.2272	15.9366	15.9626	15.5911	15.5661
sp|O76031|CLPX_HUMAN	CLPX	ATP-dependent Clp protease ATP-binding subunit clpX-like, mitochondrial OS=Homo sapiens OX=9606 GN=CLPX PE=1 SV=2	-0.297093	20.2037	0.0820567	0.078377	19.9066	0.491225	20.2821	5.08169e-05	19.8856	-0.396473	0.110085	-0.0853151	20.1184	0.228757	-0.163692	0.145667	19.9668	-0.151638	0.130935	0.208458	20.4122	0.138226	0.130081	0.30494	0.293773	0.066916	20.2136	0.0951524	0.245418	-0.198621	0.185598	20.1751	20.2324	19.8965	19.9168	20.2415	20.3227	19.8984	19.8729	20.1422	20.0946	19.9445	19.9891	20.3714	20.453	20.2569	20.1703
sp|O76070|SYUG_HUMAN	SNCG	Gamma-synuclein OS=Homo sapiens OX=9606 GN=SNCG PE=1 SV=2	0.0863319	20.3226	0.265941	0.260691	20.4089	0.234225	20.5833	1.24877e-07	20.8457	0.262387	0.19436	-1.97175	18.3509	0.0293666	-2.23244	0.0384336	18.0877	-0.263165	0.230724	-0.805362	19.5173	0.0652255	-1.06605	0.0923254	1.16639	0.0417361	19.4008	1.04998	0.0331684	-0.116414	0.378392	20.2876	20.3576	20.3973	20.4206	20.6065	20.5601	20.7761	20.9153	18.2529	18.4488	18.1058	18.0696	19.5748	19.4597	19.4451	19.3566
sp|O76082-3|S22A5_HUMAN	SLC22A5	Isoform 3 of Solute carrier family 22 member 5 OS=Homo sapiens OX=9606 GN=SLC22A5	-0.437288	15.518	0.160594	-0.50466	15.0807	0.267533	15.0133	0.000653099	14.9744	-0.0389371	0.817337	-0.15073	15.3672	0.383155	0.35393	0.0670264	15.5559	0.188658	0.0559519	-0.0714418	15.4465	0.677327	0.433219	0.120538	0.0792883	0.189395	15.2448	-0.122444	0.174954	-0.201732	0.171987	15.4117	15.6243	15.0419	15.1194	14.9686	15.058	14.8874	15.0613	15.3584	15.3761	15.5568	15.5549	15.4169	15.4761	15.2928	15.1968
sp|O76094|SRP72_HUMAN	SRP72	Signal recognition particle subunit SRP72 OS=Homo sapiens OX=9606 GN=SRP72 PE=1 SV=3	-0.153984	20.2638	0.0814325	-0.0751586	20.1098	0.719438	20.1886	0.00106777	19.781	-0.407662	0.179458	-0.0760812	20.1877	0.299307	-0.000922574	0.996324	20.0419	-0.14584	0.173652	-0.0443186	20.2195	0.205282	0.03084	0.863939	0.0317626	0.618244	20.1257	-0.0620576	0.332891	-0.0938201	0.105816	20.2679	20.2597	20.0954	20.1242	20.2915	20.0858	19.7942	19.7678	20.2298	20.1456	20.0428	20.041	20.2346	20.2044	20.1236	20.1278
sp|O76095|JTB_HUMAN	JTB	Protein JTB OS=Homo sapiens OX=9606 GN=JTB PE=1 SV=1	-0.527566	14.3011	0.505113	-0.151815	13.7735	0.87122	14.1493	0.550582	13.8053	-0.343974	0.350126	-0.291241	14.0098	0.667831	-0.139426	0.445673	14.0565	0.046679	0.825348	-0.189923	14.1111	0.81951	-0.0381079	0.946333	0.101318	0.822979	13.7385	-0.271284	0.18912	-0.372602	0.463477	14.7493	13.8528	13.6435	13.9035	14.1723	14.1262	13.9885	13.6221	14.1246	13.8951	14.1291	13.9839	13.8117	14.4106	13.7439	13.7332
sp|O77932|DXO_HUMAN	DXO	Decapping and exoribonuclease protein OS=Homo sapiens OX=9606 GN=DXO PE=2 SV=2	0.280918	12.6882	0.199026	-0.0128831	12.9692	0.963484	12.6754	0.00388214	13.0495	0.374145	0.385343	0.166601	12.8548	0.370941	0.179485	0.351083	12.8575	0.00261071	0.981312	0.543565	13.2318	0.0994968	0.556449	0.141693	0.376964	0.0918429	13.4854	0.630545	0.0447523	0.253581	0.117996	12.7726	12.6039	12.9383	13	12.5894	12.7613	12.8435	13.2555	12.7781	12.9316	12.8609	12.854	13.2067	13.2569	13.4456	13.5251
sp|O94760|DDAH1_HUMAN	DDAH1	N(G),N(G)-dimethylarginine dimethylaminohydrolase 1 OS=Homo sapiens OX=9606 GN=DDAH1 PE=1 SV=3	0.0624741	15.6368	0.743558	-0.412092	15.6992	0.244692	15.2247	0.000673022	15.4259	0.20124	0.217174	-0.0152415	15.6215	0.793993	0.396851	0.0816714	15.9588	0.337295	0.0653752	-0.26847	15.3683	0.122891	0.143623	0.354515	-0.253228	0.0669262	15.5218	-0.0997165	0.322443	0.153512	0.309264	15.6763	15.5972	15.8106	15.5879	15.2893	15.16	15.4257	15.4262	15.6261	15.6169	15.9342	15.9835	15.4088	15.3278	15.4562	15.5874
sp|O94761|RECQ4_HUMAN	RECQL4	ATP-dependent DNA helicase Q4 OS=Homo sapiens OX=9606 GN=RECQL4 PE=1 SV=2	-0.365528	13.4148	0.707708	-0.462805	13.0492	0.682863	12.952	0.0499169	12.8132	-0.138729	0.597645	0.313046	13.7278	0.699308	0.775852	0.0702763	14.1123	0.384452	0.124296	-0.512104	12.9027	0.614566	-0.0492984	0.939028	-0.82515	0.207491	12.7892	-0.938619	0.0343335	-0.113469	0.839669	13.9615	12.868	13.3076	12.7909	12.879	13.0249	12.9468	12.6797	13.8052	13.6505	14.1223	14.1022	12.5651	13.2402	12.7254	12.853
sp|O94762|RECQ5_HUMAN	RECQL5	ATP-dependent DNA helicase Q5 OS=Homo sapiens OX=9606 GN=RECQL5 PE=1 SV=2	-0.255598	17.4716	0.0927847	0.114892	17.216	0.316173	17.5865	1.85773e-06	17.1915	-0.394942	0.108148	-0.570014	16.9016	0.0277179	-0.684905	0.044952	16.8076	-0.0939855	0.189287	-0.261794	17.2098	0.053495	-0.376686	0.108475	0.308219	0.0368369	17.0959	0.194355	0.0613187	-0.113864	0.146133	17.4813	17.4619	17.2476	17.1844	17.552	17.6209	17.1743	17.2088	16.925	16.8781	16.7899	16.8253	17.2185	17.2011	17.0702	17.1216
sp|O94763|RMP_HUMAN	URI1	Unconventional prefoldin RPB5 interactor 1 OS=Homo sapiens OX=9606 GN=URI1 PE=1 SV=3	-0.158008	14.3891	0.327052	0.081279	14.2311	0.712599	14.4704	0.0143041	14.4926	0.0222137	0.908901	0.411807	14.8009	0.0912847	0.330528	0.104004	14.6784	-0.122465	0.525425	-0.00330308	14.3858	0.987139	-0.0845821	0.663143	-0.41511	0.0947794	14.5297	-0.271252	0.058307	0.143857	0.421598	14.3065	14.4717	14.2412	14.221	14.4008	14.54	14.4094	14.5758	14.8038	14.798	14.5606	14.7963	14.2944	14.4772	14.4833	14.5761
sp|O94766|B3GA3_HUMAN	B3GAT3	Galactosylgalactosylxylosylprotein 3-beta-glucuronosyltransferase 3 OS=Homo sapiens OX=9606 GN=B3GAT3 PE=1 SV=2	-0.211411	15.3847	0.272396	-0.585814	15.1733	0.22364	14.7989	2.54929e-06	14.7633	-0.0355408	0.782353	0.659503	16.0442	0.0339148	1.24532	0.0441537	16.1551	0.110882	0.376876	0.462136	15.8468	0.0841074	1.04795	0.0983321	-0.197368	0.0980249	15.7994	-0.24473	0.0333854	-0.0473623	0.51681	15.4266	15.3427	15.0907	15.2558	14.7297	14.868	14.7926	14.7341	16.0255	16.0629	16.0888	16.2213	15.8875	15.8061	15.8166	15.7823
sp|O94776|MTA2_HUMAN	MTA2	Metastasis-associated protein MTA2 OS=Homo sapiens OX=9606 GN=MTA2 PE=1 SV=1	-0.0227966	20.0045	0.633649	0.0789468	19.9817	0.438666	20.0834	2.1318e-05	19.8909	-0.192552	0.160721	-0.326525	19.6779	0.0614084	-0.405472	0.0759479	19.6122	-0.0657735	0.477237	0.0762859	20.0808	0.0860281	-0.00266088	0.974533	0.402811	0.0470778	20.1406	0.462687	0.0315435	0.0598758	0.103014	19.9991	20.0098	19.9526	20.0107	20.0416	20.1252	19.8868	19.895	19.7223	19.6336	19.5801	19.6442	20.0892	20.0723	20.1367	20.1446
sp|O94782|UBP1_HUMAN	USP1	Ubiquitin carboxyl-terminal hydrolase 1 OS=Homo sapiens OX=9606 GN=USP1 PE=1 SV=1	-0.647854	16.7054	0.0930604	-0.073876	16.0575	0.693088	16.6315	8.57132e-06	15.6408	-0.990751	0.102434	-0.395683	16.3097	0.117397	-0.321807	0.111158	15.729	-0.580671	0.0806774	-0.12847	16.5769	0.388363	-0.0545936	0.541059	0.267214	0.103066	16.1436	-0.166082	0.144261	-0.433296	0.0605437	16.625	16.7858	16.031	16.0841	16.5878	16.6752	15.5791	15.7024	16.2526	16.3669	15.6973	15.7607	16.5498	16.604	16.1441	16.1432
sp|O94788|AL1A2_HUMAN	ALDH1A2	Retinal dehydrogenase 2 OS=Homo sapiens OX=9606 GN=ALDH1A2 PE=1 SV=3	-0.535396	16.8678	0.0952978	0.34929	16.3324	0.266126	17.2171	4.01169e-07	17.0772	-0.139861	0.146161	-0.11306	16.7548	0.472301	-0.462349	0.0802131	16.3612	-0.393589	0.134879	-1.37033	15.4975	0.0568633	-1.71962	0.0862386	-1.25728	0.0332986	15.0961	-1.65865	0.0204236	-0.401379	0.118908	16.7935	16.9421	16.3265	16.3383	17.2394	17.1948	17.0919	17.0626	16.6845	16.825	16.3097	16.4127	15.4441	15.5509	15.1491	15.0431
sp|O94804|STK10_HUMAN	STK10	Serine/threonine-protein kinase 10 OS=Homo sapiens OX=9606 GN=STK10 PE=1 SV=1	0.0599665	16.9238	0.48748	0.40439	16.9838	0.295481	17.3282	5.48983e-06	17.3146	-0.0136113	0.943907	-0.707725	16.2161	0.0445138	-1.11211	0.0570853	16.0244	-0.191664	0.235585	-0.116193	16.8076	0.255527	-0.520583	0.163805	0.591532	0.0407383	16.8241	0.608052	0.0302886	0.0165202	0.734253	16.8781	16.9695	16.9622	17.0053	17.4305	17.2258	17.2825	17.3467	16.1645	16.2677	16.0773	15.9715	16.8285	16.7867	16.8021	16.8462
sp|O94806|KPCD3_HUMAN	PRKD3	Serine/threonine-protein kinase D3 OS=Homo sapiens OX=9606 GN=PRKD3 PE=1 SV=1	0.407297	13.2161	0.0943306	-0.184879	13.6234	0.447425	13.0312	0.000405447	13.4407	0.409543	0.160721	0.612825	13.8289	0.0695884	0.797704	0.077367	13.8345	0.00562345	0.979023	0.0333591	13.2494	0.763561	0.218238	0.326518	-0.579465	0.0715917	13.4055	-0.423446	0.0696464	0.156019	0.219345	13.1678	13.2643	13.5984	13.6484	12.9413	13.1211	13.4387	13.4427	13.9119	13.7459	13.9523	13.7168	13.3031	13.1957	13.4189	13.392
sp|O94808|GFPT2_HUMAN	GFPT2	Glutamine--fructose-6-phosphate aminotransferase [isomerizing] 2 OS=Homo sapiens OX=9606 GN=GFPT2 PE=1 SV=3	-0.600034	16.3996	0.0702012	1.04162	15.7996	0.187674	17.4413	1.10793e-07	16.9434	-0.497889	0.134533	0.0871983	16.4868	0.271671	-0.95442	0.0493923	15.8994	-0.58744	0.0530206	-0.878062	15.5216	0.0545972	-1.91968	0.0862386	-0.96526	0.0239431	15.0218	-1.46505	0.0164912	-0.499794	0.0765017	16.4397	16.3595	15.7872	15.812	17.3663	17.5162	16.9771	16.9096	16.4678	16.5059	15.884	15.9148	15.5477	15.4954	14.9778	15.0657
sp|O94817|ATG12_HUMAN	ATG12	Ubiquitin-like protein ATG12 OS=Homo sapiens OX=9606 GN=ATG12 PE=1 SV=1	-0.107912	16.3301	0.709782	-1.9315	16.2222	0.188666	14.3986	3.16175e-06	14.2139	-0.184667	0.102434	-0.14783	16.1822	0.583146	1.78367	0.0288396	16.2661	0.0839048	0.697962	-0.260319	16.0698	0.428639	1.67119	0.0862386	-0.112489	0.37903	15.9799	-0.202345	0.0709874	-0.0898556	0.492594	16.5084	16.1518	16.1983	16.246	14.401	14.3961	14.2166	14.2112	16.2155	16.1489	16.1317	16.4006	15.9952	16.1444	15.9564	16.0034
sp|O94822-3|LTN1_HUMAN	LTN1	Isoform 3 of E3 ubiquitin-protein ligase listerin OS=Homo sapiens OX=9606 GN=LTN1	-0.129896	17.5971	0.0655542	-0.123057	17.4672	0.526209	17.474	0.000322744	17.5699	0.0958565	0.539561	-0.113243	17.4838	0.0302369	0.00981372	0.940879	17.0298	-0.454039	0.0607037	-0.295594	17.3015	0.150139	-0.172537	0.430817	-0.182351	0.208681	17.1114	-0.372452	0.041974	-0.190102	0.292689	17.6004	17.5938	17.4729	17.4615	17.3856	17.5624	17.578	17.5617	17.4782	17.4894	17.0584	17.0012	17.3782	17.2247	17.1591	17.0637
sp|O94826|TOM70_HUMAN	TOMM70	Mitochondrial import receptor subunit TOM70 OS=Homo sapiens OX=9606 GN=TOMM70 PE=1 SV=1	-0.00833613	18.8218	0.907462	0.0870787	18.8135	0.353475	18.9089	0.000441266	18.8515	-0.0574059	0.466943	0.0904131	18.9122	0.208758	0.0033344	0.962279	19.0482	0.135921	0.253564	0.180336	19.0022	0.117658	0.0932571	0.336375	0.0899227	0.277894	19.2452	0.332984	0.0451732	0.243061	0.119491	18.8105	18.8332	18.7732	18.8537	18.8776	18.9403	18.8213	18.8817	18.9468	18.8777	19.0038	19.0925	18.968	19.0364	19.2148	19.2756
sp|O94829|IPO13_HUMAN	IPO13	Importin-13 OS=Homo sapiens OX=9606 GN=IPO13 PE=1 SV=3	0.0562838	15.5627	0.316277	-0.0519139	15.619	0.826791	15.5108	0.0492243	15.7777	0.26687	0.409166	-0.0701524	15.4926	0.591152	-0.0182385	0.930708	15.5982	0.105587	0.475037	-0.239752	15.323	0.0805335	-0.187838	0.388074	-0.1696	0.250249	15.4232	-0.0694255	0.603134	0.100174	0.325587	15.5348	15.5907	15.6252	15.6128	15.3992	15.6224	15.6484	15.907	15.4091	15.5761	15.573	15.6233	15.3281	15.3179	15.37	15.4763
sp|O94830|DDHD2_HUMAN	DDHD2	Phospholipase DDHD2 OS=Homo sapiens OX=9606 GN=DDHD2 PE=1 SV=2	-0.174808	15.7712	0.13866	0.112938	15.5964	0.307885	15.8841	5.95175e-05	16.2237	0.339578	0.158061	0.388134	16.1593	0.0275032	0.275196	0.0599038	15.7273	-0.432052	0.043243	0.122574	15.8937	0.179615	0.00963596	0.90734	-0.26556	0.0543931	15.522	-0.637321	0.0372765	-0.371761	0.134386	15.7873	15.7551	15.6313	15.5614	15.8544	15.9138	16.1584	16.289	16.164	16.1547	15.7244	15.7301	15.9283	15.8591	15.4481	15.5959
sp|O94842|TOX4_HUMAN	TOX4	TOX high mobility group box family member 4 OS=Homo sapiens OX=9606 GN=TOX4 PE=1 SV=1	0.112552	15.5121	0.148867	0.230591	15.6247	0.417877	15.7427	0.000192361	15.3895	-0.35327	0.218192	-0.60161	14.9105	0.0293666	-0.832201	0.0710359	15.0369	0.126407	0.445852	0.039968	15.5521	0.502653	-0.190623	0.396791	0.641578	0.0290869	15.7829	0.872382	0.0346877	0.230804	0.25807	15.4888	15.5355	15.6116	15.6377	15.8557	15.6297	15.4078	15.3711	14.9321	14.8889	14.9433	15.1305	15.5804	15.5238	15.875	15.6908
sp|O94851|MICA2_HUMAN	MICAL2	[F-actin]-monooxygenase MICAL2 OS=Homo sapiens OX=9606 GN=MICAL2 PE=1 SV=1	-0.617129	13.6473	0.0912365	-0.206096	13.0302	0.40425	13.4412	2.49819e-07	13.0587	-0.382443	0.155605	1.75478	15.4021	0.0299457	1.96088	0.0439483	14.6966	-0.705441	0.0931723	-0.6618	12.9855	0.0697288	-0.455704	0.153138	-2.41658	0.0239431	12.5695	-2.83255	0.0169412	-0.41597	0.106768	13.5895	13.705	13.0811	12.9792	13.3621	13.5203	13.0536	13.0639	15.4809	15.3232	14.6376	14.7556	13.0094	12.9616	12.6336	12.5055
sp|O94855-2|SC24D_HUMAN	SEC24D	Isoform 2 of Protein transport protein Sec24D OS=Homo sapiens OX=9606 GN=SEC24D	-0.0686267	17.2699	0.560945	-0.287864	17.2013	0.302462	16.982	0.000456429	16.8895	-0.0925449	0.568491	0.329589	17.5995	0.120697	0.617453	0.0560088	17.5978	-0.00169511	0.983669	-0.347093	16.9228	0.20835	-0.0592296	0.747457	-0.676682	0.0681438	16.9295	-0.670027	0.0555129	0.00665507	0.97957	17.3411	17.1987	17.2028	17.1998	16.9394	17.0247	16.8069	16.9721	17.644	17.555	17.6319	17.5637	17.0244	16.8213	17.0303	16.8287
sp|O94864|ST65G_HUMAN	SUPT7L	STAGA complex 65 subunit gamma OS=Homo sapiens OX=9606 GN=SUPT7L PE=1 SV=1	-0.449111	12.9282	0.0872	0.0661096	12.4791	0.907155	12.9943	0.023513	12.5309	-0.463337	0.430692	-0.574362	12.3538	0.0286938	-0.640472	0.217765	12.1527	-0.201072	0.40361	-0.336576	12.5916	0.196674	-0.402685	0.443871	0.237786	0.233829	12.3647	0.0108917	0.847897	-0.226894	0.319164	12.9013	12.9551	12.5221	12.436	12.733	13.2556	12.3529	12.709	12.3611	12.3466	12.0176	12.2879	12.4811	12.7021	12.3229	12.4065
sp|O94868|FCSD2_HUMAN	FCHSD2	F-BAR and double SH3 domains protein 2 OS=Homo sapiens OX=9606 GN=FCHSD2 PE=1 SV=3	-0.166711	15.5123	0.163686	-0.00070247	15.3456	0.994223	15.5116	0.000165308	15.1989	-0.312719	0.108148	0.154474	15.6668	0.138043	0.155176	0.0912291	15.3705	-0.296233	0.127558	0.0602371	15.5725	0.367535	0.0609395	0.204205	-0.0942367	0.157825	15.2327	-0.434081	0.0344346	-0.339845	0.0835336	15.5466	15.478	15.3177	15.3735	15.5187	15.5045	15.2289	15.1688	15.639	15.6945	15.426	15.3151	15.5876	15.5574	15.1953	15.2701
sp|O94874|UFL1_HUMAN	UFL1	E3 UFM1-protein ligase 1 OS=Homo sapiens OX=9606 GN=UFL1 PE=1 SV=2	-0.151557	19.5957	0.132823	-0.232275	19.4441	0.220856	19.3634	2.80405e-05	19.3823	0.018875	0.778343	-0.224104	19.3715	0.0511661	0.00817009	0.755936	19.3803	0.00876241	0.24758	0.0441495	19.6398	0.387597	0.276424	0.101524	0.268254	0.0290869	19.6575	0.285966	0.0131134	0.0177118	0.484201	19.5705	19.6208	19.4247	19.4635	19.3456	19.3812	19.417	19.3475	19.3685	19.3746	19.3785	19.3821	19.6252	19.6544	19.6539	19.6612
sp|O94875-12|SRBS2_HUMAN	SORBS2	Isoform 12 of Sorbin and SH3 domain-containing protein 2 OS=Homo sapiens OX=9606 GN=SORBS2	0.655807	15.0946	0.131502	-0.642851	15.7504	0.264194	14.4517	1.14266e-05	14.5768	0.125042	0.639381	0.823513	15.9181	0.0764882	1.46636	0.0378512	16.6866	0.768444	0.0915184	-0.580576	14.514	0.204959	0.0622743	0.818272	-1.40409	0.047828	14.885	-1.03313	0.0200348	0.370958	0.262776	14.961	15.2281	15.7724	15.7284	14.4072	14.4963	14.4284	14.7252	15.8765	15.9597	16.5903	16.7828	14.6685	14.3596	14.8515	14.9184
sp|O94875-7|SRBS2_HUMAN	SORBS2	Isoform 7 of Sorbin and SH3 domain-containing protein 2 OS=Homo sapiens OX=9606 GN=SORBS2	0.482735	18.0788	0.0655542	-0.498344	18.5615	0.200521	17.5804	2.74909e-08	17.6535	0.073133	0.445093	0.773388	18.8521	0.0277179	1.27173	0.0384114	19.6922	0.840019	0.051696	-0.469264	17.6095	0.0548389	0.02908	0.738522	-1.24265	0.0213981	17.9005	-0.951634	0.0195303	0.291018	0.0981169	18.0554	18.1021	18.5695	18.5535	17.6301	17.5307	17.6382	17.6689	18.8775	18.8268	19.6778	19.7065	17.5935	17.6255	17.9402	17.8608
sp|O94876|TMCC1_HUMAN	TMCC1	Transmembrane and coiled-coil domains protein 1 OS=Homo sapiens OX=9606 GN=TMCC1 PE=1 SV=3	0.236046	11.1607	0.40298	0.35703	11.3968	0.394072	11.5178	0.00148752	11.3663	-0.151452	0.292882	-0.721507	10.4392	0.106004	-1.07854	0.0534265	11.031	0.591793	0.185261	-0.058157	11.1026	0.828257	-0.415187	0.200477	0.66335	0.0728388	11.0333	0.594023	0.0414607	-0.0693277	0.64091	11.0116	11.3099	11.3533	11.4403	11.5843	11.4513	11.3737	11.3589	10.5117	10.3667	10.8651	11.1969	11.0134	11.1918	11.055	11.0115
sp|O94880|PHF14_HUMAN	PHF14	PHD finger protein 14 OS=Homo sapiens OX=9606 GN=PHF14 PE=1 SV=2	0.0922085	18.0723	0.417405	0.189615	18.1645	0.31644	18.2619	0.00383541	18.1644	-0.0975544	0.455688	0.0982939	18.1706	0.320801	-0.0913216	0.271314	18.32	0.149441	0.149408	0.211781	18.2841	0.149125	0.0221654	0.746567	0.113487	0.164021	18.4325	0.261894	0.039823	0.148407	0.109962	18.0231	18.1214	18.2045	18.1245	18.2285	18.2953	18.2275	18.1012	18.2017	18.1395	18.3396	18.3004	18.2601	18.308	18.4243	18.4406
sp|O94885|SASH1_HUMAN	SASH1	SAM and SH3 domain-containing protein 1 OS=Homo sapiens OX=9606 GN=SASH1 PE=1 SV=3	0.293218	13.0621	0.0927847	-0.103304	13.3553	0.831542	12.9588	0.00757284	13.1051	0.146389	0.710788	0.164799	13.2269	0.17953	0.268103	0.469318	13.1217	-0.105186	0.521053	-0.476614	12.5854	0.0548389	-0.37331	0.405691	-0.641413	0.0397843	12.573	-0.653902	0.0870222	-0.0124883	0.96188	13.0415	13.0826	13.3233	13.3872	13.1926	12.7249	13.1027	13.1076	13.2816	13.1721	13.2053	13.038	12.6054	12.5655	12.7178	12.4282
sp|O94888|UBXN7_HUMAN	UBXN7	UBX domain-containing protein 7 OS=Homo sapiens OX=9606 GN=UBXN7 PE=1 SV=2	0.10652	17.2403	0.434824	-0.168133	17.3468	0.485042	17.0722	0.00170364	17.2278	0.155661	0.443026	0.217964	17.4583	0.157839	0.386097	0.166125	17.655	0.196727	0.216344	0.156307	17.3966	0.0813749	0.32444	0.232874	-0.0616569	0.549569	17.547	0.0887511	0.38268	0.150408	0.0815891	17.2484	17.2322	17.2703	17.4233	16.9683	17.176	17.191	17.2646	17.5274	17.3891	17.6667	17.6433	17.4137	17.3795	17.5468	17.5472
sp|O94901-9|SUN1_HUMAN	SUN1	Isoform 9 of SUN domain-containing protein 1 OS=Homo sapiens OX=9606 GN=SUN1	0.0900437	16.7502	0.41069	-0.149198	16.8402	0.261473	16.601	2.80063e-06	16.5301	-0.0708643	0.341591	0.355535	17.1057	0.045328	0.504732	0.0384114	17.3198	0.214064	0.0718943	-0.220567	16.5296	0.093067	-0.0713692	0.181845	-0.576102	0.0255892	16.6056	-0.500151	0.0220556	0.0759509	0.212667	16.7203	16.78	16.7874	16.8931	16.5897	16.6122	16.4949	16.5654	17.1247	17.0867	17.3237	17.3159	16.5423	16.5169	16.6283	16.5828
sp|O94903|PLPHP_HUMAN	PLPBP	Pyridoxal phosphate homeostasis protein OS=Homo sapiens OX=9606 GN=PLPBP PE=1 SV=1	0.0104741	15.0207	0.977981	-0.0659533	15.0312	0.859451	14.9547	0.247433	15.1751	0.220314	0.24361	-0.00619589	15.0145	0.981241	0.0597574	0.415305	15.2803	0.265832	0.151385	-0.122746	14.898	0.679306	-0.0567929	0.619546	-0.11655	0.352335	15.0167	0.00218185	0.987229	0.118732	0.522134	15.2004	14.841	15.1532	14.9092	14.9699	14.9395	15.254	15.0961	15.058	14.971	15.3307	15.23	14.9634	14.8325	15.1081	14.9253
sp|O94905|ERLN2_HUMAN	ERLIN2	Erlin-2 OS=Homo sapiens OX=9606 GN=ERLIN2 PE=1 SV=1	-0.0980157	17.8441	0.438517	-0.0398109	17.7461	0.719925	17.8043	7.37054e-05	17.7549	-0.0494089	0.355028	0.423875	18.268	0.104759	0.463686	0.0866301	18.3167	0.0486763	0.697658	-0.0346408	17.8095	0.695754	0.00517008	0.887312	-0.458516	0.0757854	17.7944	-0.473606	0.0578805	-0.0150894	0.643591	17.898	17.7903	17.6988	17.7935	17.795	17.8136	17.7802	17.7296	18.1878	18.3482	18.3134	18.3199	17.7911	17.8279	17.7862	17.8026
sp|O94906|PRP6_HUMAN	PRPF6	Pre-mRNA-processing factor 6 OS=Homo sapiens OX=9606 GN=PRPF6 PE=1 SV=1	-0.167585	20.5882	0.13866	0.0400031	20.4206	0.767398	20.6282	0.000316223	20.2489	-0.379249	0.142472	-0.0129724	20.5752	0.874313	-0.0529755	0.626704	20.6099	0.0346741	0.682498	0.203897	20.7921	0.119432	0.163894	0.272043	0.216869	0.10615	20.6292	0.0540106	0.42836	-0.162858	0.111164	20.5556	20.6208	20.4378	20.4034	20.5702	20.6862	20.2866	20.2112	20.6213	20.5291	20.5811	20.6386	20.7665	20.8176	20.6411	20.6173
sp|O94913|PCF11_HUMAN	PCF11	Pre-mRNA cleavage complex 2 protein Pcf11 OS=Homo sapiens OX=9606 GN=PCF11 PE=1 SV=3	0.0539866	17.8728	0.0750741	0.279172	17.9268	0.138089	18.152	0.00124041	17.9939	-0.158064	0.227637	0.205568	18.0784	0.0237703	-0.073604	0.0458872	18.1034	0.0249649	0.288651	0.238783	18.1116	0.089923	-0.0403893	0.494398	0.0332147	0.498115	18.1999	0.121518	0.226171	0.0883028	0.446446	17.8704	17.8752	17.9307	17.9229	18.1547	18.1493	18.0476	17.9403	18.0747	18.0821	18.0922	18.1145	18.0786	18.1446	18.259	18.1409
sp|O94915|FRYL_HUMAN	FRYL	Protein furry homolog-like OS=Homo sapiens OX=9606 GN=FRYL PE=1 SV=2	-0.309972	18.9178	0.0691184	-0.0696095	18.6078	0.646742	18.8482	3.56293e-05	18.7982	-0.0499661	0.696007	-0.429849	18.488	0.0286938	-0.360239	0.0963632	18.3658	-0.122118	0.127969	-0.337428	18.5804	0.0748852	-0.267819	0.209439	0.0924206	0.152359	18.4134	-0.0745373	0.03881	-0.166958	0.11645	18.9379	18.8977	18.6012	18.6145	18.7781	18.9183	18.7701	18.8263	18.4935	18.4824	18.3408	18.3909	18.6101	18.5507	18.4064	18.4204
sp|O94916-5|NFAT5_HUMAN	NFAT5	Isoform E of Nuclear factor of activated T-cells 5 OS=Homo sapiens OX=9606 GN=NFAT5	0.495584	15.7556	0.0630359	0.212859	16.2512	0.187674	15.9685	2.74095e-06	16.4756	0.507075	0.102434	-0.193266	15.5624	0.130747	-0.406125	0.0681832	15.6699	0.10752	0.300204	-0.0656047	15.69	0.0851175	-0.278464	0.0862386	0.127661	0.20223	16.3152	0.752857	0.0367276	0.625196	0.0790815	15.7482	15.7631	16.235	16.2675	15.9808	15.9562	16.4504	16.5008	15.5101	15.6147	15.6759	15.6639	15.694	15.6861	16.2468	16.3837
sp|O94921|CDK14_HUMAN	CDK14	Cyclin-dependent kinase 14 OS=Homo sapiens OX=9606 GN=CDK14 PE=1 SV=3	0.224023	12.4621	0.313086	0.0458508	12.6862	0.921586	12.508	0.199817	12.8113	0.30335	0.423012	-0.0622286	12.3999	0.723471	-0.108079	0.723745	12.6722	0.272291	0.172407	0.104259	12.5664	0.713044	0.0584078	0.897284	0.166487	0.518559	12.7332	0.333304	0.0923704	0.166816	0.529727	12.3708	12.5534	12.7523	12.6201	12.3123	12.7037	12.7598	12.8629	12.3224	12.4774	12.6805	12.6639	12.408	12.7248	12.7049	12.7616
sp|O94923|GLCE_HUMAN	GLCE	D-glucuronyl C5-epimerase OS=Homo sapiens OX=9606 GN=GLCE PE=1 SV=3	-0.0547605	15.0403	0.295868	-0.0421218	14.9855	0.915589	14.9982	0.0142775	15.2288	0.230604	0.501087	0.0176888	15.058	0.775824	0.0598106	0.82488	15.3456	0.287645	0.0996429	0.133045	15.1733	0.227412	0.175167	0.588335	0.115356	0.258723	15.4694	0.411461	0.0312481	0.296105	0.106929	15.0177	15.0629	14.9985	14.9726	14.8152	15.1811	15.2884	15.1692	15.0939	15.022	15.3708	15.3204	15.1271	15.2196	15.4849	15.454
sp|O94925-3|GLSK_HUMAN	GLS	Isoform 3 of Glutaminase kidney isoform, mitochondrial OS=Homo sapiens OX=9606 GN=GLS	0.0568789	17.6594	0.713686	0.198376	17.7163	0.394072	17.8578	1.5316e-06	17.391	-0.466736	0.123662	-1.42735	16.232	0.0338913	-1.62572	0.0364793	16.1676	-0.0643897	0.502202	-1.00429	16.6551	0.0693822	-1.20266	0.0862386	0.42306	0.0664538	17.0249	0.792901	0.041974	0.369841	0.161695	17.5763	17.7425	17.7646	17.6679	17.8941	17.8214	17.4425	17.3395	16.2854	16.1787	16.1903	16.145	16.6135	16.6967	16.9377	17.1122
sp|O94925|GLSK_HUMAN	GLS	Glutaminase kidney isoform, mitochondrial OS=Homo sapiens OX=9606 GN=GLS PE=1 SV=1	-0.223465	19.4198	0.368026	-0.00408839	19.1963	0.988124	19.4157	1.44119e-05	19.0599	-0.355764	0.143742	-1.42996	17.9898	0.0354951	-1.42587	0.0310067	17.9603	-0.0295601	0.592461	-0.880829	18.5389	0.0892329	-0.87674	0.0998749	0.549132	0.0538785	18.6318	0.641996	0.0767641	0.0928638	0.703633	19.521	19.3185	19.2828	19.1098	19.4019	19.4295	19.1247	18.9952	18.0163	17.9634	17.9826	17.9379	18.4725	18.6054	18.4968	18.7668
sp|O94927|HAUS5_HUMAN	HAUS5	HAUS augmin-like complex subunit 5 OS=Homo sapiens OX=9606 GN=HAUS5 PE=1 SV=2	-0.00902191	15.1149	0.687136	-0.00904664	15.1059	0.971843	15.1059	0.00502353	15.3894	0.283546	0.266309	0.0860177	15.201	0.283778	0.0950643	0.589711	15.0365	-0.164415	0.270174	-0.106905	15.008	0.0809014	-0.0978588	0.605721	-0.192923	0.100292	14.8677	-0.333215	0.0798323	-0.140292	0.260448	15.1259	15.104	15.1144	15.0974	14.9952	15.2166	15.3664	15.4125	15.1567	15.2452	15.0938	14.9793	15.0145	15.0016	14.8089	14.9266
sp|O94952|FBX21_HUMAN	FBXO21	F-box only protein 21 OS=Homo sapiens OX=9606 GN=FBXO21 PE=2 SV=2	-0.517917	15.0221	0.171587	-0.139372	14.5042	0.755053	14.8827	0.000667112	14.6229	-0.259849	0.433809	-0.599786	14.4223	0.164402	-0.460414	0.254835	13.9243	-0.498041	0.17401	-0.564862	14.4572	0.144416	-0.42549	0.274412	0.0349244	0.860397	13.9381	-0.484229	0.119476	-0.519154	0.0650692	14.881	15.1633	14.529	14.4794	14.7164	15.0491	14.557	14.6887	14.5618	14.2829	13.9606	13.888	14.4597	14.4548	13.977	13.8992
sp|O94953|KDM4B_HUMAN	KDM4B	Lysine-specific demethylase 4B OS=Homo sapiens OX=9606 GN=KDM4B PE=1 SV=4	-0.417876	15.414	0.186103	-0.0257206	14.9961	0.907155	15.3883	0.00691154	15.0563	-0.33194	0.185559	-0.174289	15.2397	0.289153	-0.148568	0.311577	15.4879	0.248199	0.154181	-0.0186973	15.3953	0.888211	0.00702332	0.961152	0.155592	0.202857	15.371	0.131292	0.333623	-0.0242994	0.854994	15.4917	15.3363	15.0941	14.8982	15.4546	15.3219	14.999	15.1137	15.2924	15.1871	15.5234	15.4524	15.4319	15.3587	15.4432	15.2988
sp|O94964-2|SOGA1_HUMAN	SOGA1	Isoform 2 of Protein SOGA1 OS=Homo sapiens OX=9606 GN=SOGA1	-0.141214	16.0992	0.404205	0.150852	15.958	0.485161	16.2501	0.0044153	15.7928	-0.457287	0.159572	0.152097	16.2513	0.0961366	0.00124452	0.994001	15.8917	-0.359615	0.0959714	0.220823	16.32	0.25937	0.0699707	0.755783	0.0687261	0.63431	16.1267	-0.1246	0.198194	-0.193326	0.337334	16.1007	16.0977	15.8646	16.0514	16.3435	16.1566	15.7621	15.8234	16.2194	16.2832	15.8502	15.9332	16.4168	16.2232	16.1712	16.0822
sp|O94966-6|UBP19_HUMAN	USP19	Isoform 6 of Ubiquitin carboxyl-terminal hydrolase 19 OS=Homo sapiens OX=9606 GN=USP19	-0.105626	17.6234	0.160697	0.0544482	17.5178	0.500241	17.6778	0.000259907	17.5903	-0.0875499	0.246749	0.123851	17.7472	0.0863287	0.0694027	0.211868	17.6157	-0.13153	0.0884325	0.230926	17.8543	0.0990531	0.176478	0.17664	0.107075	0.123293	17.7406	-0.00664094	0.880813	-0.113716	0.240134	17.6466	17.6002	17.5322	17.5033	17.6505	17.7051	17.5729	17.6077	17.7517	17.7428	17.6323	17.5991	17.8834	17.8252	17.7075	17.7737
sp|O94967-4|WDR47_HUMAN	WDR47	Isoform 4 of WD repeat-containing protein 47 OS=Homo sapiens OX=9606 GN=WDR47	0.228274	15.0476	0.417405	-0.272798	15.2758	0.614028	14.7748	0.211232	14.9537	0.178913	0.644844	-0.223117	14.8244	0.546005	0.0496817	0.907693	14.8796	0.0551404	0.859259	-0.212515	14.835	0.456176	0.0602834	0.880456	0.0106017	0.974619	14.7865	-0.0379005	0.885504	-0.0485022	0.743557	15.1937	14.9014	15.3326	15.2191	14.5656	14.984	14.868	15.0394	15.0223	14.6266	14.8619	14.8972	14.7462	14.9239	14.7604	14.8127
sp|O94972|TRI37_HUMAN	TRIM37	E3 ubiquitin-protein ligase TRIM37 OS=Homo sapiens OX=9606 GN=TRIM37 PE=1 SV=2	-0.194442	14.2049	0.354875	-0.131689	14.0105	0.620672	14.0733	0.0297653	14.084	0.0107782	0.95425	-0.0841657	14.1208	0.703246	0.0475233	0.777471	13.7373	-0.383489	0.159279	-0.193973	14.011	0.356091	-0.0622844	0.588447	-0.109808	0.488685	13.8895	-0.231253	0.237231	-0.121445	0.341725	14.0934	14.3165	14.0071	14.0139	14.0157	14.1308	13.9994	14.1686	14.0196	14.222	13.7344	13.7402	14.0455	13.9764	13.9479	13.8312
sp|O94973-2|AP2A2_HUMAN	AP2A2	Isoform 2 of AP-2 complex subunit alpha-2 OS=Homo sapiens OX=9606 GN=AP2A2	0.13466	16.4677	0.229384	0.0185109	16.6024	0.954064	16.4862	0.0133461	16.4953	0.00908262	0.973722	0.224738	16.6925	0.0521885	0.206227	0.381163	16.8895	0.197042	0.1261	0.0281525	16.4959	0.548652	0.00964156	0.97256	-0.196586	0.0765476	16.5351	-0.157361	0.0656184	0.0392252	0.475922	16.4563	16.4792	16.6505	16.5543	16.3439	16.6285	16.4468	16.5438	16.7158	16.6691	16.9229	16.8561	16.5228	16.4689	16.5534	16.5168
sp|O94979|SC31A_HUMAN	SEC31A	Protein transport protein Sec31A OS=Homo sapiens OX=9606 GN=SEC31A PE=1 SV=3	0.178355	19.5827	0.315114	-0.136171	19.761	0.468954	19.4465	0.00136442	19.6512	0.204755	0.211867	0.261709	19.8444	0.101227	0.39788	0.0715301	19.8721	0.0277062	0.111828	-0.0334987	19.5492	0.716098	0.102672	0.367485	-0.295208	0.0268598	19.608	-0.236348	0.0467663	0.0588605	0.37517	19.6405	19.5248	19.8305	19.6915	19.3911	19.5018	19.6834	19.6191	19.8436	19.8451	19.877	19.8671	19.5629	19.5354	19.5744	19.6417
sp|O94985|CSTN1_HUMAN	CLSTN1	Calsyntenin-1 OS=Homo sapiens OX=9606 GN=CLSTN1 PE=1 SV=1	-0.627254	15.7686	0.0814325	-0.145206	15.1413	0.299763	15.6233	5.258e-06	14.7436	-0.87972	0.102434	-0.327455	15.4411	0.0237703	-0.182249	0.111179	15.1257	-0.315394	0.0490908	-0.468102	15.3005	0.089923	-0.322896	0.18124	-0.140647	0.230798	14.739	-0.702051	0.0183749	-0.561404	0.08766	15.7763	15.7608	15.2018	15.0808	15.5828	15.6639	14.7933	14.694	15.4371	15.4451	15.1223	15.1291	15.2358	15.3651	14.7083	14.7698
sp|O94986|CE152_HUMAN	CEP152	Centrosomal protein of 152 kDa OS=Homo sapiens OX=9606 GN=CEP152 PE=1 SV=4	0.557827	14.7163	0.0630399	0.260294	15.2741	0.299763	14.9766	0.00022012	15.1333	0.156765	0.333934	0.0458512	14.7621	0.600325	-0.214442	0.222548	14.7531	-0.00897894	0.95146	0.314921	15.0312	0.0647403	0.0546274	0.652667	0.26907	0.0888397	15.2816	0.519443	0.0438448	0.250373	0.115324	14.6936	14.7389	15.2854	15.2628	15.047	14.9061	15.1708	15.0959	14.7073	14.8169	14.6774	14.8289	15.0433	15.0191	15.2381	15.325
sp|O94992|HEXI1_HUMAN	HEXIM1	Protein HEXIM1 OS=Homo sapiens OX=9606 GN=HEXIM1 PE=1 SV=1	-0.0829458	17.0674	0.637053	0.0793227	16.9844	0.732094	17.1467	0.000283604	16.8716	-0.275083	0.202172	-0.592489	16.4749	0.083042	-0.671811	0.0810679	16.4455	-0.0293907	0.830889	-0.1264	16.941	0.377058	-0.205723	0.274412	0.466089	0.06528	17.0572	0.582336	0.0413392	0.116247	0.0729835	16.9864	17.1483	16.9117	17.0571	17.2271	17.0663	16.8616	16.8817	16.4017	16.5481	16.3962	16.4948	16.9409	16.9411	17.0462	17.0682
sp|O95067|CCNB2_HUMAN	CCNB2	G2/mitotic-specific cyclin-B2 OS=Homo sapiens OX=9606 GN=CCNB2 PE=1 SV=1	-0.566149	17.1808	0.0679444	-0.172662	16.6147	0.465044	17.0081	5.57153e-06	16.4885	-0.519595	0.160721	-0.31081	16.87	0.0306911	-0.138147	0.395949	15.6522	-1.21781	0.065639	0.0948822	17.2757	0.111895	0.267544	0.265646	0.405692	0.0272973	16.8058	-0.0642106	0.304773	-0.469902	0.0702211	17.17	17.1916	16.649	16.5803	16.9081	17.1082	16.5429	16.4342	16.8845	16.8555	15.7444	15.56	17.2615	17.2899	16.7683	16.8433
sp|O95070|YIF1A_HUMAN	YIF1A	Protein YIF1A OS=Homo sapiens OX=9606 GN=YIF1A PE=1 SV=2	-0.286611	16.8009	0.107226	-0.324238	16.5143	0.363521	16.4767	0.000617567	16.5762	0.0995047	0.667327	0.248742	17.0497	0.0289304	0.572979	0.112704	16.9051	-0.144538	0.0939328	0.113532	16.9145	0.0679722	0.43777	0.217108	-0.13521	0.0417301	16.8856	-0.164052	0.0482907	-0.0288427	0.461687	16.7946	16.8072	16.4678	16.5609	16.347	16.6064	16.6162	16.5362	17.0601	17.0392	16.8877	16.9226	16.9065	16.9224	16.9073	16.864
sp|O95071|UBR5_HUMAN	UBR5	E3 ubiquitin-protein ligase UBR5 OS=Homo sapiens OX=9606 GN=UBR5 PE=1 SV=2	0.0552158	18.2762	0.349319	-0.000607978	18.3314	0.998339	18.2756	0.00835225	18.3167	0.0410949	0.805321	-0.123843	18.1524	0.254435	-0.123235	0.443545	18.1434	-0.00899942	0.918531	0.123958	18.4002	0.180682	0.124566	0.461999	0.247801	0.11018	18.5048	0.352448	0.0692355	0.104647	0.31153	18.2518	18.3006	18.3509	18.312	18.1883	18.3629	18.3592	18.2742	18.2067	18.098	18.1383	18.1484	18.4304	18.37	18.5483	18.4613
sp|O95081|AGFG2_HUMAN	AGFG2	Arf-GAP domain and FG repeat-containing protein 2 OS=Homo sapiens OX=9606 GN=AGFG2 PE=1 SV=2	0.104965	12.3232	0.53593	0.567639	12.4282	0.17362	12.8909	0.00287279	12.9847	0.0938283	0.620505	-0.10441	12.2188	0.630154	-0.67205	0.106715	12.1005	-0.118275	0.664928	0.113359	12.4366	0.438464	-0.45428	0.15143	0.21777	0.394967	12.4564	0.237553	0.394026	0.0197835	0.939083	12.2917	12.3548	12.332	12.5244	12.9019	12.8798	13.0937	12.8757	12.3631	12.0746	12.197	12.004	12.356	12.5172	12.3313	12.5814
sp|O95104|SCAF4_HUMAN	SCAF4	SR-related and CTD-associated factor 4 OS=Homo sapiens OX=9606 GN=SCAF4 PE=1 SV=3	0.224944	16.8505	0.114726	-0.0257014	17.0754	0.825801	16.8248	0.00234413	16.9195	0.0947356	0.624738	0.265879	17.1163	0.243498	0.29158	0.226016	17.3863	0.269937	0.277183	0.0881782	16.9386	0.273773	0.11388	0.249198	-0.177701	0.342097	17.2865	0.170163	0.353985	0.347864	0.0817684	16.8908	16.8101	17.0728	17.078	16.7851	16.8645	17.0245	16.8145	17.2328	16.9999	17.4235	17.3491	16.9333	16.944	17.3259	17.2471
sp|O95139|NDUB6_HUMAN	NDUFB6	NADH dehydrogenase [ubiquinone] 1 beta subcomplex subunit 6 OS=Homo sapiens OX=9606 GN=NDUFB6 PE=1 SV=3	-0.474108	18.4321	0.315013	-0.101667	17.958	0.808352	18.3304	0.0022309	17.8251	-0.505385	0.128637	0.35828	18.7904	0.293962	0.459947	0.0869776	18.5596	-0.230743	0.187616	0.245046	18.6772	0.448484	0.346713	0.168157	-0.113234	0.208344	18.3169	-0.473509	0.0890246	-0.360276	0.187465	18.6235	18.2408	18.1032	17.8128	18.2612	18.3997	17.8559	17.7942	18.8318	18.7489	18.5014	18.6179	18.7007	18.6536	18.2106	18.4232
sp|O95140|MFN2_HUMAN	MFN2	Mitofusin-2 OS=Homo sapiens OX=9606 GN=MFN2 PE=1 SV=3	-0.120848	15.9417	0.450953	-0.112492	15.8208	0.488941	15.8292	0.0071724	15.5381	-0.291059	0.116261	0.0107602	15.9524	0.934251	0.123252	0.271918	15.764	-0.188436	0.230538	-0.250643	15.691	0.233463	-0.138151	0.373802	-0.261403	0.170054	15.7027	-0.249702	0.0823154	0.0117004	0.927093	15.8757	16.0077	15.7574	15.8842	15.8038	15.8545	15.5628	15.5135	16.0087	15.8961	15.8077	15.7203	15.6168	15.7653	15.6996	15.7058
sp|O95147|DUS14_HUMAN	DUSP14	Dual specificity protein phosphatase 14 OS=Homo sapiens OX=9606 GN=DUSP14 PE=1 SV=1	0.190447	16.8126	0.136938	-0.373188	17.0031	0.204843	16.4394	5.8369e-07	16.459	0.0196035	0.667827	-1.07274	15.7399	0.025699	-0.699554	0.0364387	15.4436	-0.296287	0.0877389	-0.258263	16.5544	0.16662	0.114925	0.398615	0.814479	0.0372031	16.9461	1.20627	0.0208787	0.391787	0.145425	16.7775	16.8477	16.9812	17.025	16.4637	16.4152	16.4476	16.4705	15.7282	15.7516	15.4802	15.4069	16.4879	16.6208	16.8813	17.011
sp|O95149|SPN1_HUMAN	SNUPN	Snurportin-1 OS=Homo sapiens OX=9606 GN=SNUPN PE=1 SV=1	-0.00296784	14.4266	0.978507	-0.128738	14.4236	0.464562	14.2978	0.0147399	14.3216	0.0238001	0.888251	0.330751	14.7573	0.0632073	0.45949	0.0748049	14.5463	-0.211022	0.286622	0.438817	14.8654	0.160848	0.567556	0.179862	0.108066	0.531523	14.5823	-0.17508	0.398422	-0.283145	0.388042	14.3864	14.4667	14.3721	14.4751	14.361	14.2346	14.2504	14.3929	14.733	14.7817	14.4506	14.6421	14.9815	14.7493	14.7225	14.442
sp|O95150|TNF15_HUMAN	TNFSF15	Tumor necrosis factor ligand superfamily member 15 OS=Homo sapiens OX=9606 GN=TNFSF15 PE=1 SV=2	0.637554	12.8471	0.331281	-0.0933323	13.4846	0.921713	12.7537	0.180466	13.4265	0.672741	0.343841	-1.65384	11.1932	0.128285	-1.56051	0.164497	5.29674	-5.8965	0.502404	-1.01147	11.8356	0.155704	-0.918137	0.272594	0.642374	0.287103	12.4535	1.26022	0.121462	0.617846	0.152964	13.1156	12.5786	13.2756	13.6937	12.4019	13.1056	13.3923	13.4606	10.8393	11.5471	0	10.5935	11.7813	11.8899	12.3102	12.5967
sp|O95155-4|UBE4B_HUMAN	UBE4B	Isoform 4 of Ubiquitin conjugation factor E4 B OS=Homo sapiens OX=9606 GN=UBE4B	-0.223824	17.818	0.167921	-0.0223276	17.5942	0.775353	17.7957	2.98633e-05	17.503	-0.292746	0.172232	-0.554482	17.2635	0.0250087	-0.532154	0.0463172	17.0661	-0.197419	0.151385	-0.0674422	17.7506	0.362141	-0.0451146	0.610948	0.487039	0.0367752	17.374	0.110418	0.0254916	-0.376622	0.0765017	17.8025	17.8336	17.653	17.5354	17.8308	17.7606	17.442	17.5639	17.256	17.2711	17.115	17.0172	17.7889	17.7122	17.3704	17.3775
sp|O95159|ZFPL1_HUMAN	ZFPL1	Zinc finger protein-like 1 OS=Homo sapiens OX=9606 GN=ZFPL1 PE=1 SV=2	-0.0723978	15.3034	0.557865	0.153605	15.231	0.625701	15.457	0.000271338	15.1972	-0.259769	0.361196	0.411884	15.7152	0.0472804	0.258279	0.308153	16.0642	0.348972	0.0646704	0.310286	15.6136	0.104261	0.156682	0.545167	-0.101598	0.220145	15.585	-0.130256	0.14839	-0.0286587	0.749939	15.2663	15.3404	15.2955	15.1664	15.3128	15.6011	15.1969	15.1975	15.6933	15.7371	16.0763	16.0521	15.6528	15.5745	15.5447	15.6253
sp|O95163|ELP1_HUMAN	ELP1	Elongator complex protein 1 OS=Homo sapiens OX=9606 GN=ELP1 PE=1 SV=3	0.0952736	20.1466	0.26671	0.116985	20.2419	0.490163	20.2636	0.000883907	20.6321	0.368439	0.152466	0.193571	20.3402	0.0927388	0.0765858	0.531747	20.2276	-0.112641	0.201809	0.220572	20.3672	0.0589002	0.103587	0.44373	0.0270009	0.613883	20.3355	-0.00476654	0.954605	-0.0317675	0.703741	20.1327	20.1606	20.2035	20.2803	20.191	20.3363	20.6175	20.6467	20.3034	20.3771	20.2196	20.2356	20.374	20.3604	20.2844	20.3865
sp|O95168|NDUB4_HUMAN	NDUFB4	NADH dehydrogenase [ubiquinone] 1 beta subcomplex subunit 4 OS=Homo sapiens OX=9606 GN=NDUFB4 PE=1 SV=3	-0.11311	15.5196	0.616352	-0.00858342	15.4065	0.978246	15.511	0.0602566	15.476	-0.0350472	0.779235	0.141628	15.6612	0.540338	0.150211	0.463456	15.7364	0.0751778	0.669537	0.196118	15.7157	0.32994	0.204701	0.263482	0.0544902	0.734642	15.7023	0.0410971	0.782186	-0.0133931	0.767036	15.414	15.6252	15.3157	15.4973	15.4394	15.5827	15.4893	15.4627	15.7728	15.5497	15.7447	15.7282	15.6896	15.7419	15.7132	15.6915
sp|O95169|NDUB8_HUMAN	NDUFB8	NADH dehydrogenase [ubiquinone] 1 beta subcomplex subunit 8, mitochondrial OS=Homo sapiens OX=9606 GN=NDUFB8 PE=1 SV=1	-0.119592	14.1873	0.631786	0.255837	14.0677	0.53848	14.4431	0.105411	14.147	-0.296116	0.27959	0.147997	14.3353	0.51927	-0.10784	0.532929	14.3006	-0.034689	0.787006	0.216141	14.4034	0.43863	-0.0396956	0.862308	0.0681442	0.484225	14.375	0.0397344	0.628141	-0.0284097	0.846897	14.0358	14.3388	14.0396	14.0958	14.3281	14.5581	14.1942	14.0998	14.3376	14.333	14.2171	14.384	14.3379	14.469	14.3141	14.436
sp|O95182|NDUA7_HUMAN	NDUFA7	NADH dehydrogenase [ubiquinone] 1 alpha subcomplex subunit 7 OS=Homo sapiens OX=9606 GN=NDUFA7 PE=1 SV=3	0.146382	14.6201	0.467157	0.45518	14.7664	0.316319	15.0752	0.0374039	14.7626	-0.312674	0.287276	0.203063	14.8231	0.309314	-0.252117	0.169127	15.3318	0.508696	0.214891	0.557145	15.1772	0.165097	0.101965	0.663143	0.354082	0.144542	15.1501	0.326922	0.325306	-0.0271599	0.949923	14.7361	14.504	14.7596	14.7733	14.9927	15.1578	14.8697	14.6554	14.8158	14.8305	15.1515	15.5121	15.0663	15.2882	14.9327	15.3674
sp|O95197-5|RTN3_HUMAN	RTN3	Isoform 5 of Reticulon-3 OS=Homo sapiens OX=9606 GN=RTN3	-0.0867696	13.1373	0.928124	-0.481164	13.0505	0.713135	12.6561	0.110763	13.0669	0.410826	0.567101	-0.890698	12.2466	0.319411	-0.409534	0.484508	12.33	0.0834551	0.760537	-0.319142	12.8181	0.70002	0.162022	0.807987	0.571556	0.110492	13.4537	1.20718	0.0238486	0.635624	0.128067	13.657	12.6176	13.2621	12.8388	12.2809	13.0313	13.2353	12.8985	12.173	12.3201	12.1675	12.4925	12.6945	12.9417	13.4115	13.496
sp|O95197|RTN3_HUMAN	RTN3	Reticulon-3 OS=Homo sapiens OX=9606 GN=RTN3 PE=1 SV=2	-0.0564838	22.3185	0.873762	0.197322	22.262	0.655144	22.5158	0.0214737	22.692	0.176246	0.593665	-0.314091	22.0044	0.239918	-0.511413	0.172658	21.8883	-0.11606	0.433528	-0.0224942	22.296	0.931133	-0.219816	0.509056	0.291596	0.163493	22.3862	0.381802	0.102894	0.0902056	0.662523	22.1824	22.4545	22.0995	22.4245	22.3508	22.6808	22.5959	22.7882	21.9585	22.0502	21.8165	21.9602	22.2064	22.3856	22.2945	22.4778
sp|O95202|LETM1_HUMAN	LETM1	Mitochondrial proton/calcium exchanger protein OS=Homo sapiens OX=9606 GN=LETM1 PE=1 SV=1	0.106387	20.9593	0.42069	0.175738	21.0657	0.267533	21.1351	0.00126328	21.1605	0.0254144	0.714328	0.205187	21.1645	0.13301	0.0294489	0.768596	21.3034	0.138862	0.284804	-0.103188	20.8561	0.0693822	-0.278926	0.132812	-0.308375	0.0788621	21.0106	-0.153919	0.165287	0.154456	0.0817873	20.9632	20.9555	20.992	21.1394	21.0954	21.1747	21.1497	21.1712	21.2212	21.1078	21.2727	21.334	20.8475	20.8648	21.026	20.9952
sp|O95208|EPN2_HUMAN	EPN2	Epsin-2 OS=Homo sapiens OX=9606 GN=EPN2 PE=1 SV=3	-0.0422003	17.026	0.326254	0.109877	16.9838	0.325761	17.1358	7.58992e-06	16.7399	-0.395962	0.116261	0.0168892	17.0429	0.776202	-0.0929881	0.291096	17.183	0.140122	0.160592	-0.540457	16.4855	0.0548389	-0.650334	0.0925616	-0.557346	0.037048	16.4839	-0.558952	0.039552	-0.00160645	0.988909	17.0097	17.0423	16.9687	16.9988	17.1687	17.103	16.7047	16.775	17.08	17.0057	17.1866	17.1793	16.5119	16.4591	16.541	16.4268
sp|O95210|STBD1_HUMAN	STBD1	Starch-binding domain-containing protein 1 OS=Homo sapiens OX=9606 GN=STBD1 PE=1 SV=1	0.00616291	15.9183	0.967344	-0.0770376	15.9245	0.662995	15.8413	6.07772e-05	15.7452	-0.0961335	0.214894	-0.283006	15.6353	0.212804	-0.205968	0.20014	15.5416	-0.0937532	0.477237	-0.699596	15.2187	0.0866265	-0.622559	0.0923254	-0.41659	0.0872493	15.1304	-0.504908	0.0722934	-0.0883177	0.488405	15.8325	16.0041	15.9377	15.9113	15.8354	15.8472	15.7153	15.7751	15.7132	15.5574	15.5384	15.5448	15.2537	15.1838	15.0629	15.1979
sp|O95218|ZRAB2_HUMAN	ZRANB2	Zinc finger Ran-binding domain-containing protein 2 OS=Homo sapiens OX=9606 GN=ZRANB2 PE=1 SV=2	0.404731	18.362	0.101112	0.391205	18.7667	0.210751	18.7532	0.00457229	18.6906	-0.0626333	0.607598	-0.195123	18.1669	0.190011	-0.586328	0.0545917	18.7247	0.557836	0.247072	0.495637	18.8576	0.0848193	0.104432	0.289872	0.690761	0.0430432	18.9372	0.770322	0.0274068	0.0795613	0.399231	18.4083	18.3157	18.7269	18.8065	18.7578	18.7486	18.6203	18.7608	18.2228	18.1109	18.9423	18.5072	18.9009	18.8144	18.9677	18.9066
sp|O95219|SNX4_HUMAN	SNX4	Sorting nexin-4 OS=Homo sapiens OX=9606 GN=SNX4 PE=1 SV=1	0.372706	17.3748	0.0679444	0.346786	17.7475	0.270023	17.7216	0.00338515	17.5437	-0.1779	0.500353	0.290669	17.6655	0.100764	-0.0561166	0.693662	17.8162	0.150745	0.245397	-0.0384851	17.3363	0.407725	-0.385271	0.165719	-0.329154	0.0796001	17.4398	-0.225636	0.125164	0.103518	0.233147	17.3524	17.3972	17.7392	17.7558	17.7991	17.6441	17.4175	17.6699	17.6056	17.7253	17.809	17.8234	17.3512	17.3214	17.4759	17.4038
sp|O95229|ZWINT_HUMAN	ZWINT	ZW10 interactor OS=Homo sapiens OX=9606 GN=ZWINT PE=1 SV=2	-0.28919	14.3952	0.418583	-0.0541394	14.106	0.889331	14.341	0.00597903	14.0744	-0.26662	0.16815	-0.241283	14.1539	0.448205	-0.187143	0.288965	13.6352	-0.518666	0.118135	-0.182914	14.2122	0.546358	-0.128775	0.324638	0.0583688	0.709273	13.9609	-0.192929	0.234476	-0.251298	0.139067	14.5755	14.2148	14.1911	14.0209	14.3169	14.3651	14.1315	14.0173	14.2501	14.0577	13.6085	13.6619	14.1557	14.2688	13.9693	13.9526
sp|O95232|LC7L3_HUMAN	LUC7L3	Luc7-like protein 3 OS=Homo sapiens OX=9606 GN=LUC7L3 PE=1 SV=2	-0.0877174	18.1963	0.712849	0.0780912	18.1086	0.743095	18.2744	0.0637716	18.036	-0.238362	0.168928	-0.230171	17.9661	0.276141	-0.308262	0.0514957	18.0633	0.0971872	0.31571	-0.1896	18.0067	0.371323	-0.267692	0.115757	0.0405707	0.449166	18.2067	0.240514	0.0433112	0.199943	0.108207	18.3126	18.08	18.1996	18.0176	18.2861	18.2627	18.0906	17.9814	17.9903	17.942	18.1074	18.0192	17.9805	18.0329	18.2275	18.1858
sp|O95235|KI20A_HUMAN	KIF20A	Kinesin-like protein KIF20A OS=Homo sapiens OX=9606 GN=KIF20A PE=1 SV=1	-0.330109	18.9453	0.0838908	-0.235045	18.6152	0.286696	18.7102	0.000229059	18.0679	-0.642372	0.180725	0.185784	19.1311	0.12087	0.420829	0.0878479	18.5199	-0.611197	0.0656369	0.139153	19.0844	0.277532	0.374198	0.179862	-0.0466306	0.672087	18.9072	-0.22386	0.192557	-0.17723	0.365297	18.9325	18.9581	18.5822	18.6482	18.651	18.7695	18.2213	17.9145	19.1767	19.0855	18.5132	18.5266	19.0205	19.1484	18.8225	18.992
sp|O95239|KIF4A_HUMAN	KIF4A	Chromosome-associated kinesin KIF4A OS=Homo sapiens OX=9606 GN=KIF4A PE=1 SV=3	-0.112648	21.3348	0.384459	0.0997546	21.2221	0.4864	21.4345	8.33177e-06	21.0386	-0.395962	0.130287	-0.62406	20.7107	0.0447227	-0.723815	0.0295068	20.4027	-0.308066	0.0922099	-0.204299	21.1305	0.197462	-0.304053	0.11838	0.419761	0.0368369	21.0723	0.361585	0.0260656	-0.0581769	0.438283	21.274	21.3955	21.1866	21.2577	21.448	21.4211	21.0978	20.9794	20.7164	20.705	20.4448	20.3606	21.0968	21.1642	21.0999	21.0447
sp|O95243|MBD4_HUMAN	MBD4	Methyl-CpG-binding domain protein 4 OS=Homo sapiens OX=9606 GN=MBD4 PE=1 SV=1	0.0380826	17.8048	0.190773	0.0729745	17.8429	0.279156	17.8778	0.000244107	17.7367	-0.141057	0.310246	0.320484	18.1253	0.0433704	0.247509	0.0719677	17.9581	-0.16715	0.140008	0.395992	18.2008	0.0589002	0.323017	0.111779	0.0755081	0.276997	18.0991	-0.0261496	0.754622	-0.101658	0.371628	17.8021	17.8075	17.8542	17.8315	17.8599	17.8957	17.8004	17.673	18.155	18.0956	17.9829	17.9334	18.173	18.2286	18.1547	18.0435
sp|O95248-4|MTMR5_HUMAN	SBF1	Isoform 4 of Myotubularin-related protein 5 OS=Homo sapiens OX=9606 GN=SBF1	-0.0538824	17.1483	0.629709	-0.307259	17.0944	0.266282	16.8411	2.61578e-06	16.8505	0.00948643	0.932856	0.588326	17.7366	0.028552	0.895585	0.0470039	17.7542	0.0175134	0.429404	-0.00208563	17.1462	0.964557	0.305173	0.166515	-0.590412	0.019459	17.0332	-0.703457	0.0123405	-0.113045	0.0729835	17.1214	17.1752	17.0309	17.158	16.7782	16.9039	16.854	16.847	17.7307	17.7426	17.7429	17.7654	17.1549	17.1376	17.0394	17.0269
sp|O95251|KAT7_HUMAN	KAT7	Histone acetyltransferase KAT7 OS=Homo sapiens OX=9606 GN=KAT7 PE=1 SV=1	0.0786567	18.5021	0.336491	0.0250977	18.5807	0.903641	18.5272	0.0118893	18.3388	-0.18836	0.312709	-0.0220575	18.48	0.833721	-0.0471552	0.754309	18.6003	0.120263	0.29797	0.0751297	18.5772	0.357894	0.050032	0.729564	0.0971871	0.325054	18.711	0.230971	0.119495	0.133784	0.187407	18.5444	18.4597	18.5863	18.5752	18.4419	18.6124	18.3653	18.3123	18.5384	18.4216	18.5974	18.6031	18.5938	18.5606	18.7478	18.6741
sp|O95260-2|ATE1_HUMAN	ATE1	Isoform ATE1-2 of Arginyl-tRNA--protein transferase 1 OS=Homo sapiens OX=9606 GN=ATE1	0.335939	15.4002	0.148867	0.101758	15.7361	0.596613	15.5019	0.00322124	15.9596	0.457648	0.150678	0.143425	15.5436	0.417443	0.0416669	0.747807	15.5969	0.0532845	0.735066	0.36292	15.7631	0.129249	0.261162	0.1483	0.219495	0.170517	15.856	0.312402	0.136451	0.0929065	0.433821	15.3204	15.4799	15.7348	15.7374	15.4584	15.5454	15.8804	16.0387	15.4659	15.6212	15.6625	15.5313	15.7521	15.7741	15.9237	15.7883
sp|O95263|PDE8B_HUMAN	PDE8B	High affinity cAMP-specific and IBMX-insensitive 3',5'-cyclic phosphodiesterase 8B OS=Homo sapiens OX=9606 GN=PDE8B PE=1 SV=2	-0.0915375	15.8875	0.569719	-0.0662535	15.7959	0.721463	15.8212	9.86745e-05	15.615	-0.206244	0.143936	0.29504	16.1825	0.164753	0.361294	0.054388	16.3063	0.123749	0.191025	0.0991826	15.9866	0.508673	0.165436	0.0967995	-0.195858	0.0784384	15.8473	-0.335172	0.0332737	-0.139315	0.0739214	15.7959	15.9791	15.829	15.7629	15.8209	15.8215	15.6534	15.5765	16.1484	16.2166	16.2871	16.3254	15.9742	15.9991	15.842	15.8527
sp|O95271|TNKS1_HUMAN	TNKS	Poly [ADP-ribose] polymerase tankyrase-1 OS=Homo sapiens OX=9606 GN=TNKS PE=1 SV=2	-0.00709687	15.9344	0.943127	0.254056	15.9273	0.267533	16.1885	0.0194312	16.0624	-0.126048	0.269057	0.0155206	15.95	0.879269	-0.238535	0.177597	15.7561	-0.193835	0.289878	0.0213557	15.9558	0.832878	-0.2327	0.23746	0.00583509	0.963696	15.9267	-0.0232711	0.857602	-0.0291062	0.851457	15.9629	15.906	15.8767	15.9779	16.1382	16.2388	16.0686	16.0563	16.0143	15.8856	15.8215	15.6907	16.0148	15.8968	16.0005	15.8529
sp|O95273|CCDB1_HUMAN	CCNDBP1	Cyclin-D1-binding protein 1 OS=Homo sapiens OX=9606 GN=CCNDBP1 PE=1 SV=2	-1.72991	14.6779	0.0834459	0.56245	12.948	0.17362	15.2404	3.36258e-06	13.4666	-1.77373	0.102434	-0.384292	14.2936	0.145113	-0.946742	0.0644298	12.5999	-1.69367	0.0762422	0.190244	14.8681	0.071004	-0.372206	0.0965424	0.574536	0.0851345	13.2406	-1.053	0.0483512	-1.62754	0.0615834	14.6855	14.6703	12.766	13.13	15.2623	15.2184	13.4824	13.4508	14.4078	14.1795	12.728	12.4719	14.8851	14.8512	13.3448	13.1364
sp|O95292|VAPB_HUMAN	VAPB	Vesicle-associated membrane protein-associated protein B/C OS=Homo sapiens OX=9606 GN=VAPB PE=1 SV=3	0.00630888	17.6187	0.505997	0.252633	17.625	0.293319	17.8713	0.00056979	17.9007	0.0293461	0.813308	0.161858	17.7806	0.0299457	-0.0907746	0.407154	17.7125	-0.0680476	0.269656	-0.0406041	17.5781	0.263009	-0.293237	0.183302	-0.202463	0.0401719	17.7596	-0.0209488	0.242393	0.181514	0.0773717	17.6241	17.6133	17.6235	17.6265	17.9395	17.8032	17.9249	17.8765	17.7878	17.7733	17.7415	17.6836	17.5953	17.5609	17.7676	17.7516
sp|O95297-3|MPZL1_HUMAN	MPZL1	Isoform 3 of Myelin protein zero-like protein 1 OS=Homo sapiens OX=9606 GN=MPZL1	-0.185356	16.4082	0.0833154	0.0534178	16.2229	0.501109	16.4617	0.000169607	16.256	-0.205657	0.14573	0.0506753	16.4589	0.352985	-0.00274252	0.969998	16.5127	0.0538102	0.444965	0.00153385	16.4098	0.951192	-0.0518839	0.459692	-0.0491414	0.384561	16.2463	-0.212591	0.0553547	-0.163449	0.0828542	16.4109	16.4056	16.2421	16.2037	16.4968	16.4265	16.2733	16.2387	16.4918	16.426	16.5368	16.4886	16.3946	16.4249	16.2578	16.2349
sp|O95298|NDUC2_HUMAN	NDUFC2	NADH dehydrogenase [ubiquinone] 1 subunit C2 OS=Homo sapiens OX=9606 GN=NDUFC2 PE=1 SV=1	-0.0847315	18.7094	0.574252	0.249749	18.6246	0.347625	18.9591	0.00532294	18.7803	-0.178824	0.284966	0.279814	18.9892	0.111167	0.0300643	0.788427	18.971	-0.0181537	0.882731	0.295201	19.0046	0.131487	0.0454512	0.725224	0.0153869	0.79839	18.9784	-0.0107846	0.800553	-0.0261715	0.616915	18.6498	18.7689	18.5553	18.694	19.0302	18.888	18.8094	18.7512	19.0194	18.959	19.0437	18.8984	18.9743	19.0348	18.9895	18.9673
sp|O95299|NDUAA_HUMAN	NDUFA10	NADH dehydrogenase [ubiquinone] 1 alpha subcomplex subunit 10, mitochondrial OS=Homo sapiens OX=9606 GN=NDUFA10 PE=1 SV=1	-0.114608	18.0418	0.118154	-0.0825901	17.9272	0.35672	17.9592	1.47638e-05	17.8848	-0.0743844	0.235154	0.181801	18.2236	0.0528928	0.264391	0.054545	18.2408	0.0172366	0.67678	-0.0386703	18.0031	0.389759	0.0439198	0.419867	-0.220471	0.0342504	18.0335	-0.190099	0.0257369	0.0303717	0.402068	18.0211	18.0625	17.932	17.9224	17.9347	17.9837	17.894	17.8756	18.2184	18.2288	18.2668	18.2149	18.0183	17.988	18.0471	18.0198
sp|O95302-3|FKBP9_HUMAN	FKBP9	Isoform 3 of Peptidyl-prolyl cis-trans isomerase FKBP9 OS=Homo sapiens OX=9606 GN=FKBP9	-0.0679778	20.8097	0.3753	-0.292716	20.7417	0.187674	20.517	5.35686e-07	20.433	-0.0839288	0.294039	0.342501	21.1522	0.0552199	0.635217	0.0446359	21.1986	0.0464067	0.474747	-0.489537	20.3201	0.0568633	-0.196821	0.124056	-0.832037	0.0286881	20.1969	-0.955226	0.0176516	-0.123189	0.127503	20.8303	20.7891	20.7775	20.7059	20.5198	20.5141	20.4702	20.3959	21.115	21.1894	21.1895	21.2077	20.295	20.3452	20.1977	20.1962
sp|O95319-3|CELF2_HUMAN	CELF2	Isoform 3 of CUGBP Elav-like family member 2 OS=Homo sapiens OX=9606 GN=CELF2	-0.0422234	13.6069	0.662511	-0.946709	13.5647	0.220856	12.6602	9.63841e-07	12.6069	-0.0532776	0.803603	1.88152	15.4884	0.00810032	2.82823	0.0379695	15.6948	0.206354	0.331436	0.245904	13.8528	0.401743	1.19261	0.149308	-1.63561	0.0433358	13.9245	-1.56391	0.0165728	0.0717055	0.801144	13.6031	13.6107	13.5049	13.6245	12.7811	12.5392	12.5757	12.6382	15.4928	15.484	15.5828	15.8068	14.0217	13.6839	13.8712	13.9778
sp|O95336|6PGL_HUMAN	PGLS	6-phosphogluconolactonase OS=Homo sapiens OX=9606 GN=PGLS PE=1 SV=2	0.0313773	17.6129	0.720444	-0.0258436	17.6443	0.868731	17.5871	1.13846e-05	18.0199	0.432824	0.160721	0.889286	18.5022	0.0295028	0.91513	0.0545917	18.2762	-0.226047	0.199633	0.00912353	17.6221	0.839804	0.0349671	0.793349	-0.880163	0.0306061	17.3841	-1.11811	0.0180602	-0.237947	0.0857085	17.6221	17.6038	17.6978	17.5909	17.5125	17.6617	17.9613	18.0786	18.4557	18.5488	18.2178	18.3345	17.6499	17.5942	17.3936	17.3746
sp|O95340-2|PAPS2_HUMAN	PAPSS2	Isoform B of Bifunctional 3'-phosphoadenosine 5'-phosphosulfate synthase 2 OS=Homo sapiens OX=9606 GN=PAPSS2	0.0492223	19.2127	0.587356	-0.581055	19.262	0.188666	18.6317	1.09794e-05	18.6452	0.0134862	0.935737	-0.718571	18.4942	0.0256891	-0.137516	0.195657	18.5165	0.0223131	0.150377	-0.758661	18.4541	0.0568633	-0.177606	0.270814	-0.0400897	0.542187	18.395	-0.0991768	0.0231507	-0.0590871	0.450911	19.1893	19.2361	19.3121	19.2118	18.6829	18.5805	18.5676	18.7228	18.4942	18.4942	18.522	18.511	18.4995	18.4087	18.3883	18.4017
sp|O95347|SMC2_HUMAN	SMC2	Structural maintenance of chromosomes protein 2 OS=Homo sapiens OX=9606 GN=SMC2 PE=1 SV=2	0.00644746	20.6727	0.940504	0.170108	20.6792	0.359913	20.8428	0.0218743	20.825	-0.0178628	0.870611	0.0639049	20.7366	0.289188	-0.106203	0.30541	20.6248	-0.111846	0.271717	0.0760654	20.7488	0.259869	-0.0940427	0.403247	0.0121605	0.428895	20.7858	0.0491926	0.227671	0.0370321	0.370893	20.6396	20.7059	20.7169	20.6415	20.9014	20.7842	20.8473	20.8026	20.7274	20.7459	20.6734	20.5761	20.7528	20.7448	20.8081	20.7636
sp|O95352|ATG7_HUMAN	ATG7	Ubiquitin-like modifier-activating enzyme ATG7 OS=Homo sapiens OX=9606 GN=ATG7 PE=1 SV=1	0.127595	14.6081	0.233996	-1.95702	14.7357	0.17362	12.6511	3.88283e-07	12.4605	-0.190602	0.379214	0.180797	14.7889	0.228021	2.13782	0.0450838	14.7463	-0.0425854	0.73131	0.369137	14.9773	0.181442	2.32616	0.092777	0.18834	0.362672	14.8306	0.0416592	0.722589	-0.146681	0.479002	14.5724	14.6438	14.7676	14.7039	12.5411	12.7611	12.479	12.442	14.7188	14.8591	14.7851	14.7076	15.0878	14.8668	14.7767	14.8844
sp|O95359|TACC2_HUMAN	TACC2	Transforming acidic coiled-coil-containing protein 2 OS=Homo sapiens OX=9606 GN=TACC2 PE=1 SV=3	0.144241	17.2205	0.0830615	0.370253	17.3648	0.26524	17.5908	0.000582043	17.7821	0.191324	0.329402	0.133735	17.3543	0.162008	-0.236519	0.207788	17.2826	-0.0716609	0.504872	0.163841	17.3844	0.12618	-0.206412	0.298144	0.0301061	0.702833	17.4381	0.0837902	0.256572	0.0536841	0.412801	17.2225	17.2186	17.3499	17.3797	17.6724	17.5092	17.732	17.8322	17.398	17.3106	17.3308	17.2345	17.4199	17.3489	17.4495	17.4266
sp|O95361|TRI16_HUMAN	TRIM16	Tripartite motif-containing protein 16 OS=Homo sapiens OX=9606 GN=TRIM16 PE=1 SV=3	0.0373473	19.3968	0.643569	0.114436	19.4341	0.527197	19.5112	2.05112e-06	19.7055	0.194354	0.278754	-0.510644	18.8861	0.025699	-0.62508	0.0678343	18.5865	-0.299572	0.0559519	-0.490721	18.906	0.0501728	-0.605157	0.128082	0.0199231	0.430767	18.8934	0.0073162	0.826807	-0.0126069	0.768383	19.4114	19.3821	19.4819	19.3863	19.5924	19.4299	19.7065	19.7046	18.8763	18.8959	18.5957	18.5774	18.8926	18.9195	18.9166	18.8702
sp|O95363|SYFM_HUMAN	FARS2	Phenylalanine--tRNA ligase, mitochondrial OS=Homo sapiens OX=9606 GN=FARS2 PE=1 SV=1	-0.187437	16.4571	0.477509	-0.0262884	16.2697	0.942546	16.4308	0.0190688	16.3072	-0.123594	0.522701	-0.261692	16.1954	0.338396	-0.235404	0.219026	16.137	-0.058399	0.631656	0.208923	16.666	0.414862	0.235211	0.217148	0.470615	0.0594273	16.5023	0.306895	0.12981	-0.16372	0.267851	16.606	16.3082	16.2334	16.3059	16.3614	16.5003	16.3919	16.2225	16.2627	16.1281	16.1744	16.0997	16.6585	16.6736	16.4317	16.5729
sp|O95365|ZBT7A_HUMAN	ZBTB7A	Zinc finger and BTB domain-containing protein 7A OS=Homo sapiens OX=9606 GN=ZBTB7A PE=1 SV=1	-0.252709	16.322	0.0900754	0.180963	16.0693	0.267533	16.503	2.39066e-05	15.8729	-0.630117	0.103438	-0.0843881	16.2376	0.182152	-0.265351	0.0866301	16.0889	-0.148766	0.122451	0.0266197	16.3486	0.604715	-0.154344	0.223324	0.111008	0.16693	16.2065	-0.0311416	0.463942	-0.142149	0.139067	16.307	16.337	16.0426	16.0961	16.465	16.541	15.9138	15.832	16.2113	16.264	16.0751	16.1026	16.3774	16.3199	16.1917	16.2213
sp|O95372|LYPA2_HUMAN	LYPLA2	Acyl-protein thioesterase 2 OS=Homo sapiens OX=9606 GN=LYPLA2 PE=1 SV=1	0.251266	18.2653	0.496915	0.042695	18.5165	0.907046	18.3079	0.00177745	18.7866	0.478674	0.112961	-0.229207	18.036	0.37943	-0.271902	0.101318	17.9564	-0.0796641	0.217794	-0.233707	18.0315	0.416346	-0.276402	0.198799	-0.0044999	0.952819	18.0839	0.0478362	0.338195	0.0523361	0.582385	18.425	18.1055	18.6639	18.3692	18.2541	18.3618	18.7831	18.7901	18.0214	18.0507	17.9319	17.9809	18.0817	17.9814	18.1135	18.0542
[truncated: 6,044 more rows]
