# Supplementary material for: Proteome census upon nutrient stress reveals Golgiphagy membrane receptors
Source: Nature. 2023 Sep 27;623(7985):167–74. doi: 10.1038/s41586-023-06657-6 (PMC10620096; doi:10.1038/s41586-023-06657-6)
Supplement: Supplementary file 11 — Total proteome analysis for WT, CALCOCO1−/− and YIPF4−/− HeLa cells with or without 18-h EBSS treatment. Relevant to Extended Data Fig. 11. In .xlsx format. Details of the experiment underlying this data are provided in a tab in the table. [file 41586_2023_6657_MOESM11_ESM.xlsx]

## Sheet: Extended Data Fig. 11
Hickey et al. Proteome census during nutrient stress reveals Golgiphagy membrane receptors
	channel	condition	replicate
	X126.Raw.Intensity	control_UT	1
	X127n.Raw.Intensity	control_UT	2
	X127c.Raw.Intensity	control_EBSS	1
	X128n.Raw.Intensity	control_EBSS	2
	X130c.Raw.Intensity	CALCOCO1-/-_UT	1
	X131n.Raw.Intensity	CALCOCO1-/-_UT	2
	X131c.Raw.Intensity	CALCOCO1-/-_EBSS	1
	X132n.Raw.Intensity	CALCOCO1-/-_EBSS	2
	X132c.Raw.Intensity	YIPF4-/-_UT	1
	X133n.Raw.Intensity	YIPF4-/-_UT	2
	X133c.Raw.Intensity	YIPF4-/-_EBSS	1
	X134n.Raw.Intensity	YIPF4-/-_EBSS	2

## Sheet: HeLa 18h EBSS
Reference	Gene.Symbol	Annotation	log2FC_1_control_EBSS-0_control	0_control	4_CALCOCO1 KO	5_CALCOCO1 KO_EBSS	log2FC_5_CALCOCO1 KO_EBSS-4_CALCOCO1 KO	6_YIPF4 KO	log2FC_7_YIPF4 KO_EBSS-6_YIPF4 KO	0_control_1	0_control_2	1_control_EBSS_1	1_control_EBSS_2	4_CALCOCO1 KO_2	4_CALCOCO1 KO_3	5_CALCOCO1 KO_EBSS_1	5_CALCOCO1 KO_EBSS_2	6_YIPF4 KO_1	6_YIPF4 KO_3	7_YIPF4 KO_EBSS_2	7_YIPF4 KO_EBSS_3
sp|A0A0B4J2F0|PIOS1_HUMAN	PIGBOS1	Protein PIGBOS1 OS=Homo sapiens OX=9606 GN=PIGBOS1 PE=3 SV=1	0.229219	13.2947	12.8627	12.8636	0.000856573	13.5776	0.251821	13.2721	13.3173	13.4485	13.5993	12.9365	12.789	12.9439	12.7833	13.6256	13.5296	13.6653	13.9935
sp|A0A0B4J2F2|SIK1B_HUMAN	SIK1B	Probable serine/threonine-protein kinase SIK1B OS=Homo sapiens OX=9606 GN=SIK1B PE=3 SV=1	-0.312258	16.5028	15.7313	15.7472	0.0159133	15.9351	-0.547977	16.4838	16.5218	16.1455	16.2356	15.7338	15.7287	15.7473	15.747	15.9643	15.906	15.404	15.3703
sp|A0A0U1RRE5|NBDY_HUMAN	NBDY	Negative regulator of P-body association OS=Homo sapiens OX=9606 GN=NBDY PE=1 SV=1	-0.916814	17.8182	17.103	16.7536	-0.349321	17.6599	-0.847872	17.9231	17.7133	16.8713	16.9315	17.1131	17.0928	16.826	16.6813	17.6207	17.6991	16.8589	16.7652
sp|A0A0U1RRL7|MMPOS_HUMAN	MMP24OS	Protein MMP24OS OS=Homo sapiens OX=9606 GN=MMP24OS PE=1 SV=1	-0.275902	12.4871	12.4381	12.0801	-0.357988	12.8892	-0.434065	12.5219	12.4523	11.995	12.4274	12.5598	12.3164	12.1428	12.0175	12.8773	12.9011	12.3684	12.5419
sp|A0AVI4|TM129_HUMAN	TMEM129	E3 ubiquitin-protein ligase TM129 OS=Homo sapiens OX=9606 GN=TMEM129 PE=1 SV=1	-0.817738	13.5837	13.3159	13.1641	-0.151794	13.6552	-0.414536	13.4995	13.6679	12.7393	12.7926	13.3554	13.2763	13.0134	13.3147	13.6966	13.6139	13.352	13.1294
sp|A0AVT1|UBA6_HUMAN	UBA6	Ubiquitin-like modifier-activating enzyme 6 OS=Homo sapiens OX=9606 GN=UBA6 PE=1 SV=1	0.422399	20.8877	20.9216	21.1741	0.252522	20.6864	0.237922	20.9247	20.8507	21.3307	21.2895	20.9628	20.8804	21.1635	21.1847	20.6439	20.7289	20.9123	20.9364
sp|A0FGR8-2|ESYT2_HUMAN	ESYT2	Isoform 2 of Extended synaptotagmin-2 OS=Homo sapiens OX=9606 GN=ESYT2	-0.0300859	19.3308	19.6188	19.6381	0.0193307	19.5091	0.0707181	19.3396	19.3221	19.3089	19.2926	19.6193	19.6182	19.6202	19.656	19.5326	19.4855	19.5723	19.5873
sp|A0JLT2|MED19_HUMAN	MED19	Mediator of RNA polymerase II transcription subunit 19 OS=Homo sapiens OX=9606 GN=MED19 PE=1 SV=2	0.0949855	15.7421	15.5247	15.4902	-0.0345316	15.9169	0.11634	15.7632	15.7209	15.7235	15.9506	15.4339	15.6155	15.5148	15.4655	15.9497	15.8841	15.9307	16.1358
sp|A0JNW5|UH1BL_HUMAN	UHRF1BP1L	UHRF1-binding protein 1-like OS=Homo sapiens OX=9606 GN=UHRF1BP1L PE=1 SV=2	-0.489263	14.6593	14.2909	14.1319	-0.158997	14.4512	-0.585372	14.703	14.6155	14.3049	14.0351	14.2216	14.3601	14.2525	14.0112	14.4949	14.4076	13.8037	13.928
sp|A0MZ66-3|SHOT1_HUMAN	SHTN1	Isoform 3 of Shootin-1 OS=Homo sapiens OX=9606 GN=SHTN1	0.323363	18.5389	18.1094	18.3791	0.269736	18.7309	0.122294	18.5707	18.5072	18.8708	18.8538	18.2011	18.0177	18.4262	18.3321	18.6654	18.7965	18.841	18.8654
sp|A0PJW6|TM223_HUMAN	TMEM223	Transmembrane protein 223 OS=Homo sapiens OX=9606 GN=TMEM223 PE=1 SV=1	-0.139425	15.6061	15.4984	15.5083	0.00988607	15.964	-0.0246631	15.5816	15.6305	15.3706	15.5627	15.5536	15.4432	15.3937	15.6228	16.04	15.8879	15.9166	15.962
sp|A1A4S6|RHG10_HUMAN	ARHGAP10	Rho GTPase-activating protein 10 OS=Homo sapiens OX=9606 GN=ARHGAP10 PE=1 SV=1	0.0600239	15.0596	14.9931	14.8938	-0.0992892	14.9173	0.0263211	15.1147	15.0046	15.0496	15.1897	15.0104	14.9757	14.9175	14.8701	14.8307	15.0039	14.8846	15.0026
sp|A1L0T0|ILVBL_HUMAN	ILVBL	Acetolactate synthase-like protein OS=Homo sapiens OX=9606 GN=ILVBL PE=1 SV=2	-0.152537	18.844	18.6552	18.5362	-0.118955	18.9824	-0.0660417	18.8026	18.8853	18.5964	18.7864	18.5732	18.7372	18.5099	18.5626	19.0349	18.9298	18.8337	18.9989
sp|A1L170-2|CA226_HUMAN	C1orf226	Isoform 2 of Uncharacterized protein C1orf226 OS=Homo sapiens OX=9606 GN=C1orf226	0.269472	12.2245	11.926	11.9376	0.0116037	11.9119	0.293206	12.3206	12.1285	12.4326	12.5554	11.9178	11.9341	12.0585	11.8166	12.0723	11.7514	12.2099	12.2002
sp|A1L390|PKHG3_HUMAN	PLEKHG3	Pleckstrin homology domain-containing family G member 3 OS=Homo sapiens OX=9606 GN=PLEKHG3 PE=1 SV=1	-0.292241	15.9269	15.3244	15.0675	-0.256905	15.8181	-0.124886	15.9348	15.919	15.5875	15.6819	15.2925	15.3564	15.1206	15.0144	15.8447	15.7915	15.8123	15.5741
sp|A1X283|SPD2B_HUMAN	SH3PXD2B	SH3 and PX domain-containing protein 2B OS=Homo sapiens OX=9606 GN=SH3PXD2B PE=1 SV=3	0.226957	18.3016	18.5921	18.826	0.233921	18.8182	-0.0133504	18.2874	18.3158	18.5626	18.4945	18.576	18.6082	18.8665	18.7856	18.7665	18.87	18.8494	18.7603
sp|A2AJT9|BCLA3_HUMAN	BCLAF3	BCLAF1 and THRAP3 family member 3 OS=Homo sapiens OX=9606 GN=BCLAF3 PE=1 SV=1	-0.12625	12.6437	11.6481	11.4082	-0.239894	12.303	-0.0192823	12.6942	12.5933	12.4423	12.5927	11.6123	11.6839	11.3301	11.4863	12.2822	12.3238	12.2448	12.3227
sp|A2RRP1|NBAS_HUMAN	NBAS	Neuroblastoma-amplified sequence OS=Homo sapiens OX=9606 GN=NBAS PE=1 SV=2	-0.190149	17.2006	17.004	16.8159	-0.188091	16.9588	0.0143557	17.2287	17.1724	17.0594	16.9614	16.9667	17.0413	16.7822	16.8496	16.9669	16.9507	16.9668	16.9795
sp|A2RU67|F234B_HUMAN	FAM234B	Protein FAM234B OS=Homo sapiens OX=9606 GN=FAM234B PE=1 SV=1	-0.0545602	15.1088	15.0958	14.9836	-0.112157	15.1628	0.0373147	15.1549	15.0627	15.0159	15.0926	15.086	15.1055	14.9173	15.0499	15.1964	15.1292	15.1881	15.2122
sp|A3KMH1|VWA8_HUMAN	VWA8	von Willebrand factor A domain-containing protein 8 OS=Homo sapiens OX=9606 GN=VWA8 PE=1 SV=2	0.0304715	19.0669	19.4025	19.4176	0.0150596	19.3008	-9.64228e-05	19.0461	19.0877	19.0742	19.1206	19.4053	19.3998	19.4107	19.4245	19.3189	19.2826	19.2877	19.3137
sp|A3KN83|SBNO1_HUMAN	SBNO1	Protein strawberry notch homolog 1 OS=Homo sapiens OX=9606 GN=SBNO1 PE=1 SV=1	0.338708	18.4506	18.4213	18.7864	0.36507	18.3717	0.189703	18.4886	18.4126	18.7954	18.7831	18.4356	18.407	18.7896	18.7832	18.3436	18.3999	18.5716	18.5513
sp|A4D1E9|GTPBA_HUMAN	GTPBP10	GTP-binding protein 10 OS=Homo sapiens OX=9606 GN=GTPBP10 PE=1 SV=1	-0.194967	17.0122	17.178	17.0004	-0.177597	17.4355	-0.255298	16.8544	17.1699	16.7939	16.8405	17.1307	17.2252	16.9543	17.0464	17.4239	17.4471	17.2231	17.1374
sp|A4D1P6|WDR91_HUMAN	WDR91	WD repeat-containing protein 91 OS=Homo sapiens OX=9606 GN=WDR91 PE=1 SV=2	-0.199474	13.8395	13.854	13.8743	0.0203675	13.7272	-0.0750734	13.953	13.726	13.7664	13.5137	13.9339	13.7741	13.9417	13.807	13.7469	13.7075	13.6574	13.647
sp|A5PLN9-5|TPC13_HUMAN	TRAPPC13	Isoform 4 of Trafficking protein particle complex subunit 13 OS=Homo sapiens OX=9606 GN=TRAPPC13	-0.0545229	13.9289	13.2114	13.3438	0.132389	13.7825	-0.288809	13.8948	13.963	13.8453	13.9035	13.0991	13.3237	13.4632	13.2243	13.8797	13.6853	13.485	13.5023
sp|A5YKK6|CNOT1_HUMAN	CNOT1	CCR4-NOT transcription complex subunit 1 OS=Homo sapiens OX=9606 GN=CNOT1 PE=1 SV=2	-0.0876788	19.7636	19.3538	19.3661	0.0122832	19.7812	-0.0157588	19.7795	19.7477	19.6904	19.6614	19.3576	19.35	19.3793	19.3528	19.791	19.7714	19.7741	19.7569
sp|A6H8Y1|BDP1_HUMAN	BDP1	Transcription factor TFIIIB component B'' homolog OS=Homo sapiens OX=9606 GN=BDP1 PE=1 SV=3	-0.0583174	13.5639	13.9343	13.5438	-0.39046	13.8655	-0.186241	13.7007	13.4271	13.6017	13.4095	13.9347	13.9338	13.5945	13.4931	13.8432	13.8879	13.6419	13.7167
sp|A6NCE7|MP3B2_HUMAN	MAP1LC3B2	Microtubule-associated proteins 1A/1B light chain 3 beta 2 OS=Homo sapiens OX=9606 GN=MAP1LC3B2 PE=2 SV=1	-1.46358	17.1205	17.359	15.9845	-1.37449	17.2481	-1.55948	17.0858	17.1553	15.6641	15.6498	17.3124	17.4057	15.9414	16.0277	17.2022	17.294	15.5324	15.8448
sp|A6ND36|FA83G_HUMAN	FAM83G	Protein FAM83G OS=Homo sapiens OX=9606 GN=FAM83G PE=1 SV=2	0.325005	14.3036	13.83	13.7267	-0.103287	14.2258	0.0979802	14.2152	14.392	14.6193	14.6379	13.8725	13.7875	13.7637	13.6897	14.2081	14.2436	14.2889	14.3587
sp|A6NDG6|PGP_HUMAN	PGP	Glycerol-3-phosphate phosphatase OS=Homo sapiens OX=9606 GN=PGP PE=1 SV=1	0.0710707	17.5056	17.4344	17.5444	0.109947	17.4266	-0.26511	17.5659	17.4453	17.6201	17.5332	17.4465	17.4223	17.5726	17.5161	17.3958	17.4575	17.193	17.1301
sp|A6NDU8|CE051_HUMAN	C5orf51	UPF0600 protein C5orf51 OS=Homo sapiens OX=9606 GN=C5orf51 PE=1 SV=1	0.278435	16.2924	16.4473	16.6281	0.180855	16.5352	-0.0497649	16.3386	16.2461	16.6276	16.514	16.4934	16.4012	16.7023	16.554	16.524	16.5465	16.407	16.5639
sp|A6NED2|RCCD1_HUMAN	RCCD1	RCC1 domain-containing protein 1 OS=Homo sapiens OX=9606 GN=RCCD1 PE=1 SV=1	-0.269697	13.887	13.6021	13.562	-0.0400406	13.947	-0.337399	13.9072	13.8669	13.6856	13.5491	13.5574	13.6467	13.5534	13.5706	13.8437	14.0503	13.5403	13.679
sp|A6NHR9|SMHD1_HUMAN	SMCHD1	Structural maintenance of chromosomes flexible hinge domain-containing protein 1 OS=Homo sapiens OX=9606 GN=SMCHD1 PE=1 SV=2	0.313951	19.2964	18.8057	18.9678	0.162076	19.3668	0.353861	19.3063	19.2865	19.5829	19.6379	18.7436	18.8678	18.9797	18.9558	19.389	19.3445	19.6963	19.7449
sp|A6NHS7|MANS4_HUMAN	MANSC4	MANSC domain-containing protein 4 OS=Homo sapiens OX=9606 GN=MANSC4 PE=3 SV=3	-0.176076	15.979	16.0227	15.9361	-0.0865817	15.979	-0.237979	15.9385	16.0194	15.8579	15.7479	16.1597	15.8857	15.903	15.9693	16.1343	15.8237	15.6867	15.7954
sp|A6NHX0|CAST2_HUMAN	CASTOR2	Cytosolic arginine sensor for mTORC1 subunit 2 OS=Homo sapiens OX=9606 GN=CASTOR2 PE=1 SV=3	-0.156053	11.8225	11.7258	11.6351	-0.090702	11.7675	-0.00749752	11.8477	11.7973	11.6571	11.6758	11.7438	11.7079	11.6966	11.5737	11.7136	11.8214	11.6572	11.8628
sp|A6NJ78|MET15_HUMAN	METTL15	Probable methyltransferase-like protein 15 OS=Homo sapiens OX=9606 GN=METTL15 PE=1 SV=1	-0.264116	12.302	12.3107	12.0532	-0.25753	12.2188	-0.314107	12.1946	12.4094	11.961	12.1148	12.3133	12.3081	12.0152	12.0912	12.1918	12.2457	11.9711	11.8383
sp|A6NKD9|CC85C_HUMAN	CCDC85C	Coiled-coil domain-containing protein 85C OS=Homo sapiens OX=9606 GN=CCDC85C PE=1 SV=1	-0.135934	16.9635	16.4528	16.2804	-0.172405	16.7564	-0.262182	17.0269	16.9001	16.9103	16.7449	16.5287	16.3769	16.2251	16.3356	16.7402	16.7726	16.5271	16.4613
sp|A6NKF1|SAC31_HUMAN	SAC3D1	SAC3 domain-containing protein 1 OS=Homo sapiens OX=9606 GN=SAC3D1 PE=1 SV=2	-0.126983	15.7668	15.7272	15.6781	-0.0490502	15.8303	0.075008	15.8524	15.6813	15.6628	15.617	15.706	15.7484	15.8304	15.5259	15.8674	15.7931	15.8851	15.9255
sp|A6NNZ2|TBB8B_HUMAN	TUBB8B	Tubulin beta 8B OS=Homo sapiens OX=9606 GN=TUBB8B PE=1 SV=1	0.0898332	11.3883	11.3153	11.6605	0.345135	11.6059	0.148676	11.3053	11.4713	11.2243	11.7321	11.3589	11.2718	11.6453	11.6756	11.5441	11.6677	11.5891	11.9201
sp|A7E2V4-4|ZSWM8_HUMAN	ZSWIM8	Isoform 4 of Zinc finger SWIM domain-containing protein 8 OS=Homo sapiens OX=9606 GN=ZSWIM8	0.146081	15.3117	15.515	15.7918	0.276828	15.5474	0.161106	15.3417	15.2817	15.4374	15.4782	15.4921	15.5379	15.7974	15.7862	15.5497	15.5451	15.6562	15.7608
sp|A8CG34|P121C_HUMAN	POM121C	Nuclear envelope pore membrane protein POM 121C OS=Homo sapiens OX=9606 GN=POM121C PE=1 SV=3	-0.0548563	17.8879	18.1821	17.9374	-0.244701	18.0708	-0.0223348	17.9146	17.8613	17.8473	17.8188	18.1457	18.2185	17.9371	17.9377	18.0357	18.1058	18.0572	18.0396
sp|A8K855|EFCB7_HUMAN	EFCAB7	EF-hand calcium-binding domain-containing protein 7 OS=Homo sapiens OX=9606 GN=EFCAB7 PE=1 SV=1	-0.131374	15.2014	14.2672	14.479	0.211716	15.4333	-0.177123	15.2767	15.126	15.0935	15.0465	14.189	14.3455	14.4658	14.4921	15.4022	15.4644	15.2787	15.2336
sp|A8MQ03|CRTP1_HUMAN	CYSRT1	Cysteine-rich tail protein 1 OS=Homo sapiens OX=9606 GN=CYSRT1 PE=1 SV=1	0.00913008	13.7585	11.5223	11.3556	-0.166705	12.1612	0.213136	13.7634	13.7536	13.8263	13.709	11.5975	11.4471	11.4676	11.2436	12.2107	12.1117	12.373	12.3758
sp|A8MW92|P20L1_HUMAN	PHF20L1	PHD finger protein 20-like protein 1 OS=Homo sapiens OX=9606 GN=PHF20L1 PE=1 SV=2	-0.222611	15.2669	15.6275	15.3545	-0.272952	15.5459	-0.128397	15.2689	15.2649	15.0526	15.036	15.6213	15.6336	15.3178	15.3913	15.5977	15.4941	15.4323	15.4026
sp|A8MWD9|RUXGL_HUMAN	SNRPGP15	Putative small nuclear ribonucleoprotein G-like protein 15 OS=Homo sapiens OX=9606 GN=SNRPGP15 PE=5 SV=2	0.144432	17.2247	16.8782	16.9798	0.101535	17.2807	0.19159	17.2896	17.1599	17.4183	17.3201	16.8861	16.8703	17.0167	16.9429	17.2685	17.2929	17.5272	17.4173
sp|A8MXV4|NUD19_HUMAN	NUDT19	Nucleoside diphosphate-linked moiety X motif 19 OS=Homo sapiens OX=9606 GN=NUDT19 PE=1 SV=1	0.0982996	17.2946	17.4399	17.5851	0.145199	17.5032	0.189745	17.3131	17.2762	17.3771	17.4088	17.3831	17.4968	17.6057	17.5645	17.5788	17.4276	17.6877	17.6982
sp|A9UHW6-3|MI4GD_HUMAN	MIF4GD	Isoform 3 of MIF4G domain-containing protein OS=Homo sapiens OX=9606 GN=MIF4GD	0.23066	12.2815	11.904	11.7275	-0.176501	12.6753	-0.408408	12.2695	12.2936	12.6048	12.4196	11.961	11.8471	11.8038	11.6512	12.6035	12.7472	12.521	12.0128
sp|B5ME19|EIFCL_HUMAN	EIF3CL	Eukaryotic translation initiation factor 3 subunit C-like protein OS=Homo sapiens OX=9606 GN=EIF3CL PE=1 SV=1	-0.353407	20.5595	20.5265	20.3904	-0.136067	20.6379	-0.322956	20.6235	20.4955	20.1661	20.2461	20.4981	20.5549	20.4493	20.3315	20.568	20.7077	20.3522	20.2776
sp|B7ZAQ6|GPHRA_HUMAN	GPR89A	Golgi pH regulator A OS=Homo sapiens OX=9606 GN=GPR89A PE=1 SV=2	0.0295868	16.7164	16.8952	16.8143	-0.0808979	16.7589	0.0699019	16.7253	16.7076	16.752	16.74	16.8508	16.9395	16.8035	16.825	16.7634	16.7543	16.8292	16.8283
sp|C9JLR9|CK095_HUMAN	C11orf95	Uncharacterized protein C11orf95 OS=Homo sapiens OX=9606 GN=C11orf95 PE=1 SV=1	-0.108962	12.7986	12.7823	12.1869	-0.595398	12.7099	0.169121	12.9227	12.6745	12.6032	12.7761	12.7331	12.8315	12.2188	12.1549	12.5512	12.8687	12.8686	12.8895
sp|C9JLW8|MCRI1_HUMAN	MCRIP1	Mapk-regulated corepressor-interacting protein 1 OS=Homo sapiens OX=9606 GN=MCRIP1 PE=1 SV=1	-0.053439	14.9482	15.192	14.5916	-0.600402	15.1516	-0.632901	15.1541	14.7422	14.9334	14.8561	15.2435	15.1405	14.5806	14.6026	15.0727	15.2304	14.5129	14.5244
sp|E9PAV3|NACAM_HUMAN	NACA	Nascent polypeptide-associated complex subunit alpha, muscle-specific form OS=Homo sapiens OX=9606 GN=NACA PE=1 SV=1	-0.285686	21.2945	21.308	21.0295	-0.278468	21.3663	-0.418996	21.2927	21.2963	21.1141	20.9035	21.3938	21.2222	21.0223	21.0368	21.3015	21.4311	20.9954	20.8992
sp|E9PRG8|CK098_HUMAN	C11orf98	Uncharacterized protein C11orf98 OS=Homo sapiens OX=9606 GN=C11orf98 PE=4 SV=2	-0.452868	19.3399	19.2465	18.8624	-0.384119	19.6273	-0.259775	19.4409	19.239	18.7004	19.0737	19.304	19.1891	18.7997	18.9252	19.6666	19.588	19.2672	19.4678
sp|L0R6Q1|S35U4_HUMAN	SLC35A4	SLC35A4 upstream open reading frame protein OS=Homo sapiens OX=9606 GN=SLC35A4 PE=3 SV=1	-0.125502	15.8182	15.8174	15.5803	-0.237182	16.0769	-0.109329	15.8859	15.7504	15.6894	15.696	15.8703	15.7646	15.6023	15.5582	16.0368	16.117	15.9591	15.976
sp|L0R819|ASURF_HUMAN	ASDURF	ASNSD1 upstream open reading frame protein OS=Homo sapiens OX=9606 GN=ASDURF PE=1 SV=1	0.076484	14.6224	14.5726	14.5933	0.0206231	14.9869	-0.151226	14.5807	14.6642	14.7931	14.6047	14.572	14.5733	14.6299	14.5566	14.9667	15.007	14.8112	14.8601
sp|L0R8F8|MIDUO_HUMAN	MIEF1	MIEF1 upstream open reading frame protein OS=Homo sapiens OX=9606 GN=MIEF1 PE=1 SV=1	-0.420547	15.5351	15.3228	15.1459	-0.176884	15.4232	-0.366983	15.5506	15.5196	15.0822	15.1469	15.2453	15.4002	15.277	15.0148	15.4287	15.4178	15.1501	14.9624
sp|O00115|DNS2A_HUMAN	DNASE2	Deoxyribonuclease-2-alpha OS=Homo sapiens OX=9606 GN=DNASE2 PE=1 SV=2	0.0201013	16.8728	16.2181	16.6027	0.38463	16.8956	0.204594	16.8595	16.8862	16.8342	16.9517	16.1537	16.2825	16.6264	16.579	16.9362	16.8549	17.1232	17.0771
sp|O00116|ADAS_HUMAN	AGPS	Alkyldihydroxyacetonephosphate synthase, peroxisomal OS=Homo sapiens OX=9606 GN=AGPS PE=1 SV=1	-0.0286566	20.1425	20.0068	19.8432	-0.163644	19.7249	-0.184711	20.1236	20.1613	20.1064	20.1212	20.0099	20.0037	19.8198	19.8665	19.747	19.7027	19.5405	19.5399
sp|O00139-4|KIF2A_HUMAN	KIF2A	Isoform 4 of Kinesin-like protein KIF2A OS=Homo sapiens OX=9606 GN=KIF2A	-0.0412653	18.4719	18.1617	18.3064	0.144762	18.5094	0.0200329	18.4305	18.5134	18.5066	18.3547	18.1329	18.1904	18.3649	18.2479	18.4555	18.5633	18.5768	18.4821
sp|O00148|DX39A_HUMAN	DDX39A	ATP-dependent RNA helicase DDX39A OS=Homo sapiens OX=9606 GN=DDX39A PE=1 SV=2	0.0828165	17.7504	17.4019	17.5271	0.125235	17.5319	0.292428	17.5923	17.9085	17.9	17.7665	17.3586	17.4451	17.6066	17.4476	17.5047	17.5592	17.8514	17.7973
sp|O00151|PDLI1_HUMAN	PDLIM1	PDZ and LIM domain protein 1 OS=Homo sapiens OX=9606 GN=PDLIM1 PE=1 SV=4	-0.158508	18.5643	18.7233	18.6096	-0.113647	18.5311	-0.14675	18.4631	18.6655	18.4185	18.393	18.6786	18.768	18.6256	18.5937	18.5522	18.5101	18.3742	18.3946
sp|O00154|BACH_HUMAN	ACOT7	Cytosolic acyl coenzyme A thioester hydrolase OS=Homo sapiens OX=9606 GN=ACOT7 PE=1 SV=3	0.235509	18.8765	18.9823	19.0229	0.0406102	18.9663	-0.0302007	18.9073	18.8458	19.1277	19.0963	18.9939	18.9707	18.9762	19.0696	18.9359	18.9967	18.9319	18.9403
sp|O00159|MYO1C_HUMAN	MYO1C	Unconventional myosin-Ic OS=Homo sapiens OX=9606 GN=MYO1C PE=1 SV=4	-0.157507	20.4967	20.1755	20.1613	-0.0141323	19.7598	0.0549753	20.473	20.5203	20.3222	20.3561	20.1604	20.1906	20.1469	20.1758	19.8015	19.7181	19.7901	19.8395
sp|O00161|SNP23_HUMAN	SNAP23	Synaptosomal-associated protein 23 OS=Homo sapiens OX=9606 GN=SNAP23 PE=1 SV=1	0.134962	18.5815	18.8641	18.6998	-0.164294	18.8647	0.172538	18.6324	18.5305	18.7421	18.6907	18.9268	18.8014	18.6688	18.7308	18.8317	18.8976	18.9887	19.0857
sp|O00165|HAX1_HUMAN	HAX1	HCLS1-associated protein X-1 OS=Homo sapiens OX=9606 GN=HAX1 PE=1 SV=2	-0.43423	17.4917	17.3552	16.9047	-0.450468	17.2542	-0.32464	17.5597	17.4237	17.0347	17.0803	17.4581	17.2522	16.9151	16.8943	17.267	17.2413	16.9633	16.8958
sp|O00170|AIP_HUMAN	AIP	AH receptor-interacting protein OS=Homo sapiens OX=9606 GN=AIP PE=1 SV=2	-0.286101	18.6935	18.3046	18.4681	0.163543	19.1249	-0.313959	18.7126	18.6744	18.5685	18.2462	18.2228	18.3865	18.6113	18.325	18.945	19.3047	19.0021	18.6197
sp|O00178|GTPB1_HUMAN	GTPBP1	GTP-binding protein 1 OS=Homo sapiens OX=9606 GN=GTPBP1 PE=1 SV=3	0.324044	17.2664	17.8898	18.0035	0.113689	17.608	0.0364431	17.2653	17.2676	17.5501	17.6308	17.9291	17.8505	17.9528	18.0542	17.6049	17.6111	17.6269	17.662
sp|O00180|KCNK1_HUMAN	KCNK1	Potassium channel subfamily K member 1 OS=Homo sapiens OX=9606 GN=KCNK1 PE=1 SV=1	-0.161944	12.9405	12.1371	12.2607	0.12359	12.2746	0.156956	12.7537	13.1273	12.8568	12.7003	12.0356	12.2386	12.4306	12.0907	11.9754	12.5738	12.4526	12.4105
sp|O00186|STXB3_HUMAN	STXBP3	Syntaxin-binding protein 3 OS=Homo sapiens OX=9606 GN=STXBP3 PE=1 SV=2	0.0749716	19.1623	18.807	18.9326	0.125645	18.638	0.166199	19.1818	19.1429	19.2553	19.2194	18.8199	18.794	18.9196	18.9456	18.6088	18.6671	18.8273	18.781
sp|O00192|ARVC_HUMAN	ARVCF	Armadillo repeat protein deleted in velo-cardio-facial syndrome OS=Homo sapiens OX=9606 GN=ARVCF PE=1 SV=1	-0.215834	14.4165	13.6201	13.794	0.173857	14.043	0.0263765	14.3928	14.4401	14.1995	14.2018	13.5776	13.6627	13.8267	13.7612	14.1242	13.9617	14.1334	14.0053
sp|O00193|SMAP_HUMAN	SMAP	Small acidic protein OS=Homo sapiens OX=9606 GN=SMAP PE=1 SV=1	0.592942	19.0755	18.9982	19.2865	0.288242	19.3776	0.299345	19.0957	19.0553	19.6851	19.6518	19.0727	18.9238	19.2898	19.2832	19.3371	19.418	19.6712	19.6826
sp|O00194|RB27B_HUMAN	RAB27B	Ras-related protein Rab-27B OS=Homo sapiens OX=9606 GN=RAB27B PE=1 SV=4	-0.276512	16.0624	16.5542	16.2564	-0.29786	15.8843	-0.242536	16.1302	15.9946	15.7629	15.8088	16.5581	16.5503	16.2307	16.282	15.8869	15.8817	15.6748	15.6087
sp|O00203|AP3B1_HUMAN	AP3B1	AP-3 complex subunit beta-1 OS=Homo sapiens OX=9606 GN=AP3B1 PE=1 SV=3	-0.118265	19.036	18.942	18.9983	0.0562744	19.0284	-0.106952	19.0571	19.0148	18.9411	18.8943	19.012	18.872	19.0023	18.9942	19.001	19.0557	18.9199	18.9229
sp|O00206|TLR4_HUMAN	TLR4	Toll-like receptor 4 OS=Homo sapiens OX=9606 GN=TLR4 PE=1 SV=2	0.137822	11.5224	10.9804	11.2667	0.286295	11.2769	0.612506	11.594	11.4508	11.6954	11.6251	11.1975	10.7634	11.4961	11.0374	11.1781	11.3757	11.9213	11.8576
sp|O00213|APBB1_HUMAN	APBB1	Amyloid-beta A4 precursor protein-binding family B member 1 OS=Homo sapiens OX=9606 GN=APBB1 PE=1 SV=2	-0.424562	15.36	15.5411	15.1367	-0.404401	15.1985	-0.489336	15.3464	15.3736	15.0094	14.8615	15.6155	15.4667	15.1377	15.1357	15.2372	15.1597	14.7612	14.657
sp|O00214-2|LEG8_HUMAN	LGALS8	Isoform 2 of Galectin-8 OS=Homo sapiens OX=9606 GN=LGALS8	-0.247054	15.2259	14.2997	14.1369	-0.162776	15.4202	-0.180179	15.176	15.2757	14.9335	15.0241	14.3249	14.2746	14.0948	14.1791	15.411	15.4294	15.2148	15.2653
sp|O00217|NDUS8_HUMAN	NDUFS8	NADH dehydrogenase [ubiquinone] iron-sulfur protein 8, mitochondrial OS=Homo sapiens OX=9606 GN=NDUFS8 PE=1 SV=1	-0.0958501	17.5559	17.2174	17.1128	-0.104543	17.9312	-0.176987	17.5372	17.5746	17.4161	17.504	17.2086	17.2262	17.0943	17.1314	17.9266	17.9357	17.7006	17.8078
sp|O00231|PSD11_HUMAN	PSMD11	26S proteasome non-ATPase regulatory subunit 11 OS=Homo sapiens OX=9606 GN=PSMD11 PE=1 SV=3	-0.147063	19.501	19.3879	19.3876	-0.000209834	19.6507	-0.184312	19.4805	19.5215	19.3669	19.341	19.3866	19.3891	19.3969	19.3784	19.6373	19.664	19.4782	19.4545
sp|O00232|PSD12_HUMAN	PSMD12	26S proteasome non-ATPase regulatory subunit 12 OS=Homo sapiens OX=9606 GN=PSMD12 PE=1 SV=3	-0.0876037	19.5657	19.4476	19.4974	0.049816	19.6905	-0.0745939	19.5678	19.5637	19.4669	19.4893	19.4142	19.481	19.5414	19.4534	19.6585	19.7226	19.6234	19.6085
sp|O00233|PSMD9_HUMAN	PSMD9	26S proteasome non-ATPase regulatory subunit 9 OS=Homo sapiens OX=9606 GN=PSMD9 PE=1 SV=3	0.0373055	16.0428	16.2261	16.1533	-0.0727596	16.0074	0.0334212	16.0229	16.0627	16.132	16.0282	16.2934	16.1587	16.1822	16.1244	16.0112	16.0036	16.0166	16.065
sp|O00244|ATOX1_HUMAN	ATOX1	Copper transport protein ATOX1 OS=Homo sapiens OX=9606 GN=ATOX1 PE=1 SV=1	-0.249638	13.2403	13.7188	13.6959	-0.0228706	13.3228	-0.301127	13.1687	13.3118	12.9902	12.9911	13.6624	13.7752	13.4545	13.9374	13.1704	13.4751	13.0068	13.0365
sp|O00255|MEN1_HUMAN	MEN1	Menin OS=Homo sapiens OX=9606 GN=MEN1 PE=1 SV=4	-0.421687	15.7805	15.2503	15.0315	-0.218817	15.8768	-0.233773	15.8005	15.7606	15.4334	15.2843	15.2841	15.2165	15.1162	14.9468	15.9207	15.8329	15.6948	15.5913
sp|O00264|PGRC1_HUMAN	PGRMC1	Membrane-associated progesterone receptor component 1 OS=Homo sapiens OX=9606 GN=PGRMC1 PE=1 SV=3	-0.107535	19.3007	19.5983	19.5541	-0.0442126	19.1786	-0.00872751	19.2136	19.3879	19.1599	19.2265	19.5749	19.6217	19.5145	19.5937	19.1536	19.2036	19.0933	19.2464
sp|O00267|SPT5H_HUMAN	SUPT5H	Transcription elongation factor SPT5 OS=Homo sapiens OX=9606 GN=SUPT5H PE=1 SV=1	0.179211	19.7431	19.5478	19.7374	0.189584	19.9121	0.237395	19.7927	19.6935	19.9246	19.9201	19.5708	19.5248	19.7336	19.7411	19.9131	19.9112	20.1264	20.1727
sp|O00268|TAF4_HUMAN	TAF4	Transcription initiation factor TFIID subunit 4 OS=Homo sapiens OX=9606 GN=TAF4 PE=1 SV=2	-0.0481609	15.8765	15.639	15.6036	-0.0354479	15.8898	-0.00408826	15.9295	15.8235	15.8167	15.8401	15.6404	15.6376	15.5853	15.6218	15.8679	15.9117	15.9658	15.8056
sp|O00273|DFFA_HUMAN	DFFA	DNA fragmentation factor subunit alpha OS=Homo sapiens OX=9606 GN=DFFA PE=1 SV=1	0.481213	16.8068	17.1824	17.3374	0.155017	17.0826	-0.0218362	16.7501	16.8636	17.3225	17.2537	17.2334	17.1315	17.36	17.3148	17.0242	17.141	16.9775	17.1439
sp|O00287|RFXAP_HUMAN	RFXAP	Regulatory factor X-associated protein OS=Homo sapiens OX=9606 GN=RFXAP PE=1 SV=1	0.334621	14.2446	13.9719	14.2778	0.305863	14.5624	0.122394	14.1161	14.3731	14.5337	14.6247	14.0203	13.9236	14.2601	14.2955	14.6687	14.4561	14.7186	14.651
sp|O00291|HIP1_HUMAN	HIP1	Huntingtin-interacting protein 1 OS=Homo sapiens OX=9606 GN=HIP1 PE=1 SV=5	-0.401661	12.2615	12.6751	12.147	-0.528155	11.0347	-0.468971	12.2564	12.2665	11.9489	11.7707	12.5556	12.7947	12.2107	12.0833	10.9547	11.1147	10.8808	10.2506
sp|O00299|CLIC1_HUMAN	CLIC1	Chloride intracellular channel protein 1 OS=Homo sapiens OX=9606 GN=CLIC1 PE=1 SV=4	-0.0327298	19.0402	18.9425	19.0938	0.151341	18.6834	-0.0772585	19.0028	19.0775	19.0228	18.9921	18.897	18.9881	19.2465	18.9411	18.5874	18.7794	18.6715	18.5408
sp|O00303|EIF3F_HUMAN	EIF3F	Eukaryotic translation initiation factor 3 subunit F OS=Homo sapiens OX=9606 GN=EIF3F PE=1 SV=1	-0.507482	19.9488	19.9037	19.4916	-0.412043	20.0112	-0.457335	19.9023	19.9952	19.4453	19.4373	19.8816	19.9257	19.5222	19.461	20.0019	20.0204	19.5241	19.5836
sp|O00308|WWP2_HUMAN	WWP2	NEDD4-like E3 ubiquitin-protein ligase WWP2 OS=Homo sapiens OX=9606 GN=WWP2 PE=1 SV=2	-0.381449	15.9728	15.9	15.5482	-0.351765	16.3647	-0.516931	15.9946	15.951	15.5825	15.6002	16.0037	15.7963	15.5575	15.5389	16.3953	16.3341	15.9008	15.7947
sp|O00330|ODPX_HUMAN	PDHX	Pyruvate dehydrogenase protein X component, mitochondrial OS=Homo sapiens OX=9606 GN=PDHX PE=1 SV=3	0.175428	16.2245	16.6368	16.6212	-0.0156221	16.6022	0.255471	16.2564	16.1925	16.383	16.4168	16.6583	16.6154	16.6143	16.6281	16.5741	16.6304	16.8647	16.8507
sp|O00358|FOXE1_HUMAN	FOXE1	Forkhead box protein E1 OS=Homo sapiens OX=9606 GN=FOXE1 PE=1 SV=3	0.666717	13.6124	13.6202	14.4539	0.833677	14.3877	0.983604	13.462	13.7629	14.4091	14.1492	13.6135	13.6268	14.5311	14.3766	14.3025	14.473	15.3675	15.3751
sp|O00399|DCTN6_HUMAN	DCTN6	Dynactin subunit 6 OS=Homo sapiens OX=9606 GN=DCTN6 PE=1 SV=1	-0.202074	15.4775	15.4209	15.3729	-0.0479192	15.1581	-0.0690852	15.4249	15.5301	15.2763	15.2745	15.3657	15.476	15.3713	15.3746	15.1021	15.2141	15.0922	15.0859
sp|O00400|ACATN_HUMAN	SLC33A1	Acetyl-coenzyme A transporter 1 OS=Homo sapiens OX=9606 GN=SLC33A1 PE=1 SV=1	0.234025	11.4635	11.7634	11.52	-0.24336	11.6907	0.252184	11.353	11.574	11.5381	11.8569	11.8405	11.6863	11.5289	11.5112	11.7843	11.5972	11.9797	11.9061
sp|O00401|WASL_HUMAN	WASL	Neural Wiskott-Aldrich syndrome protein OS=Homo sapiens OX=9606 GN=WASL PE=1 SV=2	0.262996	18.0635	18.3377	18.5049	0.167228	18.1409	0.00966547	18.0193	18.1078	18.3095	18.3435	18.3045	18.3708	18.4899	18.5199	18.1365	18.1454	18.1646	18.1366
sp|O00408|PDE2A_HUMAN	PDE2A	cGMP-dependent 3',5'-cyclic phosphodiesterase OS=Homo sapiens OX=9606 GN=PDE2A PE=1 SV=1	0.173476	14.6676	14.3101	14.4055	0.0954274	15.2526	-0.281178	14.6879	14.6474	14.9177	14.7646	14.2819	14.3383	14.5393	14.2717	15.2732	15.2321	14.9476	14.9953
sp|O00410-3|IPO5_HUMAN	IPO5	Isoform 3 of Importin-5 OS=Homo sapiens OX=9606 GN=IPO5	-0.00909464	20.1376	20.3056	20.2682	-0.0373783	20.3167	-0.0635671	20.1753	20.0998	20.1491	20.1079	20.3419	20.2693	20.2651	20.2713	20.2777	20.3557	20.2751	20.2312
sp|O00411|RPOM_HUMAN	POLRMT	DNA-directed RNA polymerase, mitochondrial OS=Homo sapiens OX=9606 GN=POLRMT PE=1 SV=2	-0.433852	19.1292	19.1552	18.6094	-0.545773	19.3853	-0.444123	19.2413	19.0171	18.7136	18.6771	19.1487	19.1617	18.5938	18.6251	19.4332	19.3373	18.949	18.9332
sp|O00418|EF2K_HUMAN	EEF2K	Eukaryotic elongation factor 2 kinase OS=Homo sapiens OX=9606 GN=EEF2K PE=1 SV=2	-0.0835712	14.3493	13.9115	14.2144	0.30293	13.9182	-0.125426	14.3978	14.3008	14.2608	14.2705	13.8649	13.9581	14.1697	14.2591	13.8949	13.9414	13.8151	13.7704
sp|O00422-2|SAP18_HUMAN	SAP18	Isoform 2 of Histone deacetylase complex subunit SAP18 OS=Homo sapiens OX=9606 GN=SAP18	0.185172	17.2295	17.0594	17.148	0.0886234	17.2195	0.229364	17.2106	17.2484	17.4275	17.4019	17.0404	17.0784	17.1498	17.1463	17.2753	17.1637	17.4947	17.4031
sp|O00423-3|EMAL1_HUMAN	EML1	Isoform 3 of Echinoderm microtubule-associated protein-like 1 OS=Homo sapiens OX=9606 GN=EML1	0.0907791	15.6941	13.5428	13.599	0.0562772	14.5435	-0.110013	15.7525	15.6357	15.8223	15.7474	13.56	13.5255	13.7797	13.4184	14.5519	14.5351	14.5025	14.3646
sp|O00425|IF2B3_HUMAN	IGF2BP3	Insulin-like growth factor 2 mRNA-binding protein 3 OS=Homo sapiens OX=9606 GN=IGF2BP3 PE=1 SV=2	0.501611	19.1664	19.2602	19.5119	0.251639	18.8238	0.497208	19.1616	19.1713	19.6866	19.6495	19.2576	19.2629	19.5082	19.5155	18.888	18.7595	19.2951	19.3468
sp|O00429|DNM1L_HUMAN	DNM1L	Dynamin-1-like protein OS=Homo sapiens OX=9606 GN=DNM1L PE=1 SV=2	0.268092	19.8308	19.8825	20.0927	0.210145	19.901	0.0518256	19.8403	19.8214	20.1249	20.0729	19.8871	19.8779	20.1053	20.08	19.8618	19.9401	19.9722	19.9334
sp|O00442-2|RTCA_HUMAN	RTCA	Isoform 2 of RNA 3'-terminal phosphate cyclase OS=Homo sapiens OX=9606 GN=RTCA	0.365077	17.3568	17.7785	18.0414	0.262913	17.2195	0.25563	17.3478	17.3658	17.7496	17.6942	17.7924	17.7647	18.0138	18.069	17.2121	17.227	17.4167	17.5337
sp|O00443|P3C2A_HUMAN	PIK3C2A	Phosphatidylinositol 4-phosphate 3-kinase C2 domain-containing subunit alpha OS=Homo sapiens OX=9606 GN=PIK3C2A PE=1 SV=2	-0.0458714	18.2746	18.3989	18.3771	-0.021755	18.4146	0.0709558	18.2602	18.2889	18.235	18.2224	18.4129	18.3849	18.4	18.3543	18.4484	18.3808	18.4937	18.4775
sp|O00458|IFRD1_HUMAN	IFRD1	Interferon-related developmental regulator 1 OS=Homo sapiens OX=9606 GN=IFRD1 PE=1 SV=4	0.986144	13.8924	15.3837	15.2284	-0.155378	14.1849	1.03445	13.9469	13.8378	14.8022	14.9548	15.3093	15.4582	15.2294	15.2273	14.0601	14.3096	15.2076	15.231
sp|O00459|P85B_HUMAN	PIK3R2	Phosphatidylinositol 3-kinase regulatory subunit beta OS=Homo sapiens OX=9606 GN=PIK3R2 PE=1 SV=2	-0.498258	13.5165	13.5577	13.0184	-0.539224	13.9739	-0.464069	13.5869	13.4462	12.9729	13.0636	13.5331	13.5822	13.0352	13.0017	14.0163	13.9315	13.6128	13.4069
sp|O00461|GOLI4_HUMAN	GOLIM4	Golgi integral membrane protein 4 OS=Homo sapiens OX=9606 GN=GOLIM4 PE=1 SV=1	-0.379959	16.8487	17.0468	16.6531	-0.393768	16.9866	0.030296	16.8483	16.849	16.4292	16.5082	17.08	17.0137	16.6089	16.6972	17.0153	16.9579	17.0419	16.9919
sp|O00462|MANBA_HUMAN	MANBA	Beta-mannosidase OS=Homo sapiens OX=9606 GN=MANBA PE=1 SV=3	-0.549332	16.7865	16.6733	16.2528	-0.420446	16.0344	-0.250291	16.89	16.683	16.2233	16.2511	16.6492	16.6973	16.3024	16.2032	16.0459	16.0229	15.7628	15.8054
sp|O00468|AGRIN_HUMAN	AGRN	Agrin OS=Homo sapiens OX=9606 GN=AGRN PE=1 SV=6	-1.62903	18.0859	17.6301	16.6255	-1.0046	17.2397	-1.49217	18.0979	18.0739	16.4394	16.4744	17.5778	17.6824	16.6563	16.5947	17.256	17.2235	15.8031	15.692
sp|O00469-2|PLOD2_HUMAN	PLOD2	Isoform 2 of Procollagen-lysine,2-oxoglutarate 5-dioxygenase 2 OS=Homo sapiens OX=9606 GN=PLOD2	0.00607913	18.3357	18.3639	18.3794	0.015533	17.7103	-0.00631466	18.3494	18.3219	18.3136	18.3698	18.3456	18.3821	18.3907	18.3681	17.7063	17.7142	17.7114	17.6965
sp|O00470|MEIS1_HUMAN	MEIS1	Homeobox protein Meis1 OS=Homo sapiens OX=9606 GN=MEIS1 PE=1 SV=1	0.0963963	15.1333	14.9066	15.1206	0.21403	14.6924	0.241483	15.1186	15.148	15.1806	15.2788	14.8482	14.9649	15.1095	15.1316	14.6801	14.7046	14.9086	14.9591
sp|O00471|EXOC5_HUMAN	EXOC5	Exocyst complex component 5 OS=Homo sapiens OX=9606 GN=EXOC5 PE=1 SV=1	0.070848	18.0963	17.819	17.7941	-0.0248689	17.8209	0.0783767	18.0456	18.1469	18.1419	18.1924	17.8197	17.8182	17.883	17.7052	17.7258	17.916	17.9204	17.8782
sp|O00472|ELL2_HUMAN	ELL2	RNA polymerase II elongation factor ELL2 OS=Homo sapiens OX=9606 GN=ELL2 PE=1 SV=2	-0.0236612	15.4061	15.5593	15.5955	0.0361772	15.4366	0.0573061	15.2689	15.5434	15.3831	15.3818	15.5642	15.5543	15.6453	15.5456	15.4551	15.4181	15.5298	15.4581
sp|O00478|BT3A3_HUMAN	BTN3A3	Butyrophilin subfamily 3 member A3 OS=Homo sapiens OX=9606 GN=BTN3A3 PE=1 SV=1	-0.364344	16.4749	16.0845	15.8134	-0.271068	15.9488	-0.412708	16.5239	16.4258	16.0886	16.1325	16.0946	16.0743	15.7429	15.8838	15.9644	15.9332	15.5257	15.5466
sp|O00483|NDUA4_HUMAN	NDUFA4	Cytochrome c oxidase subunit NDUFA4 OS=Homo sapiens OX=9606 GN=NDUFA4 PE=1 SV=1	-0.250849	18.245	17.5912	17.444	-0.147155	18.3293	-0.0336475	18.2205	18.2696	17.9486	18.0397	17.5621	17.6202	17.4958	17.3923	18.3646	18.2941	18.316	18.2754
sp|O00487|PSDE_HUMAN	PSMD14	26S proteasome non-ATPase regulatory subunit 14 OS=Homo sapiens OX=9606 GN=PSMD14 PE=1 SV=1	-0.0353661	17.8447	17.8293	17.8657	0.0364498	17.9196	-0.0515705	17.8353	17.8541	17.8965	17.7221	17.8534	17.8052	17.9336	17.7979	17.8954	17.9438	17.892	17.8441
sp|O00488|ZN593_HUMAN	ZNF593	Zinc finger protein 593 OS=Homo sapiens OX=9606 GN=ZNF593 PE=1 SV=2	-0.88031	16.1316	16.3494	15.5267	-0.822695	16.7126	-0.786246	16.1042	16.1591	15.1787	15.3239	16.369	16.3299	15.5532	15.5003	16.6937	16.7316	16.0425	15.8102
sp|O00499-2|BIN1_HUMAN	BIN1	Isoform IIB of Myc box-dependent-interacting protein 1 OS=Homo sapiens OX=9606 GN=BIN1	0.115647	17.9976	18.0586	17.9669	-0.0917821	17.4604	-0.183228	18.0122	17.9831	18.0737	18.1529	17.9926	18.1247	17.9015	18.0322	17.4696	17.4512	17.2394	17.3149
sp|O00505|IMA4_HUMAN	KPNA3	Importin subunit alpha-4 OS=Homo sapiens OX=9606 GN=KPNA3 PE=1 SV=2	-0.166666	17.0446	16.9911	16.9495	-0.0415755	16.8963	-0.179601	17.0017	17.0875	16.8633	16.8926	16.9658	17.0164	16.9543	16.9448	16.8558	16.9368	16.7617	16.6717
sp|O00506|STK25_HUMAN	STK25	Serine/threonine-protein kinase 25 OS=Homo sapiens OX=9606 GN=STK25 PE=1 SV=1	0.123092	15.8777	15.9307	15.8228	-0.107926	15.5421	-0.00598072	15.8792	15.8763	16.0504	15.9512	15.9433	15.9181	15.8258	15.8198	15.4814	15.6029	15.5435	15.5288
sp|O00512|BCL9_HUMAN	BCL9	B-cell CLL/lymphoma 9 protein OS=Homo sapiens OX=9606 GN=BCL9 PE=1 SV=4	0.0160877	11.4616	11.6305	11.2166	-0.413841	11.2398	0.22375	11.4445	11.4787	11.3786	11.5769	11.75	11.511	11.597	10.8362	11.0573	11.4222	11.6613	11.2657
sp|O00522|KRIT1_HUMAN	KRIT1	Krev interaction trapped protein 1 OS=Homo sapiens OX=9606 GN=KRIT1 PE=1 SV=2	-0.553022	14.267	14.47	14.1865	-0.283488	13.9747	-0.584823	14.2632	14.2707	13.6939	13.734	14.4463	14.4936	14.202	14.171	14.0112	13.9382	13.3868	13.3929
sp|O00541|PESC_HUMAN	PES1	Pescadillo homolog OS=Homo sapiens OX=9606 GN=PES1 PE=1 SV=1	-0.151994	18.3401	18.3407	18.2796	-0.0611416	18.4259	-0.101394	18.2798	18.4004	18.1653	18.2109	18.2569	18.4245	18.2293	18.3298	18.4903	18.3616	18.2728	18.3762
sp|O00560|SDCB1_HUMAN	SDCBP	Syntenin-1 OS=Homo sapiens OX=9606 GN=SDCBP PE=1 SV=1	-0.939229	17.0877	17.5343	16.7134	-0.820904	17.5813	-0.852256	17.0681	17.1074	16.1448	16.1522	17.5187	17.5499	16.7335	16.6933	17.596	17.5667	16.7377	16.7204
sp|O00562|PITM1_HUMAN	PITPNM1	Membrane-associated phosphatidylinositol transfer protein 1 OS=Homo sapiens OX=9606 GN=PITPNM1 PE=1 SV=4	-0.47318	13.377	12.1955	11.6521	-0.543387	13.0513	-0.355017	13.5126	13.2415	12.839	12.9687	12.2343	12.1567	11.447	11.8572	13.2208	12.8818	12.8048	12.5877
sp|O00566|MPP10_HUMAN	MPHOSPH10	U3 small nucleolar ribonucleoprotein protein MPP10 OS=Homo sapiens OX=9606 GN=MPHOSPH10 PE=1 SV=2	0.13186	18.5283	18.7961	18.7876	-0.00853804	18.3107	0.194444	18.6422	18.4143	18.6533	18.6669	18.7997	18.7925	18.7017	18.8734	18.3146	18.3067	18.4627	18.5476
sp|O00567|NOP56_HUMAN	NOP56	Nucleolar protein 56 OS=Homo sapiens OX=9606 GN=NOP56 PE=1 SV=4	0.201326	19.8358	19.9318	20.0002	0.0684029	20.1234	0.142552	19.8916	19.7801	20.0572	20.0171	19.9945	19.8691	20.0573	19.943	20.0978	20.149	20.3227	20.2092
sp|O00571|DDX3X_HUMAN	DDX3X	ATP-dependent RNA helicase DDX3X OS=Homo sapiens OX=9606 GN=DDX3X PE=1 SV=3	0.0972076	21.0569	20.6865	20.7265	0.0399944	20.9867	0.0649178	21.0847	21.0292	21.1558	21.1525	20.7097	20.6633	20.7653	20.6876	20.9998	20.9736	21.0445	21.0587
sp|O00584|RNT2_HUMAN	RNASET2	Ribonuclease T2 OS=Homo sapiens OX=9606 GN=RNASET2 PE=1 SV=2	0.302135	16.7676	16.0681	16.2936	0.225543	16.5776	0.438237	16.7643	16.771	17.0737	17.0659	16.1058	16.0303	16.3135	16.2737	16.6007	16.5545	17.0301	17.0015
sp|O00592|PODXL_HUMAN	PODXL	Podocalyxin OS=Homo sapiens OX=9606 GN=PODXL PE=1 SV=2	0.136822	20.7797	20.8598	20.8558	-0.00402964	20.365	0.216914	20.8634	20.696	20.9401	20.893	20.9447	20.775	20.9308	20.7808	20.3996	20.3304	20.6279	20.5359
sp|O00622|CCN1_HUMAN	CCN1	CCN family member 1 OS=Homo sapiens OX=9606 GN=CCN1 PE=1 SV=1	0.540372	16.0283	17.5891	16.8975	-0.691623	16.1228	0.730263	16.0319	16.0247	16.56	16.5774	17.5015	17.6767	16.8566	16.9385	16.1431	16.1025	16.8134	16.8928
sp|O00623|PEX12_HUMAN	PEX12	Peroxisome assembly protein 12 OS=Homo sapiens OX=9606 GN=PEX12 PE=1 SV=1	-0.175033	16.8478	16.6802	16.6651	-0.0150525	16.951	-0.133376	16.8562	16.8394	16.6608	16.6847	16.6397	16.7206	16.6533	16.6769	17.0249	16.8771	16.866	16.7693
sp|O00625|PIR_HUMAN	PIR	Pirin OS=Homo sapiens OX=9606 GN=PIR PE=1 SV=1	0.0149597	18.7285	18.3825	18.4208	0.0382486	19.0403	-0.243922	18.7193	18.7378	18.7267	18.7602	18.3375	18.4275	18.4164	18.4251	19.0213	19.0593	18.7656	18.8272
sp|O00629|IMA3_HUMAN	KPNA4	Importin subunit alpha-3 OS=Homo sapiens OX=9606 GN=KPNA4 PE=1 SV=1	-0.0802946	18.792	18.9712	18.8459	-0.125246	18.6569	-0.019416	18.7338	18.8502	18.7289	18.6945	18.8883	19.054	18.7862	18.9057	18.6706	18.6431	18.5463	18.7286
sp|O00635|TRI38_HUMAN	TRIM38	E3 ubiquitin-protein ligase TRIM38 OS=Homo sapiens OX=9606 GN=TRIM38 PE=1 SV=1	-0.108317	12.4215	12.0647	11.8258	-0.238889	11.9032	-0.554239	12.3794	12.4637	12.2948	12.3316	12.2694	11.8601	11.8749	11.7768	12.0781	11.7284	11.3512	11.3468
sp|O00712-5|NFIB_HUMAN	NFIB	Isoform 5 of Nuclear factor 1 B-type OS=Homo sapiens OX=9606 GN=NFIB	0.741341	16.4281	16.6459	17.2464	0.600518	16.6578	0.716418	16.4077	16.4485	17.0872	17.2518	16.6422	16.6496	17.2274	17.2655	16.6851	16.6304	17.3671	17.3814
sp|O00743-3|PPP6_HUMAN	PPP6C	Isoform 3 of Serine/threonine-protein phosphatase 6 catalytic subunit OS=Homo sapiens OX=9606 GN=PPP6C	0.0339189	18.048	18.004	18.0229	0.0188744	18.2343	-0.0574198	18.0191	18.0768	18.0595	18.1042	17.9948	18.0132	18.0255	18.0202	18.1982	18.2703	18.158	18.1957
sp|O00754|MA2B1_HUMAN	MAN2B1	Lysosomal alpha-mannosidase OS=Homo sapiens OX=9606 GN=MAN2B1 PE=1 SV=3	-0.26924	17.9656	16.9532	16.9823	0.0290651	17.5916	-0.0412025	17.9479	17.9833	17.6668	17.7259	16.9059	17.0006	16.9727	16.9919	17.6667	17.5165	17.508	17.5928
sp|O00762|UBE2C_HUMAN	UBE2C	Ubiquitin-conjugating enzyme E2 C OS=Homo sapiens OX=9606 GN=UBE2C PE=1 SV=1	-0.996537	14.8125	15.2243	14.6512	-0.573075	15.3523	-0.994088	14.8708	14.7542	14.0743	13.5577	15.1792	15.2693	14.5931	14.7093	15.2715	15.4331	14.3733	14.3432
sp|O00764|PDXK_HUMAN	PDXK	Pyridoxal kinase OS=Homo sapiens OX=9606 GN=PDXK PE=1 SV=1	0.274679	17.3254	17.1714	17.4031	0.231663	16.6776	0.102663	17.3234	17.3274	17.6267	17.5735	17.1924	17.1504	17.3926	17.4136	16.6625	16.6926	16.7836	16.7768
sp|O00767|ACOD_HUMAN	SCD	Acyl-CoA desaturase OS=Homo sapiens OX=9606 GN=SCD PE=1 SV=2	-1.49746	16.4779	16.2763	15.4287	-0.8476	16.8998	-1.65312	16.5068	16.449	14.9357	15.0251	16.2662	16.2864	15.4165	15.4409	16.9208	16.8787	15.2064	15.2868
sp|O14497|ARI1A_HUMAN	ARID1A	AT-rich interactive domain-containing protein 1A OS=Homo sapiens OX=9606 GN=ARID1A PE=1 SV=3	-0.0257374	17.7075	17.7523	17.6089	-0.143396	17.5814	0.1176	17.7014	17.7136	17.6797	17.6838	17.722	17.7826	17.6061	17.6117	17.6207	17.5421	17.714	17.6841
sp|O14519|CDKA1_HUMAN	CDK2AP1	Cyclin-dependent kinase 2-associated protein 1 OS=Homo sapiens OX=9606 GN=CDK2AP1 PE=1 SV=1	-0.576421	14.1217	13.9572	13.6614	-0.295791	14.0408	-0.299611	14.1051	14.1383	13.5303	13.5603	13.9164	13.998	13.8025	13.5203	13.9868	14.0949	13.7865	13.696
sp|O14522-1|PTPRT_HUMAN	PTPRT	Isoform 1 of Receptor-type tyrosine-protein phosphatase T OS=Homo sapiens OX=9606 GN=PTPRT	0.0875693	11.8945	11.1311	11.3674	0.236278	11.8429	0.161227	11.9401	11.8489	11.8565	12.1076	10.9353	11.3269	11.397	11.3377	11.8751	11.8107	11.7612	12.247
sp|O14524|NEMP1_HUMAN	NEMP1	Nuclear envelope integral membrane protein 1 OS=Homo sapiens OX=9606 GN=NEMP1 PE=1 SV=2	0.336905	15.0081	15.2687	15.4233	0.154516	15.045	0.426729	15.1703	14.8459	15.3064	15.3836	15.3603	15.1772	15.1163	15.7302	15.0374	15.0526	15.2866	15.6569
sp|O14530|TXND9_HUMAN	TXNDC9	Thioredoxin domain-containing protein 9 OS=Homo sapiens OX=9606 GN=TXNDC9 PE=1 SV=2	-0.529394	15.4616	15.5637	15.0958	-0.467872	15.2986	-0.614133	15.4607	15.4624	14.8849	14.9794	15.6038	15.5236	15.1464	15.0453	15.3028	15.2945	14.6299	14.7391
sp|O14561|ACPM_HUMAN	NDUFAB1	Acyl carrier protein, mitochondrial OS=Homo sapiens OX=9606 GN=NDUFAB1 PE=1 SV=3	-0.107878	17.7423	17.5235	17.4718	-0.05169	17.725	0.026822	17.6786	17.8059	17.589	17.6798	17.433	17.6139	17.4999	17.4437	17.8247	17.6254	17.7459	17.7579
sp|O14562|UBFD1_HUMAN	UBFD1	Ubiquitin domain-containing protein UBFD1 OS=Homo sapiens OX=9606 GN=UBFD1 PE=1 SV=2	0.23915	18.963	19.203	19.3108	0.107855	19.0576	-0.0028037	19.0048	18.9213	19.2136	19.1907	19.2608	19.1451	19.2924	19.3292	19.0244	19.0908	19.0447	19.0649
sp|O14578-4|CTRO_HUMAN	CIT	Isoform 4 of Citron Rho-interacting kinase OS=Homo sapiens OX=9606 GN=CIT	-0.252723	18.0151	17.7517	17.5999	-0.151739	17.7852	-0.235139	18.0329	17.9973	17.7627	17.7621	17.7714	17.7319	17.608	17.5918	17.8028	17.7676	17.5633	17.5369
sp|O14579|COPE_HUMAN	COPE	Coatomer subunit epsilon OS=Homo sapiens OX=9606 GN=COPE PE=1 SV=3	0.00590028	20.4013	20.5119	20.5827	0.0708095	20.5812	-0.0234319	20.3669	20.4357	20.4061	20.4083	20.4724	20.5514	20.5481	20.6173	20.6702	20.4922	20.494	20.6215
sp|O14593|RFXK_HUMAN	RFXANK	DNA-binding protein RFXANK OS=Homo sapiens OX=9606 GN=RFXANK PE=1 SV=2	-0.0820645	14.3364	13.7152	13.6882	-0.0269647	14.4494	0.0276322	14.4319	14.2409	14.2326	14.2761	13.76	13.6703	13.7145	13.662	14.3771	14.5217	14.5666	14.3875
sp|O14602|IF1AY_HUMAN	EIF1AY	Eukaryotic translation initiation factor 1A, Y-chromosomal OS=Homo sapiens OX=9606 GN=EIF1AY PE=1 SV=4	0.236151	16.9099	16.7777	16.8553	0.0775434	16.8045	0.155049	16.9816	16.8383	17.1641	17.1281	16.7994	16.7561	16.8677	16.8428	16.7765	16.8325	16.9928	16.9263
sp|O14613|BORG1_HUMAN	CDC42EP2	Cdc42 effector protein 2 OS=Homo sapiens OX=9606 GN=CDC42EP2 PE=1 SV=1	0.162577	14.7595	15.3171	15.1589	-0.158216	14.6141	-0.262313	14.7002	14.8187	14.9152	14.9288	15.3472	15.2871	15.1899	15.128	14.5989	14.6294	14.238	14.4656
sp|O14617-5|AP3D1_HUMAN	AP3D1	Isoform 5 of AP-3 complex subunit delta-1 OS=Homo sapiens OX=9606 GN=AP3D1	-0.0944333	19.2176	19.1927	19.2385	0.0457795	19.1589	-0.0626642	19.1847	19.2504	19.1314	19.1149	19.207	19.1783	19.2942	19.1828	19.1464	19.1715	19.0763	19.1162
sp|O14618|CCS_HUMAN	CCS	Copper chaperone for superoxide dismutase OS=Homo sapiens OX=9606 GN=CCS PE=1 SV=1	0.063074	15.2069	15.4796	15.487	0.00739249	15.1056	-0.261364	15.2903	15.1235	15.3251	15.2149	15.4429	15.5163	15.462	15.5119	15.1135	15.0978	14.9035	14.785
sp|O14639|ABLM1_HUMAN	ABLIM1	Actin-binding LIM protein 1 OS=Homo sapiens OX=9606 GN=ABLIM1 PE=1 SV=3	0.517664	18.6351	18.0527	18.3806	0.327865	18.9148	0.350927	18.589	18.6813	19.1521	19.1535	18.0854	18.02	18.4176	18.3435	18.9444	18.8852	19.2807	19.2507
sp|O14640|DVL1_HUMAN	DVL1	Segment polarity protein dishevelled homolog DVL-1 OS=Homo sapiens OX=9606 GN=DVL1 PE=1 SV=2	-0.48001	14.9891	15.0368	14.5838	-0.452965	14.4968	-0.23022	15.0509	14.9273	14.4473	14.5709	15.0165	15.057	14.6071	14.5605	14.4804	14.5132	14.1549	14.3783
sp|O14641|DVL2_HUMAN	DVL2	Segment polarity protein dishevelled homolog DVL-2 OS=Homo sapiens OX=9606 GN=DVL2 PE=1 SV=1	-0.0353421	16.567	16.5007	16.3711	-0.129578	16.67	-0.151792	16.648	16.4859	16.5511	16.5122	16.5076	16.4938	16.4157	16.3265	16.6446	16.6954	16.4814	16.5551
sp|O14646|CHD1_HUMAN	CHD1	Chromodomain-helicase-DNA-binding protein 1 OS=Homo sapiens OX=9606 GN=CHD1 PE=1 SV=2	0.185508	18.5793	18.4615	18.4997	0.0381397	18.845	0.279278	18.5979	18.5607	18.7549	18.7747	18.4714	18.4516	18.4822	18.5171	18.8759	18.8142	19.1103	19.1383
sp|O14647|CHD2_HUMAN	CHD2	Chromodomain-helicase-DNA-binding protein 2 OS=Homo sapiens OX=9606 GN=CHD2 PE=1 SV=2	0.460808	18.2049	18.1012	18.492	0.390822	18.3639	0.54189	18.2113	18.1986	18.6698	18.6617	18.1939	18.0085	18.451	18.533	18.3701	18.3577	18.8961	18.9155
sp|O14653-2|GOSR2_HUMAN	GOSR2	Isoform B of Golgi SNAP receptor complex member 2 OS=Homo sapiens OX=9606 GN=GOSR2	-0.203916	11.756	11.8587	11.5582	-0.300484	11.6415	0.073143	11.7374	11.7746	11.5302	11.5739	11.6787	12.0387	11.5997	11.5167	11.8991	11.384	11.7846	11.6447
sp|O14656|TOR1A_HUMAN	TOR1A	Torsin-1A OS=Homo sapiens OX=9606 GN=TOR1A PE=1 SV=1	-0.125567	19.5235	19.211	19.07	-0.141011	19.2706	0.0804763	19.5264	19.5206	19.3702	19.4256	19.1533	19.2686	19.0448	19.0952	19.3034	19.2379	19.3688	19.3334
sp|O14657|TOR1B_HUMAN	TOR1B	Torsin-1B OS=Homo sapiens OX=9606 GN=TOR1B PE=1 SV=2	-0.324811	17.1555	16.727	16.3657	-0.361315	16.7002	-0.0662619	17.13	17.181	16.8074	16.8539	16.7299	16.7241	16.3893	16.342	16.6895	16.711	16.6559	16.6121
sp|O14662|STX16_HUMAN	STX16	Syntaxin-16 OS=Homo sapiens OX=9606 GN=STX16 PE=1 SV=3	-0.130213	14.9558	15.2495	15.1944	-0.0551513	14.7226	0.0282176	14.9377	14.9739	14.7855	14.8657	15.2638	15.2353	15.1814	15.2074	14.6451	14.8001	14.7683	14.7333
sp|O14668|TMG1_HUMAN	PRRG1	Transmembrane gamma-carboxyglutamic acid protein 1 OS=Homo sapiens OX=9606 GN=PRRG1 PE=1 SV=1	-0.232964	15.4943	14.7335	14.2638	-0.4697	15.0127	-0.187233	15.5048	15.4837	15.2908	15.2318	14.7552	14.7119	14.1754	14.3523	15.0137	15.0117	14.7557	14.8952
sp|O14672|ADA10_HUMAN	ADAM10	Disintegrin and metalloproteinase domain-containing protein 10 OS=Homo sapiens OX=9606 GN=ADAM10 PE=1 SV=1	-0.501027	17.497	17.6842	17.1941	-0.490036	17.4999	-0.512332	17.5051	17.4889	17.0171	16.9748	17.6931	17.6752	17.2307	17.1575	17.5528	17.447	17.0303	16.9448
sp|O14683|P5I11_HUMAN	TP53I11	Tumor protein p53-inducible protein 11 OS=Homo sapiens OX=9606 GN=TP53I11 PE=1 SV=2	-0.36588	10.2164	14.1207	13.461	-0.65963	10.6944	-0.415936	10.241	10.1918	10.1859	9.51516	14.056	14.1853	13.3875	13.5346	10.7728	10.6159	10.3492	10.2076
sp|O14684|PTGES_HUMAN	PTGES	Prostaglandin E synthase OS=Homo sapiens OX=9606 GN=PTGES PE=1 SV=2	-0.27559	15.8881	16.4369	16.2237	-0.213254	16.2936	0.0910295	15.9144	15.8619	15.6098	15.6153	16.4149	16.459	16.2724	16.1749	16.2864	16.3008	16.3344	16.4349
sp|O14686-3|KMT2D_HUMAN	KMT2D	Isoform 3 of Histone-lysine N-methyltransferase 2D OS=Homo sapiens OX=9606 GN=KMT2D	-0.114953	14.45	14.4999	14.2885	-0.2114	14.6584	-0.0913058	14.4375	14.4625	14.3301	14.34	14.4718	14.5281	14.333	14.244	14.6686	14.6482	14.5717	14.5624
sp|O14717|TRDMT_HUMAN	TRDMT1	tRNA (cytosine(38)-C(5))-methyltransferase OS=Homo sapiens OX=9606 GN=TRDMT1 PE=1 SV=1	-0.114254	14.682	14.9133	14.9728	0.0594899	15.3156	-0.376131	14.7236	14.6405	14.6262	14.5094	14.938	14.8887	14.9447	15.0009	15.3655	15.2656	14.9722	14.9067
sp|O14727|APAF_HUMAN	APAF1	Apoptotic protease-activating factor 1 OS=Homo sapiens OX=9606 GN=APAF1 PE=1 SV=2	0.528639	17.2423	17.4754	17.6738	0.198379	17.1292	0.31047	17.2543	17.2303	17.6886	17.8533	17.5466	17.4042	17.634	17.7136	17.068	17.1904	17.3814	17.498
sp|O14730|RIOK3_HUMAN	RIOK3	Serine/threonine-protein kinase RIO3 OS=Homo sapiens OX=9606 GN=RIOK3 PE=1 SV=2	0.491441	14.704	14.5134	14.5337	0.0202703	14.753	0.142445	14.6843	14.7236	15.2159	15.1749	14.5359	14.4909	14.5657	14.5016	14.7901	14.7158	14.8764	14.9144
sp|O14732|IMPA2_HUMAN	IMPA2	Inositol monophosphatase 2 OS=Homo sapiens OX=9606 GN=IMPA2 PE=1 SV=1	0.210181	16.7665	16.0061	16.2393	0.233179	16.6542	-0.0473226	16.7532	16.7799	17.0212	16.9322	16.0363	15.9758	16.28	16.1985	16.5844	16.724	16.6383	16.5755
sp|O14733-2|MP2K7_HUMAN	MAP2K7	Isoform 2 of Dual specificity mitogen-activated protein kinase kinase 7 OS=Homo sapiens OX=9606 GN=MAP2K7	-0.175181	13.0971	12.2819	12.4017	0.119748	13.1541	0.0280763	13.0057	13.1886	12.8731	12.9708	12.3729	12.191	12.3697	12.4337	13.1969	13.1114	13.1073	13.2571
sp|O14734|ACOT8_HUMAN	ACOT8	Acyl-coenzyme A thioesterase 8 OS=Homo sapiens OX=9606 GN=ACOT8 PE=1 SV=1	-0.0904529	16.8459	16.9354	16.8136	-0.121762	16.9072	-0.104351	16.8246	16.8672	16.7546	16.7564	16.8679	17.0029	16.7523	16.875	17.0084	16.806	16.8325	16.7732
sp|O14735|CDIPT_HUMAN	CDIPT	CDP-diacylglycerol--inositol 3-phosphatidyltransferase OS=Homo sapiens OX=9606 GN=CDIPT PE=1 SV=1	-0.0591905	17.656	17.6939	17.6228	-0.0711189	17.566	0.145434	17.6637	17.6482	17.6158	17.5777	17.692	17.6957	17.6053	17.6402	17.6045	17.5274	17.7785	17.6442
sp|O14737|PDCD5_HUMAN	PDCD5	Programmed cell death protein 5 OS=Homo sapiens OX=9606 GN=PDCD5 PE=1 SV=3	-0.00415915	18.3515	18.4351	18.4204	-0.014714	18.6554	-0.105792	18.358	18.3451	18.2999	18.3949	18.4786	18.3916	18.3817	18.4591	18.6327	18.6782	18.5442	18.555
sp|O14744|ANM5_HUMAN	PRMT5	Protein arginine N-methyltransferase 5 OS=Homo sapiens OX=9606 GN=PRMT5 PE=1 SV=4	-0.0241401	19.1953	19.1227	19.2078	0.0850566	19.3036	-0.105608	19.1875	19.203	19.1924	19.1499	19.177	19.0685	19.2296	19.186	19.2544	19.3528	19.2019	19.1941
sp|O14745|NHRF1_HUMAN	SLC9A3R1	Na(+)/H(+) exchange regulatory cofactor NHE-RF1 OS=Homo sapiens OX=9606 GN=SLC9A3R1 PE=1 SV=4	-0.14104	19.0226	18.7697	18.7267	-0.0429613	18.6797	-0.11797	19.034	19.0111	18.9095	18.8535	18.7694	18.7701	18.7357	18.7178	18.6349	18.7246	18.5773	18.5462
sp|O14757|CHK1_HUMAN	CHEK1	Serine/threonine-protein kinase Chk1 OS=Homo sapiens OX=9606 GN=CHEK1 PE=1 SV=2	-0.127911	16.2323	15.9499	15.8291	-0.120747	16.443	-0.139099	16.2774	16.1873	16.2224	15.9864	15.9296	15.9702	15.8075	15.8507	16.4923	16.3937	16.3296	16.2783
sp|O14763|TR10B_HUMAN	TNFRSF10B	Tumor necrosis factor receptor superfamily member 10B OS=Homo sapiens OX=9606 GN=TNFRSF10B PE=1 SV=2	-1.03392	15.26	15.9975	14.9156	-1.08192	15.5833	-1.29245	15.3495	15.1705	14.1401	14.3121	16.1075	15.8875	14.9505	14.8807	15.606	15.5606	14.1587	14.4231
sp|O14770|MEIS2_HUMAN	MEIS2	Homeobox protein Meis2 OS=Homo sapiens OX=9606 GN=MEIS2 PE=1 SV=2	-0.611284	13.3823	12.8143	12.5477	-0.266609	13.3114	-0.31277	13.4882	13.2765	12.8092	12.7329	12.8212	12.8073	12.6748	12.4205	13.3676	13.2552	13.0475	12.9497
sp|O14773|TPP1_HUMAN	TPP1	Tripeptidyl-peptidase 1 OS=Homo sapiens OX=9606 GN=TPP1 PE=1 SV=2	-0.41643	14.8628	14.3503	14.1611	-0.189201	14.9528	-0.55491	14.9284	14.7973	14.4454	14.4474	14.3111	14.3895	14.3068	14.0154	15.0402	14.8654	14.4699	14.3259
sp|O14776|TCRG1_HUMAN	TCERG1	Transcription elongation regulator 1 OS=Homo sapiens OX=9606 GN=TCERG1 PE=1 SV=2	0.145988	18.8781	18.615	18.8659	0.250968	18.9293	0.210439	18.8638	18.8923	19.0595	18.9886	18.5927	18.6372	18.8893	18.8425	18.939	18.9196	19.1547	19.1247
sp|O14777|NDC80_HUMAN	NDC80	Kinetochore protein NDC80 homolog OS=Homo sapiens OX=9606 GN=NDC80 PE=1 SV=1	0.0371561	18.9683	18.4383	18.5001	0.0617739	19.2937	-0.131687	18.9662	18.9704	18.9929	19.0181	18.4158	18.4609	18.5084	18.4918	19.2984	19.2889	19.1724	19.1515
sp|O14786|NRP1_HUMAN	NRP1	Neuropilin-1 OS=Homo sapiens OX=9606 GN=NRP1 PE=1 SV=3	-0.177969	14.0071	15.341	15.2	-0.140987	13.0476	-0.302531	13.8961	14.1182	13.76	13.8983	15.3748	15.3072	15.1818	15.2183	13.0715	13.0236	12.6949	12.7951
sp|O14787|TNPO2_HUMAN	TNPO2	Transportin-2 OS=Homo sapiens OX=9606 GN=TNPO2 PE=1 SV=3	0.475353	16.4607	16.5057	16.7146	0.20896	16.6746	0.297785	16.5116	16.4097	16.9088	16.9632	16.5295	16.4818	16.7159	16.7134	16.6671	16.6822	16.9556	16.9892
sp|O14795-2|UN13B_HUMAN	UNC13B	Isoform 2 of Protein unc-13 homolog B OS=Homo sapiens OX=9606 GN=UNC13B	-0.173371	15.0547	15.186	14.9972	-0.188818	15.0227	-0.343379	14.9918	15.1176	14.9603	14.8024	15.2481	15.1239	15.111	14.8834	14.9904	15.055	14.705	14.6535
sp|O14802|RPC1_HUMAN	POLR3A	DNA-directed RNA polymerase III subunit RPC1 OS=Homo sapiens OX=9606 GN=POLR3A PE=1 SV=2	0.160707	15.3436	15.0426	15.195	0.152381	15.4187	0.156862	15.3887	15.2986	15.504	15.5047	15.1078	14.9775	15.2107	15.1794	15.4794	15.358	15.5999	15.5513
sp|O14818|PSA7_HUMAN	PSMA7	Proteasome subunit alpha type-7 OS=Homo sapiens OX=9606 GN=PSMA7 PE=1 SV=1	-0.0393997	20.5566	20.4555	20.4722	0.0167417	20.9021	-0.157363	20.4786	20.6345	20.438	20.5963	20.3988	20.5121	20.3781	20.5663	20.9203	20.884	20.6697	20.8199
sp|O14828|SCAM3_HUMAN	SCAMP3	Secretory carrier-associated membrane protein 3 OS=Homo sapiens OX=9606 GN=SCAMP3 PE=1 SV=3	0.0270411	18.6165	18.5144	18.5665	0.0521147	18.6074	0.111258	18.6237	18.6093	18.6923	18.5947	18.5842	18.4445	18.6204	18.5126	18.5486	18.6662	18.7052	18.7321
sp|O14841|OPLA_HUMAN	OPLAH	5-oxoprolinase OS=Homo sapiens OX=9606 GN=OPLAH PE=1 SV=3	0.147087	15.1481	15.9772	16.1451	0.16795	15.3704	-0.165131	15.128	15.1683	15.2745	15.316	16.0073	15.9471	16.1958	16.0945	15.3288	15.412	15.2302	15.1804
sp|O14874|BCKD_HUMAN	BCKDK	[3-methyl-2-oxobutanoate dehydrogenase [lipoamide]] kinase, mitochondrial OS=Homo sapiens OX=9606 GN=BCKDK PE=1 SV=2	-0.320393	18.3528	18.4637	18.1376	-0.326089	17.978	-0.342607	18.3919	18.3137	18.0611	18.0037	18.5488	18.3786	18.2262	18.049	17.9634	17.9926	17.651	17.6197
sp|O14879|IFIT3_HUMAN	IFIT3	Interferon-induced protein with tetratricopeptide repeats 3 OS=Homo sapiens OX=9606 GN=IFIT3 PE=1 SV=1	-0.110992	16.7122	16.191	16.1685	-0.0225813	14.7995	-0.36319	16.7869	16.6375	16.6665	16.536	16.2299	16.1522	16.1035	16.2334	14.7043	14.8946	14.5846	14.288
sp|O14880|MGST3_HUMAN	MGST3	Microsomal glutathione S-transferase 3 OS=Homo sapiens OX=9606 GN=MGST3 PE=1 SV=1	0.10707	18.7513	19.0698	19.2505	0.18069	18.6362	0.216406	18.7358	18.7668	18.8372	18.8796	19.0571	19.0825	19.2874	19.2137	18.5996	18.6728	18.8906	18.8146
sp|O14907|TX1B3_HUMAN	TAX1BP3	Tax1-binding protein 3 OS=Homo sapiens OX=9606 GN=TAX1BP3 PE=1 SV=2	-0.347852	17.0319	16.3627	16.0916	-0.271024	16.7155	-0.582422	17.0942	16.9695	16.7172	16.6508	16.4648	16.2605	16.1341	16.0492	16.6863	16.7447	16.2129	16.0533
sp|O14908|GIPC1_HUMAN	GIPC1	PDZ domain-containing protein GIPC1 OS=Homo sapiens OX=9606 GN=GIPC1 PE=1 SV=2	-0.215514	17.5223	17.8089	17.4379	-0.371011	17.3823	-0.420951	17.6235	17.4211	17.4566	17.157	17.8061	17.8116	17.4822	17.3936	17.3747	17.3899	17.0007	16.922
sp|O14920|IKKB_HUMAN	IKBKB	Inhibitor of nuclear factor kappa-B kinase subunit beta OS=Homo sapiens OX=9606 GN=IKBKB PE=1 SV=1	0.218467	17.3076	17.2581	17.4163	0.158145	17.5998	0.107407	17.3637	17.2514	17.5479	17.5041	17.2673	17.2489	17.4395	17.393	17.5508	17.6489	17.6978	17.7167
sp|O14929|HAT1_HUMAN	HAT1	Histone acetyltransferase type B catalytic subunit OS=Homo sapiens OX=9606 GN=HAT1 PE=1 SV=1	0.148346	17.901	17.3488	17.567	0.218249	17.6493	0.19444	17.8903	17.9117	18.1237	17.975	17.3792	17.3183	17.625	17.509	17.6158	17.6828	17.8324	17.8551
sp|O14936|CSKP_HUMAN	CASK	Peripheral plasma membrane protein CASK OS=Homo sapiens OX=9606 GN=CASK PE=1 SV=3	0.106635	19.4092	18.908	18.9665	0.0584486	18.9683	0.224013	19.4317	19.3866	19.5095	19.5222	18.9009	18.9152	18.9629	18.9701	19.0431	18.8936	19.1971	19.1877
sp|O14939|PLD2_HUMAN	PLD2	Phospholipase D2 OS=Homo sapiens OX=9606 GN=PLD2 PE=1 SV=2	-0.211522	15.8317	15.6289	15.5389	-0.0900342	15.4539	-0.0517936	15.8183	15.8451	15.677	15.5633	15.5326	15.7252	15.5388	15.539	15.5119	15.3959	15.4979	15.3063
sp|O14949|QCR8_HUMAN	UQCRQ	Cytochrome b-c1 complex subunit 8 OS=Homo sapiens OX=9606 GN=UQCRQ PE=1 SV=4	-0.0935514	18.4892	18.3294	18.4279	0.0984734	18.6792	0.0355009	18.467	18.5113	18.3109	18.4804	18.2699	18.3889	18.4072	18.4485	18.7356	18.6229	18.6559	18.7736
sp|O14950|ML12B_HUMAN	MYL12B	Myosin regulatory light chain 12B OS=Homo sapiens OX=9606 GN=MYL12B PE=1 SV=2	0.0611662	16.9897	17.4313	17.4511	0.0197929	16.763	0.0285689	17.0026	16.9769	17.0467	17.0551	17.412	17.4506	17.4808	17.4213	16.6952	16.8308	16.7927	16.7904
sp|O14957|QCR10_HUMAN	UQCR11	Cytochrome b-c1 complex subunit 10 OS=Homo sapiens OX=9606 GN=UQCR11 PE=1 SV=1	-0.0699926	15.9914	15.4698	15.7217	0.251887	16.0329	0.212959	15.9944	15.9883	15.9459	15.8969	15.3923	15.5473	15.8068	15.6366	16.0394	16.0264	16.3826	16.1092
sp|O14964|HGS_HUMAN	HGS	Hepatocyte growth factor-regulated tyrosine kinase substrate OS=Homo sapiens OX=9606 GN=HGS PE=1 SV=1	-0.0324676	18.1552	18.3893	18.391	0.00171847	18.2692	-0.157031	18.0951	18.2152	18.1287	18.1167	18.376	18.4026	18.3536	18.4284	18.2794	18.2589	18.0946	18.1296
sp|O14965|AURKA_HUMAN	AURKA	Aurora kinase A OS=Homo sapiens OX=9606 GN=AURKA PE=1 SV=2	0.164722	17.7595	18.1179	18.1727	0.0548153	18.0733	0.118899	17.7501	17.769	17.9145	17.934	18.1265	18.1093	18.1873	18.1581	18.0664	18.0802	18.1885	18.1959
sp|O14966|RAB7L_HUMAN	RAB29	Ras-related protein Rab-7L1 OS=Homo sapiens OX=9606 GN=RAB29 PE=1 SV=1	-0.347396	16.2482	16.6426	16.4399	-0.202628	16.0794	-0.0926998	16.2705	16.2259	15.8086	15.993	16.7235	16.5616	16.4494	16.4304	16.1159	16.0429	15.9794	15.994
sp|O14967|CLGN_HUMAN	CLGN	Calmegin OS=Homo sapiens OX=9606 GN=CLGN PE=1 SV=1	-0.0532306	17.6037	15.7462	15.7298	-0.0163624	16.7914	0.0516324	17.6045	17.603	17.471	17.63	15.7379	15.7544	15.7054	15.7542	16.8376	16.7453	16.8781	16.8081
sp|O14972|VP26C_HUMAN	VPS26C	Vacuolar protein sorting-associated protein 26C OS=Homo sapiens OX=9606 GN=VPS26C PE=1 SV=1	0.0377435	16.4979	15.9642	16.1581	0.193968	16.0028	0.10146	16.5002	16.4956	16.5115	16.5598	15.9498	15.9786	16.1019	16.2144	16.0453	15.9602	16.1961	16.0124
sp|O14974|MYPT1_HUMAN	PPP1R12A	Protein phosphatase 1 regulatory subunit 12A OS=Homo sapiens OX=9606 GN=PPP1R12A PE=1 SV=1	0.175383	19.3407	19.46	19.4603	0.000237741	19.0763	0.176466	19.3583	19.3231	19.5005	19.5318	19.5319	19.3882	19.5046	19.4159	19.0745	19.0782	19.2621	19.2435
sp|O14975|S27A2_HUMAN	SLC27A2	Very long-chain acyl-CoA synthetase OS=Homo sapiens OX=9606 GN=SLC27A2 PE=1 SV=2	0.0857649	21.0867	19.7512	19.6943	-0.0569014	21.1537	0.0216496	21.0523	21.121	21.1974	21.1474	19.8366	19.6657	19.608	19.7805	21.157	21.1504	21.1269	21.2238
sp|O14976|GAK_HUMAN	GAK	Cyclin-G-associated kinase OS=Homo sapiens OX=9606 GN=GAK PE=1 SV=2	0.121328	15.7902	15.4754	15.7081	0.232742	15.554	0.122256	15.7424	15.8381	15.9809	15.8422	15.6189	15.3318	15.8476	15.5687	15.5719	15.5361	15.6125	15.74
sp|O14979|HNRDL_HUMAN	HNRNPDL	Heterogeneous nuclear ribonucleoprotein D-like OS=Homo sapiens OX=9606 GN=HNRNPDL PE=1 SV=3	0.0101158	19.3586	19.1047	18.9863	-0.118345	19.206	0.0257337	19.3115	19.4056	19.3605	19.3768	19.0785	19.1309	19.007	18.9657	19.2053	19.2066	19.2849	19.1785
sp|O14980|XPO1_HUMAN	XPO1	Exportin-1 OS=Homo sapiens OX=9606 GN=XPO1 PE=1 SV=1	0.174963	21.0511	21.0354	21.2759	0.240485	21.1406	0.155714	21.0383	21.064	21.2392	21.213	21.0225	21.0483	21.2781	21.2737	21.15	21.1313	21.2807	21.312
sp|O14981|BTAF1_HUMAN	BTAF1	TATA-binding protein-associated factor 172 OS=Homo sapiens OX=9606 GN=BTAF1 PE=1 SV=2	0.126603	19.1485	18.9774	19.253	0.275564	19.1273	0.211429	19.1547	19.1423	19.2883	19.262	18.9691	18.9857	19.3216	19.1844	19.1173	19.1373	19.3757	19.3018
sp|O15013|ARHGA_HUMAN	ARHGEF10	Rho guanine nucleotide exchange factor 10 OS=Homo sapiens OX=9606 GN=ARHGEF10 PE=1 SV=4	0.208651	16.7382	16.6533	16.6921	0.0387665	16.4376	0.208001	16.7414	16.7351	16.9334	16.9604	16.6588	16.6479	16.6854	16.6988	16.3682	16.507	16.6945	16.5967
sp|O15014|ZN609_HUMAN	ZNF609	Zinc finger protein 609 OS=Homo sapiens OX=9606 GN=ZNF609 PE=1 SV=2	-0.228428	15.7017	15.5181	15.2221	-0.296073	15.7199	-0.258383	15.691	15.7125	15.5105	15.4361	15.4961	15.5402	15.2481	15.196	15.7551	15.6847	15.5489	15.3741
sp|O15015|ZN646_HUMAN	ZNF646	Zinc finger protein 646 OS=Homo sapiens OX=9606 GN=ZNF646 PE=1 SV=2	0.0238049	14.2199	14.6076	14.2725	-0.335078	14.614	-0.133758	14.2273	14.2126	14.1112	14.3763	14.5811	14.6341	14.2993	14.2458	14.5741	14.6539	14.3447	14.6158
sp|O15020|SPTN2_HUMAN	SPTBN2	Spectrin beta chain, non-erythrocytic 2 OS=Homo sapiens OX=9606 GN=SPTBN2 PE=1 SV=3	-0.269895	21.0748	20.5816	20.3756	-0.20609	20.6008	-0.0783753	20.9989	21.1507	20.841	20.7689	20.5247	20.6386	20.432	20.3191	20.5824	20.6193	20.5684	20.4765
sp|O15021|MAST4_HUMAN	MAST4	Microtubule-associated serine/threonine-protein kinase 4 OS=Homo sapiens OX=9606 GN=MAST4 PE=1 SV=4	0.297152	15.2589	14.9812	15.1642	0.183023	15.081	0.00171371	15.327	15.1907	15.5312	15.5808	14.8201	15.1424	15.1397	15.1888	15.029	15.1331	15.0518	15.1137
sp|O15027|SC16A_HUMAN	SEC16A	Protein transport protein Sec16A OS=Homo sapiens OX=9606 GN=SEC16A PE=1 SV=4	0.00376302	19.0108	18.7417	18.6985	-0.0431592	18.8551	-0.0177481	19.0316	18.99	19.0223	19.0068	18.7397	18.7436	18.7313	18.6657	18.8426	18.8676	18.8399	18.8348
sp|O15031|PLXB2_HUMAN	PLXNB2	Plexin-B2 OS=Homo sapiens OX=9606 GN=PLXNB2 PE=1 SV=3	-0.289856	19.8835	19.9906	19.8845	-0.106141	19.7086	-0.218961	19.8919	19.8752	19.559	19.6284	20.0038	19.9774	19.8644	19.9045	19.72	19.6973	19.4955	19.4839
sp|O15033|AREL1_HUMAN	AREL1	Apoptosis-resistant E3 ubiquitin protein ligase 1 OS=Homo sapiens OX=9606 GN=AREL1 PE=1 SV=3	-0.398195	13.7267	13.9561	13.558	-0.398033	13.5129	-0.207675	13.6326	13.8209	13.3382	13.3188	13.9454	13.9667	13.549	13.567	13.6364	13.3895	13.3601	13.2504
sp|O15037|KHNYN_HUMAN	KHNYN	Protein KHNYN OS=Homo sapiens OX=9606 GN=KHNYN PE=1 SV=3	0.160959	14.8298	15.0268	15.0308	0.00397572	14.9866	-0.0199665	14.8062	14.8534	15.1234	14.8581	15.1103	14.9433	15.175	14.8866	14.8916	15.0815	15.0266	14.9067
sp|O15042-2|SR140_HUMAN	U2SURP	Isoform 2 of U2 snRNP-associated SURP motif-containing protein OS=Homo sapiens OX=9606 GN=U2SURP	0.110074	21.1922	21.0592	21.0794	0.0201928	21.2079	0.245428	21.2262	21.1581	21.2439	21.3606	21.0362	21.0823	21.0966	21.0622	21.2664	21.1493	21.4279	21.4787
sp|O15047|SET1A_HUMAN	SETD1A	Histone-lysine N-methyltransferase SETD1A OS=Homo sapiens OX=9606 GN=SETD1A PE=1 SV=3	0.0254797	17.5229	17.2184	17.2766	0.0581885	17.4095	0.127572	17.4823	17.5635	17.5034	17.5934	17.2202	17.2166	17.2432	17.31	17.422	17.397	17.5984	17.4758
sp|O15050|TRNK1_HUMAN	TRANK1	TPR and ankyrin repeat-containing protein 1 OS=Homo sapiens OX=9606 GN=TRANK1 PE=2 SV=4	-0.303574	13.0759	11.9861	11.5907	-0.395355	12.073	-0.239362	13.1586	12.9933	12.7374	12.8074	12.0201	11.952	11.3772	11.8042	12.0527	12.0933	11.8132	11.8541
sp|O15056|SYNJ2_HUMAN	SYNJ2	Synaptojanin-2 OS=Homo sapiens OX=9606 GN=SYNJ2 PE=1 SV=3	0.193893	17.7437	17.5352	17.7085	0.173272	17.5312	0.11084	17.7843	17.7031	17.9614	17.9137	17.586	17.4844	17.7338	17.6831	17.5179	17.5445	17.5712	17.7129
sp|O15061|SYNEM_HUMAN	SYNM	Synemin OS=Homo sapiens OX=9606 GN=SYNM PE=1 SV=2	-0.0588635	18.3484	17.6083	17.6445	0.0361925	18.5693	0.0385307	18.3605	18.3362	18.2883	18.2907	17.6186	17.5981	17.6803	17.6087	18.5836	18.555	18.6003	18.6154
sp|O15066|KIF3B_HUMAN	KIF3B	Kinesin-like protein KIF3B OS=Homo sapiens OX=9606 GN=KIF3B PE=1 SV=1	-0.137298	18.2313	18.3754	18.2984	-0.0769383	18.3592	-0.141725	18.2317	18.2309	18.0707	18.1173	18.3637	18.3871	18.3057	18.2912	18.3572	18.3612	18.1753	18.2597
sp|O15067|PUR4_HUMAN	PFAS	Phosphoribosylformylglycinamidine synthase OS=Homo sapiens OX=9606 GN=PFAS PE=1 SV=4	0.0902661	20.1274	20.1609	20.2708	0.109848	20.4153	-0.105584	20.1158	20.1389	20.2554	20.1798	20.1428	20.179	20.2693	20.2722	20.395	20.4355	20.3227	20.2967
sp|O15075|DCLK1_HUMAN	DCLK1	Serine/threonine-protein kinase DCLK1 OS=Homo sapiens OX=9606 GN=DCLK1 PE=1 SV=2	0.0600303	13.0008	12.8509	13.0093	0.158361	13.4929	0.0603484	12.945	13.0566	13.1736	12.9481	12.7636	12.9383	13.0954	12.9232	13.5375	13.4484	13.7926	13.314
sp|O15078|CE290_HUMAN	CEP290	Centrosomal protein of 290 kDa OS=Homo sapiens OX=9606 GN=CEP290 PE=1 SV=2	-0.0730001	17.0688	17.2358	17.2715	0.0357183	17.0453	-0.139761	17.0776	17.06	17.0239	16.9677	17.2789	17.1926	17.331	17.2119	16.9894	17.1012	16.8649	16.9461
sp|O15084-1|ANR28_HUMAN	ANKRD28	Isoform 3 of Serine/threonine-protein phosphatase 6 regulatory ankyrin repeat subunit A OS=Homo sapiens OX=9606 GN=ANKRD28	0.245623	17.9122	17.71	17.917	0.207086	18.0569	0.111193	17.9052	17.9192	18.1475	18.1682	17.7129	17.707	17.922	17.912	18.0127	18.1012	18.1945	18.1417
sp|O15085-2|ARHGB_HUMAN	ARHGEF11	Isoform 2 of Rho guanine nucleotide exchange factor 11 OS=Homo sapiens OX=9606 GN=ARHGEF11	0.0358325	14.4402	14.0859	14.0204	-0.0655198	14.0899	0.0259077	14.5223	14.3582	14.4568	14.4953	14.139	14.0328	14.0262	14.0145	14.0328	14.147	14.1078	14.1238
sp|O15091|MRPP3_HUMAN	PRORP	Mitochondrial ribonuclease P catalytic subunit OS=Homo sapiens OX=9606 GN=PRORP PE=1 SV=2	-0.523033	18.1231	17.8409	17.6042	-0.23671	18.48	-0.353956	18.1342	18.112	17.5523	17.6478	17.8319	17.85	17.625	17.5835	18.5616	18.3985	18.1309	18.1213
sp|O15111|IKKA_HUMAN	CHUK	Inhibitor of nuclear factor kappa-B kinase subunit alpha OS=Homo sapiens OX=9606 GN=CHUK PE=1 SV=2	0.0517128	15.4085	15.7857	15.9545	0.168807	15.4548	0.167151	15.3602	15.4567	15.4585	15.4618	15.7979	15.7735	15.9691	15.94	15.4951	15.4146	15.6115	15.6325
sp|O15116|LSM1_HUMAN	LSM1	U6 snRNA-associated Sm-like protein LSm1 OS=Homo sapiens OX=9606 GN=LSM1 PE=1 SV=1	0.209286	15.5671	15.7411	15.9272	0.186094	15.6623	0.0154064	15.5784	15.5558	15.7766	15.7762	15.7572	15.7251	15.925	15.9295	15.6544	15.6703	15.6314	15.7242
sp|O15118|NPC1_HUMAN	NPC1	NPC intracellular cholesterol transporter 1 OS=Homo sapiens OX=9606 GN=NPC1 PE=1 SV=2	-0.388415	17.8501	17.8815	17.6694	-0.212071	18.1385	-0.062701	17.8467	17.8536	17.4537	17.4698	17.8523	17.9106	17.6478	17.691	18.1962	18.0807	18.0504	18.1011
sp|O15121|DEGS1_HUMAN	DEGS1	Sphingolipid delta(4)-desaturase DES1 OS=Homo sapiens OX=9606 GN=DEGS1 PE=1 SV=1	-0.240254	17.8072	18.3983	18.0476	-0.350769	17.6288	-0.187331	17.8007	17.8137	17.6001	17.5337	18.4429	18.3538	18.0725	18.0226	17.6666	17.591	17.4582	17.4248
sp|O15126|SCAM1_HUMAN	SCAMP1	Secretory carrier-associated membrane protein 1 OS=Homo sapiens OX=9606 GN=SCAMP1 PE=1 SV=2	0.27516	17.2772	17.3035	17.3431	0.0396026	17.6116	0.225052	17.2485	17.3059	17.569	17.5357	17.2751	17.3319	17.2948	17.3914	17.6329	17.5903	17.8051	17.8682
sp|O15127|SCAM2_HUMAN	SCAMP2	Secretory carrier-associated membrane protein 2 OS=Homo sapiens OX=9606 GN=SCAMP2 PE=1 SV=2	0.00696994	17.2741	17.104	17.2656	0.161647	17.3987	0.104616	17.2978	17.2504	17.3368	17.2254	17.0876	17.1204	17.3025	17.2287	17.4548	17.3427	17.487	17.5197
sp|O15143|ARC1B_HUMAN	ARPC1B	Actin-related protein 2/3 complex subunit 1B OS=Homo sapiens OX=9606 GN=ARPC1B PE=1 SV=3	-0.0833445	17.9464	17.9451	18.0581	0.113054	17.4224	-0.136557	17.9879	17.9048	17.9808	17.7453	17.9412	17.949	18.143	17.9733	17.3777	17.4671	17.3716	17.2001
sp|O15144|ARPC2_HUMAN	ARPC2	Actin-related protein 2/3 complex subunit 2 OS=Homo sapiens OX=9606 GN=ARPC2 PE=1 SV=1	0.0911778	19.7032	20.0368	20.0848	0.0480411	19.3517	-0.00893214	19.6928	19.7136	19.7788	19.8099	20.0521	20.0214	20.1095	20.0601	19.3074	19.3959	19.3334	19.3521
sp|O15145|ARPC3_HUMAN	ARPC3	Actin-related protein 2/3 complex subunit 3 OS=Homo sapiens OX=9606 GN=ARPC3 PE=1 SV=3	-0.0428151	19.4849	19.7547	19.7987	0.043987	19.0558	-0.0336514	19.4652	19.5047	19.4481	19.4362	19.7447	19.7648	19.833	19.7644	18.9957	19.1158	19.0253	19.0189
sp|O15155|BET1_HUMAN	BET1	BET1 homolog OS=Homo sapiens OX=9606 GN=BET1 PE=1 SV=1	-0.0039943	16.9613	17.7199	17.7203	0.000350609	17.2167	0.171773	16.9374	16.9852	16.8909	17.0237	17.6996	17.7402	17.6702	17.7704	17.2965	17.1368	17.3226	17.4543
sp|O15160|RPAC1_HUMAN	POLR1C	DNA-directed RNA polymerases I and III subunit RPAC1 OS=Homo sapiens OX=9606 GN=POLR1C PE=1 SV=1	0.12819	17.2412	17.2316	17.2962	0.0646504	17.3909	0.112424	17.3265	17.1558	17.4384	17.3004	17.2697	17.1935	17.3418	17.2507	17.3795	17.4023	17.5602	17.4463
sp|O15162|PLS1_HUMAN	PLSCR1	Phospholipid scramblase 1 OS=Homo sapiens OX=9606 GN=PLSCR1 PE=1 SV=1	0.0249821	16.2554	15.8153	16.0323	0.216987	15.9266	0.249045	16.3011	16.2097	16.2686	16.2922	15.8731	15.7574	16.0164	16.0481	15.8774	15.9757	16.1633	16.188
sp|O15164|TIF1A_HUMAN	TRIM24	Transcription intermediary factor 1-alpha OS=Homo sapiens OX=9606 GN=TRIM24 PE=1 SV=3	0.0283585	14.9343	14.7127	14.7381	0.0253987	15.0402	0.0501689	14.9059	14.9628	14.9442	14.9812	14.7021	14.7234	14.6693	14.807	15.0795	15.001	15.1055	15.0752
sp|O15173-2|PGRC2_HUMAN	PGRMC2	Isoform 2 of Membrane-associated progesterone receptor component 2 OS=Homo sapiens OX=9606 GN=PGRMC2	0.144125	17.729	17.8673	17.9573	0.0899579	17.4909	0.217229	17.8001	17.658	17.927	17.8193	17.9265	17.8082	17.9976	17.9169	17.4906	17.4911	17.7753	17.6409
sp|O15182|CETN3_HUMAN	CETN3	Centrin-3 OS=Homo sapiens OX=9606 GN=CETN3 PE=1 SV=2	-0.652152	15.2534	14.5957	14.0481	-0.54752	14.7489	-0.264112	15.1957	15.3111	14.4796	14.7229	14.6703	14.521	14.0307	14.0656	14.6287	14.8691	14.4941	14.4754
sp|O15211|RGL2_HUMAN	RGL2	Ral guanine nucleotide dissociation stimulator-like 2 OS=Homo sapiens OX=9606 GN=RGL2 PE=1 SV=1	0.0553434	12.5911	12.469	12.6718	0.202807	12.5309	-0.231322	12.7735	12.4087	12.6821	12.6107	12.5523	12.3857	12.7635	12.5801	12.5097	12.5521	12.5115	12.0877
sp|O15212|PFD6_HUMAN	PFDN6	Prefoldin subunit 6 OS=Homo sapiens OX=9606 GN=PFDN6 PE=1 SV=1	0.0062998	17.736	17.8767	17.9589	0.0822059	17.9151	-0.107188	17.7531	17.719	17.7611	17.7235	17.9132	17.8402	17.996	17.9218	17.8469	17.9834	17.8424	17.7735
sp|O15213|WDR46_HUMAN	WDR46	WD repeat-containing protein 46 OS=Homo sapiens OX=9606 GN=WDR46 PE=1 SV=3	0.132232	17.146	17.2089	17.4635	0.254585	16.9517	0.0685027	17.1567	17.1353	17.1839	17.3725	17.2667	17.1511	17.4938	17.4332	17.0085	16.8948	17.0331	17.0073
sp|O15226-2|NKRF_HUMAN	NKRF	Isoform 2 of NF-kappa-B-repressing factor OS=Homo sapiens OX=9606 GN=NKRF	-0.0302945	18.9417	18.4927	18.5795	0.0868399	19.0914	0.0987183	18.9756	18.9077	18.9011	18.9216	18.4807	18.5046	18.62	18.539	19.1422	19.0406	19.1995	19.1808
sp|O15228|GNPAT_HUMAN	GNPAT	Dihydroxyacetone phosphate acyltransferase OS=Homo sapiens OX=9606 GN=GNPAT PE=1 SV=1	-0.192469	17.797	17.6771	17.4856	-0.191493	17.5432	-0.155014	17.7775	17.8165	17.6608	17.5483	17.6344	17.7199	17.4274	17.5439	17.5392	17.5471	17.4137	17.3626
sp|O15230|LAMA5_HUMAN	LAMA5	Laminin subunit alpha-5 OS=Homo sapiens OX=9606 GN=LAMA5 PE=1 SV=8	-1.06974	18.4625	17.6878	17.0879	-0.599928	17.7896	-0.895073	18.4389	18.4862	17.383	17.4025	17.6325	17.7431	17.1408	17.035	17.8486	17.7306	16.9873	16.8018
sp|O15231-3|ZN185_HUMAN	ZNF185	Isoform 3 of Zinc finger protein 185 OS=Homo sapiens OX=9606 GN=ZNF185	-0.283498	18.8377	15.4158	15.37	-0.0457976	17.0508	-0.0954071	18.7751	18.9003	18.5524	18.5561	15.5076	15.3239	15.3769	15.3631	17.0887	17.0128	16.9373	16.9734
sp|O15234|CASC3_HUMAN	CASC3	Protein CASC3 OS=Homo sapiens OX=9606 GN=CASC3 PE=1 SV=2	0.346793	14.9591	15.0222	15.0705	0.0483309	15.0307	0.310141	14.9418	14.9765	15.3471	15.2647	15.0553	14.9891	15.1833	14.9578	14.9587	15.1027	15.3869	15.2948
sp|O15235|RT12_HUMAN	MRPS12	28S ribosomal protein S12, mitochondrial OS=Homo sapiens OX=9606 GN=MRPS12 PE=1 SV=1	-0.331464	13.818	13.7361	13.4689	-0.267132	13.7882	-0.321487	13.7556	13.8803	13.4308	13.5422	13.6971	13.775	13.5102	13.4277	13.8071	13.7694	13.4265	13.507
sp|O15247|CLIC2_HUMAN	CLIC2	Chloride intracellular channel protein 2 OS=Homo sapiens OX=9606 GN=CLIC2 PE=1 SV=3	-0.0935201	14.2537	16.8813	17.0137	0.132341	12.9682	-0.783932	14.3043	14.203	14.0831	14.2372	16.9057	16.857	16.9992	17.0282	13.1158	12.8205	12.2126	12.1558
sp|O15254|ACOX3_HUMAN	ACOX3	Peroxisomal acyl-coenzyme A oxidase 3 OS=Homo sapiens OX=9606 GN=ACOX3 PE=1 SV=2	-0.267207	18.385	17.1262	17.1867	0.0605465	17.9524	-0.133188	18.3948	18.3752	18.1531	18.0824	17.1597	17.0927	17.2433	17.1301	18.0517	17.8532	17.756	17.8825
sp|O15258|RER1_HUMAN	RER1	Protein RER1 OS=Homo sapiens OX=9606 GN=RER1 PE=1 SV=1	-0.0756691	16.9201	17.1032	17.0737	-0.0295826	16.7037	0.183178	16.8441	16.9961	16.7721	16.9168	17.0627	17.1438	17.0179	17.1294	16.7976	16.6098	16.8672	16.9065
sp|O15260|SURF4_HUMAN	SURF4	Surfeit locus protein 4 OS=Homo sapiens OX=9606 GN=SURF4 PE=1 SV=3	-0.107369	18.1899	18.3971	18.2818	-0.11525	17.9349	0.153887	18.1257	18.2542	18.1411	18.024	18.2824	18.5117	18.3368	18.2268	17.9742	17.8957	18.1139	18.0637
sp|O15269|SPTC1_HUMAN	SPTLC1	Serine palmitoyltransferase 1 OS=Homo sapiens OX=9606 GN=SPTLC1 PE=1 SV=1	-0.0982733	19.0413	18.9749	18.7001	-0.274745	18.7788	-0.103321	19.0564	19.0262	18.9611	18.9249	18.9649	18.9848	18.6879	18.7123	18.8114	18.7461	18.6755	18.6754
sp|O15270|SPTC2_HUMAN	SPTLC2	Serine palmitoyltransferase 2 OS=Homo sapiens OX=9606 GN=SPTLC2 PE=1 SV=1	-0.396361	16.3362	16.1973	15.8163	-0.381035	16.2831	-0.289163	16.3608	16.3116	15.9276	15.952	16.1052	16.2895	15.8003	15.8323	16.3529	16.2134	15.8728	16.1151
sp|O15287|FANCG_HUMAN	FANCG	Fanconi anemia group G protein OS=Homo sapiens OX=9606 GN=FANCG PE=1 SV=1	-0.441235	11.6784	10.5412	10.8602	0.318987	11.503	0.00912499	11.6411	11.7157	11.3411	11.1332	10.5129	10.5695	11.0403	10.6801	11.5527	11.4532	11.2304	11.7938
sp|O15294|OGT1_HUMAN	OGT	UDP-N-acetylglucosamine--peptide N-acetylglucosaminyltransferase 110 kDa subunit OS=Homo sapiens OX=9606 GN=OGT PE=1 SV=3	-0.794429	19.1021	18.5196	18.0329	-0.486723	18.667	-0.485744	19.0787	19.1256	18.2995	18.3159	18.4863	18.5529	18.055	18.0108	18.7133	18.6206	18.1753	18.1871
sp|O15305|PMM2_HUMAN	PMM2	Phosphomannomutase 2 OS=Homo sapiens OX=9606 GN=PMM2 PE=1 SV=1	0.178726	17.5702	17.8357	18.0551	0.219484	17.5804	-0.0402354	17.5887	17.5516	17.751	17.7469	17.8382	17.8331	18.0451	18.0652	17.5256	17.6351	17.5628	17.5174
sp|O15327|INP4B_HUMAN	INPP4B	Inositol polyphosphate 4-phosphatase type II OS=Homo sapiens OX=9606 GN=INPP4B PE=1 SV=4	0.255731	16.8211	15.8491	16.1381	0.288921	16.6085	0.109428	16.8633	16.7789	17.129	17.0247	15.8154	15.8829	16.1793	16.0969	16.574	16.643	16.73	16.7058
sp|O15344|TRI18_HUMAN	MID1	E3 ubiquitin-protein ligase Midline-1 OS=Homo sapiens OX=9606 GN=MID1 PE=1 SV=1	0.218317	12.6736	12.4711	12.593	0.121887	11.9247	0.0815465	12.8152	12.532	12.9019	12.882	12.4708	12.4713	12.6105	12.5754	11.5434	12.306	11.693	12.3194
sp|O15347|HMGB3_HUMAN	HMGB3	High mobility group protein B3 OS=Homo sapiens OX=9606 GN=HMGB3 PE=1 SV=4	0.500962	19.6096	19.278	19.6819	0.403905	19.651	0.350651	19.5943	19.625	20.0843	20.1369	19.289	19.267	19.6453	19.7185	19.5708	19.7313	20.0187	19.9846
sp|O15355|PPM1G_HUMAN	PPM1G	Protein phosphatase 1G OS=Homo sapiens OX=9606 GN=PPM1G PE=1 SV=1	0.107636	19.9074	19.9104	19.9317	0.0213141	19.5993	-0.0684152	19.8989	19.9159	20.0601	19.9699	19.9468	19.8739	19.9202	19.9432	19.5836	19.6149	19.5767	19.485
sp|O15357|SHIP2_HUMAN	INPPL1	Phosphatidylinositol 3,4,5-trisphosphate 5-phosphatase 2 OS=Homo sapiens OX=9606 GN=INPPL1 PE=1 SV=2	0.17607	17.9015	17.8732	17.9706	0.0974306	17.8943	-0.00489591	17.9059	17.8971	18.1315	18.0237	17.9282	17.8182	17.9809	17.9603	17.8856	17.9031	17.8727	17.9062
sp|O15371|EIF3D_HUMAN	EIF3D	Eukaryotic translation initiation factor 3 subunit D OS=Homo sapiens OX=9606 GN=EIF3D PE=1 SV=1	-0.20706	18.8525	19.0314	18.8499	-0.181495	18.8996	-0.246943	18.8851	18.8199	18.6644	18.6266	19.0906	18.9722	18.8189	18.8809	18.8757	18.9235	18.7008	18.6046
sp|O15372|EIF3H_HUMAN	EIF3H	Eukaryotic translation initiation factor 3 subunit H OS=Homo sapiens OX=9606 GN=EIF3H PE=1 SV=1	-0.368202	18.7851	18.813	18.5748	-0.238239	18.7998	-0.337656	18.7885	18.7817	18.4105	18.4233	18.7883	18.8377	18.6422	18.5073	18.8016	18.7979	18.4522	18.4721
sp|O15379|HDAC3_HUMAN	HDAC3	Histone deacetylase 3 OS=Homo sapiens OX=9606 GN=HDAC3 PE=1 SV=2	0.0131461	16.1179	15.892	15.744	-0.147964	16.0578	0.16061	16.1902	16.0456	16.073	16.189	15.8182	15.9657	15.7455	15.7425	16.0354	16.0802	16.232	16.2048
sp|O15381|NVL_HUMAN	NVL	Nuclear valosin-containing protein-like OS=Homo sapiens OX=9606 GN=NVL PE=1 SV=1	-0.101492	19.8425	19.5109	19.358	-0.152891	19.8973	-0.0414321	19.7924	19.8926	19.6805	19.8015	19.4755	19.5463	19.3717	19.3442	19.9432	19.8514	19.7951	19.9167
sp|O15382|BCAT2_HUMAN	BCAT2	Branched-chain-amino-acid aminotransferase, mitochondrial OS=Homo sapiens OX=9606 GN=BCAT2 PE=1 SV=2	0.23489	18.9421	18.4306	18.576	0.145399	19.2002	0.172248	18.9932	18.891	19.2021	19.1519	18.4207	18.4406	18.5279	18.6242	19.1606	19.2398	19.3857	19.3591
sp|O15392-2|BIRC5_HUMAN	BIRC5	Isoform 2 of Baculoviral IAP repeat-containing protein 5 OS=Homo sapiens OX=9606 GN=BIRC5	-0.272686	13.3801	13.6817	13.5524	-0.129244	13.6267	-0.233422	13.43	13.3302	13.0983	13.1166	13.7911	13.5722	13.564	13.5409	13.6582	13.5952	13.3449	13.4417
sp|O15397|IPO8_HUMAN	IPO8	Importin-8 OS=Homo sapiens OX=9606 GN=IPO8 PE=1 SV=2	0.0454747	17.3968	17.3137	17.3596	0.0458539	17.3636	0.158233	17.3598	17.4337	17.4704	17.4141	17.3028	17.3247	17.3747	17.3444	17.2954	17.4319	17.5363	17.5074
sp|O15400|STX7_HUMAN	STX7	Syntaxin-7 OS=Homo sapiens OX=9606 GN=STX7 PE=1 SV=4	0.186448	16.1619	16.4392	16.4987	0.059448	16.2762	0.229079	16.1986	16.1252	16.3818	16.3149	16.4347	16.4438	16.4939	16.5035	16.3379	16.2145	16.5032	16.5074
sp|O15403|MOT7_HUMAN	SLC16A6	Monocarboxylate transporter 7 OS=Homo sapiens OX=9606 GN=SLC16A6 PE=1 SV=2	-0.873128	10.3579	14.7578	13.6853	-1.07251	13.0693	-2.08798	10.4212	10.2947	9.50549	9.46414	14.8194	14.6962	13.7304	13.6401	12.9796	13.159	11.4274	10.5353
sp|O15417|TNC18_HUMAN	TNRC18	Trinucleotide repeat-containing gene 18 protein OS=Homo sapiens OX=9606 GN=TNRC18 PE=1 SV=3	0.482977	13.0424	12.764	13.0373	0.273328	13.002	0.334772	13.0229	13.0619	13.4244	13.6263	12.7125	12.8155	13.1411	12.9335	13.1354	12.8687	13.4612	13.2124
sp|O15427|MOT4_HUMAN	SLC16A3	Monocarboxylate transporter 4 OS=Homo sapiens OX=9606 GN=SLC16A3 PE=1 SV=1	-0.0233828	19.7655	19.5968	19.4958	-0.101013	19.7598	-0.0247487	19.7971	19.7339	19.696	19.7882	19.6935	19.5002	19.4326	19.559	19.7897	19.7298	19.699	19.771
sp|O15431|COPT1_HUMAN	SLC31A1	High affinity copper uptake protein 1 OS=Homo sapiens OX=9606 GN=SLC31A1 PE=1 SV=1	-0.0803947	15.078	14.97	14.9775	0.00746989	14.8728	0.106724	15.1068	15.0493	14.9524	15.0429	14.9479	14.9921	14.9796	14.9753	14.882	14.8637	15.0083	14.9508
sp|O15438-4|MRP3_HUMAN	ABCC3	Isoform 4 of Canalicular multispecific organic anion transporter 2 OS=Homo sapiens OX=9606 GN=ABCC3	-0.382148	17.4022	17.5008	17.214	-0.286836	16.2692	-0.153946	17.3913	17.4131	16.9841	17.056	17.5244	17.4772	17.2099	17.218	16.3207	16.2178	16.1047	16.1259
sp|O15439|MRP4_HUMAN	ABCC4	Multidrug resistance-associated protein 4 OS=Homo sapiens OX=9606 GN=ABCC4 PE=1 SV=3	0.0900732	16.7537	17.2665	17.3262	0.0596777	17.1269	0.150428	16.7094	16.7981	16.8312	16.8564	17.2548	17.2782	17.2735	17.3788	17.1713	17.0826	17.3026	17.2522
sp|O15440|MRP5_HUMAN	ABCC5	Multidrug resistance-associated protein 5 OS=Homo sapiens OX=9606 GN=ABCC5 PE=1 SV=2	-0.867756	15.1682	15.3099	14.6455	-0.664383	14.9933	-0.572296	15.1767	15.1596	14.2355	14.3654	15.2163	15.4034	14.5477	14.7433	14.7815	15.2051	14.3829	14.4592
sp|O15446-2|RPA34_HUMAN	CD3EAP	Isoform 2 of DNA-directed RNA polymerase I subunit RPA34 OS=Homo sapiens OX=9606 GN=CD3EAP	0.0693252	17.8666	18.0099	17.8579	-0.151919	17.9225	0.0712931	17.8217	17.9114	17.9385	17.9333	18.0466	17.9732	17.9232	17.7927	17.889	17.9561	18.046	17.9417
sp|O15460|P4HA2_HUMAN	P4HA2	Prolyl 4-hydroxylase subunit alpha-2 OS=Homo sapiens OX=9606 GN=P4HA2 PE=1 SV=1	-0.210369	20.0624	19.4647	19.3939	-0.0707798	19.8447	-0.296001	20.0431	20.0817	19.8673	19.8367	19.4596	19.4699	19.4263	19.3616	19.89	19.7995	19.52	19.5774
sp|O15498|YKT6_HUMAN	YKT6	Synaptobrevin homolog YKT6 OS=Homo sapiens OX=9606 GN=YKT6 PE=1 SV=1	-0.153731	17.2134	17.9121	17.8783	-0.0338531	17.501	-0.252233	17.1885	17.2382	17.0768	17.0425	17.9484	17.8758	17.8241	17.9324	17.5024	17.4997	17.3359	17.1617
sp|O15504|NUP42_HUMAN	NUP42	Nucleoporin NUP42 OS=Homo sapiens OX=9606 GN=NUP42 PE=1 SV=1	0.0895687	17.6149	17.4017	17.5112	0.109525	17.5676	0.209865	17.6226	17.6071	17.7583	17.6507	17.4152	17.3882	17.5195	17.503	17.5719	17.5632	17.8143	17.7405
sp|O15511-2|ARPC5_HUMAN	ARPC5	Isoform 2 of Actin-related protein 2/3 complex subunit 5 OS=Homo sapiens OX=9606 GN=ARPC5	-0.115279	20.756	21.0663	21.1831	0.116831	20.4666	-0.248473	20.728	20.784	20.7034	20.5781	21.1231	21.0094	21.1935	21.1727	20.4492	20.4841	20.2074	20.229
sp|O15514|RPB4_HUMAN	POLR2D	DNA-directed RNA polymerase II subunit RPB4 OS=Homo sapiens OX=9606 GN=POLR2D PE=1 SV=1	0.03103	15.1694	14.8797	14.7697	-0.109978	15.4177	-0.282809	15.1812	15.1577	15.1756	15.2253	14.916	14.8434	14.7565	14.7829	15.4522	15.3833	15.1233	15.1466
sp|O15516|CLOCK_HUMAN	CLOCK	Circadian locomoter output cycles protein kaput OS=Homo sapiens OX=9606 GN=CLOCK PE=1 SV=1	-0.0694359	15.4947	15.4329	15.0127	-0.420282	15.133	0.0327557	15.5206	15.4688	15.3844	15.4661	15.4114	15.4545	15.0132	15.0121	15.1877	15.0782	15.0973	15.2342
sp|O15527|OGG1_HUMAN	OGG1	N-glycosylase/DNA lyase OS=Homo sapiens OX=9606 GN=OGG1 PE=1 SV=2	-0.624778	13.0454	12.5875	12.3502	-0.237285	13.4757	-0.402814	12.9199	13.1709	12.2136	12.6276	12.4405	12.7346	12.2563	12.4442	13.6478	13.3036	13.0089	13.1369
sp|O15530|PDPK1_HUMAN	PDPK1	3-phosphoinositide-dependent protein kinase 1 OS=Homo sapiens OX=9606 GN=PDPK1 PE=1 SV=1	-0.0358503	16.9434	16.8608	16.7777	-0.0830756	16.9269	-0.103082	16.9864	16.9004	16.9319	16.8832	16.9724	16.7491	16.7433	16.812	16.8739	16.9799	16.8197	16.828
sp|O15533-3|TPSN_HUMAN	TAPBP	Isoform 3 of Tapasin OS=Homo sapiens OX=9606 GN=TAPBP	-0.470049	16.2184	15.9068	15.6263	-0.280466	15.3544	-0.243021	16.2305	16.2063	15.6836	15.8131	15.8875	15.9261	15.6772	15.5755	15.3723	15.3366	15.1652	15.0577
sp|O15550|KDM6A_HUMAN	KDM6A	Lysine-specific demethylase 6A OS=Homo sapiens OX=9606 GN=KDM6A PE=1 SV=2	-0.171252	12.1089	11.8089	11.7701	-0.0387845	12.006	-0.0823382	12.0937	12.124	11.9974	11.8779	11.8517	11.7661	11.7155	11.8248	12.1468	11.8653	12.1494	11.698
sp|O15554|KCNN4_HUMAN	KCNN4	Intermediate conductance calcium-activated potassium channel protein 4 OS=Homo sapiens OX=9606 GN=KCNN4 PE=1 SV=1	-0.30231	16.8966	15.86	15.5031	-0.356883	16.9422	-0.166747	16.9331	16.8601	16.6122	16.5764	15.9576	15.7624	15.6037	15.4025	16.9433	16.9412	16.8055	16.7455
sp|O43143|DHX15_HUMAN	DHX15	Pre-mRNA-splicing factor ATP-dependent RNA helicase DHX15 OS=Homo sapiens OX=9606 GN=DHX15 PE=1 SV=2	0.252665	19.1262	18.957	19.093	0.135978	18.8864	0.372992	19.1031	19.1493	19.3522	19.4055	18.9698	18.9442	19.0656	19.1203	18.9103	18.8626	19.2346	19.2842
sp|O43148-2|MCES_HUMAN	RNMT	Isoform 2 of mRNA cap guanine-N7 methyltransferase OS=Homo sapiens OX=9606 GN=RNMT	0.435394	19.182	18.9726	19.3029	0.330297	19.5429	0.388061	19.1973	19.1666	19.6297	19.605	18.9868	18.9583	19.2964	19.3094	19.5521	19.5337	19.9495	19.9124
sp|O43149|ZZEF1_HUMAN	ZZEF1	Zinc finger ZZ-type and EF-hand domain-containing protein 1 OS=Homo sapiens OX=9606 GN=ZZEF1 PE=1 SV=6	-0.266847	17.586	17.0328	16.9806	-0.052198	17.3188	-0.127644	17.5613	17.6108	17.3466	17.2918	17.0124	17.0532	16.9722	16.989	17.336	17.3016	17.1741	17.2082
sp|O43150|ASAP2_HUMAN	ASAP2	Arf-GAP with SH3 domain, ANK repeat and PH domain-containing protein 2 OS=Homo sapiens OX=9606 GN=ASAP2 PE=1 SV=3	0.192047	15.819	15.2382	15.3069	0.0686739	14.9905	0.123599	15.8313	15.8066	16.0516	15.9705	15.2013	15.2751	15.2716	15.3422	14.9079	15.073	15.1095	15.1187
sp|O43155|FLRT2_HUMAN	FLRT2	Leucine-rich repeat transmembrane protein FLRT2 OS=Homo sapiens OX=9606 GN=FLRT2 PE=1 SV=1	-0.196282	15.4282	15.8549	15.6214	-0.233536	15.1107	-0.072852	15.5022	15.3542	15.3066	15.1571	15.8671	15.8427	15.6024	15.6403	15.1722	15.0491	14.9981	15.0776
sp|O43156|TTI1_HUMAN	TTI1	TELO2-interacting protein 1 homolog OS=Homo sapiens OX=9606 GN=TTI1 PE=1 SV=3	-0.198114	18.0547	18.0502	17.975	-0.0752153	18.2863	-0.0415246	18.0338	18.0757	17.9133	17.8	18.0678	18.0326	18.0169	17.933	18.2719	18.3008	18.2041	18.2855
sp|O43157|PLXB1_HUMAN	PLXNB1	Plexin-B1 OS=Homo sapiens OX=9606 GN=PLXNB1 PE=1 SV=3	-0.0806756	14.3963	13.462	13.6738	0.211797	14.2513	0.107153	14.3578	14.4347	14.3164	14.3148	13.5445	13.3795	13.7784	13.5692	14.3151	14.1876	14.2867	14.4302
sp|O43159|RRP8_HUMAN	RRP8	Ribosomal RNA-processing protein 8 OS=Homo sapiens OX=9606 GN=RRP8 PE=1 SV=2	0.144878	18.7327	18.6506	18.6486	-0.00203596	18.9774	0.227961	18.7537	18.7117	18.8611	18.894	18.6333	18.6679	18.6546	18.6426	19.0074	18.9474	19.2342	19.1765
sp|O43164|PJA2_HUMAN	PJA2	E3 ubiquitin-protein ligase Praja-2 OS=Homo sapiens OX=9606 GN=PJA2 PE=1 SV=4	-0.337883	13.8469	13.906	13.5014	-0.404569	14.5317	-0.532873	13.9567	13.737	13.4138	13.6041	13.7227	14.0893	13.5518	13.4511	14.5193	14.544	14.0638	13.9338
sp|O43166|SI1L1_HUMAN	SIPA1L1	Signal-induced proliferation-associated 1-like protein 1 OS=Homo sapiens OX=9606 GN=SIPA1L1 PE=1 SV=4	-0.0820327	16.68	17.4614	17.2481	-0.213295	16.898	0.00462951	16.663	16.6969	16.6167	16.5792	17.4365	17.4864	17.2549	17.2414	16.9111	16.885	16.8878	16.9176
sp|O43169|CYB5B_HUMAN	CYB5B	Cytochrome b5 type B OS=Homo sapiens OX=9606 GN=CYB5B PE=1 SV=3	0.138718	16.2229	16.5688	16.5576	-0.011236	16.4573	0.15208	16.2579	16.1879	16.2161	16.5071	16.5917	16.546	16.4484	16.6668	16.5445	16.3701	16.4849	16.7339
sp|O43172|PRP4_HUMAN	PRPF4	U4/U6 small nuclear ribonucleoprotein Prp4 OS=Homo sapiens OX=9606 GN=PRPF4 PE=1 SV=2	-0.174403	19.6841	19.1912	19.1849	-0.00635162	19.471	-0.0309156	19.6763	19.6919	19.5414	19.478	19.2139	19.1686	19.2547	19.1151	19.4691	19.473	19.4965	19.3837
sp|O43175|SERA_HUMAN	PHGDH	D-3-phosphoglycerate dehydrogenase OS=Homo sapiens OX=9606 GN=PHGDH PE=1 SV=4	0.165321	19.3842	19.3498	19.5396	0.189833	19.6112	-0.0826372	19.4153	19.3531	19.5385	19.5604	19.3623	19.3373	19.586	19.4933	19.5713	19.6511	19.5302	19.5269
sp|O43181|NDUS4_HUMAN	NDUFS4	NADH dehydrogenase [ubiquinone] iron-sulfur protein 4, mitochondrial OS=Homo sapiens OX=9606 GN=NDUFS4 PE=1 SV=1	0.119467	17.2881	16.9758	16.919	-0.0568268	17.4747	0.13026	17.259	17.3172	17.3626	17.4525	17.0285	16.9231	16.9314	16.9065	17.4889	17.4604	17.5708	17.6391
sp|O43184|ADA12_HUMAN	ADAM12	Disintegrin and metalloproteinase domain-containing protein 12 OS=Homo sapiens OX=9606 GN=ADAM12 PE=1 SV=3	-1.66985	14.2322	13.9958	13.1014	-0.894376	13.8524	-1.56025	14.0439	14.4205	12.5981	12.5266	13.8817	14.1098	13.2988	12.9039	13.8113	13.8936	12.4795	12.1049
sp|O43237|DC1L2_HUMAN	DYNC1LI2	Cytoplasmic dynein 1 light intermediate chain 2 OS=Homo sapiens OX=9606 GN=DYNC1LI2 PE=1 SV=1	0.15059	18.427	18.2533	18.3613	0.108005	18.3083	0.0225365	18.4605	18.3935	18.5968	18.5585	18.2271	18.2795	18.444	18.2786	18.2788	18.3378	18.3618	18.2999
sp|O43242|PSMD3_HUMAN	PSMD3	26S proteasome non-ATPase regulatory subunit 3 OS=Homo sapiens OX=9606 GN=PSMD3 PE=1 SV=2	-0.146901	18.5092	18.3853	18.4729	0.0875685	18.6726	-0.0542025	18.4915	18.527	18.4487	18.2759	18.3241	18.4465	18.4948	18.4509	18.552	18.7933	18.7649	18.4719
sp|O43251-8|RFOX2_HUMAN	RBFOX2	Isoform 8 of RNA binding protein fox-1 homolog 2 OS=Homo sapiens OX=9606 GN=RBFOX2	0.121286	15.9168	16.1357	16.0823	-0.0534094	15.6994	0.119452	15.8976	15.936	16.03	16.0463	16.1202	16.1512	16.0927	16.0719	15.7793	15.6195	15.8354	15.8024
sp|O43252|PAPS1_HUMAN	PAPSS1	Bifunctional 3'-phosphoadenosine 5'-phosphosulfate synthase 1 OS=Homo sapiens OX=9606 GN=PAPSS1 PE=1 SV=2	0.0205815	18.011	17.7634	17.894	0.130639	17.6083	-0.109461	17.9785	18.0436	18.0235	18.0397	17.7864	17.7404	17.9269	17.8611	17.606	17.6106	17.4157	17.582
sp|O43257|ZNHI1_HUMAN	ZNHIT1	Zinc finger HIT domain-containing protein 1 OS=Homo sapiens OX=9606 GN=ZNHIT1 PE=1 SV=1	0.263356	11.503	11.5879	11.4503	-0.137567	11.5844	0.121	11.4842	11.5218	11.801	11.7317	11.4931	11.6827	11.3967	11.504	11.5493	11.6195	11.6002	11.8107
sp|O43264|ZW10_HUMAN	ZW10	Centromere/kinetochore protein zw10 homolog OS=Homo sapiens OX=9606 GN=ZW10 PE=1 SV=3	-0.203727	18.3548	18.1488	18.1048	-0.0440234	18.5285	-0.208441	18.3469	18.3627	18.1665	18.1357	18.15	18.1476	18.1206	18.089	18.5212	18.5358	18.3254	18.3147
sp|O43290|SNUT1_HUMAN	SART1	U4/U6.U5 tri-snRNP-associated protein 1 OS=Homo sapiens OX=9606 GN=SART1 PE=1 SV=1	0.137416	19.4276	19.4107	19.3235	-0.0872009	19.5961	0.156596	19.4279	19.4272	19.5732	19.5568	19.4343	19.3871	19.3131	19.3339	19.5857	19.6064	19.7613	19.744
sp|O43292|GPAA1_HUMAN	GPAA1	Glycosylphosphatidylinositol anchor attachment 1 protein OS=Homo sapiens OX=9606 GN=GPAA1 PE=1 SV=3	-0.303958	18.2736	17.868	17.6438	-0.224163	18.1226	-0.194929	18.2966	18.2506	17.9305	18.0088	17.846	17.8899	17.599	17.6886	18.1438	18.1014	17.9135	17.9418
sp|O43293|DAPK3_HUMAN	DAPK3	Death-associated protein kinase 3 OS=Homo sapiens OX=9606 GN=DAPK3 PE=1 SV=1	-0.0302669	17.9075	17.7879	17.4081	-0.379777	17.4666	0.152496	17.9044	17.9106	17.8743	17.8802	17.7885	17.7873	17.3957	17.4205	17.4393	17.494	17.6244	17.6139
sp|O43294|TGFI1_HUMAN	TGFB1I1	Transforming growth factor beta-1-induced transcript 1 protein OS=Homo sapiens OX=9606 GN=TGFB1I1 PE=1 SV=2	0.0593644	15.6442	16.2586	15.9359	-0.322686	15.3265	0.381131	15.6865	15.6019	15.8769	15.5302	16.2715	16.2458	15.9821	15.8897	15.2073	15.4456	15.7831	15.632
sp|O43299|AP5Z1_HUMAN	AP5Z1	AP-5 complex subunit zeta-1 OS=Homo sapiens OX=9606 GN=AP5Z1 PE=1 SV=2	-0.147427	14.9779	14.4228	14.5621	0.139292	14.6755	0.0857353	14.9193	15.0365	14.8321	14.8289	14.3262	14.5194	14.2896	14.8346	14.5617	14.7894	14.655	14.8676
sp|O43301|HS12A_HUMAN	HSPA12A	Heat shock 70 kDa protein 12A OS=Homo sapiens OX=9606 GN=HSPA12A PE=1 SV=2	-0.00361472	16.1778	16.0466	16.0509	0.00435076	16.2365	0.135764	16.0843	16.2714	16.2264	16.1221	16.0883	16.0049	16.0135	16.0884	16.2086	16.2644	16.2973	16.4472
sp|O43306|ADCY6_HUMAN	ADCY6	Adenylate cyclase type 6 OS=Homo sapiens OX=9606 GN=ADCY6 PE=1 SV=2	0.0865191	14.4058	14.2212	14.2463	0.0250239	14.3177	0.128986	14.4097	14.4018	14.5097	14.4749	14.1515	14.2909	14.3118	14.1807	14.3457	14.2897	14.4782	14.4151
sp|O43310-2|CTIF_HUMAN	CTIF	Isoform 2 of CBP80/20-dependent translation initiation factor OS=Homo sapiens OX=9606 GN=CTIF	0.13463	14.6407	14.5332	14.3942	-0.13892	14.6311	0.0528369	14.6285	14.653	14.6996	14.8512	14.5159	14.5505	14.4138	14.3747	14.6502	14.6119	14.6074	14.7605
sp|O43314|VIP2_HUMAN	PPIP5K2	Inositol hexakisphosphate and diphosphoinositol-pentakisphosphate kinase 2 OS=Homo sapiens OX=9606 GN=PPIP5K2 PE=1 SV=3	0.0571838	17.5825	17.6612	17.6856	0.0243852	17.7827	-0.18031	17.5597	17.6053	17.7075	17.5719	17.6681	17.6544	17.6638	17.7074	17.6992	17.8663	17.6081	17.5967
sp|O43318|M3K7_HUMAN	MAP3K7	Mitogen-activated protein kinase kinase kinase 7 OS=Homo sapiens OX=9606 GN=MAP3K7 PE=1 SV=1	-0.135637	13.9472	13.8299	13.7373	-0.0925851	13.9107	-0.197953	13.9882	13.9062	13.8692	13.7539	13.9338	13.726	13.8068	13.6679	13.8677	13.9537	13.5741	13.8515
sp|O43324|MCA3_HUMAN	EEF1E1	Eukaryotic translation elongation factor 1 epsilon-1 OS=Homo sapiens OX=9606 GN=EEF1E1 PE=1 SV=1	-0.0395193	16.5364	16.3581	16.4945	0.136377	16.446	0.171333	16.5858	16.4871	16.5922	16.4016	16.3866	16.3296	16.5074	16.4815	16.4746	16.4173	16.6402	16.5944
sp|O43379-4|WDR62_HUMAN	WDR62	Isoform 4 of WD repeat-containing protein 62 OS=Homo sapiens OX=9606 GN=WDR62	-0.231456	13.6516	13.5315	13.4701	-0.0613619	13.6368	-0.229135	13.5849	13.7183	13.3988	13.4415	13.4994	13.5636	13.406	13.5343	13.5737	13.6998	13.4391	13.3763
sp|O43390-2|HNRPR_HUMAN	HNRNPR	Isoform 2 of Heterogeneous nuclear ribonucleoprotein R OS=Homo sapiens OX=9606 GN=HNRNPR	0.285534	20.7832	20.9015	21.0119	0.110435	20.8706	0.370453	20.8056	20.7608	21.0922	21.0453	20.9188	20.8841	21.0339	20.9898	20.8465	20.8947	21.2613	21.2208
sp|O43390|HNRPR_HUMAN	HNRNPR	Heterogeneous nuclear ribonucleoprotein R OS=Homo sapiens OX=9606 GN=HNRNPR PE=1 SV=1	0.3343	16.5382	16.6312	16.7207	0.0894591	16.5169	0.337669	16.5917	16.4848	16.9071	16.838	16.6494	16.6131	16.7711	16.6703	16.5366	16.4973	16.8697	16.8395
sp|O43395|PRPF3_HUMAN	PRPF3	U4/U6 small nuclear ribonucleoprotein Prp3 OS=Homo sapiens OX=9606 GN=PRPF3 PE=1 SV=2	0.0980173	19.6752	19.5477	19.6492	0.101477	19.6127	0.172893	19.6768	19.6737	19.7607	19.7858	19.5432	19.5521	19.6431	19.6553	19.6512	19.5741	19.8043	19.7669
sp|O43396|TXNL1_HUMAN	TXNL1	Thioredoxin-like protein 1 OS=Homo sapiens OX=9606 GN=TXNL1 PE=1 SV=3	0.263877	17.3455	17.043	17.1209	0.0779352	17.77	0.105593	17.3239	17.367	17.6223	17.5964	17.1667	16.9193	17.0852	17.1566	17.6909	17.849	17.8281	17.923
sp|O43399-7|TPD54_HUMAN	TPD52L2	Isoform 7 of Tumor protein D54 OS=Homo sapiens OX=9606 GN=TPD52L2	0.426582	18.3274	18.7568	18.8427	0.0859499	18.3655	0.342065	18.3764	18.2785	18.7362	18.7719	18.8366	18.677	18.8838	18.8016	18.3245	18.4065	18.7255	18.6897
sp|O43402|EMC8_HUMAN	EMC8	ER membrane protein complex subunit 8 OS=Homo sapiens OX=9606 GN=EMC8 PE=1 SV=1	-0.0651553	15.2118	15.2261	15.0999	-0.126209	15.2653	-0.102991	15.2154	15.2083	15.1372	15.1562	15.2565	15.1957	15.1636	15.0362	15.2614	15.2692	15.1098	15.2148
sp|O43414|ERI3_HUMAN	ERI3	ERI1 exoribonuclease 3 OS=Homo sapiens OX=9606 GN=ERI3 PE=1 SV=2	0.0690155	17.8941	17.3262	17.7234	0.397187	17.6543	0.0910793	17.8241	17.9642	18.0613	17.865	17.1934	17.459	17.785	17.6617	17.5311	17.7774	17.8165	17.6742
sp|O43422|P52K_HUMAN	THAP12	52 kDa repressor of the inhibitor of the protein kinase OS=Homo sapiens OX=9606 GN=THAP12 PE=1 SV=2	0.0867611	16.3877	16.034	16.251	0.217037	16.6425	0.167478	16.4636	16.3119	16.5182	16.4308	16.028	16.04	16.334	16.168	16.6675	16.6174	16.9169	16.703
sp|O43426|SYNJ1_HUMAN	SYNJ1	Synaptojanin-1 OS=Homo sapiens OX=9606 GN=SYNJ1 PE=1 SV=2	0.00691579	16.7405	16.4621	16.3951	-0.0669816	16.486	0.0338809	16.6801	16.801	16.7614	16.7335	16.4166	16.5077	16.4172	16.373	16.502	16.4699	16.4833	16.5564
sp|O43427|FIBP_HUMAN	FIBP	Acidic fibroblast growth factor intracellular-binding protein OS=Homo sapiens OX=9606 GN=FIBP PE=1 SV=3	-0.440573	17.0492	16.7122	16.5695	-0.142671	17.1407	-0.455868	17.0081	17.0903	16.645	16.5723	16.7065	16.718	16.5686	16.5705	17.148	17.1334	16.7073	16.6623
sp|O43447|PPIH_HUMAN	PPIH	Peptidyl-prolyl cis-trans isomerase H OS=Homo sapiens OX=9606 GN=PPIH PE=1 SV=1	0.150224	18.8931	18.9339	19.083	0.149107	18.8326	0.0913035	18.9702	18.8161	19.1151	18.9716	18.9848	18.883	19.1165	19.0495	18.804	18.8613	18.9846	18.8632
sp|O43463-2|SUV91_HUMAN	SUV39H1	Isoform 2 of Histone-lysine N-methyltransferase SUV39H1 OS=Homo sapiens OX=9606 GN=SUV39H1	-0.000179584	13.535	13.6439	13.3674	-0.27646	13.8169	-0.212397	13.5324	13.5376	13.4985	13.5711	13.5034	13.7844	13.3782	13.3567	13.952	13.6818	13.3987	13.8103
sp|O43464|HTRA2_HUMAN	HTRA2	Serine protease HTRA2, mitochondrial OS=Homo sapiens OX=9606 GN=HTRA2 PE=1 SV=2	-0.289575	16.3138	16.495	16.427	-0.0679787	15.8476	-0.00224627	16.2396	16.388	15.8528	16.1956	16.4412	16.5487	16.3917	16.4623	15.9654	15.7298	15.8052	15.8855
sp|O43474|KLF4_HUMAN	KLF4	Krueppel-like factor 4 OS=Homo sapiens OX=9606 GN=KLF4 PE=1 SV=3	0.121326	17.3407	15.6575	15.4722	-0.18526	16.9314	-0.12008	17.3989	17.2825	17.5204	17.4036	15.7157	15.5993	15.5839	15.3605	16.9629	16.8998	16.8998	16.7228
sp|O43482|MS18B_HUMAN	OIP5	Protein Mis18-beta OS=Homo sapiens OX=9606 GN=OIP5 PE=1 SV=2	-0.71099	15.2149	14.961	14.1688	-0.79224	15.1899	-0.803462	15.2596	15.1703	14.3505	14.6573	15.0138	14.9083	14.1785	14.1591	15.16	15.2198	14.5381	14.2348
sp|O43488|ARK72_HUMAN	AKR7A2	Aflatoxin B1 aldehyde reductase member 2 OS=Homo sapiens OX=9606 GN=AKR7A2 PE=1 SV=3	0.0513879	16.827	16.934	17.14	0.206007	16.7293	0.00847717	16.8662	16.7878	16.912	16.8447	16.8241	17.0439	17.1364	17.1436	16.7036	16.755	16.7728	16.7028
sp|O43490|PROM1_HUMAN	PROM1	Prominin-1 OS=Homo sapiens OX=9606 GN=PROM1 PE=1 SV=1	-0.897642	9.56855	12.2766	12.46	0.1834	10.5365	-0.316038	9.61426	9.52283	8.57321	8.7686	12.247	12.3061	12.5032	12.4167	10.3964	10.6766	10.117	10.3239
sp|O43491|E41L2_HUMAN	EPB41L2	Band 4.1-like protein 2 OS=Homo sapiens OX=9606 GN=EPB41L2 PE=1 SV=1	-0.0850911	19.518	20.2704	20.1857	-0.0847017	19.4229	-0.0419423	19.5401	19.4959	19.4084	19.4574	20.2559	20.2848	20.1812	20.1901	19.4721	19.3737	19.3581	19.4039
sp|O43493-7|TGON2_HUMAN	TGOLN2	Isoform 7 of Trans-Golgi network integral membrane protein 2 OS=Homo sapiens OX=9606 GN=TGOLN2	0.173204	17.7205	17.9115	17.6698	-0.241686	17.1166	0.219417	17.6833	17.7578	17.8137	17.9737	17.9214	17.9016	17.5927	17.7469	17.17	17.0631	17.285	17.387
sp|O43502|RA51C_HUMAN	RAD51C	DNA repair protein RAD51 homolog 3 OS=Homo sapiens OX=9606 GN=RAD51C PE=1 SV=1	-0.187345	13.0567	12.9978	12.6785	-0.319248	13.1754	-0.302636	13.054	13.0594	12.923	12.8157	12.8621	13.1334	12.7487	12.6083	13.2031	13.1476	12.8949	12.8506
sp|O43504|LTOR5_HUMAN	LAMTOR5	Ragulator complex protein LAMTOR5 OS=Homo sapiens OX=9606 GN=LAMTOR5 PE=1 SV=1	-0.238317	14.6414	14.4369	14.1404	-0.296482	14.4321	-0.159377	14.725	14.5578	14.4859	14.3203	14.3951	14.4787	14.2451	14.0358	14.5229	14.3413	14.2774	14.268
sp|O43505|B4GA1_HUMAN	B4GAT1	Beta-1,4-glucuronyltransferase 1 OS=Homo sapiens OX=9606 GN=B4GAT1 PE=1 SV=1	-0.946949	14.1837	14.4253	13.502	-0.923316	14.8232	-0.71984	14.0391	14.3282	13.3002	13.1732	14.3617	14.489	13.4459	13.5581	14.7749	14.8715	14.1974	14.0094
sp|O43516-3|WIPF1_HUMAN	WIPF1	Isoform 3 of WAS/WASL-interacting protein family member 1 OS=Homo sapiens OX=9606 GN=WIPF1	0.14	13.58	13.5804	13.7342	0.153746	13.5149	-0.010875	13.49	13.6701	13.6752	13.7649	13.5874	13.5734	13.6964	13.772	13.4065	13.6233	13.4117	13.5964
sp|O43521|B2L11_HUMAN	BCL2L11	Bcl-2-like protein 11 OS=Homo sapiens OX=9606 GN=BCL2L11 PE=1 SV=1	0.824436	12.5574	11.9877	12.7128	0.72516	12.6714	0.705968	12.7132	12.4016	13.4161	13.3476	12.0863	11.8891	12.75	12.6757	12.6931	12.6496	13.3945	13.3602
sp|O43542|XRCC3_HUMAN	XRCC3	DNA repair protein XRCC3 OS=Homo sapiens OX=9606 GN=XRCC3 PE=1 SV=1	-0.344191	13.4698	13.0569	13.1824	0.125473	13.676	-0.433403	13.1879	13.7518	13.1743	13.0769	12.9443	13.1696	13.2455	13.1193	13.4789	13.8732	13.1825	13.3028
sp|O43567|RNF13_HUMAN	RNF13	E3 ubiquitin-protein ligase RNF13 OS=Homo sapiens OX=9606 GN=RNF13 PE=1 SV=1	-1.03426	12.8223	12.8361	12.6051	-0.231002	13.0019	-0.235091	12.8528	12.7917	11.7291	11.8469	12.9874	12.6849	12.6667	12.5436	12.9137	13.09	12.7672	12.7664
sp|O43572|AKA10_HUMAN	AKAP10	A-kinase anchor protein 10, mitochondrial OS=Homo sapiens OX=9606 GN=AKAP10 PE=1 SV=2	0.365064	14.1452	13.9946	14.166	0.171385	14.1816	0.145706	14.155	14.1353	14.4954	14.525	13.9938	13.9954	14.1881	14.1438	14.1457	14.2175	14.2812	14.3733
sp|O43583|DENR_HUMAN	DENR	Density-regulated protein OS=Homo sapiens OX=9606 GN=DENR PE=1 SV=2	0.391636	14.5238	14.9325	15.0476	0.115041	14.5263	0.161576	14.3824	14.6653	14.8185	15.0124	14.8981	14.9669	14.9642	15.1309	14.5186	14.534	14.511	14.8647
sp|O43592|XPOT_HUMAN	XPOT	Exportin-T OS=Homo sapiens OX=9606 GN=XPOT PE=1 SV=2	0.255207	19.2964	19.3668	19.5525	0.185701	19.3067	0.223144	19.3294	19.2634	19.5894	19.5138	19.4248	19.3088	19.5342	19.5708	19.2654	19.348	19.5282	19.5315
sp|O43598|DNPH1_HUMAN	DNPH1	2'-deoxynucleoside 5'-phosphate N-hydrolase 1 OS=Homo sapiens OX=9606 GN=DNPH1 PE=1 SV=1	-0.0191069	14.5775	14.3885	14.7475	0.358992	15.0687	-0.0824024	14.4912	14.6638	14.5784	14.5384	14.404	14.373	14.7615	14.7335	14.9901	15.1472	14.8944	15.0781
sp|O43615|TIM44_HUMAN	TIMM44	Mitochondrial import inner membrane translocase subunit TIM44 OS=Homo sapiens OX=9606 GN=TIMM44 PE=1 SV=2	0.0318464	19.871	19.8264	19.989	0.162643	20.0439	0.0941818	19.8894	19.8525	19.8914	19.9142	19.8145	19.8382	19.9661	20.0119	19.9999	20.0879	20.1102	20.1659
sp|O43617|TPPC3_HUMAN	TRAPPC3	Trafficking protein particle complex subunit 3 OS=Homo sapiens OX=9606 GN=TRAPPC3 PE=1 SV=1	-0.351877	18.3864	18.1453	17.7731	-0.372166	18.3291	-0.263343	18.3689	18.4039	18.0896	17.9794	18.2432	18.0473	17.8603	17.6859	18.3101	18.348	18.0422	18.0892
sp|O43633|CHM2A_HUMAN	CHMP2A	Charged multivesicular body protein 2a OS=Homo sapiens OX=9606 GN=CHMP2A PE=1 SV=1	-0.0719358	17.9092	17.6043	17.5331	-0.0712204	18.1621	-0.19269	17.9293	17.8891	17.8415	17.833	17.609	17.5996	17.5703	17.4959	18.1115	18.2126	18.0467	17.8921
sp|O43639|NCK2_HUMAN	NCK2	Cytoplasmic protein NCK2 OS=Homo sapiens OX=9606 GN=NCK2 PE=1 SV=2	-0.309608	12.4468	12.118	11.8994	-0.218535	11.5447	-0.500529	12.618	12.2755	12.0322	12.2421	12.3447	11.8913	11.8215	11.9774	11.6915	11.3979	11.0361	11.0523
sp|O43657|TSN6_HUMAN	TSPAN6	Tetraspanin-6 OS=Homo sapiens OX=9606 GN=TSPAN6 PE=1 SV=1	-1.05196	12.579	11.6173	10.933	-0.684302	12.8094	-0.648531	12.5577	12.6003	11.4343	11.6198	11.528	11.7067	11.1882	10.6779	12.7342	12.8847	12.168	12.1538
sp|O43660|PLRG1_HUMAN	PLRG1	Pleiotropic regulator 1 OS=Homo sapiens OX=9606 GN=PLRG1 PE=1 SV=1	-0.00876945	17.5964	17.4359	17.4317	-0.00424421	17.6518	0.078969	17.6062	17.5865	17.5893	17.5859	17.4138	17.458	17.4817	17.3817	17.6541	17.6494	17.7798	17.6816
sp|O43663|PRC1_HUMAN	PRC1	Protein regulator of cytokinesis 1 OS=Homo sapiens OX=9606 GN=PRC1 PE=1 SV=2	0.0498065	18.1263	18.021	18.1883	0.167293	18.158	0.110833	18.1082	18.1444	18.1574	18.1947	18.048	17.9941	18.1672	18.2094	18.1811	18.135	18.202	18.3357
sp|O43665|RGS10_HUMAN	RGS10	Regulator of G-protein signaling 10 OS=Homo sapiens OX=9606 GN=RGS10 PE=1 SV=3	0.248764	13.355	13.7022	13.5296	-0.17258	13.2367	-0.41395	13.3903	13.3196	13.6658	13.5417	13.683	13.7213	13.3934	13.6657	13.2444	13.229	12.7959	12.8496
sp|O43670-4|ZN207_HUMAN	ZNF207	Isoform 4 of BUB3-interacting and GLEBS motif-containing protein ZNF207 OS=Homo sapiens OX=9606 GN=ZNF207	0.186065	18.7839	18.6126	18.6652	0.0526544	18.8357	0.043024	18.8045	18.7633	18.9475	18.9925	18.5911	18.6341	18.6272	18.7033	18.8449	18.8265	18.8613	18.8962
sp|O43674|NDUB5_HUMAN	NDUFB5	NADH dehydrogenase [ubiquinone] 1 beta subcomplex subunit 5, mitochondrial OS=Homo sapiens OX=9606 GN=NDUFB5 PE=1 SV=1	-0.177059	12.6485	12.5704	12.2907	-0.27979	12.7456	-0.0169817	12.6121	12.685	12.4839	12.4591	12.65	12.4909	12.4359	12.1454	12.7832	12.708	12.7238	12.7335
sp|O43678|NDUA2_HUMAN	NDUFA2	NADH dehydrogenase [ubiquinone] 1 alpha subcomplex subunit 2 OS=Homo sapiens OX=9606 GN=NDUFA2 PE=1 SV=3	0.0630863	12.4579	11.9866	12.0261	0.0394808	12.7223	-0.468102	12.4183	12.4974	12.5819	12.46	11.892	12.0812	12.0389	12.0133	12.5184	12.9262	12.1505	12.3579
sp|O43681|ASNA_HUMAN	ASNA1	ATPase ASNA1 OS=Homo sapiens OX=9606 GN=ASNA1 PE=1 SV=2	-0.0196495	18.1652	18.0133	18.1365	0.123212	18.2116	-0.0838141	18.1998	18.1306	18.1356	18.1555	18.0219	18.0046	18.1746	18.0983	18.2154	18.2079	18.105	18.1507
sp|O43684|BUB3_HUMAN	BUB3	Mitotic checkpoint protein BUB3 OS=Homo sapiens OX=9606 GN=BUB3 PE=1 SV=1	-0.0717356	18.6264	18.2384	18.2324	-0.0059959	18.4968	-0.0484076	18.5101	18.7428	18.5873	18.5221	18.1369	18.3398	18.2267	18.2381	18.4944	18.4991	18.4382	18.4584
sp|O43688-2|PLPP2_HUMAN	PLPP2	Isoform 2 of Phospholipid phosphatase 2 OS=Homo sapiens OX=9606 GN=PLPP2	-0.504539	14.9807	14.8236	14.2583	-0.56522	15.012	-0.533528	15.1286	14.8327	14.4334	14.5189	14.8683	14.7789	14.1593	14.3574	14.9643	15.0598	14.5792	14.3777
sp|O43707|ACTN4_HUMAN	ACTN4	Alpha-actinin-4 OS=Homo sapiens OX=9606 GN=ACTN4 PE=1 SV=2	-0.152497	22.7266	22.6793	22.6081	-0.0712681	22.3452	0.0643613	22.7087	22.7444	22.6055	22.5426	22.6686	22.6901	22.6206	22.5955	22.342	22.3485	22.4068	22.4124
sp|O43709-3|BUD23_HUMAN	BUD23	Isoform 3 of Probable 18S rRNA (guanine-N(7))-methyltransferase OS=Homo sapiens OX=9606 GN=BUD23	-0.647515	20.3792	20.5627	20.3701	-0.192599	20.7213	-0.609048	20.3661	20.3923	19.7586	19.7048	20.5889	20.5366	20.332	20.4082	20.712	20.7305	20.1283	20.0961
sp|O43716|GATC_HUMAN	GATC	Glutamyl-tRNA(Gln) amidotransferase subunit C, mitochondrial OS=Homo sapiens OX=9606 GN=GATC PE=1 SV=1	-0.619242	15.7358	15.8673	15.3256	-0.541718	15.8906	-0.738452	15.7949	15.6768	15.1573	15.076	15.9397	15.7949	15.3778	15.2734	15.91	15.8712	15.2361	15.0681
sp|O43719|HTSF1_HUMAN	HTATSF1	HIV Tat-specific factor 1 OS=Homo sapiens OX=9606 GN=HTATSF1 PE=1 SV=1	0.0122892	17.3341	16.5926	16.6685	0.0759408	17.1402	0.141136	17.3141	17.354	17.3598	17.3329	16.6212	16.564	16.6712	16.6658	17.1633	17.1171	17.2527	17.31
sp|O43747-2|AP1G1_HUMAN	AP1G1	Isoform 2 of AP-1 complex subunit gamma-1 OS=Homo sapiens OX=9606 GN=AP1G1	0.0454997	17.5555	17.4237	17.5472	0.123552	17.5808	0.0363801	17.5672	17.5439	17.6853	17.5168	17.4188	17.4285	17.5647	17.5297	17.559	17.6025	17.6304	17.6039
sp|O43752|STX6_HUMAN	STX6	Syntaxin-6 OS=Homo sapiens OX=9606 GN=STX6 PE=1 SV=1	-0.1118	12.6715	12.6988	12.4032	-0.295621	13.1111	-0.178342	12.618	12.725	12.4854	12.6339	12.9263	12.4713	12.5514	12.255	13.2232	12.9991	12.8902	12.9753
sp|O43760-2|SNG2_HUMAN	SYNGR2	Isoform 2 of Synaptogyrin-2 OS=Homo sapiens OX=9606 GN=SYNGR2	-0.388671	14.9994	14.7457	14.6614	-0.0842513	14.8271	-0.151663	14.9232	15.0756	14.5668	14.6545	14.8437	14.6476	14.5931	14.7297	14.9455	14.7087	14.7712	14.5796
sp|O43765|SGTA_HUMAN	SGTA	Small glutamine-rich tetratricopeptide repeat-containing protein alpha OS=Homo sapiens OX=9606 GN=SGTA PE=1 SV=1	0.173506	19.685	19.8379	19.91	0.0720727	20.0569	-0.0487412	19.6974	19.6726	19.8453	19.8717	19.8541	19.8217	19.8716	19.9484	20.0363	20.0775	19.9871	20.0292
sp|O43768-4|ENSA_HUMAN	ENSA	Isoform 4 of Alpha-endosulfine OS=Homo sapiens OX=9606 GN=ENSA	0.198073	17.1184	16.9571	17.1911	0.23408	17.3363	-0.102519	17.0423	17.1944	17.3132	17.3197	17.0058	16.9083	17.2064	17.1759	17.3148	17.3578	17.255	17.2126
sp|O43772|MCAT_HUMAN	SLC25A20	Mitochondrial carnitine/acylcarnitine carrier protein OS=Homo sapiens OX=9606 GN=SLC25A20 PE=1 SV=1	0.149273	12.0775	12.6182	12.7634	0.145118	12.075	0.153184	11.933	12.2219	12.2202	12.2333	12.717	12.5194	12.8005	12.7262	12.091	12.059	12.422	12.0343
sp|O43776|SYNC_HUMAN	NARS1	Asparagine--tRNA ligase, cytoplasmic OS=Homo sapiens OX=9606 GN=NARS1 PE=1 SV=1	0.161115	18.3012	18.0609	18.2198	0.158978	18.5799	-0.0218651	18.3285	18.2738	18.5492	18.3754	18.0911	18.0306	18.2977	18.142	18.4552	18.7046	18.6076	18.5084
sp|O43791|SPOP_HUMAN	SPOP	Speckle-type POZ protein OS=Homo sapiens OX=9606 GN=SPOP PE=1 SV=1	-0.381115	13.1778	13.0461	12.8393	-0.206843	13.1036	-0.381061	13.01	13.3455	12.7955	12.7978	13.1017	12.9906	12.6667	13.0118	12.9409	13.2663	12.6194	12.8256
sp|O43795|MYO1B_HUMAN	MYO1B	Unconventional myosin-Ib OS=Homo sapiens OX=9606 GN=MYO1B PE=1 SV=3	0.0608767	18.3988	18.8807	18.7386	-0.142105	17.9794	0.0939717	18.4266	18.3711	18.4508	18.4686	18.8737	18.8877	18.6884	18.7888	17.9758	17.983	18.0562	18.0906
sp|O43808|PM34_HUMAN	SLC25A17	Peroxisomal membrane protein PMP34 OS=Homo sapiens OX=9606 GN=SLC25A17 PE=1 SV=1	-0.129241	16.9113	17.2779	17.0913	-0.186581	17.1816	-0.153792	16.9093	16.9132	16.7418	16.8222	17.2869	17.2688	17.1032	17.0794	17.2001	17.1631	17.0619	16.9936
sp|O43809|CPSF5_HUMAN	NUDT21	Cleavage and polyadenylation specificity factor subunit 5 OS=Homo sapiens OX=9606 GN=NUDT21 PE=1 SV=1	0.0733557	19.6133	19.3361	19.348	0.0118742	19.6608	0.127957	19.6512	19.5754	19.6963	19.677	19.349	19.3232	19.316	19.3799	19.6843	19.6374	19.8089	19.7687
sp|O43813|LANC1_HUMAN	LANCL1	Glutathione S-transferase LANCL1 OS=Homo sapiens OX=9606 GN=LANCL1 PE=1 SV=1	0.289922	15.8097	15.7293	15.9388	0.20952	16.0649	0.28985	15.9892	15.6302	16.1467	16.0525	15.7729	15.6857	15.9629	15.9147	16.0489	16.0809	16.4867	16.2227
sp|O43815|STRN_HUMAN	STRN	Striatin OS=Homo sapiens OX=9606 GN=STRN PE=1 SV=4	-0.0796015	17.7204	17.7343	17.5616	-0.172652	17.382	-0.0277088	17.6668	17.7739	17.6321	17.6495	17.7279	17.7406	17.542	17.5812	17.407	17.3569	17.2335	17.475
sp|O43818|U3IP2_HUMAN	RRP9	U3 small nucleolar RNA-interacting protein 2 OS=Homo sapiens OX=9606 GN=RRP9 PE=1 SV=1	0.051788	17.6346	17.8247	17.7583	-0.0663316	17.9413	-0.02242	17.6305	17.6387	17.6644	17.7083	17.7936	17.8557	17.7609	17.7558	17.9515	17.9312	17.9861	17.8518
sp|O43819|SCO2_HUMAN	SCO2	Protein SCO2 homolog, mitochondrial OS=Homo sapiens OX=9606 GN=SCO2 PE=1 SV=3	-0.0658723	18.0412	18.3385	18.2269	-0.111612	18.1038	0.043286	18.0779	18.0044	17.9906	17.96	18.3028	18.3742	18.1741	18.2797	18.0495	18.1581	18.0967	18.1974
sp|O43823|AKAP8_HUMAN	AKAP8	A-kinase anchor protein 8 OS=Homo sapiens OX=9606 GN=AKAP8 PE=1 SV=1	0.34458	17.9893	17.9618	18.1895	0.227725	18.2763	0.254698	17.9863	17.9924	18.276	18.3918	17.9385	17.985	18.1462	18.2327	18.3548	18.1978	18.4711	18.5909
sp|O43824|GTPB6_HUMAN	GTPBP6	Putative GTP-binding protein 6 OS=Homo sapiens OX=9606 GN=GTPBP6 PE=2 SV=4	0.0907745	15.7655	15.2996	15.2605	-0.0390753	15.631	0.0717827	15.749	15.782	15.9221	15.7904	15.279	15.3202	15.2423	15.2788	15.6671	15.5949	15.7265	15.6791
sp|O43826-2|G6PT1_HUMAN	SLC37A4	Isoform 2 of Glucose-6-phosphate exchanger SLC37A4 OS=Homo sapiens OX=9606 GN=SLC37A4	-0.147488	12.0114	12.0594	11.8597	-0.199713	12.2512	0.14992	12.0842	11.9386	11.7479	11.9799	11.84	12.2789	12.0169	11.7025	12.1879	12.3145	12.4072	12.3951
sp|O43837|IDH3B_HUMAN	IDH3B	Isocitrate dehydrogenase [NAD] subunit beta, mitochondrial OS=Homo sapiens OX=9606 GN=IDH3B PE=1 SV=2	0.0228303	18.504	18.3915	18.4553	0.0637852	18.7636	0.139094	18.4796	18.5284	18.5513	18.5024	18.3422	18.4408	18.496	18.4145	18.7496	18.7777	18.9322	18.8733
sp|O43847-2|NRDC_HUMAN	NRDC	Isoform 2 of Nardilysin OS=Homo sapiens OX=9606 GN=NRDC	-0.143588	18.2207	18.2301	18.211	-0.0191369	18.3558	-0.305204	18.2113	18.23	18.1051	18.0491	18.2178	18.2424	18.2691	18.1528	18.3266	18.385	18.0621	18.0391
sp|O43852-3|CALU_HUMAN	CALU	Isoform 3 of Calumenin OS=Homo sapiens OX=9606 GN=CALU	0.168166	19.5674	20.4733	20.4897	0.0163558	19.5542	0.180873	19.5755	19.5593	19.6647	19.8064	20.462	20.4846	20.4497	20.5297	19.6055	19.5028	19.658	19.8121
sp|O43852-4|CALU_HUMAN	CALU	Isoform 4 of Calumenin OS=Homo sapiens OX=9606 GN=CALU	0.12811	11.9903	12.5919	12.6112	0.0193575	11.9728	0.264169	12.0824	11.8982	12.1696	12.0673	12.5711	12.6126	12.7452	12.4772	12.2198	11.7257	12.0936	12.3803
sp|O43854|EDIL3_HUMAN	EDIL3	EGF-like repeat and discoidin I-like domain-containing protein 3 OS=Homo sapiens OX=9606 GN=EDIL3 PE=1 SV=1	-1.3915	18.7894	19.3171	18.2809	-1.03619	19.5221	-0.965425	18.7763	18.8026	17.3719	17.424	19.2952	19.3389	18.2699	18.2919	19.5392	19.5051	18.5585	18.5549
sp|O43865|SAHH2_HUMAN	AHCYL1	S-adenosylhomocysteine hydrolase-like protein 1 OS=Homo sapiens OX=9606 GN=AHCYL1 PE=1 SV=2	0.128799	19.3282	19.5659	19.6058	0.0398951	19.2174	-0.112548	19.2726	19.3837	19.4413	19.4726	19.5778	19.5539	19.616	19.5955	19.1877	19.2471	19.099	19.1107
sp|O43896|KIF1C_HUMAN	KIF1C	Kinesin-like protein KIF1C OS=Homo sapiens OX=9606 GN=KIF1C PE=1 SV=3	-0.167543	17.1377	17.0957	16.8902	-0.205472	16.9046	-0.197693	17.1634	17.1119	17.0379	16.9023	17.1278	17.0636	16.9195	16.861	16.8582	16.951	16.7309	16.6829
sp|O43920|NDUS5_HUMAN	NDUFS5	NADH dehydrogenase [ubiquinone] iron-sulfur protein 5 OS=Homo sapiens OX=9606 GN=NDUFS5 PE=1 SV=3	-0.217755	15.425	14.9583	14.8709	-0.0873464	15.6527	-0.183113	15.297	15.553	15.1421	15.2724	14.9985	14.918	14.8408	14.901	15.6454	15.66	15.5408	15.3984
sp|O43929|ORC4_HUMAN	ORC4	Origin recognition complex subunit 4 OS=Homo sapiens OX=9606 GN=ORC4 PE=1 SV=2	-0.0150064	18.925	18.6509	18.7293	0.0784293	18.9341	0.131538	18.9214	18.9286	18.8879	18.932	18.6361	18.6657	18.7038	18.7549	18.9674	18.9008	19.0302	19.1012
sp|O43934|MFS11_HUMAN	MFSD11	UNC93-like protein MFSD11 OS=Homo sapiens OX=9606 GN=MFSD11 PE=2 SV=2	-0.237173	13.4059	12.965	13.1896	0.224669	13.3283	0.0607774	13.3407	13.4711	13.174	13.1634	12.9263	13.0036	13.1538	13.2255	13.3489	13.3078	13.3532	13.425
sp|O60216|RAD21_HUMAN	RAD21	Double-strand-break repair protein rad21 homolog OS=Homo sapiens OX=9606 GN=RAD21 PE=1 SV=2	0.287233	19.3425	19.3777	19.5328	0.155115	19.6487	0.347617	19.3307	19.3543	19.6107	19.6488	19.3775	19.3779	19.5093	19.5564	19.6868	19.6106	20.0075	19.9852
sp|O60220|TIM8A_HUMAN	TIMM8A	Mitochondrial import inner membrane translocase subunit Tim8 A OS=Homo sapiens OX=9606 GN=TIMM8A PE=1 SV=1	-0.158159	13.9434	13.5663	13.3999	-0.166418	13.7127	0.0112891	13.8605	14.0262	13.8852	13.6852	13.5425	13.5902	13.3618	13.438	13.5241	13.9013	13.7041	13.7439
sp|O60231|DHX16_HUMAN	DHX16	Pre-mRNA-splicing factor ATP-dependent RNA helicase DHX16 OS=Homo sapiens OX=9606 GN=DHX16 PE=1 SV=2	-0.0900062	17.2936	17.0726	16.9157	-0.156917	17.4998	-0.0855842	17.3041	17.283	17.1842	17.223	17.0406	17.1047	16.9256	16.9058	17.5602	17.4394	17.4352	17.3931
sp|O60232|ZNRD2_HUMAN	ZNRD2	Protein ZNRD2 OS=Homo sapiens OX=9606 GN=ZNRD2 PE=1 SV=1	-0.446834	11.0331	11.5149	11.0987	-0.416226	11.5727	-0.595774	11.2976	10.7686	10.5105	10.6619	11.7794	11.2504	11.1578	11.0395	11.5836	11.5619	11.1819	10.772
sp|O60239|3BP5_HUMAN	SH3BP5	SH3 domain-binding protein 5 OS=Homo sapiens OX=9606 GN=SH3BP5 PE=1 SV=2	-0.489877	15.8549	16.2811	16.0975	-0.183591	16.2128	-0.628978	15.8313	15.8785	15.3994	15.3307	16.3203	16.2418	16.1272	16.0678	16.2443	16.1812	15.6856	15.482
sp|O60244|MED14_HUMAN	MED14	Mediator of RNA polymerase II transcription subunit 14 OS=Homo sapiens OX=9606 GN=MED14 PE=1 SV=2	-0.0103673	17.504	17.3875	17.3035	-0.0839684	17.4427	0.173102	17.5287	17.4793	17.4993	17.488	17.3872	17.3878	17.4313	17.1756	17.4681	17.4173	17.6229	17.6087
sp|O60245-2|PCDH7_HUMAN	PCDH7	Isoform B of Protocadherin-7 OS=Homo sapiens OX=9606 GN=PCDH7	-0.271769	16.9294	18.24	17.951	-0.289043	17.0812	-0.0531902	16.9279	16.931	16.7141	16.6012	18.2234	18.2566	17.9855	17.9164	17.0697	17.0928	17.0982	16.9579
sp|O60256|KPRB_HUMAN	PRPSAP2	Phosphoribosyl pyrophosphate synthase-associated protein 2 OS=Homo sapiens OX=9606 GN=PRPSAP2 PE=1 SV=1	0.0141649	16.5167	16.3681	16.3768	0.00866557	16.5151	-0.168571	16.5216	16.5118	16.5308	16.5309	16.35	16.3862	16.4325	16.3211	16.5623	16.4678	16.3393	16.3536
sp|O60264|SMCA5_HUMAN	SMARCA5	SWI/SNF-related matrix-associated actin-dependent regulator of chromatin subfamily A member 5 OS=Homo sapiens OX=9606 GN=SMARCA5 PE=1 SV=1	0.0177624	18.7339	18.9165	18.7888	-0.127735	18.7885	0.18497	18.7457	18.7221	18.7353	18.768	18.8955	18.9376	18.7566	18.821	18.7737	18.8034	18.9318	19.0153
sp|O60266|ADCY3_HUMAN	ADCY3	Adenylate cyclase type 3 OS=Homo sapiens OX=9606 GN=ADCY3 PE=1 SV=3	-0.71156	11.812	11.2948	11.1676	-0.127265	11.0499	-0.27535	11.7971	11.8268	11.0498	11.151	11.2358	11.3539	11.1687	11.1664	10.9865	11.1132	10.6485	10.9005
sp|O60271|JIP4_HUMAN	SPAG9	C-Jun-amino-terminal kinase-interacting protein 4 OS=Homo sapiens OX=9606 GN=SPAG9 PE=1 SV=4	0.203252	17.6671	17.7129	17.756	0.0430929	17.7694	0.0226498	17.6213	17.713	17.8869	17.8539	17.7537	17.6722	17.7449	17.7671	17.7192	17.8196	17.7999	17.7842
sp|O60287|NPA1P_HUMAN	URB1	Nucleolar pre-ribosomal-associated protein 1 OS=Homo sapiens OX=9606 GN=URB1 PE=1 SV=4	-0.110755	18.9522	18.8663	18.6805	-0.185787	18.5894	0.173274	18.9409	18.9635	18.8466	18.8362	18.828	18.9045	18.679	18.6819	18.6426	18.5362	18.7817	18.7436
sp|O60291-2|MGRN1_HUMAN	MGRN1	Isoform 2 of E3 ubiquitin-protein ligase MGRN1 OS=Homo sapiens OX=9606 GN=MGRN1	-0.685531	13.0572	13.0435	12.4831	-0.560359	13.3151	-0.781843	13.1458	12.9686	12.2324	12.5109	13.0532	13.0338	12.5995	12.3668	13.4062	13.2241	12.4818	12.5848
sp|O60293|ZC3H1_HUMAN	ZFC3H1	Zinc finger C3H1 domain-containing protein OS=Homo sapiens OX=9606 GN=ZFC3H1 PE=1 SV=3	0.506231	17.0832	16.7605	17.0912	0.330661	17.3304	0.332687	17.0994	17.0669	17.6315	17.5472	16.8085	16.7126	17.0789	17.1035	17.4148	17.2461	17.6627	17.6636
sp|O60294|TYW4_HUMAN	LCMT2	tRNA wybutosine-synthesizing protein 4 OS=Homo sapiens OX=9606 GN=LCMT2 PE=1 SV=3	0.038059	15.9795	15.468	15.6431	0.175015	16.0335	-0.0296866	16.0231	15.9359	16.0117	16.0234	15.5636	15.3725	15.6786	15.6075	15.9695	16.0975	16.0908	15.9168
sp|O60306|AQR_HUMAN	AQR	RNA helicase aquarius OS=Homo sapiens OX=9606 GN=AQR PE=1 SV=4	-0.176595	20.2693	19.9347	19.7678	-0.166941	20.3229	-0.0167101	20.2587	20.2799	20.129	20.0564	19.9242	19.9452	19.8147	19.7208	20.3302	20.3157	20.3264	20.2861
sp|O60313-2|OPA1_HUMAN	OPA1	Isoform 2 of Dynamin-like 120 kDa protein, mitochondrial OS=Homo sapiens OX=9606 GN=OPA1	-0.047673	19.4328	19.5996	19.55	-0.0496181	19.3834	-0.0607239	19.4159	19.4497	19.3657	19.4046	19.5966	19.6026	19.525	19.575	19.4124	19.3545	19.3559	19.2895
sp|O60318|GANP_HUMAN	MCM3AP	Germinal-center associated nuclear protein OS=Homo sapiens OX=9606 GN=MCM3AP PE=1 SV=2	0.0866488	17.7904	17.7236	17.7088	-0.0147793	17.7387	0.185246	17.7628	17.818	17.8289	17.9252	17.7196	17.7275	17.7	17.7176	17.7983	17.6791	17.937	17.9109
sp|O60331-3|PI51C_HUMAN	PIP5K1C	Isoform 3 of Phosphatidylinositol 4-phosphate 5-kinase type-1 gamma OS=Homo sapiens OX=9606 GN=PIP5K1C	-0.241533	16.6355	16.8272	16.5025	-0.324722	16.3919	-0.0894483	16.6873	16.5837	16.3686	16.4193	16.8646	16.7898	16.4992	16.5058	16.3987	16.3851	16.3257	16.2792
sp|O60333-3|KIF1B_HUMAN	KIF1B	Isoform 3 of Kinesin-like protein KIF1B OS=Homo sapiens OX=9606 GN=KIF1B	-0.110681	17.6663	17.6253	17.3238	-0.301546	17.2864	-0.0741184	17.697	17.6357	17.6186	17.4927	17.6673	17.5834	17.4012	17.2464	17.2562	17.3167	17.248	17.1766
sp|O60333-4|KIF1B_HUMAN	KIF1B	Isoform 4 of Kinesin-like protein KIF1B OS=Homo sapiens OX=9606 GN=KIF1B	-0.151265	17.6353	17.3948	17.3283	-0.0664236	17.6179	-0.0937932	17.6662	17.6043	17.4406	17.5275	17.4333	17.3562	17.331	17.3257	17.5778	17.6581	17.4558	17.5925
sp|O60336|MABP1_HUMAN	MAPKBP1	Mitogen-activated protein kinase-binding protein 1 OS=Homo sapiens OX=9606 GN=MAPKBP1 PE=1 SV=4	-0.221147	11.0029	11.5378	10.9831	-0.554611	11.2677	0.196192	11.1495	10.8562	10.6803	10.8831	11.5331	11.5425	10.9798	10.9865	11.2522	11.2831	11.4978	11.43
sp|O60337|MARH6_HUMAN	2022-03-06	E3 ubiquitin-protein ligase MARCH6 OS=Homo sapiens OX=9606 GN=MARCH6 PE=1 SV=2	-0.568307	12.3615	12.573	12.0029	-0.570151	12.6963	-0.560612	12.4139	12.309	11.6696	11.9168	12.5706	12.5755	12.1097	11.896	12.7446	12.648	12.0223	12.2491
sp|O60341-2|KDM1A_HUMAN	KDM1A	Isoform 2 of Lysine-specific histone demethylase 1A OS=Homo sapiens OX=9606 GN=KDM1A	-0.155488	17.7112	17.3776	17.2066	-0.170976	17.6815	-0.0632376	17.7357	17.6868	17.5394	17.5721	17.3132	17.4419	17.1766	17.2365	17.6962	17.6668	17.6074	17.6291
sp|O60343|TBCD4_HUMAN	TBC1D4	TBC1 domain family member 4 OS=Homo sapiens OX=9606 GN=TBC1D4 PE=1 SV=2	0.350093	16.4059	17.0468	17.3457	0.298891	16.7838	0.227926	16.3268	16.4851	16.7541	16.758	17.0175	17.0761	17.4052	17.2861	16.7384	16.8291	17.0355	16.9878
sp|O60346|PHLP1_HUMAN	PHLPP1	PH domain leucine-rich repeat-containing protein phosphatase 1 OS=Homo sapiens OX=9606 GN=PHLPP1 PE=1 SV=3	-0.0160726	12.9578	12.2726	12.2078	-0.0648128	12.9526	-0.07601	13.0138	12.9019	13.1155	12.768	12.2975	12.2478	12.2929	12.1227	12.867	13.0382	12.8597	12.8936
sp|O60347|TBC12_HUMAN	TBC1D12	TBC1 domain family member 12 OS=Homo sapiens OX=9606 GN=TBC1D12 PE=1 SV=3	0.14899	12.8361	12.9252	12.9695	0.0443677	12.9647	0.195189	12.7924	12.8799	12.8337	13.1365	12.9932	12.8571	12.8804	13.0587	12.8971	13.0323	13.1566	13.1631
sp|O60353|FZD6_HUMAN	FZD6	Frizzled-6 OS=Homo sapiens OX=9606 GN=FZD6 PE=1 SV=2	-0.743859	12.598	12.8449	12.0144	-0.830506	12.3944	-0.697191	12.562	12.6339	11.9086	11.7996	12.8377	12.8522	12.0161	12.0127	12.3935	12.3953	11.5347	11.8597
sp|O60381-3|HBP1_HUMAN	HBP1	Isoform 3 of HMG box-containing protein 1 OS=Homo sapiens OX=9606 GN=HBP1	1.02394	11.139	11.0347	12.0457	1.01101	10.9313	1.35144	11.1677	11.1102	12.0493	12.2765	11.1033	10.9661	11.7584	12.3331	11.105	10.7575	12.0842	12.4812
sp|O60427|FADS1_HUMAN	FADS1	Acyl-CoA (8-3)-desaturase OS=Homo sapiens OX=9606 GN=FADS1 PE=1 SV=3	-0.85414	17.7544	17.6772	17.2716	-0.405588	18.3063	-0.669609	17.8301	17.6787	16.9159	16.8846	17.6113	17.7431	17.3129	17.2302	18.3144	18.2982	17.6336	17.6398
sp|O60437|PEPL_HUMAN	PPL	Periplakin OS=Homo sapiens OX=9606 GN=PPL PE=1 SV=4	0.11936	18.9792	18.8966	19.0725	0.175947	18.3079	0.295328	18.9848	18.9736	19.1486	19.0485	18.9395	18.8536	19.0287	19.1163	18.3362	18.2796	18.609	18.5975
sp|O60443|GSDME_HUMAN	GSDME	Gasdermin-E OS=Homo sapiens OX=9606 GN=GSDME PE=1 SV=2	0.179214	17.3051	16.0051	16.184	0.178855	17.3886	-0.217254	17.387	17.2232	17.5731	17.3955	16.0446	15.9657	16.2049	16.163	17.3016	17.4755	17.2258	17.1168
sp|O60447-2|EVI5_HUMAN	EVI5	Isoform 2 of Ecotropic viral integration site 5 protein homolog OS=Homo sapiens OX=9606 GN=EVI5	0.188223	15.9176	16.0052	15.9624	-0.0428688	15.7818	0.118324	15.9754	15.8598	16.0923	16.1193	16.0112	15.9992	16.0298	15.8949	15.7665	15.7971	15.8733	15.9269
sp|O60462|NRP2_HUMAN	NRP2	Neuropilin-2 OS=Homo sapiens OX=9606 GN=NRP2 PE=1 SV=3	-1.29547	12.2575	12.0526	12.2137	0.161152	11.0953	-1.40374	12.3155	12.1995	11.2686	10.6555	12.0181	12.0871	12.1772	12.2503	11.0988	11.0919	9.92631	9.45689
sp|O60476|MA1A2_HUMAN	MAN1A2	Mannosyl-oligosaccharide 1,2-alpha-mannosidase IB OS=Homo sapiens OX=9606 GN=MAN1A2 PE=1 SV=1	-0.139446	15.1629	15.1642	15.0698	-0.0944057	15.2736	0.167658	15.1693	15.1564	14.9409	15.1059	15.1367	15.1917	15.0758	15.0638	15.2376	15.3096	15.4238	15.4587
sp|O60488|ACSL4_HUMAN	ACSL4	Long-chain-fatty-acid--CoA ligase 4 OS=Homo sapiens OX=9606 GN=ACSL4 PE=1 SV=2	-0.415302	20.3213	20.6077	20.1786	-0.429115	19.7708	-0.19097	20.2898	20.3527	19.9081	19.9038	20.546	20.6693	20.1762	20.1809	19.7606	19.7809	19.585	19.5746
sp|O60493|SNX3_HUMAN	SNX3	Sorting nexin-3 OS=Homo sapiens OX=9606 GN=SNX3 PE=1 SV=3	-0.47593	19.1442	19.5239	19.2394	-0.28446	19.2013	-0.574895	19.1674	19.1209	18.6123	18.7243	19.5652	19.4826	19.1915	19.2873	19.1427	19.2598	18.6276	18.6251
sp|O60499|STX10_HUMAN	STX10	Syntaxin-10 OS=Homo sapiens OX=9606 GN=STX10 PE=1 SV=1	-0.0110687	14.8232	15.0948	14.7838	-0.311004	15.5251	-0.312142	14.9108	14.7355	14.7628	14.8614	14.8517	15.338	14.6459	14.9217	15.5245	15.5256	15.1409	15.2849
sp|O60502|OGA_HUMAN	OGA	Protein O-GlcNAcase OS=Homo sapiens OX=9606 GN=OGA PE=1 SV=2	0.487181	18.5661	18.9341	19.2288	0.294626	19.27	0.053829	18.5476	18.5846	19.0638	19.0427	18.9577	18.9106	19.2094	19.2482	19.2433	19.2967	19.308	19.3396
sp|O60503|ADCY9_HUMAN	ADCY9	Adenylate cyclase type 9 OS=Homo sapiens OX=9606 GN=ADCY9 PE=1 SV=4	-0.0652214	18.2829	18.5742	18.3521	-0.222062	18.1925	0.0976718	18.2678	18.2981	18.25	18.1854	18.642	18.5065	18.4144	18.2899	18.2144	18.1706	18.367	18.2133
sp|O60506|HNRPQ_HUMAN	SYNCRIP	Heterogeneous nuclear ribonucleoprotein Q OS=Homo sapiens OX=9606 GN=SYNCRIP PE=1 SV=2	0.276816	19.1198	19.2112	19.3419	0.130752	19.3193	0.302686	19.1297	19.11	19.4065	19.3868	19.2078	19.2146	19.3701	19.3138	19.3201	19.3184	19.629	19.615
sp|O60507|TPST1_HUMAN	TPST1	Protein-tyrosine sulfotransferase 1 OS=Homo sapiens OX=9606 GN=TPST1 PE=1 SV=1	-0.910471	13.1127	14.2035	13.6025	-0.601032	12.538	-0.480341	13.0607	13.1648	11.9129	12.4916	14.1996	14.2075	13.6116	13.5934	12.7579	12.318	12.0927	12.0225
sp|O60508|PRP17_HUMAN	CDC40	Pre-mRNA-processing factor 17 OS=Homo sapiens OX=9606 GN=CDC40 PE=1 SV=1	0.138677	16.8553	16.7765	16.8674	0.0908831	17.1012	0.0429914	16.8358	16.8748	16.9854	17.0026	16.741	16.8121	16.9062	16.8286	17.1557	17.0468	17.1583	17.1301
sp|O60518|RNBP6_HUMAN	RANBP6	Ran-binding protein 6 OS=Homo sapiens OX=9606 GN=RANBP6 PE=1 SV=2	-0.108864	19.6239	19.3364	19.25	-0.0863349	19.4362	0.0106941	19.6269	19.6208	19.5352	19.4948	19.3159	19.3569	19.261	19.2391	19.4468	19.4257	19.4813	19.4126
sp|O60524|NEMF_HUMAN	NEMF	Nuclear export mediator factor NEMF OS=Homo sapiens OX=9606 GN=NEMF PE=1 SV=4	0.196255	17.8426	18.0112	18.0812	0.0699777	18.1636	0.0224765	17.8122	17.873	18.0083	18.0694	18.0366	17.9858	18.0433	18.119	18.115	18.2121	18.1488	18.2233
sp|O60547|GMDS_HUMAN	GMDS	GDP-mannose 4,6 dehydratase OS=Homo sapiens OX=9606 GN=GMDS PE=1 SV=1	0.123746	18.0741	18.111	18.3272	0.216223	19.0853	-0.0149988	18.1343	18.0139	18.2112	18.1844	18.1032	18.1188	18.3432	18.3113	19.0404	19.1302	19.1065	19.0341
sp|O60551|NMT2_HUMAN	NMT2	Glycylpeptide N-tetradecanoyltransferase 2 OS=Homo sapiens OX=9606 GN=NMT2 PE=1 SV=1	-0.214921	19.0903	18.5026	18.5472	0.0446619	18.7666	-0.21262	18.9668	19.2137	18.8358	18.9149	18.4088	18.5964	18.5587	18.5358	18.7981	18.7351	18.6226	18.4854
sp|O60563|CCNT1_HUMAN	CCNT1	Cyclin-T1 OS=Homo sapiens OX=9606 GN=CCNT1 PE=1 SV=1	0.267289	17.0383	16.9369	17.0502	0.113362	17.0174	0.320571	17.0819	16.9946	17.2768	17.3344	16.9564	16.9173	17.074	17.0265	17.0424	16.9923	17.4148	17.2611
sp|O60566-3|BUB1B_HUMAN	BUB1B	Isoform 3 of Mitotic checkpoint serine/threonine-protein kinase BUB1 beta OS=Homo sapiens OX=9606 GN=BUB1B	0.400652	18.3742	18.4584	18.7121	0.253627	18.759	0.101254	18.393	18.3554	18.7715	18.7782	18.4821	18.4348	18.7231	18.701	18.7364	18.7817	18.8062	18.9144
sp|O60568|PLOD3_HUMAN	PLOD3	Multifunctional procollagen lysine hydroxylase and glycosyltransferase LH3 OS=Homo sapiens OX=9606 GN=PLOD3 PE=1 SV=1	0.0743875	19.3502	19.6434	19.6874	0.0440075	19.2576	0.149079	19.3617	19.3387	19.4239	19.4252	19.6084	19.6783	19.6872	19.6875	19.2984	19.2168	19.4147	19.3986
sp|O60573|IF4E2_HUMAN	EIF4E2	Eukaryotic translation initiation factor 4E type 2 OS=Homo sapiens OX=9606 GN=EIF4E2 PE=1 SV=1	-0.251527	18.0363	18.4204	18.1804	-0.240055	17.6869	-0.271616	18.0841	17.9885	17.8387	17.7308	18.4356	18.4053	18.2101	18.1507	17.6641	17.7097	17.4972	17.3334
sp|O60583|CCNT2_HUMAN	CCNT2	Cyclin-T2 OS=Homo sapiens OX=9606 GN=CCNT2 PE=1 SV=2	-0.247703	15.538	15.0377	15.124	0.0863279	15.0564	0.0160754	15.5711	15.505	15.3066	15.274	14.9855	15.0898	15.1499	15.0981	15.0976	15.0152	15.0523	15.0927
sp|O60610|DIAP1_HUMAN	DIAPH1	Protein diaphanous homolog 1 OS=Homo sapiens OX=9606 GN=DIAPH1 PE=1 SV=2	0.1809	20.2623	20.2503	20.2489	-0.00142917	20.4011	-0.0363552	20.2832	20.2414	20.4701	20.4163	20.3353	20.1654	20.3002	20.1976	20.3666	20.4357	20.3789	20.3506
sp|O60613|SEP15_HUMAN	SELENOF	Selenoprotein F OS=Homo sapiens OX=9606 GN=SELENOF PE=1 SV=4	-0.34791	13.7259	13.236	13.0624	-0.173595	13.0976	-0.155344	13.7559	13.6958	13.2402	13.5158	13.0872	13.3847	13.2829	12.8419	13.1079	13.0874	13.024	12.8606
sp|O60645|EXOC3_HUMAN	EXOC3	Exocyst complex component 3 OS=Homo sapiens OX=9606 GN=EXOC3 PE=1 SV=3	-0.0627691	18.348	18.2119	18.15	-0.061921	18.098	-0.00151604	18.365	18.3311	18.3227	18.2479	18.2062	18.2177	18.1378	18.1622	18.0244	18.1716	18.0814	18.1115
sp|O60658|PDE8A_HUMAN	PDE8A	High affinity cAMP-specific and IBMX-insensitive 3',5'-cyclic phosphodiesterase 8A OS=Homo sapiens OX=9606 GN=PDE8A PE=1 SV=2	-0.0526104	17.2337	17.0449	16.9227	-0.122156	17.6933	0.0236877	17.2151	17.2522	17.1327	17.2294	17.0288	17.0609	16.9322	16.9133	17.7071	17.6795	17.7197	17.7143
sp|O60664|PLIN3_HUMAN	PLIN3	Perilipin-3 OS=Homo sapiens OX=9606 GN=PLIN3 PE=1 SV=3	0.297648	20.3362	20.5312	20.7354	0.204198	19.9201	0.000160154	20.3479	20.3245	20.6395	20.6281	20.5083	20.5541	20.6772	20.7936	19.8834	19.9567	19.9342	19.9062
sp|O60669|MOT2_HUMAN	SLC16A7	Monocarboxylate transporter 2 OS=Homo sapiens OX=9606 GN=SLC16A7 PE=1 SV=2	0.0789547	14.1564	14.3925	14.5738	0.181248	14.2698	0.153371	14.1491	14.1638	14.1519	14.3189	14.3722	14.4129	14.5356	14.612	14.3834	14.1561	14.3967	14.4496
sp|O60671|RAD1_HUMAN	RAD1	Cell cycle checkpoint protein RAD1 OS=Homo sapiens OX=9606 GN=RAD1 PE=1 SV=1	-0.109716	16.2657	16.4518	16.4444	-0.00737774	16.4192	-0.105475	16.2909	16.2406	16.1501	16.162	16.5283	16.3752	16.3975	16.4913	16.4694	16.369	16.3046	16.3228
sp|O60675|MAFK_HUMAN	MAFK	Transcription factor MafK OS=Homo sapiens OX=9606 GN=MAFK PE=1 SV=1	0.992447	16.4731	16.89	17.2476	0.357651	17.0419	0.632292	16.405	16.5411	17.4098	17.5212	16.974	16.8059	17.1985	17.2968	17.0004	17.0835	17.6502	17.6983
sp|O60678|ANM3_HUMAN	PRMT3	Protein arginine N-methyltransferase 3 OS=Homo sapiens OX=9606 GN=PRMT3 PE=1 SV=4	-0.22413	18.9101	19.0133	18.6902	-0.323133	19.1492	-0.391743	18.9502	18.87	18.7103	18.6617	19.0167	19.01	18.6635	18.7169	19.1563	19.1422	18.8114	18.7036
sp|O60684|IMA7_HUMAN	KPNA6	Importin subunit alpha-7 OS=Homo sapiens OX=9606 GN=KPNA6 PE=1 SV=1	-0.135862	16.826	16.8075	16.8034	-0.00412212	16.2401	-0.00470135	16.7139	16.9382	16.6019	16.7785	16.7338	16.8812	16.9023	16.7044	16.2702	16.2101	16.2535	16.2174
sp|O60701|UGDH_HUMAN	UGDH	UDP-glucose 6-dehydrogenase OS=Homo sapiens OX=9606 GN=UGDH PE=1 SV=1	0.127431	18.9504	19.0555	19.0999	0.0443961	18.0875	0.124251	18.9666	18.9342	19.0871	19.0686	19.0849	19.0262	19.099	19.1009	18.0148	18.1601	18.1834	18.2401
sp|O60716|CTND1_HUMAN	CTNND1	Catenin delta-1 OS=Homo sapiens OX=9606 GN=CTNND1 PE=1 SV=1	-0.106164	19.8123	19.8349	19.6154	-0.219445	19.8632	0.024949	19.8017	19.8229	19.7151	19.6972	19.8383	19.8314	19.6379	19.593	19.8353	19.8912	19.9029	19.8735
sp|O60749|SNX2_HUMAN	SNX2	Sorting nexin-2 OS=Homo sapiens OX=9606 GN=SNX2 PE=1 SV=2	0.30379	17.9755	18.1382	18.4181	0.279846	18.2551	0.0649357	17.9653	17.9857	18.2393	18.3192	18.1252	18.1513	18.4288	18.4073	18.2252	18.285	18.3124	18.3277
sp|O60762|DPM1_HUMAN	DPM1	Dolichol-phosphate mannosyltransferase subunit 1 OS=Homo sapiens OX=9606 GN=DPM1 PE=1 SV=1	-0.192474	19.6377	19.4452	19.2983	-0.146852	19.6508	-0.148359	19.6269	19.6485	19.3583	19.5322	19.4671	19.4233	19.3115	19.2852	19.6808	19.6208	19.4762	19.5287
sp|O60763-2|USO1_HUMAN	USO1	Isoform 2 of General vesicular transport factor p115 OS=Homo sapiens OX=9606 GN=USO1	-0.0334852	19.515	19.5653	19.6228	0.0574761	19.2761	0.0421858	19.5307	19.4993	19.4997	19.4634	19.5566	19.5741	19.6707	19.5749	19.2314	19.3207	19.3152	19.3213
sp|O60783|RT14_HUMAN	MRPS14	28S ribosomal protein S14, mitochondrial OS=Homo sapiens OX=9606 GN=MRPS14 PE=1 SV=1	-0.181249	16.4571	16.1287	16.1209	-0.00780546	16.4345	-0.260543	16.4218	16.4924	16.312	16.2398	16.0557	16.2016	16.1227	16.119	16.5034	16.3657	16.0685	16.2795
sp|O60784-2|TOM1_HUMAN	TOM1	Isoform 2 of Target of Myb protein 1 OS=Homo sapiens OX=9606 GN=TOM1	-0.114276	15.6588	16.6667	16.7466	0.0798754	15.9669	-0.396788	15.738	15.5796	15.6207	15.4685	16.6358	16.6977	16.7518	16.7414	15.922	16.0118	15.6482	15.4919
sp|O60825|F262_HUMAN	PFKFB2	6-phosphofructo-2-kinase/fructose-2,6-bisphosphatase 2 OS=Homo sapiens OX=9606 GN=PFKFB2 PE=1 SV=2	0.301258	19.5196	18.664	18.9114	0.247358	19.8816	0.175919	19.4801	19.5591	19.8337	19.808	18.6119	18.7162	18.9387	18.8841	19.8361	19.9271	20.0247	20.0904
sp|O60826|CCD22_HUMAN	CCDC22	Coiled-coil domain-containing protein 22 OS=Homo sapiens OX=9606 GN=CCDC22 PE=1 SV=1	-0.194824	18.4348	17.7862	17.8286	0.0424139	17.9957	-0.197364	18.4306	18.4391	18.2333	18.2467	17.7861	17.7863	17.8439	17.8133	17.9478	18.0435	17.815	17.7816
sp|O60828|PQBP1_HUMAN	PQBP1	Polyglutamine-binding protein 1 OS=Homo sapiens OX=9606 GN=PQBP1 PE=1 SV=1	-0.00960913	15.9134	15.4577	15.5112	0.0535147	15.8882	-0.00872922	15.9282	15.8986	15.873	15.9346	15.4271	15.4883	15.4989	15.5236	15.8953	15.8812	15.8354	15.9236
sp|O60830-2|TI17B_HUMAN	TIMM17B	Isoform 2 of Mitochondrial import inner membrane translocase subunit Tim17-B OS=Homo sapiens OX=9606 GN=TIMM17B	-0.200889	16.0397	15.7962	15.6621	-0.134133	16.1725	-0.105415	16.1117	15.9678	15.8058	15.8719	15.7163	15.8762	15.6496	15.6746	16.1231	16.222	16.0651	16.0692
sp|O60831|PRAF2_HUMAN	PRAF2	PRA1 family protein 2 OS=Homo sapiens OX=9606 GN=PRAF2 PE=1 SV=1	-0.367869	13.519	13.1733	13.1518	-0.0215076	13.46	-0.146634	13.5081	13.5298	13.1812	13.1211	13.157	13.1895	13.1417	13.1619	13.4177	13.5023	13.4111	13.2156
sp|O60832|DKC1_HUMAN	DKC1	H/ACA ribonucleoprotein complex subunit DKC1 OS=Homo sapiens OX=9606 GN=DKC1 PE=1 SV=3	0.309189	20.1359	20.0924	20.2361	0.143675	20.3279	0.310012	20.1125	20.1592	20.4028	20.4873	20.0499	20.135	20.2442	20.228	20.3556	20.3003	20.6616	20.6143
sp|O60841|IF2P_HUMAN	EIF5B	Eukaryotic translation initiation factor 5B OS=Homo sapiens OX=9606 GN=EIF5B PE=1 SV=4	0.134615	20.5136	20.3919	20.3728	-0.0191319	20.3377	0.0531437	20.5076	20.5196	20.6468	20.6496	20.45	20.3339	20.3631	20.3825	20.3038	20.3717	20.3826	20.3991
sp|O60869|EDF1_HUMAN	EDF1	Endothelial differentiation-related factor 1 OS=Homo sapiens OX=9606 GN=EDF1 PE=1 SV=1	-0.534642	19.2552	18.968	18.4728	-0.495154	19.176	-0.674118	19.2481	19.2623	18.7617	18.6795	19.0266	18.9093	18.456	18.4896	19.0985	19.2535	18.506	18.4977
sp|O60870|KIN17_HUMAN	KIN	DNA/RNA-binding protein KIN17 OS=Homo sapiens OX=9606 GN=KIN PE=1 SV=2	-0.105036	17.158	17.082	16.9804	-0.101595	17.465	-0.057127	17.1875	17.1286	17.0811	17.0248	17.1704	16.9936	17.0338	16.927	17.4119	17.5181	17.4162	17.3995
sp|O60879|DIAP2_HUMAN	DIAPH2	Protein diaphanous homolog 2 OS=Homo sapiens OX=9606 GN=DIAPH2 PE=1 SV=1	0.271973	17.4949	17.639	17.8205	0.181541	17.2852	0.00123125	17.5151	17.4748	17.7675	17.7663	17.6369	17.641	17.7889	17.8521	17.2929	17.2775	17.2708	17.3021
sp|O60884|DNJA2_HUMAN	DNAJA2	DnaJ homolog subfamily A member 2 OS=Homo sapiens OX=9606 GN=DNAJA2 PE=1 SV=1	-0.0293162	19.0593	19.0631	19.0681	0.00499707	19.1995	-0.0713164	19.0817	19.037	19.0498	19.0103	19.1096	19.0166	19.0786	19.0577	19.1668	19.2323	19.1353	19.1211
sp|O60885|BRD4_HUMAN	BRD4	Bromodomain-containing protein 4 OS=Homo sapiens OX=9606 GN=BRD4 PE=1 SV=2	0.113573	18.2797	18.2005	18.1765	-0.023993	18.5145	0.197707	18.279	18.2804	18.3766	18.41	18.2181	18.1829	18.2279	18.1251	18.5656	18.4634	18.7245	18.6999
sp|O60888-2|CUTA_HUMAN	CUTA	Isoform A of Protein CutA OS=Homo sapiens OX=9606 GN=CUTA	0.307586	17.6834	17.8167	17.9473	0.130593	17.9513	0.113641	17.6216	17.7452	18.0253	17.9567	17.8111	17.8223	17.9795	17.9151	17.9234	17.9793	18.1002	18.0298
sp|O60906|NSMA_HUMAN	SMPD2	Sphingomyelin phosphodiesterase 2 OS=Homo sapiens OX=9606 GN=SMPD2 PE=1 SV=2	-0.0970108	16.2852	16.6194	16.506	-0.113487	16.5295	-0.171384	16.2362	16.3342	16.161	16.2153	16.6276	16.6113	16.4474	16.5645	16.6848	16.3742	16.5202	16.1961
sp|O60907|TBL1X_HUMAN	TBL1X	F-box-like/WD repeat-containing protein TBL1X OS=Homo sapiens OX=9606 GN=TBL1X PE=1 SV=3	-0.00549598	16.6234	16.322	16.2997	-0.0222488	16.5793	0.10918	16.6222	16.6245	16.6653	16.5705	16.3088	16.3352	16.3245	16.2749	16.6084	16.5502	16.7103	16.6666
sp|O60921|HUS1_HUMAN	HUS1	Checkpoint protein HUS1 OS=Homo sapiens OX=9606 GN=HUS1 PE=1 SV=1	-0.0827117	16.3765	16.624	16.5321	-0.0919781	16.3534	-0.0715809	16.2927	16.4603	16.2729	16.3147	16.5787	16.6694	16.5211	16.543	16.3038	16.4029	16.2573	16.3063
sp|O60925|PFD1_HUMAN	PFDN1	Prefoldin subunit 1 OS=Homo sapiens OX=9606 GN=PFDN1 PE=1 SV=2	0.0759919	17.5395	17.7702	17.7578	-0.0123955	17.6711	-0.167811	17.5651	17.514	17.7361	17.495	17.8256	17.7149	17.757	17.7587	17.5795	17.7628	17.5321	17.4745
sp|O60927|PP1RB_HUMAN	PPP1R11	E3 ubiquitin-protein ligase PPP1R11 OS=Homo sapiens OX=9606 GN=PPP1R11 PE=1 SV=1	0.390452	11.7092	12.0225	12.0228	0.000298748	12.2596	-0.418077	11.7139	11.7045	12.0478	12.1515	12.1282	11.9168	11.9002	12.1454	12.0704	12.4488	11.6141	12.069
sp|O60930|RNH1_HUMAN	RNASEH1	Ribonuclease H1 OS=Homo sapiens OX=9606 GN=RNASEH1 PE=1 SV=2	-0.562101	13.4959	13.4945	13.1786	-0.315927	13.1254	-0.167773	13.5045	13.4874	13.0029	12.8647	13.4966	13.4924	13.2319	13.1253	13.0889	13.1619	12.9531	12.9622
sp|O60934|NBN_HUMAN	NBN	Nibrin OS=Homo sapiens OX=9606 GN=NBN PE=1 SV=1	0.00850862	18.3109	17.9541	17.8884	-0.0656754	18.4125	0.069744	18.3221	18.2998	18.3171	18.3218	17.8816	18.0267	17.8272	17.9497	18.4324	18.3927	18.431	18.5336
sp|O60936-3|NOL3_HUMAN	NOL3	Isoform 3 of Nucleolar protein 3 OS=Homo sapiens OX=9606 GN=NOL3	0.512832	14.3282	14.7362	14.7862	0.049967	14.7952	-0.135111	14.4341	14.2224	14.8601	14.822	14.7865	14.6859	14.745	14.8274	14.8144	14.7761	14.5704	14.7499
sp|O60941-6|DTNB_HUMAN	DTNB	Isoform 6 of Dystrobrevin beta OS=Homo sapiens OX=9606 GN=DTNB	-0.112064	15.0052	14.2581	14.4217	0.163613	14.6529	0.000984392	15.0828	14.9275	14.8899	14.8963	14.2626	14.2536	14.422	14.4214	14.7345	14.5713	14.781	14.5267
sp|O60942|MCE1_HUMAN	RNGTT	mRNA-capping enzyme OS=Homo sapiens OX=9606 GN=RNGTT PE=1 SV=1	0.0284065	16.341	16.2975	16.3171	0.0196229	16.574	0.0603364	16.3528	16.3293	16.3803	16.3586	16.3253	16.2697	16.3516	16.2826	16.5738	16.5742	16.6222	16.6465
sp|O75027-2|ABCB7_HUMAN	ABCB7	Isoform 2 of ATP-binding cassette sub-family B member 7, mitochondrial OS=Homo sapiens OX=9606 GN=ABCB7	-0.20695	18.6538	18.1457	18.072	-0.0737578	18.4032	-0.0420246	18.6634	18.6443	18.4513	18.4424	18.1332	18.1583	18.0821	18.0618	18.4214	18.3849	18.398	18.3242
sp|O75044|SRGP2_HUMAN	SRGAP2	SLIT-ROBO Rho GTPase-activating protein 2 OS=Homo sapiens OX=9606 GN=SRGAP2 PE=1 SV=3	0.029915	19.8689	19.743	19.6988	-0.0442616	19.4061	0.0288384	19.9096	19.8282	19.8876	19.91	19.7198	19.7663	19.7018	19.6958	19.3697	19.4424	19.369	19.5008
sp|O75051|PLXA2_HUMAN	PLXNA2	Plexin-A2 OS=Homo sapiens OX=9606 GN=PLXNA2 PE=1 SV=4	-0.182781	14.657	13.7152	13.6963	-0.0188254	14.3121	0.0125921	14.7614	14.5526	14.4566	14.4919	13.625	13.8053	13.6391	13.7536	14.2727	14.3516	14.3789	14.2706
sp|O75054-2|IGSF3_HUMAN	IGSF3	Isoform 2 of Immunoglobulin superfamily member 3 OS=Homo sapiens OX=9606 GN=IGSF3	-0.305747	15.9303	13.8742	13.6241	-0.250042	15.189	-0.0119832	15.9724	15.8881	15.6994	15.5496	13.9102	13.8382	13.6351	13.6131	15.2623	15.1156	15.1463	15.2077
sp|O75063|XYLK_HUMAN	FAM20B	Glycosaminoglycan xylosylkinase OS=Homo sapiens OX=9606 GN=FAM20B PE=1 SV=1	-0.283392	17.4487	17.439	17.1983	-0.240603	17.4173	-0.0450242	17.4814	17.416	17.1013	17.2293	17.4272	17.4507	17.1302	17.2665	17.504	17.3305	17.3244	17.4201
sp|O75064|DEN4B_HUMAN	DENND4B	DENN domain-containing protein 4B OS=Homo sapiens OX=9606 GN=DENND4B PE=1 SV=4	-0.306847	12.72	12.4484	12.3812	-0.0671177	12.5191	-0.0185538	12.8431	12.5969	12.3643	12.4619	12.6626	12.2341	12.4107	12.3518	12.5534	12.4849	12.4558	12.5453
sp|O75071|EFC14_HUMAN	EFCAB14	EF-hand calcium-binding domain-containing protein 14 OS=Homo sapiens OX=9606 GN=EFCAB14 PE=1 SV=1	-0.695419	14.7445	14.7323	14.126	-0.606325	14.5281	-0.598259	14.7881	14.7008	13.992	14.1061	14.7312	14.7334	14.1424	14.1096	14.5718	14.4845	13.9345	13.9252
sp|O75083|WDR1_HUMAN	WDR1	WD repeat-containing protein 1 OS=Homo sapiens OX=9606 GN=WDR1 PE=1 SV=4	-0.050342	20.1376	20.3428	20.3817	0.0389417	19.6018	-0.0419733	20.1273	20.1478	20.0902	20.0842	20.3492	20.3364	20.4182	20.3453	19.5573	19.6463	19.6023	19.5174
sp|O75110|ATP9A_HUMAN	ATP9A	Probable phospholipid-transporting ATPase IIA OS=Homo sapiens OX=9606 GN=ATP9A PE=1 SV=3	-0.214061	15.2637	15.2525	14.9965	-0.256034	15.3888	-0.402162	15.1205	15.4069	15.0155	15.0837	15.199	15.306	14.8954	15.0976	15.3754	15.4021	15.1459	14.8272
sp|O75116|ROCK2_HUMAN	ROCK2	Rho-associated protein kinase 2 OS=Homo sapiens OX=9606 GN=ROCK2 PE=1 SV=4	0.175793	19.794	19.9211	19.9846	0.0634887	19.4127	0.0676711	19.7562	19.8317	19.9442	19.9953	19.8631	19.9791	20.0034	19.9658	19.4279	19.3976	19.4735	19.4874
sp|O75122-3|CLAP2_HUMAN	CLASP2	Isoform 3 of CLIP-associating protein 2 OS=Homo sapiens OX=9606 GN=CLASP2	0.0426078	18.2147	18.327	18.2703	-0.0567082	18.2887	-0.0284539	18.2322	18.1973	18.2505	18.2642	18.3233	18.3306	18.2862	18.2543	18.303	18.2744	18.2118	18.3087
sp|O75128-2|COBL_HUMAN	COBL	Isoform 2 of Protein cordon-bleu OS=Homo sapiens OX=9606 GN=COBL	0.113051	16.2873	15.6064	15.9253	0.318886	16.1378	0.159647	16.3078	16.2668	16.4279	16.3728	15.6102	15.6025	15.9243	15.9262	16.1494	16.1261	16.3785	16.2163
sp|O75131|CPNE3_HUMAN	CPNE3	Copine-3 OS=Homo sapiens OX=9606 GN=CPNE3 PE=1 SV=1	-0.00535017	19.2801	19.0765	19.2951	0.218567	19.2625	0.132944	19.1305	19.4296	19.3631	19.1863	18.9694	19.1837	19.2148	19.3754	19.3396	19.1854	19.5177	19.2731
sp|O75146|HIP1R_HUMAN	HIP1R	Huntingtin-interacting protein 1-related protein OS=Homo sapiens OX=9606 GN=HIP1R PE=1 SV=2	-0.257522	18.9646	18.2255	18.0139	-0.211549	18.0732	-0.265578	19.0012	18.928	18.7566	18.6576	18.2591	18.1918	18.1268	17.901	18.076	18.0704	17.8578	17.7574
sp|O75147|OBSL1_HUMAN	OBSL1	Obscurin-like protein 1 OS=Homo sapiens OX=9606 GN=OBSL1 PE=1 SV=4	-0.49398	11.9993	11.8501	11.4369	-0.413215	11.916	-0.294523	12.2654	11.7332	11.2696	11.741	11.9216	11.7786	11.4189	11.4548	11.8153	12.0167	11.3937	11.8493
sp|O75150|BRE1B_HUMAN	RNF40	E3 ubiquitin-protein ligase BRE1B OS=Homo sapiens OX=9606 GN=RNF40 PE=1 SV=5	-0.217025	19.863	19.5702	19.4799	-0.0902693	19.8905	-0.00464926	19.8398	19.8863	19.6723	19.6197	19.5626	19.5778	19.5072	19.4526	19.8968	19.8841	19.8932	19.8784
sp|O75151|PHF2_HUMAN	PHF2	Lysine-specific demethylase PHF2 OS=Homo sapiens OX=9606 GN=PHF2 PE=1 SV=4	0.0731764	13.1363	12.7678	12.784	0.0161459	12.9621	0.106833	13.194	13.0786	13.2356	13.1833	12.8018	12.7339	12.8957	12.6723	13.0363	12.8879	13.1268	13.0111
sp|O75152|ZC11A_HUMAN	ZC3H11A	Zinc finger CCCH domain-containing protein 11A OS=Homo sapiens OX=9606 GN=ZC3H11A PE=1 SV=3	0.480088	18.6395	18.6194	18.9618	0.342342	18.5175	0.589821	18.6517	18.6273	19.0939	19.1452	18.6746	18.5643	18.9625	18.9611	18.5334	18.5016	19.1087	19.106
sp|O75153|CLU_HUMAN	CLUH	Clustered mitochondria protein homolog OS=Homo sapiens OX=9606 GN=CLUH PE=1 SV=2	-0.333168	18.4197	18.4174	18.1934	-0.224019	18.6062	-0.383152	18.3775	18.462	18.0572	18.116	18.4354	18.3994	18.1902	18.1966	18.6235	18.5889	18.2355	18.2106
sp|O75155|CAND2_HUMAN	CAND2	Cullin-associated NEDD8-dissociated protein 2 OS=Homo sapiens OX=9606 GN=CAND2 PE=1 SV=3	0.222034	17.9656	17.9191	18.1106	0.191447	17.8901	0.115244	17.8669	18.0643	18.146	18.2293	17.8869	17.9513	18.0781	18.143	17.9437	17.8364	17.9447	18.066
sp|O75164|KDM4A_HUMAN	KDM4A	Lysine-specific demethylase 4A OS=Homo sapiens OX=9606 GN=KDM4A PE=1 SV=2	-0.288329	16.2887	16.3942	16.3209	-0.0732952	16.2687	0.123177	16.5119	16.0656	16.1371	15.8638	16.4615	16.3268	16.108	16.5337	16.2575	16.2799	16.4585	16.3253
sp|O75165|DJC13_HUMAN	DNAJC13	DnaJ homolog subfamily C member 13 OS=Homo sapiens OX=9606 GN=DNAJC13 PE=1 SV=5	-0.185607	19.7848	19.9587	19.8666	-0.0920321	19.7243	-0.122449	19.7577	19.812	19.6132	19.5852	19.8997	20.0176	19.8741	19.8591	19.7143	19.7343	19.6068	19.5969
sp|O75170|PP6R2_HUMAN	PPP6R2	Serine/threonine-protein phosphatase 6 regulatory subunit 2 OS=Homo sapiens OX=9606 GN=PPP6R2 PE=1 SV=2	-0.169996	14.9777	15.587	15.4735	-0.113529	15.3857	-0.182563	14.9297	15.0256	14.827	14.7883	15.5304	15.6436	15.4994	15.4475	15.3286	15.4427	15.2349	15.1713
sp|O75175|CNOT3_HUMAN	CNOT3	CCR4-NOT transcription complex subunit 3 OS=Homo sapiens OX=9606 GN=CNOT3 PE=1 SV=1	0.0644517	18.1752	17.8244	17.946	0.121656	18.1795	0.10041	18.2023	18.1481	18.2735	18.2057	17.8128	17.836	17.9953	17.8967	18.1579	18.2011	18.2818	18.278
sp|O75179|ANR17_HUMAN	ANKRD17	Ankyrin repeat domain-containing protein 17 OS=Homo sapiens OX=9606 GN=ANKRD17 PE=1 SV=3	-0.0987961	17.1728	17.0888	17.031	-0.0577843	17.0713	-0.171632	17.1902	17.1554	17.09	17.058	17.1225	17.055	17.0508	17.0111	17.0912	17.0513	16.8645	16.9348
sp|O75182|SIN3B_HUMAN	SIN3B	Paired amphipathic helix protein Sin3b OS=Homo sapiens OX=9606 GN=SIN3B PE=1 SV=2	-0.400174	16.3256	16.1101	15.763	-0.34709	16.2541	-0.284796	16.3637	16.2875	15.9537	15.8971	16.1058	16.1144	15.8155	15.7104	16.3258	16.1823	15.9685	15.97
sp|O75190|DNJB6_HUMAN	DNAJB6	DnaJ homolog subfamily B member 6 OS=Homo sapiens OX=9606 GN=DNAJB6 PE=1 SV=2	-0.103713	14.8335	15.4851	15.5133	0.0281667	14.557	0.21598	15.0144	14.6526	14.791	14.6686	15.5267	15.4436	15.5059	15.5207	14.4333	14.6807	14.6541	14.8919
sp|O75191|XYLB_HUMAN	XYLB	Xylulose kinase OS=Homo sapiens OX=9606 GN=XYLB PE=1 SV=3	0.291686	12.7284	12.9483	13.0617	0.113474	13.118	-0.0840989	12.7506	12.7062	13.1963	12.8438	12.9827	12.9138	12.9799	13.1436	13.1965	13.0396	13.0889	12.9789
sp|O75197|LRP5_HUMAN	LRP5	Low-density lipoprotein receptor-related protein 5 OS=Homo sapiens OX=9606 GN=LRP5 PE=1 SV=2	-1.09968	12.0184	12.7293	11.9449	-0.784398	12.4446	-1.19243	11.9723	12.0645	11.0545	10.783	12.7413	12.7174	12.0813	11.8086	12.4889	12.4003	11.2828	11.2215
sp|O75204|TM127_HUMAN	TMEM127	Transmembrane protein 127 OS=Homo sapiens OX=9606 GN=TMEM127 PE=1 SV=1	-0.783247	15.7439	15.9539	15.1464	-0.807515	16.0409	-1.13914	15.6893	15.7986	14.8042	15.1172	15.9331	15.9748	15.2623	15.0306	16.1173	15.9646	14.9833	14.8203
sp|O75208|COQ9_HUMAN	COQ9	Ubiquinone biosynthesis protein COQ9, mitochondrial OS=Homo sapiens OX=9606 GN=COQ9 PE=1 SV=1	0.0816642	17.6656	17.462	17.6045	0.142526	17.9608	0.113832	17.71	17.6211	17.7372	17.7572	17.5153	17.4086	17.611	17.598	17.9698	17.9517	18.0814	18.0678
sp|O75223|GGCT_HUMAN	GGCT	Gamma-glutamylcyclotransferase OS=Homo sapiens OX=9606 GN=GGCT PE=1 SV=1	0.283422	17.9856	17.8224	18.0659	0.243538	18.2552	0.0372295	18.0011	17.9701	18.3115	18.2266	17.8007	17.8441	18.011	18.1209	18.2058	18.3046	18.284	18.3009
sp|O75251|NDUS7_HUMAN	NDUFS7	NADH dehydrogenase [ubiquinone] iron-sulfur protein 7, mitochondrial OS=Homo sapiens OX=9606 GN=NDUFS7 PE=1 SV=3	-0.209224	20.7156	20.0194	19.9645	-0.0549018	20.946	-0.00022559	20.7215	20.7097	20.5034	20.5093	19.9133	20.1256	19.9954	19.9337	20.9599	20.9321	20.9822	20.9093
sp|O75306|NDUS2_HUMAN	NDUFS2	NADH dehydrogenase [ubiquinone] iron-sulfur protein 2, mitochondrial OS=Homo sapiens OX=9606 GN=NDUFS2 PE=1 SV=2	-0.128669	20.3087	19.9467	19.9081	-0.0386952	20.61	-0.0394692	20.3386	20.2787	20.1527	20.2073	19.906	19.9875	19.8929	19.9232	20.6492	20.5708	20.5867	20.5543
sp|O75312|ZPR1_HUMAN	ZPR1	Zinc finger protein ZPR1 OS=Homo sapiens OX=9606 GN=ZPR1 PE=1 SV=1	0.0860977	17.9424	18.252	18.1066	-0.145399	18.2379	-0.145384	17.9937	17.891	18.0909	17.966	18.2334	18.2706	18.1095	18.1037	18.23	18.2458	18.1546	18.0304
sp|O75317|UBP12_HUMAN	USP12	Ubiquitin carboxyl-terminal hydrolase 12 OS=Homo sapiens OX=9606 GN=USP12 PE=1 SV=2	0.0151345	15.4584	15.3726	15.2764	-0.0962214	15.3086	0.118046	15.4452	15.4716	15.5188	15.4283	15.4032	15.3421	15.3044	15.2485	15.1735	15.4436	15.4382	15.415
sp|O75319|DUS11_HUMAN	DUSP11	RNA/RNP complex-1-interacting phosphatase OS=Homo sapiens OX=9606 GN=DUSP11 PE=1 SV=2	0.179048	13.9693	13.7942	13.8365	0.042327	13.3819	0.239336	14.0766	13.862	14.1779	14.1187	13.7436	13.8448	13.735	13.938	13.2554	13.5083	13.644	13.5983
sp|O75323|NIPS2_HUMAN	NIPSNAP2	Protein NipSnap homolog 2 OS=Homo sapiens OX=9606 GN=NIPSNAP2 PE=1 SV=1	-0.31901	17.8104	17.7977	17.9165	0.118769	18.4876	-0.444883	17.7141	17.9066	17.4458	17.5369	17.7109	17.8845	17.9283	17.9046	18.4931	18.4822	18.0443	18.0413
sp|O75326|SEM7A_HUMAN	SEMA7A	Semaphorin-7A OS=Homo sapiens OX=9606 GN=SEMA7A PE=1 SV=1	-1.14543	12.6088	13.9155	12.1625	-1.75301	11.4704	-0.502896	12.6234	12.5941	11.6205	11.3062	14.0454	13.7857	11.9909	12.3341	11.4965	11.4443	10.8477	11.0873
sp|O75330-3|HMMR_HUMAN	HMMR	Isoform 3 of Hyaluronan mediated motility receptor OS=Homo sapiens OX=9606 GN=HMMR	-0.148094	18.3958	19.0607	19.1255	0.0647607	18.802	-0.182891	18.445	18.3467	18.2617	18.2338	19.1151	19.0064	19.1591	19.0919	18.747	18.8569	18.6174	18.6207
sp|O75340|PDCD6_HUMAN	PDCD6	Programmed cell death protein 6 OS=Homo sapiens OX=9606 GN=PDCD6 PE=1 SV=1	0.118534	15.2678	15.1675	15.2596	0.0920513	15.1874	0.35598	15.1252	15.4104	15.2628	15.5098	15.0924	15.2427	15.252	15.2671	15.2271	15.1478	15.4975	15.5894
sp|O75347|TBCA_HUMAN	TBCA	Tubulin-specific chaperone A OS=Homo sapiens OX=9606 GN=TBCA PE=1 SV=3	-0.0268522	19.2545	19.508	19.5135	0.00556896	19.6036	-0.132551	19.2579	19.2511	19.2634	19.1918	19.5268	19.4892	19.5062	19.5209	19.5241	19.6832	19.4649	19.4773
sp|O75348|VATG1_HUMAN	ATP6V1G1	V-type proton ATPase subunit G 1 OS=Homo sapiens OX=9606 GN=ATP6V1G1 PE=1 SV=3	-0.170819	16.4092	16.3165	16.3959	0.0794238	16.242	-0.312704	16.1638	16.6546	16.2057	16.271	16.1575	16.4755	16.4128	16.3791	16.2225	16.2616	15.8833	15.9753
sp|O75351|VPS4B_HUMAN	VPS4B	Vacuolar protein sorting-associated protein 4B OS=Homo sapiens OX=9606 GN=VPS4B PE=1 SV=2	0.255871	18.8839	18.6018	18.7313	0.129554	18.9469	0.0608815	18.8979	18.8698	19.1407	19.1387	18.6088	18.5947	18.7096	18.753	18.902	18.9919	18.9993	19.0163
sp|O75352|MPU1_HUMAN	MPDU1	Mannose-P-dolichol utilization defect 1 protein OS=Homo sapiens OX=9606 GN=MPDU1 PE=1 SV=2	-0.0392386	16.1513	15.5179	15.4594	-0.0585885	15.9047	0.00448418	16.2331	16.0696	16.0961	16.128	15.5521	15.4838	15.524	15.3947	15.923	15.8864	15.9102	15.9082
sp|O75356|ENTP5_HUMAN	ENTPD5	Ectonucleoside triphosphate diphosphohydrolase 5 OS=Homo sapiens OX=9606 GN=ENTPD5 PE=1 SV=1	-0.306564	14.2019	14.167	13.9161	-0.250968	13.9551	-0.23003	14.1263	14.2774	13.8935	13.8971	14.1248	14.2092	13.9008	13.9313	13.9076	14.0026	13.8774	13.5728
sp|O75362|ZN217_HUMAN	ZNF217	Zinc finger protein 217 OS=Homo sapiens OX=9606 GN=ZNF217 PE=1 SV=1	-0.416971	14.9457	15.0859	14.4175	-0.668369	14.823	-0.345609	14.9264	14.965	14.6028	14.4546	15.1149	15.0569	14.383	14.4521	14.8386	14.8073	14.5245	14.4302
sp|O75367|H2AY_HUMAN	H2AFY	Core histone macro-H2A.1 OS=Homo sapiens OX=9606 GN=H2AFY PE=1 SV=4	0.196201	20.3693	19.9689	20.1252	0.156362	20.3764	0.164647	20.358	20.3805	20.5435	20.5874	19.942	19.9958	20.1268	20.1237	20.3912	20.3616	20.6176	20.4644
sp|O75368|SH3L1_HUMAN	SH3BGRL	SH3 domain-binding glutamic acid-rich-like protein OS=Homo sapiens OX=9606 GN=SH3BGRL PE=1 SV=1	-0.106959	18.4348	18.1291	18.3395	0.210409	17.8583	-0.176881	18.4749	18.3946	18.4174	18.2382	18.108	18.1503	18.3045	18.3746	17.8059	17.9106	17.7886	17.5742
sp|O75369-8|FLNB_HUMAN	FLNB	Isoform 8 of Filamin-B OS=Homo sapiens OX=9606 GN=FLNB	0.0434285	22.4843	21.4186	21.3346	-0.0839693	21.5679	0.0748874	22.5104	22.4583	22.5682	22.4873	21.4805	21.3567	21.345	21.3243	21.5251	21.6108	21.6276	21.658
sp|O75376|NCOR1_HUMAN	NCOR1	Nuclear receptor corepressor 1 OS=Homo sapiens OX=9606 GN=NCOR1 PE=1 SV=2	0.196126	17.3449	17.0256	17.1756	0.150017	17.4975	0.319416	17.3299	17.36	17.5165	17.5655	16.9848	17.0664	17.2366	17.1146	17.5234	17.4717	17.825	17.8089
sp|O75380|NDUS6_HUMAN	NDUFS6	NADH dehydrogenase [ubiquinone] iron-sulfur protein 6, mitochondrial OS=Homo sapiens OX=9606 GN=NDUFS6 PE=1 SV=1	-0.649486	12.7565	12.525	12.1634	-0.361546	12.6864	-0.431685	12.7035	12.8094	12.3136	11.9003	12.5742	12.4757	12.3904	11.9364	12.5114	12.8615	12.1217	12.3878
sp|O75381|PEX14_HUMAN	PEX14	Peroxisomal membrane protein PEX14 OS=Homo sapiens OX=9606 GN=PEX14 PE=1 SV=1	-0.13814	17.8677	17.7638	17.5539	-0.209951	17.705	-0.223549	17.8429	17.8926	17.7037	17.7554	17.7768	17.7508	17.5444	17.5634	17.7915	17.6185	17.4792	17.4837
sp|O75382|TRIM3_HUMAN	TRIM3	Tripartite motif-containing protein 3 OS=Homo sapiens OX=9606 GN=TRIM3 PE=1 SV=2	0.0199815	15.4392	15.5435	15.55	0.00648944	15.4731	-0.0057798	15.4431	15.4352	15.2836	15.6347	15.4644	15.6225	15.595	15.5049	15.414	15.5321	15.4341	15.5004
sp|O75386-2|TULP3_HUMAN	TULP3	Isoform 2 of Tubby-related protein 3 OS=Homo sapiens OX=9606 GN=TULP3	-0.116602	13.7169	13.4111	13.1056	-0.305503	13.5262	0.0884614	13.5065	13.9272	13.6226	13.5779	13.4871	13.3351	13.0168	13.1944	13.504	13.5484	13.354	13.8754
sp|O75390|CISY_HUMAN	CS	Citrate synthase, mitochondrial OS=Homo sapiens OX=9606 GN=CS PE=1 SV=2	-0.0454507	19.9174	19.9597	19.9422	-0.0174724	19.9134	0.0303113	19.9003	19.9344	19.8637	19.8801	19.9598	19.9595	19.949	19.9354	19.9725	19.8543	19.9308	19.9567
sp|O75391|SPAG7_HUMAN	SPAG7	Sperm-associated antigen 7 OS=Homo sapiens OX=9606 GN=SPAG7 PE=1 SV=2	0.202182	14.6031	14.0387	14.222	0.18328	14.6211	-0.0371661	14.7287	14.4775	14.9162	14.6943	14.0696	14.0078	14.1763	14.2677	14.5893	14.653	14.5816	14.5864
sp|O75396|SC22B_HUMAN	SEC22B	Vesicle-trafficking protein SEC22b OS=Homo sapiens OX=9606 GN=SEC22B PE=1 SV=4	-0.0447935	15.9837	16.6176	16.5968	-0.0208134	15.8053	0.137738	16.0057	15.9617	15.9151	15.9627	16.6413	16.5939	16.6389	16.5546	15.8415	15.7692	15.9352	15.951
sp|O75400|PR40A_HUMAN	PRPF40A	Pre-mRNA-processing factor 40 homolog A OS=Homo sapiens OX=9606 GN=PRPF40A PE=1 SV=2	0.189649	19.9551	19.7955	19.9114	0.115911	19.9225	0.309994	19.9421	19.9681	20.1585	20.131	19.7323	19.8587	19.9401	19.8828	19.9294	19.9156	20.2734	20.1916
sp|O75410-2|TACC1_HUMAN	TACC1	Isoform 2 of Transforming acidic coiled-coil-containing protein 1 OS=Homo sapiens OX=9606 GN=TACC1	-0.269866	17.8016	17.8482	17.586	-0.262215	17.6291	-0.220656	17.8128	17.7904	17.5479	17.5156	17.8502	17.8462	17.6279	17.5441	17.637	17.6212	17.4015	17.4154
sp|O75414|NDK6_HUMAN	NME6	Nucleoside diphosphate kinase 6 OS=Homo sapiens OX=9606 GN=NME6 PE=1 SV=3	-0.559823	12.9528	12.9925	13.0105	0.018036	12.9531	-0.368495	12.9119	12.9937	12.3818	12.4041	13.0322	12.9527	13.0377	12.9833	13.0837	12.8225	12.5575	12.6117
sp|O75417|DPOLQ_HUMAN	POLQ	DNA polymerase theta OS=Homo sapiens OX=9606 GN=POLQ PE=1 SV=2	-0.59776	14.0979	13.6214	13.2547	-0.366782	14.3087	-0.499867	14.0156	14.1802	13.3717	13.6285	13.7083	13.5346	13.1654	13.3439	14.2694	14.3481	13.8344	13.7833
sp|O75419-3|CDC45_HUMAN	CDC45	Isoform 3 of Cell division control protein 45 homolog OS=Homo sapiens OX=9606 GN=CDC45	0.0503146	15.9385	15.4081	15.621	0.212808	16.2031	0.0248679	15.9383	15.9386	16.0921	15.8855	15.3922	15.4241	15.6901	15.5518	16.1826	16.2236	16.3106	16.1453
sp|O75420|GGYF1_HUMAN	GIGYF1	GRB10-interacting GYF protein 1 OS=Homo sapiens OX=9606 GN=GIGYF1 PE=1 SV=2	0.246601	13.733	13.2323	13.8176	0.585347	13.6569	-0.0629473	13.932	13.534	13.8573	14.1019	13.5185	12.9461	13.8823	13.753	13.5942	13.7195	13.4186	13.7692
sp|O75427|LRCH4_HUMAN	LRCH4	Leucine-rich repeat and calponin homology domain-containing protein 4 OS=Homo sapiens OX=9606 GN=LRCH4 PE=1 SV=2	-0.324249	16.393	16.9071	16.7218	-0.185297	16.2889	-0.327121	16.4343	16.3517	16.0959	16.0416	16.9583	16.8559	16.768	16.6757	16.2942	16.2835	15.9922	15.9313
sp|O75431|MTX2_HUMAN	MTX2	Metaxin-2 OS=Homo sapiens OX=9606 GN=MTX2 PE=1 SV=1	-0.0997946	18.7748	18.8636	18.8976	0.0340194	18.4573	0.240981	18.7862	18.7634	18.6459	18.7041	18.8285	18.8987	18.8998	18.8954	18.5222	18.3924	18.7003	18.6963
sp|O75436|VP26A_HUMAN	VPS26A	Vacuolar protein sorting-associated protein 26A OS=Homo sapiens OX=9606 GN=VPS26A PE=1 SV=2	0.0433804	18.7648	18.2761	18.5302	0.254103	18.8976	-0.0115496	18.7817	18.7479	18.8452	18.7712	18.2475	18.3047	18.5022	18.5581	18.8783	18.917	18.965	18.8072
sp|O75438|NDUB1_HUMAN	NDUFB1	NADH dehydrogenase [ubiquinone] 1 beta subcomplex subunit 1 OS=Homo sapiens OX=9606 GN=NDUFB1 PE=1 SV=1	-0.315559	14.561	14.1459	14.1708	0.0249153	14.9274	-0.0292583	14.6242	14.4978	14.4193	14.0716	14.0953	14.1964	14.1849	14.1566	14.8075	15.0473	15.0276	14.7688
sp|O75439|MPPB_HUMAN	PMPCB	Mitochondrial-processing peptidase subunit beta OS=Homo sapiens OX=9606 GN=PMPCB PE=1 SV=2	-0.127062	17.4528	17.4712	17.459	-0.0122845	17.5186	0.0165016	17.3727	17.5329	17.2827	17.3688	17.3904	17.5521	17.4241	17.4938	17.5538	17.4835	17.5113	17.559
sp|O75446|SAP30_HUMAN	SAP30	Histone deacetylase complex subunit SAP30 OS=Homo sapiens OX=9606 GN=SAP30 PE=1 SV=1	-0.137087	16.2533	15.2952	15.4937	0.198521	15.8657	0.109166	16.1281	16.3785	16.2201	16.0123	15.0812	15.5092	15.5189	15.4686	15.8257	15.9056	16.0669	15.8828
sp|O75448|MED24_HUMAN	MED24	Mediator of RNA polymerase II transcription subunit 24 OS=Homo sapiens OX=9606 GN=MED24 PE=1 SV=1	-0.0389803	17.0756	16.8922	16.9629	0.0706399	16.9308	0.0777374	17.1312	17.0199	17.076	16.9971	16.893	16.8915	16.9878	16.938	16.9309	16.9306	16.9911	17.0259
sp|O75449|KTNA1_HUMAN	KATNA1	Katanin p60 ATPase-containing subunit A1 OS=Homo sapiens OX=9606 GN=KATNA1 PE=1 SV=1	-0.154717	16.6104	16.3838	16.3379	-0.0458791	16.7741	-0.284786	16.5631	16.6578	16.4439	16.4675	16.4069	16.3607	16.4173	16.2585	16.7669	16.7812	16.4784	16.5002
sp|O75462|CRLF1_HUMAN	CRLF1	Cytokine receptor-like factor 1 OS=Homo sapiens OX=9606 GN=CRLF1 PE=1 SV=1	-0.488868	13.3434	12.1069	11.8078	-0.299125	12.9837	-0.210306	13.4912	13.1955	12.9281	12.7809	12.1658	12.048	11.6656	11.9499	12.8642	13.1031	12.8012	12.7455
sp|O75475|PSIP1_HUMAN	PSIP1	PC4 and SFRS1-interacting protein OS=Homo sapiens OX=9606 GN=PSIP1 PE=1 SV=1	-0.0258979	19.3877	19.3291	19.2559	-0.0732742	19.4633	0.0707233	19.3449	19.4306	19.3411	19.3826	19.2984	19.3599	19.2186	19.2932	19.5309	19.3957	19.5181	19.5499
sp|O75477|ERLN1_HUMAN	ERLIN1	Erlin-1 OS=Homo sapiens OX=9606 GN=ERLIN1 PE=1 SV=2	-0.16933	18.3272	18.6539	18.4859	-0.168087	18.1182	0.0470003	18.2992	18.3552	18.1653	18.1504	18.658	18.6499	18.4557	18.516	18.1356	18.1008	18.2043	18.1261
sp|O75486-4|SUPT3_HUMAN	SUPT3H	Isoform 2 of Transcription initiation protein SPT3 homolog OS=Homo sapiens OX=9606 GN=SUPT3H	-0.129082	14.5787	14.3518	14.0649	-0.286981	14.4316	0.181598	14.53	14.6273	14.424	14.4751	14.4309	14.2727	14.472	13.6577	14.6968	14.1664	14.6674	14.559
sp|O75489|NDUS3_HUMAN	NDUFS3	NADH dehydrogenase [ubiquinone] iron-sulfur protein 3, mitochondrial OS=Homo sapiens OX=9606 GN=NDUFS3 PE=1 SV=1	-0.10431	18.4515	18.1962	18.0353	-0.160902	18.7651	-0.0966601	18.4778	18.4251	18.2926	18.4017	18.2017	18.1907	17.9979	18.0726	18.8383	18.6918	18.6377	18.6991
sp|O75494|SRS10_HUMAN	SRSF10	Serine/arginine-rich splicing factor 10 OS=Homo sapiens OX=9606 GN=SRSF10 PE=1 SV=1	-0.00269954	17.6387	17.3124	17.3979	0.0854653	17.5585	0.131132	17.703	17.5745	17.5632	17.7088	17.2886	17.3362	17.3993	17.3965	17.627	17.49	17.6285	17.7508
sp|O75496|GEMI_HUMAN	GMNN	Geminin OS=Homo sapiens OX=9606 GN=GMNN PE=1 SV=1	0.306302	16.0831	15.8298	16.0759	0.246081	16.1253	0.273716	16.1093	16.057	16.425	16.3539	15.8386	15.8211	16.1066	16.0452	16.063	16.1877	16.3718	16.4263
sp|O75503|CLN5_HUMAN	CLN5	Ceroid-lipofuscinosis neuronal protein 5 OS=Homo sapiens OX=9606 GN=CLN5 PE=1 SV=2	-0.672549	13.7153	14.0144	13.3381	-0.676238	13.4077	-0.37469	13.6477	13.7829	13.0128	13.0727	14.0341	13.9946	13.566	13.1102	13.3135	13.502	13.0405	13.0256
sp|O75506|HSBP1_HUMAN	HSBP1	Heat shock factor-binding protein 1 OS=Homo sapiens OX=9606 GN=HSBP1 PE=1 SV=1	-0.355081	15.5444	16.3858	14.7565	-1.62929	16.2985	-1.18799	15.2291	15.8597	15.6735	14.7051	16.6091	16.1626	14.7954	14.7176	16.176	16.421	15.1407	15.0803
sp|O75509|TNR21_HUMAN	TNFRSF21	Tumor necrosis factor receptor superfamily member 21 OS=Homo sapiens OX=9606 GN=TNFRSF21 PE=1 SV=1	-0.894573	12.9218	14.7575	12.6497	-2.10779	13.8344	-1.37616	12.8794	12.9642	11.9338	12.1206	14.8233	14.6917	12.613	12.6865	13.8273	13.8414	12.3681	12.5483
sp|O75521|ECI2_HUMAN	ECI2	Enoyl-CoA delta isomerase 2, mitochondrial OS=Homo sapiens OX=9606 GN=ECI2 PE=1 SV=4	0.00548801	19.3077	18.7663	18.9328	0.166436	19.667	-0.0909995	19.2159	19.3994	19.2953	19.331	18.7385	18.7941	18.9264	18.9392	19.6819	19.6521	19.5741	19.5779
sp|O75525|KHDR3_HUMAN	KHDRBS3	KH domain-containing, RNA-binding, signal transduction-associated protein 3 OS=Homo sapiens OX=9606 GN=KHDRBS3 PE=1 SV=1	0.327622	16.5623	15.3538	15.0808	-0.273015	17.3242	0.263684	16.5063	16.6184	16.8527	16.9272	15.2277	15.4799	15.2618	14.8998	17.3845	17.264	17.576	17.5998
sp|O75528|TADA3_HUMAN	TADA3	Transcriptional adapter 3 OS=Homo sapiens OX=9606 GN=TADA3 PE=1 SV=1	-0.0787359	16.5192	16.5128	16.3262	-0.186581	16.5066	-0.13677	16.5378	16.5005	16.4655	16.4154	16.519	16.5066	16.3419	16.3105	16.4926	16.5205	16.398	16.3415
sp|O75529|TAF5L_HUMAN	TAF5L	TAF5-like RNA polymerase II p300/CBP-associated factor-associated factor 65 kDa subunit 5L OS=Homo sapiens OX=9606 GN=TAF5L PE=1 SV=1	0.114013	16.4083	16.2464	16.23	-0.0163627	16.1973	0.270153	16.4713	16.3453	16.5379	16.5068	16.2985	16.1942	16.2787	16.1813	16.2831	16.1116	16.521	16.414
sp|O75531|BAF_HUMAN	BANF1	Barrier-to-autointegration factor OS=Homo sapiens OX=9606 GN=BANF1 PE=1 SV=1	0.463035	20.8527	21.1853	21.2122	0.0269154	21.6241	-0.326836	20.9916	20.7139	21.458	21.1735	21.3069	21.0637	21.1937	21.2307	21.4375	21.8107	21.1994	21.3952
sp|O75533|SF3B1_HUMAN	SF3B1	Splicing factor 3B subunit 1 OS=Homo sapiens OX=9606 GN=SF3B1 PE=1 SV=3	0.0152198	20.5741	20.233	20.2568	0.0237449	20.4521	0.186256	20.4741	20.6742	20.5976	20.5811	20.1933	20.2728	20.2514	20.2622	20.4739	20.4304	20.645	20.6318
sp|O75534-4|CSDE1_HUMAN	CSDE1	Isoform 4 of Cold shock domain-containing protein E1 OS=Homo sapiens OX=9606 GN=CSDE1	-0.634577	21.1488	21.119	20.5098	-0.609186	21.1616	-0.641255	21.1382	21.1593	20.499	20.5294	21.133	21.1049	20.519	20.5005	21.1393	21.1838	20.5005	20.5402
sp|O75554|WBP4_HUMAN	WBP4	WW domain-binding protein 4 OS=Homo sapiens OX=9606 GN=WBP4 PE=1 SV=1	0.230478	16.6386	16.4145	16.4914	0.0768455	16.9815	0.337335	16.4578	16.8194	16.7296	17.0085	16.3365	16.4926	16.4489	16.5339	16.979	16.9841	17.2735	17.3642
sp|O75564-2|JERKY_HUMAN	JRK	Isoform 2 of Jerky protein homolog OS=Homo sapiens OX=9606 GN=JRK	-1.9558	13.4802	14.192	13.5561	-0.635914	14.289	-0.672271	13.4504	13.5099	11.4999	11.5488	14.2154	14.1686	13.4779	13.6342	14.4395	14.1384	13.7332	13.5001
sp|O75569|PRKRA_HUMAN	PRKRA	Interferon-inducible double-stranded RNA-dependent protein kinase activator A OS=Homo sapiens OX=9606 GN=PRKRA PE=1 SV=1	0.133064	18.4735	18.4107	18.5675	0.156767	18.3875	-0.00662669	18.4686	18.4785	18.555	18.6582	18.3746	18.4468	18.5742	18.5608	18.3939	18.3811	18.4152	18.3465
sp|O75575|RPC9_HUMAN	CRCP	DNA-directed RNA polymerase III subunit RPC9 OS=Homo sapiens OX=9606 GN=CRCP PE=1 SV=1	0.112822	15.5978	15.6032	15.4882	-0.115038	15.7469	0.137146	15.6498	15.5459	15.7624	15.6589	15.5754	15.6311	15.5191	15.4573	15.7025	15.7913	15.9849	15.7832
sp|O75581|LRP6_HUMAN	LRP6	Low-density lipoprotein receptor-related protein 6 OS=Homo sapiens OX=9606 GN=LRP6 PE=1 SV=2	-0.611203	16.7303	16.3343	16.2454	-0.0888832	16.7377	-0.287472	16.8054	16.6551	16.0508	16.1874	16.3163	16.3522	16.4102	16.0806	16.8153	16.6601	16.4202	16.4802
sp|O75582|KS6A5_HUMAN	RPS6KA5	Ribosomal protein S6 kinase alpha-5 OS=Homo sapiens OX=9606 GN=RPS6KA5 PE=1 SV=1	1.1426	12.3402	11.6058	12.4927	0.886956	12.5585	0.815594	12.4416	12.2388	13.6335	13.3321	11.7083	11.5033	12.7242	12.2613	12.3908	12.7261	13.4271	13.321
sp|O75586-2|MED6_HUMAN	MED6	Isoform 2 of Mediator of RNA polymerase II transcription subunit 6 OS=Homo sapiens OX=9606 GN=MED6	0.0559502	14.1871	14.1981	14.3302	0.132072	14.1217	0.0936804	14.291	14.0831	14.258	14.228	14.1828	14.2134	14.3296	14.3308	14.1006	14.1428	14.2327	14.1981
sp|O75592|MYCB2_HUMAN	MYCBP2	E3 ubiquitin-protein ligase MYCBP2 OS=Homo sapiens OX=9606 GN=MYCBP2 PE=1 SV=4	0.0097129	18.1736	18.372	18.4944	0.122427	18.1982	0.153213	18.1702	18.1769	18.1906	18.176	18.3588	18.3851	18.4319	18.5569	18.1799	18.2166	18.3231	18.3798
sp|O75600-2|KBL_HUMAN	GCAT	Isoform 2 of 2-amino-3-ketobutyrate coenzyme A ligase, mitochondrial OS=Homo sapiens OX=9606 GN=GCAT	-0.126915	13.8388	14.326	14.4426	0.116633	14.2424	-0.110232	13.8722	13.8053	13.7156	13.7081	14.2977	14.3543	14.5789	14.3063	14.3543	14.1305	14.1214	14.1429
sp|O75607|NPM3_HUMAN	NPM3	Nucleoplasmin-3 OS=Homo sapiens OX=9606 GN=NPM3 PE=1 SV=3	-0.398074	13.5295	13.2644	12.9632	-0.301172	13.3399	-0.0190907	13.3277	13.7312	13.1797	13.0831	13.145	13.3837	13.2406	12.6858	13.3023	13.3776	13.4879	13.1538
sp|O75608|LYPA1_HUMAN	LYPLA1	Acyl-protein thioesterase 1 OS=Homo sapiens OX=9606 GN=LYPLA1 PE=1 SV=1	0.0937237	16.0958	15.9718	16.106	0.134235	16.3289	-0.14511	16.0394	16.1522	16.2412	16.1378	15.9607	15.9828	16.1156	16.0964	16.2764	16.3814	16.2134	16.1541
sp|O75616|ERAL1_HUMAN	ERAL1	GTPase Era, mitochondrial OS=Homo sapiens OX=9606 GN=ERAL1 PE=1 SV=2	-0.18285	16.9971	16.6012	16.6251	0.023903	16.9415	-0.178548	16.9889	17.0052	16.7972	16.8313	16.5761	16.6263	16.5955	16.6546	16.9848	16.8981	16.7619	16.764
sp|O75643|U520_HUMAN	SNRNP200	U5 small nuclear ribonucleoprotein 200 kDa helicase OS=Homo sapiens OX=9606 GN=SNRNP200 PE=1 SV=2	-0.0464527	21.5676	21.312	21.2911	-0.0208794	21.5804	0.106254	21.5327	21.6026	21.494	21.5484	21.319	21.305	21.2697	21.3126	21.61	21.5507	21.6683	21.7049
sp|O75648|MTU1_HUMAN	TRMU	Mitochondrial tRNA-specific 2-thiouridylase 1 OS=Homo sapiens OX=9606 GN=TRMU PE=1 SV=2	0.33992	16.4369	17.1509	17.4448	0.29392	16.6898	0.409504	16.5055	16.3684	16.802	16.7517	17.234	17.0678	17.5105	17.3792	16.69	16.6896	17.1121	17.0865
sp|O75663|TIPRL_HUMAN	TIPRL	TIP41-like protein OS=Homo sapiens OX=9606 GN=TIPRL PE=1 SV=2	0.112609	15.9267	15.9002	15.8873	-0.0129108	15.9557	-0.0217911	15.9645	15.8888	16.1156	15.963	15.9896	15.8108	15.9197	15.8548	15.8897	16.0217	15.9901	15.8777
sp|O75665|OFD1_HUMAN	OFD1	Oral-facial-digital syndrome 1 protein OS=Homo sapiens OX=9606 GN=OFD1 PE=1 SV=1	0.212181	16.9637	16.4244	16.6419	0.217457	16.6416	-0.0173786	16.959	16.9684	17.2065	17.1452	16.4826	16.3663	16.6416	16.6422	16.6523	16.631	16.56	16.6885
sp|O75674|TM1L1_HUMAN	TOM1L1	TOM1-like protein 1 OS=Homo sapiens OX=9606 GN=TOM1L1 PE=1 SV=2	-0.31989	16.3337	15.7864	15.6243	-0.162077	16.2735	-0.700229	16.2758	16.3916	16.0576	15.97	15.7401	15.8327	15.5852	15.6634	16.2171	16.3298	15.5696	15.5769
sp|O75676|KS6A4_HUMAN	RPS6KA4	Ribosomal protein S6 kinase alpha-4 OS=Homo sapiens OX=9606 GN=RPS6KA4 PE=1 SV=1	-0.015913	17.2527	16.9685	16.8682	-0.100285	16.9265	-0.0185503	17.2051	17.3003	17.2675	17.2061	16.9968	16.9402	16.8587	16.8778	16.8986	16.9545	16.9076	16.9084
sp|O75683|SURF6_HUMAN	SURF6	Surfeit locus protein 6 OS=Homo sapiens OX=9606 GN=SURF6 PE=1 SV=3	0.148952	17.4183	17.2984	17.3648	0.0664809	17.7444	0.231672	17.4508	17.3857	17.5552	17.5793	17.2391	17.3576	17.3805	17.3492	17.75	17.7389	17.9734	17.9789
sp|O75691|UTP20_HUMAN	UTP20	Small subunit processome component 20 homolog OS=Homo sapiens OX=9606 GN=UTP20 PE=1 SV=3	0.0945464	17.5526	17.6112	17.5431	-0.0680916	17.6075	0.160704	17.5425	17.5626	17.658	17.6362	17.6114	17.611	17.5593	17.5269	17.6119	17.6032	17.8097	17.7268
sp|O75694|NU155_HUMAN	NUP155	Nuclear pore complex protein Nup155 OS=Homo sapiens OX=9606 GN=NUP155 PE=1 SV=1	-0.211486	20.3222	20.417	20.2298	-0.187179	20.3193	-0.0026528	20.2965	20.348	20.0889	20.1326	20.3899	20.444	20.2209	20.2387	20.2884	20.3502	20.2958	20.3374
sp|O75695|XRP2_HUMAN	RP2	Protein XRP2 OS=Homo sapiens OX=9606 GN=RP2 PE=1 SV=4	0.212183	18.6319	18.1813	18.3021	0.120791	18.0065	0.216209	18.6266	18.6372	18.8645	18.8236	18.1869	18.1757	18.2365	18.3678	18.0824	17.9307	18.2675	18.178
sp|O75716|STK16_HUMAN	STK16	Serine/threonine-protein kinase 16 OS=Homo sapiens OX=9606 GN=STK16 PE=1 SV=4	-0.194464	13.4264	13.7083	13.5886	-0.119666	13.4464	-0.140173	13.5372	13.3157	13.26	13.2039	13.7624	13.6542	13.5633	13.614	13.4998	13.393	13.3459	13.2666
sp|O75717|WDHD1_HUMAN	WDHD1	WD repeat and HMG-box DNA-binding protein 1 OS=Homo sapiens OX=9606 GN=WDHD1 PE=1 SV=1	-0.0669676	19.0746	18.6222	18.7157	0.0934706	19.1663	-0.0998136	19.054	19.0952	18.9719	19.0433	18.6686	18.5759	18.7216	18.7099	19.2025	19.1301	19.0964	19.0367
sp|O75718|CRTAP_HUMAN	CRTAP	Cartilage-associated protein OS=Homo sapiens OX=9606 GN=CRTAP PE=1 SV=1	-0.354664	19.0014	19.1936	18.8602	-0.333372	18.5902	-0.427479	19.0197	18.983	18.6809	18.6125	19.2278	19.1594	18.8982	18.8222	18.5668	18.6136	18.2001	18.1252
sp|O75746|CMC1_HUMAN	SLC25A12	Calcium-binding mitochondrial carrier protein Aralar1 OS=Homo sapiens OX=9606 GN=SLC25A12 PE=1 SV=2	0.0780132	19.2163	19.5191	19.6394	0.120364	19.2977	0.120606	19.2453	19.1873	19.2845	19.3042	19.4755	19.5627	19.6672	19.6116	19.3004	19.295	19.4103	19.4263
sp|O75781|PALM_HUMAN	PALM	Paralemmin-1 OS=Homo sapiens OX=9606 GN=PALM PE=1 SV=2	-0.17794	17.6189	16.0876	15.9979	-0.0896677	16.8076	-0.196203	17.6261	17.6118	17.4182	17.4638	16.0785	16.0967	15.9492	16.0466	16.8316	16.7836	16.5938	16.629
sp|O75787|RENR_HUMAN	ATP6AP2	Renin receptor OS=Homo sapiens OX=9606 GN=ATP6AP2 PE=1 SV=2	-0.754804	16.0131	15.7522	15.2384	-0.513803	15.6851	-0.810976	16.0608	15.9653	15.2005	15.316	15.7856	15.7189	15.3324	15.1445	15.624	15.7463	14.8615	14.8868
sp|O75792|RNH2A_HUMAN	RNASEH2A	Ribonuclease H2 subunit A OS=Homo sapiens OX=9606 GN=RNASEH2A PE=1 SV=2	-0.163445	17.1514	17.1437	17.1472	0.00350613	17.4329	-0.263202	17.1712	17.1316	16.91	17.0658	17.2117	17.0757	17.1739	17.1205	17.3847	17.4812	17.1114	17.228
sp|O75794|CD123_HUMAN	CDC123	Cell division cycle protein 123 homolog OS=Homo sapiens OX=9606 GN=CDC123 PE=1 SV=1	-0.607451	18.1477	18.4801	17.8323	-0.647796	18.5635	-0.798521	18.1333	18.1621	17.5077	17.5728	18.5062	18.4539	17.8158	17.8487	18.5137	18.6133	17.7849	17.7451
sp|O75815|BCAR3_HUMAN	BCAR3	Breast cancer anti-estrogen resistance protein 3 OS=Homo sapiens OX=9606 GN=BCAR3 PE=1 SV=1	0.407383	17.7968	18.5144	18.1437	-0.370701	17.3715	0.254629	17.8588	17.7348	18.2241	18.1843	18.5578	18.471	18.1048	18.1826	17.3584	17.3847	17.6182	17.6341
sp|O75817|POP7_HUMAN	POP7	Ribonuclease P protein subunit p20 OS=Homo sapiens OX=9606 GN=POP7 PE=1 SV=2	-0.263761	13.9199	13.654	13.5236	-0.130394	13.7049	-0.115795	13.855	13.9848	13.8645	13.4478	13.7198	13.5882	13.5546	13.4926	13.7572	13.6527	13.7116	13.4667
sp|O75818|RPP40_HUMAN	RPP40	Ribonuclease P protein subunit p40 OS=Homo sapiens OX=9606 GN=RPP40 PE=1 SV=3	0.174982	19.2336	18.7031	19.0109	0.307831	19.4632	-0.0743871	19.394	19.0733	19.4237	19.3935	18.852	18.5542	18.9591	19.0627	19.4717	19.4548	19.1866	19.591
sp|O75821|EIF3G_HUMAN	EIF3G	Eukaryotic translation initiation factor 3 subunit G OS=Homo sapiens OX=9606 GN=EIF3G PE=1 SV=2	-0.0142922	18.514	18.5837	18.5417	-0.0420371	18.7621	-0.207598	18.5808	18.4472	18.4636	18.5358	18.6047	18.5627	18.5834	18.5	18.7797	18.7445	18.6046	18.5043
sp|O75822|EIF3J_HUMAN	EIF3J	Eukaryotic translation initiation factor 3 subunit J OS=Homo sapiens OX=9606 GN=EIF3J PE=1 SV=2	0.0469252	18.6803	18.8662	18.7942	-0.0720214	18.9122	-0.0348113	18.7251	18.6355	18.7686	18.6858	18.9019	18.8305	18.8398	18.7486	18.8806	18.9437	18.9008	18.854
sp|O75828|CBR3_HUMAN	CBR3	Carbonyl reductase [NADPH] 3 OS=Homo sapiens OX=9606 GN=CBR3 PE=1 SV=3	0.20201	17.6052	16.804	16.9689	0.164818	16.4234	-0.0205318	17.5702	17.6402	17.8309	17.7835	16.8098	16.7983	16.8944	17.0433	16.5175	16.3293	16.3085	16.4973
sp|O75832|PSD10_HUMAN	PSMD10	26S proteasome non-ATPase regulatory subunit 10 OS=Homo sapiens OX=9606 GN=PSMD10 PE=1 SV=1	0.0101399	17.2918	17.1485	17.1364	-0.0121383	17.266	-0.0694035	17.3469	17.2366	17.3405	17.2633	17.1712	17.1258	17.1991	17.0736	17.2003	17.3317	17.1813	17.2118
sp|O75843|AP1G2_HUMAN	AP1G2	AP-1 complex subunit gamma-like 2 OS=Homo sapiens OX=9606 GN=AP1G2 PE=1 SV=1	-0.214318	15.3691	14.5373	14.3336	-0.203778	14.633	-0.229056	15.4367	15.3015	15.2219	15.0877	14.5359	14.5388	14.3589	14.3082	14.6044	14.6616	14.3488	14.4591
sp|O75844|FACE1_HUMAN	ZMPSTE24	CAAX prenyl protease 1 homolog OS=Homo sapiens OX=9606 GN=ZMPSTE24 PE=1 SV=2	-0.136326	19.6581	19.8456	19.5982	-0.247445	19.6754	0.0122378	19.6464	19.6698	19.4605	19.5831	19.8566	19.8347	19.5713	19.6251	19.7135	19.6374	19.6887	19.6867
sp|O75864|PPR37_HUMAN	PPP1R37	Protein phosphatase 1 regulatory subunit 37 OS=Homo sapiens OX=9606 GN=PPP1R37 PE=1 SV=4	-0.0647566	15.1426	14.8361	14.6074	-0.228692	15.0645	-0.296851	15.119	15.1662	15.0981	15.0576	14.91	14.7622	14.6135	14.6014	15.0807	15.0482	14.7787	14.7565
sp|O75874|IDHC_HUMAN	IDH1	Isocitrate dehydrogenase [NADP] cytoplasmic OS=Homo sapiens OX=9606 GN=IDH1 PE=1 SV=2	0.219841	20.1061	20.5203	20.6668	0.146536	20.2539	-0.128497	20.1706	20.0417	20.3251	20.3268	20.5576	20.4829	20.662	20.6716	20.2128	20.2951	20.1242	20.1266
sp|O75879|GATB_HUMAN	GATB	Glutamyl-tRNA(Gln) amidotransferase subunit B, mitochondrial OS=Homo sapiens OX=9606 GN=GATB PE=1 SV=1	-0.591054	16.8133	16.8996	16.5499	-0.34964	16.8167	-0.377621	16.8118	16.8148	16.2372	16.2073	16.8455	16.9536	16.5552	16.5447	16.8388	16.7946	16.4558	16.4224
sp|O75880|SCO1_HUMAN	SCO1	Protein SCO1 homolog, mitochondrial OS=Homo sapiens OX=9606 GN=SCO1 PE=1 SV=1	0.122109	18.8027	18.5251	18.5939	0.0688118	18.6563	0.226259	18.7931	18.8123	18.8735	18.9761	18.5128	18.5374	18.5933	18.5946	18.6056	18.7071	18.9344	18.8308
sp|O75882|ATRN_HUMAN	ATRN	Attractin OS=Homo sapiens OX=9606 GN=ATRN PE=1 SV=2	-0.639012	15.5568	15.3831	14.9582	-0.424834	15.7632	-0.413696	15.5368	15.5768	14.8741	14.9614	15.2868	15.4793	14.9541	14.9624	15.7217	15.8047	15.3496	15.3494
sp|O75884|RBBP9_HUMAN	RBBP9	Serine hydrolase RBBP9 OS=Homo sapiens OX=9606 GN=RBBP9 PE=1 SV=2	-0.316758	15.7075	15.1745	15.2993	0.124745	15.494	-0.181756	15.5874	15.8276	15.4766	15.3048	15.0493	15.2997	15.3527	15.2458	15.4066	15.5814	15.4203	15.2043
sp|O75886|STAM2_HUMAN	STAM2	Signal transducing adapter molecule 2 OS=Homo sapiens OX=9606 GN=STAM2 PE=1 SV=1	-0.516721	17.5689	17.4215	17.0082	-0.413239	17.0269	-0.572696	17.6016	17.5361	17.0706	17.0337	17.3848	17.4582	17.1175	16.8989	17.0412	17.0125	16.5109	16.3974
sp|O75907|DGAT1_HUMAN	DGAT1	Diacylglycerol O-acyltransferase 1 OS=Homo sapiens OX=9606 GN=DGAT1 PE=1 SV=2	-0.18828	16.4452	17.1711	16.9872	-0.183892	16.8091	-0.0920493	16.4903	16.4	16.3323	16.1814	17.1782	17.164	17.082	16.8924	16.797	16.8213	16.6596	16.7746
sp|O75909|CCNK_HUMAN	CCNK	Cyclin-K OS=Homo sapiens OX=9606 GN=CCNK PE=1 SV=2	0.152451	18.2718	18.2721	18.2375	-0.0345525	18.3866	0.188371	18.2387	18.305	18.422	18.4266	18.2807	18.2634	18.2698	18.2052	18.4386	18.3345	18.5514	18.5985
sp|O75915|PRAF3_HUMAN	ARL6IP5	PRA1 family protein 3 OS=Homo sapiens OX=9606 GN=ARL6IP5 PE=1 SV=1	-0.0310208	13.4602	13.6582	13.6274	-0.0308474	13.4741	-0.0074455	13.4197	13.5006	13.4192	13.439	13.7594	13.557	13.6715	13.5833	13.3878	13.5603	13.4591	13.4742
sp|O75925-2|PIAS1_HUMAN	PIAS1	Isoform 2 of E3 SUMO-protein ligase PIAS1 OS=Homo sapiens OX=9606 GN=PIAS1	0.191278	16.0998	15.5599	15.9044	0.34456	16.3155	0.0272626	16.0088	16.1909	16.2012	16.381	15.5416	15.5781	15.9092	15.8996	16.3395	16.2915	16.3363	16.3493
sp|O75928|PIAS2_HUMAN	PIAS2	E3 SUMO-protein ligase PIAS2 OS=Homo sapiens OX=9606 GN=PIAS2 PE=1 SV=3	0.046572	12.2257	11.7032	11.8713	0.168014	12.2254	0.0917966	12.1791	12.2723	12.2338	12.3107	11.665	11.7415	11.74	12.0025	12.1863	12.2645	12.4937	12.1407
sp|O75934|SPF27_HUMAN	BCAS2	Pre-mRNA-splicing factor SPF27 OS=Homo sapiens OX=9606 GN=BCAS2 PE=1 SV=1	-0.16147	15.2558	15.0625	14.9816	-0.08089	15.6156	-0.403724	15.1686	15.3429	15.0897	15.0989	15.0048	15.1202	15.0002	14.963	15.6417	15.5896	15.1411	15.2827
sp|O75935|DCTN3_HUMAN	DCTN3	Dynactin subunit 3 OS=Homo sapiens OX=9606 GN=DCTN3 PE=1 SV=1	-0.129838	19.3567	19.4371	19.3428	-0.0942997	19.3152	-0.184201	19.3398	19.3736	19.2309	19.2229	19.4331	19.4411	19.3575	19.3281	19.2795	19.3509	19.1324	19.1297
sp|O75937|DNJC8_HUMAN	DNAJC8	DnaJ homolog subfamily C member 8 OS=Homo sapiens OX=9606 GN=DNAJC8 PE=1 SV=2	0.270488	17.3979	17.3619	17.6063	0.244371	17.4021	0.19141	17.232	17.5638	17.5204	17.8164	17.2355	17.4884	17.4657	17.7469	17.4708	17.3333	17.4721	17.7148
sp|O75940|SPF30_HUMAN	SMNDC1	Survival of motor neuron-related-splicing factor 30 OS=Homo sapiens OX=9606 GN=SMNDC1 PE=1 SV=1	0.280126	15.1474	15.0969	15.2914	0.194455	15.2147	0.228043	15.2446	15.0501	15.4579	15.3971	15.2355	14.9583	15.4409	15.1418	15.1837	15.2457	15.4536	15.4319
sp|O75943|RAD17_HUMAN	RAD17	Cell cycle checkpoint protein RAD17 OS=Homo sapiens OX=9606 GN=RAD17 PE=1 SV=2	-0.120338	16.2014	15.7736	15.7865	0.012913	16.2393	-0.108925	16.1794	16.2234	16.0492	16.113	15.7743	15.7729	15.7191	15.854	16.3123	16.1664	16.169	16.0918
sp|O75947|ATP5H_HUMAN	ATP5PD	ATP synthase subunit d, mitochondrial OS=Homo sapiens OX=9606 GN=ATP5PD PE=1 SV=3	-0.218898	18.638	18.2224	18.2325	0.0101762	18.3654	-0.00562621	18.5096	18.7665	18.4241	18.4141	18.0765	18.3682	18.3163	18.1488	18.3469	18.3839	18.4315	18.288
sp|O75955|FLOT1_HUMAN	FLOT1	Flotillin-1 OS=Homo sapiens OX=9606 GN=FLOT1 PE=1 SV=3	-0.0263183	18.939	18.875	18.8757	0.000653977	19.049	-0.0876032	18.9197	18.9583	18.9064	18.919	18.8835	18.8665	18.858	18.8934	19.039	19.0591	18.9947	18.9282
sp|O75962|TRIO_HUMAN	TRIO	Triple functional domain protein OS=Homo sapiens OX=9606 GN=TRIO PE=1 SV=2	-0.232611	19.0561	19.2823	18.8017	-0.480628	18.5851	-0.193547	19.0878	19.0244	18.8492	18.7978	19.2937	19.2709	18.7637	18.8396	18.561	18.6093	18.3762	18.407
sp|O75964|ATP5L_HUMAN	ATP5MG	ATP synthase subunit g, mitochondrial OS=Homo sapiens OX=9606 GN=ATP5MG PE=1 SV=3	-0.0656354	19.1514	18.9682	19.0198	0.0515762	19.3162	0.124259	19.1228	19.18	19.0727	19.0988	18.916	19.0204	18.9802	19.0594	19.3066	19.3258	19.4567	19.4241
sp|O75970|MPDZ_HUMAN	MPDZ	Multiple PDZ domain protein OS=Homo sapiens OX=9606 GN=MPDZ PE=1 SV=2	-0.297346	18.1852	18.3439	18.0576	-0.286307	17.9922	-0.354088	18.2409	18.1295	17.8635	17.9122	18.3797	18.3081	18.0361	18.079	18.0153	17.9691	17.6166	17.6597
sp|O75971|SNPC5_HUMAN	SNAPC5	snRNA-activating protein complex subunit 5 OS=Homo sapiens OX=9606 GN=SNAPC5 PE=1 SV=1	-0.388872	12.291	12.1541	11.7307	-0.423439	12.5397	-0.519051	12.1917	12.3904	11.867	11.9372	12.0072	12.301	11.7203	11.741	12.5974	12.482	12.1336	11.9077
sp|O75976|CBPD_HUMAN	CPD	Carboxypeptidase D OS=Homo sapiens OX=9606 GN=CPD PE=1 SV=2	-0.877516	18.2591	17.3727	16.9097	-0.46298	18.3059	-0.769135	18.28	18.2382	17.3676	17.3955	17.3649	17.3805	16.9298	16.8896	18.299	18.3129	17.599	17.4746
sp|O76003|GLRX3_HUMAN	GLRX3	Glutaredoxin-3 OS=Homo sapiens OX=9606 GN=GLRX3 PE=1 SV=2	0.239482	19.6914	20.0376	20.1265	0.0888669	20.0697	-0.072982	19.7113	19.6716	19.9281	19.9337	20.0351	20.0401	20.0626	20.1903	20.0564	20.0831	19.9368	20.0567
sp|O76021|RL1D1_HUMAN	RSL1D1	Ribosomal L1 domain-containing protein 1 OS=Homo sapiens OX=9606 GN=RSL1D1 PE=1 SV=3	0.0185996	20.3844	20.3166	20.3734	0.0567732	20.2401	0.0419826	20.3247	20.4442	20.3567	20.4494	20.2846	20.3486	20.3721	20.3747	20.254	20.2261	20.3133	20.2508
sp|O76024|WFS1_HUMAN	WFS1	Wolframin OS=Homo sapiens OX=9606 GN=WFS1 PE=1 SV=2	-0.300507	15.8125	16.3007	16.0089	-0.291835	15.5619	-0.283415	15.7335	15.8916	15.534	15.4901	16.2744	16.327	16.0031	16.0147	15.593	15.5307	15.2085	15.3484
sp|O76031|CLPX_HUMAN	CLPX	ATP-dependent Clp protease ATP-binding subunit clpX-like, mitochondrial OS=Homo sapiens OX=9606 GN=CLPX PE=1 SV=2	-0.37691	19.8445	19.5972	19.4922	-0.105012	20.0494	-0.255702	19.8769	19.8122	19.4397	19.4955	19.5772	19.6172	19.5037	19.4807	20.0912	20.0075	19.8504	19.7369
sp|O76054|S14L2_HUMAN	SEC14L2	SEC14-like protein 2 OS=Homo sapiens OX=9606 GN=SEC14L2 PE=1 SV=1	-0.0505308	13.4984	13.284	13.5285	0.244502	13.0598	-0.257818	13.4887	13.5081	13.5217	13.374	13.2391	13.329	13.5394	13.5176	12.8949	13.2246	12.8523	12.7516
sp|O76061|STC2_HUMAN	STC2	Stanniocalcin-2 OS=Homo sapiens OX=9606 GN=STC2 PE=1 SV=1	1.34175	11.7192	14.3358	13.6516	-0.684177	11.6734	0.216865	11.7088	11.7297	13.0762	13.0457	14.3675	14.3041	13.5632	13.7401	11.6215	11.7252	11.7281	12.0524
sp|O76070|SYUG_HUMAN	SNCG	Gamma-synuclein OS=Homo sapiens OX=9606 GN=SNCG PE=1 SV=2	0.140909	18.8886	19.3951	19.5477	0.152566	18.1816	-0.151237	18.8454	18.9318	19.0399	19.0191	19.3668	19.4234	19.4962	19.5992	18.135	18.2281	18.07	17.9907
sp|O76075|DFFB_HUMAN	DFFB	DNA fragmentation factor subunit beta OS=Homo sapiens OX=9606 GN=DFFB PE=1 SV=1	0.507556	15.0717	15.0858	15.6975	0.611666	15.1537	0.222462	15.0765	15.0669	15.5643	15.5942	15.0325	15.1391	15.768	15.627	14.981	15.3265	15.364	15.3884
sp|O76082-3|S22A5_HUMAN	SLC22A5	Isoform 3 of Solute carrier family 22 member 5 OS=Homo sapiens OX=9606 GN=SLC22A5	-0.225482	11.9471	11.1492	11.3318	0.182645	12.3653	-0.174339	12.1321	11.762	11.7262	11.7169	11.2552	11.0432	11.4771	11.1866	12.4044	12.3262	12.1969	12.185
sp|O76094|SRP72_HUMAN	SRP72	Signal recognition particle subunit SRP72 OS=Homo sapiens OX=9606 GN=SRP72 PE=1 SV=3	-0.247161	19.4304	19.2513	19.2149	-0.0363708	19.2703	-0.135381	19.4368	19.4241	19.1851	19.1814	19.2445	19.2581	19.2688	19.1611	19.2544	19.2862	19.1878	19.0821
sp|O77932|DXO_HUMAN	DXO	Decapping and exoribonuclease protein OS=Homo sapiens OX=9606 GN=DXO PE=2 SV=2	0.197119	14.8938	14.8876	15.1261	0.238557	15.2782	0.377053	14.9364	14.8511	15.1919	14.9899	15.0471	14.7281	15.0434	15.2089	15.2693	15.2871	15.6059	15.7046
sp|O94760|DDAH1_HUMAN	DDAH1	N(G),N(G)-dimethylarginine dimethylaminohydrolase 1 OS=Homo sapiens OX=9606 GN=DDAH1 PE=1 SV=3	0.0281256	17.1626	18.0151	18.2004	0.185229	16.886	0.127073	17.0554	17.2698	17.2008	17.1806	18.0213	18.009	18.1743	18.2264	16.8168	16.9552	17.0552	16.9709
sp|O94761|RECQ4_HUMAN	RECQL4	ATP-dependent DNA helicase Q4 OS=Homo sapiens OX=9606 GN=RECQL4 PE=1 SV=2	-0.0445473	14.2591	14.1635	14.0987	-0.0647791	14.0824	0.190828	14.1975	14.3207	14.2667	14.1623	14.2166	14.1104	14.0992	14.0982	14.0759	14.0888	14.2952	14.2512
sp|O94762|RECQ5_HUMAN	RECQL5	ATP-dependent DNA helicase Q5 OS=Homo sapiens OX=9606 GN=RECQL5 PE=1 SV=2	-0.37073	17.324	16.4538	16.4162	-0.0376139	16.8976	-0.0521663	17.3146	17.3335	16.9396	16.9671	16.3226	16.5849	16.3229	16.5094	16.908	16.8873	16.8097	16.8813
sp|O94766|B3GA3_HUMAN	B3GAT3	Galactosylgalactosylxylosylprotein 3-beta-glucuronosyltransferase 3 OS=Homo sapiens OX=9606 GN=B3GAT3 PE=1 SV=2	-0.201002	16.3042	16.3791	16.3152	-0.0638915	16.7784	0.145142	16.3557	16.2527	16.031	16.1754	16.3094	16.4489	16.359	16.2715	16.7438	16.813	16.8941	16.9529
sp|O94776|MTA2_HUMAN	MTA2	Metastasis-associated protein MTA2 OS=Homo sapiens OX=9606 GN=MTA2 PE=1 SV=1	-0.0535728	19.7434	19.5669	19.5101	-0.0568545	19.8832	0.0142112	19.6921	19.7948	19.7044	19.6753	19.5807	19.5531	19.4965	19.5237	19.8823	19.8842	19.9181	19.8768
sp|O94782|UBP1_HUMAN	USP1	Ubiquitin carboxyl-terminal hydrolase 1 OS=Homo sapiens OX=9606 GN=USP1 PE=1 SV=1	-0.726314	16.0511	15.3521	15.045	-0.307006	15.7805	-0.38107	16.0152	16.087	15.3458	15.3037	15.3461	15.358	15.1415	14.9486	15.7788	15.7821	15.4425	15.3563
sp|O94804|STK10_HUMAN	STK10	Serine/threonine-protein kinase 10 OS=Homo sapiens OX=9606 GN=STK10 PE=1 SV=1	-0.0248051	17.1554	16.8081	16.5756	-0.232486	16.969	-0.0694548	17.1425	17.1682	17.1454	17.1157	16.8558	16.7603	16.5107	16.6404	16.9236	17.0143	16.8671	16.9319
sp|O94808|GFPT2_HUMAN	GFPT2	Glutamine--fructose-6-phosphate aminotransferase [isomerizing] 2 OS=Homo sapiens OX=9606 GN=GFPT2 PE=1 SV=3	-0.844782	15.4613	16.2343	15.8182	-0.416117	14.4789	-0.704656	15.4978	15.4248	14.6382	14.5947	16.2705	16.1981	15.8503	15.7861	14.3994	14.5585	13.695	13.8536
sp|O94822-3|LTN1_HUMAN	LTN1	Isoform 3 of E3 ubiquitin-protein ligase listerin OS=Homo sapiens OX=9606 GN=LTN1	-0.0307942	18.7212	18.5181	18.5317	0.0136102	18.5603	-0.139102	18.75	18.6924	18.692	18.6888	18.5052	18.531	18.5542	18.5092	18.5581	18.5625	18.3938	18.4487
sp|O94826|TOM70_HUMAN	TOMM70	Mitochondrial import receptor subunit TOM70 OS=Homo sapiens OX=9606 GN=TOMM70 PE=1 SV=1	0.0271473	18.6272	18.6285	18.7671	0.13861	18.7503	0.209327	18.5103	18.7441	18.5947	18.7139	18.5944	18.6625	18.798	18.7362	18.7772	18.7235	18.9385	18.9808
sp|O94829|IPO13_HUMAN	IPO13	Importin-13 OS=Homo sapiens OX=9606 GN=IPO13 PE=1 SV=3	-0.0743974	13.8418	13.9053	13.9139	0.00855296	13.5136	0.113809	13.7946	13.8889	13.7966	13.7382	14.073	13.7376	13.8208	14.0069	13.4068	13.6203	13.6449	13.6098
sp|O94830|DDHD2_HUMAN	DDHD2	Phospholipase DDHD2 OS=Homo sapiens OX=9606 GN=DDHD2 PE=1 SV=2	-0.115572	11.9238	12.1413	11.78	-0.361304	11.8135	-0.323591	11.8666	11.9811	11.6157	12.0008	12.2776	12.005	11.8787	11.6813	11.6842	11.9427	11.7635	11.2162
sp|O94842|TOX4_HUMAN	TOX4	TOX high mobility group box family member 4 OS=Homo sapiens OX=9606 GN=TOX4 PE=1 SV=1	-0.100149	14.5843	13.9085	13.9665	0.0580738	14.4384	0.0976975	14.583	14.5856	14.619	14.3493	13.8408	13.9761	14.0274	13.9057	14.3564	14.5203	14.632	14.4401
sp|O94851|MICA2_HUMAN	MICAL2	[F-actin]-monooxygenase MICAL2 OS=Homo sapiens OX=9606 GN=MICAL2 PE=1 SV=1	-1.21855	11.0043	13.214	12.362	-0.852012	10.2109	-5.55311	10.9147	11.094	10.0064	9.56512	13.1867	13.2413	12.3531	12.3709	9.84514	10.5768	9.31568	0
sp|O94855-2|SC24D_HUMAN	SEC24D	Isoform 2 of Protein transport protein Sec24D OS=Homo sapiens OX=9606 GN=SEC24D	-0.162403	18.1721	18.2316	18.2944	0.0627965	17.5149	-0.0202978	18.0972	18.247	18.0294	17.99	18.1731	18.2901	18.349	18.2398	17.453	17.5767	17.5637	17.4254
sp|O94874|UFL1_HUMAN	UFL1	E3 UFM1-protein ligase 1 OS=Homo sapiens OX=9606 GN=UFL1 PE=1 SV=2	-0.14194	20.214	20.056	19.9287	-0.12731	20.227	0.0774571	20.2138	20.2141	20.0216	20.1224	20.0361	20.0758	19.9498	19.9075	20.2485	20.2054	20.2912	20.3177
sp|O94875-11|SRBS2_HUMAN	SORBS2	Isoform 11 of Sorbin and SH3 domain-containing protein 2 OS=Homo sapiens OX=9606 GN=SORBS2	0.452651	18.4589	18.0924	18.6893	0.596915	17.8791	0.252051	18.4707	18.447	18.8956	18.9274	18.0559	18.1288	18.7182	18.6603	17.8754	17.8828	18.1714	18.091
sp|O94887|FARP2_HUMAN	FARP2	FERM, ARHGEF and pleckstrin domain-containing protein 2 OS=Homo sapiens OX=9606 GN=FARP2 PE=1 SV=3	0.0596754	12.357	12.6035	12.5475	-0.0560373	12.3054	-0.0693788	12.3648	12.3492	12.3093	12.524	12.5777	12.6293	12.4383	12.6567	12.2263	12.3846	12.2727	12.1994
sp|O94888|UBXN7_HUMAN	UBXN7	UBX domain-containing protein 7 OS=Homo sapiens OX=9606 GN=UBXN7 PE=1 SV=2	0.138102	15.7721	15.3733	15.5984	0.225127	15.9347	0.179338	15.8044	15.7397	15.9313	15.8891	15.4429	15.3037	15.5794	15.6174	15.849	16.0204	16.127	16.1011
sp|O94901-9|SUN1_HUMAN	SUN1	Isoform 9 of SUN domain-containing protein 1 OS=Homo sapiens OX=9606 GN=SUN1	0.157083	16.423	16.5934	16.7264	0.132966	16.0951	0.190624	16.3997	16.4463	16.4773	16.6829	16.5615	16.6253	16.7116	16.7412	16.186	16.0043	16.3083	16.2633
sp|O94903|PLPHP_HUMAN	PLPBP	Pyridoxal phosphate homeostasis protein OS=Homo sapiens OX=9606 GN=PLPBP PE=1 SV=1	0.0699861	17.0893	17.2613	17.3115	0.0501198	17.1081	-0.0105442	17.075	17.1036	17.1912	17.1274	17.2539	17.2688	17.3471	17.2758	17.0962	17.1199	17.0847	17.1104
sp|O94905|ERLN2_HUMAN	ERLIN2	Erlin-2 OS=Homo sapiens OX=9606 GN=ERLIN2 PE=1 SV=1	-0.234638	19.5362	20.0008	19.8458	-0.155015	19.3044	-0.0160072	19.5469	19.5255	19.3075	19.2957	19.9827	20.0189	19.8248	19.8667	19.3337	19.2752	19.3127	19.2641
sp|O94906|PRP6_HUMAN	PRPF6	Pre-mRNA-processing factor 6 OS=Homo sapiens OX=9606 GN=PRPF6 PE=1 SV=1	-0.15343	19.0634	18.7712	18.5744	-0.196761	19.2651	-0.147628	19.0682	19.0586	18.9143	18.9057	18.78	18.7624	18.6067	18.5421	19.2777	19.2524	19.1349	19.1
sp|O94913|PCF11_HUMAN	PCF11	Pre-mRNA cleavage complex 2 protein Pcf11 OS=Homo sapiens OX=9606 GN=PCF11 PE=1 SV=3	0.0199824	17.2693	17.1398	17.1275	-0.0122704	17.3402	0.161067	17.2798	17.2589	17.2652	17.3134	17.1281	17.1515	17.0833	17.1718	17.3221	17.3583	17.4864	17.5162
sp|O94915|FRYL_HUMAN	FRYL	Protein furry homolog-like OS=Homo sapiens OX=9606 GN=FRYL PE=1 SV=2	-0.211662	17.749	17.5655	17.4434	-0.122076	17.4417	-0.0553782	17.7794	17.7186	17.5617	17.5129	17.614	17.517	17.4532	17.4336	17.4037	17.4797	17.4005	17.3722
sp|O94916-4|NFAT5_HUMAN	NFAT5	Isoform D of Nuclear factor of activated T-cells 5 OS=Homo sapiens OX=9606 GN=NFAT5	0.346302	15.9294	15.8652	16.1675	0.302273	15.8574	0.468217	15.9297	15.929	16.348	16.2034	15.8733	15.8571	16.2383	16.0966	15.8362	15.8785	16.2668	16.3843
sp|O94921|CDK14_HUMAN	CDK14	Cyclin-dependent kinase 14 OS=Homo sapiens OX=9606 GN=CDK14 PE=1 SV=3	0.843451	11.4786	11.6834	11.8717	0.188291	11.5933	0.14569	11.441	11.5163	12.3897	12.2544	11.5819	11.785	11.9065	11.837	11.5879	11.5988	11.7633	11.7147
sp|O94923|GLCE_HUMAN	GLCE	D-glucuronyl C5-epimerase OS=Homo sapiens OX=9606 GN=GLCE PE=1 SV=3	-0.120036	16.3639	16.3553	16.3015	-0.0537942	16.3291	0.362746	16.3755	16.3522	16.1073	16.3803	16.3256	16.3849	16.2558	16.3472	16.2214	16.4367	16.6885	16.6951
sp|O94925-3|GLSK_HUMAN	GLS	Isoform 3 of Glutaminase kidney isoform, mitochondrial OS=Homo sapiens OX=9606 GN=GLS	0.0650917	16.9764	17.354	17.1826	-0.171389	16.1603	0.184097	16.9029	17.0499	17.0682	17.0148	17.3433	17.3647	17.1729	17.1923	16.1725	16.1482	16.2683	16.4206
sp|O94925|GLSK_HUMAN	GLS	Glutaminase kidney isoform, mitochondrial OS=Homo sapiens OX=9606 GN=GLS PE=1 SV=1	0.0498259	22.5358	22.9343	22.7066	-0.227679	21.6587	0.224366	22.4743	22.5972	22.6166	22.5546	22.9502	22.9183	22.6151	22.798	21.684	21.6335	21.7717	21.9944
sp|O94927|HAUS5_HUMAN	HAUS5	HAUS augmin-like complex subunit 5 OS=Homo sapiens OX=9606 GN=HAUS5 PE=1 SV=2	-0.0890728	16.4422	15.8787	15.9877	0.109022	16.1982	-0.142787	16.5555	16.3289	16.3711	16.3352	15.7985	15.9589	15.9876	15.9879	16.1965	16.2	16.1029	16.008
sp|O94929-3|ABLM3_HUMAN	ABLIM3	Isoform 3 of Actin-binding LIM protein 3 OS=Homo sapiens OX=9606 GN=ABLIM3	-0.428273	13.3667	15.6991	15.02	-0.67912	12.6171	-0.193962	13.3862	13.3473	13.0192	12.8577	15.7384	15.6597	15.0312	15.0087	12.5451	12.6891	12.4426	12.4036
sp|O94952|FBX21_HUMAN	FBXO21	F-box only protein 21 OS=Homo sapiens OX=9606 GN=FBXO21 PE=2 SV=2	-0.256979	16.0823	15.9511	15.9551	0.00393445	15.5856	-0.421805	16.0414	16.1231	15.8172	15.8334	15.9539	15.9484	15.9379	15.9722	15.6504	15.5209	15.1385	15.1892
sp|O94955|RHBT3_HUMAN	RHOBTB3	Rho-related BTB domain-containing protein 3 OS=Homo sapiens OX=9606 GN=RHOBTB3 PE=1 SV=2	-0.539288	13.2398	13.9371	13.7146	-0.222487	13.6925	-0.522133	13.1619	13.3177	12.733	12.668	13.8772	13.9971	13.7221	13.7072	13.7858	13.5993	13.2301	13.1107
sp|O94964-2|SOGA1_HUMAN	SOGA1	Isoform 2 of Protein SOGA1 OS=Homo sapiens OX=9606 GN=SOGA1	-0.0908065	15.7952	15.8628	15.8115	-0.0512603	16.1614	-0.237855	15.7907	15.7998	15.6641	15.7447	15.9235	15.8021	15.8704	15.7527	16.1207	16.2022	15.9392	15.908
sp|O94966-5|UBP19_HUMAN	USP19	Isoform 5 of Ubiquitin carboxyl-terminal hydrolase 19 OS=Homo sapiens OX=9606 GN=USP19	-0.101057	17.4035	17.4389	17.4307	-0.00823514	17.6278	-0.0869112	17.3897	17.4172	17.2498	17.3549	17.4461	17.4317	17.4536	17.4077	17.6204	17.6353	17.5348	17.547
sp|O94967-4|WDR47_HUMAN	WDR47	Isoform 4 of WD repeat-containing protein 47 OS=Homo sapiens OX=9606 GN=WDR47	0.15605	17.8632	17.9649	17.8476	-0.117297	17.6448	0.0870722	17.848	17.8784	17.998	18.0405	17.9739	17.9558	17.8608	17.8343	17.6425	17.6471	17.7029	17.7608
sp|O94972|TRI37_HUMAN	TRIM37	E3 ubiquitin-protein ligase TRIM37 OS=Homo sapiens OX=9606 GN=TRIM37 PE=1 SV=2	-0.184104	16.935	16.7712	16.6466	-0.124614	16.9131	-0.294192	16.9468	16.9233	16.7368	16.765	16.7945	16.748	16.63	16.6633	16.9134	16.9128	16.5947	16.643
sp|O94973-2|AP2A2_HUMAN	AP2A2	Isoform 2 of AP-2 complex subunit alpha-2 OS=Homo sapiens OX=9606 GN=AP2A2	0.131101	18.9101	19.0824	19.1348	0.0524061	18.8813	0.139388	18.8778	18.9424	19.0403	19.0421	19.036	19.1288	19.1901	19.0795	18.8715	18.8911	19.041	19.0004
sp|O94979-8|SC31A_HUMAN	SEC31A	Isoform 8 of Protein transport protein Sec31A OS=Homo sapiens OX=9606 GN=SEC31A	0.025876	19.0566	19.1982	19.2883	0.0901184	18.7961	0.000676395	19.0594	19.0538	19.0597	19.1053	19.2048	19.1916	19.2754	19.3012	18.8012	18.791	18.8028	18.7908
sp|O94986|CE152_HUMAN	CEP152	Centrosomal protein of 152 kDa OS=Homo sapiens OX=9606 GN=CEP152 PE=1 SV=4	0.527321	14.4315	14.1293	14.4131	0.28382	14.6588	0.25723	14.4622	14.4008	14.8363	15.0813	14.0505	14.2081	14.4272	14.399	14.6106	14.707	14.8464	14.9856
sp|O94992|HEXI1_HUMAN	HEXIM1	Protein HEXIM1 OS=Homo sapiens OX=9606 GN=HEXIM1 PE=1 SV=1	-0.0755878	16.9664	16.5297	16.8352	0.305536	16.8641	0.0952918	16.9242	17.0087	16.8259	16.9558	16.552	16.5074	16.8291	16.8414	16.8689	16.8592	16.9188	17
sp|O95059|RPP14_HUMAN	RPP14	Ribonuclease P protein subunit p14 OS=Homo sapiens OX=9606 GN=RPP14 PE=1 SV=3	0.158172	18.1149	17.8886	18.0564	0.167794	18.4633	0.182675	18.0588	18.1711	18.243	18.3032	17.9111	17.8662	18.0124	18.1004	18.4831	18.4434	18.5519	18.74
sp|O95067|CCNB2_HUMAN	CCNB2	G2/mitotic-specific cyclin-B2 OS=Homo sapiens OX=9606 GN=CCNB2 PE=1 SV=1	-0.473396	15.1764	15.1336	14.8449	-0.288706	15.2399	-0.43939	15.271	15.0817	14.728	14.6779	15.1757	15.0915	14.8722	14.8176	15.1707	15.309	14.6462	14.9548
sp|O95070|YIF1A_HUMAN	YIF1A	Protein YIF1A OS=Homo sapiens OX=9606 GN=YIF1A PE=1 SV=2	-0.124367	17.7583	17.87	17.8267	-0.043237	18.0183	0.0104842	17.732	17.7847	17.5814	17.6865	17.8625	17.8774	17.8518	17.8017	18.0666	17.97	18.0828	17.9748
sp|O95071|UBR5_HUMAN	UBR5	E3 ubiquitin-protein ligase UBR5 OS=Homo sapiens OX=9606 GN=UBR5 PE=1 SV=2	-0.0591689	18.5384	18.073	18.0431	-0.0299005	18.6371	0.14869	18.5528	18.524	18.5052	18.4533	18.1271	18.019	18.0783	18.0079	18.656	18.6183	18.8171	18.7546
sp|O95104|SCAF4_HUMAN	SCAF4	SR-related and CTD-associated factor 4 OS=Homo sapiens OX=9606 GN=SCAF4 PE=1 SV=3	0.112504	15.2432	15.1932	15.303	0.109776	15.3446	0.17484	15.3004	15.1861	15.3926	15.3188	15.2677	15.1186	15.2787	15.3272	15.3959	15.2932	15.5568	15.482
sp|O95139|NDUB6_HUMAN	NDUFB6	NADH dehydrogenase [ubiquinone] 1 beta subcomplex subunit 6 OS=Homo sapiens OX=9606 GN=NDUFB6 PE=1 SV=3	-0.343563	16.0454	15.7768	15.576	-0.20073	16.159	-0.28652	16.003	16.0878	15.6178	15.7858	15.7467	15.8068	15.5262	15.6259	16.2453	16.0727	15.9192	15.8258
sp|O95140|MFN2_HUMAN	MFN2	Mitofusin-2 OS=Homo sapiens OX=9606 GN=MFN2 PE=1 SV=3	-0.408731	17.7883	17.9973	17.6529	-0.344399	17.5318	-0.119629	17.7901	17.7866	17.3436	17.4156	17.9274	18.0673	17.6317	17.6741	17.6169	17.4466	17.3866	17.4377
sp|O95147|DUS14_HUMAN	DUSP14	Dual specificity protein phosphatase 14 OS=Homo sapiens OX=9606 GN=DUSP14 PE=1 SV=1	0.19764	17.2528	16.4203	16.4525	0.0321887	16.9633	0.246814	17.2969	17.2088	17.4542	17.4467	16.4569	16.3838	16.518	16.3871	17.0012	16.9253	17.1926	17.2276
sp|O95155-4|UBE4B_HUMAN	UBE4B	Isoform 4 of Ubiquitin conjugation factor E4 B OS=Homo sapiens OX=9606 GN=UBE4B	-0.304961	19.4363	19.3676	19.1815	-0.186117	19.3499	-0.321332	19.423	19.4497	19.1161	19.1467	19.3684	19.3668	19.2044	19.1585	19.3408	19.359	19.0293	19.0279
sp|O95159|ZFPL1_HUMAN	ZFPL1	Zinc finger protein-like 1 OS=Homo sapiens OX=9606 GN=ZFPL1 PE=1 SV=2	-0.296109	13.3258	13.4166	13.2993	-0.117249	13.2148	0.173655	13.3038	13.3478	12.8653	13.1941	13.3607	13.4725	13.3868	13.2119	13.248	13.1815	13.4391	13.3377
sp|O95163|ELP1_HUMAN	ELP1	Elongator complex protein 1 OS=Homo sapiens OX=9606 GN=ELP1 PE=1 SV=3	0.0670809	18.9229	18.5945	18.6785	0.0839125	19.0599	-0.000537909	18.902	18.9438	18.9996	18.9804	18.5598	18.6293	18.6764	18.6805	19.0079	19.1118	19.0569	19.0618
sp|O95168|NDUB4_HUMAN	NDUFB4	NADH dehydrogenase [ubiquinone] 1 beta subcomplex subunit 4 OS=Homo sapiens OX=9606 GN=NDUFB4 PE=1 SV=3	-0.0605193	15.5889	15.1018	15.0299	-0.0718774	15.7052	0.0959412	15.6723	15.5054	15.4513	15.6055	15.1672	15.0363	15.1347	14.9251	15.654	15.7564	15.8116	15.7908
sp|O95169|NDUB8_HUMAN	NDUFB8	NADH dehydrogenase [ubiquinone] 1 beta subcomplex subunit 8, mitochondrial OS=Homo sapiens OX=9606 GN=NDUFB8 PE=1 SV=1	-0.144668	15.1111	14.7854	14.5824	-0.202986	15.3239	-0.0162256	15.1437	15.0786	15.0433	14.8897	14.8978	14.6729	14.5635	14.6012	15.3748	15.2731	15.2351	15.3803
sp|O95182|NDUA7_HUMAN	NDUFA7	NADH dehydrogenase [ubiquinone] 1 alpha subcomplex subunit 7 OS=Homo sapiens OX=9606 GN=NDUFA7 PE=1 SV=3	0.109316	16.2406	15.8013	15.8795	0.0782236	16.427	0.120693	16.2924	16.1888	16.3229	16.377	15.7824	15.8201	15.9026	15.8565	16.369	16.485	16.5512	16.5441
sp|O95197-5|RTN3_HUMAN	RTN3	Isoform 5 of Reticulon-3 OS=Homo sapiens OX=9606 GN=RTN3	0.39829	13.12	12.2595	12.0274	-0.232079	12.6473	1.18706	12.8285	13.4115	13.283	13.7535	12.2532	12.2658	12.304	11.7509	12.3186	12.976	13.695	13.9738
sp|O95197|RTN3_HUMAN	RTN3	Reticulon-3 OS=Homo sapiens OX=9606 GN=RTN3 PE=1 SV=2	-0.139312	18.0626	17.9191	17.7489	-0.170205	17.9615	-0.199999	18.0162	18.109	17.8696	17.9769	17.8357	18.0025	17.8334	17.6644	18.0858	17.8372	17.7803	17.7428
sp|O95202|LETM1_HUMAN	LETM1	Mitochondrial proton/calcium exchanger protein OS=Homo sapiens OX=9606 GN=LETM1 PE=1 SV=1	0.0829338	22.2263	22.3258	22.3772	0.0513629	22.0711	0.235913	22.2364	22.2161	22.2864	22.332	22.2943	22.3573	22.3446	22.4097	22.0737	22.0685	22.2917	22.3225
sp|O95208|EPN2_HUMAN	EPN2	Epsin-2 OS=Homo sapiens OX=9606 GN=EPN2 PE=1 SV=3	-0.0483425	16.581	16.6942	16.4743	-0.219864	16.0121	-0.04132	16.5815	16.5806	16.5105	16.5549	16.6611	16.7273	16.4695	16.4792	16.0603	15.964	16.0435	15.8982
sp|O95210|STBD1_HUMAN	STBD1	Starch-binding domain-containing protein 1 OS=Homo sapiens OX=9606 GN=STBD1 PE=1 SV=1	-0.131848	16.5891	16.7911	16.6409	-0.150232	15.831	0.0702545	16.614	16.5643	16.4393	16.4753	16.7857	16.7965	16.6883	16.5934	15.8725	15.7894	15.8837	15.9188
sp|O95218|ZRAB2_HUMAN	ZRANB2	Zinc finger Ran-binding domain-containing protein 2 OS=Homo sapiens OX=9606 GN=ZRANB2 PE=1 SV=2	0.0957445	16.8389	16.703	16.8813	0.178387	16.8466	0.14673	16.7398	16.9381	16.9881	16.8812	16.6964	16.7095	16.9366	16.8261	16.8437	16.8494	17.0396	16.947
sp|O95219|SNX4_HUMAN	SNX4	Sorting nexin-4 OS=Homo sapiens OX=9606 GN=SNX4 PE=1 SV=1	0.225922	16.1473	15.9123	16.1125	0.20018	16.0224	0.092356	16.1617	16.1329	16.3896	16.3569	15.8951	15.9295	16.1034	16.1215	15.9705	16.0743	16.1335	16.096
sp|O95229|ZWINT_HUMAN	ZWINT	ZW10 interactor OS=Homo sapiens OX=9606 GN=ZWINT PE=1 SV=2	-0.437069	15.6912	15.1616	14.919	-0.242683	15.4002	-0.292263	15.5857	15.7967	15.2877	15.2206	15.1649	15.1583	14.9417	14.8962	15.3693	15.4311	15.1474	15.0684
sp|O95232|LC7L3_HUMAN	LUC7L3	Luc7-like protein 3 OS=Homo sapiens OX=9606 GN=LUC7L3 PE=1 SV=2	-0.0491717	18.3	18.2424	18.1597	-0.0827388	18.1585	0.127781	18.2358	18.3642	18.2014	18.3002	18.2452	18.2396	18.2271	18.0922	18.1478	18.1692	18.2954	18.2772
sp|O95235|KI20A_HUMAN	KIF20A	Kinesin-like protein KIF20A OS=Homo sapiens OX=9606 GN=KIF20A PE=1 SV=1	-0.338408	18.6555	18.5893	18.7398	0.150492	18.6255	-0.111119	18.5573	18.7537	18.3165	18.3176	18.5588	18.6199	18.7625	18.7172	18.5869	18.6641	18.5292	18.4997
sp|O95239|KIF4A_HUMAN	KIF4A	Chromosome-associated kinesin KIF4A OS=Homo sapiens OX=9606 GN=KIF4A PE=1 SV=3	-0.0964232	20.5598	20.015	19.9821	-0.0329588	20.3049	-0.0481508	20.5738	20.5459	20.4498	20.4769	19.987	20.0431	19.9816	19.9826	20.3292	20.2807	20.2647	20.2488
sp|O95243|MBD4_HUMAN	MBD4	Methyl-CpG-binding domain protein 4 OS=Homo sapiens OX=9606 GN=MBD4 PE=1 SV=1	0.0579409	17.3508	17.3676	17.2881	-0.0794826	17.6199	-0.0554554	17.3904	17.3112	17.3498	17.4677	17.3666	17.3686	17.3339	17.2423	17.6845	17.5554	17.5607	17.5682
sp|O95248-4|MTMR5_HUMAN	SBF1	Isoform 4 of Myotubularin-related protein 5 OS=Homo sapiens OX=9606 GN=SBF1	-0.129545	17.387	17.6361	17.6061	-0.0299986	17.2642	-0.0413265	17.4336	17.3404	17.2711	17.2439	17.6269	17.6452	17.6416	17.5706	17.2406	17.2878	17.2369	17.2088
sp|O95249|GOSR1_HUMAN	GOSR1	Golgi SNAP receptor complex member 1 OS=Homo sapiens OX=9606 GN=GOSR1 PE=1 SV=1	-0.222952	16.2611	16.2313	15.9594	-0.271904	16.2806	-0.00756605	16.312	16.2101	15.9998	16.0764	16.2792	16.1835	15.9233	15.9955	16.3124	16.2489	16.3125	16.2336
sp|O95251|KAT7_HUMAN	KAT7	Histone acetyltransferase KAT7 OS=Homo sapiens OX=9606 GN=KAT7 PE=1 SV=1	0.0458196	16.683	16.4929	16.3921	-0.100774	16.7877	0.0960214	16.6338	16.7322	16.7721	16.6856	16.4961	16.4897	16.4372	16.3469	16.7401	16.8352	16.8821	16.8853
sp|O95258-3|UCP5_HUMAN	SLC25A14	Isoform 3 of Brain mitochondrial carrier protein 1 OS=Homo sapiens OX=9606 GN=SLC25A14	-0.177599	13.6018	13.0181	12.8675	-0.150642	13.5977	-0.208687	13.5831	13.6205	13.4221	13.4263	12.9358	13.1005	12.8325	12.9025	13.5184	13.677	13.3976	13.3804
sp|O95260-2|ATE1_HUMAN	ATE1	Isoform ATE1-2 of Arginyl-tRNA--protein transferase 1 OS=Homo sapiens OX=9606 GN=ATE1	0.385823	14.1846	14.1167	14.4063	0.289676	14.3753	0.147876	14.2179	14.1513	14.5761	14.5647	14.1181	14.1152	14.3678	14.4449	14.2487	14.5019	14.4028	14.6436
sp|O95263|PDE8B_HUMAN	PDE8B	High affinity cAMP-specific and IBMX-insensitive 3',5'-cyclic phosphodiesterase 8B OS=Homo sapiens OX=9606 GN=PDE8B PE=1 SV=2	-0.165211	17.3039	17.2032	17.6416	0.438407	17.5429	-0.208496	17.3591	17.2487	17.0308	17.2465	17.1851	17.2212	17.6479	17.6353	17.4882	17.5977	17.3833	17.2856
sp|O95271|TNKS1_HUMAN	TNKS	Poly [ADP-ribose] polymerase tankyrase-1 OS=Homo sapiens OX=9606 GN=TNKS PE=1 SV=2	-0.0511625	17.1061	17.0067	16.897	-0.109649	17.1714	-0.120398	17.1107	17.1015	17.0724	17.0375	17.0208	16.9925	16.902	16.892	17.2723	17.0704	17.1337	16.9683
sp|O95292|VAPB_HUMAN	VAPB	Vesicle-associated membrane protein-associated protein B/C OS=Homo sapiens OX=9606 GN=VAPB PE=1 SV=3	0.0727165	19.0628	19.5084	19.3022	-0.206158	19.0842	0.151717	19.0862	19.0394	19.1985	19.0724	19.5356	19.4812	19.3071	19.2974	19.0791	19.0893	19.2647	19.2071
sp|O95295|SNAPN_HUMAN	SNAPIN	SNARE-associated protein Snapin OS=Homo sapiens OX=9606 GN=SNAPIN PE=1 SV=1	0.0816201	15.0182	14.7142	14.5709	-0.143312	14.9488	-0.0619769	15.0273	15.0091	15.0807	15.1189	14.7201	14.7083	14.5465	14.5953	14.9847	14.9129	14.8753	14.8983
sp|O95297|MPZL1_HUMAN	MPZL1	Myelin protein zero-like protein 1 OS=Homo sapiens OX=9606 GN=MPZL1 PE=1 SV=1	-0.15959	17.2894	17.5788	17.2947	-0.284093	17.2524	-0.116352	17.3007	17.2782	17.2425	17.0171	17.6689	17.4886	17.2469	17.3424	17.2555	17.2494	17.2004	17.0718
sp|O95298|NDUC2_HUMAN	NDUFC2	NADH dehydrogenase [ubiquinone] 1 subunit C2 OS=Homo sapiens OX=9606 GN=NDUFC2 PE=1 SV=1	-0.132941	15.9271	15.5955	15.6185	0.0230511	16.1526	0.0292243	15.9495	15.9047	15.7892	15.7991	15.5747	15.6163	15.6157	15.6214	16.1023	16.203	16.2822	16.0815
sp|O95299|NDUAA_HUMAN	NDUFA10	NADH dehydrogenase [ubiquinone] 1 alpha subcomplex subunit 10, mitochondrial OS=Homo sapiens OX=9606 GN=NDUFA10 PE=1 SV=1	-0.0146343	18.1992	17.9902	17.9451	-0.0450823	18.1497	0.149588	18.2177	18.1808	18.1374	18.2318	17.8988	18.0816	17.9815	17.9088	18.0956	18.2038	18.3055	18.293
sp|O95302-3|FKBP9_HUMAN	FKBP9	Isoform 3 of Peptidyl-prolyl cis-trans isomerase FKBP9 OS=Homo sapiens OX=9606 GN=FKBP9	-0.0977356	20.3099	20.0857	20.0629	-0.0227297	19.7642	-0.0798621	20.2671	20.3528	20.1092	20.3153	20.0566	20.1147	20.0167	20.1091	19.8007	19.7277	19.6704	19.6983
sp|O95319-3|CELF2_HUMAN	CELF2	Isoform 3 of CUGBP Elav-like family member 2 OS=Homo sapiens OX=9606 GN=CELF2	0.322086	17.0941	17.6795	17.5567	-0.122836	17.4221	0.230149	17.1184	17.0699	17.3892	17.4432	17.6689	17.6902	17.5443	17.5691	17.4207	17.4236	17.6503	17.6543
sp|O95336|6PGL_HUMAN	PGLS	6-phosphogluconolactonase OS=Homo sapiens OX=9606 GN=PGLS PE=1 SV=2	0.0641854	18.0832	17.98	18.0359	0.0558952	18.0817	-0.18627	18.0524	18.1139	18.1708	18.1239	17.9504	18.0096	17.9686	18.1032	18.0166	18.1469	17.9894	17.8015
sp|O95340-2|PAPS2_HUMAN	PAPSS2	Isoform B of Bifunctional 3'-phosphoadenosine 5'-phosphosulfate synthase 2 OS=Homo sapiens OX=9606 GN=PAPSS2	0.0078912	15.9352	16.7228	16.5846	-0.138139	15.3684	-0.0143023	15.935	15.9354	15.9833	15.9028	16.7391	16.7065	16.4852	16.6841	15.2945	15.4423	15.3954	15.3128
sp|O95347|SMC2_HUMAN	SMC2	Structural maintenance of chromosomes protein 2 OS=Homo sapiens OX=9606 GN=SMC2 PE=1 SV=2	0.0685413	20.4372	20.312	20.3685	0.0565798	20.4632	0.0494712	20.4418	20.4327	20.5508	20.4608	20.2864	20.3375	20.3354	20.4017	20.4464	20.48	20.5346	20.4906
sp|O95352|ATG7_HUMAN	ATG7	Ubiquitin-like modifier-activating enzyme ATG7 OS=Homo sapiens OX=9606 GN=ATG7 PE=1 SV=1	0.145609	17.0838	17.576	17.7763	0.200273	17.4805	-0.0776146	17.1421	17.0255	17.2558	17.203	17.5832	17.5689	17.7946	17.758	17.4333	17.5277	17.3886	17.4172
sp|O95359|TACC2_HUMAN	TACC2	Transforming acidic coiled-coil-containing protein 2 OS=Homo sapiens OX=9606 GN=TACC2 PE=1 SV=3	-0.053557	16.7389	16.9122	16.7581	-0.154108	16.7299	-0.0765756	16.7836	16.6942	16.7517	16.619	16.9728	16.8517	16.7663	16.75	16.6957	16.7641	16.5622	16.7444
sp|O95361|TRI16_HUMAN	TRIM16	Tripartite motif-containing protein 16 OS=Homo sapiens OX=9606 GN=TRIM16 PE=1 SV=3	0.0580195	19.4867	19.2293	19.0345	-0.194802	18.9463	0.0117487	19.4909	19.4825	19.5673	19.5221	19.2102	19.2484	19.0166	19.0525	18.91	18.9826	18.9364	18.9797
sp|O95363|SYFM_HUMAN	FARS2	Phenylalanine--tRNA ligase, mitochondrial OS=Homo sapiens OX=9606 GN=FARS2 PE=1 SV=1	-0.241691	17.3989	17.2302	17.1729	-0.0572582	17.4621	-0.107152	17.3756	17.4221	17.1356	17.1788	17.1526	17.3077	17.2263	17.1196	17.4741	17.45	17.332	17.3779
sp|O95365|ZBT7A_HUMAN	ZBTB7A	Zinc finger and BTB domain-containing protein 7A OS=Homo sapiens OX=9606 GN=ZBTB7A PE=1 SV=1	-0.329043	16.6366	16.5539	16.1211	-0.432722	16.6234	-0.230067	16.6778	16.5954	16.3381	16.277	16.5432	16.5646	16.1703	16.072	16.5998	16.647	16.3412	16.4456
sp|O95372|LYPA2_HUMAN	LYPLA2	Acyl-protein thioesterase 2 OS=Homo sapiens OX=9606 GN=LYPLA2 PE=1 SV=1	0.176472	16.0638	16.2891	16.5457	0.25662	15.7772	0.025917	16.0443	16.0832	16.3229	16.1576	16.2747	16.3036	16.5883	16.5032	15.6508	15.9037	15.8727	15.7336
sp|O95373|IPO7_HUMAN	IPO7	Importin-7 OS=Homo sapiens OX=9606 GN=IPO7 PE=1 SV=1	-0.109507	19.8301	20.0875	19.9641	-0.123394	20.0686	-0.143025	19.8363	19.8239	19.7673	19.6739	20.0733	20.1016	19.9956	19.9325	20.0193	20.118	19.9338	19.9174
sp|O95376|ARI2_HUMAN	ARIH2	E3 ubiquitin-protein ligase ARIH2 OS=Homo sapiens OX=9606 GN=ARIH2 PE=1 SV=1	0.305043	16.6938	16.8452	17.1193	0.274057	16.9216	0.0927539	16.6972	16.6904	17.0524	16.9454	16.9191	16.7713	17.0985	17.1401	16.9206	16.9225	17.0711	16.9575
sp|O95379|TFIP8_HUMAN	TNFAIP8	Tumor necrosis factor alpha-induced protein 8 OS=Homo sapiens OX=9606 GN=TNFAIP8 PE=1 SV=1	0.237979	16.6179	15.933	15.9915	0.0585529	16.733	-0.016057	16.5573	16.6786	16.8495	16.8623	15.9672	15.8987	15.9355	16.0476	16.7195	16.7465	16.7	16.7338
sp|O95391|SLU7_HUMAN	SLU7	Pre-mRNA-splicing factor SLU7 OS=Homo sapiens OX=9606 GN=SLU7 PE=1 SV=2	0.233715	17.9667	17.8032	17.9895	0.186342	18.2865	0.176279	17.9842	17.9492	18.1818	18.2191	17.8423	17.7641	18.0277	17.9514	18.303	18.27	18.4705	18.455
sp|O95394-4|AGM1_HUMAN	PGM3	Isoform 3 of Phosphoacetylglucosamine mutase OS=Homo sapiens OX=9606 GN=PGM3	0.137471	17.3533	17.4942	17.6525	0.158345	17.5376	0.05297	17.3516	17.355	17.5338	17.4477	17.5051	17.4832	17.622	17.683	17.4979	17.5773	17.5314	17.6497
sp|O95396|MOCS3_HUMAN	MOCS3	Adenylyltransferase and sulfurtransferase MOCS3 OS=Homo sapiens OX=9606 GN=MOCS3 PE=1 SV=1	0.239679	16.2983	16.3985	16.6005	0.201934	16.5761	0.129972	16.3695	16.2271	16.5685	16.5074	16.3677	16.4294	16.6358	16.5652	16.5283	16.624	16.8016	16.6106
sp|O95400|CD2B2_HUMAN	CD2BP2	CD2 antigen cytoplasmic tail-binding protein 2 OS=Homo sapiens OX=9606 GN=CD2BP2 PE=1 SV=1	-0.144384	17.3395	16.8593	16.7956	-0.0637154	17.53	-0.239472	17.3466	17.3325	17.1855	17.2048	16.8362	16.8824	16.7801	16.8112	17.56	17.5	17.2712	17.3098
sp|O95425-4|SVIL_HUMAN	SVIL	Isoform SV4 of Supervillin OS=Homo sapiens OX=9606 GN=SVIL	0.209422	19.5858	19.4035	19.5397	0.136224	19.2885	0.368648	19.5971	19.5745	19.7786	19.8118	19.3602	19.4468	19.5644	19.5151	19.3052	19.2717	19.6372	19.6771
sp|O95429|BAG4_HUMAN	BAG4	BAG family molecular chaperone regulator 4 OS=Homo sapiens OX=9606 GN=BAG4 PE=1 SV=1	0.140804	16.3499	16.3134	16.3167	0.00330615	16.3935	0.225324	16.4287	16.2712	16.5346	16.4469	16.4058	16.2211	16.3207	16.3128	16.3495	16.4376	16.6994	16.5383
sp|O95433|AHSA1_HUMAN	AHSA1	Activator of 90 kDa heat shock protein ATPase homolog 1 OS=Homo sapiens OX=9606 GN=AHSA1 PE=1 SV=1	0.152071	17.2033	17.6053	17.609	0.00374705	17.5849	-0.0598712	17.2132	17.1933	17.4099	17.3008	17.6545	17.5561	17.6288	17.5893	17.5421	17.6277	17.5671	17.4829
sp|O95453|PARN_HUMAN	PARN	Poly(A)-specific ribonuclease PARN OS=Homo sapiens OX=9606 GN=PARN PE=1 SV=1	0.125702	18.6208	18.4542	18.5436	0.0894404	18.7941	0.129908	18.6017	18.64	18.7696	18.7234	18.4693	18.4391	18.5758	18.5114	18.8126	18.7756	18.937	18.911
sp|O95456|PSMG1_HUMAN	PSMG1	Proteasome assembly chaperone 1 OS=Homo sapiens OX=9606 GN=PSMG1 PE=1 SV=1	0.0243728	15.2502	15.0984	15.2616	0.163161	15.3618	-0.0756653	15.2043	15.296	15.277	15.2721	15.0416	15.1553	15.2608	15.2624	15.2681	15.4555	15.283	15.2893
sp|O95466-3|FMNL1_HUMAN	FMNL1	Isoform 3 of Formin-like protein 1 OS=Homo sapiens OX=9606 GN=FMNL1	-0.0152713	18.396	18.6786	18.7079	0.0292858	18.3325	-0.08065	18.4629	18.3291	18.4325	18.329	18.6482	18.709	18.7188	18.697	18.2691	18.396	18.2407	18.263
sp|O95470|SGPL1_HUMAN	SGPL1	Sphingosine-1-phosphate lyase 1 OS=Homo sapiens OX=9606 GN=SGPL1 PE=1 SV=3	0.175801	16.9982	16.9933	16.9816	-0.0117048	16.9286	0.127384	17.0054	16.9909	17.1513	17.1967	17.1155	16.8712	17.0008	16.9624	17.0182	16.839	17.091	17.0209
sp|O95478|NSA2_HUMAN	NSA2	Ribosome biogenesis protein NSA2 homolog OS=Homo sapiens OX=9606 GN=NSA2 PE=1 SV=1	-0.449191	16.2074	16.172	15.9508	-0.221136	16.1787	-0.393227	16.23	16.1847	15.7314	15.7849	16.1372	16.2067	15.9361	15.9656	16.1955	16.162	15.7401	15.8309
sp|O95486|SC24A_HUMAN	SEC24A	Protein transport protein Sec24A OS=Homo sapiens OX=9606 GN=SEC24A PE=1 SV=2	-0.013768	18.1733	18.4012	18.4703	0.0690465	18.4057	0.0372352	18.1544	18.1922	18.1656	18.1535	18.3616	18.4409	18.4872	18.4534	18.4254	18.386	18.4472	18.4387
sp|O95487-3|SC24B_HUMAN	SEC24B	Isoform 3 of Protein transport protein Sec24B OS=Homo sapiens OX=9606 GN=SEC24B	0.127187	20.1345	20.0977	20.1249	0.0271661	20.0404	0.0703116	20.1528	20.1162	20.246	20.2773	20.129	20.0665	20.103	20.1468	20.0396	20.0413	20.075	20.1465
sp|O95551-2|TYDP2_HUMAN	TDP2	Isoform 2 of Tyrosyl-DNA phosphodiesterase 2 OS=Homo sapiens OX=9606 GN=TDP2	0.13247	13.7754	13.3658	13.6479	0.282126	14.2063	-0.177352	13.6807	13.8702	13.9471	13.8687	13.4844	13.2472	13.7061	13.5897	14.2518	14.1607	13.9957	14.0621
sp|O95563|MPC2_HUMAN	MPC2	Mitochondrial pyruvate carrier 2 OS=Homo sapiens OX=9606 GN=MPC2 PE=1 SV=1	-0.200697	17.0029	17.1256	17.0895	-0.0360681	17.3852	0.173788	17.055	16.9507	16.7574	16.8469	17.1001	17.1511	17.1517	17.0273	17.3813	17.389	17.6192	17.4987
sp|O95571|ETHE1_HUMAN	ETHE1	Persulfide dioxygenase ETHE1, mitochondrial OS=Homo sapiens OX=9606 GN=ETHE1 PE=1 SV=2	-0.321346	18.0265	16.8351	16.7528	-0.0822482	17.6477	-0.101987	17.8444	18.2087	17.7405	17.6699	16.7395	16.9306	16.7789	16.7267	17.6332	17.6622	17.621	17.4704
sp|O95573|ACSL3_HUMAN	ACSL3	Long-chain-fatty-acid--CoA ligase 3 OS=Homo sapiens OX=9606 GN=ACSL3 PE=1 SV=3	-0.218943	18.2113	18.3716	18.3197	-0.0518799	18.0717	0.00573618	18.2377	18.1849	17.9219	18.0628	18.3283	18.4149	18.3283	18.3111	18.1306	18.0128	18.0685	18.0864
sp|O95602|RPA1_HUMAN	POLR1A	DNA-directed RNA polymerase I subunit RPA1 OS=Homo sapiens OX=9606 GN=POLR1A PE=1 SV=2	-0.0779953	18.5652	18.4887	18.5039	0.0152112	18.6183	0.0277105	18.5527	18.5777	18.503	18.4714	18.4742	18.5031	18.5592	18.4486	18.6155	18.6211	18.6914	18.6005
sp|O95613|PCNT_HUMAN	PCNT	Pericentrin OS=Homo sapiens OX=9606 GN=PCNT PE=1 SV=4	0.264364	16.5842	16.3612	16.6227	0.261504	16.2562	0.362021	16.5677	16.6006	16.8648	16.8322	16.3124	16.41	16.6443	16.6011	16.2835	16.2289	16.5696	16.6668
sp|O95619|YETS4_HUMAN	YEATS4	YEATS domain-containing protein 4 OS=Homo sapiens OX=9606 GN=YEATS4 PE=1 SV=1	0.00129263	15.9883	15.6812	15.6344	-0.0467892	16.0429	0.0531018	16.1081	15.8685	16.0509	15.9283	15.7801	15.5823	15.7089	15.56	16.0006	16.0853	16.0485	16.1436
sp|O95625|ZBT11_HUMAN	ZBTB11	Zinc finger and BTB domain-containing protein 11 OS=Homo sapiens OX=9606 GN=ZBTB11 PE=1 SV=2	-0.0494459	11.0814	11.3975	11.2762	-0.121307	11.4708	-0.12162	11.2197	10.9431	11.0079	11.056	11.497	11.298	11.248	11.3044	11.4689	11.4728	11.4494	11.2489
sp|O95628-6|CNOT4_HUMAN	CNOT4	Isoform 6 of CCR4-NOT transcription complex subunit 4 OS=Homo sapiens OX=9606 GN=CNOT4	0.217792	15.4032	15.7471	15.664	-0.0831031	15.7659	-0.29549	15.4234	15.383	15.5998	15.6421	15.7153	15.7788	15.6612	15.6667	15.8072	15.7247	15.3762	15.5646
sp|O95630|STABP_HUMAN	STAMBP	STAM-binding protein OS=Homo sapiens OX=9606 GN=STAMBP PE=1 SV=1	-0.00354614	17.0339	17.1518	17.2614	0.109588	16.7243	-0.0469285	16.9792	17.0886	17.0426	17.0181	17.109	17.1947	17.251	17.2718	16.6939	16.7547	16.702	16.6528
sp|O95639|CPSF4_HUMAN	CPSF4	Cleavage and polyadenylation specificity factor subunit 4 OS=Homo sapiens OX=9606 GN=CPSF4 PE=1 SV=1	0.013012	15.2552	14.9703	15.0776	0.107309	14.919	0.206808	15.2364	15.2739	15.236	15.3003	14.9663	14.9743	15.1965	14.9586	14.9277	14.9103	15.1286	15.123
sp|O95671|ASML_HUMAN	ASMTL	Probable bifunctional dTTP/UTP pyrophosphatase/methyltransferase protein OS=Homo sapiens OX=9606 GN=ASMTL PE=1 SV=3	-0.020449	14.4061	14.7924	14.8519	0.0595733	14.5818	-0.127457	14.3833	14.4289	14.38	14.3913	14.8176	14.7672	14.7236	14.9803	14.6024	14.5612	14.4414	14.4672
sp|O95674|CDS2_HUMAN	CDS2	Phosphatidate cytidylyltransferase 2 OS=Homo sapiens OX=9606 GN=CDS2 PE=1 SV=1	-0.0753246	17.069	16.9543	16.857	-0.0973055	17.1576	0.060719	17.0906	17.0475	17.0385	16.9488	17.0031	16.9054	16.8663	16.8477	17.1758	17.1394	17.1826	17.254
sp|O95677-4|EYA4_HUMAN	EYA4	Isoform 4 of Eyes absent homolog 4 OS=Homo sapiens OX=9606 GN=EYA4	-0.0455857	14.5947	13.9886	13.8977	-0.0909032	14.8898	-0.0491635	14.5359	14.6535	14.6727	14.4256	13.9063	14.0709	13.9458	13.8495	14.8632	14.9165	14.9297	14.7516
sp|O95684|FR1OP_HUMAN	FGFR1OP	FGFR1 oncogene partner OS=Homo sapiens OX=9606 GN=FGFR1OP PE=1 SV=1	0.340905	16.5105	16.6678	16.7692	0.101435	16.8041	0.120639	16.5572	16.4639	16.8241	16.8788	16.7167	16.6188	16.7777	16.7607	16.7842	16.824	16.849	17.0005
sp|O95685|PPR3D_HUMAN	PPP1R3D	Protein phosphatase 1 regulatory subunit 3D OS=Homo sapiens OX=9606 GN=PPP1R3D PE=1 SV=1	-0.222734	13.0779	12.8417	12.8588	0.0170405	13.2199	-0.341297	13.0818	13.074	12.9444	12.766	12.7611	12.9223	12.8779	12.8396	13.1547	13.2851	12.7773	12.9799
sp|O95696-2|BRD1_HUMAN	BRD1	Isoform 2 of Bromodomain-containing protein 1 OS=Homo sapiens OX=9606 GN=BRD1	0.318706	16.2838	16.7312	16.9117	0.180461	16.5632	0.364941	16.4604	16.1073	16.7486	16.4565	16.6958	16.7667	16.8653	16.9581	16.6541	16.4723	16.9482	16.9082
sp|O95707|RPP29_HUMAN	POP4	Ribonuclease P protein subunit p29 OS=Homo sapiens OX=9606 GN=POP4 PE=1 SV=2	-0.0761376	13.8854	13.4405	13.3843	-0.0562308	13.8289	-0.259313	14.006	13.7649	13.9066	13.7119	13.3556	13.5255	13.4839	13.2846	13.8331	13.8248	13.6713	13.4679
sp|O95714|HERC2_HUMAN	HERC2	E3 ubiquitin-protein ligase HERC2 OS=Homo sapiens OX=9606 GN=HERC2 PE=1 SV=2	-0.628085	17.2784	16.9673	16.6072	-0.360068	17.6791	-0.838808	17.3113	17.2456	16.6426	16.6581	16.9396	16.995	16.6488	16.5656	17.6546	17.7037	16.8173	16.8634
sp|O95716|RAB3D_HUMAN	RAB3D	Ras-related protein Rab-3D OS=Homo sapiens OX=9606 GN=RAB3D PE=1 SV=1	-1.18937	14.6051	14.8421	14.3607	-0.481348	14.4221	-0.867691	14.6323	14.5779	13.3844	13.447	14.8216	14.8625	14.3942	14.3273	14.3935	14.4506	13.5847	13.5241
sp|O95721|SNP29_HUMAN	SNAP29	Synaptosomal-associated protein 29 OS=Homo sapiens OX=9606 GN=SNAP29 PE=1 SV=1	-0.12283	15.6765	15.6882	15.4586	-0.229545	15.5955	-0.505831	15.681	15.6719	15.5367	15.5706	15.7706	15.6058	15.5266	15.3906	15.5026	15.6884	15.0721	15.1073
sp|O95747|OXSR1_HUMAN	OXSR1	Serine/threonine-protein kinase OSR1 OS=Homo sapiens OX=9606 GN=OXSR1 PE=1 SV=1	0.351658	17.4007	17.5023	17.8451	0.342765	17.4943	0.266999	17.3475	17.4539	17.7595	17.7452	17.5079	17.4968	17.8509	17.8392	17.4617	17.527	17.7434	17.7793
sp|O95757|HS74L_HUMAN	HSPA4L	Heat shock 70 kDa protein 4L OS=Homo sapiens OX=9606 GN=HSPA4L PE=1 SV=3	0.155663	19.183	19.164	19.2514	0.0873973	19.0647	0.0895032	19.1602	19.2059	19.342	19.3353	19.1798	19.1481	19.223	19.2797	19.0012	19.1283	19.1827	19.1258
sp|O95758-4|PTBP3_HUMAN	PTBP3	Isoform 4 of Polypyrimidine tract-binding protein 3 OS=Homo sapiens OX=9606 GN=PTBP3	0.265998	21.2061	20.9546	21.1258	0.171231	21.2082	0.303505	21.2669	21.1452	21.4576	21.4866	21.0255	20.8837	21.1245	21.1271	21.1948	21.2215	21.5325	21.4908
sp|O95772|STR3N_HUMAN	STARD3NL	STARD3 N-terminal-like protein OS=Homo sapiens OX=9606 GN=STARD3NL PE=1 SV=1	-0.0946777	14.1736	15.1185	14.8861	-0.232422	14.078	-0.238023	14.1511	14.1961	14.0616	14.0963	15.1437	15.0933	14.7815	14.9907	14.1883	13.9677	13.7579	13.922
sp|O95777|LSM8_HUMAN	LSM8	U6 snRNA-associated Sm-like protein LSm8 OS=Homo sapiens OX=9606 GN=LSM8 PE=1 SV=3	0.191295	16.1968	16.166	16.3094	0.143357	16.2633	0.10739	16.3353	16.0582	16.5254	16.2507	16.1843	16.1478	16.3111	16.3076	16.1977	16.3289	16.421	16.3204
sp|O95782|AP2A1_HUMAN	AP2A1	AP-2 complex subunit alpha-1 OS=Homo sapiens OX=9606 GN=AP2A1 PE=1 SV=3	-0.167809	20.0761	19.4518	19.374	-0.0777576	19.6798	-0.0847403	20.0451	20.1072	19.9267	19.8899	19.4083	19.4952	19.3944	19.3536	19.6803	19.6794	19.6712	19.519
sp|O95785-3|WIZ_HUMAN	WIZ	Isoform 3 of Protein Wiz OS=Homo sapiens OX=9606 GN=WIZ	-0.323239	14.4104	14.171	13.87	-0.300932	14.3917	-0.200019	14.3398	14.4809	14.0694	14.1049	14.1228	14.2191	13.8365	13.9036	14.3986	14.3849	14.228	14.1554
sp|O95785|WIZ_HUMAN	WIZ	Protein Wiz OS=Homo sapiens OX=9606 GN=WIZ PE=1 SV=2	-0.231539	17.0025	16.8207	16.5855	-0.23521	16.9342	-0.0656567	17.0574	16.9476	16.749	16.793	16.7559	16.8855	16.5936	16.5774	16.9402	16.9283	16.8849	16.8522
sp|O95786|DDX58_HUMAN	DDX58	Antiviral innate immune response receptor RIG-I OS=Homo sapiens OX=9606 GN=DDX58 PE=1 SV=2	0.174465	18.6542	18.275	18.239	-0.0360122	17.4369	-0.112778	18.6324	18.676	18.8133	18.8441	18.2243	18.3257	18.1934	18.2845	17.3652	17.5085	17.367	17.2812
sp|O95793|STAU1_HUMAN	STAU1	Double-stranded RNA-binding protein Staufen homolog 1 OS=Homo sapiens OX=9606 GN=STAU1 PE=1 SV=2	-0.428612	15.9286	16.0461	15.5584	-0.487753	15.6756	-0.366963	15.9018	15.9554	15.5068	15.4931	16.0546	16.0377	15.554	15.5627	15.7014	15.6498	15.3532	15.2641
sp|O95801|TTC4_HUMAN	TTC4	Tetratricopeptide repeat protein 4 OS=Homo sapiens OX=9606 GN=TTC4 PE=1 SV=3	-0.415455	18.5152	18.7307	18.319	-0.411751	18.6151	-0.655062	18.5114	18.519	18.1123	18.0872	18.7794	18.682	18.3619	18.276	18.5436	18.6867	18.0713	17.8488
sp|O95810|CAVN2_HUMAN	CAVIN2	Caveolae-associated protein 2 OS=Homo sapiens OX=9606 GN=CAVIN2 PE=1 SV=3	0.0566484	14.3617	15.1321	15.0781	-0.054004	13.4407	0.0100953	14.385	14.3384	14.4113	14.4254	15.1638	15.1004	15.098	15.0582	13.4464	13.4351	13.6078	13.2939
sp|O95816|BAG2_HUMAN	BAG2	BAG family molecular chaperone regulator 2 OS=Homo sapiens OX=9606 GN=BAG2 PE=1 SV=1	0.0508	19.7186	19.9386	19.8965	-0.042114	20.0737	0.0636054	19.6771	19.7602	19.7272	19.8116	19.9011	19.976	19.8516	19.9413	20.1315	20.0159	20.0462	20.2284
sp|O95817|BAG3_HUMAN	BAG3	BAG family molecular chaperone regulator 3 OS=Homo sapiens OX=9606 GN=BAG3 PE=1 SV=3	0.0725862	19.5703	20.1886	20.0338	-0.15487	19.6767	-0.165506	19.6133	19.5272	19.6394	19.6463	20.2417	20.1355	20.0247	20.0428	19.6146	19.7387	19.4189	19.6034
sp|O95819-3|M4K4_HUMAN	MAP4K4	Isoform 3 of Mitogen-activated protein kinase kinase kinase kinase 4 OS=Homo sapiens OX=9606 GN=MAP4K4	-0.484637	14.7812	14.6149	14.1769	-0.438	14.0728	-0.439329	14.785	14.7775	14.3291	14.2641	14.5117	14.7182	14.1319	14.2219	14.1683	13.9772	13.6867	13.5802
sp|O95825|QORL1_HUMAN	CRYZL1	Quinone oxidoreductase-like protein 1 OS=Homo sapiens OX=9606 GN=CRYZL1 PE=1 SV=2	-0.0450884	16.9452	16.7206	16.6462	-0.0743899	16.5896	-0.188535	16.9525	16.9378	16.9275	16.8727	16.7414	16.6998	16.6812	16.6112	16.4731	16.7062	16.3857	16.4165
sp|O95831|AIFM1_HUMAN	AIFM1	Apoptosis-inducing factor 1, mitochondrial OS=Homo sapiens OX=9606 GN=AIFM1 PE=1 SV=1	-0.0266496	20.0623	19.5322	19.714	0.181771	19.8757	0.163706	20.0027	20.122	20.0211	20.0502	19.5513	19.5131	19.747	19.6809	19.8844	19.8669	20.1468	19.9319
sp|O95832|CLD1_HUMAN	CLDN1	Claudin-1 OS=Homo sapiens OX=9606 GN=CLDN1 PE=1 SV=1	0.164418	15.2983	16.0247	15.8622	-0.162491	14.9495	0.698017	15.2666	15.3299	15.446	15.4793	16.1352	15.9141	15.877	15.8473	15.0024	14.8966	15.5939	15.7012
sp|O95833|CLIC3_HUMAN	CLIC3	Chloride intracellular channel protein 3 OS=Homo sapiens OX=9606 GN=CLIC3 PE=1 SV=2	-0.28667	18.3124	16.6342	16.1564	-0.47782	16.5276	-0.216319	18.336	18.2888	18.0915	17.96	16.6992	16.5691	16.1129	16.1998	16.4791	16.576	16.2453	16.3772
sp|O95834-3|EMAL2_HUMAN	EML2	Isoform 3 of Echinoderm microtubule-associated protein-like 2 OS=Homo sapiens OX=9606 GN=EML2	0.168008	15.6517	15.4386	15.3491	-0.0894428	15.6449	0.0014778	15.6251	15.6782	15.757	15.8823	15.4374	15.4397	15.4262	15.2721	15.5959	15.6939	15.6226	15.6701
sp|O95861|BPNT1_HUMAN	BPNT1	3'(2'),5'-bisphosphate nucleotidase 1 OS=Homo sapiens OX=9606 GN=BPNT1 PE=1 SV=1	0.110724	17.7064	17.7487	17.9608	0.212121	17.4039	0.0585052	17.7592	17.6536	17.8614	17.7729	17.758	17.7393	17.9604	17.9612	17.2362	17.5716	17.5248	17.4
sp|O95864|FADS2_HUMAN	FADS2	Acyl-CoA 6-desaturase OS=Homo sapiens OX=9606 GN=FADS2 PE=1 SV=1	-1.89068	17.3457	19.3252	18.1288	-1.19635	18.4996	-1.87294	17.3357	17.3556	15.5302	15.3798	19.2965	19.3538	18.144	18.1137	18.5383	18.4608	16.625	16.6283
sp|O95865|DDAH2_HUMAN	DDAH2	N(G),N(G)-dimethylarginine dimethylaminohydrolase 2 OS=Homo sapiens OX=9606 GN=DDAH2 PE=1 SV=1	-0.353527	17.7004	17.3285	17.3793	0.0507637	17.7605	-0.510998	17.7508	17.65	17.4256	17.2681	17.2906	17.3664	17.4187	17.3398	17.7248	17.7963	17.1789	17.3201
sp|O95870|ABHGA_HUMAN	ABHD16A	Phosphatidylserine lipase ABHD16A OS=Homo sapiens OX=9606 GN=ABHD16A PE=1 SV=3	-0.297463	17.2595	17.2347	16.9282	-0.306453	17.2402	-0.130035	17.2787	17.2404	16.9561	16.968	17.1827	17.2867	16.9417	16.9148	17.2702	17.2101	17.1265	17.0937
sp|O95873|CF047_HUMAN	C6orf47	Uncharacterized protein C6orf47 OS=Homo sapiens OX=9606 GN=C6orf47 PE=1 SV=2	-0.272415	12.6258	12.3395	12.2456	-0.0939368	12.7288	-0.452899	12.5534	12.6981	12.3827	12.324	12.476	12.2031	12.1723	12.3189	12.6173	12.8402	12.2692	12.2825
sp|O95881|TXD12_HUMAN	TXNDC12	Thioredoxin domain-containing protein 12 OS=Homo sapiens OX=9606 GN=TXNDC12 PE=1 SV=1	-0.0153179	18.8918	18.7254	18.685	-0.0403826	18.6651	0.0476762	18.9735	18.8101	18.8988	18.8541	18.7911	18.6596	18.6994	18.6706	18.6566	18.6736	18.7379	18.6876
sp|O95900|TRUB2_HUMAN	TRUB2	Mitochondrial mRNA pseudouridine synthase TRUB2 OS=Homo sapiens OX=9606 GN=TRUB2 PE=1 SV=1	-0.385281	18.0158	18.0661	17.725	-0.341058	18.1167	-0.377136	18.034	17.9977	17.6228	17.6384	18.0305	18.1017	17.7231	17.7269	18.1288	18.1047	17.8039	17.6753
sp|O95905-3|ECD_HUMAN	ECD	Isoform 3 of Protein ecdysoneless homolog OS=Homo sapiens OX=9606 GN=ECD	-0.379168	17.6579	17.649	17.2914	-0.357623	17.7675	-0.400353	17.6364	17.6795	17.2974	17.2601	17.623	17.6751	17.2975	17.2853	17.7362	17.7988	17.3754	17.3588
sp|O95926|SYF2_HUMAN	SYF2	Pre-mRNA-splicing factor SYF2 OS=Homo sapiens OX=9606 GN=SYF2 PE=1 SV=1	-0.0493885	17.3155	17.2407	17.2344	-0.00625709	17.4235	-0.191406	17.3483	17.2827	17.3079	17.2243	17.2878	17.1935	17.2331	17.2358	17.397	17.4499	17.2448	17.2193
sp|O95948|ONEC2_HUMAN	ONECUT2	One cut domain family member 2 OS=Homo sapiens OX=9606 GN=ONECUT2 PE=2 SV=2	-0.0639884	13.0052	11.9664	11.9003	-0.0661023	13.1638	0.105476	13.0303	12.9801	13.0363	12.8461	11.9401	11.9928	11.9875	11.8132	13.2253	13.1024	13.3213	13.2173
sp|O95983|MBD3_HUMAN	MBD3	Methyl-CpG-binding domain protein 3 OS=Homo sapiens OX=9606 GN=MBD3 PE=1 SV=1	-0.34241	17.9002	17.1628	16.8499	-0.312837	17.67	-0.011132	17.7987	18.0017	17.5185	17.5971	17.0403	17.2853	16.9038	16.796	17.6353	17.7046	17.6904	17.6272
sp|O95985|TOP3B_HUMAN	TOP3B	DNA topoisomerase 3-beta-1 OS=Homo sapiens OX=9606 GN=TOP3B PE=1 SV=1	-0.0624452	16.4513	15.9068	15.8024	-0.104349	16.5001	0.0158146	16.3801	16.5225	16.3573	16.4203	15.8406	15.973	15.8343	15.7705	16.6157	16.3844	16.4336	16.5982
sp|O95997|PTTG1_HUMAN	PTTG1	Securin OS=Homo sapiens OX=9606 GN=PTTG1 PE=1 SV=1	0.329185	13.7876	14.0418	14.4067	0.364886	14.361	-0.0844322	13.8176	13.7575	14.0091	14.2244	14.0889	13.9947	14.4673	14.346	14.2299	14.4921	14.2617	14.2914
sp|O95999|BCL10_HUMAN	BCL10	B-cell lymphoma/leukemia 10 OS=Homo sapiens OX=9606 GN=BCL10 PE=1 SV=1	0.31548	16.5678	16.9344	17.0467	0.112328	16.5251	0.166194	16.6325	16.5032	16.9164	16.8502	16.9798	16.889	17.0594	17.034	16.4729	16.5773	16.6664	16.7162
sp|O96000|NDUBA_HUMAN	NDUFB10	NADH dehydrogenase [ubiquinone] 1 beta subcomplex subunit 10 OS=Homo sapiens OX=9606 GN=NDUFB10 PE=1 SV=3	-0.39563	18.0646	17.5878	17.4965	-0.0913573	18.0382	-0.25176	18.1143	18.0149	17.6233	17.7146	17.6155	17.5602	17.6106	17.3824	18.116	17.9605	17.8289	17.7441
sp|O96005|CLPT1_HUMAN	CLPTM1	Cleft lip and palate transmembrane protein 1 OS=Homo sapiens OX=9606 GN=CLPTM1 PE=1 SV=1	-0.860974	18.6569	18.4134	17.8141	-0.59932	18.7503	-0.789222	18.6812	18.6326	17.7973	17.7946	18.3869	18.4398	17.8028	17.8253	18.7803	18.7202	18.0071	17.915
sp|O96006|ZBED1_HUMAN	ZBED1	Zinc finger BED domain-containing protein 1 OS=Homo sapiens OX=9606 GN=ZBED1 PE=1 SV=1	-0.298719	15.5312	14.6447	14.5202	-0.124442	15.5951	-0.237134	15.5852	15.4771	15.1843	15.2806	14.613	14.6764	14.5815	14.459	15.5795	15.6107	15.4354	15.2806
sp|O96007|MOC2B_HUMAN	MOCS2	Molybdopterin synthase catalytic subunit OS=Homo sapiens OX=9606 GN=MOCS2 PE=1 SV=1	-0.436873	15.0329	15.4653	15.1164	-0.34889	15.4624	-0.57106	15.0939	14.9719	14.5856	14.6064	15.4779	15.4527	15.2083	15.0244	15.3696	15.5553	14.8193	14.9634
sp|O96008|TOM40_HUMAN	TOMM40	Mitochondrial import receptor subunit TOM40 homolog OS=Homo sapiens OX=9606 GN=TOMM40 PE=1 SV=1	-0.0443929	19.0998	19.2216	19.1842	-0.0373932	19.3126	0.0184091	19.1091	19.0906	19.0743	19.0366	19.1966	19.2466	19.1226	19.2457	19.3224	19.3029	19.3385	19.3235
sp|O96011|PX11B_HUMAN	PEX11B	Peroxisomal membrane protein 11B OS=Homo sapiens OX=9606 GN=PEX11B PE=1 SV=1	-0.383239	11.683	10.9548	10.9739	0.0191933	11.2585	0.31094	11.8496	11.5164	11.3429	11.2566	10.8471	11.0624	11.1483	10.7996	11.4502	11.0669	11.5672	11.5718
sp|O96013|PAK4_HUMAN	PAK4	Serine/threonine-protein kinase PAK 4 OS=Homo sapiens OX=9606 GN=PAK4 PE=1 SV=1	-0.189392	14.3147	14.7579	14.4295	-0.328376	14.423	-0.24305	14.3067	14.3228	14.1792	14.0715	14.6486	14.8671	14.2898	14.5692	14.3708	14.4752	14.3129	14.047
sp|O96017-9|CHK2_HUMAN	CHEK2	Isoform 9 of Serine/threonine-protein kinase Chk2 OS=Homo sapiens OX=9606 GN=CHEK2	0.374716	16.0567	16.0676	16.4794	0.411805	16.1972	0.227621	16.0984	16.0149	16.4203	16.4425	16.0903	16.045	16.4625	16.4964	16.2115	16.1829	16.4359	16.4137
sp|O96019|ACL6A_HUMAN	ACTL6A	Actin-like protein 6A OS=Homo sapiens OX=9606 GN=ACTL6A PE=1 SV=1	0.00471238	18.3025	17.9393	17.8876	-0.0517483	18.3154	0.0711417	18.2632	18.3417	18.3112	18.3032	17.8442	18.0344	17.9087	17.8664	18.375	18.2558	18.4103	18.3627
sp|O96020|CCNE2_HUMAN	CCNE2	G1/S-specific cyclin-E2 OS=Homo sapiens OX=9606 GN=CCNE2 PE=1 SV=1	-0.771011	13.7276	12.3527	12.326	-0.0266753	13.9732	-0.571887	13.7015	13.7538	13.0524	12.8609	12.2626	12.4427	12.206	12.446	14.032	13.9144	13.4672	13.3353
sp|O96028|NSD2_HUMAN	NSD2	Histone-lysine N-methyltransferase NSD2 OS=Homo sapiens OX=9606 GN=NSD2 PE=1 SV=1	-0.51913	18.0778	17.3659	17.0528	-0.313096	17.6159	-0.202941	18.0542	18.1014	17.5476	17.5698	17.3253	17.4065	17.1305	16.9751	17.6097	17.6221	17.4608	17.3651
sp|P00167|CYB5_HUMAN	CYB5A	Cytochrome b5 OS=Homo sapiens OX=9606 GN=CYB5A PE=1 SV=2	-0.196134	19.2412	19.3701	19.1368	-0.233351	19.0989	-0.133579	19.2506	19.2318	19.0415	19.0486	19.3761	19.3641	19.1412	19.1323	19.1679	19.03	19.0221	18.9085
sp|P00338-3|LDHA_HUMAN	LDHA	Isoform 3 of L-lactate dehydrogenase A chain OS=Homo sapiens OX=9606 GN=LDHA	0.250101	23.4288	23.6344	23.9002	0.265845	23.7727	-0.00412636	23.4644	23.3932	23.643	23.7148	23.6703	23.5984	23.8981	23.9023	23.7716	23.7739	23.7557	23.7815
sp|P00367|DHE3_HUMAN	GLUD1	Glutamate dehydrogenase 1, mitochondrial OS=Homo sapiens OX=9606 GN=GLUD1 PE=1 SV=2	0.0548342	19.6779	19.8978	19.9321	0.0343173	19.8564	0.123568	19.6957	19.6602	19.7466	19.7189	19.8443	19.9512	19.911	19.9531	19.8766	19.8362	19.9931	19.9669
sp|P00374|DYR_HUMAN	DHFR	Dihydrofolate reductase OS=Homo sapiens OX=9606 GN=DHFR PE=1 SV=2	-0.288645	21.3811	21.0164	21.2238	0.207446	21.7165	-0.604771	21.3734	21.3887	21.176	21.0088	20.9669	21.0658	21.1848	21.2628	21.6698	21.7631	21.1459	21.0775
sp|P00387-3|NB5R3_HUMAN	CYB5R3	Isoform 3 of NADH-cytochrome b5 reductase 3 OS=Homo sapiens OX=9606 GN=CYB5R3	-0.254165	18.3467	19.1081	18.9367	-0.17137	18.4055	-0.198765	18.3397	18.3537	18.0989	18.0862	19.0971	19.1191	18.8769	18.9965	18.4235	18.3875	18.2491	18.1644
sp|P00390|GSHR_HUMAN	GSR	Glutathione reductase, mitochondrial OS=Homo sapiens OX=9606 GN=GSR PE=1 SV=2	0.24447	18.9259	19.25	19.4501	0.200096	18.7788	-0.00397847	18.9294	18.9223	19.2236	19.1171	19.1987	19.3013	19.4513	19.4489	18.7351	18.8225	18.8274	18.7223
sp|P00403|COX2_HUMAN	MT-CO2	Cytochrome c oxidase subunit 2 OS=Homo sapiens OX=9606 GN=MT-CO2 PE=1 SV=1	-0.132847	17.87	17.2359	17.3143	0.0783799	17.8832	0.122953	17.8558	17.8843	17.7308	17.7436	17.2411	17.2308	17.2665	17.3622	17.988	17.7785	17.9969	18.0155
sp|P00441|SODC_HUMAN	SOD1	Superoxide dismutase [Cu-Zn] OS=Homo sapiens OX=9606 GN=SOD1 PE=1 SV=2	0.491793	17.056	17.7749	18.4342	0.659303	17.0929	0.283845	17.1596	16.9524	17.6509	17.4446	17.7782	17.7717	18.4269	18.4415	17.2554	16.9304	17.3766	17.3768
sp|P00480|OTC_HUMAN	OTC	Ornithine carbamoyltransferase, mitochondrial OS=Homo sapiens OX=9606 GN=OTC PE=1 SV=3	0.192537	13.9959	14.3203	14.2413	-0.078976	14.2899	-0.0647191	13.9551	14.0367	14.0681	14.3088	14.3022	14.3384	14.1638	14.3187	14.3632	14.2166	14.1331	14.3173
sp|P00488|F13A_HUMAN	F13A1	Coagulation factor XIII A chain OS=Homo sapiens OX=9606 GN=F13A1 PE=1 SV=4	-0.904008	14.487	15.7679	14.8892	-0.878743	15.0509	-0.65775	14.6067	14.3673	13.6412	13.5248	15.7675	15.7684	14.8705	14.9078	15.1523	14.9495	14.6331	14.1533
sp|P00491|PNPH_HUMAN	PNP	Purine nucleoside phosphorylase OS=Homo sapiens OX=9606 GN=PNP PE=1 SV=2	0.268066	19.092	18.9138	19.0388	0.125007	19.1687	0.13879	19.096	19.0879	19.4181	19.302	18.9234	18.9042	19.0129	19.0648	19.1485	19.1888	19.3164	19.2985
sp|P00492|HPRT_HUMAN	HPRT1	Hypoxanthine-guanine phosphoribosyltransferase OS=Homo sapiens OX=9606 GN=HPRT1 PE=1 SV=2	0.204279	17.1626	16.8597	17.0219	0.162182	17.1272	-0.0743218	17.1539	17.1713	17.3738	17.36	16.8461	16.8733	17.0069	17.0369	17.1171	17.1374	17.0539	17.0519
sp|P00505|AATM_HUMAN	GOT2	Aspartate aminotransferase, mitochondrial OS=Homo sapiens OX=9606 GN=GOT2 PE=1 SV=3	-0.0101712	20.3928	20.0073	20.1114	0.104044	20.3491	0.105806	20.4122	20.3734	20.375	20.3902	20.0081	20.0066	20.1713	20.0514	20.3315	20.3667	20.5206	20.3892
sp|P00519-2|ABL1_HUMAN	ABL1	Isoform IB of Tyrosine-protein kinase ABL1 OS=Homo sapiens OX=9606 GN=ABL1	-0.132241	14.3799	14.5182	14.0971	-0.421151	14.5654	-0.430188	14.3123	14.4475	14.1196	14.3758	14.5432	14.4933	14.1724	14.0218	14.4913	14.6395	14.2087	14.0618
sp|P00533|EGFR_HUMAN	EGFR	Epidermal growth factor receptor OS=Homo sapiens OX=9606 GN=EGFR PE=1 SV=2	-0.0341202	19.6488	19.9595	19.6159	-0.343596	19.3036	-0.0661835	19.6721	19.6256	19.6226	19.6068	19.9876	19.9314	19.5751	19.6566	19.3045	19.3026	19.268	19.2067
sp|P00558|PGK1_HUMAN	PGK1	Phosphoglycerate kinase 1 OS=Homo sapiens OX=9606 GN=PGK1 PE=1 SV=3	0.342416	22.0283	21.9431	22.3014	0.358229	22.1027	0.183205	22.0853	21.9712	22.4232	22.3182	21.9252	21.9611	22.2795	22.3232	22.0617	22.1438	22.307	22.2649
sp|P00568|KAD1_HUMAN	AK1	Adenylate kinase isoenzyme 1 OS=Homo sapiens OX=9606 GN=AK1 PE=1 SV=3	-0.0103941	17.6431	17.8533	18.0268	0.173456	17.6363	-0.162782	17.692	17.5942	17.6926	17.5727	17.8795	17.8272	18.0475	18.006	17.578	17.6945	17.511	17.436
sp|P00734|THRB_HUMAN	F2	Prothrombin OS=Homo sapiens OX=9606 GN=F2 PE=1 SV=2	-1.16701	16.4199	18.7737	17.7982	-0.975542	18.1649	-1.03777	16.4149	16.425	15.1071	15.3988	18.7622	18.7853	17.7768	17.8196	18.2376	18.0923	17.2493	17.005
sp|P00749|UROK_HUMAN	PLAU	Urokinase-type plasminogen activator OS=Homo sapiens OX=9606 GN=PLAU PE=1 SV=2	-0.0821474	14.0048	12.5171	12.589	0.0719404	13.6521	-0.118656	13.9775	14.0322	13.9022	13.9432	12.3961	12.6381	12.5218	12.6562	13.7967	13.5076	13.4466	13.6204
sp|P00813|ADA_HUMAN	ADA	Adenosine deaminase OS=Homo sapiens OX=9606 GN=ADA PE=1 SV=3	-0.030609	14.709	13.8558	13.9154	0.0596128	14.1452	-0.2019	14.7127	14.7052	14.688	14.6688	13.9412	13.7703	13.8236	14.0071	14.1434	14.1471	13.9109	13.9758
sp|P00918|CAH2_HUMAN	CA2	Carbonic anhydrase 2 OS=Homo sapiens OX=9606 GN=CA2 PE=1 SV=2	0.206041	15.4609	14.7468	14.7475	0.000611067	15.1469	0.0413905	15.6082	15.3135	15.7407	15.5931	14.7071	14.7866	14.7882	14.7068	15.0937	15.2	15.1649	15.2116
sp|P00966|ASSY_HUMAN	ASS1	Argininosuccinate synthase OS=Homo sapiens OX=9606 GN=ASS1 PE=1 SV=2	-0.00380687	16.0197	17.353	17.5352	0.182246	18.9709	-0.0653021	16.0945	15.9449	15.9855	16.0463	17.3161	17.3899	17.5917	17.4787	18.8771	19.0647	18.9465	18.8648
sp|P00973-3|OAS1_HUMAN	OAS1	Isoform p48 of 2'-5'-oligoadenylate synthase 1 OS=Homo sapiens OX=9606 GN=OAS1	0.104588	12.958	11.8299	11.6026	-0.227385	11.9894	-0.0234686	13.0837	12.8323	13.0684	13.0567	11.7782	11.8817	11.5606	11.6445	11.9864	11.9924	11.784	12.1478
sp|P01008|ANT3_HUMAN	SERPINC1	Antithrombin-III OS=Homo sapiens OX=9606 GN=SERPINC1 PE=1 SV=1	-0.491979	16.9291	18.3328	17.452	-0.880797	17.8233	-0.798135	16.8639	16.9944	16.2529	16.6215	18.2939	18.3717	17.257	17.6469	17.9577	17.689	17.0204	17.0299
sp|P01023|A2MG_HUMAN	A2M	Alpha-2-macroglobulin OS=Homo sapiens OX=9606 GN=A2M PE=1 SV=3	-3.14124	17.1163	17.496	15.585	-1.91096	17.6505	-1.46674	17.1242	17.1084	13.9848	13.9653	17.495	17.4969	15.6634	15.5066	17.6122	17.6888	16.1874	16.1801
sp|P01024|CO3_HUMAN	C3	Complement C3 OS=Homo sapiens OX=9606 GN=C3 PE=1 SV=2	-0.368033	16.4253	18.8794	18.3325	-0.546903	16.3316	-0.351199	16.4359	16.4148	16.1136	16.001	18.8327	18.9261	18.3425	18.3225	16.3121	16.3511	16.0601	15.9007
sp|P01033|TIMP1_HUMAN	TIMP1	Metalloproteinase inhibitor 1 OS=Homo sapiens OX=9606 GN=TIMP1 PE=1 SV=1	-0.603023	15.561	14.764	14.163	-0.601048	14.9832	-0.749325	15.6607	15.4614	14.9471	14.9689	14.8328	14.6952	14.2344	14.0915	14.8475	15.119	14.2088	14.259
sp|P01034|CYTC_HUMAN	CST3	Cystatin-C OS=Homo sapiens OX=9606 GN=CST3 PE=1 SV=1	-1.07878	12.1448	12.291	11.5038	-0.787125	12.2726	-0.28278	12.2515	12.0381	10.8036	11.3284	12.2061	12.3758	11.9201	11.0875	12.1436	12.4015	11.9995	11.9801
sp|P01106-2|MYC_HUMAN	MYC	Isoform 2 of Myc proto-oncogene protein OS=Homo sapiens OX=9606 GN=MYC	0.339349	12.1178	12.3805	12.3646	-0.0158733	12.4642	-0.0389265	12.1498	12.0859	12.4178	12.4965	12.5114	12.2495	12.2633	12.4659	12.5452	12.3833	12.3754	12.4752
sp|P01111|RASN_HUMAN	NRAS	GTPase NRas OS=Homo sapiens OX=9606 GN=NRAS PE=1 SV=1	-0.0122034	17.6172	17.5582	17.6773	0.119139	17.274	0.175337	17.5813	17.653	17.5106	17.6993	17.5276	17.5888	17.7097	17.6449	17.3748	17.1732	17.5124	17.3863
sp|P01112|RASH_HUMAN	HRAS	GTPase HRas OS=Homo sapiens OX=9606 GN=HRAS PE=1 SV=1	0.00580546	15.1575	15.2429	15.2069	-0.0359883	15.1837	0.0353271	15.1907	15.1243	15.1858	15.1408	15.217	15.2687	15.2663	15.1475	15.1039	15.2636	15.302	15.1361
sp|P01130|LDLR_HUMAN	LDLR	Low-density lipoprotein receptor OS=Homo sapiens OX=9606 GN=LDLR PE=1 SV=1	-0.523305	17.0697	17.1954	16.6326	-0.562809	17.2005	-0.564588	17.1546	16.9849	16.5547	16.5382	17.1949	17.1959	16.6787	16.5865	17.2256	17.1754	16.5986	16.6732
sp|P01137|TGFB1_HUMAN	TGFB1	Transforming growth factor beta-1 proprotein OS=Homo sapiens OX=9606 GN=TGFB1 PE=1 SV=2	-0.351776	15.1501	14.9088	14.2372	-0.671623	15.6163	-0.525545	15.0754	15.2248	14.7412	14.8554	14.9425	14.8752	14.1225	14.3519	15.6892	15.5433	15.0489	15.1325
sp|P01889|HLAB_HUMAN	HLA-B	HLA class I histocompatibility antigen, B alpha chain OS=Homo sapiens OX=9606 GN=HLA-B PE=1 SV=3	-0.198518	16.7254	16.801	16.8241	0.0231115	16.1063	-0.198004	16.8534	16.5973	16.5769	16.4768	16.8347	16.7673	16.8104	16.8378	16.0574	16.1553	15.8545	15.9622
sp|P01906|DQA2_HUMAN	HLA-DQA2	HLA class II histocompatibility antigen, DQ alpha 2 chain OS=Homo sapiens OX=9606 GN=HLA-DQA2 PE=1 SV=2	-0.484766	14.7187	14.8723	15.0675	0.195224	17.6096	-0.0982865	14.7421	14.6953	14.0945	14.3734	14.8739	14.8707	15.1171	15.0179	17.6026	17.6165	17.5425	17.4801
sp|P02042|HBD_HUMAN	HBD	Hemoglobin subunit delta OS=Homo sapiens OX=9606 GN=HBD PE=1 SV=2	-1.36445	15.8194	17.7207	16.8371	-0.883653	17.5602	-1.02014	15.8681	15.7706	14.4568	14.4531	17.7059	17.7355	16.7707	16.9034	17.6085	17.5119	16.6087	16.4714
sp|P02452|CO1A1_HUMAN	COL1A1	Collagen alpha-1(I) chain OS=Homo sapiens OX=9606 GN=COL1A1 PE=1 SV=5	-0.10614	13.9246	15.8344	15.1674	-0.666972	13.7429	-0.236839	13.9977	13.8516	13.7795	13.8575	15.7958	15.873	15.144	15.1908	13.8063	13.6795	13.4741	13.5381
sp|P02461|CO3A1_HUMAN	COL3A1	Collagen alpha-1(III) chain OS=Homo sapiens OX=9606 GN=COL3A1 PE=1 SV=4	-0.0932502	19.5646	19.9597	20.2707	0.31105	19.866	0.422229	19.4881	19.641	19.5271	19.4155	19.9426	19.9768	20.2858	20.2557	19.8758	19.8562	20.3025	20.2739
sp|P02511|CRYAB_HUMAN	CRYAB	Alpha-crystallin B chain OS=Homo sapiens OX=9606 GN=CRYAB PE=1 SV=2	-0.723973	16.7548	15.685	15.4609	-0.224033	14.5039	-1.32427	16.7231	16.7865	15.9897	16.072	15.6544	15.7155	15.4279	15.4939	14.6106	14.3973	13.1112	13.2481
sp|P02545-2|LMNA_HUMAN	LMNA	Isoform C of Prelamin-A/C OS=Homo sapiens OX=9606 GN=LMNA	0.41334	13.5634	13.7253	13.9259	0.200565	13.5706	0.227718	13.6507	13.4761	14.003	13.9505	13.5742	13.8764	13.9856	13.8662	13.555	13.5863	13.8224	13.7743
sp|P02545|LMNA_HUMAN	LMNA	Prelamin-A/C OS=Homo sapiens OX=9606 GN=LMNA PE=1 SV=1	0.267015	22.6583	22.725	22.8973	0.172252	22.2979	0.431569	22.6812	22.6355	22.9339	22.9168	22.766	22.6841	22.913	22.8816	22.3247	22.2711	22.7524	22.7066
sp|P02649|APOE_HUMAN	APOE	Apolipoprotein E OS=Homo sapiens OX=9606 GN=APOE PE=1 SV=1	-1.77823	15.0365	15.9294	14.3076	-1.62184	15.7953	-2.11969	15.0529	15.0201	13.2187	13.2978	15.8893	15.9695	14.4706	14.1445	15.7414	15.8493	13.8539	13.4974
sp|P02656|APOC3_HUMAN	APOC3	Apolipoprotein C-III OS=Homo sapiens OX=9606 GN=APOC3 PE=1 SV=1	-2.25092	13.9348	14.9611	12.3788	-2.58227	15.2941	-3.53391	13.9183	13.9513	11.7272	11.6406	15.0263	14.8959	12.5988	12.1589	15.2996	15.2886	11.9899	11.5304
sp|P02751|FINC_HUMAN	FN1	Fibronectin OS=Homo sapiens OX=9606 GN=FN1 PE=1 SV=5	-1.41571	16.1206	18.9777	17.9371	-1.04068	16.3011	-0.966488	16.0904	16.1508	14.8423	14.5675	18.9382	19.0172	17.934	17.9401	16.3924	16.2098	15.32	15.3493
sp|P02786|TFR1_HUMAN	TFRC	Transferrin receptor protein 1 OS=Homo sapiens OX=9606 GN=TFRC PE=1 SV=2	0.158282	20.6965	21.2061	21.3794	0.173325	21.4295	0.155649	20.6837	20.7092	20.824	20.8855	21.257	21.1552	21.3718	21.3871	21.4471	21.4119	21.5748	21.5955
sp|P02787|TRFE_HUMAN	TF	Serotransferrin OS=Homo sapiens OX=9606 GN=TF PE=1 SV=3	-2.74743	18.4924	19.047	16.1702	-2.87676	18.8193	-3.01109	18.4806	18.5043	15.8199	15.6701	19.1331	18.9608	16.4173	15.9231	18.9322	18.7064	16.0283	15.5881
sp|P02792|FRIL_HUMAN	FTL	Ferritin light chain OS=Homo sapiens OX=9606 GN=FTL PE=1 SV=2	-2.04272	18.4255	18.6192	17.0898	-1.52938	19.207	-1.84361	18.3802	18.4708	16.3769	16.3886	18.5245	18.7138	17.1606	17.019	19.212	19.2019	17.3594	17.3673
sp|P02794|FRIH_HUMAN	FTH1	Ferritin heavy chain OS=Homo sapiens OX=9606 GN=FTH1 PE=1 SV=2	-1.52091	19.0311	19.8282	18.2224	-1.60581	19.8846	-1.66165	19.005	19.0571	17.5634	17.4569	19.7972	19.8593	18.357	18.0879	19.8694	19.8997	18.26	18.1858
sp|P03886|NU1M_HUMAN	MT-ND1	NADH-ubiquinone oxidoreductase chain 1 OS=Homo sapiens OX=9606 GN=MT-ND1 PE=1 SV=1	0.338935	11.275	11.3598	11.2098	-0.14996	11.839	0.48109	11.3055	11.2446	11.549	11.679	11.4872	11.2323	11.1639	11.2557	12.164	11.514	12.2922	12.348
sp|P03891|NU2M_HUMAN	MT-ND2	NADH-ubiquinone oxidoreductase chain 2 OS=Homo sapiens OX=9606 GN=MT-ND2 PE=1 SV=2	0.0784147	14.8829	14.7503	14.7903	0.0400242	15.2045	0.117702	14.9116	14.8541	14.9499	14.9727	14.7883	14.7122	14.9309	14.6497	15.2291	15.1799	15.3128	15.3316
sp|P03905|NU4M_HUMAN	MT-ND4	NADH-ubiquinone oxidoreductase chain 4 OS=Homo sapiens OX=9606 GN=MT-ND4 PE=1 SV=1	-0.0213991	14.2829	13.9176	13.9966	0.0790329	14.463	0.152572	14.291	14.2747	14.2312	14.2917	13.9731	13.8621	14.0308	13.9624	14.5519	14.3742	14.6399	14.5913
sp|P03923|NU6M_HUMAN	MT-ND6	NADH-ubiquinone oxidoreductase chain 6 OS=Homo sapiens OX=9606 GN=MT-ND6 PE=1 SV=2	-0.0864375	12.7825	12.4788	12.2949	-0.183909	13.1025	0.0943641	12.7647	12.8003	12.7781	12.614	12.3801	12.5775	12.2889	12.3009	13.1296	13.0755	13.2907	13.1031
sp|P03973|SLPI_HUMAN	SLPI	Antileukoproteinase OS=Homo sapiens OX=9606 GN=SLPI PE=1 SV=2	-0.386701	14.1097	14.5851	14.3451	-0.240025	14.2499	0.003667	14.1753	14.0441	13.5399	13.9061	14.4259	14.7443	14.4764	14.2138	14.3494	14.1505	14.442	14.0652
sp|P04004|VTNC_HUMAN	VTN	Vitronectin OS=Homo sapiens OX=9606 GN=VTN PE=1 SV=1	-0.222317	13.7077	15.3708	14.8874	-0.483453	15.3061	-0.577385	13.6729	13.7426	13.4151	13.5557	15.37	15.3717	14.729	15.0458	15.3655	15.2466	14.4978	14.9596
sp|P04040|CATA_HUMAN	CAT	Catalase OS=Homo sapiens OX=9606 GN=CAT PE=1 SV=3	-0.23238	20.7061	20.3361	20.4113	0.0751907	20.7188	-0.294909	20.7156	20.6967	20.4109	20.5366	20.2864	20.3857	20.4227	20.3998	20.7508	20.6868	20.4326	20.4151
sp|P04049-2|RAF1_HUMAN	RAF1	Isoform 2 of RAF proto-oncogene serine/threonine-protein kinase OS=Homo sapiens OX=9606 GN=RAF1	0.0437643	16.0292	16.0055	15.9456	-0.0598439	16.1589	-0.00313151	16.0631	15.9953	16.0547	16.0913	16.0467	15.9643	15.9875	15.9037	16.1166	16.2012	16.2145	16.0971
sp|P04062|GLCM_HUMAN	GBA	Lysosomal acid glucosylceramidase OS=Homo sapiens OX=9606 GN=GBA PE=1 SV=3	-0.783734	17.2171	16.8291	16.6488	-0.180251	16.9341	-0.563768	17.2759	17.1582	16.4818	16.3848	16.7509	16.9073	16.6346	16.6631	16.9996	16.8686	16.3654	16.3752
sp|P04075-2|ALDOA_HUMAN	ALDOA	Isoform 2 of Fructose-bisphosphate aldolase A OS=Homo sapiens OX=9606 GN=ALDOA	0.11914	21.4552	21.6478	21.7944	0.146642	21.5858	-0.135051	21.4837	21.4268	21.5287	21.6201	21.5965	21.699	21.7235	21.8653	21.5657	21.6058	21.3762	21.5253
sp|P04080|CYTB_HUMAN	CSTB	Cystatin-B OS=Homo sapiens OX=9606 GN=CSTB PE=1 SV=2	-0.256875	13.7792	14.2185	14.3274	0.108937	13.2719	-0.350374	13.8659	13.6925	13.6403	13.4044	14.2517	14.1852	14.2488	14.406	13.1963	13.3476	12.8126	13.0305
sp|P04083|ANXA1_HUMAN	ANXA1	Annexin A1 OS=Homo sapiens OX=9606 GN=ANXA1 PE=1 SV=2	0.463606	19.6858	19.9757	20.289	0.313347	19.4272	0.283702	19.7073	19.6644	20.224	20.0749	20.0325	19.9188	20.2579	20.3202	19.3193	19.5351	19.6929	19.7289
sp|P04114|APOB_HUMAN	APOB	Apolipoprotein B-100 OS=Homo sapiens OX=9606 GN=APOB PE=1 SV=2	-1.76267	19.2823	19.8066	17.992	-1.81465	19.9768	-1.83049	19.2795	19.2852	17.4044	17.635	19.8424	19.7708	17.9918	17.9921	19.9694	19.9842	18.1795	18.1132
sp|P04150-3|GCR_HUMAN	NR3C1	Isoform Alpha-2 of Glucocorticoid receptor OS=Homo sapiens OX=9606 GN=NR3C1	0.307723	18.0654	18.3348	18.4713	0.136424	18.0956	0.157599	18.0938	18.0371	18.4134	18.3329	18.3037	18.3659	18.4975	18.445	18.067	18.1242	18.3499	18.1565
sp|P04179|SODM_HUMAN	SOD2	Superoxide dismutase [Mn], mitochondrial OS=Homo sapiens OX=9606 GN=SOD2 PE=1 SV=3	0.274713	18.7542	19.7603	19.7998	0.0395265	18.7095	0.169423	18.7644	18.7441	18.9924	19.0655	19.7108	19.8098	19.7851	19.8145	18.7186	18.7004	18.8731	18.8848
sp|P04181|OAT_HUMAN	OAT	Ornithine aminotransferase, mitochondrial OS=Homo sapiens OX=9606 GN=OAT PE=1 SV=1	-1.29347	18.1497	18.1932	17.3228	-0.870344	18.0903	-1.23187	18.1084	18.1909	16.8981	16.8143	18.1555	18.2308	17.3505	17.2952	18.1452	18.0355	16.8787	16.8383
sp|P04183|KITH_HUMAN	TK1	Thymidine kinase, cytosolic OS=Homo sapiens OX=9606 GN=TK1 PE=1 SV=2	-0.104972	16.7053	16.8992	16.6992	-0.200039	16.6389	-0.0250042	16.7867	16.624	16.6962	16.5045	16.9183	16.8801	16.7528	16.6456	16.5344	16.7434	16.6337	16.5941
sp|P04233|HG2A_HUMAN	CD74	HLA class II histocompatibility antigen gamma chain OS=Homo sapiens OX=9606 GN=CD74 PE=1 SV=3	-0.449082	11.2658	8.91632	9.23073	0.314414	12.6806	-0.171236	11.2474	11.2843	10.6648	10.9687	8.46648	9.36616	9.35263	9.10884	12.6355	12.7257	12.6063	12.4125
sp|P04406|G3P_HUMAN	GAPDH	Glyceraldehyde-3-phosphate dehydrogenase OS=Homo sapiens OX=9606 GN=GAPDH PE=1 SV=3	-0.224929	22.0288	22.2481	22.2409	-0.00723688	22.3455	-0.379474	22.0564	22.0011	21.8137	21.794	22.2436	22.2526	22.2315	22.2503	22.3156	22.3754	21.9679	21.9642
sp|P04424|ARLY_HUMAN	ASL	Argininosuccinate lyase OS=Homo sapiens OX=9606 GN=ASL PE=1 SV=4	-0.114647	17.6437	18.1676	18.1784	0.0107701	17.0901	-0.234989	17.6026	17.6848	17.5332	17.5249	18.1638	18.1714	18.1551	18.2016	17.047	17.1332	16.8628	16.8475
sp|P04626|ERBB2_HUMAN	ERBB2	Receptor tyrosine-protein kinase erbB-2 OS=Homo sapiens OX=9606 GN=ERBB2 PE=1 SV=1	-0.017234	18.2141	18.4777	18.1354	-0.342272	18.0048	-0.0460616	18.2125	18.2156	18.2196	18.1741	18.5236	18.4318	18.1115	18.1594	18.0136	17.9959	17.9959	17.9215
sp|P04632|CPNS1_HUMAN	CAPNS1	Calpain small subunit 1 OS=Homo sapiens OX=9606 GN=CAPNS1 PE=1 SV=1	0.169472	18.6817	18.7383	18.9558	0.217508	18.4757	-0.0345579	18.6924	18.6711	18.8424	18.86	18.7526	18.724	18.9352	18.9764	18.4538	18.4976	18.3969	18.4854
sp|P04792|HSPB1_HUMAN	HSPB1	Heat shock protein beta-1 OS=Homo sapiens OX=9606 GN=HSPB1 PE=1 SV=2	-0.289202	21.126	22.6374	22.4886	-0.148735	20.8568	-0.400332	21.1134	21.1386	20.8602	20.8134	22.6224	22.6523	22.4649	22.5124	20.893	20.8207	20.4036	20.5094
sp|P04818|TYSY_HUMAN	TYMS	Thymidylate synthase OS=Homo sapiens OX=9606 GN=TYMS PE=1 SV=3	-0.762576	16.4957	15.6995	15.2711	-0.428408	16.8058	-0.647755	16.5482	16.4433	15.8163	15.6501	15.6639	15.7351	15.2564	15.2857	16.7483	16.8633	16.1355	16.1806
sp|P04843|RPN1_HUMAN	RPN1	Dolichyl-diphosphooligosaccharide--protein glycosyltransferase subunit 1 OS=Homo sapiens OX=9606 GN=RPN1 PE=1 SV=1	-0.0473177	21.4138	21.4134	21.3738	-0.0395471	21.626	0.0258847	21.4035	21.424	21.304	21.4289	21.4307	21.396	21.3663	21.3814	21.6321	21.6199	21.6665	21.6374
sp|P04844|RPN2_HUMAN	RPN2	Dolichyl-diphosphooligosaccharide--protein glycosyltransferase subunit 2 OS=Homo sapiens OX=9606 GN=RPN2 PE=1 SV=3	-0.126044	21.5561	21.4827	21.4363	-0.0463528	21.6129	0.0660373	21.5445	21.5677	21.3851	21.475	21.4526	21.5127	21.4267	21.4459	21.6482	21.5776	21.6798	21.678
sp|P04899-4|GNAI2_HUMAN	GNAI2	Isoform sGi2 of Guanine nucleotide-binding protein G(i) subunit alpha-2 OS=Homo sapiens OX=9606 GN=GNAI2	0.0601951	21.3136	21.3531	21.4824	0.129324	21.0946	0.00219395	21.3548	21.2724	21.3719	21.3757	21.322	21.3841	21.5345	21.4303	21.1454	21.0439	21.0945	21.0992
sp|P04920|B3A2_HUMAN	SLC4A2	Anion exchange protein 2 OS=Homo sapiens OX=9606 GN=SLC4A2 PE=1 SV=4	-0.343181	15.9794	16.7084	15.8474	-0.861037	16.3726	-0.617685	15.9644	15.9943	15.5442	15.7282	16.6898	16.7271	15.81	15.8848	16.385	16.3601	15.793	15.7167
sp|P05023|AT1A1_HUMAN	ATP1A1	Sodium/potassium-transporting ATPase subunit alpha-1 OS=Homo sapiens OX=9606 GN=ATP1A1 PE=1 SV=1	-0.000274476	21.9004	22.0946	21.9527	-0.141884	22.1346	0.0848702	21.9009	21.8999	21.8356	21.9647	22.1228	22.0665	21.9052	22.0002	22.1611	22.108	22.1792	22.2597
sp|P05026|AT1B1_HUMAN	ATP1B1	Sodium/potassium-transporting ATPase subunit beta-1 OS=Homo sapiens OX=9606 GN=ATP1B1 PE=1 SV=1	-0.0968963	20.3629	19.9434	19.6962	-0.247223	20.0531	-0.00659254	20.2546	20.4713	20.2183	20.3137	19.8711	20.0157	19.7468	19.6456	20.0717	20.0346	20.0458	20.0473
sp|P05067|A4_HUMAN	APP	Amyloid-beta precursor protein OS=Homo sapiens OX=9606 GN=APP PE=1 SV=3	-0.582228	18.4594	18.4982	17.9373	-0.560875	18.3379	-0.898178	18.4755	18.4432	17.8733	17.881	18.5204	18.476	17.8906	17.984	18.3313	18.3445	17.4253	17.4542
sp|P05091|ALDH2_HUMAN	ALDH2	Aldehyde dehydrogenase, mitochondrial OS=Homo sapiens OX=9606 GN=ALDH2 PE=1 SV=2	-0.259405	18.0306	18.584	18.6479	0.0638933	17.6501	-0.0977543	17.9885	18.0726	17.7345	17.8078	18.5302	18.6378	18.6098	18.686	17.7004	17.5999	17.5965	17.5083
sp|P05114|HMGN1_HUMAN	HMGN1	Non-histone chromosomal protein HMG-14 OS=Homo sapiens OX=9606 GN=HMGN1 PE=1 SV=3	0.241603	17.4488	17.4692	17.4638	-0.00544058	17.3862	0.0303996	17.5023	17.3953	17.6428	17.7381	17.4839	17.4545	17.4713	17.4562	17.4607	17.3117	17.332	17.5012
sp|P05121|PAI1_HUMAN	SERPINE1	Plasminogen activator inhibitor 1 OS=Homo sapiens OX=9606 GN=SERPINE1 PE=1 SV=1	-1.75584	16.3619	17.1853	14.907	-2.27825	15.6595	-1.29196	16.3678	16.3561	14.8508	14.3614	17.2138	17.1568	14.9504	14.8637	15.6853	15.6337	14.3085	14.4266
sp|P05141|ADT2_HUMAN	SLC25A5	ADP/ATP translocase 2 OS=Homo sapiens OX=9606 GN=SLC25A5 PE=1 SV=7	-0.11502	20.7701	20.2023	20.2022	-0.000103638	20.6117	0.00324867	20.7908	20.7493	20.6871	20.623	20.2458	20.1589	20.2088	20.1957	20.609	20.6143	20.6601	20.5697
sp|P05161|ISG15_HUMAN	ISG15	Ubiquitin-like protein ISG15 OS=Homo sapiens OX=9606 GN=ISG15 PE=1 SV=5	0.0726466	19.5628	19.6288	19.8189	0.190064	17.9953	-0.24166	19.602	19.5236	19.6618	19.6091	19.5961	19.6616	19.7401	19.8977	17.9861	18.0045	17.7733	17.734
sp|P05165|PCCA_HUMAN	PCCA	Propionyl-CoA carboxylase alpha chain, mitochondrial OS=Homo sapiens OX=9606 GN=PCCA PE=1 SV=4	0.325443	17.4115	17.1579	17.4217	0.263831	18.0657	0.34347	17.4201	17.4029	17.6603	17.8136	17.1545	17.1613	17.4166	17.4269	18.116	18.0154	18.3831	18.4353
sp|P05186|PPBT_HUMAN	ALPL	Alkaline phosphatase, tissue-nonspecific isozyme OS=Homo sapiens OX=9606 GN=ALPL PE=1 SV=4	0.215554	14.2967	18.5525	18.8366	0.284149	14.9389	-0.426639	14.3871	14.2063	14.5228	14.5017	18.5469	18.558	18.889	18.7843	14.9689	14.9089	14.5436	14.4809
sp|P05187|PPB1_HUMAN	ALPP	Alkaline phosphatase, placental type OS=Homo sapiens OX=9606 GN=ALPP PE=1 SV=2	0.178922	14.2661	14.1089	14.2601	0.151124	14.6729	0.184281	14.0349	14.4974	14.4244	14.4657	14.0974	14.1205	14.409	14.1111	14.7117	14.6342	14.9912	14.7232
sp|P05198|IF2A_HUMAN	EIF2S1	Eukaryotic translation initiation factor 2 subunit 1 OS=Homo sapiens OX=9606 GN=EIF2S1 PE=1 SV=3	-0.0227961	18.6688	18.5516	18.5692	0.0176276	18.7122	0.0036788	18.6288	18.7087	18.629	18.6629	18.5891	18.5141	18.5379	18.6005	18.7263	18.6981	18.6914	18.7403
sp|P05362|ICAM1_HUMAN	ICAM1	Intercellular adhesion molecule 1 OS=Homo sapiens OX=9606 GN=ICAM1 PE=1 SV=2	0.10078	17.3611	19.2987	19.0271	-0.271564	16.9758	-0.024816	17.3648	17.3575	17.5429	17.381	19.3693	19.228	19.0317	19.0226	16.9785	16.9731	16.8595	17.0424
sp|P05386|RLA1_HUMAN	RPLP1	60S acidic ribosomal protein P1 OS=Homo sapiens OX=9606 GN=RPLP1 PE=1 SV=1	-0.168709	15.9282	15.8449	15.7537	-0.091148	15.9235	-0.14883	15.9077	15.9487	15.7562	15.7628	15.8644	15.8253	15.8538	15.6537	15.9116	15.9353	15.8118	15.7375
sp|P05387|RLA2_HUMAN	RPLP2	60S acidic ribosomal protein P2 OS=Homo sapiens OX=9606 GN=RPLP2 PE=1 SV=1	-0.297192	17.5826	17.3368	17.2784	-0.0583664	17.4682	-0.241957	17.6324	17.5329	17.386	17.1849	17.3291	17.3445	17.3892	17.1677	17.434	17.5024	17.3101	17.1425
sp|P05388|RLA0_HUMAN	RPLP0	60S acidic ribosomal protein P0 OS=Homo sapiens OX=9606 GN=RPLP0 PE=1 SV=1	-0.201097	20.7338	20.5737	20.48	-0.0937266	20.6767	-0.127855	20.798	20.6696	20.5187	20.5467	20.6469	20.5005	20.5016	20.4583	20.72	20.6334	20.5754	20.5223
sp|P05412|JUN_HUMAN	JUN	Transcription factor AP-1 OS=Homo sapiens OX=9606 GN=JUN PE=1 SV=2	0.0221076	11.1412	10.7139	10.3732	-0.340667	10.187	0.370339	11.1757	11.1068	11.3885	10.9382	10.3648	11.063	10.1443	10.6021	10.4472	9.92687	10.1173	10.9974
sp|P05423|RPC4_HUMAN	POLR3D	DNA-directed RNA polymerase III subunit RPC4 OS=Homo sapiens OX=9606 GN=POLR3D PE=1 SV=2	-0.0812023	17.3894	17.0556	16.9721	-0.0835342	17.3789	0.0476074	17.3768	17.4019	17.2703	17.346	17.0293	17.0819	16.9559	16.9883	17.4027	17.355	17.4376	17.4153
sp|P05455|LA_HUMAN	SSB	Lupus La protein OS=Homo sapiens OX=9606 GN=SSB PE=1 SV=2	0.311408	20.3254	20.3164	20.5807	0.264241	20.2976	0.307009	20.3514	20.2994	20.6497	20.6239	20.3596	20.2733	20.5768	20.5846	20.251	20.3441	20.5769	20.6322
sp|P05549|AP2A_HUMAN	TFAP2A	Transcription factor AP-2-alpha OS=Homo sapiens OX=9606 GN=TFAP2A PE=1 SV=1	0.337891	12.9804	12.9129	13.0041	0.0912269	13.9425	0.20569	12.8258	13.1349	13.3374	13.2991	12.7865	13.0393	12.8662	13.142	13.8883	13.9966	14.1798	14.1165
sp|P05556|ITB1_HUMAN	ITGB1	Integrin beta-1 OS=Homo sapiens OX=9606 GN=ITGB1 PE=1 SV=2	0.00646828	20.3015	20.1352	20.2874	0.152252	19.8863	0.0712628	20.2481	20.355	20.3121	20.3039	20.0507	20.2197	20.2934	20.2815	19.8618	19.9107	19.9598	19.9552
sp|P06132|DCUP_HUMAN	UROD	Uroporphyrinogen decarboxylase OS=Homo sapiens OX=9606 GN=UROD PE=1 SV=2	0.219968	17.9876	18.366	18.4523	0.0863311	17.9788	-0.00501399	18.0743	17.9008	18.3058	18.1093	18.3427	18.3893	18.4656	18.439	17.9594	17.9982	18.1528	17.7947
sp|P06213|INSR_HUMAN	INSR	Insulin receptor OS=Homo sapiens OX=9606 GN=INSR PE=1 SV=4	0.269124	14.6058	14.1256	14.2232	0.0976011	14.926	0.133318	14.5274	14.6841	14.832	14.9178	14.027	14.2242	14.2341	14.2123	14.915	14.9371	14.9787	15.14
sp|P06241|FYN_HUMAN	FYN	Tyrosine-protein kinase Fyn OS=Homo sapiens OX=9606 GN=FYN PE=1 SV=3	0.0928426	11.8783	12.6773	12.8469	0.169564	12.2846	0.471516	11.9173	11.8394	11.9784	11.9639	12.7064	12.6482	12.828	12.8657	12.3622	12.207	12.7027	12.8095
sp|P06280|AGAL_HUMAN	GLA	Alpha-galactosidase A OS=Homo sapiens OX=9606 GN=GLA PE=1 SV=1	0.0135027	17.6793	17.1316	17.182	0.0504065	17.5239	-0.0373642	17.7433	17.6152	17.6609	17.7247	17.143	17.1202	17.2945	17.0694	17.5093	17.5386	17.4591	17.5141
sp|P06396|GELS_HUMAN	GSN	Gelsolin OS=Homo sapiens OX=9606 GN=GSN PE=1 SV=1	0.149598	19.3102	18.6393	18.9029	0.263683	18.721	-0.031644	19.3157	19.3048	19.5022	19.4174	18.6486	18.6299	18.9235	18.8824	18.6685	18.7736	18.6706	18.7082
sp|P06400|RB_HUMAN	RB1	Retinoblastoma-associated protein OS=Homo sapiens OX=9606 GN=RB1 PE=1 SV=2	-0.41689	12.6433	12.9933	12.1852	-0.808184	12.5736	-0.37336	12.7201	12.5665	12.245	12.2078	13.1056	12.8811	12.2932	12.0771	12.4539	12.6932	12.0134	12.387
sp|P06454|PTMA_HUMAN	PTMA	Prothymosin alpha OS=Homo sapiens OX=9606 GN=PTMA PE=1 SV=2	0.616213	12.5477	13.197	13.4412	0.244175	12.358	0.04191	12.4995	12.5959	13.0343	13.2935	13.3679	13.0262	13.43	13.4524	12.2623	12.4536	12.4589	12.3409
sp|P06493|CDK1_HUMAN	CDK1	Cyclin-dependent kinase 1 OS=Homo sapiens OX=9606 GN=CDK1 PE=1 SV=3	0.214013	17.6918	17.6381	17.952	0.313941	18.0691	0.13366	17.6906	17.693	17.9187	17.8929	17.6818	17.5944	17.9351	17.9689	18.0044	18.1338	18.2087	18.1969
sp|P06576|ATPB_HUMAN	ATP5F1B	ATP synthase subunit beta, mitochondrial OS=Homo sapiens OX=9606 GN=ATP5F1B PE=1 SV=3	0.0625555	20.7749	20.6082	20.637	0.0288419	20.8978	0.213506	20.7754	20.7743	20.7887	20.8861	20.5842	20.6321	20.6326	20.6414	20.9636	20.832	21.0945	21.128
sp|P06703|S10A6_HUMAN	S100A6	Protein S100-A6 OS=Homo sapiens OX=9606 GN=S100A6 PE=1 SV=1	0.100604	22.5225	21.8575	22.0425	0.184925	22.3731	0.0232931	22.4382	22.6069	22.6451	22.6012	21.8161	21.899	21.9243	22.1606	22.3453	22.4009	22.4112	22.3816
sp|P06730-2|IF4E_HUMAN	EIF4E	Isoform 2 of Eukaryotic translation initiation factor 4E OS=Homo sapiens OX=9606 GN=EIF4E	-0.285202	16.8801	16.8527	16.7842	-0.0684714	16.7134	-0.285943	16.8204	16.9397	16.5835	16.6063	16.7235	16.9819	16.7403	16.8281	16.8301	16.5967	16.4449	16.4101
sp|P06733|ENOA_HUMAN	ENO1	Alpha-enolase OS=Homo sapiens OX=9606 GN=ENO1 PE=1 SV=2	0.216199	22.341	22.6583	22.9202	0.261872	22.6152	-0.0360339	22.3024	22.3796	22.5351	22.5794	22.6639	22.6527	22.9112	22.9291	22.5834	22.647	22.5607	22.5976
sp|P06737|PYGL_HUMAN	PYGL	Glycogen phosphorylase, liver form OS=Homo sapiens OX=9606 GN=PYGL PE=1 SV=4	0.149087	20.6671	20.611	20.6492	0.0381249	20.6878	-0.0299018	20.6984	20.6359	20.8374	20.795	20.6322	20.5898	20.6821	20.6162	20.6675	20.7082	20.6563	20.6596
sp|P06744|G6PI_HUMAN	GPI	Glucose-6-phosphate isomerase OS=Homo sapiens OX=9606 GN=GPI PE=1 SV=4	0.248261	20.3509	20.5057	20.8229	0.317201	21.0075	0.0460611	20.3646	20.3371	20.6091	20.5891	20.504	20.5074	20.8294	20.8164	20.9625	21.0526	21.0504	21.0568
sp|P06746|DPOLB_HUMAN	POLB	DNA polymerase beta OS=Homo sapiens OX=9606 GN=POLB PE=1 SV=3	-0.248595	17.3532	16.4585	16.5724	0.113882	17.4699	-0.178702	17.3065	17.4	17.0772	17.1321	16.4781	16.4389	16.5738	16.571	17.511	17.4287	17.267	17.3153
sp|P06748|NPM_HUMAN	NPM1	Nucleophosmin OS=Homo sapiens OX=9606 GN=NPM1 PE=1 SV=2	0.139804	23.7448	24.053	24.0629	0.00986265	24.3935	0.187546	23.7485	23.7412	23.8787	23.8906	24.052	24.054	24.0452	24.0806	24.4784	24.3085	24.5808	24.5812
sp|P06753-2|TPM3_HUMAN	TPM3	Isoform 2 of Tropomyosin alpha-3 chain OS=Homo sapiens OX=9606 GN=TPM3	-0.0653722	19.2771	19.0855	19.1047	0.0192811	18.6246	0.0497007	19.1642	19.3901	19.2212	19.2023	19.0039	19.167	19.1551	19.0544	18.5251	18.7241	18.6896	18.659
sp|P06756|ITAV_HUMAN	ITGAV	Integrin alpha-V OS=Homo sapiens OX=9606 GN=ITGAV PE=1 SV=2	0.0511209	20.2957	20.2647	20.3788	0.114007	19.6182	0.229302	20.2781	20.3132	20.3328	20.3608	20.2287	20.3008	20.3779	20.3796	19.614	19.6225	19.8854	19.8096
sp|P06858|LIPL_HUMAN	LPL	Lipoprotein lipase OS=Homo sapiens OX=9606 GN=LPL PE=1 SV=1	0.494541	16.9673	18.5499	19.3892	0.839357	17.3181	0.142405	17.0168	16.9179	17.452	17.4717	18.5344	18.5654	19.4526	19.3259	17.3188	17.3174	17.4825	17.4384
sp|P06865|HEXA_HUMAN	HEXA	Beta-hexosaminidase subunit alpha OS=Homo sapiens OX=9606 GN=HEXA PE=1 SV=2	0.311719	19.1511	18.4108	18.7851	0.374239	18.8534	0.529109	19.213	19.0892	19.481	19.4447	18.3705	18.4511	18.832	18.7381	18.8765	18.8304	19.391	19.3741
sp|P07093-3|GDN_HUMAN	SERPINE2	Isoform 3 of Glia-derived nexin OS=Homo sapiens OX=9606 GN=SERPINE2	-0.269655	15.5425	16.6301	15.8635	-0.766674	15.4584	-0.352998	15.5224	15.5626	15.35	15.1956	16.635	16.6253	15.8686	15.8583	15.493	15.4237	15.2396	14.9712
sp|P07099|HYEP_HUMAN	EPHX1	Epoxide hydrolase 1 OS=Homo sapiens OX=9606 GN=EPHX1 PE=1 SV=1	-0.267421	19.7661	20.1737	20.0585	-0.11522	19.2209	-0.219923	19.6729	19.8593	19.3925	19.6048	20.1404	20.207	19.9876	20.1293	19.2233	19.2184	18.9422	19.0596
sp|P07108-5|ACBP_HUMAN	DBI	Isoform 5 of Acyl-CoA-binding protein OS=Homo sapiens OX=9606 GN=DBI	-0.281265	17.3325	17.3869	17.1757	-0.211155	17.5165	-0.373241	17.5867	17.0783	17.0973	17.0052	17.4117	17.3621	17.254	17.0974	17.614	17.4191	17.0938	17.1927
sp|P07195|LDHB_HUMAN	LDHB	L-lactate dehydrogenase B chain OS=Homo sapiens OX=9606 GN=LDHB PE=1 SV=2	0.120507	20.9772	21.2859	21.466	0.180163	21.2447	-0.0742503	21.0223	20.9321	21.1516	21.0438	21.3071	21.2646	21.4921	21.4399	21.1758	21.3135	21.2168	21.124
sp|P07199|CENPB_HUMAN	CENPB	Major centromere autoantigen B OS=Homo sapiens OX=9606 GN=CENPB PE=1 SV=2	0.0653882	16.0403	16.1074	16.1945	0.0870228	16.1881	0.227548	15.9605	16.1201	16.0688	16.1426	16.0977	16.1171	16.1959	16.193	16.1957	16.1804	16.369	16.4622
sp|P07203|GPX1_HUMAN	GPX1	Glutathione peroxidase 1 OS=Homo sapiens OX=9606 GN=GPX1 PE=1 SV=4	-0.354915	17.5145	17.4631	17.1377	-0.325466	17.3363	-0.485152	17.5298	17.4993	17.1639	17.1553	17.3812	17.5451	17.1431	17.1323	17.321	17.3516	16.7987	16.9036
sp|P07205|PGK2_HUMAN	PGK2	Phosphoglycerate kinase 2 OS=Homo sapiens OX=9606 GN=PGK2 PE=1 SV=3	0.308581	14.8975	14.7269	15.1676	0.440746	14.9004	0.208296	14.9298	14.8652	15.2865	15.1256	14.7091	14.7447	15.1371	15.1982	14.7992	15.0016	15.1218	15.0956
sp|P07237|PDIA1_HUMAN	P4HB	Protein disulfide-isomerase OS=Homo sapiens OX=9606 GN=P4HB PE=1 SV=3	-0.126845	23.6854	23.4903	23.2799	-0.210442	23.3306	-0.0506533	23.7124	23.6584	23.5179	23.5993	23.5187	23.4619	23.2721	23.2877	23.3281	23.3332	23.2509	23.3091
sp|P07305|H10_HUMAN	H1-0	Histone H1.0 OS=Homo sapiens OX=9606 GN=H1-0 PE=1 SV=3	0.481347	17.7729	17.3172	17.3915	0.0743489	16.488	0.325566	17.7808	17.765	18.2815	18.2269	17.3111	17.3232	17.3837	17.3994	16.4255	16.5505	16.7461	16.8809
sp|P07311|ACYP1_HUMAN	ACYP1	Acylphosphatase-1 OS=Homo sapiens OX=9606 GN=ACYP1 PE=1 SV=2	0.209602	18.0606	17.2965	17.787	0.490419	18.2194	0.0722259	18.0879	18.0334	18.3401	18.2004	17.2811	17.312	17.7103	17.8637	18.1758	18.263	18.2986	18.2846
sp|P07355-2|ANXA2_HUMAN	ANXA2	Isoform 2 of Annexin A2 OS=Homo sapiens OX=9606 GN=ANXA2	0.114982	18.2131	18.0354	18.157	0.121536	17.7456	0.212404	18.2386	18.1875	18.4052	18.2509	18.077	17.9939	18.0824	18.2316	17.7927	17.6986	17.9481	17.968
sp|P07384|CAN1_HUMAN	CAPN1	Calpain-1 catalytic subunit OS=Homo sapiens OX=9606 GN=CAPN1 PE=1 SV=1	0.0755496	18.1095	17.8933	18.1609	0.267601	17.9501	-0.0138285	18.1312	18.0879	18.1906	18.1796	17.9273	17.8594	18.1595	18.1624	17.934	17.9661	17.9744	17.8981
sp|P07437|TBB5_HUMAN	TUBB	Tubulin beta chain OS=Homo sapiens OX=9606 GN=TUBB PE=1 SV=2	0.139791	16.5602	16.7029	16.8387	0.135759	16.6614	-0.0196005	16.547	16.5734	16.7047	16.6954	16.7492	16.6566	16.7732	16.9041	16.7357	16.5871	16.5557	16.7279
sp|P07602-3|SAP_HUMAN	PSAP	Isoform Sap-mu-9 of Prosaposin OS=Homo sapiens OX=9606 GN=PSAP	0.310828	19.9064	19.9083	20.0463	0.138069	20.0982	0.381315	19.8135	19.9993	20.3721	20.0624	19.9642	19.8524	20.1246	19.9681	20.077	20.1193	20.6106	20.3483
sp|P07686|HEXB_HUMAN	HEXB	Beta-hexosaminidase subunit beta OS=Homo sapiens OX=9606 GN=HEXB PE=1 SV=3	0.2738	19.1373	18.5859	18.9806	0.394683	18.913	0.424903	19.1742	19.1005	19.4353	19.3869	18.62	18.5517	19.0115	18.9497	18.9514	18.8745	19.384	19.2917
sp|P07711|CATL1_HUMAN	CTSL	Cathepsin L1 OS=Homo sapiens OX=9606 GN=CTSL PE=1 SV=2	0.29997	17.6662	17.8119	17.9071	0.0952489	17.2152	0.340446	17.651	17.6815	17.8951	18.0373	17.7767	17.847	17.9325	17.8818	17.2297	17.2007	17.4448	17.6665
sp|P07737|PROF1_HUMAN	PFN1	Profilin-1 OS=Homo sapiens OX=9606 GN=PFN1 PE=1 SV=2	0.000664316	21.4974	21.5062	21.6572	0.151065	21.5133	-0.209637	21.5788	21.4159	21.5589	21.4372	21.5253	21.4871	21.6998	21.6147	21.4631	21.5635	21.3267	21.2806
sp|P07738|PMGE_HUMAN	BPGM	Bisphosphoglycerate mutase OS=Homo sapiens OX=9606 GN=BPGM PE=1 SV=2	0.335516	13.454	14.5314	14.3441	-0.187268	13.4531	0.0214073	13.5505	13.3576	13.8228	13.7563	14.5475	14.5153	14.3297	14.3585	13.4369	13.4694	13.429	13.5201
sp|P07741|APT_HUMAN	APRT	Adenine phosphoribosyltransferase OS=Homo sapiens OX=9606 GN=APRT PE=1 SV=2	-0.261673	17.4743	17.1964	17.4757	0.279299	17.4647	-0.352183	17.4242	17.5244	17.2367	17.1886	17.1028	17.29	17.595	17.3563	17.418	17.5115	17.0809	17.1443
sp|P07814|SYEP_HUMAN	EPRS	Bifunctional glutamate/proline--tRNA ligase OS=Homo sapiens OX=9606 GN=EPRS PE=1 SV=5	-0.0508578	21.3735	21.46	21.4203	-0.0396969	21.5985	0.0224177	21.3895	21.3575	21.3491	21.2962	21.4077	21.5122	21.439	21.4016	21.6077	21.5894	21.621	21.6209
sp|P07858|CATB_HUMAN	CTSB	Cathepsin B OS=Homo sapiens OX=9606 GN=CTSB PE=1 SV=3	-0.0623873	17.3721	18.3585	18.5394	0.180881	16.521	0.0200781	17.3343	17.4098	17.3711	17.2483	18.3515	18.3655	18.5798	18.4991	16.5632	16.4787	16.4844	16.5977
sp|P07900-2|HS90A_HUMAN	HSP90AA1	Isoform 2 of Heat shock protein HSP 90-alpha OS=Homo sapiens OX=9606 GN=HSP90AA1	0.0558057	21.8507	22.0109	21.9939	-0.0169863	22.0698	-0.0139662	21.8653	21.8361	21.8839	21.9291	22.0436	21.9782	21.9957	21.9922	22.067	22.0725	22.019	22.0926
sp|P07902|GALT_HUMAN	GALT	Galactose-1-phosphate uridylyltransferase OS=Homo sapiens OX=9606 GN=GALT PE=1 SV=3	0.334391	14.5141	15.1081	15.266	0.157897	14.1539	-0.157519	14.5219	14.5063	14.7579	14.939	15.1276	15.0886	15.317	15.215	14.1298	14.1779	13.9739	14.0188
sp|P07910-2|HNRPC_HUMAN	HNRNPC	Isoform C1 of Heterogeneous nuclear ribonucleoproteins C1/C2 OS=Homo sapiens OX=9606 GN=HNRNPC	0.368929	14.6806	14.4797	14.6504	0.170769	14.6479	0.283204	14.5948	14.7663	15.02	15.079	14.4874	14.4719	14.578	14.7229	14.597	14.6989	14.8915	14.9708
sp|P07910|HNRPC_HUMAN	HNRNPC	Heterogeneous nuclear ribonucleoproteins C1/C2 OS=Homo sapiens OX=9606 GN=HNRNPC PE=1 SV=4	0.24676	20.4153	20.2981	20.4042	0.106093	20.4523	0.3712	20.3961	20.4345	20.6436	20.6805	20.2857	20.3105	20.3844	20.424	20.4887	20.4158	20.8126	20.8343
sp|P07919|QCR6_HUMAN	UQCRH	Cytochrome b-c1 complex subunit 6, mitochondrial OS=Homo sapiens OX=9606 GN=UQCRH PE=1 SV=2	-0.261357	17.7352	17.7516	17.5924	-0.1592	17.5239	-0.117201	17.5686	17.9019	17.4952	17.4526	17.5849	17.9183	17.7172	17.4676	17.5392	17.5085	17.451	17.3624
sp|P07942|LAMB1_HUMAN	LAMB1	Laminin subunit beta-1 OS=Homo sapiens OX=9606 GN=LAMB1 PE=1 SV=2	-0.0447902	19.1532	20.4367	19.867	-0.569686	19.2519	-0.195926	19.1533	19.153	19.1189	19.0978	20.4545	20.4189	19.863	19.871	19.295	19.2087	19.0452	19.0667
sp|P07947|YES_HUMAN	YES1	Tyrosine-protein kinase Yes OS=Homo sapiens OX=9606 GN=YES1 PE=1 SV=3	-0.0375414	15.4133	15.0933	15.0305	-0.0627873	15.3631	-0.0791819	15.5127	15.314	15.3907	15.3609	15.0891	15.0976	15.049	15.012	15.4332	15.293	15.2604	15.3075
sp|P07948|LYN_HUMAN	LYN	Tyrosine-protein kinase Lyn OS=Homo sapiens OX=9606 GN=LYN PE=1 SV=3	-0.0149736	16.772	16.3538	16.3431	-0.0107084	16.9585	0.0630482	16.8278	16.7161	16.8067	16.7073	16.3129	16.3948	16.3426	16.3437	16.9605	16.9565	17.1161	16.927
sp|P07951-2|TPM2_HUMAN	TPM2	Isoform 2 of Tropomyosin beta chain OS=Homo sapiens OX=9606 GN=TPM2	-0.796102	18.2507	19.1653	18.1464	-1.01891	17.3473	-0.304741	18.3125	18.189	17.5204	17.3889	19.2738	19.0569	18.2245	18.0683	17.2678	17.4269	17.043	17.0422
sp|P07951|TPM2_HUMAN	TPM2	Tropomyosin beta chain OS=Homo sapiens OX=9606 GN=TPM2 PE=1 SV=1	-0.615966	19.8757	20.6813	19.7706	-0.910767	19.0712	-0.100641	19.864	19.8874	19.3318	19.1876	20.7105	20.6522	19.8249	19.7162	19.1167	19.0258	18.9629	18.9783
sp|P07954|FUMH_HUMAN	FH	Fumarate hydratase, mitochondrial OS=Homo sapiens OX=9606 GN=FH PE=1 SV=3	0.0691753	21.6809	21.5793	21.718	0.138681	21.9846	0.0835592	21.6497	21.712	21.7072	21.7929	21.5308	21.6279	21.6962	21.7399	22.0412	21.9281	22.0582	22.0782
sp|P07992|ERCC1_HUMAN	ERCC1	DNA excision repair protein ERCC-1 OS=Homo sapiens OX=9606 GN=ERCC1 PE=1 SV=1	-0.311164	13.4155	12.9094	12.7615	-0.147861	13.3837	-0.413754	13.4996	13.3313	13.1207	13.0879	12.9297	12.8891	12.6071	12.9159	13.4285	13.3388	13.0424	12.8974
sp|P07996|TSP1_HUMAN	THBS1	Thrombospondin-1 OS=Homo sapiens OX=9606 GN=THBS1 PE=1 SV=2	0.0880726	17.5877	19.7315	18.6954	-1.03601	17.3106	0.537085	17.5189	17.6566	17.6985	17.6531	19.7305	19.7324	18.6753	18.7156	17.3502	17.2711	17.8462	17.8493
sp|P08047|SP1_HUMAN	SP1	Transcription factor Sp1 OS=Homo sapiens OX=9606 GN=SP1 PE=1 SV=3	0.0618456	17.005	16.6349	16.838	0.203016	17.1247	0.256077	16.9766	17.0334	17.0841	17.0495	16.5932	16.6767	16.8461	16.8298	17.1671	17.0822	17.3625	17.399
sp|P08069|IGF1R_HUMAN	IGF1R	Insulin-like growth factor 1 receptor OS=Homo sapiens OX=9606 GN=IGF1R PE=1 SV=1	-0.0196454	17.4408	17.0384	17.0581	0.0196925	17.4476	0.271625	17.4757	17.4059	17.385	17.4573	17.0508	17.0259	17.0604	17.0557	17.4607	17.4344	17.7496	17.6888
sp|P08133|ANXA6_HUMAN	ANXA6	Annexin A6 OS=Homo sapiens OX=9606 GN=ANXA6 PE=1 SV=3	0.189901	19.1405	20.3036	20.4485	0.144859	19.5105	0.251258	19.1126	19.1684	19.4362	19.2246	20.3402	20.2671	20.4	20.497	19.5494	19.4717	19.7637	19.7598
sp|P08134|RHOC_HUMAN	RHOC	Rho-related GTP-binding protein RhoC OS=Homo sapiens OX=9606 GN=RHOC PE=1 SV=1	-0.372549	20.0343	19.6903	19.5887	-0.101551	19.3931	-0.134537	19.9334	20.1352	19.7329	19.5906	19.6101	19.7704	19.6598	19.5177	19.3375	19.4487	19.3931	19.1239
sp|P08174-7|DAF_HUMAN	CD55	Isoform 7 of Complement decay-accelerating factor OS=Homo sapiens OX=9606 GN=CD55	0.461184	16.0389	15.4655	15.676	0.210514	16.4518	0.39748	16.1611	15.9168	16.5173	16.4829	15.5538	15.3771	15.7202	15.6318	16.4433	16.4603	16.9258	16.7727
sp|P08183|MDR1_HUMAN	ABCB1	ATP-dependent translocase ABCB1 OS=Homo sapiens OX=9606 GN=ABCB1 PE=1 SV=3	0.137255	17.5346	16.6873	16.63	-0.0573512	17.2522	0.225497	17.4626	17.6065	17.6862	17.6575	16.6283	16.7464	16.5805	16.6795	17.3277	17.1767	17.5395	17.4159
sp|P08195-4|4F2_HUMAN	SLC3A2	Isoform 4 of 4F2 cell-surface antigen heavy chain OS=Homo sapiens OX=9606 GN=SLC3A2	-0.104512	21.1456	21.2575	21.0519	-0.205516	21.2155	-0.168518	21.1485	21.1426	21.0118	21.0703	21.2448	21.2701	20.9996	21.1043	21.2522	21.1787	21.0291	21.0648
sp|P08236|BGLR_HUMAN	GUSB	Beta-glucuronidase OS=Homo sapiens OX=9606 GN=GUSB PE=1 SV=2	0.144131	15.0715	13.7435	14.0046	0.261091	14.8158	0.208371	15.1037	15.0393	15.1761	15.2552	13.733	13.7541	14.0368	13.9725	14.8935	14.7381	15.0889	14.9594
sp|P08237-3|PFKAM_HUMAN	PFKM	Isoform 3 of ATP-dependent 6-phosphofructokinase, muscle type OS=Homo sapiens OX=9606 GN=PFKM	0.180049	19.5238	20.208	20.4238	0.215786	19.5267	-0.178125	19.535	19.5126	19.7272	19.6806	20.1985	20.2175	20.3877	20.4598	19.4802	19.5732	19.3609	19.3363
sp|P08238|HS90B_HUMAN	HSP90AB1	Heat shock protein HSP 90-beta OS=Homo sapiens OX=9606 GN=HSP90AB1 PE=1 SV=4	-0.0434269	19.4767	19.7191	19.7336	0.0144814	19.8237	-0.106955	19.4651	19.4882	19.4692	19.3973	19.7057	19.7326	19.8061	19.6611	19.8355	19.812	19.7533	19.6802
sp|P08240|SRPRA_HUMAN	SRPRA	Signal recognition particle receptor subunit alpha OS=Homo sapiens OX=9606 GN=SRPRA PE=1 SV=2	-0.416347	20.7061	20.526	20.2074	-0.318543	20.5904	-0.242538	20.7481	20.664	20.308	20.2714	20.5788	20.4732	20.2225	20.1924	20.6473	20.5336	20.378	20.3178
sp|P08243|ASNS_HUMAN	ASNS	Asparagine synthetase [glutamine-hydrolyzing] OS=Homo sapiens OX=9606 GN=ASNS PE=1 SV=4	-0.125901	18.1512	18.6715	18.577	-0.0945184	18.748	-0.367801	18.1713	18.131	18.0446	18.006	18.7016	18.6414	18.6007	18.5533	18.7179	18.7781	18.3965	18.3639
sp|P08397|HEM3_HUMAN	HMBS	Porphobilinogen deaminase OS=Homo sapiens OX=9606 GN=HMBS PE=1 SV=2	0.276896	18.6858	18.7273	18.9901	0.262757	19.0262	0.135326	18.6823	18.6893	18.9628	18.9625	18.6683	18.7863	18.9525	19.0277	19.0154	19.0371	19.1705	19.1526
sp|P08559-4|ODPA_HUMAN	PDHA1	Isoform 4 of Pyruvate dehydrogenase E1 component subunit alpha, somatic form, mitochondrial OS=Homo sapiens OX=9606 GN=PDHA1	-0.131661	18.8563	18.613	18.6772	0.0642017	18.838	-0.0172929	18.8333	18.8794	18.7127	18.7366	18.5876	18.6384	18.6882	18.6662	18.8457	18.8303	18.8405	18.8009
sp|P08572|CO4A2_HUMAN	COL4A2	Collagen alpha-2(IV) chain OS=Homo sapiens OX=9606 GN=COL4A2 PE=1 SV=4	-0.00203234	17.3928	16.4864	16.3561	-0.130297	16.3268	0.31364	17.387	17.3986	17.476	17.3056	16.471	16.5018	16.3694	16.3428	16.3032	16.3504	16.6617	16.6192
sp|P08574|CY1_HUMAN	CYC1	Cytochrome c1, heme protein, mitochondrial OS=Homo sapiens OX=9606 GN=CYC1 PE=1 SV=3	-0.302009	17.3198	17.2313	17.2824	0.0511687	17.188	-0.068171	17.21	17.4297	16.9742	17.0614	17.1292	17.3333	17.3007	17.2642	17.2213	17.1548	17.2328	17.007
sp|P08579|RU2B_HUMAN	SNRPB2	U2 small nuclear ribonucleoprotein B'' OS=Homo sapiens OX=9606 GN=SNRPB2 PE=1 SV=1	0.144983	18.343	18.1249	18.26	0.135025	18.3391	0.245279	18.4223	18.2637	18.5205	18.4555	18.1894	18.0604	18.2757	18.2442	18.3832	18.2951	18.6596	18.5093
sp|P08581|MET_HUMAN	MET	Hepatocyte growth factor receptor OS=Homo sapiens OX=9606 GN=MET PE=1 SV=4	0.289015	19.8183	19.9704	19.8757	-0.0947201	19.8589	0.192099	19.8414	19.7953	20.0858	20.1289	20.0018	19.939	19.8606	19.8907	19.8538	19.8639	20.079	20.0229
sp|P08603|CFAH_HUMAN	CFH	Complement factor H OS=Homo sapiens OX=9606 GN=CFH PE=1 SV=4	-0.33119	16.0545	16.528	16.7604	0.232416	15.0565	-0.204421	16.0654	16.0436	15.7087	15.738	16.5387	16.5172	16.7656	16.7551	15.1103	15.0026	14.8673	14.8368
sp|P08621|RU17_HUMAN	SNRNP70	U1 small nuclear ribonucleoprotein 70 kDa OS=Homo sapiens OX=9606 GN=SNRNP70 PE=1 SV=2	0.0228738	20.5356	20.2956	20.3952	0.0995956	20.5973	0.123388	20.5506	20.5207	20.5495	20.5675	20.321	20.2703	20.421	20.3694	20.6064	20.5882	20.7187	20.7226
sp|P08648|ITA5_HUMAN	ITGA5	Integrin alpha-5 OS=Homo sapiens OX=9606 GN=ITGA5 PE=1 SV=2	-0.441444	19.1876	20.0394	19.5523	-0.487086	17.9866	-0.140191	19.2191	19.1561	18.7885	18.7038	20.0483	20.0304	19.5107	19.5939	18.0391	17.9341	17.8178	17.875
sp|P08651|NFIC_HUMAN	NFIC	Nuclear factor 1 C-type OS=Homo sapiens OX=9606 GN=NFIC PE=1 SV=2	0.119707	18.3123	17.6676	17.9289	0.261312	18.2814	0.293057	18.2407	18.3839	18.4166	18.4473	17.6062	17.729	17.9711	17.8867	18.3249	18.238	18.5801	18.5689
sp|P08670|VIME_HUMAN	VIM	Vimentin OS=Homo sapiens OX=9606 GN=VIM PE=1 SV=4	-0.148829	21.165	21.3382	21.258	-0.0802737	20.9344	-0.268576	21.1547	21.1753	21.0076	21.0249	21.3413	21.3352	21.2319	21.284	20.9118	20.9569	20.6628	20.6688
sp|P08708|RS17_HUMAN	RPS17	40S ribosomal protein S17 OS=Homo sapiens OX=9606 GN=RPS17 PE=1 SV=2	-0.130029	19.5788	19.5581	19.4302	-0.127907	19.5921	-0.254769	19.6106	19.5469	19.4725	19.425	19.5521	19.5641	19.4173	19.443	19.6132	19.5711	19.3039	19.3708
sp|P08754|GNAI3_HUMAN	GNAI3	Guanine nucleotide-binding protein G(i) subunit alpha OS=Homo sapiens OX=9606 GN=GNAI3 PE=1 SV=3	0.194429	14.1675	14.1466	14.3832	0.236565	14.1221	0.279748	14.2384	14.0967	14.4207	14.3033	14.2576	14.0356	14.4052	14.3611	14.1011	14.1431	14.413	14.3907
sp|P08758|ANXA5_HUMAN	ANXA5	Annexin A5 OS=Homo sapiens OX=9606 GN=ANXA5 PE=1 SV=2	0.314467	21.2513	21.6242	21.9844	0.36018	20.9116	0.162649	21.3082	21.1944	21.531	21.6006	21.668	21.5803	21.9209	22.0478	20.8451	20.9781	20.9302	21.2184
sp|P08842|STS_HUMAN	STS	Steryl-sulfatase OS=Homo sapiens OX=9606 GN=STS PE=1 SV=2	-0.150198	16.9411	16.0972	15.9296	-0.167584	15.9669	-0.0405773	16.9371	16.945	16.786	16.7957	16.0854	16.1089	15.8606	15.9986	16.0457	15.8881	15.9233	15.9294
sp|P08865|RSSA_HUMAN	RPSA	40S ribosomal protein SA OS=Homo sapiens OX=9606 GN=RPSA PE=1 SV=4	-0.0891274	21.3725	21.3525	21.2423	-0.110174	21.4289	-0.127124	21.4392	21.3058	21.3001	21.2667	21.4185	21.2866	21.3249	21.1597	21.3828	21.4749	21.3359	21.2676
sp|P08962|CD63_HUMAN	CD63	CD63 antigen OS=Homo sapiens OX=9606 GN=CD63 PE=1 SV=2	-1.67571	18.8109	19.0826	18.2083	-0.874216	19.0758	-0.967286	18.8676	18.7543	17.0449	17.2255	19.1326	19.0325	18.1762	18.2405	19.0821	19.0696	18.1087	18.1084
sp|P09001|RM03_HUMAN	MRPL3	39S ribosomal protein L3, mitochondrial OS=Homo sapiens OX=9606 GN=MRPL3 PE=1 SV=1	-0.312559	18.7696	18.7133	18.4736	-0.239668	18.8814	-0.311896	18.79	18.7492	18.486	18.4281	18.7145	18.712	18.4795	18.4676	18.8543	18.9085	18.6475	18.4915
sp|P09012|SNRPA_HUMAN	SNRPA	U1 small nuclear ribonucleoprotein A OS=Homo sapiens OX=9606 GN=SNRPA PE=1 SV=3	0.143095	19.5431	19.1553	19.3739	0.218671	19.5489	0.34282	19.624	19.4622	19.6906	19.6818	19.1937	19.1168	19.4204	19.3274	19.5423	19.5555	19.8762	19.9071
sp|P09038|FGF2_HUMAN	FGF2	Fibroblast growth factor 2 OS=Homo sapiens OX=9606 GN=FGF2 PE=1 SV=3	0.0130932	17.0655	17.3956	17.1384	-0.25724	15.7682	0.331735	16.9965	17.1344	17.0264	17.1307	17.3812	17.41	17.1091	17.1676	15.8727	15.6638	16.1381	16.0618
sp|P09104|ENOG_HUMAN	ENO2	Gamma-enolase OS=Homo sapiens OX=9606 GN=ENO2 PE=1 SV=3	0.416193	16.9262	16.0328	16.4324	0.399561	17.7545	0.0603173	16.9413	16.9112	17.3567	17.3282	16.0192	16.0465	16.5015	16.3633	17.7033	17.8056	17.7296	17.9
sp|P09110|THIK_HUMAN	ACAA1	3-ketoacyl-CoA thiolase, peroxisomal OS=Homo sapiens OX=9606 GN=ACAA1 PE=1 SV=2	-0.142222	19.091	19.0511	19.0292	-0.0218962	19.1981	-0.187701	19.0751	19.107	19.0058	18.8917	18.9983	19.104	19.0505	19.008	19.228	19.1682	19.0428	18.978
sp|P09132|SRP19_HUMAN	SRP19	Signal recognition particle 19 kDa protein OS=Homo sapiens OX=9606 GN=SRP19 PE=1 SV=3	-0.17428	14.1738	13.7498	13.9123	0.162545	13.9287	-0.354963	14.2376	14.1101	14.0815	13.9176	13.7499	13.7497	14.0383	13.7864	13.9478	13.9095	13.7216	13.4258
sp|P09211|GSTP1_HUMAN	GSTP1	Glutathione S-transferase P OS=Homo sapiens OX=9606 GN=GSTP1 PE=1 SV=2	0.209201	19.7468	19.7941	19.9697	0.17557	19.8411	-0.0373856	19.7852	19.7084	19.9893	19.9226	19.811	19.7772	19.9408	19.9986	19.8123	19.8699	19.808	19.7994
sp|P09234|RU1C_HUMAN	SNRPC	U1 small nuclear ribonucleoprotein C OS=Homo sapiens OX=9606 GN=SNRPC PE=1 SV=1	0.171511	20.0324	19.8439	19.9422	0.0983073	20.3068	0.050647	20.0068	20.058	20.1561	20.2517	19.8471	19.8406	19.951	19.9333	20.2897	20.3238	20.4283	20.2865
sp|P09382|LEG1_HUMAN	LGALS1	Galectin-1 OS=Homo sapiens OX=9606 GN=LGALS1 PE=1 SV=2	-0.189407	21.815	22.7773	22.6947	-0.0826215	21.4928	-0.235622	21.8127	21.8172	21.6372	21.6139	22.7091	22.8455	22.6767	22.7127	21.4963	21.4893	21.2371	21.2772
sp|P09417|DHPR_HUMAN	QDPR	Dihydropteridine reductase OS=Homo sapiens OX=9606 GN=QDPR PE=1 SV=2	0.254733	17.5724	17.7639	17.863	0.099093	17.6567	0.0514869	17.5857	17.5592	17.8362	17.8181	17.7454	17.7824	17.9009	17.825	17.6469	17.6666	17.716	17.7005
sp|P09429|HMGB1_HUMAN	HMGB1	High mobility group protein B1 OS=Homo sapiens OX=9606 GN=HMGB1 PE=1 SV=3	0.463787	18.6988	18.9618	19.291	0.329247	19.0621	0.345899	18.6984	18.6992	19.1743	19.1508	19.0308	18.8928	19.2897	19.2924	19.0292	19.095	19.3976	19.4183
sp|P09471-2|GNAO_HUMAN	GNAO1	Isoform Alpha-2 of Guanine nucleotide-binding protein G(o) subunit alpha OS=Homo sapiens OX=9606 GN=GNAO1	0.300487	13.0137	13.6968	14.2419	0.545173	13.2768	0.236979	12.9818	13.0455	13.244	13.3843	13.7865	13.6071	14.2157	14.2681	13.2327	13.3208	13.3243	13.7031
sp|P09488|GSTM1_HUMAN	GSTM1	Glutathione S-transferase Mu 1 OS=Homo sapiens OX=9606 GN=GSTM1 PE=1 SV=3	0.0856653	17.3966	18.0471	18.2312	0.184095	17.0775	-0.134708	17.4904	17.3028	17.5346	17.43	18.1392	17.9551	18.1739	18.2885	16.9788	17.1763	16.9855	16.9001
sp|P09493-3|TPM1_HUMAN	TPM1	Isoform 3 of Tropomyosin alpha-1 chain OS=Homo sapiens OX=9606 GN=TPM1	-0.438215	20.5015	20.7946	20.1073	-0.687293	19.6248	0.166366	20.4585	20.5445	20.1097	20.0169	20.8163	20.7728	20.1273	20.0872	19.6654	19.5842	19.7279	19.8545
sp|P09496-2|CLCA_HUMAN	CLTA	Isoform Non-brain of Clathrin light chain A OS=Homo sapiens OX=9606 GN=CLTA	0.0271293	17.2401	17.202	17.3209	0.118845	17.1815	-0.0349596	17.2338	17.2464	17.2713	17.2631	17.1786	17.2255	17.296	17.3457	17.2123	17.1507	17.0677	17.2254
sp|P09497-2|CLCB_HUMAN	CLTB	Isoform Non-brain of Clathrin light chain B OS=Homo sapiens OX=9606 GN=CLTB	-0.0657902	17.308	16.8947	16.8795	-0.0152383	17.2886	-0.0198666	17.3143	17.3016	17.2094	17.275	16.8983	16.8911	16.9113	16.8477	17.3128	17.2645	17.2233	17.3142
sp|P09525|ANXA4_HUMAN	ANXA4	Annexin A4 OS=Homo sapiens OX=9606 GN=ANXA4 PE=1 SV=4	0.330996	17.1	17.3569	17.8465	0.489584	16.6746	0.41113	17.084	17.1161	17.6174	17.2447	17.376	17.3379	17.7535	17.9395	16.7277	16.6215	17.116	17.0555
sp|P09543|CN37_HUMAN	CNP	2',3'-cyclic-nucleotide 3'-phosphodiesterase OS=Homo sapiens OX=9606 GN=CNP PE=1 SV=2	-0.151241	19.7862	18.9865	18.9194	-0.0671131	19.5278	-0.00695283	19.7772	19.7952	19.5597	19.7102	19.0068	18.9663	18.92	18.9189	19.5618	19.4938	19.5164	19.5254
sp|P09601|HMOX1_HUMAN	HMOX1	Heme oxygenase 1 OS=Homo sapiens OX=9606 GN=HMOX1 PE=1 SV=1	-0.798455	17.3336	19.032	18.2434	-0.788605	18.2525	-1.06643	17.3247	17.3425	16.4521	16.6182	19.0215	19.0425	18.3078	18.179	18.2505	18.2546	17.2625	17.1097
sp|P09603|CSF1_HUMAN	CSF1	Macrophage colony-stimulating factor 1 OS=Homo sapiens OX=9606 GN=CSF1 PE=1 SV=2	-0.607548	14.2204	16.3817	15.7093	-0.67246	13.3789	-0.690185	14.2725	14.1683	13.8319	13.3939	16.347	16.4165	15.6485	15.7701	13.5348	13.223	12.3376	13.0397
sp|P09622|DLDH_HUMAN	DLD	Dihydrolipoyl dehydrogenase, mitochondrial OS=Homo sapiens OX=9606 GN=DLD PE=1 SV=2	0.106902	19.5699	19.95	20.0608	0.110776	19.9849	0.153339	19.5902	19.5496	19.6323	19.7213	19.9265	19.9736	20.0223	20.0994	20.0211	19.9487	20.1519	20.1245
sp|P09651|ROA1_HUMAN	HNRNPA1	Heterogeneous nuclear ribonucleoprotein A1 OS=Homo sapiens OX=9606 GN=HNRNPA1 PE=1 SV=5	0.0773466	18.9987	18.8644	18.7862	-0.0782332	19.1449	0.163676	18.9947	19.0027	19.0303	19.1218	18.8937	18.8351	18.8636	18.7088	19.1316	19.1582	19.3722	19.245
sp|P09661|RU2A_HUMAN	SNRPA1	U2 small nuclear ribonucleoprotein A' OS=Homo sapiens OX=9606 GN=SNRPA1 PE=1 SV=2	0.130626	18.007	17.7565	17.8753	0.118802	17.8801	0.23259	18.0447	17.9692	18.1537	18.1215	17.6918	17.8212	17.886	17.8645	17.9253	17.8349	18.106	18.1194
sp|P09669|COX6C_HUMAN	COX6C	Cytochrome c oxidase subunit 6C OS=Homo sapiens OX=9606 GN=COX6C PE=1 SV=2	-0.197471	17.1186	16.3143	16.4383	0.123967	17.1827	0.0758692	17.1126	17.1246	16.7945	17.0477	16.3217	16.307	16.489	16.3877	17.2202	17.1453	17.2585	17.2587
sp|P09874|PARP1_HUMAN	PARP1	Poly [ADP-ribose] polymerase 1 OS=Homo sapiens OX=9606 GN=PARP1 PE=1 SV=4	0.0693608	20.3898	20.1256	20.2533	0.127661	20.35	0.123172	20.397	20.3825	20.4725	20.4457	20.1366	20.1146	20.2635	20.243	20.357	20.343	20.4922	20.4542
sp|P09884|DPOLA_HUMAN	POLA1	DNA polymerase alpha catalytic subunit OS=Homo sapiens OX=9606 GN=POLA1 PE=1 SV=2	-0.187716	19.8692	18.9449	19.0181	0.0732575	19.6287	-0.0926815	19.8177	19.9208	19.6909	19.6722	18.9638	18.9259	19.0017	19.0346	19.6271	19.6303	19.5533	19.5187
sp|P09913|IFIT2_HUMAN	IFIT2	Interferon-induced protein with tetratricopeptide repeats 2 OS=Homo sapiens OX=9606 GN=IFIT2 PE=1 SV=1	-0.330704	19.0294	18.3143	18.334	0.0197234	16.9662	-0.449004	19.0735	18.9854	18.7041	18.6934	18.2475	18.3811	18.3415	18.3266	16.939	16.9935	16.5409	16.4936
sp|P09914|IFIT1_HUMAN	IFIT1	Interferon-induced protein with tetratricopeptide repeats 1 OS=Homo sapiens OX=9606 GN=IFIT1 PE=1 SV=2	-0.213399	16.4601	15.7964	15.806	0.00953074	14.6273	-0.404116	16.505	16.4151	16.2457	16.2477	15.716	15.8769	15.731	15.8809	14.5497	14.705	14.284	14.1624
sp|P09960|LKHA4_HUMAN	LTA4H	Leukotriene A-4 hydrolase OS=Homo sapiens OX=9606 GN=LTA4H PE=1 SV=2	0.170982	18.9725	19.0741	19.1919	0.117785	18.9872	0.0229423	18.9885	18.9565	19.1908	19.0962	19.0465	19.1017	19.1732	19.2106	18.9084	19.0661	18.9906	19.0297
sp|P09972|ALDOC_HUMAN	ALDOC	Fructose-bisphosphate aldolase C OS=Homo sapiens OX=9606 GN=ALDOC PE=1 SV=2	-0.0419304	16.6758	17.0573	17.1965	0.139208	16.8973	-0.123825	16.7697	16.5819	16.681	16.5868	17.0277	17.0869	17.175	17.218	16.877	16.9177	16.7638	16.7832
sp|P0C0S5|H2AZ_HUMAN	H2AZ1	Histone H2A.Z OS=Homo sapiens OX=9606 GN=H2AZ1 PE=1 SV=2	0.170462	19.5349	19.6824	19.7574	0.074988	19.542	0.22336	19.5407	19.5291	19.7336	19.6771	19.7313	19.6335	19.7343	19.7805	19.5885	19.4955	19.8008	19.7299
sp|P0C0S8|H2A1_HUMAN	H2AC11	Histone H2A type 1 OS=Homo sapiens OX=9606 GN=H2AC11 PE=1 SV=2	0.294854	18.2504	18.0408	18.2286	0.187867	18.375	0.28933	18.2532	18.2476	18.504	18.5865	18.0708	18.0108	18.2294	18.2279	18.442	18.3081	18.6922	18.6365
sp|P0C7T5|ATX1L_HUMAN	ATXN1L	Ataxin-1-like OS=Homo sapiens OX=9606 GN=ATXN1L PE=1 SV=1	0.133507	14.7059	14.1546	14.2328	0.0782286	14.4521	-0.0929109	14.6106	14.8013	14.7982	14.8807	14.1236	14.1856	14.3182	14.1475	14.4461	14.458	14.4125	14.3058
sp|P0CB38|PAB4L_HUMAN	PABPC4L	Polyadenylate-binding protein 4-like OS=Homo sapiens OX=9606 GN=PABPC4L PE=2 SV=1	0.161998	13.8535	13.569	13.1502	-0.418756	13.7045	0.0378535	13.8401	13.867	14.0504	13.9806	13.3797	13.7582	13.2092	13.0912	13.6669	13.742	13.7589	13.7257
sp|P0CG29|GST2_HUMAN	GSTT2	Glutathione S-transferase theta-2 OS=Homo sapiens OX=9606 GN=GSTT2 PE=1 SV=1	0.133638	15.6143	15.9111	16.1733	0.262137	16.2585	0.0224208	15.727	15.5016	15.7672	15.7287	15.9198	15.9024	16.1971	16.1494	16.1946	16.3224	16.3166	16.2452
sp|P0CG38|POTEI_HUMAN	POTEI	POTE ankyrin domain family member I OS=Homo sapiens OX=9606 GN=POTEI PE=3 SV=1	-0.399767	21.666	21.5996	21.3814	-0.218163	21.0978	-0.190102	21.7063	21.6258	21.2946	21.2379	21.593	21.6062	21.3727	21.3902	21.0775	21.1181	20.8916	20.9238
sp|P0DMM9-3|ST1A3_HUMAN	SULT1A3	Isoform 3 of Sulfotransferase 1A3 OS=Homo sapiens OX=9606 GN=SULT1A3	0.0939299	15.4843	14.4215	14.6515	0.230045	14.0839	-0.110441	15.4986	15.47	15.6706	15.4859	14.5135	14.3294	14.6076	14.6954	14.0362	14.1316	13.9904	13.9566
sp|P0DMV8|HS71A_HUMAN	HSPA1A	Heat shock 70 kDa protein 1A OS=Homo sapiens OX=9606 GN=HSPA1A PE=1 SV=1	0.0246864	19.3923	19.5302	19.5455	0.0153023	19.5421	0.0244709	19.4266	19.3581	19.4391	19.3949	19.5641	19.4963	19.5986	19.4924	19.5067	19.5776	19.5834	19.5498
sp|P0DP24|CALM2_HUMAN	CALM2	Calmodulin-2 OS=Homo sapiens OX=9606 GN=CALM2 PE=1 SV=1	0.137982	18.8637	18.4823	18.6555	0.173181	18.8195	0.189542	18.8614	18.866	18.961	19.0423	18.3179	18.6467	18.6719	18.639	18.9958	18.6431	19.0664	18.9517
sp|P0DPB6|RPAC2_HUMAN	POLR1D	DNA-directed RNA polymerases I and III subunit RPAC2 OS=Homo sapiens OX=9606 GN=POLR1D PE=1 SV=1	-0.132165	16.4115	15.8808	16.045	0.164198	16.1334	-0.232812	16.2859	16.5371	16.1506	16.4082	15.8083	15.9533	16.1838	15.9063	16.0122	16.2545	15.8883	15.9128
sp|P0DPD8|EFCE2_HUMAN	EEF1AKMT4-ECE2	EEF1AKMT4-ECE2 readthrough transcript protein OS=Homo sapiens OX=9606 GN=EEF1AKMT4-ECE2 PE=1 SV=1	-0.27154	12.5387	13.1461	12.8661	-0.279949	13.1461	-0.568759	12.4843	12.593	12.2774	12.2569	13.2354	13.0567	12.8213	12.9109	13.0242	13.268	12.766	12.3887
sp|P0DPI2|GAL3A_HUMAN	GATD3A	Glutamine amidotransferase-like class 1 domain-containing protein 3A, mitochondrial OS=Homo sapiens OX=9606 GN=GATD3A PE=1 SV=1	0.0390694	16.1205	15.6496	15.7057	0.0561503	15.9511	0.0633285	16.1716	16.0694	16.1676	16.1515	15.602	15.6972	15.7271	15.6844	15.9722	15.9301	16.0101	16.0188
sp|P10109|ADX_HUMAN	FDX1	Adrenodoxin, mitochondrial OS=Homo sapiens OX=9606 GN=FDX1 PE=1 SV=1	-0.57107	14.6447	14.323	13.7999	-0.523175	14.7048	-0.592866	14.5636	14.7258	14.0579	14.0894	14.3705	14.2756	13.9122	13.6875	14.7683	14.6414	14.0538	14.1701
sp|P10114|RAP2A_HUMAN	RAP2A	Ras-related protein Rap-2a OS=Homo sapiens OX=9606 GN=RAP2A PE=1 SV=1	0.100746	16.2265	15.7634	15.7116	-0.0517612	16.0311	0.0584393	16.2617	16.1912	16.3404	16.314	15.8371	15.6897	15.7431	15.6801	16.1644	15.8979	16.0329	16.1462
sp|P10155|RO60_HUMAN	RO60	60 kDa SS-A/Ro ribonucleoprotein OS=Homo sapiens OX=9606 GN=RO60 PE=1 SV=2	0.143393	18.2503	18.1045	18.3734	0.268929	18.1266	0.172676	18.26	18.2407	18.4283	18.3592	18.0863	18.1226	18.3979	18.3489	18.1378	18.1154	18.3627	18.2359
sp|P10176|COX8A_HUMAN	COX8A	Cytochrome c oxidase subunit 8A, mitochondrial OS=Homo sapiens OX=9606 GN=COX8A PE=1 SV=2	-0.515509	14.3056	13.4649	13.4712	0.0063768	14.4249	-0.215673	14.2594	14.3518	13.8	13.7801	13.4453	13.4844	13.5455	13.397	14.3965	14.4533	14.4741	13.9444
sp|P10244|MYBB_HUMAN	MYBL2	Myb-related protein B OS=Homo sapiens OX=9606 GN=MYBL2 PE=1 SV=1	-0.0168194	16.5185	16.2079	16.1745	-0.0333867	16.6691	-0.0483692	16.5426	16.4944	16.499	16.5044	16.1451	16.2706	16.2414	16.1076	16.6886	16.6496	16.5885	16.6531
sp|P10253|LYAG_HUMAN	GAA	Lysosomal alpha-glucosidase OS=Homo sapiens OX=9606 GN=GAA PE=1 SV=4	0.270483	15.9385	14.7716	14.9046	0.132984	14.9811	0.115871	15.9367	15.9402	16.1578	16.2601	14.7569	14.7863	14.9685	14.8407	15.0844	14.8778	15.1469	15.047
sp|P10301|RRAS_HUMAN	RRAS	Ras-related protein R-Ras OS=Homo sapiens OX=9606 GN=RRAS PE=1 SV=1	-0.0539314	15.319	15.5154	15.3588	-0.156558	14.9216	0.110085	15.1954	15.4426	15.1275	15.4026	15.4136	15.6171	15.315	15.4027	14.89	14.9533	14.9509	15.1125
sp|P10398|ARAF_HUMAN	ARAF	Serine/threonine-protein kinase A-Raf OS=Homo sapiens OX=9606 GN=ARAF PE=1 SV=2	0.196545	15.1129	14.7316	14.819	0.0874159	15.0677	-0.00178121	15.2063	15.0195	15.4292	15.1897	14.7253	14.738	14.8783	14.7598	15.0854	15.0499	15.0093	15.1224
sp|P10412|H14_HUMAN	H1-4	Histone H1.4 OS=Homo sapiens OX=9606 GN=H1-4 PE=1 SV=2	0.401771	16.4253	16.5633	16.9356	0.37233	16.0992	0.373016	16.3755	16.4751	16.6484	17.0058	16.3021	16.8245	16.7111	17.1601	16.4042	15.7942	16.2465	16.6979
sp|P10415|BCL2_HUMAN	BCL2	Apoptosis regulator Bcl-2 OS=Homo sapiens OX=9606 GN=BCL2 PE=1 SV=2	-0.171482	12.5846	12.3585	12.3773	0.0187637	12.2007	0.0682741	12.5238	12.6455	12.385	12.4413	12.3943	12.3228	12.3548	12.3999	12.1223	12.279	12.3774	12.1605
sp|P10515|ODP2_HUMAN	DLAT	Dihydrolipoyllysine-residue acetyltransferase component of pyruvate dehydrogenase complex, mitochondrial OS=Homo sapiens OX=9606 GN=DLAT PE=1 SV=3	0.0196982	19.3927	19.6587	19.7541	0.0954744	19.7006	0.128368	19.3663	19.419	19.3948	19.4299	19.6165	19.7009	19.7761	19.7322	19.7419	19.6593	19.8437	19.8143
sp|P10586|PTPRF_HUMAN	PTPRF	Receptor-type tyrosine-protein phosphatase F OS=Homo sapiens OX=9606 GN=PTPRF PE=1 SV=2	-0.288937	17.093	16.4144	16.0848	-0.329565	16.8325	-0.352812	17.0847	17.1012	16.7723	16.8358	16.4271	16.4017	16.0377	16.132	16.8001	16.8649	16.4548	16.5046
sp|P10589|COT1_HUMAN	NR2F1	COUP transcription factor 1 OS=Homo sapiens OX=9606 GN=NR2F1 PE=1 SV=1	-0.0225439	15.8683	15.5951	15.7677	0.172613	16.3308	0.233566	16.0092	15.7274	15.7973	15.8941	15.5808	15.6095	15.8049	15.7306	16.2042	16.4574	16.5112	16.6176
sp|P10599|THIO_HUMAN	TXN	Thioredoxin OS=Homo sapiens OX=9606 GN=TXN PE=1 SV=3	0.215771	18.0429	18.1398	18.3254	0.185672	18.0308	0.00611053	18.1184	17.9674	18.3321	18.1851	18.1946	18.0849	18.3666	18.2843	17.9355	18.1261	18.1055	17.9684
sp|P10606|COX5B_HUMAN	COX5B	Cytochrome c oxidase subunit 5B, mitochondrial OS=Homo sapiens OX=9606 GN=COX5B PE=1 SV=2	-0.178099	14.4493	13.9093	13.6152	-0.294135	14.6481	-0.124827	14.5334	14.3653	14.2666	14.2759	13.9034	13.9153	13.7619	13.4684	14.6581	14.6381	14.5269	14.5196
sp|P10619|PPGB_HUMAN	CTSA	Lysosomal protective protein OS=Homo sapiens OX=9606 GN=CTSA PE=1 SV=2	0.0773887	18.2595	18.1296	18.5407	0.411114	18.0146	0.139282	18.2605	18.2584	18.3644	18.3093	18.101	18.1582	18.5745	18.5069	18.048	17.9813	18.1669	18.1409
sp|P10620|MGST1_HUMAN	MGST1	Microsomal glutathione S-transferase 1 OS=Homo sapiens OX=9606 GN=MGST1 PE=1 SV=1	-0.2202	16.4736	16.3339	16.304	-0.0298667	16.2985	-0.0353874	16.4135	16.5338	16.2522	16.2546	16.2324	16.4354	16.2527	16.3554	16.2849	16.312	16.306	16.2202
sp|P10636-9|TAU_HUMAN	MAPT	Isoform Tau-G of Microtubule-associated protein tau OS=Homo sapiens OX=9606 GN=MAPT	0.23523	11.831	14.5055	14.8079	0.302364	12.2717	-0.303359	12.0284	11.6336	11.9396	12.1929	14.4804	14.5305	14.8596	14.7561	12.141	12.4023	12.1232	11.8134
sp|P10644|KAP0_HUMAN	PRKAR1A	cAMP-dependent protein kinase type I-alpha regulatory subunit OS=Homo sapiens OX=9606 GN=PRKAR1A PE=1 SV=1	-0.0833682	16.2167	16.0387	15.932	-0.106718	15.8294	-0.211301	16.1513	16.2821	16.1101	16.1566	15.9622	16.1152	15.9344	15.9296	15.9266	15.7322	15.6234	15.6128
sp|P10646|TFPI1_HUMAN	TFPI	Tissue factor pathway inhibitor OS=Homo sapiens OX=9606 GN=TFPI PE=1 SV=1	0.31132	13.3041	13.9737	13.9623	-0.0113392	13.8198	0.636009	13.4208	13.1874	13.5375	13.6933	14.0014	13.946	14.0014	13.9233	13.8412	13.7985	14.4963	14.4154
sp|P10721|KIT_HUMAN	KIT	Mast/stem cell growth factor receptor Kit OS=Homo sapiens OX=9606 GN=KIT PE=1 SV=1	-0.3779	10.7033	11.7216	11.7461	0.0244664	10.922	0.0172736	10.6972	10.7095	10.4345	10.2164	11.2655	12.1777	11.8632	11.6289	10.9687	10.8753	10.7185	11.1601
sp|P10768|ESTD_HUMAN	ESD	S-formylglutathione hydrolase OS=Homo sapiens OX=9606 GN=ESD PE=1 SV=2	0.145565	19.1249	19.1501	19.4092	0.259065	19.5613	-0.19771	19.1774	19.0724	19.3286	19.2122	19.1855	19.1147	19.3984	19.42	19.4462	19.6764	19.3524	19.3748
sp|P10809|CH60_HUMAN	HSPD1	60 kDa heat shock protein, mitochondrial OS=Homo sapiens OX=9606 GN=HSPD1 PE=1 SV=2	0.0391284	20.5772	20.735	20.8313	0.0962583	20.6883	0.0856938	20.5521	20.6024	20.5675	20.6652	20.745	20.725	20.7907	20.8719	20.7302	20.6464	20.7533	20.7947
sp|P10909-2|CLUS_HUMAN	CLU	Isoform 2 of Clusterin OS=Homo sapiens OX=9606 GN=CLU	-0.0927939	17.4509	15.7599	15.9863	0.2264	17.4978	0.169248	17.4531	17.4487	17.3005	17.4157	15.6547	15.865	15.9672	16.0053	17.5454	17.4502	17.6219	17.7122
sp|P11021|BIP_HUMAN	HSPA5	Endoplasmic reticulum chaperone BiP OS=Homo sapiens OX=9606 GN=HSPA5 PE=1 SV=2	-0.128327	19.6046	19.5633	19.3227	-0.240638	19.4115	-0.00778831	19.6451	19.564	19.4818	19.4707	19.5773	19.5493	19.3146	19.3307	19.4202	19.4027	19.3844	19.423
sp|P11047|LAMC1_HUMAN	LAMC1	Laminin subunit gamma-1 OS=Homo sapiens OX=9606 GN=LAMC1 PE=1 SV=3	-0.946253	20.2606	20.4293	19.4536	-0.975749	19.6455	-0.751505	20.2423	20.279	19.3423	19.2865	20.4367	20.422	19.4197	19.4875	19.6509	19.64	18.9132	18.8747
sp|P11117|PPAL_HUMAN	ACP2	Lysosomal acid phosphatase OS=Homo sapiens OX=9606 GN=ACP2 PE=1 SV=3	-0.00697088	16.6433	16.4913	16.5825	0.0911834	16.8452	0.227856	16.5753	16.7113	16.6386	16.6341	16.5159	16.4668	16.5498	16.6152	16.9054	16.7851	17.0717	17.0745
sp|P11137|MTAP2_HUMAN	MAP2	Microtubule-associated protein 2 OS=Homo sapiens OX=9606 GN=MAP2 PE=1 SV=4	0.416112	16.5103	15.8996	16.1921	0.292456	16.4172	0.267243	16.5625	16.4582	16.9329	16.92	15.9312	15.868	16.2535	16.1307	16.4274	16.407	16.7183	16.6506
sp|P11142|HSP7C_HUMAN	HSPA8	Heat shock cognate 71 kDa protein OS=Homo sapiens OX=9606 GN=HSPA8 PE=1 SV=1	-0.110983	23.3934	23.4132	23.239	-0.174156	23.5752	-0.179036	23.3512	23.4357	23.2713	23.2936	23.3886	23.4378	23.1969	23.2812	23.6193	23.531	23.3116	23.4807
sp|P11166|GTR1_HUMAN	SLC2A1	Solute carrier family 2, facilitated glucose transporter member 1 OS=Homo sapiens OX=9606 GN=SLC2A1 PE=1 SV=2	0.0697355	18.2159	18.3225	18.3732	0.0507775	18.0048	0.280184	18.1959	18.2359	18.2793	18.292	18.3985	18.2464	18.3447	18.4018	18.0602	17.9494	18.2438	18.3263
sp|P11171|41_HUMAN	EPB41	Protein 4.1 OS=Homo sapiens OX=9606 GN=EPB41 PE=1 SV=4	-0.00577536	17.6333	17.4676	17.5561	0.0885202	17.3876	-0.0291659	17.6503	17.6162	17.653	17.602	17.5217	17.4135	17.5642	17.548	17.3775	17.3977	17.3722	17.3447
sp|P11172|UMPS_HUMAN	UMPS	Uridine 5'-monophosphate synthase OS=Homo sapiens OX=9606 GN=UMPS PE=1 SV=1	0.0466732	16.0123	16.0829	16.1383	0.0553064	16.3204	-0.0247195	16.0096	16.015	16.0422	16.0757	16.0853	16.0806	16.1614	16.1152	16.2588	16.382	16.3131	16.2783
sp|P11177|ODPB_HUMAN	PDHB	Pyruvate dehydrogenase E1 component subunit beta, mitochondrial OS=Homo sapiens OX=9606 GN=PDHB PE=1 SV=3	0.154409	20.5626	20.5332	20.6358	0.102668	20.7586	0.064787	20.6139	20.5113	20.7312	20.7028	20.5388	20.5275	20.6414	20.6303	20.7609	20.7562	20.8404	20.8063
sp|P11182|ODB2_HUMAN	DBT	Lipoamide acyltransferase component of branched-chain alpha-keto acid dehydrogenase complex, mitochondrial OS=Homo sapiens OX=9606 GN=DBT PE=1 SV=3	-0.0612042	20.1252	19.9396	20.0137	0.0740732	19.8537	0.177438	20.1419	20.1086	20.0244	20.1036	19.9063	19.9729	20.0626	19.9648	19.9137	19.7937	20.0069	20.0554
sp|P11216|PYGB_HUMAN	PYGB	Glycogen phosphorylase, brain form OS=Homo sapiens OX=9606 GN=PYGB PE=1 SV=5	0.155118	19.2681	19.3369	19.4224	0.0854388	18.9984	0.0821359	19.3014	19.2347	19.4577	19.3886	19.3324	19.3414	19.4013	19.4434	18.9966	19.0001	19.0712	19.0898
sp|P11233|RALA_HUMAN	RALA	Ras-related protein Ral-A OS=Homo sapiens OX=9606 GN=RALA PE=1 SV=1	0.15241	18.9402	19.3559	19.3162	-0.0397181	19.1181	0.0934699	18.9206	18.9599	19.0842	19.1011	19.4183	19.2936	19.2957	19.3368	19.1287	19.1074	19.1742	19.2489
sp|P11234-2|RALB_HUMAN	RALB	Isoform 2 of Ras-related protein Ral-B OS=Homo sapiens OX=9606 GN=RALB	0.0400284	18.4291	18.5477	18.5148	-0.0329764	17.7316	0.15815	18.5071	18.3511	18.5564	18.3818	18.5501	18.5453	18.5126	18.5169	17.7185	17.7448	17.9323	17.8472
sp|P11274|BCR_HUMAN	BCR	Breakpoint cluster region protein OS=Homo sapiens OX=9606 GN=BCR PE=1 SV=2	-0.11757	17.4488	17.5179	17.1932	-0.32473	17.2651	-0.0857764	17.4672	17.4304	17.3494	17.313	17.5287	17.5071	17.2091	17.1773	17.2006	17.3295	17.2138	17.1448
sp|P11279|LAMP1_HUMAN	LAMP1	Lysosome-associated membrane glycoprotein 1 OS=Homo sapiens OX=9606 GN=LAMP1 PE=1 SV=3	-0.327883	17.8703	18.1079	18.0345	-0.0733526	18.055	0.0712907	17.9437	17.797	17.4502	17.6347	18.0852	18.1306	18.0203	18.0487	18.1305	17.9794	18.1099	18.1426
sp|P11310-2|ACADM_HUMAN	ACADM	Isoform 2 of Medium-chain specific acyl-CoA dehydrogenase, mitochondrial OS=Homo sapiens OX=9606 GN=ACADM	0.0262381	18.7712	18.6525	18.874	0.221462	18.8355	0.224904	18.7425	18.8	18.8314	18.7635	18.6322	18.6728	18.8914	18.8566	18.8586	18.8124	19.0849	19.0359
sp|P11387|TOP1_HUMAN	TOP1	DNA topoisomerase 1 OS=Homo sapiens OX=9606 GN=TOP1 PE=1 SV=2	0.115421	19.3072	20.1339	20.0451	-0.0888297	19.6904	0.222465	19.2795	19.3348	19.3472	19.498	20.2049	20.0629	20.0114	20.0787	19.719	19.6618	19.9033	19.9225
sp|P11388-4|TOP2A_HUMAN	TOP2A	Isoform 4 of DNA topoisomerase 2-alpha OS=Homo sapiens OX=9606 GN=TOP2A	-0.00767695	19.6654	19.8256	19.8627	0.0371705	19.8804	-0.0250947	19.6224	19.7084	19.6261	19.6894	19.7922	19.8589	19.8595	19.866	19.9295	19.8313	19.8239	19.8866
sp|P11413-2|G6PD_HUMAN	G6PD	Isoform Long of Glucose-6-phosphate 1-dehydrogenase OS=Homo sapiens OX=9606 GN=G6PD	0.111293	19.0651	18.6484	18.8295	0.181011	18.6324	-0.0663491	19.0629	19.0673	19.1904	19.1624	18.6267	18.6702	18.7733	18.8856	18.5765	18.6883	18.5876	18.5445
sp|P11441|UBL4A_HUMAN	UBL4A	Ubiquitin-like protein 4A OS=Homo sapiens OX=9606 GN=UBL4A PE=1 SV=1	-0.0413389	15.4345	15.5353	15.4518	-0.0834715	15.6779	-0.316032	15.3048	15.5641	15.4418	15.3445	15.4972	15.5734	15.5012	15.4024	15.7044	15.6514	15.3527	15.371
sp|P11474|ERR1_HUMAN	ESRRA	Steroid hormone receptor ERR1 OS=Homo sapiens OX=9606 GN=ESRRA PE=1 SV=3	-1.16215	16.092	15.9644	15.4442	-0.520194	16.1778	-1.01739	16.0486	16.1355	14.9881	14.8717	15.9511	15.9777	15.5251	15.3634	16.2001	16.1556	15.1081	15.2127
sp|P11498|PYC_HUMAN	PC	Pyruvate carboxylase, mitochondrial OS=Homo sapiens OX=9606 GN=PC PE=1 SV=2	0.0689242	20.5532	20.4752	20.6522	0.176965	20.8894	0.0923154	20.5838	20.5226	20.6121	20.6321	20.4537	20.4967	20.6898	20.6146	20.8876	20.8911	20.9775	20.9859
sp|P11532-14|DMD_HUMAN	DMD	Isoform 8 of Dystrophin OS=Homo sapiens OX=9606 GN=DMD	-0.0975206	14.5838	14.7058	14.5826	-0.123276	14.5571	-0.154247	14.6478	14.5198	14.5752	14.3974	14.7384	14.6733	14.6222	14.5429	14.4404	14.6739	14.4638	14.342
sp|P11586|C1TC_HUMAN	MTHFD1	C-1-tetrahydrofolate synthase, cytoplasmic OS=Homo sapiens OX=9606 GN=MTHFD1 PE=1 SV=3	0.177764	22.6701	22.5074	22.7194	0.211967	22.9262	0.0910819	22.6603	22.68	22.8692	22.8266	22.5523	22.4625	22.777	22.6618	22.9138	22.9385	23.0148	23.0197
sp|P11717|MPRI_HUMAN	IGF2R	Cation-independent mannose-6-phosphate receptor OS=Homo sapiens OX=9606 GN=IGF2R PE=1 SV=3	-0.0159684	21.0919	20.9652	21.2011	0.23599	21.1213	0.0936963	21.1134	21.0705	21.0369	21.1151	20.9256	21.0047	21.1858	21.2165	21.1464	21.0961	21.219	21.2109
sp|P11766|ADHX_HUMAN	ADH5	Alcohol dehydrogenase class-3 OS=Homo sapiens OX=9606 GN=ADH5 PE=1 SV=4	0.235827	16.8175	16.9628	17.237	0.274192	16.7531	0.111125	16.7781	16.8568	17.1015	17.0051	16.9902	16.9353	17.2566	17.2173	16.6956	16.8107	16.9144	16.8141
sp|P11802|CDK4_HUMAN	CDK4	Cyclin-dependent kinase 4 OS=Homo sapiens OX=9606 GN=CDK4 PE=1 SV=2	-0.173802	17.948	18.059	17.8193	-0.239673	18.062	-0.378036	17.9102	17.9858	17.8075	17.7409	18.0605	18.0574	17.7867	17.8519	18.0063	18.1176	17.6797	17.6882
sp|P11908-2|PRPS2_HUMAN	PRPS2	Isoform 2 of Ribose-phosphate pyrophosphokinase 2 OS=Homo sapiens OX=9606 GN=PRPS2	-0.0595907	16.2925	15.6295	15.609	-0.0204244	15.8875	-0.189971	16.2765	16.3086	16.2655	16.2004	15.5977	15.6612	15.6481	15.57	15.8811	15.8939	15.7523	15.6428
sp|P11940|PABP1_HUMAN	PABPC1	Polyadenylate-binding protein 1 OS=Homo sapiens OX=9606 GN=PABPC1 PE=1 SV=2	-0.179087	19.7139	19.7568	19.4785	-0.278322	19.7579	-0.211464	19.7406	19.6871	19.5446	19.525	19.7418	19.7719	19.5279	19.4292	19.74	19.7759	19.5805	19.5124
sp|P12004|PCNA_HUMAN	PCNA	Proliferating cell nuclear antigen OS=Homo sapiens OX=9606 GN=PCNA PE=1 SV=1	0.463387	20.8603	20.5543	20.8945	0.340149	21.1805	0.0276878	20.825	20.8957	21.1973	21.4502	20.5425	20.5661	20.803	20.986	21.1628	21.1983	20.5902	21.8262
sp|P12036|NFH_HUMAN	NEFH	Neurofilament heavy polypeptide OS=Homo sapiens OX=9606 GN=NEFH PE=1 SV=4	0.0296782	17.9656	18.1698	18.0046	-0.165121	17.7994	-0.296942	17.9184	18.0128	17.9628	18.0278	18.1483	18.1912	18.0083	18.001	17.943	17.6558	17.4338	17.5711
sp|P12081|SYHC_HUMAN	HARS	Histidine--tRNA ligase, cytoplasmic OS=Homo sapiens OX=9606 GN=HARS PE=1 SV=2	0.150396	18.7343	18.891	18.9668	0.0758482	18.9204	-0.0496364	18.6551	18.8135	18.8336	18.9358	18.8263	18.9556	18.9034	19.0302	18.9798	18.861	18.8107	18.9308
sp|P12235|ADT1_HUMAN	SLC25A4	ADP/ATP translocase 1 OS=Homo sapiens OX=9606 GN=SLC25A4 PE=1 SV=4	0.00279669	18.3091	17.4048	17.48	0.075109	18.1708	0.164076	18.3423	18.2759	18.2523	18.3716	17.4395	17.3702	17.4779	17.482	18.2156	18.126	18.3007	18.3691
sp|P12236|ADT3_HUMAN	SLC25A6	ADP/ATP translocase 3 OS=Homo sapiens OX=9606 GN=SLC25A6 PE=1 SV=4	-0.0951319	23.1442	22.7329	22.5553	-0.177611	22.9315	-0.00516944	23.178	23.1104	22.9818	23.1164	22.7668	22.6991	22.547	22.5636	23.0205	22.8425	22.8906	22.962
sp|P12259|FA5_HUMAN	F5	Coagulation factor V OS=Homo sapiens OX=9606 GN=F5 PE=1 SV=4	-1.33163	13.9618	15.9648	14.6256	-1.33926	15.3069	-1.25646	13.9305	13.9931	12.6503	12.61	15.9538	15.9759	14.5145	14.7366	15.3317	15.2821	14.1591	13.9418
sp|P12268|IMDH2_HUMAN	IMPDH2	Inosine-5'-monophosphate dehydrogenase 2 OS=Homo sapiens OX=9606 GN=IMPDH2 PE=1 SV=2	-0.422241	18.6648	18.9596	18.7849	-0.17467	19.2152	-0.433802	18.6901	18.6394	18.2781	18.2069	18.9723	18.9468	18.7986	18.7712	19.1508	19.2796	18.7905	18.7723
sp|P12270|TPR_HUMAN	TPR	Nucleoprotein TPR OS=Homo sapiens OX=9606 GN=TPR PE=1 SV=3	0.00309667	20.4343	20.2795	20.3176	0.0380878	20.5945	0.0612666	20.3904	20.4782	20.3714	20.5034	20.2417	20.3172	20.2747	20.3604	20.6639	20.5252	20.6372	20.6744
sp|P12277|KCRB_HUMAN	CKB	Creatine kinase B-type OS=Homo sapiens OX=9606 GN=CKB PE=1 SV=1	0.0130389	17.3108	18.3495	18.4591	0.109574	18.509	-0.0639993	17.3495	17.2721	17.3659	17.2818	18.3306	18.3685	18.4754	18.4428	18.4477	18.5703	18.4531	18.4369
sp|P12429|ANXA3_HUMAN	ANXA3	Annexin A3 OS=Homo sapiens OX=9606 GN=ANXA3 PE=1 SV=3	0.32597	18.0575	17.7643	18.0428	0.278435	17.937	0.18843	18.0511	18.064	18.4519	18.3151	17.8192	17.7095	18.0519	18.0337	17.8158	18.0582	18.1817	18.0691
sp|P12694|ODBA_HUMAN	BCKDHA	2-oxoisovalerate dehydrogenase subunit alpha, mitochondrial OS=Homo sapiens OX=9606 GN=BCKDHA PE=1 SV=2	0.0458772	19.4254	19.1704	19.4256	0.255229	19.5183	0.0930041	19.3964	19.4544	19.4698	19.4726	19.1671	19.1736	19.4361	19.415	19.5381	19.4985	19.5568	19.6658
sp|P12814|ACTN1_HUMAN	ACTN1	Alpha-actinin-1 OS=Homo sapiens OX=9606 GN=ACTN1 PE=1 SV=2	-0.111699	19.3592	20.1224	19.9171	-0.205352	19.2852	-0.00138195	19.3359	19.3826	19.2121	19.283	20.1108	20.134	19.8889	19.9453	19.3096	19.2609	19.237	19.3307
sp|P12931-2|SRC_HUMAN	SRC	Isoform 2 of Proto-oncogene tyrosine-protein kinase Src OS=Homo sapiens OX=9606 GN=SRC	-0.138726	13.2985	13.154	13.0191	-0.134936	13.149	-0.20291	13.4057	13.1913	13.2069	13.1126	13.0715	13.2364	13.1078	12.9303	13.1627	13.1354	13.0122	12.88
sp|P12955|PEPD_HUMAN	PEPD	Xaa-Pro dipeptidase OS=Homo sapiens OX=9606 GN=PEPD PE=1 SV=3	0.065679	16.7419	16.6211	16.8565	0.235477	17.0206	-0.129676	16.754	16.7299	16.8767	16.7385	16.5465	16.6956	16.843	16.8701	16.9631	17.078	16.9345	16.8473
sp|P12956|XRCC6_HUMAN	XRCC6	X-ray repair cross-complementing protein 6 OS=Homo sapiens OX=9606 GN=XRCC6 PE=1 SV=2	0.232599	21.461	21.5487	21.7448	0.196189	21.7584	0.186481	21.3987	21.5233	21.6296	21.7577	21.5509	21.5464	21.7082	21.7815	21.753	21.7638	21.9089	21.9809
sp|P13010|XRCC5_HUMAN	XRCC5	X-ray repair cross-complementing protein 5 OS=Homo sapiens OX=9606 GN=XRCC5 PE=1 SV=3	0.206826	21.6005	21.6136	21.8166	0.203025	21.7152	0.143418	21.6034	21.5976	21.8423	21.7723	21.6158	21.6114	21.8573	21.776	21.7159	21.7145	21.8962	21.821
sp|P13051|UNG_HUMAN	UNG	Uracil-DNA glycosylase OS=Homo sapiens OX=9606 GN=UNG PE=1 SV=2	0.112321	12.1704	11.7665	11.776	0.00941742	12.4123	0.126348	12.1553	12.1855	12.3417	12.2237	12.0194	11.5136	11.8888	11.6631	12.3355	12.4892	12.4974	12.5799
sp|P13056|NR2C1_HUMAN	NR2C1	Nuclear receptor subfamily 2 group C member 1 OS=Homo sapiens OX=9606 GN=NR2C1 PE=1 SV=2	-0.584451	12.387	11.6878	11.5957	-0.0920767	11.8786	-0.103804	12.3875	12.3864	11.8852	11.7199	11.8285	11.5471	11.6984	11.4931	11.9549	11.8023	11.9681	11.5814
sp|P13073|COX41_HUMAN	COX4I1	Cytochrome c oxidase subunit 4 isoform 1, mitochondrial OS=Homo sapiens OX=9606 GN=COX4I1 PE=1 SV=1	-0.305426	19.5344	19.1308	18.9102	-0.220539	19.7508	-0.244296	19.5397	19.5292	19.1824	19.2755	19.1506	19.1109	18.8765	18.944	19.7333	19.7683	19.5791	19.4339
sp|P13196|HEM1_HUMAN	ALAS1	5-aminolevulinate synthase, nonspecific, mitochondrial OS=Homo sapiens OX=9606 GN=ALAS1 PE=1 SV=2	-0.452544	12.2069	12.5237	12.0702	-0.453512	12.3656	-0.433138	11.9892	12.4246	11.8159	11.6928	12.3792	12.6682	12.1383	12.0021	12.5352	12.1959	12.0623	11.8026
sp|P13284|GILT_HUMAN	IFI30	Gamma-interferon-inducible lysosomal thiol reductase OS=Homo sapiens OX=9606 GN=IFI30 PE=1 SV=3	-0.0118658	16.801	16.3422	16.6421	0.29991	16.7151	0.227685	16.8388	16.7632	16.8237	16.7546	16.2646	16.4198	16.6988	16.5854	16.7753	16.6549	17.0628	16.8228
sp|P13473-3|LAMP2_HUMAN	LAMP2	Isoform LAMP-2C of Lysosome-associated membrane glycoprotein 2 OS=Homo sapiens OX=9606 GN=LAMP2	-0.235241	17.6243	17.3155	17.3959	0.0803856	17.5359	0.0785165	17.6645	17.584	17.3564	17.4217	17.344	17.2871	17.3749	17.417	17.5686	17.5032	17.6564	17.5724
sp|P13489|RINI_HUMAN	RNH1	Ribonuclease inhibitor OS=Homo sapiens OX=9606 GN=RNH1 PE=1 SV=2	-0.173626	16.4586	16.4319	16.4502	0.0182929	16.3126	-0.213818	16.3337	16.5836	16.3529	16.2171	16.327	16.5369	16.5145	16.3859	16.1675	16.4576	16.1873	16.0102
sp|P13497|BMP1_HUMAN	BMP1	Bone morphogenetic protein 1 OS=Homo sapiens OX=9606 GN=BMP1 PE=1 SV=2	-0.802726	15.4036	14.9919	14.6091	-0.382812	15.0284	-0.185172	15.4285	15.3787	14.567	14.6348	14.9947	14.9892	14.5304	14.6878	15.169	14.8878	14.9305	14.756
sp|P13612|ITA4_HUMAN	ITGA4	Integrin alpha-4 OS=Homo sapiens OX=9606 GN=ITGA4 PE=1 SV=3	-0.162377	14.2664	16.0873	15.8218	-0.265521	14.0127	-0.294844	14.3049	14.2278	14.1287	14.0793	16.0649	16.1097	15.7582	15.8854	14.0858	13.9395	13.7328	13.7028
sp|P13639|EF2_HUMAN	EEF2	Elongation factor 2 OS=Homo sapiens OX=9606 GN=EEF2 PE=1 SV=4	-0.163256	24.3016	24.3731	24.2113	-0.161816	24.5289	-0.422674	24.3171	24.2862	24.2016	24.0751	24.4544	24.2918	24.235	24.1876	24.4652	24.5926	24.096	24.1165
sp|P13667|PDIA4_HUMAN	PDIA4	Protein disulfide-isomerase A4 OS=Homo sapiens OX=9606 GN=PDIA4 PE=1 SV=2	-0.122605	20.0422	20.713	20.4819	-0.231129	19.8914	-0.047571	20.0663	20.0181	19.9658	19.8735	20.7362	20.6899	20.523	20.4409	19.8876	19.8952	19.8407	19.847
sp|P13674-2|P4HA1_HUMAN	P4HA1	Isoform 2 of Prolyl 4-hydroxylase subunit alpha-1 OS=Homo sapiens OX=9606 GN=P4HA1	-0.281081	15.7285	15.5756	15.4602	-0.115426	15.7805	-0.241858	15.7602	15.6968	15.4228	15.472	15.5433	15.608	15.3688	15.5517	15.8205	15.7404	15.4268	15.6504
sp|P13674|P4HA1_HUMAN	P4HA1	Prolyl 4-hydroxylase subunit alpha-1 OS=Homo sapiens OX=9606 GN=P4HA1 PE=1 SV=2	-0.0463894	20.0703	20.1634	20.1067	-0.0567019	20.2178	-0.0519521	20.0962	20.0443	19.973	20.0748	20.1633	20.1634	20.1188	20.0946	20.2745	20.1611	20.0943	20.2374
sp|P13693|TCTP_HUMAN	TPT1	Translationally-controlled tumor protein OS=Homo sapiens OX=9606 GN=TPT1 PE=1 SV=1	-0.441599	20.0403	20.2792	19.872	-0.407165	19.9657	-0.640982	20.05	20.0306	19.7182	19.4792	20.2675	20.2908	19.9161	19.8279	19.8428	20.0886	19.3694	19.28
sp|P13716-2|HEM2_HUMAN	ALAD	Isoform 2 of Delta-aminolevulinic acid dehydratase OS=Homo sapiens OX=9606 GN=ALAD	0.300534	17.9541	18.0934	18.3038	0.210391	17.9732	-0.0787965	18.043	17.8653	18.2564	18.2529	18.1571	18.0298	18.2908	18.3169	17.9509	17.9954	17.9132	17.8756
sp|P13726|TF_HUMAN	F3	Tissue factor OS=Homo sapiens OX=9606 GN=F3 PE=1 SV=1	-0.258034	16.6641	17.3786	16.7343	-0.644293	15.6928	0.0791007	16.6241	16.704	16.3501	16.4619	17.468	17.2893	16.713	16.7556	15.7792	15.6065	15.647	15.8969
sp|P13797|PLST_HUMAN	PLS3	Plastin-3 OS=Homo sapiens OX=9606 GN=PLS3 PE=1 SV=4	0.0899646	20.557	20.2069	20.351	0.144128	20.0485	-0.00943518	20.563	20.5509	20.682	20.6119	20.2332	20.1805	20.3598	20.3422	19.98	20.117	20.028	20.05
sp|P13798|ACPH_HUMAN	APEH	Acylamino-acid-releasing enzyme OS=Homo sapiens OX=9606 GN=APEH PE=1 SV=4	-0.0850653	19.8568	19.656	19.7907	0.134673	20.0867	-0.351138	19.9139	19.7996	19.7895	19.7539	19.7114	19.6007	19.7759	19.8055	20.055	20.1185	19.734	19.7372
sp|P13804|ETFA_HUMAN	ETFA	Electron transfer flavoprotein subunit alpha, mitochondrial OS=Homo sapiens OX=9606 GN=ETFA PE=1 SV=1	-0.0299957	21.9169	21.7356	21.8598	0.124109	21.7284	0.00680973	21.9428	21.891	21.8963	21.8775	21.7209	21.7504	21.8763	21.8432	21.7339	21.7229	21.7727	21.6977
sp|P13807|GYS1_HUMAN	GYS1	Glycogen [starch] synthase, muscle OS=Homo sapiens OX=9606 GN=GYS1 PE=1 SV=2	-0.0638308	17.9431	17.7067	17.6624	-0.0442499	18.0124	-0.0546261	17.9501	17.9361	17.8655	17.893	17.7014	17.712	17.6679	17.657	18.0054	18.0193	17.9972	17.9183
sp|P13861|KAP2_HUMAN	PRKAR2A	cAMP-dependent protein kinase type II-alpha regulatory subunit OS=Homo sapiens OX=9606 GN=PRKAR2A PE=1 SV=2	0.154704	18.1805	18.0806	18.261	0.180472	18.4584	0.0909565	18.1458	18.2152	18.3498	18.3206	18.1217	18.0394	18.2835	18.2386	18.4271	18.4896	18.5806	18.518
sp|P13929|ENOB_HUMAN	ENO3	Beta-enolase OS=Homo sapiens OX=9606 GN=ENO3 PE=1 SV=5	-0.0721191	20.19	20.2112	20.3576	0.146438	19.6193	-0.175074	20.1588	20.2213	20.1687	20.0671	20.1452	20.2772	20.4008	20.3145	19.5147	19.724	19.5394	19.3491
sp|P13984|T2FB_HUMAN	GTF2F2	General transcription factor IIF subunit 2 OS=Homo sapiens OX=9606 GN=GTF2F2 PE=1 SV=2	0.0252307	16.8035	16.8249	16.8855	0.060542	16.7912	0.0157232	16.771	16.836	16.8101	16.8474	16.804	16.8458	16.862	16.9089	16.8243	16.7582	16.753	16.8609
sp|P13987-2|CD59_HUMAN	CD59	Isoform 2 of CD59 glycoprotein OS=Homo sapiens OX=9606 GN=CD59	-0.41253	12.4848	11.3563	11.9112	0.554905	11.3184	0.498878	11.9266	13.0429	12.1934	11.9511	10.8501	11.8626	11.9918	11.8307	11.028	11.6088	11.9378	11.6967
sp|P13995|MTDC_HUMAN	MTHFD2	Bifunctional methylenetetrahydrofolate dehydrogenase/cyclohydrolase, mitochondrial OS=Homo sapiens OX=9606 GN=MTHFD2 PE=1 SV=2	-0.709	16.0698	15.9644	15.5492	-0.415115	15.28	-0.687552	16.0693	16.0704	15.3538	15.3678	15.9346	15.9941	15.5997	15.4988	15.2282	15.3317	14.7204	14.4645
sp|P14174|MIF_HUMAN	MIF	Macrophage migration inhibitory factor OS=Homo sapiens OX=9606 GN=MIF PE=1 SV=4	-0.00699571	14.0212	14.1486	14.3249	0.176286	14.1381	-0.0961902	14.0605	13.9818	13.9478	14.0805	14.2059	14.0913	14.4014	14.2484	14.1573	14.1188	14.0867	13.997
sp|P14314-2|GLU2B_HUMAN	PRKCSH	Isoform 2 of Glucosidase 2 subunit beta OS=Homo sapiens OX=9606 GN=PRKCSH	-0.00397574	19.0694	18.7595	18.7206	-0.0389049	19.3042	0.0566772	19.0513	19.0876	19.0586	19.0723	18.7307	18.7883	18.7663	18.6749	19.3379	19.2705	19.3327	19.389
sp|P14316|IRF2_HUMAN	IRF2	Interferon regulatory factor 2 OS=Homo sapiens OX=9606 GN=IRF2 PE=1 SV=2	0.723715	12.4142	11.78	12.3505	0.570515	12.0956	0.458995	12.334	12.4945	13.1135	13.1623	11.7409	11.8191	12.3819	12.3192	12.0511	12.1401	12.501	12.6082
sp|P14324|FPPS_HUMAN	FDPS	Farnesyl pyrophosphate synthase OS=Homo sapiens OX=9606 GN=FDPS PE=1 SV=4	0.161645	16.8008	16.8837	16.9339	0.0501672	16.9744	-0.0877058	16.9271	16.6746	17.0388	16.8861	17.0391	16.7283	16.8746	16.9931	16.9155	17.0332	16.948	16.8254
sp|P14384|CBPM_HUMAN	CPM	Carboxypeptidase M OS=Homo sapiens OX=9606 GN=CPM PE=1 SV=2	-0.00824269	18.3932	18.5336	18.4863	-0.0473056	18.8085	0.00953536	18.4739	18.3125	18.392	18.3779	18.5237	18.5435	18.4798	18.4927	18.7801	18.837	18.8529	18.7832
sp|P14406|CX7A2_HUMAN	COX7A2	Cytochrome c oxidase subunit 7A2, mitochondrial OS=Homo sapiens OX=9606 GN=COX7A2 PE=1 SV=1	-0.130925	16.458	15.7601	15.7667	0.00662887	16.5515	0.0338574	16.4895	16.4265	16.3868	16.2673	15.8321	15.6882	15.8004	15.7331	16.56	16.5431	16.6822	16.4886
sp|P14543|NID1_HUMAN	NID1	Nidogen-1 OS=Homo sapiens OX=9606 GN=NID1 PE=1 SV=3	-0.567671	13.6044	14.4486	13.6441	-0.80451	12.3031	-0.644988	13.726	13.4829	12.994	13.0796	14.4625	14.4348	13.4905	13.7977	12.2098	12.3964	11.6317	11.6845
sp|P14550|AK1A1_HUMAN	AKR1A1	Aldo-keto reductase family 1 member A1 OS=Homo sapiens OX=9606 GN=AKR1A1 PE=1 SV=3	0.153664	19.8641	19.6204	19.8526	0.232209	19.9319	0.0483821	19.8855	19.8428	20.0139	20.0217	19.5634	19.6774	19.8471	19.8581	19.8598	20.004	19.9521	20.0085
sp|P14618-2|KPYM_HUMAN	PKM	Isoform M1 of Pyruvate kinase PKM OS=Homo sapiens OX=9606 GN=PKM	0.0423211	17.2224	17.5396	17.686	0.146418	17.8938	-0.0265149	17.1595	17.2854	17.339	17.1905	17.511	17.5681	17.6419	17.7301	17.8452	17.9424	17.8763	17.8583
sp|P14618|KPYM_HUMAN	PKM	Pyruvate kinase PKM OS=Homo sapiens OX=9606 GN=PKM PE=1 SV=4	0.212575	23.5787	23.8435	24.0162	0.172708	23.7736	-0.00400532	23.6696	23.4877	23.8841	23.6984	23.862	23.825	23.9979	24.0345	23.6831	23.8642	23.7844	23.7548
sp|P14621|ACYP2_HUMAN	ACYP2	Acylphosphatase-2 OS=Homo sapiens OX=9606 GN=ACYP2 PE=1 SV=2	0.0253678	14.3868	13.9117	13.988	0.0763093	14.3978	-0.238649	14.4164	14.3571	14.4944	14.3298	14.087	13.7363	13.8929	14.0831	14.3766	14.4191	14.0661	14.2522
sp|P14625|ENPL_HUMAN	HSP90B1	Endoplasmin OS=Homo sapiens OX=9606 GN=HSP90B1 PE=1 SV=1	0.0207388	20.7127	20.9877	20.8647	-0.122941	20.6939	0.107475	20.7299	20.6955	20.7012	20.7657	21.0058	20.9695	20.8705	20.8589	20.716	20.6717	20.7832	20.8194
sp|P14635|CCNB1_HUMAN	CCNB1	G2/mitotic-specific cyclin-B1 OS=Homo sapiens OX=9606 GN=CCNB1 PE=1 SV=1	-0.026737	18.0824	18.4167	18.3955	-0.0212807	18.4189	-0.116213	18.1135	18.0513	17.9982	18.1133	18.4299	18.4036	18.3891	18.4018	18.3713	18.4666	18.2889	18.3166
sp|P14649|MYL6B_HUMAN	MYL6B	Myosin light chain 6B OS=Homo sapiens OX=9606 GN=MYL6B PE=1 SV=1	0.00415905	16.1082	16.3584	16.4049	0.0464502	15.9284	0.011788	16.0117	16.2047	16.1336	16.0912	16.366	16.3509	16.3993	16.4105	15.9354	15.9213	15.9651	15.9153
sp|P14678-3|RSMB_HUMAN	SNRPB	Isoform SM-B1 of Small nuclear ribonucleoprotein-associated proteins B and B' OS=Homo sapiens OX=9606 GN=SNRPB	0.204754	16.9901	16.676	16.7064	0.0304528	16.9524	0.246376	17.0018	16.9784	17.2113	17.1785	16.6798	16.6722	16.7242	16.6887	17.012	16.8928	17.1987	17.1989
sp|P14735|IDE_HUMAN	IDE	Insulin-degrading enzyme OS=Homo sapiens OX=9606 GN=IDE PE=1 SV=4	0.0214805	19.1525	18.9995	19.0756	0.0760342	19.739	-0.122279	19.1376	19.1673	19.1547	19.1931	19.0084	18.9907	19.0806	19.0705	19.7308	19.7471	19.6058	19.6276
sp|P14854|CX6B1_HUMAN	COX6B1	Cytochrome c oxidase subunit 6B1 OS=Homo sapiens OX=9606 GN=COX6B1 PE=1 SV=2	-0.44375	18.2363	17.3491	17.1949	-0.154223	18.4883	-0.994972	18.2977	18.1748	17.7401	17.8449	17.2758	17.4224	17.2936	17.0962	18.5294	18.4472	17.4265	17.5602
sp|P14859-6|PO2F1_HUMAN	POU2F1	Isoform 6 of POU domain, class 2, transcription factor 1 OS=Homo sapiens OX=9606 GN=POU2F1	0.236611	14.7264	14.2784	14.5571	0.27879	14.7785	0.194569	14.6232	14.8296	14.9918	14.9342	14.344	14.2127	14.6795	14.4348	14.7546	14.8024	15.0216	14.9245
sp|P14866|HNRPL_HUMAN	HNRNPL	Heterogeneous nuclear ribonucleoprotein L OS=Homo sapiens OX=9606 GN=HNRNPL PE=1 SV=2	0.204322	20.8129	20.6553	20.7001	0.0447277	20.8947	0.284106	20.7946	20.8312	21.0279	21.0066	20.6248	20.6858	20.6831	20.717	21.0054	20.784	21.2014	21.1562
sp|P14868|SYDC_HUMAN	DARS	Aspartate--tRNA ligase, cytoplasmic OS=Homo sapiens OX=9606 GN=DARS PE=1 SV=2	0.118947	19.5877	19.7415	19.8255	0.0839629	19.4574	0.222487	19.5585	19.617	19.7593	19.654	19.7359	19.7471	19.8172	19.8337	19.4748	19.44	19.6983	19.6615
sp|P14927|QCR7_HUMAN	UQCRB	Cytochrome b-c1 complex subunit 7 OS=Homo sapiens OX=9606 GN=UQCRB PE=1 SV=2	-0.0778189	13.7092	13.6155	13.6475	0.0320024	14.076	0.115996	13.5139	13.9045	13.4586	13.8041	13.5719	13.659	13.5758	13.7191	14.1734	13.9786	14.0809	14.3031
sp|P15104|GLNA_HUMAN	GLUL	Glutamine synthetase OS=Homo sapiens OX=9606 GN=GLUL PE=1 SV=4	0.596213	15.2813	15.0038	15.5389	0.535115	14.4424	0.682814	15.0786	15.484	15.7907	15.9643	14.8607	15.1469	15.6069	15.4709	14.414	14.4709	15.1601	15.0905
sp|P15121|ALDR_HUMAN	AKR1B1	Aldo-keto reductase family 1 member B1 OS=Homo sapiens OX=9606 GN=AKR1B1 PE=1 SV=3	0.077424	19.1939	20.7672	20.9766	0.209369	19.1489	-0.0849357	19.205	19.1829	19.359	19.1837	20.7666	20.7679	20.999	20.9542	19.0365	19.2613	19.1635	18.9644
sp|P15144|AMPN_HUMAN	ANPEP	Aminopeptidase N OS=Homo sapiens OX=9606 GN=ANPEP PE=1 SV=4	-0.160916	17.377	19.9808	19.9928	0.0119098	16.9507	-0.367821	17.4625	17.2916	17.233	17.1992	19.9275	20.0342	19.9602	20.0253	16.912	16.9895	16.5758	16.5901
sp|P15151|PVR_HUMAN	PVR	Poliovirus receptor OS=Homo sapiens OX=9606 GN=PVR PE=1 SV=2	-0.228501	18.1706	18.273	17.9954	-0.277663	18.1065	0.0638726	18.1654	18.1759	17.9347	17.9495	18.3328	18.2133	17.9503	18.0404	18.1138	18.0992	18.1865	18.1542
sp|P15170-3|ERF3A_HUMAN	GSPT1	Isoform 3 of Eukaryotic peptide chain release factor GTP-binding subunit ERF3A OS=Homo sapiens OX=9606 GN=GSPT1	0.0324471	20.1894	20.2313	20.3327	0.101383	19.9817	0.00565407	20.1822	20.1966	20.282	20.1617	20.2216	20.2409	20.3662	20.2992	19.9502	20.0132	20.0643	19.9104
sp|P15260|INGR1_HUMAN	IFNGR1	Interferon gamma receptor 1 OS=Homo sapiens OX=9606 GN=IFNGR1 PE=1 SV=1	-1.60563	14.1863	15.0798	13.7071	-1.37264	15.4161	-1.75198	14.1391	14.2336	12.4796	12.6818	15.0797	15.0798	13.5142	13.9001	15.4317	15.4004	13.525	13.8031
sp|P15289|ARSA_HUMAN	ARSA	Arylsulfatase A OS=Homo sapiens OX=9606 GN=ARSA PE=1 SV=3	0.0290962	12.5853	12.8327	12.8463	0.0136265	11.7143	0.218806	12.7633	12.4074	12.7885	12.4403	12.6723	12.9931	12.626	13.0667	11.8586	11.5699	12.126	11.7401
sp|P15291|B4GT1_HUMAN	B4GALT1	Beta-1,4-galactosyltransferase 1 OS=Homo sapiens OX=9606 GN=B4GALT1 PE=1 SV=5	-0.693051	17.6834	17.7625	17.5246	-0.237899	17.3363	-0.406805	17.7754	17.5913	17.0085	16.9722	17.7722	17.7527	17.6826	17.3665	17.4732	17.1994	16.9528	16.9061
sp|P15311|EZRI_HUMAN	EZR	Ezrin OS=Homo sapiens OX=9606 GN=EZR PE=1 SV=4	0.116002	20.7524	20.5646	20.6361	0.0715445	20.5056	0.0903028	20.7328	20.772	20.8355	20.9013	20.57	20.5592	20.6047	20.6675	20.5126	20.4987	20.5514	20.6405
sp|P15328|FOLR1_HUMAN	FOLR1	Folate receptor alpha OS=Homo sapiens OX=9606 GN=FOLR1 PE=1 SV=3	0.0398129	17.6084	15.5474	16.1038	0.556443	17.7283	0.327668	17.3619	17.8549	17.6849	17.6114	15.415	15.6797	16.2421	15.9655	17.6883	17.7683	18.1831	17.9289
sp|P15336|ATF2_HUMAN	ATF2	Cyclic AMP-dependent transcription factor ATF-2 OS=Homo sapiens OX=9606 GN=ATF2 PE=1 SV=4	-0.102176	15.6679	15.4095	15.3338	-0.0756986	15.5515	-0.0383289	15.6959	15.6399	15.6252	15.5061	15.4167	15.4023	15.4083	15.2593	15.584	15.519	15.5419	15.4845
sp|P15374|UCHL3_HUMAN	UCHL3	Ubiquitin carboxyl-terminal hydrolase isozyme L3 OS=Homo sapiens OX=9606 GN=UCHL3 PE=1 SV=1	0.278401	17.4006	17.7394	17.9178	0.17831	17.7972	0.03395	17.4442	17.357	17.7559	17.6021	17.7984	17.6805	17.9239	17.9116	17.7436	17.8508	17.8416	17.8207
sp|P15408|FOSL2_HUMAN	FOSL2	Fos-related antigen 2 OS=Homo sapiens OX=9606 GN=FOSL2 PE=1 SV=1	0.642749	15.1154	15.0142	14.8624	-0.151812	15.1024	0.380742	15.1945	15.0363	15.6592	15.857	14.9743	15.0541	14.8597	14.8651	15.0008	15.2041	15.4772	15.4891
sp|P15529-2|MCP_HUMAN	CD46	Isoform B of Membrane cofactor protein OS=Homo sapiens OX=9606 GN=CD46	0.134077	17.3447	17.489	17.7539	0.264956	17.109	0.225528	17.4284	17.261	17.5053	17.4523	17.4951	17.4829	17.7465	17.7614	17.1932	17.0249	17.3111	17.358
sp|P15529|MCP_HUMAN	CD46	Membrane cofactor protein OS=Homo sapiens OX=9606 GN=CD46 PE=1 SV=3	0.217888	12.6935	13.7836	13.8508	0.067141	12.5126	-0.348176	12.5676	12.8195	12.8449	12.9779	13.8945	13.6727	13.7104	13.9911	12.4572	12.568	12.2237	12.1051
sp|P15559-3|NQO1_HUMAN	NQO1	Isoform 3 of NAD(P)H dehydrogenase [quinone] 1 OS=Homo sapiens OX=9606 GN=NQO1	0.330178	16.5473	17.3245	17.6665	0.34195	16.5373	0.11702	16.7181	16.3766	16.9483	16.8067	17.3863	17.2628	17.6355	17.6975	16.4499	16.6247	16.6892	16.6194
sp|P15586|GNS_HUMAN	GNS	N-acetylglucosamine-6-sulfatase OS=Homo sapiens OX=9606 GN=GNS PE=1 SV=3	0.461885	18.7074	18.5455	19.1355	0.590023	18.0798	0.688794	18.8029	18.6119	19.1787	19.1599	18.5207	18.5703	19.1829	19.0881	18.1517	18.0078	18.7592	18.7779
sp|P15735|PHKG2_HUMAN	PHKG2	Phosphorylase b kinase gamma catalytic chain, liver/testis isoform OS=Homo sapiens OX=9606 GN=PHKG2 PE=1 SV=1	-0.097965	16.424	16.1357	16.0735	-0.0621933	16.1574	-0.0528587	16.4359	16.4121	16.3458	16.3062	16.1947	16.0767	16.1039	16.0431	16.0661	16.2486	16.1051	16.1039
sp|P15848|ARSB_HUMAN	ARSB	Arylsulfatase B OS=Homo sapiens OX=9606 GN=ARSB PE=1 SV=1	-0.0367844	16.8433	16.4926	16.6026	0.109969	16.4972	-0.0143027	16.895	16.7917	16.8178	16.7953	16.4899	16.4953	16.588	16.6172	16.5132	16.4812	16.4937	16.4721
sp|P15880|RS2_HUMAN	RPS2	40S ribosomal protein S2 OS=Homo sapiens OX=9606 GN=RPS2 PE=1 SV=2	-0.265243	21.4236	21.1862	21.0594	-0.126776	21.3221	-0.252569	21.4782	21.3691	21.1781	21.1387	21.2331	21.1392	21.0592	21.0595	21.3086	21.3355	21.0949	21.0441
sp|P15882|CHIN_HUMAN	CHN1	N-chimaerin OS=Homo sapiens OX=9606 GN=CHN1 PE=1 SV=3	0.220336	16.7894	16.7	16.8767	0.176727	16.797	0.0924757	16.8274	16.7514	16.9997	17.0198	16.7081	16.6919	16.8964	16.8571	16.7815	16.8126	16.8866	16.8924
sp|P15927-3|RFA2_HUMAN	RPA2	Isoform 3 of Replication protein A 32 kDa subunit OS=Homo sapiens OX=9606 GN=RPA2	0.106903	15.5605	14.9159	15.2137	0.297857	15.3543	0.194658	15.5399	15.5811	15.6805	15.6543	14.8931	14.9386	15.1877	15.2398	15.4369	15.2716	15.4534	15.6445
sp|P15941-2|MUC1_HUMAN	MUC1	Isoform 2 of Mucin-1 OS=Homo sapiens OX=9606 GN=MUC1	-0.867452	15.4849	16.026	15.7989	-0.227122	15.2648	-0.46395	15.4393	15.5306	14.6452	14.5897	16.0172	16.0348	15.7655	15.8323	15.2564	15.2733	14.776	14.8258
sp|P15954|COX7C_HUMAN	COX7C	Cytochrome c oxidase subunit 7C, mitochondrial OS=Homo sapiens OX=9606 GN=COX7C PE=1 SV=1	-0.192542	17.3663	16.7194	16.4907	-0.228705	17.6482	-0.11887	17.5448	17.1878	17.121	17.2265	16.8924	16.5464	16.604	16.3773	17.5926	17.7038	17.5038	17.5549
sp|P16035|TIMP2_HUMAN	TIMP2	Metalloproteinase inhibitor 2 OS=Homo sapiens OX=9606 GN=TIMP2 PE=1 SV=2	-0.449025	15.5148	15.1108	14.6837	-0.427169	14.8175	-0.318453	15.5576	15.4719	15.2117	14.9198	15.1297	15.092	14.6439	14.7235	14.7221	14.9129	14.5109	14.4871
sp|P16066|ANPRA_HUMAN	NPR1	Atrial natriuretic peptide receptor 1 OS=Homo sapiens OX=9606 GN=NPR1 PE=1 SV=1	-0.45384	13.4779	12.7898	12.5739	-0.215956	13.0102	-0.310766	13.5465	13.4094	12.9655	13.0827	12.8306	12.7491	12.6372	12.5106	12.995	13.0255	12.8611	12.5378
sp|P16070|CD44_HUMAN	CD44	CD44 antigen OS=Homo sapiens OX=9606 GN=CD44 PE=1 SV=3	-0.016831	20.3976	21.2776	21.2274	-0.05025	20.377	0.0569787	20.3649	20.4304	20.3274	20.4342	21.278	21.2772	21.1575	21.2972	20.4349	20.3191	20.4341	20.4339
sp|P16104|H2AX_HUMAN	H2AFX	Histone H2AX OS=Homo sapiens OX=9606 GN=H2AFX PE=1 SV=2	0.298087	20.4077	20.3514	20.5141	0.162634	20.6447	0.290272	20.4399	20.3756	20.662	20.7496	20.287	20.4158	20.4972	20.5309	20.6537	20.6358	20.9524	20.9176
sp|P16144|ITB4_HUMAN	ITGB4	Integrin beta-4 OS=Homo sapiens OX=9606 GN=ITGB4 PE=1 SV=5	-0.445227	18.7744	17.92	17.7532	-0.166742	17.694	-0.175339	18.7141	18.8348	18.345	18.3135	17.949	17.8909	17.7052	17.8013	17.7256	17.6625	17.5543	17.4831
sp|P16152|CBR1_HUMAN	CBR1	Carbonyl reductase [NADPH] 1 OS=Homo sapiens OX=9606 GN=CBR1 PE=1 SV=3	0.164693	18.5179	18.6525	18.8455	0.193022	18.1396	0.000931156	18.5121	18.5236	18.7066	18.6585	18.6552	18.6498	18.8568	18.8342	18.1079	18.1714	18.1875	18.0937
sp|P16219|ACADS_HUMAN	ACADS	Short-chain specific acyl-CoA dehydrogenase, mitochondrial OS=Homo sapiens OX=9606 GN=ACADS PE=1 SV=1	0.107704	15.7249	15.1805	15.4435	0.262932	15.4352	-0.00746015	15.7087	15.741	15.7648	15.9003	15.1718	15.1893	15.4928	15.3941	15.4445	15.426	15.5613	15.2942
sp|P16220|CREB1_HUMAN	CREB1	Cyclic AMP-responsive element-binding protein 1 OS=Homo sapiens OX=9606 GN=CREB1 PE=1 SV=2	0.300178	17.0688	16.952	17.0969	0.144907	17.1403	0.325377	17.0986	17.039	17.4186	17.3194	16.9796	16.9244	17.1351	17.0587	17.1481	17.1324	17.5009	17.4303
sp|P16278|BGAL_HUMAN	GLB1	Beta-galactosidase OS=Homo sapiens OX=9606 GN=GLB1 PE=1 SV=2	0.0597414	17.441	17.2681	17.4478	0.179737	17.4306	0.090488	17.4737	17.4082	17.5192	17.4822	17.2289	17.3073	17.5106	17.385	17.4057	17.4555	17.6008	17.4414
sp|P16298-4|PP2BB_HUMAN	PPP3CB	Isoform 4 of Serine/threonine-protein phosphatase 2B catalytic subunit beta isoform OS=Homo sapiens OX=9606 GN=PPP3CB	0.274866	17.8037	18.2387	18.2788	0.0401113	17.7486	-0.0120875	17.8061	17.8014	18.1758	17.9813	18.281	18.1965	18.2279	18.3297	17.6582	17.839	17.8056	17.6675
sp|P16333|NCK1_HUMAN	NCK1	Cytoplasmic protein NCK1 OS=Homo sapiens OX=9606 GN=NCK1 PE=1 SV=1	0.292336	12.7489	12.9267	13.0005	0.0737902	12.7629	-0.120277	12.834	12.6637	13.1849	12.8976	12.9406	12.9128	13.1083	12.8927	12.7531	12.7727	12.6034	12.6819
sp|P16383|GCFC2_HUMAN	GCFC2	GC-rich sequence DNA-binding factor 2 OS=Homo sapiens OX=9606 GN=GCFC2 PE=1 SV=2	-0.348002	15.1566	14.815	14.6474	-0.167602	14.7414	-0.123164	15.1113	15.2018	14.7726	14.8446	14.841	14.789	14.6614	14.6334	14.7071	14.7757	14.8084	14.4281
sp|P16401|H15_HUMAN	H1-5	Histone H1.5 OS=Homo sapiens OX=9606 GN=H1-5 PE=1 SV=3	0.40176	16.8554	16.895	17.2088	0.313817	16.6944	0.366297	16.9319	16.779	17.3272	17.1872	16.888	16.9019	17.2481	17.1695	16.6394	16.7494	17.0228	17.0986
sp|P16402|H13_HUMAN	H1-3	Histone H1.3 OS=Homo sapiens OX=9606 GN=H1-3 PE=1 SV=2	0.566388	21.5847	21.8442	22.1569	0.312713	21.2132	0.455327	21.5842	21.5852	22.1885	22.1136	21.8276	21.8608	22.1178	22.196	21.2174	21.2091	21.589	21.7482
sp|P16435|NCPR_HUMAN	POR	NADPH--cytochrome P450 reductase OS=Homo sapiens OX=9606 GN=POR PE=1 SV=2	-0.234344	19.2238	20.3432	20.143	-0.200216	19.569	-0.179971	19.2772	19.1704	18.9697	19.0092	20.3504	20.3361	20.1267	20.1593	19.5986	19.5394	19.4198	19.3582
sp|P16591|FER_HUMAN	FER	Tyrosine-protein kinase Fer OS=Homo sapiens OX=9606 GN=FER PE=1 SV=2	0.364652	16.0902	15.8422	16.1124	0.270215	15.9933	0.21283	16.2018	15.9786	16.5661	16.3435	15.8546	15.8298	16.1648	16.06	16.0004	15.9861	16.2681	16.1441
sp|P16615|AT2A2_HUMAN	ATP2A2	Sarcoplasmic/endoplasmic reticulum calcium ATPase 2 OS=Homo sapiens OX=9606 GN=ATP2A2 PE=1 SV=1	-0.133261	20.3986	21.0109	20.7053	-0.305577	20.2963	0.032485	20.363	20.4341	20.2607	20.2699	21.0326	20.9891	20.6669	20.7436	20.2795	20.3131	20.3078	20.3497
sp|P16870|CBPE_HUMAN	CPE	Carboxypeptidase E OS=Homo sapiens OX=9606 GN=CPE PE=1 SV=1	-0.593658	13.4704	13.7512	13.5272	-0.223926	13.4916	-0.483675	13.3887	13.5521	13.0178	12.7357	13.8152	13.6871	13.6107	13.4438	13.4273	13.556	12.9901	13.0258
sp|P16871|IL7RA_HUMAN	IL7R	Interleukin-7 receptor subunit alpha OS=Homo sapiens OX=9606 GN=IL7R PE=1 SV=3	-6.50898	11.2183	13.4046	11.1267	-2.27794	9.95936	-9.95936	11.2298	11.2068	9.41856	0	13.4327	13.3764	11.0795	11.1738	9.98131	9.93742	0	0
sp|P16930|FAAA_HUMAN	FAH	Fumarylacetoacetase OS=Homo sapiens OX=9606 GN=FAH PE=1 SV=2	0.143355	17.8419	17.775	17.9327	0.157701	17.629	-0.134856	17.8573	17.8266	18.0056	17.965	17.7726	17.7775	17.9262	17.9392	17.5767	17.6813	17.5192	17.4691
sp|P16949-2|STMN1_HUMAN	STMN1	Isoform 2 of Stathmin OS=Homo sapiens OX=9606 GN=STMN1	0.322902	20.1299	19.8495	20.2671	0.417609	20.3942	0.0875929	20.0835	20.1764	20.4365	20.4692	19.7255	19.9734	20.1533	20.3809	20.3946	20.3939	20.4764	20.4873
sp|P16989-2|YBOX3_HUMAN	YBX3	Isoform 2 of Y-box-binding protein 3 OS=Homo sapiens OX=9606 GN=YBX3	-0.205419	16.1396	16.1077	16.0064	-0.101293	16.4172	-0.205383	16.0927	16.1865	15.8749	15.9935	16.1033	16.1121	16.0019	16.0109	16.3851	16.4492	16.2397	16.1838
sp|P16989|YBOX3_HUMAN	YBX3	Y-box-binding protein 3 OS=Homo sapiens OX=9606 GN=YBX3 PE=1 SV=4	-0.158315	20.2065	20.1952	19.976	-0.219202	20.2836	-0.196466	20.1867	20.2263	20.048	20.0484	20.1655	20.2248	19.9882	19.9637	20.2806	20.2867	20.1225	20.0518
sp|P17028|ZNF24_HUMAN	ZNF24	Zinc finger protein 24 OS=Homo sapiens OX=9606 GN=ZNF24 PE=1 SV=4	-0.177312	16.9886	16.7538	16.6436	-0.110185	17.1127	0.0361491	17.0544	16.9228	16.8737	16.7489	16.7487	16.7588	16.7027	16.5845	17.094	17.1314	17.2563	17.0415
sp|P17029|ZKSC1_HUMAN	ZKSCAN1	Zinc finger protein with KRAB and SCAN domains 1 OS=Homo sapiens OX=9606 GN=ZKSCAN1 PE=1 SV=3	0.406006	11.6947	12.2847	12.8004	0.515711	12.3887	-0.162092	11.7095	11.6799	12.1252	12.0763	12.2321	12.3372	12.7015	12.8993	12.5508	12.2265	12.137	12.3161
sp|P17050|NAGAB_HUMAN	NAGA	Alpha-N-acetylgalactosaminidase OS=Homo sapiens OX=9606 GN=NAGA PE=1 SV=2	0.426392	11.6092	11.8276	12.2286	0.401032	11.2811	0.511623	11.7194	11.4991	12.1409	11.9303	11.8758	11.7794	12.0441	12.4132	11.1133	11.4489	11.934	11.6515
sp|P17096-3|HMGA1_HUMAN	HMGA1	Isoform HMG-R of High mobility group protein HMG-I/HMG-Y OS=Homo sapiens OX=9606 GN=HMGA1	0.284307	18.1001	18.7845	18.8008	0.0163198	18.3548	0.18381	18.059	18.1412	18.3397	18.4292	18.8043	18.7647	18.7533	18.8484	18.3817	18.328	18.456	18.6213
sp|P17152|TMM11_HUMAN	TMEM11	Transmembrane protein 11, mitochondrial OS=Homo sapiens OX=9606 GN=TMEM11 PE=1 SV=1	-0.155004	16.8477	16.3196	16.2964	-0.0231595	16.751	0.168825	16.8306	16.8648	16.671	16.7145	16.3062	16.333	16.3263	16.2666	16.8016	16.7003	16.94	16.8995
sp|P17174|AATC_HUMAN	GOT1	Aspartate aminotransferase, cytoplasmic OS=Homo sapiens OX=9606 GN=GOT1 PE=1 SV=3	0.122039	19.6694	19.8621	20.0439	0.18185	19.9619	-0.125362	19.7186	19.6202	19.824	19.7589	19.8533	19.8709	20.0083	20.0796	19.9331	19.9907	19.8198	19.8533
sp|P17252|KPCA_HUMAN	PRKCA	Protein kinase C alpha type OS=Homo sapiens OX=9606 GN=PRKCA PE=1 SV=4	0.345416	19.1294	18.9113	18.9946	0.0832867	18.7209	0.464874	19.0655	19.1933	19.4456	19.504	18.87	18.9526	18.9568	19.0323	18.812	18.6298	19.1347	19.2369
sp|P17275|JUNB_HUMAN	JUNB	Transcription factor jun-B OS=Homo sapiens OX=9606 GN=JUNB PE=1 SV=1	0.0678358	16.0059	15.7386	15.1682	-0.570387	15.8619	0.0636037	15.9663	16.0456	16.0025	16.145	15.6752	15.802	15.2836	15.0528	15.8867	15.8371	15.7777	16.0733
sp|P17301|ITA2_HUMAN	ITGA2	Integrin alpha-2 OS=Homo sapiens OX=9606 GN=ITGA2 PE=1 SV=1	0.386866	18.4871	19.0365	19.0551	0.0186285	18.2672	0.314075	18.5334	18.4409	18.862	18.886	19.0759	18.9971	19.0561	19.0541	18.2479	18.2866	18.5896	18.573
sp|P17302|CXA1_HUMAN	GJA1	Gap junction alpha-1 protein OS=Homo sapiens OX=9606 GN=GJA1 PE=1 SV=2	-1.14486	17.4284	18.0559	17.247	-0.808843	17.7017	-1.17076	17.528	17.3289	16.2608	16.3063	18.2049	17.9069	17.2682	17.2259	17.6584	17.745	16.4915	16.5704
sp|P17342|ANPRC_HUMAN	NPR3	Atrial natriuretic peptide receptor 3 OS=Homo sapiens OX=9606 GN=NPR3 PE=1 SV=2	-0.307606	16.2168	16.6693	16.5511	-0.118165	16.6557	-0.31427	16.2372	16.1964	15.8989	15.9195	16.6891	16.6495	16.6195	16.4827	16.6253	16.6862	16.3762	16.3067
sp|P17405|ASM_HUMAN	SMPD1	Sphingomyelin phosphodiesterase OS=Homo sapiens OX=9606 GN=SMPD1 PE=1 SV=5	0.0443665	14.1708	14.1769	14.333	0.156175	13.5519	-0.0733952	14.1668	14.1748	14.1879	14.2424	14.2064	14.1473	14.383	14.2831	13.5321	13.5717	13.5065	13.4505
sp|P17480|UBF1_HUMAN	UBTF	Nucleolar transcription factor 1 OS=Homo sapiens OX=9606 GN=UBTF PE=1 SV=1	0.185279	17.7769	17.7135	17.8737	0.160178	17.961	0.157916	17.7748	17.779	17.9611	17.9633	17.8197	17.6073	17.8635	17.8839	17.9509	17.9712	18.0818	18.1561
sp|P17535|JUND_HUMAN	JUND	Transcription factor jun-D OS=Homo sapiens OX=9606 GN=JUND PE=1 SV=3	-0.309439	16.4847	16.0769	15.5682	-0.508714	16.2844	-0.207288	16.5448	16.4246	16.174	16.1766	16.0253	16.1285	15.5681	15.5683	16.3135	16.2553	16.155	15.9993
sp|P17544-6|ATF7_HUMAN	ATF7	Isoform 6 of Cyclic AMP-dependent transcription factor ATF-7 OS=Homo sapiens OX=9606 GN=ATF7	-0.0559624	16.028	15.9051	15.6589	-0.246196	16.0386	-0.213722	16.0194	16.0365	15.9462	15.9978	15.9409	15.8694	15.6247	15.6932	16.0714	16.0059	15.7858	15.864
sp|P17612|KAPCA_HUMAN	PRKACA	cAMP-dependent protein kinase catalytic subunit alpha OS=Homo sapiens OX=9606 GN=PRKACA PE=1 SV=2	-0.065956	17.8517	17.3253	17.3041	-0.0211931	17.907	-0.263988	17.8932	17.8102	17.8099	17.7616	17.2892	17.3614	17.3844	17.2238	17.8762	17.9377	17.6988	17.5872
sp|P17655|CAN2_HUMAN	CAPN2	Calpain-2 catalytic subunit OS=Homo sapiens OX=9606 GN=CAPN2 PE=1 SV=6	0.249829	18.9109	19.1803	19.2617	0.0814186	18.7395	0.000650375	18.8805	18.9414	19.2118	19.1097	19.178	19.1825	19.2264	19.2969	18.724	18.7549	18.7685	18.7117
sp|P17676|CEBPB_HUMAN	CEBPB	CCAAT/enhancer-binding protein beta OS=Homo sapiens OX=9606 GN=CEBPB PE=1 SV=2	0.281277	15.0647	15.4189	15.6283	0.209397	14.9979	-0.169776	15.2394	14.89	15.2189	15.473	15.3514	15.4864	15.6459	15.6107	14.9745	15.0214	14.7193	14.937
sp|P17706|PTN2_HUMAN	PTPN2	Tyrosine-protein phosphatase non-receptor type 2 OS=Homo sapiens OX=9606 GN=PTPN2 PE=1 SV=2	-0.223444	15.7052	16.0644	15.7202	-0.344173	15.7741	-0.15469	15.6735	15.737	15.5294	15.4342	16.0343	16.0945	15.7989	15.6416	15.8171	15.7312	15.6101	15.6287
sp|P17812|PYRG1_HUMAN	CTPS1	CTP synthase 1 OS=Homo sapiens OX=9606 GN=CTPS1 PE=1 SV=2	-0.219343	19.8152	19.9059	19.8144	-0.0915622	19.6313	-0.140359	19.8142	19.8162	19.7009	19.4908	19.9313	19.8806	19.8068	19.822	19.5713	19.6914	19.5312	19.4508
sp|P17813|EGLN_HUMAN	ENG	Endoglin OS=Homo sapiens OX=9606 GN=ENG PE=1 SV=2	-0.804592	19.273	20.047	19.4739	-0.573093	19.1035	-0.533456	19.2897	19.2563	18.4485	18.4883	20.0498	20.0443	19.4697	19.4782	19.1294	19.0776	18.5885	18.5515
sp|P17844|DDX5_HUMAN	DDX5	Probable ATP-dependent RNA helicase DDX5 OS=Homo sapiens OX=9606 GN=DDX5 PE=1 SV=1	-0.302925	21.4865	21.1285	20.8463	-0.282164	21.374	-0.16151	21.5074	21.4657	21.2269	21.1404	21.1238	21.1331	20.8566	20.836	21.3985	21.3495	21.16	21.265
sp|P17858-2|PFKAL_HUMAN	PFKL	Isoform 2 of ATP-dependent 6-phosphofructokinase, liver type OS=Homo sapiens OX=9606 GN=PFKL	0.166015	18.5917	18.6007	18.7268	0.126109	18.5463	-0.00265165	18.5734	18.61	18.8088	18.7066	18.5916	18.6097	18.7545	18.699	18.5116	18.5809	18.5583	18.5289
sp|P17900|SAP3_HUMAN	GM2A	Ganglioside GM2 activator OS=Homo sapiens OX=9606 GN=GM2A PE=1 SV=4	0.036349	15.9778	15.9625	15.9884	0.0259893	15.5611	0.0877994	16.0297	15.9259	16.0118	16.0165	15.9038	16.0211	15.9743	16.0026	15.6302	15.4919	15.6408	15.6569
sp|P17931|LEG3_HUMAN	LGALS3	Galectin-3 OS=Homo sapiens OX=9606 GN=LGALS3 PE=1 SV=5	-0.0812796	19.1664	18.9777	19.0207	0.0430118	18.9831	-0.195531	19.1939	19.139	19.1299	19.0403	18.9951	18.9603	19.0341	19.0073	18.9051	19.061	18.8112	18.7639
sp|P17980|PRS6A_HUMAN	PSMC3	26S proteasome regulatory subunit 6A OS=Homo sapiens OX=9606 GN=PSMC3 PE=1 SV=3	-0.133255	20.4858	20.411	20.3566	-0.0544668	20.5963	-0.221499	20.5135	20.4581	20.3868	20.3183	20.4228	20.3993	20.377	20.3361	20.5732	20.6194	20.3871	20.3625
sp|P17987|TCPA_HUMAN	TCP1	T-complex protein 1 subunit alpha OS=Homo sapiens OX=9606 GN=TCP1 PE=1 SV=1	0.0723418	19.9709	20.2684	20.3056	0.0372384	20.0284	0.048187	19.987	19.9548	20.027	20.0595	20.2871	20.2496	20.3148	20.2964	20.0329	20.024	20.0694	20.0839
sp|P18031|PTN1_HUMAN	PTPN1	Tyrosine-protein phosphatase non-receptor type 1 OS=Homo sapiens OX=9606 GN=PTPN1 PE=1 SV=1	-0.162904	18.8677	19.2177	18.9461	-0.271585	18.8918	0.0312377	18.9055	18.8298	18.7205	18.6891	19.2224	19.213	18.9687	18.9235	18.8882	18.8953	18.9487	18.8973
sp|P18074|ERCC2_HUMAN	ERCC2	General transcription and DNA repair factor IIH helicase subunit XPD OS=Homo sapiens OX=9606 GN=ERCC2 PE=1 SV=1	0.164292	15.1181	15.3288	15.3394	0.0105454	15.1889	0.1199	15.0939	15.1424	15.262	15.3029	15.353	15.3047	15.3396	15.3392	15.2067	15.1712	15.294	15.3236
sp|P18077|RL35A_HUMAN	RPL35A	60S ribosomal protein L35a OS=Homo sapiens OX=9606 GN=RPL35A PE=1 SV=2	0.125245	16.0873	16.1786	16.154	-0.0245954	16.212	-0.258213	16.0285	16.1462	16.2575	16.1677	16.2769	16.0804	16.1863	16.1217	16.1727	16.2514	15.9625	15.9451
sp|P18084|ITB5_HUMAN	ITGB5	Integrin beta-5 OS=Homo sapiens OX=9606 GN=ITGB5 PE=1 SV=1	0.176351	15.3849	14.9035	15.0673	0.163737	14.9033	0.192793	15.4651	15.3046	15.6411	15.4814	14.9333	14.8738	15.2578	14.8768	14.8696	14.937	15.1791	15.0131
sp|P18085|ARF4_HUMAN	ARF4	ADP-ribosylation factor 4 OS=Homo sapiens OX=9606 GN=ARF4 PE=1 SV=3	0.0639897	17.8718	18.2794	18.277	-0.00246494	17.9517	0.0324343	17.8726	17.8709	17.9762	17.8953	18.3412	18.2177	18.3013	18.2526	17.9211	17.9822	17.9917	17.9765
sp|P18124|RL7_HUMAN	RPL7	60S ribosomal protein L7 OS=Homo sapiens OX=9606 GN=RPL7 PE=1 SV=1	-0.187127	19.8836	19.715	19.5857	-0.129273	19.855	-0.241171	19.8965	19.8708	19.708	19.685	19.7258	19.7041	19.6083	19.5631	19.8369	19.873	19.6706	19.557
sp|P18206|VINC_HUMAN	VCL	Vinculin OS=Homo sapiens OX=9606 GN=VCL PE=1 SV=4	0.26637	20.8506	21.6509	21.7748	0.123857	20.952	0.175511	20.8389	20.8623	21.1548	21.079	21.6414	21.6605	21.7472	21.8024	20.8568	21.0473	21.1771	21.078
sp|P18433|PTPRA_HUMAN	PTPRA	Receptor-type tyrosine-protein phosphatase alpha OS=Homo sapiens OX=9606 GN=PTPRA PE=1 SV=3	0.0843292	13.2621	13.0631	13.311	0.247946	13.5605	-0.0160044	13.2059	13.3183	13.3372	13.3557	13.1448	12.9814	13.3039	13.3181	13.5848	13.5362	13.4267	13.6622
sp|P18440|ARY1_HUMAN	NAT1	Arylamine N-acetyltransferase 1 OS=Homo sapiens OX=9606 GN=NAT1 PE=1 SV=2	0.467587	12.6187	12.4877	12.447	-0.0407467	12.6316	0.206568	12.777	12.4604	13.1654	13.0071	12.5374	12.4381	12.4586	12.4354	12.6399	12.6234	12.8468	12.8296
sp|P18583-9|SON_HUMAN	SON	Isoform I of Protein SON OS=Homo sapiens OX=9606 GN=SON	0.138333	19.8801	19.6424	19.5787	-0.063715	19.6567	0.115954	19.8714	19.8888	20.0119	20.025	19.6783	19.6065	19.5786	19.5787	19.6519	19.6616	19.7777	19.7677
sp|P18615-3|NELFE_HUMAN	NELFE	Isoform 2 of Negative elongation factor E OS=Homo sapiens OX=9606 GN=NELFE	-0.0051642	18.2425	18.0738	18.0686	-0.00523377	18.2517	-0.0717001	18.2695	18.2156	18.1445	18.3302	18.0461	18.1015	18.0683	18.0688	18.2468	18.2565	18.1206	18.2393
sp|P18621-3|RL17_HUMAN	RPL17	Isoform 3 of 60S ribosomal protein L17 OS=Homo sapiens OX=9606 GN=RPL17	-0.222489	19.793	19.6754	19.6332	-0.042158	19.5952	-0.284687	19.7917	19.7944	19.5694	19.5716	19.6378	19.713	19.6007	19.6658	19.6844	19.5061	19.3159	19.3052
sp|P18669|PGAM1_HUMAN	PGAM1	Phosphoglycerate mutase 1 OS=Homo sapiens OX=9606 GN=PGAM1 PE=1 SV=2	0.252733	19.8262	20.2216	20.5968	0.375239	20.1968	-0.101058	19.8184	19.834	20.1271	20.0309	20.33	20.1132	20.6024	20.5913	20.0895	20.304	20.1919	19.9996
sp|P18754-2|RCC1_HUMAN	RCC1	Isoform 2 of Regulator of chromosome condensation OS=Homo sapiens OX=9606 GN=RCC1	0.150808	16.7831	16.9096	16.948	0.0384593	16.8855	0.145897	16.7494	16.8168	16.9391	16.9287	16.8755	16.9437	16.9237	16.9723	16.9552	16.8158	17.0283	17.0345
sp|P18827|SDC1_HUMAN	SDC1	Syndecan-1 OS=Homo sapiens OX=9606 GN=SDC1 PE=1 SV=3	-0.236899	17.4005	16.0583	15.7254	-0.332883	16.5977	-0.138682	17.4325	17.3685	17.2065	17.1207	16.103	16.0135	15.6994	15.7514	16.4575	16.7379	16.4575	16.4605
sp|P18846|ATF1_HUMAN	ATF1	Cyclic AMP-dependent transcription factor ATF-1 OS=Homo sapiens OX=9606 GN=ATF1 PE=1 SV=2	0.256237	13.2517	13.1158	13.5121	0.396274	13.2462	0.580546	13.4603	13.0431	13.5517	13.4642	13.1422	13.0894	13.5094	13.5148	13.0665	13.4259	13.9792	13.6743
sp|P18850|ATF6A_HUMAN	ATF6	Cyclic AMP-dependent transcription factor ATF-6 alpha OS=Homo sapiens OX=9606 GN=ATF6 PE=1 SV=3	-0.640295	13.5337	13.4098	13.093	-0.316807	13.664	-0.338169	13.4803	13.587	13.0979	12.6888	13.4861	13.3335	13.0608	13.1251	13.6531	13.6748	13.3164	13.3353
sp|P18858|DNLI1_HUMAN	LIG1	DNA ligase 1 OS=Homo sapiens OX=9606 GN=LIG1 PE=1 SV=1	-0.230071	19.0413	18.2177	18.2014	-0.0163576	19.0329	-0.238339	19.0468	19.0358	18.8593	18.7632	18.2249	18.2106	18.2159	18.1869	19.0075	19.0584	18.8304	18.7588
sp|P18859-2|ATP5J_HUMAN	ATP5PF	Isoform 2 of ATP synthase-coupling factor 6, mitochondrial OS=Homo sapiens OX=9606 GN=ATP5PF	-0.393892	15.3104	15.2234	14.732	-0.491406	15.6724	-0.385993	15.5012	15.1196	15.0759	14.7571	15.4379	15.0089	14.8464	14.6176	15.5404	15.8044	15.4466	15.1263
sp|P18887|XRCC1_HUMAN	XRCC1	DNA repair protein XRCC1 OS=Homo sapiens OX=9606 GN=XRCC1 PE=1 SV=2	-0.137959	15.9685	15.0666	15.2031	0.136522	15.9837	0.0406664	15.9554	15.9816	15.7954	15.8656	15.106	15.0272	15.1729	15.2334	16.0269	15.9405	16.0233	16.0254
sp|P19021-5|AMD_HUMAN	PAM	Isoform 5 of Peptidyl-glycine alpha-amidating monooxygenase OS=Homo sapiens OX=9606 GN=PAM	-0.754903	15.7837	16.3012	15.7849	-0.516334	16.1209	-0.729216	15.8518	15.7155	14.926	15.1315	16.2965	16.3059	15.7972	15.7726	16.1049	16.1369	15.3832	15.4002
sp|P19022|CADH2_HUMAN	CDH2	Cadherin-2 OS=Homo sapiens OX=9606 GN=CDH2 PE=1 SV=4	-0.022725	19.0289	18.9361	18.7837	-0.152408	19.0748	0.0455084	19.0071	19.0507	18.9995	19.0128	18.9642	18.9081	18.7141	18.8533	19.128	19.0216	19.1034	19.1373
sp|P19174-2|PLCG1_HUMAN	PLCG1	Isoform 2 of 1-phosphatidylinositol 4,5-bisphosphate phosphodiesterase gamma-1 OS=Homo sapiens OX=9606 GN=PLCG1	-0.0651994	15.0997	15.1951	14.9557	-0.23945	15.4137	-0.328232	15.0461	15.1534	15.1885	14.8805	15.1939	15.1964	15.0803	14.8311	15.3083	15.519	15.0188	15.152
sp|P19256|LFA3_HUMAN	CD58	Lymphocyte function-associated antigen 3 OS=Homo sapiens OX=9606 GN=CD58 PE=1 SV=1	0.130251	13.3837	13.0716	12.9954	-0.0761564	12.9733	0.232454	13.2329	13.5344	13.4293	13.5986	13.0243	13.1189	12.7123	13.2785	13.0591	12.8874	13.074	13.3375
sp|P19338|NUCL_HUMAN	NCL	Nucleolin OS=Homo sapiens OX=9606 GN=NCL PE=1 SV=3	0.191452	20.7225	21.3726	21.4715	0.0989252	20.3431	0.170821	20.7149	20.7301	20.8944	20.9335	21.3811	21.3642	21.4417	21.5014	20.3488	20.3374	20.5052	20.5227
sp|P19367-3|HXK1_HUMAN	HK1	Isoform 3 of Hexokinase-1 OS=Homo sapiens OX=9606 GN=HK1	-0.056842	21.4924	22.056	22.0183	-0.0377425	21.5884	-0.0366653	21.4875	21.4972	21.4327	21.4383	22.0388	22.0733	22.0294	22.0072	21.59	21.5867	21.5288	21.5745
sp|P19387|RPB3_HUMAN	POLR2C	DNA-directed RNA polymerase II subunit RPB3 OS=Homo sapiens OX=9606 GN=POLR2C PE=1 SV=2	-0.0892289	16.9135	16.753	16.6244	-0.128649	17.0636	-0.0854113	16.9141	16.9128	16.8459	16.8025	16.7668	16.7393	16.6713	16.5775	17.0594	17.0678	17.0243	16.9321
sp|P19388|RPAB1_HUMAN	POLR2E	DNA-directed RNA polymerases I, II, and III subunit RPABC1 OS=Homo sapiens OX=9606 GN=POLR2E PE=1 SV=4	-0.0671523	18.1311	17.867	17.8135	-0.0535103	18.2117	-0.0451579	18.152	18.1103	18.0355	18.0924	17.8235	17.9105	17.872	17.755	18.2371	18.1862	18.215	18.1181
sp|P19404|NDUV2_HUMAN	NDUFV2	NADH dehydrogenase [ubiquinone] flavoprotein 2, mitochondrial OS=Homo sapiens OX=9606 GN=NDUFV2 PE=1 SV=2	-0.169477	17.7363	17.3342	17.2974	-0.0367676	17.8429	-0.057871	17.7575	17.7151	17.565	17.5686	17.3256	17.3428	17.3539	17.241	17.8399	17.8459	17.7988	17.7713
sp|P19438|TNR1A_HUMAN	TNFRSF1A	Tumor necrosis factor receptor superfamily member 1A OS=Homo sapiens OX=9606 GN=TNFRSF1A PE=1 SV=1	-1.74014	15.821	16.0323	14.6533	-1.37904	16.0729	-1.82142	15.8399	15.8022	14.0135	14.1483	16.0313	16.0333	14.6015	14.705	16.0376	16.1083	14.2215	14.2816
sp|P19447|ERCC3_HUMAN	ERCC3	General transcription and DNA repair factor IIH helicase subunit XPB OS=Homo sapiens OX=9606 GN=ERCC3 PE=1 SV=1	0.0314236	15.9647	15.9269	16.0392	0.112251	15.9146	0.0734863	15.9127	16.0168	15.9713	16.0211	15.8692	15.9847	16.0383	16.0401	15.9561	15.8732	15.9828	15.9934
sp|P19474|RO52_HUMAN	TRIM21	E3 ubiquitin-protein ligase TRIM21 OS=Homo sapiens OX=9606 GN=TRIM21 PE=1 SV=1	-0.116075	16.8169	16.6782	16.3848	-0.293328	16.1651	-0.217609	16.7123	16.9216	16.7048	16.6969	16.5583	16.7981	16.3017	16.468	16.2504	16.0798	15.8879	16.0071
sp|P19525|E2AK2_HUMAN	EIF2AK2	Interferon-induced, double-stranded RNA-activated protein kinase OS=Homo sapiens OX=9606 GN=EIF2AK2 PE=1 SV=2	-0.157122	17.6748	17.2145	17.2659	0.051414	17.0745	-0.147703	17.7221	17.6275	17.5526	17.4826	17.1632	17.2657	17.3373	17.1945	17.0409	17.1082	16.9455	16.9082
sp|P19532|TFE3_HUMAN	TFE3	Transcription factor E3 OS=Homo sapiens OX=9606 GN=TFE3 PE=1 SV=4	0.208948	16.3186	16.4948	16.5411	0.0463401	16.048	0.285821	16.3991	16.2381	16.6362	16.4189	16.5506	16.4389	16.3992	16.683	15.9669	16.129	16.2571	16.4104
sp|P19623|SPEE_HUMAN	SRM	Spermidine synthase OS=Homo sapiens OX=9606 GN=SRM PE=1 SV=1	0.0460902	19.8776	20.5154	20.559	0.0435471	20.2304	-0.201671	19.8746	19.8805	19.9334	19.9139	20.5094	20.5215	20.5678	20.5502	20.1731	20.2877	20.0666	19.9908
sp|P19634|SL9A1_HUMAN	SLC9A1	Sodium/hydrogen exchanger 1 OS=Homo sapiens OX=9606 GN=SLC9A1 PE=1 SV=2	-0.344319	16.8082	16.0009	15.4141	-0.586872	16.2289	-0.0301018	16.7698	16.8465	16.4259	16.5018	16.0304	15.9715	15.4112	15.4169	16.287	16.1708	16.2378	16.1598
sp|P19784|CSK22_HUMAN	CSNK2A2	Casein kinase II subunit alpha' OS=Homo sapiens OX=9606 GN=CSNK2A2 PE=1 SV=1	0.0563876	16.2678	16.4445	16.4204	-0.0240633	16.4237	0.234658	16.2208	16.3147	16.377	16.2712	16.3921	16.4969	16.4369	16.404	16.3126	16.5347	16.7297	16.587
sp|P19793|RXRA_HUMAN	RXRA	Retinoic acid receptor RXR-alpha OS=Homo sapiens OX=9606 GN=RXRA PE=1 SV=1	-0.477254	15.232	14.689	14.3802	-0.308755	15.0037	-0.390213	15.2222	15.2419	14.7787	14.7308	14.6888	14.6892	14.4035	14.357	15.0203	14.9871	14.6649	14.5621
sp|P19801-2|AOC1_HUMAN	AOC1	Isoform 2 of Amiloride-sensitive amine oxidase [copper-containing] OS=Homo sapiens OX=9606 GN=AOC1	0.0781369	11.812	12.0699	13.143	1.07306	16.8378	-0.227971	11.6956	11.9284	11.6238	12.1564	11.7913	12.3485	13.2194	13.0666	16.9114	16.7642	16.6125	16.6072
sp|P19823|ITIH2_HUMAN	ITIH2	Inter-alpha-trypsin inhibitor heavy chain H2 OS=Homo sapiens OX=9606 GN=ITIH2 PE=1 SV=2	-0.900049	13.6398	14.8154	14.0138	-0.801585	14.0788	-0.895749	13.4798	13.7999	12.7183	12.7613	14.8943	14.7364	14.0343	13.9933	14.3143	13.8433	13.232	13.1341
sp|P19838-2|NFKB1_HUMAN	NFKB1	Isoform 2 of Nuclear factor NF-kappa-B p105 subunit OS=Homo sapiens OX=9606 GN=NFKB1	0.143375	16.2731	16.2622	16.4066	0.144372	15.852	0.142712	16.1871	16.3592	16.2982	16.5348	16.291	16.2334	16.4398	16.3734	15.7756	15.9283	16.0258	15.9635
sp|P19971-2|TYPH_HUMAN	TYMP	Isoform 2 of Thymidine phosphorylase OS=Homo sapiens OX=9606 GN=TYMP	0.19035	14.4295	15.3909	15.5231	0.132265	14.3835	-0.261423	14.3146	14.5444	14.5102	14.7295	15.3252	15.4565	15.5331	15.5131	14.3993	14.3676	14.0864	14.1577
sp|P20020-1|AT2B1_HUMAN	ATP2B1	Isoform D of Plasma membrane calcium-transporting ATPase 1 OS=Homo sapiens OX=9606 GN=ATP2B1	0.0793152	18.4404	18.4076	18.4708	0.0631998	18.3906	0.340204	18.4484	18.4324	18.5164	18.523	18.4184	18.3968	18.437	18.5046	18.4015	18.3796	18.7575	18.7041
sp|P20042|IF2B_HUMAN	EIF2S2	Eukaryotic translation initiation factor 2 subunit 2 OS=Homo sapiens OX=9606 GN=EIF2S2 PE=1 SV=2	0.257873	18.5366	18.7808	18.7784	-0.00237985	18.6979	0.136664	18.6067	18.4665	18.8199	18.7691	18.7956	18.7659	18.8028	18.754	18.7728	18.623	18.8434	18.8257
sp|P20073|ANXA7_HUMAN	ANXA7	Annexin A7 OS=Homo sapiens OX=9606 GN=ANXA7 PE=1 SV=3	0.116908	18.4181	18.5106	18.6746	0.164091	18.6262	-0.0799698	18.4101	18.426	18.5801	18.4898	18.7032	18.3179	18.6605	18.6888	18.5579	18.6945	18.6465	18.446
sp|P20226|TBP_HUMAN	TBP	TATA-box-binding protein OS=Homo sapiens OX=9606 GN=TBP PE=1 SV=2	-0.110024	17.8982	17.7087	17.6464	-0.0623239	17.9387	0.0248733	17.9005	17.8959	17.813	17.7633	17.7035	17.7139	17.5743	17.7185	18.0112	17.8662	17.9724	17.9547
sp|P20248|CCNA2_HUMAN	CCNA2	Cyclin-A2 OS=Homo sapiens OX=9606 GN=CCNA2 PE=1 SV=2	-0.0845558	15.4573	15.4308	15.0917	-0.33903	15.3637	-0.138768	15.3462	15.5683	15.4027	15.3427	15.4442	15.4173	15.0426	15.1409	15.2876	15.4398	15.3126	15.1373
sp|P20290|BTF3_HUMAN	BTF3	Transcription factor BTF3 OS=Homo sapiens OX=9606 GN=BTF3 PE=1 SV=1	-0.568913	17.8896	17.7261	17.343	-0.383101	17.9037	-0.76274	17.848	17.9312	17.3474	17.294	17.6783	17.7739	17.3445	17.3415	17.8488	17.9586	17.1765	17.1054
sp|P20337|RAB3B_HUMAN	RAB3B	Ras-related protein Rab-3B OS=Homo sapiens OX=9606 GN=RAB3B PE=1 SV=2	-0.421068	17.0055	17.9186	17.4578	-0.460863	16.1974	-0.0855099	16.9181	17.093	16.5821	16.5869	17.8877	17.9495	17.4133	17.5023	16.2188	16.176	16.0511	16.1727
sp|P20338|RAB4A_HUMAN	RAB4A	Ras-related protein Rab-4A OS=Homo sapiens OX=9606 GN=RAB4A PE=1 SV=3	-0.105042	16.2276	16.2187	16.1145	-0.104159	16.0409	-0.119085	16.2976	16.1575	16.141	16.104	16.2148	16.2225	16.0648	16.1642	16.0027	16.0791	15.9428	15.9008
sp|P20339|RAB5A_HUMAN	RAB5A	Ras-related protein Rab-5A OS=Homo sapiens OX=9606 GN=RAB5A PE=1 SV=2	0.0604101	16.2829	16.4183	16.4351	0.0168343	16.3471	0.29555	16.3165	16.2493	16.4193	16.2673	16.4858	16.3507	16.4087	16.4615	16.3263	16.3678	16.6378	16.6475
sp|P20340-2|RAB6A_HUMAN	RAB6A	Isoform 2 of Ras-related protein Rab-6A OS=Homo sapiens OX=9606 GN=RAB6A	0.0575885	17.4912	17.829	17.7798	-0.0491841	17.5352	0.202702	17.5213	17.4611	17.5397	17.5579	17.7907	17.8673	17.7456	17.814	17.5316	17.5388	17.7406	17.7352
sp|P20585|MSH3_HUMAN	MSH3	DNA mismatch repair protein Msh3 OS=Homo sapiens OX=9606 GN=MSH3 PE=1 SV=4	0.00149132	18.3596	17.7793	17.8611	0.08177	18.5097	0.159358	18.3932	18.326	18.3584	18.3638	17.7649	17.7937	17.9037	17.8185	18.4951	18.5244	18.6357	18.7025
sp|P20591|MX1_HUMAN	MX1	Interferon-induced GTP-binding protein Mx1 OS=Homo sapiens OX=9606 GN=MX1 PE=1 SV=4	-0.490787	18.5539	17.2756	16.8861	-0.389445	15.3495	-0.513934	18.6024	18.5054	18.0271	18.0991	17.2244	17.3268	16.86	16.9123	15.3195	15.3795	14.754	14.9171
sp|P20592|MX2_HUMAN	MX2	Interferon-induced GTP-binding protein Mx2 OS=Homo sapiens OX=9606 GN=MX2 PE=1 SV=1	-0.224968	16.1723	15.2147	14.9189	-0.295838	13.897	0.104567	16.2402	16.1045	15.9502	15.9446	15.1168	15.3126	14.7928	15.0449	13.9401	13.8539	14.0865	13.9166
sp|P20618|PSB1_HUMAN	PSMB1	Proteasome subunit beta type-1 OS=Homo sapiens OX=9606 GN=PSMB1 PE=1 SV=2	-0.0481038	19.6876	19.494	19.6357	0.141717	19.829	-0.0100608	19.7356	19.6397	19.6405	19.6385	19.5117	19.4762	19.6914	19.58	19.7764	19.8816	19.8093	19.8286
sp|P20645|MPRD_HUMAN	M6PR	Cation-dependent mannose-6-phosphate receptor OS=Homo sapiens OX=9606 GN=M6PR PE=1 SV=1	0.0678274	17.3398	17.546	17.6927	0.146669	17.4886	0.0342208	17.2967	17.3829	17.4243	17.391	17.5322	17.5598	17.6424	17.743	17.4982	17.479	17.5103	17.5354
sp|P20674|COX5A_HUMAN	COX5A	Cytochrome c oxidase subunit 5A, mitochondrial OS=Homo sapiens OX=9606 GN=COX5A PE=1 SV=2	-0.381082	15.4675	15.0813	14.7852	-0.296083	15.5151	-0.276728	15.387	15.5479	15.0407	15.1321	15.0923	15.0703	14.7237	14.8466	15.4945	15.5357	15.3053	15.1715
sp|P20700|LMNB1_HUMAN	LMNB1	Lamin-B1 OS=Homo sapiens OX=9606 GN=LMNB1 PE=1 SV=2	0.237653	21.3112	21.0796	21.3318	0.252233	21.3842	0.334747	21.327	21.2954	21.4713	21.6264	21.0674	21.0917	21.309	21.3546	21.4192	21.3491	21.7052	21.7326
sp|P20810-6|ICAL_HUMAN	CAST	Isoform 6 of Calpastatin OS=Homo sapiens OX=9606 GN=CAST	0.259639	21.395	21.3712	21.6763	0.305082	21.55	-0.0352097	21.3604	21.4297	21.5925	21.7168	21.3725	21.37	21.6469	21.7057	21.5178	21.5823	21.4911	21.5385
sp|P20839-6|IMDH1_HUMAN	IMPDH1	Isoform 6 of Inosine-5'-monophosphate dehydrogenase 1 OS=Homo sapiens OX=9606 GN=IMPDH1	-0.233929	18.4881	19.1466	18.9259	-0.220725	18.6062	-0.289227	18.4901	18.486	18.2462	18.262	19.163	19.1302	18.9004	18.9513	18.6286	18.5838	18.2844	18.3495
sp|P20908|CO5A1_HUMAN	COL5A1	Collagen alpha-1(V) chain OS=Homo sapiens OX=9606 GN=COL5A1 PE=1 SV=3	-0.724535	20.1647	19.3803	18.9849	-0.395405	19.2174	-0.776832	20.1262	20.2031	19.5143	19.366	19.3867	19.3739	19.0259	18.9439	19.2476	19.1872	18.4955	18.3857
sp|P20929-3|NEBU_HUMAN	NEB	Isoform 3 of Nebulin OS=Homo sapiens OX=9606 GN=NEB	0.120196	15.4962	15.711	15.7962	0.0851996	15.2101	-0.0774596	15.5681	15.4243	15.6861	15.5466	15.7321	15.6899	15.7553	15.8372	15.16	15.2601	15.1767	15.0886
sp|P20936|RASA1_HUMAN	RASA1	Ras GTPase-activating protein 1 OS=Homo sapiens OX=9606 GN=RASA1 PE=1 SV=1	0.20338	16.3224	16.5196	16.5015	-0.018084	16.1598	-0.0153386	16.3706	16.2742	16.5323	16.5194	16.5333	16.5059	16.5149	16.488	16.1436	16.1761	16.1489	16.1401
sp|P21127|CD11B_HUMAN	CDK11B	Cyclin-dependent kinase 11B OS=Homo sapiens OX=9606 GN=CDK11B PE=1 SV=4	-0.032699	18.6462	18.4241	18.4467	0.0226668	18.4804	0.0970064	18.5743	18.7181	18.6022	18.6247	18.407	18.4411	18.4652	18.4283	18.527	18.4339	18.5494	18.6054
sp|P21266|GSTM3_HUMAN	GSTM3	Glutathione S-transferase Mu 3 OS=Homo sapiens OX=9606 GN=GSTM3 PE=1 SV=3	-0.0287624	16.6981	17.3593	17.576	0.216769	16.3299	-0.228175	16.723	16.6733	16.7358	16.603	17.4079	17.3106	17.5831	17.5689	16.2874	16.3724	16.1288	16.0746
sp|P21281|VATB2_HUMAN	ATP6V1B2	V-type proton ATPase subunit B, brain isoform OS=Homo sapiens OX=9606 GN=ATP6V1B2 PE=1 SV=3	0.00925258	17.3804	17.5686	17.6043	0.0357096	17.5176	-0.047759	17.265	17.4957	17.3773	17.402	17.6084	17.5288	17.5852	17.6234	17.5287	17.5065	17.4039	17.5357
sp|P21283|VATC1_HUMAN	ATP6V1C1	V-type proton ATPase subunit C 1 OS=Homo sapiens OX=9606 GN=ATP6V1C1 PE=1 SV=4	-0.0341801	17.1658	17.3228	17.4169	0.0941025	17.3146	-0.0821477	17.1902	17.1413	17.0817	17.1815	17.3294	17.3163	17.3939	17.44	17.3104	17.3187	17.2555	17.2094
sp|P21291|CSRP1_HUMAN	CSRP1	Cysteine and glycine-rich protein 1 OS=Homo sapiens OX=9606 GN=CSRP1 PE=1 SV=3	0.295229	19.7634	20.1749	20.3445	0.169623	19.7063	0.125245	19.7818	19.7451	20.1814	19.936	20.1975	20.1524	20.3996	20.2895	19.7209	19.6918	19.8663	19.7969
sp|P21333|FLNA_HUMAN	FLNA	Filamin-A OS=Homo sapiens OX=9606 GN=FLNA PE=1 SV=4	0.0516648	22.8114	22.4941	22.588	0.0939113	22.2864	0.0147264	22.8366	22.7862	22.8837	22.8424	22.5364	22.4518	22.6035	22.5724	22.2955	22.2772	22.2872	22.315
sp|P21359|NF1_HUMAN	NF1	Neurofibromin OS=Homo sapiens OX=9606 GN=NF1 PE=1 SV=2	-0.0715898	17.3084	17.1767	17.2349	0.0581276	17.2857	-0.0915682	17.2703	17.3464	17.2732	17.2003	17.1767	17.1768	17.208	17.2618	17.282	17.2894	17.2101	17.1782
sp|P21397|AOFA_HUMAN	MAOA	Amine oxidase [flavin-containing] A OS=Homo sapiens OX=9606 GN=MAOA PE=1 SV=1	-0.0600432	17.5169	18.159	18.2211	0.0620945	15.7996	-0.260221	17.5192	17.5146	17.4404	17.4734	18.145	18.173	18.185	18.2571	15.8101	15.7891	15.5951	15.4837
sp|P21399|ACOC_HUMAN	ACO1	Cytoplasmic aconitate hydratase OS=Homo sapiens OX=9606 GN=ACO1 PE=1 SV=3	0.159465	18.6707	19.8252	19.9273	0.102155	18.9245	-0.089156	18.6688	18.6726	18.8588	18.8015	19.8665	19.7838	19.92	19.9346	18.8673	18.9817	18.9089	18.7618
sp|P21589|5NTD_HUMAN	NT5E	5'-nucleotidase OS=Homo sapiens OX=9606 GN=NT5E PE=1 SV=1	-0.0814999	17.608	20.1001	19.9954	-0.104725	17.1296	-0.209596	17.6258	17.5903	17.5552	17.4979	20.0895	20.1107	20.0041	19.9868	17.1102	17.1491	16.979	16.861
sp|P21675-4|TAF1_HUMAN	TAF1	Isoform 4 of Transcription initiation factor TFIID subunit 1 OS=Homo sapiens OX=9606 GN=TAF1	-0.0671453	17.3379	17.1337	17.0826	-0.0511051	17.4348	0.0482939	17.3496	17.3262	17.2124	17.3291	17.1175	17.15	17.0825	17.0827	17.4833	17.3864	17.4473	17.5189
sp|P21796|VDAC1_HUMAN	VDAC1	Voltage-dependent anion-selective channel protein 1 OS=Homo sapiens OX=9606 GN=VDAC1 PE=1 SV=2	-0.0383005	21.4834	21.7059	21.7235	0.0176202	21.7266	-0.00700104	21.4728	21.4941	21.4032	21.4871	21.6691	21.7427	21.7239	21.7231	21.7804	21.6727	21.7171	21.7221
sp|P21912|SDHB_HUMAN	SDHB	Succinate dehydrogenase [ubiquinone] iron-sulfur subunit, mitochondrial OS=Homo sapiens OX=9606 GN=SDHB PE=1 SV=3	0.0895239	19.2694	19.1681	19.2462	0.0780353	19.3782	0.213958	19.3258	19.213	19.3695	19.3484	19.1501	19.1861	19.293	19.1994	19.3961	19.3603	19.6303	19.554
sp|P21926|CD9_HUMAN	CD9	CD9 antigen OS=Homo sapiens OX=9606 GN=CD9 PE=1 SV=4	0.207564	16.3843	16.1019	16.1866	0.0847215	16.4796	0.235207	16.3991	16.3695	16.6755	16.5082	16.1553	16.0485	16.1646	16.2086	16.5311	16.4281	16.7218	16.7078
sp|P21953|ODBB_HUMAN	BCKDHB	2-oxoisovalerate dehydrogenase subunit beta, mitochondrial OS=Homo sapiens OX=9606 GN=BCKDHB PE=1 SV=2	-0.114072	14.5427	13.9029	14.1518	0.24889	14.1733	0.011481	14.4713	14.6142	14.432	14.4253	13.7381	14.0678	14.1701	14.1335	14.1218	14.2247	14.2765	14.093
sp|P21964|COMT_HUMAN	COMT	Catechol O-methyltransferase OS=Homo sapiens OX=9606 GN=COMT PE=1 SV=2	-0.0669786	16.943	17.4383	17.3718	-0.0665314	16.8448	0.0694964	16.9069	16.979	16.8049	16.9471	17.4457	17.4309	17.3275	17.416	16.9002	16.7894	16.8824	16.9461
sp|P21980|TGM2_HUMAN	TGM2	Protein-glutamine gamma-glutamyltransferase 2 OS=Homo sapiens OX=9606 GN=TGM2 PE=1 SV=2	0.0462273	17.4115	20.3174	20.5463	0.228886	17.306	-0.382683	17.4392	17.3838	17.4628	17.4526	20.2944	20.3404	20.5501	20.5425	17.1807	17.4312	16.9168	16.9297
sp|P22004|BMP6_HUMAN	BMP6	Bone morphogenetic protein 6 OS=Homo sapiens OX=9606 GN=BMP6 PE=1 SV=1	-0.272819	15.0031	14.5895	14.1413	-0.448183	15.5407	-0.196248	15.0138	14.9923	14.7809	14.6796	14.6	14.579	14.1659	14.1167	15.5766	15.5048	15.3962	15.2928
sp|P22033|MUTA_HUMAN	MMUT	Methylmalonyl-CoA mutase, mitochondrial OS=Homo sapiens OX=9606 GN=MMUT PE=1 SV=4	-0.180774	18.7305	18.5359	18.4518	-0.0841294	18.8514	-0.212896	18.7048	18.7561	18.5135	18.5859	18.4867	18.5851	18.4246	18.479	18.8706	18.8322	18.6188	18.6583
sp|P22059|OSBP1_HUMAN	OSBP	Oxysterol-binding protein 1 OS=Homo sapiens OX=9606 GN=OSBP PE=1 SV=1	-0.194424	17.5819	17.4993	17.3453	-0.153997	17.6927	-0.150602	17.6428	17.5211	17.3613	17.4137	17.5147	17.4838	17.3212	17.3694	17.6814	17.704	17.5215	17.5627
sp|P22061-2|PIMT_HUMAN	PCMT1	Isoform 2 of Protein-L-isoaspartate(D-aspartate) O-methyltransferase OS=Homo sapiens OX=9606 GN=PCMT1	0.192684	16.5492	16.8173	16.9477	0.130423	16.7748	-0.055114	16.5691	16.5292	16.8213	16.6624	16.8027	16.8318	16.8898	17.0056	16.7586	16.791	16.6811	16.7584
sp|P22087|FBRL_HUMAN	FBL	rRNA 2'-O-methyltransferase fibrillarin OS=Homo sapiens OX=9606 GN=FBL PE=1 SV=2	0.0293741	18.5186	18.3447	18.5394	0.194643	18.6832	0.261148	18.5287	18.5086	18.5206	18.5755	18.2855	18.404	18.5793	18.4994	18.7355	18.6308	19.0174	18.8712
sp|P22102|PUR2_HUMAN	GART	Trifunctional purine biosynthetic protein adenosine-3 OS=Homo sapiens OX=9606 GN=GART PE=1 SV=1	0.268064	19.4591	19.4299	19.5639	0.134034	19.3282	-0.203016	19.5028	19.4155	19.6838	19.7705	19.454	19.4058	19.5438	19.584	19.2249	19.4314	19.0655	19.1848
sp|P22234-2|PUR6_HUMAN	PAICS	Isoform 2 of Multifunctional protein ADE2 OS=Homo sapiens OX=9606 GN=PAICS	0.185904	20.1195	20.1795	20.4184	0.238916	20.2098	-0.000801114	20.1536	20.0854	20.3299	20.2809	20.1624	20.1966	20.3975	20.4393	20.1785	20.2411	20.2004	20.2176
sp|P22304|IDS_HUMAN	IDS	Iduronate 2-sulfatase OS=Homo sapiens OX=9606 GN=IDS PE=1 SV=1	-0.0177606	11.9764	12.0396	12.3724	0.332806	10.997	-0.148442	11.8949	12.058	12.0563	11.861	11.8779	12.2013	12.4279	12.3169	10.9481	11.046	10.8646	10.8326
sp|P22307|NLTP_HUMAN	SCP2	Non-specific lipid-transfer protein OS=Homo sapiens OX=9606 GN=SCP2 PE=1 SV=2	-0.143897	19.0198	18.9443	18.8299	-0.114422	18.6991	-0.27016	19.021	19.0186	18.9029	18.8489	18.9737	18.915	18.8309	18.8289	18.7245	18.6737	18.4619	18.396
sp|P22314|UBA1_HUMAN	UBA1	Ubiquitin-like modifier-activating enzyme 1 OS=Homo sapiens OX=9606 GN=UBA1 PE=1 SV=3	0.332631	20.9392	20.6214	20.8684	0.24699	20.7029	0.176621	20.961	20.9174	21.3093	21.2343	20.6307	20.612	20.9217	20.815	20.6316	20.7742	20.8721	20.8869
sp|P22392-2|NDKB_HUMAN	NME2	Isoform 3 of Nucleoside diphosphate kinase B OS=Homo sapiens OX=9606 GN=NME2	-0.00577016	20.4293	20.4394	20.4634	0.0239873	20.5492	-0.203248	20.423	20.4357	20.4068	20.4403	20.4518	20.4271	20.4701	20.4568	20.5072	20.5912	20.3295	20.3624
sp|P22413|ENPP1_HUMAN	ENPP1	Ectonucleotide pyrophosphatase/phosphodiesterase family member 1 OS=Homo sapiens OX=9606 GN=ENPP1 PE=1 SV=2	0.00125839	14.1214	13.3131	13.2252	-0.0879121	13.633	-0.15656	14.0604	14.1825	14.1254	14.12	13.3065	13.3197	13.1602	13.2902	13.6883	13.5776	13.5478	13.405
sp|P22415|USF1_HUMAN	USF1	Upstream stimulatory factor 1 OS=Homo sapiens OX=9606 GN=USF1 PE=1 SV=1	0.0154511	14.7415	14.5716	14.2632	-0.30843	14.7555	-0.11697	14.7243	14.7587	14.7541	14.7599	14.415	14.7283	14.2549	14.2715	14.6511	14.8599	14.6982	14.5788
sp|P22570-3|ADRO_HUMAN	FDXR	Isoform 3 of NADPH:adrenodoxin oxidoreductase, mitochondrial OS=Homo sapiens OX=9606 GN=FDXR	-0.102394	17.3339	17.0925	17.0723	-0.0201828	16.4217	-0.0552347	17.3042	17.3636	17.2211	17.2419	17.0072	17.1778	17.0308	17.1138	16.5239	16.3195	16.3696	16.3633
sp|P22626|ROA2_HUMAN	HNRNPA2B1	Heterogeneous nuclear ribonucleoproteins A2/B1 OS=Homo sapiens OX=9606 GN=HNRNPA2B1 PE=1 SV=2	0.697493	18.5357	18.4416	18.9435	0.501902	18.9287	0.434737	18.6448	18.4266	19.198	19.2683	18.5193	18.3639	19.0311	18.856	19.0217	18.8358	19.3177	19.4092
sp|P22670|RFX1_HUMAN	RFX1	MHC class II regulatory factor RFX1 OS=Homo sapiens OX=9606 GN=RFX1 PE=1 SV=2	-0.091008	16.4707	16.2065	16.0118	-0.194685	16.4337	0.087532	16.5129	16.4285	16.4355	16.3239	16.1945	16.2185	16.0576	15.966	16.4214	16.4461	16.5551	16.4875
sp|P22694-2|KAPCB_HUMAN	PRKACB	Isoform 2 of cAMP-dependent protein kinase catalytic subunit beta OS=Homo sapiens OX=9606 GN=PRKACB	-0.00463138	19.9352	19.7293	19.5546	-0.174661	19.8962	-0.0417339	19.9348	19.9356	19.935	19.9262	19.7486	19.71	19.4983	19.611	19.9281	19.8643	19.8467	19.8623
sp|P22695|QCR2_HUMAN	UQCRC2	Cytochrome b-c1 complex subunit 2, mitochondrial OS=Homo sapiens OX=9606 GN=UQCRC2 PE=1 SV=3	-0.0798023	20.8744	20.6585	20.7078	0.0493415	20.9721	0.100056	20.9027	20.8461	20.761	20.8283	20.6241	20.6928	20.7086	20.707	21.0251	20.9191	21.0728	21.0715
sp|P22830-2|HEMH_HUMAN	FECH	Isoform 2 of Ferrochelatase, mitochondrial OS=Homo sapiens OX=9606 GN=FECH	0.0920567	18.1657	17.6711	17.7496	0.078514	18.3299	0.164669	18.1612	18.1703	18.2443	18.2713	17.6207	17.7215	17.7766	17.7226	18.3488	18.3111	18.5253	18.4639
sp|P23025|XPA_HUMAN	XPA	DNA repair protein complementing XP-A cells OS=Homo sapiens OX=9606 GN=XPA PE=1 SV=1	0.136501	15.9257	15.543	15.9186	0.375589	16.2379	0.201538	15.9432	15.9081	15.9999	16.1244	15.5517	15.5342	15.9567	15.8805	16.222	16.2537	16.4503	16.4285
sp|P23142-4|FBLN1_HUMAN	FBLN1	Isoform C of Fibulin-1 OS=Homo sapiens OX=9606 GN=FBLN1	-0.489241	13.9623	14.9402	14.5378	-0.40236	13.4168	-0.361318	13.9666	13.958	13.5209	13.4252	14.8604	15.0199	14.5948	14.4808	13.3943	13.4393	13.1601	12.9509
sp|P23142|FBLN1_HUMAN	FBLN1	Fibulin-1 OS=Homo sapiens OX=9606 GN=FBLN1 PE=1 SV=4	-0.517291	17.2852	18.2743	18.034	-0.240296	16.8207	-0.277693	17.294	17.2764	16.7849	16.7509	18.2955	18.2532	18.0207	18.0473	16.8129	16.8285	16.6034	16.4826
sp|P23193|TCEA1_HUMAN	TCEA1	Transcription elongation factor A protein 1 OS=Homo sapiens OX=9606 GN=TCEA1 PE=1 SV=2	0.209715	17.9312	17.8124	17.945	0.132612	18.1713	0.0887138	17.8804	17.982	18.0709	18.2109	17.7577	17.8671	17.8883	18.0017	18.2234	18.1193	18.1761	18.344
sp|P23229-6|ITA6_HUMAN	ITGA6	Isoform Alpha-6X1X2A of Integrin alpha-6 OS=Homo sapiens OX=9606 GN=ITGA6	-0.12903	20.0368	20.4427	20.2742	-0.168511	19.6647	-0.275057	20.097	19.9766	19.9324	19.8832	20.4582	20.4271	20.2876	20.2608	19.6516	19.6778	19.4606	19.3188
sp|P23229|ITA6_HUMAN	ITGA6	Integrin alpha-6 OS=Homo sapiens OX=9606 GN=ITGA6 PE=1 SV=5	-0.23911	19.1956	19.0911	18.9827	-0.108488	19.0355	-0.0564164	19.2288	19.1624	18.9761	18.9368	19.1242	19.0581	18.9791	18.9862	19.0419	19.029	18.9645	18.9936
sp|P23246|SFPQ_HUMAN	SFPQ	Splicing factor, proline- and glutamine-rich OS=Homo sapiens OX=9606 GN=SFPQ PE=1 SV=2	0.292949	20.1294	19.9942	20.1726	0.178364	20.1273	0.240925	20.1116	20.1472	20.4275	20.4171	20.0189	19.9695	20.2017	20.1434	20.1327	20.122	20.4177	20.3188
sp|P23258|TBG1_HUMAN	TUBG1	Tubulin gamma-1 chain OS=Homo sapiens OX=9606 GN=TUBG1 PE=1 SV=2	-0.327368	17.3035	16.9067	16.7925	-0.114172	17.3514	-0.237171	17.3285	17.2785	16.9533	16.999	17.0288	16.7846	16.7579	16.8271	17.2913	17.4114	17.0492	17.1792
sp|P23284|PPIB_HUMAN	PPIB	Peptidyl-prolyl cis-trans isomerase B OS=Homo sapiens OX=9606 GN=PPIB PE=1 SV=2	-0.179536	19.9649	19.9848	19.8741	-0.110718	20.1676	-0.0292193	19.9822	19.9476	19.7438	19.8269	19.905	20.0646	19.9057	19.8424	20.1824	20.1528	20.1477	20.129
sp|P23352|KALM_HUMAN	ANOS1	Anosmin-1 OS=Homo sapiens OX=9606 GN=ANOS1 PE=1 SV=3	-0.66566	14.5378	13.5633	13.1104	-0.452876	14.2879	-0.698603	14.4602	14.6154	13.7759	13.9684	13.5397	13.5869	13.0367	13.1841	14.3469	14.2288	13.627	13.5515
sp|P23368|MAOM_HUMAN	ME2	NAD-dependent malic enzyme, mitochondrial OS=Homo sapiens OX=9606 GN=ME2 PE=1 SV=1	-0.222675	19.815	19.5254	19.4563	-0.0691924	19.6194	-0.124661	19.8013	19.8286	19.5791	19.6056	19.5353	19.5156	19.4199	19.4926	19.6573	19.5815	19.4883	19.5012
sp|P23381|SYWC_HUMAN	WARS	Tryptophan--tRNA ligase, cytoplasmic OS=Homo sapiens OX=9606 GN=WARS PE=1 SV=2	-0.044134	18.704	18.629	18.8033	0.174344	18.8809	-0.236682	18.7447	18.6633	18.6606	18.6591	18.6865	18.5714	18.8785	18.7282	18.8354	18.9265	18.7085	18.58
sp|P23396|RS3_HUMAN	RPS3	40S ribosomal protein S3 OS=Homo sapiens OX=9606 GN=RPS3 PE=1 SV=2	-0.223697	19.8746	19.6738	19.5654	-0.108425	19.8029	-0.145756	19.8246	19.9246	19.6886	19.6133	19.6444	19.7033	19.5931	19.5377	19.7886	19.8172	19.6753	19.639
sp|P23434|GCSH_HUMAN	GCSH	Glycine cleavage system H protein, mitochondrial OS=Homo sapiens OX=9606 GN=GCSH PE=1 SV=2	-0.162905	14.9346	15.0287	14.9342	-0.0945018	15.6495	-0.611187	14.9494	14.9198	14.8684	14.675	15.0872	14.9702	15.0175	14.8509	15.6613	15.6377	15.0703	15.0064
sp|P23443|KS6B1_HUMAN	RPS6KB1	Ribosomal protein S6 kinase beta-1 OS=Homo sapiens OX=9606 GN=RPS6KB1 PE=1 SV=2	0.221601	16.5902	16.3777	16.6681	0.290447	16.412	0.0382955	16.5473	16.6332	16.8113	16.8124	16.3993	16.3561	16.6895	16.6467	16.3803	16.4436	16.4224	16.4781
sp|P23458|JAK1_HUMAN	JAK1	Tyrosine-protein kinase JAK1 OS=Homo sapiens OX=9606 GN=JAK1 PE=1 SV=2	-0.382886	18.0204	18.2794	17.6573	-0.622156	18.0012	-0.45059	18.0056	18.0352	17.6409	17.634	18.2368	18.322	17.624	17.6905	18.0062	17.9962	17.5974	17.5038
sp|P23467-3|PTPRB_HUMAN	PTPRB	Isoform 3 of Receptor-type tyrosine-protein phosphatase beta OS=Homo sapiens OX=9606 GN=PTPRB	-0.215374	14.1427	13.091	13.2044	0.113419	13.7994	-0.0982564	14.0734	14.2119	13.8561	13.9985	13.0092	13.1728	13.1596	13.2492	13.7363	13.8625	13.767	13.6353
sp|P23497-4|SP100_HUMAN	SP100	Isoform Sp100-C of Nuclear autoantigen Sp-100 OS=Homo sapiens OX=9606 GN=SP100	-0.279041	15.6093	16.2963	16.1791	-0.117156	14.6187	-0.407693	15.5718	15.6468	15.3666	15.294	16.2932	16.2994	16.1725	16.1858	14.6546	14.5827	14.181	14.2409
sp|P23526|SAHH_HUMAN	AHCY	Adenosylhomocysteinase OS=Homo sapiens OX=9606 GN=AHCY PE=1 SV=4	0.030191	19.2064	19.2031	19.2493	0.0461929	19.6587	-0.22844	19.1772	19.2356	19.2401	19.233	19.2266	19.1796	19.2468	19.2518	19.6371	19.6803	19.4335	19.4269
sp|P23528|COF1_HUMAN	CFL1	Cofilin-1 OS=Homo sapiens OX=9606 GN=CFL1 PE=1 SV=3	0.159583	22.4085	22.7576	22.8862	0.128556	22.7775	-0.0953436	22.4073	22.4096	22.5665	22.5696	22.802	22.7133	22.8255	22.9469	22.7685	22.7865	22.619	22.7453
sp|P23588|IF4B_HUMAN	EIF4B	Eukaryotic translation initiation factor 4B OS=Homo sapiens OX=9606 GN=EIF4B PE=1 SV=2	-0.198378	19.3766	19.5971	19.3923	-0.204802	19.6396	-0.365114	19.3937	19.3594	19.1698	19.1866	19.6386	19.5555	19.42	19.3646	19.6097	19.6694	19.2566	19.2923
sp|P23610|HAP40_HUMAN	F8A1	40-kDa huntingtin-associated protein OS=Homo sapiens OX=9606 GN=F8A1 PE=1 SV=2	0.000115761	18.5395	18.1656	18.2493	0.0836984	18.1598	-0.128026	18.5636	18.5154	18.5407	18.5385	18.1829	18.1483	18.2199	18.2787	18.1431	18.1765	17.9908	18.0728
sp|P23634|AT2B4_HUMAN	ATP2B4	Plasma membrane calcium-transporting ATPase 4 OS=Homo sapiens OX=9606 GN=ATP2B4 PE=1 SV=2	0.0108842	18.4283	17.478	17.5176	0.0395752	17.5518	0.187663	18.379	18.4777	18.4488	18.4296	17.4834	17.4727	17.4949	17.5403	17.5831	17.5206	17.7345	17.7445
sp|P23677|IP3KA_HUMAN	ITPKA	Inositol-trisphosphate 3-kinase A OS=Homo sapiens OX=9606 GN=ITPKA PE=1 SV=1	-0.184458	14.1735	13.3018	13.1896	-0.112199	13.7645	-0.245579	14.2522	14.0948	14.0177	13.9604	13.2807	13.3229	13.196	13.1831	13.7665	13.7624	13.4832	13.5545
sp|P23743|DGKA_HUMAN	DGKA	Diacylglycerol kinase alpha OS=Homo sapiens OX=9606 GN=DGKA PE=1 SV=3	0.0596445	17.3179	16.7696	16.9994	0.229838	16.2347	0.124461	17.3291	17.3066	17.3336	17.4215	16.802	16.7371	17.0041	16.9947	16.2205	16.2489	16.4013	16.3169
sp|P23786|CPT2_HUMAN	CPT2	Carnitine O-palmitoyltransferase 2, mitochondrial OS=Homo sapiens OX=9606 GN=CPT2 PE=1 SV=2	-0.175115	18.6424	18.5046	18.6692	0.164633	18.5657	0.124589	18.689	18.5959	18.4351	18.4995	18.4384	18.5708	18.7252	18.6132	18.5998	18.5317	18.6966	18.6841
sp|P23919|KTHY_HUMAN	DTYMK	Thymidylate kinase OS=Homo sapiens OX=9606 GN=DTYMK PE=1 SV=4	0.209205	19.4925	20.0473	20.2322	0.184893	19.3434	-0.0476373	19.4947	19.4902	19.622	19.7814	20.0651	20.0295	20.303	20.1614	19.2331	19.4537	19.275	19.3165
sp|P23921|RIR1_HUMAN	RRM1	Ribonucleoside-diphosphate reductase large subunit OS=Homo sapiens OX=9606 GN=RRM1 PE=1 SV=1	-0.205991	19.1614	18.7125	18.7589	0.046464	19.434	-0.234711	19.1372	19.1856	18.9883	18.9225	18.6629	18.762	18.8147	18.7031	19.416	19.4521	19.2733	19.1253
sp|P24386|RAE1_HUMAN	CHM	Rab proteins geranylgeranyltransferase component A 1 OS=Homo sapiens OX=9606 GN=CHM PE=1 SV=3	-0.691306	15.6252	15.555	15.2232	-0.331864	15.1242	-0.626877	15.6359	15.6145	14.9171	14.9507	15.5657	15.5444	15.1518	15.2946	15.1892	15.0591	14.5784	14.4161
sp|P24390|ERD21_HUMAN	KDELR1	ER lumen protein-retaining receptor 1 OS=Homo sapiens OX=9606 GN=KDELR1 PE=1 SV=1	-0.177795	17.7288	17.8791	17.9084	0.0293642	17.7704	0.112577	17.6837	17.7738	17.549	17.5529	17.8664	17.8917	17.9129	17.9039	17.7995	17.7414	17.8307	17.9353
sp|P24534|EF1B_HUMAN	EEF1B2	Elongation factor 1-beta OS=Homo sapiens OX=9606 GN=EEF1B2 PE=1 SV=3	-0.252175	20.0012	20.1698	20.0222	-0.147544	20.0111	-0.396174	20.0182	19.9842	19.7626	19.7354	20.1828	20.1568	20.0341	20.0104	19.992	20.0302	19.6324	19.5974
sp|P24539|AT5F1_HUMAN	ATP5PB	ATP synthase F(0) complex subunit B1, mitochondrial OS=Homo sapiens OX=9606 GN=ATP5PB PE=1 SV=2	-0.0245843	17.8972	17.6783	17.7638	0.0855671	17.9898	0.163166	17.9344	17.8601	17.8733	17.872	17.6834	17.6732	17.7902	17.7375	17.9869	17.9927	18.2087	18.0973
sp|P24666|PPAC_HUMAN	ACP1	Low molecular weight phosphotyrosine protein phosphatase OS=Homo sapiens OX=9606 GN=ACP1 PE=1 SV=3	0.540152	13.7591	13.9297	14.2297	0.3	13.9089	0.00954069	13.718	13.8002	14.3247	14.2738	14.0399	13.8195	14.1142	14.3452	13.8694	13.9483	13.7069	14.1299
sp|P24752|THIL_HUMAN	ACAT1	Acetyl-CoA acetyltransferase, mitochondrial OS=Homo sapiens OX=9606 GN=ACAT1 PE=1 SV=1	0.0920537	20.091	20.0734	20.3024	0.229055	20.7111	0.106714	20.0858	20.0961	20.162	20.204	20.0424	20.1043	20.302	20.3028	20.8028	20.6194	20.8422	20.7935
sp|P24821|TENA_HUMAN	TNC	Tenascin OS=Homo sapiens OX=9606 GN=TNC PE=1 SV=3	-0.461601	16.1379	17.623	17.5919	-0.0311629	15.0358	-0.109523	16.3751	15.9008	15.6895	15.6631	17.5794	17.6666	17.369	17.8147	15.0594	15.0121	14.9948	14.8577
sp|P24844|MYL9_HUMAN	MYL9	Myosin regulatory light polypeptide 9 OS=Homo sapiens OX=9606 GN=MYL9 PE=1 SV=4	-0.728907	15.0767	16.5405	16.2452	-0.295271	14.9797	-0.538236	15.0136	15.1398	14.3009	14.3947	16.5217	16.5592	16.22	16.2704	15.0819	14.8774	14.3097	14.5732
sp|P24863|CCNC_HUMAN	CCNC	Cyclin-C OS=Homo sapiens OX=9606 GN=CCNC PE=1 SV=2	0.223572	11.1057	11.4135	11.4458	0.0322787	11.5299	0.193276	11.2145	10.997	11.5778	11.0809	11.5139	11.3131	11.7214	11.1701	11.5161	11.5438	11.806	11.6404
sp|P24928|RPB1_HUMAN	POLR2A	DNA-directed RNA polymerase II subunit RPB1 OS=Homo sapiens OX=9606 GN=POLR2A PE=1 SV=2	-0.0606764	19.8353	19.3791	19.3506	-0.0284493	19.9179	-0.0111579	19.831	19.8396	19.7452	19.804	19.3557	19.4024	19.3512	19.35	19.9557	19.8801	19.9027	19.9108
sp|P24941|CDK2_HUMAN	CDK2	Cyclin-dependent kinase 2 OS=Homo sapiens OX=9606 GN=CDK2 PE=1 SV=2	0.0492753	19.4343	19.2386	19.4942	0.25561	19.5857	0.0833864	19.4257	19.4429	19.491	19.4762	19.223	19.2542	19.4926	19.4958	19.5957	19.5757	19.6917	19.6465
sp|P25054|APC_HUMAN	APC	Adenomatous polyposis coli protein OS=Homo sapiens OX=9606 GN=APC PE=1 SV=2	-0.525899	15.5827	15.5825	15.0268	-0.555713	15.7554	-0.365314	15.5646	15.6007	15.1459	14.9676	15.5995	15.5655	15.0548	14.9987	15.7956	15.7152	15.3957	15.3845
sp|P25098|ARBK1_HUMAN	GRK2	Beta-adrenergic receptor kinase 1 OS=Homo sapiens OX=9606 GN=GRK2 PE=1 SV=2	-0.211119	15.8425	15.9258	15.621	-0.304778	15.7265	-0.475217	15.8328	15.8522	15.6895	15.5733	15.9323	15.9193	15.561	15.6811	15.7267	15.7263	15.428	15.0746
sp|P25116|PAR1_HUMAN	F2R	Proteinase-activated receptor 1 OS=Homo sapiens OX=9606 GN=F2R PE=1 SV=2	0.0751651	10.6933	12.3891	12.8337	0.444568	10.9013	0.272286	10.5153	10.8714	10.9015	10.6355	12.5567	12.2215	12.5825	13.0848	11.1723	10.6304	10.909	11.4382
sp|P25205-2|MCM3_HUMAN	MCM3	Isoform 2 of DNA replication licensing factor MCM3 OS=Homo sapiens OX=9606 GN=MCM3	-0.157747	21.9545	20.8895	21.0556	0.166069	21.6338	0.0502621	21.817	22.0921	21.8369	21.7567	20.7787	21.0003	21.1303	20.9808	21.5522	21.7154	21.7504	21.6177
sp|P25208|NFYB_HUMAN	NFYB	Nuclear transcription factor Y subunit beta OS=Homo sapiens OX=9606 GN=NFYB PE=1 SV=2	0.261549	13.1023	13.1683	13.2255	0.0572323	13.2905	0.192502	13.2252	12.9794	13.313	13.4147	13.1617	13.1748	13.2455	13.2054	13.4514	13.1297	13.4261	13.54
sp|P25325-2|THTM_HUMAN	MPST	Isoform 2 of 3-mercaptopyruvate sulfurtransferase OS=Homo sapiens OX=9606 GN=MPST	-0.0750308	18.055	18.4115	18.402	-0.00945051	18.3502	-0.144769	18.0721	18.038	18.0111	17.949	18.3646	18.4583	18.4167	18.3874	18.4106	18.2898	18.1823	18.2286
sp|P25398|RS12_HUMAN	RPS12	40S ribosomal protein S12 OS=Homo sapiens OX=9606 GN=RPS12 PE=1 SV=3	-0.434689	16.8553	16.3362	16.2924	-0.0438585	16.3609	-0.274651	16.7061	17.0045	16.4453	16.3959	16.2375	16.435	16.3343	16.2505	16.2953	16.4265	16.1741	15.9984
sp|P25440-2|BRD2_HUMAN	BRD2	Isoform 2 of Bromodomain-containing protein 2 OS=Homo sapiens OX=9606 GN=BRD2	0.0954197	14.8762	14.7428	14.7731	0.0303712	14.8889	0.162859	14.9842	14.7682	14.9124	15.0308	14.7497	14.7358	14.7854	14.7608	14.9059	14.8718	15.1075	14.9959
sp|P25445|TNR6_HUMAN	FAS	Tumor necrosis factor receptor superfamily member 6 OS=Homo sapiens OX=9606 GN=FAS PE=1 SV=1	0.0287619	16.1997	17.4423	17.508	0.0657386	15.4488	0.0527895	16.1586	16.2408	16.207	16.2499	17.4476	17.4369	17.4567	17.5593	15.4368	15.4609	15.5592	15.444
sp|P25490|TYY1_HUMAN	YY1	Transcriptional repressor protein YY1 OS=Homo sapiens OX=9606 GN=YY1 PE=1 SV=2	0.127703	18.1891	18.0355	18.2166	0.181144	18.269	0.330534	18.4584	17.9197	18.3827	18.2509	17.9883	18.0826	18.2132	18.22	18.2097	18.3282	18.5999	18.5991
sp|P25685|DNJB1_HUMAN	DNAJB1	DnaJ homolog subfamily B member 1 OS=Homo sapiens OX=9606 GN=DNAJB1 PE=1 SV=4	0.0754613	19.7945	19.7991	19.7733	-0.0257672	19.8944	0.0307281	19.7693	19.8196	19.9811	19.7587	19.8623	19.7359	19.7271	19.8196	19.8597	19.9292	19.8913	19.959
sp|P25705|ATPA_HUMAN	ATP5F1A	ATP synthase subunit alpha, mitochondrial OS=Homo sapiens OX=9606 GN=ATP5F1A PE=1 SV=1	0.0998173	20.5664	20.5075	20.5895	0.0819886	20.8183	0.169354	20.5515	20.5812	20.6306	20.7017	20.492	20.5231	20.608	20.571	20.8385	20.7981	20.9728	21.0026
sp|P25786-2|PSA1_HUMAN	PSMA1	Isoform Long of Proteasome subunit alpha type-1 OS=Homo sapiens OX=9606 GN=PSMA1	0.0430187	19.6312	19.5159	19.7479	0.231993	20.0419	-0.0834262	19.6543	19.6082	19.6291	19.7194	19.5045	19.5273	19.7239	19.7718	20.0603	20.0235	19.9731	19.9439
sp|P25787|PSA2_HUMAN	PSMA2	Proteasome subunit alpha type-2 OS=Homo sapiens OX=9606 GN=PSMA2 PE=1 SV=2	-0.0385392	20.34	20.0991	20.2089	0.109884	20.6202	-0.139482	20.348	20.332	20.2688	20.3341	20.103	20.0951	20.1831	20.2348	20.6072	20.6333	20.3868	20.5747
sp|P25788|PSA3_HUMAN	PSMA3	Proteasome subunit alpha type-3 OS=Homo sapiens OX=9606 GN=PSMA3 PE=1 SV=2	-0.00113839	18.7442	18.5884	18.6775	0.089178	19.1287	-0.12446	18.757	18.7314	18.7912	18.695	18.6306	18.5462	18.6378	18.7173	19.1345	19.1229	19.0067	19.0017
sp|P25789|PSA4_HUMAN	PSMA4	Proteasome subunit alpha type-4 OS=Homo sapiens OX=9606 GN=PSMA4 PE=1 SV=1	-0.0960486	18.5907	18.3372	18.4312	0.0939787	18.6993	-0.0713792	18.5833	18.5982	18.5822	18.4071	18.3866	18.2878	18.5107	18.3516	18.6289	18.7697	18.6976	18.5583
sp|P25815|S100P_HUMAN	S100P	Protein S100-P OS=Homo sapiens OX=9606 GN=S100P PE=1 SV=2	0.280614	15.3563	13.5047	13.4907	-0.0139744	16.6858	0.122735	15.3582	15.3545	15.7179	15.556	13.6662	13.3432	13.5678	13.4136	16.4976	16.8739	16.8262	16.7908
sp|P26006-1|ITA3_HUMAN	ITGA3	Isoform 2 of Integrin alpha-3 OS=Homo sapiens OX=9606 GN=ITGA3	-0.0245073	19.7823	19.4389	19.3841	-0.0547386	19.1834	-0.0791836	19.8176	19.747	19.7911	19.7245	19.4882	19.3896	19.4113	19.357	19.1598	19.2069	19.1818	19.0265
sp|P26038|MOES_HUMAN	MSN	Moesin OS=Homo sapiens OX=9606 GN=MSN PE=1 SV=3	0.138903	22.2606	21.8083	21.919	0.110658	21.9282	-0.0302988	22.2508	22.2704	22.3863	22.4127	21.7787	21.838	21.8865	21.9515	21.9637	21.8927	21.8831	21.9126
sp|P26196|DDX6_HUMAN	DDX6	Probable ATP-dependent RNA helicase DDX6 OS=Homo sapiens OX=9606 GN=DDX6 PE=1 SV=2	0.194221	17.1897	17.0446	17.1871	0.142525	17.1914	0.053755	17.239	17.1404	17.4435	17.3243	17.0696	17.0197	17.273	17.1012	17.1362	17.2465	17.2967	17.1935
sp|P26358-2|DNMT1_HUMAN	DNMT1	Isoform 2 of DNA (cytosine-5)-methyltransferase 1 OS=Homo sapiens OX=9606 GN=DNMT1	-0.393833	19.1512	18.6986	18.3578	-0.340887	19.1038	-0.291606	19.1261	19.1762	18.7469	18.7677	18.7104	18.6869	18.3817	18.3338	19.0759	19.1317	18.8093	18.8151
sp|P26367-2|PAX6_HUMAN	PAX6	Isoform 5a of Paired box protein Pax-6 OS=Homo sapiens OX=9606 GN=PAX6	0.0236164	14.0645	14.2298	14.2978	0.068065	14.2042	0.131457	14.0924	14.0367	14.0119	14.1644	14.338	14.1215	14.4081	14.1875	14.1931	14.2154	14.4521	14.2193
sp|P26368|U2AF2_HUMAN	U2AF2	Splicing factor U2AF 65 kDa subunit OS=Homo sapiens OX=9606 GN=U2AF2 PE=1 SV=4	0.0786083	19.1426	19.0833	19.0765	-0.00681405	19.1668	0.11648	19.1371	19.1482	19.265	19.1775	19.0521	19.1145	19.084	19.0691	19.1929	19.1407	19.2966	19.2698
sp|P26373|RL13_HUMAN	RPL13	60S ribosomal protein L13 OS=Homo sapiens OX=9606 GN=RPL13 PE=1 SV=4	-0.0941095	19.2301	19.2296	19.2676	0.0380398	19.1898	-0.123819	19.1962	19.2639	19.2272	19.0447	19.3222	19.137	19.2316	19.3036	19.2242	19.1554	19.0096	19.1223
sp|P26374|RAE2_HUMAN	CHML	Rab proteins geranylgeranyltransferase component A 2 OS=Homo sapiens OX=9606 GN=CHML PE=1 SV=2	-0.231344	14.6156	14.3866	14.3741	-0.0125166	14.4536	-0.171491	14.7099	14.5212	14.3762	14.3922	14.4011	14.3721	14.3961	14.352	14.407	14.5002	14.3623	14.2018
sp|P26440|IVD_HUMAN	IVD	Isovaleryl-CoA dehydrogenase, mitochondrial OS=Homo sapiens OX=9606 GN=IVD PE=1 SV=2	-0.0453594	20.3549	20.2935	20.4365	0.142952	20.6446	0.0778001	20.393	20.3168	20.2523	20.3668	20.2806	20.3065	20.441	20.4319	20.6779	20.6113	20.7468	20.698
sp|P26447|S10A4_HUMAN	S100A4	Protein S100-A4 OS=Homo sapiens OX=9606 GN=S100A4 PE=1 SV=1	0.151773	17.5721	17.3859	17.7233	0.33742	17.2208	0.0954173	17.6223	17.5218	17.8448	17.6028	17.4167	17.3551	17.6902	17.7564	17.1792	17.2625	17.3185	17.314
sp|P26583|HMGB2_HUMAN	HMGB2	High mobility group protein B2 OS=Homo sapiens OX=9606 GN=HMGB2 PE=1 SV=2	0.776154	18.3803	18.3733	19.016	0.642719	18.5475	0.518172	18.379	18.3816	19.1133	19.1996	18.3613	18.3853	19.0138	19.0183	18.4797	18.6153	19.0785	19.0528
sp|P26599-3|PTBP1_HUMAN	PTBP1	Isoform 3 of Polypyrimidine tract-binding protein 1 OS=Homo sapiens OX=9606 GN=PTBP1	0.307021	19.7148	19.5309	19.7316	0.200667	19.7751	0.201073	19.7751	19.6544	20.0298	20.0138	19.5791	19.4828	19.7797	19.6834	19.7983	19.7519	20.0323	19.9201
sp|P26639|SYTC_HUMAN	TARS1	Threonine--tRNA ligase 1, cytoplasmic OS=Homo sapiens OX=9606 GN=TARS1 PE=1 SV=3	0.268458	23.0559	23.206	23.4061	0.200182	23.1944	0.166207	23.1426	22.9693	23.3356	23.3132	23.2708	23.1412	23.3721	23.4402	23.1494	23.2395	23.3536	23.3677
sp|P26640|SYVC_HUMAN	VARS	Valine--tRNA ligase OS=Homo sapiens OX=9606 GN=VARS PE=1 SV=4	-0.036231	20.7961	20.8623	20.9937	0.13142	20.728	-0.0610287	20.8093	20.7829	20.7599	20.7598	20.8386	20.8861	21.0193	20.9682	20.7208	20.7352	20.6781	20.6557
sp|P26641-2|EF1G_HUMAN	EEF1G	Isoform 2 of Elongation factor 1-gamma OS=Homo sapiens OX=9606 GN=EEF1G	-0.287099	19.5728	19.8184	19.6502	-0.168261	19.7218	-0.400844	19.621	19.5246	19.2937	19.2778	19.8341	19.8028	19.7138	19.5865	19.6941	19.7495	19.3526	19.2893
sp|P26885|FKBP2_HUMAN	FKBP2	Peptidyl-prolyl cis-trans isomerase FKBP2 OS=Homo sapiens OX=9606 GN=FKBP2 PE=1 SV=2	-0.0158833	18.755	18.5955	18.5512	-0.0443468	19.0928	0.054526	18.763	18.7471	18.6962	18.782	18.5614	18.6296	18.5449	18.5575	19.1589	19.0267	19.0895	19.2051
sp|P27105|STOM_HUMAN	STOM	Erythrocyte band 7 integral membrane protein OS=Homo sapiens OX=9606 GN=STOM PE=1 SV=3	-0.708853	19.9512	20.1366	19.8376	-0.29899	19.9089	-0.502974	19.9396	19.9627	19.228	19.2567	20.1281	20.1452	19.8089	19.8664	19.9324	19.8854	19.4369	19.375
sp|P27144|KAD4_HUMAN	AK4	Adenylate kinase 4, mitochondrial OS=Homo sapiens OX=9606 GN=AK4 PE=1 SV=1	-0.0744997	17.8101	17.8703	17.8929	0.0226039	17.6365	-0.0578072	17.8149	17.8054	17.7127	17.7585	17.8502	17.8903	17.8559	17.9298	17.657	17.6161	17.5142	17.6433
sp|P27338|AOFB_HUMAN	MAOB	Amine oxidase [flavin-containing] B OS=Homo sapiens OX=9606 GN=MAOB PE=1 SV=3	-0.134082	15.363	16.4813	16.4855	0.0041502	15.8632	-0.0815774	15.4913	15.2347	15.2682	15.1896	16.4186	16.5441	16.4559	16.5151	15.9117	15.8146	15.7567	15.8065
sp|P27348|1433T_HUMAN	YWHAQ	14-3-3 protein theta OS=Homo sapiens OX=9606 GN=YWHAQ PE=1 SV=1	0.0352743	17.9023	17.8905	17.9632	0.0727555	17.3735	-0.0441413	17.9016	17.903	18.0397	17.8355	17.9244	17.8566	17.9728	17.9536	17.2744	17.4726	17.3869	17.2719
sp|P27361|MK03_HUMAN	MAPK3	Mitogen-activated protein kinase 3 OS=Homo sapiens OX=9606 GN=MAPK3 PE=1 SV=4	-0.121294	15.3111	14.9471	15.3087	0.361577	15.0119	-0.0897767	15.428	15.1943	15.1734	15.2063	14.9051	14.9891	15.3463	15.2711	14.9639	15.0599	14.9714	14.873
sp|P27540|ARNT_HUMAN	ARNT	Aryl hydrocarbon receptor nuclear translocator OS=Homo sapiens OX=9606 GN=ARNT PE=1 SV=1	-0.305279	17.2104	17.3881	17.2779	-0.110171	17.2191	-0.389112	17.1899	17.2309	16.9487	16.8615	17.3724	17.4037	17.3005	17.2553	17.1965	17.2417	16.879	16.781
sp|P27635|RL10_HUMAN	RPL10	60S ribosomal protein L10 OS=Homo sapiens OX=9606 GN=RPL10 PE=1 SV=4	-0.150989	20.6281	20.5423	20.5036	-0.0386934	20.6022	-0.163237	20.5413	20.7148	20.408	20.5461	20.5007	20.584	20.4551	20.5522	20.6181	20.5863	20.3692	20.5087
sp|P27694|RFA1_HUMAN	RPA1	Replication protein A 70 kDa DNA-binding subunit OS=Homo sapiens OX=9606 GN=RPA1 PE=1 SV=2	0.00410913	19.1575	18.5495	18.5802	0.0306787	18.96	-0.0227808	19.0992	19.2159	19.14	19.1833	18.4378	18.6612	18.5537	18.6066	19.0004	18.9196	18.8736	19.0007
sp|P27695|APEX1_HUMAN	APEX1	DNA-(apurinic or apyrimidinic site) lyase OS=Homo sapiens OX=9606 GN=APEX1 PE=1 SV=2	0.11852	20.0142	19.7137	20.1552	0.441534	20.3075	0.147983	20.0134	20.0149	20.1105	20.1548	19.723	19.7043	20.1895	20.1209	20.2766	20.3384	20.5255	20.3854
sp|P27707|DCK_HUMAN	DCK	Deoxycytidine kinase OS=Homo sapiens OX=9606 GN=DCK PE=1 SV=1	0.383144	16.0368	15.9095	16.1054	0.195871	16.1308	0.230054	16.0373	16.0363	16.4353	16.4045	15.9388	15.8802	16.162	16.0487	16.106	16.1557	16.3801	16.3416
sp|P27708|PYR1_HUMAN	CAD	CAD protein OS=Homo sapiens OX=9606 GN=CAD PE=1 SV=3	0.00967264	21.1756	20.7872	20.9327	0.145507	21.2966	0.111716	21.2102	21.1411	21.1274	21.2432	20.7874	20.7869	20.9514	20.914	21.3085	21.2846	21.4386	21.3781
sp|P27797|CALR_HUMAN	CALR	Calreticulin OS=Homo sapiens OX=9606 GN=CALR PE=1 SV=1	-0.113072	20.0148	19.92	19.7933	-0.126719	20.0422	-0.0134745	20.0278	20.0018	19.8614	19.9421	19.9125	19.9275	19.8541	19.7324	20.0259	20.0585	20.0193	20.0382
sp|P27816-5|MAP4_HUMAN	MAP4	Isoform 5 of Microtubule-associated protein 4 OS=Homo sapiens OX=9606 GN=MAP4	0.181031	11.3176	11.4978	11.6016	0.103836	11.6656	-0.248177	11.2241	11.4112	11.492	11.5053	11.7296	11.266	11.7241	11.4792	11.6137	11.7174	11.3636	11.4712
sp|P27816|MAP4_HUMAN	MAP4	Microtubule-associated protein 4 OS=Homo sapiens OX=9606 GN=MAP4 PE=1 SV=3	0.0474811	20.3962	20.4738	20.4271	-0.0467246	20.3513	-0.0630136	20.4214	20.3709	20.4708	20.4165	20.5183	20.4294	20.4479	20.4064	20.2993	20.4034	20.3334	20.2433
sp|P27824-2|CALX_HUMAN	CANX	Isoform 2 of Calnexin OS=Homo sapiens OX=9606 GN=CANX	0.038834	20.9276	21.2512	21.1229	-0.12835	21.5085	0.110753	20.9472	20.9079	20.8759	21.0569	21.3183	21.1841	21.101	21.1447	21.5277	21.4894	21.5339	21.7047
sp|P27986-4|P85A_HUMAN	PIK3R1	Isoform 4 of Phosphatidylinositol 3-kinase regulatory subunit alpha OS=Homo sapiens OX=9606 GN=PIK3R1	0.306972	14.2077	14.9381	15.0784	0.140271	14.1289	0.302024	14.2652	14.1502	14.5322	14.4972	14.8992	14.9771	15.0726	15.0842	14.1545	14.1033	14.4455	14.4163
sp|P28062|PSB8_HUMAN	PSMB8	Proteasome subunit beta type-8 OS=Homo sapiens OX=9606 GN=PSMB8 PE=1 SV=3	-0.0783577	19.0622	18.3819	18.4804	0.0984494	18.0505	-0.219435	19.0801	19.0444	18.9477	19.0201	18.3678	18.396	18.4897	18.471	17.9907	18.1102	17.9154	17.7467
sp|P28066|PSA5_HUMAN	PSMA5	Proteasome subunit alpha type-5 OS=Homo sapiens OX=9606 GN=PSMA5 PE=1 SV=3	-0.0692568	17.798	17.4852	17.6204	0.135163	17.7941	-0.0733316	17.7922	17.8038	17.7519	17.7056	17.4259	17.5445	17.7155	17.5252	17.7494	17.8388	17.7654	17.6761
sp|P28067|DMA_HUMAN	HLA-DMA	HLA class II histocompatibility antigen, DM alpha chain OS=Homo sapiens OX=9606 GN=HLA-DMA PE=1 SV=1	-0.966783	14.1941	13.7551	13.5665	-0.188655	15.0849	-0.789004	14.349	14.0393	13.41	13.0447	13.7134	13.7969	13.2822	13.8508	15.0654	15.1044	14.2741	14.3177
sp|P28070|PSB4_HUMAN	PSMB4	Proteasome subunit beta type-4 OS=Homo sapiens OX=9606 GN=PSMB4 PE=1 SV=4	-0.00963716	17.8708	17.704	17.7732	0.0692208	18.2224	-0.103161	17.8336	17.908	17.8392	17.8831	17.7959	17.6121	17.8103	17.7361	18.2006	18.2441	18.1522	18.0862
sp|P28072|PSB6_HUMAN	PSMB6	Proteasome subunit beta type-6 OS=Homo sapiens OX=9606 GN=PSMB6 PE=1 SV=4	0.0865833	15.6589	15.5312	15.6536	0.122366	16.0522	-0.0612125	15.6396	15.6782	15.7552	15.7358	15.5435	15.5189	15.6653	15.6418	16.0504	16.0539	15.9966	15.9852
sp|P28074|PSB5_HUMAN	PSMB5	Proteasome subunit beta type-5 OS=Homo sapiens OX=9606 GN=PSMB5 PE=1 SV=3	0.0266911	18.6435	18.4739	18.6463	0.172374	19.0885	-0.0792878	18.6834	18.6036	18.665	18.6755	18.4814	18.4665	18.6519	18.6407	19.0736	19.1035	19.0088	19.0097
sp|P28288|ABCD3_HUMAN	ABCD3	ATP-binding cassette sub-family D member 3 OS=Homo sapiens OX=9606 GN=ABCD3 PE=1 SV=1	-0.0483712	17.5338	17.2813	17.3312	0.0499167	17.5147	-0.0998921	17.5345	17.5331	17.4419	17.529	17.2796	17.283	17.3376	17.3248	17.545	17.4843	17.4821	17.3475
sp|P28289|TMOD1_HUMAN	TMOD1	Tropomodulin-1 OS=Homo sapiens OX=9606 GN=TMOD1 PE=1 SV=1	-0.601429	12.7942	12.7058	12.7894	0.0836322	12.5199	-0.468067	12.8624	12.7259	12.2864	12.0991	12.704	12.7076	12.8197	12.7592	12.4575	12.5823	12.1104	11.9932
sp|P28290|ITPI2_HUMAN	ITPRID2	Protein ITPRID2 OS=Homo sapiens OX=9606 GN=ITPRID2 PE=1 SV=3	0.00195435	18.9692	18.4435	18.3915	-0.0520411	18.2809	-0.0184941	18.9893	18.949	19.0013	18.941	18.4548	18.4322	18.3945	18.3885	18.2802	18.2816	18.3005	18.2243
sp|P28300|LYOX_HUMAN	LOX	Protein-lysine 6-oxidase OS=Homo sapiens OX=9606 GN=LOX PE=1 SV=2	-0.629025	15.1479	15.752	15.0731	-0.678934	14.3189	-0.54212	15.1108	15.1851	14.5937	14.4442	15.711	15.793	15.1551	14.991	14.3879	14.2498	13.7937	13.7597
sp|P28324|ELK4_HUMAN	ELK4	ETS domain-containing protein Elk-4 OS=Homo sapiens OX=9606 GN=ELK4 PE=1 SV=3	-0.198328	14.7374	14.5749	14.4969	-0.0780914	14.3033	0.132067	14.8735	14.6014	14.5932	14.4851	14.6054	14.5445	14.5117	14.482	14.3485	14.2581	14.3224	14.5483
sp|P28328|PEX2_HUMAN	PEX2	Peroxisome biogenesis factor 2 OS=Homo sapiens OX=9606 GN=PEX2 PE=1 SV=2	-0.495041	15.5752	14.9878	14.8175	-0.170354	15.0472	-0.190287	15.3836	15.7668	15.1037	15.0567	14.8136	15.1621	14.9732	14.6617	14.9904	15.104	14.9136	14.8002
sp|P28330|ACADL_HUMAN	ACADL	Long-chain specific acyl-CoA dehydrogenase, mitochondrial OS=Homo sapiens OX=9606 GN=ACADL PE=1 SV=2	-0.285262	17.2892	15.3075	15.3666	0.0590821	17.248	-0.321678	17.2984	17.2799	17.0865	16.9213	15.4222	15.1929	15.3011	15.4321	17.3121	17.1838	16.9652	16.8874
sp|P28331-2|NDUS1_HUMAN	NDUFS1	Isoform 2 of NADH-ubiquinone oxidoreductase 75 kDa subunit, mitochondrial OS=Homo sapiens OX=9606 GN=NDUFS1	-0.0474969	18.909	18.5706	18.4977	-0.0728246	18.9675	0.040307	18.8785	18.9395	18.819	18.904	18.5738	18.5673	18.4937	18.5017	18.9976	18.9375	18.9848	19.0309
sp|P28340|DPOD1_HUMAN	POLD1	DNA polymerase delta catalytic subunit OS=Homo sapiens OX=9606 GN=POLD1 PE=1 SV=2	-0.0961152	18.9889	18.067	18.2794	0.212328	18.758	0.0609924	19.0094	18.9684	18.9247	18.8608	18.0484	18.0857	18.3306	18.2282	18.7487	18.7673	18.8582	18.7797
sp|P28347-2|TEAD1_HUMAN	TEAD1	Isoform 2 of Transcriptional enhancer factor TEF-1 OS=Homo sapiens OX=9606 GN=TEAD1	0.261533	14.4543	15.2571	15.2889	0.0317439	14.114	0.46335	14.3584	14.5502	14.788	14.6436	15.288	15.2262	15.1898	15.3879	14.0799	14.1481	14.4952	14.6595
sp|P28370|SMCA1_HUMAN	SMARCA1	Probable global transcription activator SNF2L1 OS=Homo sapiens OX=9606 GN=SMARCA1 PE=1 SV=2	-0.175719	19.4017	19.2928	19.1401	-0.152652	19.4784	0.0750309	19.4231	19.3803	19.1978	19.2542	19.2896	19.296	19.1239	19.1564	19.4932	19.4637	19.5424	19.5645
sp|P28482|MK01_HUMAN	MAPK1	Mitogen-activated protein kinase 1 OS=Homo sapiens OX=9606 GN=MAPK1 PE=1 SV=3	0.207658	18.3821	18.5804	18.6431	0.062639	18.3547	-0.106076	18.429	18.3352	18.6259	18.5536	18.6252	18.5357	18.639	18.6471	18.2957	18.4138	18.2712	18.2261
sp|P28676|GRAN_HUMAN	GCA	Grancalcin OS=Homo sapiens OX=9606 GN=GCA PE=1 SV=2	0.0589193	16.1052	14.4126	14.7507	0.338106	15.3119	-0.325125	16.0788	16.1316	16.2626	16.0656	14.3205	14.5046	14.6919	14.8095	15.2552	15.3686	15.0061	14.9675
sp|P28702-3|RXRB_HUMAN	RXRB	Isoform 2 of Retinoic acid receptor RXR-beta OS=Homo sapiens OX=9606 GN=RXRB	0.069974	17.3414	17.2332	17.3071	0.0739048	17.4751	0.0661174	17.3682	17.3147	17.4015	17.4213	17.2621	17.2042	17.3216	17.2926	17.4632	17.487	17.5472	17.5353
sp|P28715|ERCC5_HUMAN	ERCC5	DNA repair protein complementing XP-G cells OS=Homo sapiens OX=9606 GN=ERCC5 PE=1 SV=3	-0.0768699	16.781	16.644	16.6342	-0.00975188	16.9445	-0.139357	16.7834	16.7786	16.6971	16.7112	16.6078	16.6802	16.6538	16.6147	16.9966	16.8925	16.8246	16.7858
sp|P28799|GRN_HUMAN	GRN	Progranulin OS=Homo sapiens OX=9606 GN=GRN PE=1 SV=2	-1.10192	20.3506	19.6981	19.2652	-0.432955	20.4124	-1.22851	20.3322	20.369	19.2238	19.2736	19.7228	19.6735	19.2682	19.2622	20.419	20.4059	19.1881	19.1798
sp|P28827-2|PTPRM_HUMAN	PTPRM	Isoform 2 of Receptor-type tyrosine-protein phosphatase mu OS=Homo sapiens OX=9606 GN=PTPRM	0.0956862	17.8944	16.9198	16.8358	-0.0839986	17.7335	0.00292892	17.9411	17.8478	17.9811	17.9991	16.9471	16.8924	16.8406	16.8309	17.7001	17.767	17.7636	17.7093
sp|P28838|AMPL_HUMAN	LAP3	Cytosol aminopeptidase OS=Homo sapiens OX=9606 GN=LAP3 PE=1 SV=3	0.143396	19.7917	19.8078	19.9066	0.0988722	19.6543	-0.0338557	19.6716	19.9118	19.9136	19.9566	19.7471	19.8684	19.8934	19.9198	19.6371	19.6716	19.5292	19.7118
sp|P29083|T2EA_HUMAN	GTF2E1	General transcription factor IIE subunit 1 OS=Homo sapiens OX=9606 GN=GTF2E1 PE=1 SV=2	0.00700027	18.3772	18.321	18.3473	0.0262824	18.4567	-0.117216	18.416	18.3385	18.3871	18.3813	18.3188	18.3233	18.3004	18.3943	18.4213	18.492	18.348	18.3309
sp|P29084|T2EB_HUMAN	GTF2E2	Transcription initiation factor IIE subunit beta OS=Homo sapiens OX=9606 GN=GTF2E2 PE=1 SV=1	-0.0714541	17.4849	17.5334	17.4423	-0.0911226	17.5732	-0.132962	17.4628	17.5069	17.4309	17.3959	17.614	17.4528	17.4201	17.4646	17.5658	17.5806	17.4252	17.4553
sp|P29144|TPP2_HUMAN	TPP2	Tripeptidyl-peptidase 2 OS=Homo sapiens OX=9606 GN=TPP2 PE=1 SV=4	-0.136397	20.8532	21.0324	21.0008	-0.0316271	21.2126	-0.0125072	20.819	20.8875	20.6625	20.7712	21.0118	21.053	21.0187	20.9829	21.2554	21.1697	21.2107	21.1893
sp|P29218-3|IMPA1_HUMAN	IMPA1	Isoform 3 of Inositol monophosphatase 1 OS=Homo sapiens OX=9606 GN=IMPA1	0.188481	17.1473	17.201	17.3506	0.149656	17.4262	-0.104097	17.1853	17.1093	17.4001	17.2715	17.2587	17.1432	17.3637	17.3375	17.3468	17.5055	17.3955	17.2487
sp|P29279|CCN2_HUMAN	CCN2	CCN family member 2 OS=Homo sapiens OX=9606 GN=CCN2 PE=1 SV=2	0.312091	13.9541	15.3572	15.0592	-0.297924	14.4828	0.803999	13.7807	14.1274	14.1769	14.3554	15.3312	15.3832	15.2074	14.9111	14.3963	14.5693	15.2711	15.3025
sp|P29317|EPHA2_HUMAN	EPHA2	Ephrin type-A receptor 2 OS=Homo sapiens OX=9606 GN=EPHA2 PE=1 SV=2	-0.917717	17.1998	17.9388	16.7535	-1.18528	16.7355	-0.779554	17.2058	17.1937	16.31	16.2541	17.9967	17.8809	16.7796	16.7275	16.7218	16.7493	16.0152	15.8968
sp|P29323|EPHB2_HUMAN	EPHB2	Ephrin type-B receptor 2 OS=Homo sapiens OX=9606 GN=EPHB2 PE=1 SV=5	-0.814836	18.8664	19.5595	18.6916	-0.867857	18.3511	-0.707214	18.8447	18.8882	18.0748	18.0284	19.565	19.554	18.7537	18.6296	18.3626	18.3396	17.6927	17.5951
sp|P29353-6|SHC1_HUMAN	SHC1	Isoform 6 of SHC-transforming protein 1 OS=Homo sapiens OX=9606 GN=SHC1	-0.0718252	15.8618	16.3137	16.3429	0.0292916	15.7963	-0.329221	15.9361	15.7875	15.7582	15.8217	16.2989	16.3284	16.3831	16.3028	15.791	15.8015	15.5146	15.4196
sp|P29372|3MG_HUMAN	MPG	DNA-3-methyladenine glycosylase OS=Homo sapiens OX=9606 GN=MPG PE=1 SV=3	-0.397505	16.477	15.9191	15.586	-0.333072	16.0875	-0.262632	16.5003	16.4537	16.184	15.9749	15.9671	15.8711	15.548	15.624	15.9998	16.1751	15.9706	15.6791
sp|P29374|ARI4A_HUMAN	ARID4A	AT-rich interactive domain-containing protein 4A OS=Homo sapiens OX=9606 GN=ARID4A PE=1 SV=3	-0.160196	16.5943	16.0537	16.0202	-0.0335289	16.7725	0.111856	16.5709	16.6178	16.4827	16.3855	15.9672	16.1402	16.1644	15.8759	16.844	16.701	16.8629	16.9058
sp|P29375|KDM5A_HUMAN	KDM5A	Lysine-specific demethylase 5A OS=Homo sapiens OX=9606 GN=KDM5A PE=1 SV=3	-0.0793599	16.6077	16.3916	16.3042	-0.0873303	16.6035	-0.0107376	16.5467	16.6687	16.5484	16.5082	16.3816	16.4016	16.2703	16.3382	16.5995	16.6074	16.5986	16.5869
sp|P29400-2|CO4A5_HUMAN	COL4A5	Isoform 2 of Collagen alpha-5(IV) chain OS=Homo sapiens OX=9606 GN=COL4A5	0.848899	12.7964	11.5354	12.5016	0.966223	11.5891	1.07516	12.7909	12.8018	13.7154	13.5751	11.5637	11.5071	12.4353	12.5678	11.4632	11.7149	12.7899	12.5386
sp|P29401-2|TKT_HUMAN	TKT	Isoform 2 of Transketolase OS=Homo sapiens OX=9606 GN=TKT	0.503091	20.061	20.3157	20.6895	0.373773	20.2937	0.27766	20.0954	20.0265	20.5946	20.5335	20.3504	20.2811	20.6958	20.6832	20.2741	20.3132	20.5848	20.5578
sp|P29590|PML_HUMAN	PML	Protein PML OS=Homo sapiens OX=9606 GN=PML PE=1 SV=3	0.0952769	14.7799	15.1634	15.2734	0.110084	14.3061	0.0735043	14.7819	14.7779	14.8437	14.9067	15.1671	15.1596	15.2514	15.2955	14.2969	14.3153	14.4054	14.3539
sp|P29597|TYK2_HUMAN	TYK2	Non-receptor tyrosine-protein kinase TYK2 OS=Homo sapiens OX=9606 GN=TYK2 PE=1 SV=3	-0.633016	17.6044	16.6712	16.1398	-0.531439	17.0785	-0.639283	17.5924	17.6164	16.9789	16.9638	16.6822	16.6602	16.2079	16.0717	17.1001	17.0568	16.3897	16.4886
sp|P29692-2|EF1D_HUMAN	EEF1D	Isoform 2 of Elongation factor 1-delta OS=Homo sapiens OX=9606 GN=EEF1D	-0.291093	18.7806	18.953	18.8334	-0.119628	18.825	-0.325031	18.7698	18.7913	18.4254	18.5535	18.9306	18.9754	18.7921	18.8747	18.8714	18.7786	18.4375	18.5623
sp|P29692-3|EF1D_HUMAN	EEF1D	Isoform 3 of Elongation factor 1-delta OS=Homo sapiens OX=9606 GN=EEF1D	-0.268445	16.8309	17.2422	16.9294	-0.312811	17.0181	-0.257986	16.7578	16.9039	16.5556	16.5693	17.2864	17.198	16.9482	16.9106	16.8983	17.1379	16.716	16.8044
sp|P29728|OAS2_HUMAN	OAS2	2'-5'-oligoadenylate synthase 2 OS=Homo sapiens OX=9606 GN=OAS2 PE=1 SV=3	-0.21086	15.6977	14.7233	14.7349	0.0115296	14.7109	-0.163329	15.7395	15.6559	15.4493	15.5243	14.7805	14.6662	14.7107	14.759	14.8671	14.5546	14.6	14.495
sp|P29966|MARCS_HUMAN	MARCKS	Myristoylated alanine-rich C-kinase substrate OS=Homo sapiens OX=9606 GN=MARCKS PE=1 SV=4	0.352964	19.5642	20.1625	20.4894	0.32687	19.6134	0.343407	19.5971	19.5312	20.0039	19.8303	20.2218	20.1032	20.5577	20.4211	19.5505	19.6763	19.8949	20.0187
sp|P29992|GNA11_HUMAN	GNA11	Guanine nucleotide-binding protein subunit alpha-11 OS=Homo sapiens OX=9606 GN=GNA11 PE=1 SV=2	-0.0490014	19.4135	19.5355	19.4147	-0.120844	19.3621	0.057065	19.3923	19.4348	19.3657	19.3634	19.5414	19.5296	19.3752	19.4541	19.4074	19.3168	19.3921	19.4461
sp|P30038|AL4A1_HUMAN	ALDH4A1	Delta-1-pyrroline-5-carboxylate dehydrogenase, mitochondrial OS=Homo sapiens OX=9606 GN=ALDH4A1 PE=1 SV=3	-0.0369104	13.7035	13.5063	13.6993	0.193039	13.9288	0.0271691	13.6273	13.7796	13.7392	13.5939	13.3913	13.6212	13.6939	13.7047	13.9937	13.8638	14.0026	13.9093
sp|P30040|ERP29_HUMAN	ERP29	Endoplasmic reticulum resident protein 29 OS=Homo sapiens OX=9606 GN=ERP29 PE=1 SV=4	-0.0750135	19.2864	19.0831	18.919	-0.164098	19.4587	-0.00616862	19.3186	19.2542	19.2097	19.2131	19.104	19.0622	18.9525	18.8854	19.5017	19.4157	19.4383	19.4668
sp|P30041|PRDX6_HUMAN	PRDX6	Peroxiredoxin-6 OS=Homo sapiens OX=9606 GN=PRDX6 PE=1 SV=3	0.309667	20.5625	20.8482	21.1118	0.263598	20.8168	0.0374649	20.5737	20.5512	20.8954	20.8488	20.8534	20.8429	21.0877	21.1358	20.7462	20.8875	20.879	20.8297
sp|P30043|BLVRB_HUMAN	BLVRB	Flavin reductase (NADPH) OS=Homo sapiens OX=9606 GN=BLVRB PE=1 SV=3	0.193768	16.7305	16.3375	16.5106	0.173037	16.6384	0.00742904	16.7597	16.7013	16.9632	16.8854	16.3748	16.3003	16.5365	16.4846	16.5744	16.7024	16.6272	16.6645
sp|P30044|PRDX5_HUMAN	PRDX5	Peroxiredoxin-5, mitochondrial OS=Homo sapiens OX=9606 GN=PRDX5 PE=1 SV=4	-0.0420801	20.3367	20.3392	20.3971	0.0579099	20.6862	-0.231923	20.3132	20.3603	20.2824	20.3069	20.2887	20.3896	20.3673	20.4269	20.7045	20.6679	20.4447	20.4638
sp|P30046|DOPD_HUMAN	DDT	D-dopachrome decarboxylase OS=Homo sapiens OX=9606 GN=DDT PE=1 SV=3	0.0305007	13.1174	13.2256	13.4999	0.274286	13.7	-0.260962	13.3729	12.8618	13.2137	13.0821	13.3846	13.0667	13.3393	13.6605	13.648	13.7519	13.5107	13.3673
sp|P30047|GFRP_HUMAN	GCHFR	GTP cyclohydrolase 1 feedback regulatory protein OS=Homo sapiens OX=9606 GN=GCHFR PE=1 SV=3	0.363688	15.1186	13.7913	14.2836	0.49229	15.3212	-0.0630697	15.1398	15.0975	15.5072	15.4575	13.7606	13.8219	14.2253	14.3418	15.2925	15.3498	15.2516	15.2647
sp|P30048|PRDX3_HUMAN	PRDX3	Thioredoxin-dependent peroxide reductase, mitochondrial OS=Homo sapiens OX=9606 GN=PRDX3 PE=1 SV=3	-0.0617836	18.8816	19.1671	19.3708	0.203693	19.2645	0.136313	18.9001	18.8632	18.8252	18.8145	19.2028	19.1314	19.4227	19.3189	19.2685	19.2604	19.441	19.3605
sp|P30049|ATPD_HUMAN	ATP5F1D	ATP synthase subunit delta, mitochondrial OS=Homo sapiens OX=9606 GN=ATP5F1D PE=1 SV=2	-0.0480553	18.1143	17.9178	18.0121	0.0943265	18.2446	-0.0243088	18.1381	18.0906	18.0482	18.0844	17.8114	18.0242	18.0211	18.0031	18.2588	18.2304	18.1566	18.2839
sp|P30050|RL12_HUMAN	RPL12	60S ribosomal protein L12 OS=Homo sapiens OX=9606 GN=RPL12 PE=1 SV=1	-0.192979	19.1159	18.9137	18.8541	-0.0596196	19.0347	-0.163256	19.1011	19.1307	18.8734	18.9723	18.808	19.0195	18.7589	18.9494	19.1074	18.9621	18.7981	18.9449
sp|P30084|ECHM_HUMAN	ECHS1	Enoyl-CoA hydratase, mitochondrial OS=Homo sapiens OX=9606 GN=ECHS1 PE=1 SV=4	0.0193414	18.1657	18.3531	18.4686	0.115448	18.235	0.101014	18.1785	18.153	18.1986	18.1716	18.3776	18.3287	18.4563	18.4809	18.2247	18.2453	18.3716	18.3004
sp|P30085-3|KCY_HUMAN	CMPK1	Isoform 3 of UMP-CMP kinase OS=Homo sapiens OX=9606 GN=CMPK1	0.184497	18.5579	18.8571	19.0822	0.225078	18.3925	0.136186	18.5674	18.5484	18.8069	18.6778	18.8621	18.8521	19.0358	19.1285	18.3551	18.4299	18.5614	18.496
sp|P30086|PEBP1_HUMAN	PEBP1	Phosphatidylethanolamine-binding protein 1 OS=Homo sapiens OX=9606 GN=PEBP1 PE=1 SV=3	0.171464	19.302	19.4356	19.6841	0.248467	19.5638	0.0136064	19.2996	19.3044	19.4946	19.4524	19.4465	19.4247	19.6839	19.6842	19.5244	19.6033	19.6126	19.5423
sp|P30101|PDIA3_HUMAN	PDIA3	Protein disulfide-isomerase A3 OS=Homo sapiens OX=9606 GN=PDIA3 PE=1 SV=4	-0.0633291	19.5861	19.4709	19.3454	-0.125445	19.6573	0.0455704	19.6582	19.5139	19.5304	19.515	19.4776	19.4641	19.4063	19.2845	19.6679	19.6466	19.7871	19.6186
sp|P30153|2AAA_HUMAN	PPP2R1A	Serine/threonine-protein phosphatase 2A 65 kDa regulatory subunit A alpha isoform OS=Homo sapiens OX=9606 GN=PPP2R1A PE=1 SV=4	0.0427498	20.1095	20.1289	20.1412	0.0122615	20.1849	-0.081237	20.1238	20.0953	20.2162	20.0884	20.1549	20.103	20.1727	20.1097	20.1624	20.2074	20.1254	20.082
sp|P30154-2|2AAB_HUMAN	PPP2R1B	Isoform 2 of Serine/threonine-protein phosphatase 2A 65 kDa regulatory subunit A beta isoform OS=Homo sapiens OX=9606 GN=PPP2R1B	0.062795	19.2751	19.4048	19.3972	-0.00758198	19.4335	-0.0424415	19.2485	19.3017	19.3998	19.276	19.4051	19.4045	19.4068	19.3876	19.4232	19.4439	19.4373	19.3449
sp|P30260-2|CDC27_HUMAN	CDC27	Isoform 2 of Cell division cycle protein 27 homolog OS=Homo sapiens OX=9606 GN=CDC27	0.128202	19.5244	19.4756	19.4434	-0.032238	19.6117	0.0213201	19.5852	19.4635	19.6684	19.6367	19.4602	19.491	19.4485	19.4382	19.6475	19.576	19.6295	19.6366
sp|P30291|WEE1_HUMAN	WEE1	Wee1-like protein kinase OS=Homo sapiens OX=9606 GN=WEE1 PE=1 SV=2	0.396385	16.1982	15.8779	16.1886	0.310676	16.3561	0.326618	16.1642	16.2323	16.5795	16.6097	15.9606	15.7952	16.2141	16.1631	16.399	16.3133	16.5866	16.7789
sp|P30405|PPIF_HUMAN	PPIF	Peptidyl-prolyl cis-trans isomerase F, mitochondrial OS=Homo sapiens OX=9606 GN=PPIF PE=1 SV=1	0.00301232	17.3023	18.2969	18.2623	-0.0345927	17.5142	0.158038	17.3066	17.298	17.2928	17.3179	18.3504	18.2435	18.2143	18.3103	17.4825	17.5458	17.6643	17.6801
sp|P30414|NKTR_HUMAN	NKTR	NK-tumor recognition protein OS=Homo sapiens OX=9606 GN=NKTR PE=1 SV=2	0.166912	16.6782	16.3686	16.3909	0.0223582	16.7689	0.277214	16.6839	16.6726	16.8794	16.8109	16.3543	16.3829	16.462	16.3199	16.7955	16.7423	17.0786	17.0136
sp|P30419|NMT1_HUMAN	NMT1	Glycylpeptide N-tetradecanoyltransferase 1 OS=Homo sapiens OX=9606 GN=NMT1 PE=1 SV=2	-0.0299911	18.736	18.3113	18.3984	0.0870358	18.7206	-0.117783	18.7243	18.7477	18.6826	18.7294	18.3607	18.2619	18.4413	18.3554	18.6957	18.7455	18.5785	18.6272
sp|P30511-3|HLAF_HUMAN	HLA-F	Isoform 3 of HLA class I histocompatibility antigen, alpha chain F OS=Homo sapiens OX=9606 GN=HLA-F	-0.941672	14.7912	14.1213	13.7047	-0.416583	13.0041	-0.910505	14.8311	14.7513	13.8428	13.8563	14.0433	14.1993	13.8028	13.6066	13.1018	12.9065	12.2078	11.9794
sp|P30519|HMOX2_HUMAN	HMOX2	Heme oxygenase 2 OS=Homo sapiens OX=9606 GN=HMOX2 PE=1 SV=2	-0.119047	18.8663	18.8908	18.5909	-0.299932	18.7435	0.0536087	18.8703	18.8622	18.7692	18.7253	18.9032	18.8785	18.5666	18.6152	18.7743	18.7128	18.7768	18.8174
sp|P30520|PURA2_HUMAN	ADSS2	Adenylosuccinate synthetase isozyme 2 OS=Homo sapiens OX=9606 GN=ADSS2 PE=1 SV=3	-0.156796	18.6177	18.4668	18.2741	-0.192701	18.5235	-0.358285	18.6243	18.611	18.4523	18.4695	18.4734	18.4603	18.2262	18.3221	18.4958	18.5513	18.1312	18.1993
sp|P30530|UFO_HUMAN	AXL	Tyrosine-protein kinase receptor UFO OS=Homo sapiens OX=9606 GN=AXL PE=1 SV=4	-0.318396	15.7715	15.8838	15.434	-0.449732	15.4538	-0.425807	15.8123	15.7308	15.4514	15.4548	15.9704	15.7971	15.3889	15.4792	15.5105	15.3971	15.0666	14.9894
sp|P30533|AMRP_HUMAN	LRPAP1	Alpha-2-macroglobulin receptor-associated protein OS=Homo sapiens OX=9606 GN=LRPAP1 PE=1 SV=1	-0.275416	18.1025	18.2735	18.0576	-0.215979	17.8722	-0.0163992	18.0892	18.1158	17.8077	17.8465	18.2329	18.3142	18.034	18.0811	17.9061	17.8382	17.8966	17.815
sp|P30566|PUR8_HUMAN	ADSL	Adenylosuccinate lyase OS=Homo sapiens OX=9606 GN=ADSL PE=1 SV=2	0.14431	17.9143	18.4513	18.5987	0.147407	18.3821	-0.117426	17.9784	17.8502	18.0775	18.0397	18.5087	18.3939	18.599	18.5984	18.3253	18.4388	18.3353	18.1939
[truncated: 5,244 more rows]
