# Supplementary material for: Proteome census upon nutrient stress reveals Golgiphagy membrane receptors
Source: Nature. 2023 Sep 27;623(7985):167–74. doi: 10.1038/s41586-023-06657-6 (PMC10620096; doi:10.1038/s41586-023-06657-6)
Supplement: Supplementary file 12 — Total proteome analysis of WT, ATG12−/− and YIPF4−/− ES cells or 12-day iNeurons. Relevant to Fig. 5 and Extended Data Fig. 12. In .xlsx format. Details of the experiment underlying this data are provided in a tab in the table. [file 41586_2023_6657_MOESM12_ESM.xlsx]

## Sheet: Figure 5; Extended Data Fig. 12
Hickey et al. Proteome census during nutrient stress reveals Golgiphagy membrane receptors
	channel	condition	replicate
	X126.Raw.Intensity	0_control-es	1
	X127n.Raw.Intensity	0_control-es	2
	X127c.Raw.Intensity	0_control-es	3
	X128n.Raw.Intensity	1_ATG12KO-es	1
	X128c.Raw.Intensity	1_ATG12KO-es	2
	X129n.Raw.Intensity	1_ATG12KO-es	3
	X129c.Raw.Intensity	2_YIPF4KO-es	1
	X130n.Raw.Intensity	2_YIPF4KO-es	2
	X130c.Raw.Intensity	2_YIPF4KO-es	3
	X131n.Raw.Intensity	3_control-neuron	1
	X131c.Raw.Intensity	3_control-neuron	2
	X132n.Raw.Intensity	3_control-neuron	3
	X132c.Raw.Intensity	4_ATG12KO-neuron	1
	X133n.Raw.Intensity	4_ATG12KO-neuron	2
	X133c.Raw.Intensity	4_ATG12KO-neuron	3
	X134n.Raw.Intensity	5_YIPF4KO-neuron	1
	X134c.Raw.Intensity	5_YIPF4KO-neuron	2
	X135n.Raw.Intensity	5_YIPF4KO-neuron	3

## Sheet: hESC-> iN
Reference	Gene.Symbol	Annotation	1_ATG12KO-es_1	1_ATG12KO-es_2	1_ATG12KO-es_3	2_YIPF4KO-es_1	2_YIPF4KO-es_2	2_YIPF4KO-es_3	3_control-neuron_1	3_control-neuron_2	3_control-neuron_3	4_ATG12KO-neuron_1	4_ATG12KO-neuron_2	4_ATG12KO-neuron_3	5_YIPF4KO-neuron_1	5_YIPF4KO-neuron_2	5_YIPF4KO-neuron_3	log2FC_1_ATG12KO-es-0_control-es	log2FC_2_YIPF4KO-es-0_control-es	log2FC_2_YIPF4KO-es-1_ATG12KO-es	log2FC_3_control-neuron-0_control-es	log2FC_3_control-neuron-1_ATG12KO-es	log2FC_3_control-neuron-2_YIPF4KO-es	log2FC_4_ATG12KO-neuron-0_control-es	log2FC_4_ATG12KO-neuron-1_ATG12KO-es	log2FC_4_ATG12KO-neuron-2_YIPF4KO-es	log2FC_4_ATG12KO-neuron-3_control-neuron	log2FC_5_YIPF4KO-neuron-0_control-es	log2FC_5_YIPF4KO-neuron-1_ATG12KO-es	log2FC_5_YIPF4KO-neuron-2_YIPF4KO-es	log2FC_5_YIPF4KO-neuron-3_control-neuron	log2FC_5_YIPF4KO-neuron-4_ATG12KO-neuron
sp|A0A096LP01|SIM26_HUMAN	SMIM26	Small integral membrane protein 26 OS=Homo sapiens OX=9606 GN=SMIM26 PE=3 SV=1	12.5714	13.0921	12.992	12.7098	12.9368	13.1834	11.4148	11.5539	11.8238	11.3632	11.1238	11.4155	11.7388	11.5537	11.4478	0.0559269	0.114093	0.0581665	-1.23173	-1.28765	-1.34582	-1.52841	-1.58434	-1.6425	-0.296681	-1.24913	-1.30506	-1.36322	-0.0174032	0.279278
sp|A0A0U1RRI6|CENL3_HUMAN	CENPVL3	Centromere protein V-like protein 3 OS=Homo sapiens OX=9606 GN=CENPVL3 PE=3 SV=1	15.8172	15.831	15.8536	16.0493	15.6014	15.7908	15.4341	15.1273	15.2342	14.9398	14.7741	15.2385	15.3204	15.1171	15.2952	-0.103415	-0.123535	-0.0201202	-0.672185	-0.56877	-0.54865	-0.953234	-0.849819	-0.829699	-0.281049	-0.693128	-0.589713	-0.569593	-0.0209427	0.260106
sp|A0AV96|RBM47_HUMAN	RBM47	RNA-binding protein 47 OS=Homo sapiens OX=9606 GN=RBM47 PE=1 SV=2	17.9427	18.0785	18.0558	18.1114	18.1342	17.9815	14.5728	14.3895	13.5132	13.6458	13.9479	13.5756	13.3625	13.1343	13.5652	-0.0875513	-0.0375008	0.0500505	-3.95472	-3.86716	-3.91721	-4.39013	-4.30258	-4.35263	-0.435414	-4.75925	-4.6717	-4.72175	-0.804535	-0.369122
sp|A0AVF1|IFT56_HUMAN	TTC26	Intraflagellar transport protein 56 OS=Homo sapiens OX=9606 GN=TTC26 PE=2 SV=1	14.4625	14.444	14.4735	14.5147	14.4045	14.2261	14.6656	14.5735	14.6499	14.7631	14.8402	14.5535	14.6981	14.5565	14.4414	-0.0185011	-0.0967365	-0.0782354	0.151156	0.169657	0.247893	0.24044	0.258941	0.337176	0.0892836	0.0868269	0.105328	0.183563	-0.0643293	-0.153613
sp|A0AVI4|TM129_HUMAN	TMEM129	E3 ubiquitin-protein ligase TM129 OS=Homo sapiens OX=9606 GN=TMEM129 PE=1 SV=1	12.444	12.5509	11.9877	12.3751	12.3209	11.7364	11.6389	11.492	11.9256	11.836	11.7048	12.0698	11.8811	11.7627	11.3881	0.299259	0.115876	-0.183383	-0.342769	-0.642028	-0.458646	-0.158083	-0.457342	-0.273959	0.184686	-0.350983	-0.650242	-0.46686	-0.00821401	-0.1929
sp|A0AVT1|UBA6_HUMAN	UBA6	Ubiquitin-like modifier-activating enzyme 6 OS=Homo sapiens OX=9606 GN=UBA6 PE=1 SV=1	18.4065	18.4869	18.4669	18.4887	18.5694	18.5716	19.0808	19.0942	19.1468	19.2623	19.245	19.1426	19.1117	19.0673	19.0834	-0.0861208	0.00367119	0.089792	0.567682	0.653803	0.564011	0.67708	0.763201	0.673409	0.109398	0.547886	0.634007	0.544215	-0.0197962	-0.129194
sp|A0FGR8-6|ESYT2_HUMAN	ESYT2	Isoform 6 of Extended synaptotagmin-2 OS=Homo sapiens OX=9606 GN=ESYT2	13.551	13.52	13.4604	13.7864	13.7012	13.2975	14.1303	14.0634	14.0935	14.3244	14.2985	14.3693	14.3612	13.9458	14.2378	-0.025198	0.0593651	0.0845631	0.560071	0.585269	0.500706	0.795057	0.820255	0.735692	0.234986	0.64591	0.671108	0.586545	0.0858392	-0.149147
sp|A0JNW5|UH1BL_HUMAN	UHRF1BP1L	UHRF1-binding protein 1-like OS=Homo sapiens OX=9606 GN=UHRF1BP1L PE=1 SV=2	16.7013	16.6962	16.6532	16.6054	16.6904	16.7157	16.9136	16.8732	16.8754	17.044	16.9085	16.8976	16.7865	16.9408	16.8355	-0.000982967	-0.0140519	-0.0130689	0.202865	0.203848	0.216917	0.265531	0.266514	0.279583	0.0626656	0.169718	0.170701	0.18377	-0.0331474	-0.095813
sp|A0MZ66-3|SHOT1_HUMAN	SHTN1	Isoform 3 of Shootin-1 OS=Homo sapiens OX=9606 GN=SHTN1	17.4791	17.5324	17.4304	17.4002	17.4623	17.7211	18.2232	18.2386	18.2584	18.4235	18.4029	18.1496	18.1764	18.2585	18.2114	-0.027293	0.019962	0.047255	0.732149	0.759442	0.712187	0.817399	0.844692	0.797437	0.0852496	0.707517	0.73481	0.687555	-0.0246318	-0.109881
sp|A0PJW6|TM223_HUMAN	TMEM223	Transmembrane protein 223 OS=Homo sapiens OX=9606 GN=TMEM223 PE=1 SV=1	14.5921	14.936	14.768	14.8856	14.8476	14.8207	14.201	14.2215	14.2079	14.2858	14.1665	14.1423	14.3316	14.268	14.101	0.0236434	0.109558	0.0859148	-0.531568	-0.555212	-0.641126	-0.543544	-0.567188	-0.653102	-0.0119759	-0.508193	-0.531836	-0.617751	0.0233753	0.0353512
sp|A0PK00|T120B_HUMAN	TMEM120B	Transmembrane protein 120B OS=Homo sapiens OX=9606 GN=TMEM120B PE=1 SV=1	13.6705	13.5542	13.5229	13.5755	13.9122	13.689	16.5139	16.4933	16.4284	16.8676	16.8852	16.8025	16.8936	16.5584	16.6791	0.172019	0.315093	0.143075	3.06803	2.89601	2.75293	3.44129	3.26927	3.1262	0.373263	3.29985	3.12784	2.98476	0.231828	-0.141435
sp|A1A4S6|RHG10_HUMAN	ARHGAP10	Rho GTPase-activating protein 10 OS=Homo sapiens OX=9606 GN=ARHGAP10 PE=1 SV=1	14.9078	15.0759	14.9791	14.8772	14.922	14.9938	15.8167	15.8915	15.8088	15.8543	15.8757	15.8414	15.832	15.8611	15.7795	-0.0112333	-0.0678471	-0.0566138	0.84013	0.851364	0.907977	0.858271	0.869504	0.926118	0.0181404	0.825366	0.836599	0.893213	-0.0147645	-0.0329049
sp|A1L020|MEX3A_HUMAN	MEX3A	RNA-binding protein MEX3A OS=Homo sapiens OX=9606 GN=MEX3A PE=1 SV=1	15.9812	15.6427	15.8551	15.4506	15.6927	15.5765	15.7146	15.9755	15.8257	15.7991	15.7989	15.8727	15.8513	16.1355	16.0554	0.389122	0.136031	-0.25309	0.401364	0.0122422	0.265333	0.38632	-0.00280213	0.250288	-0.0150443	0.576856	0.187734	0.440825	0.175492	0.190536
sp|A1L0T0|ILVBL_HUMAN	ILVBL	Acetolactate synthase-like protein OS=Homo sapiens OX=9606 GN=ILVBL PE=1 SV=2	17.6439	17.6935	17.703	17.8406	17.7983	17.5992	18.1967	18.1678	18.1532	18.5172	18.4834	18.5876	18.4038	18.2134	18.3262	0.142201	0.208097	0.0658956	0.63463	0.492429	0.426533	0.99148	0.849279	0.783384	0.35685	0.776575	0.634374	0.568479	0.141945	-0.214905
sp|A1L390|PKHG3_HUMAN	PLEKHG3	Pleckstrin homology domain-containing family G member 3 OS=Homo sapiens OX=9606 GN=PLEKHG3 PE=1 SV=1	14.3501	14.2737	14.2777	14.6199	14.3256	14.6448	12.3738	12.1499	11.7684	11.8737	12.1376	11.6348	12.1669	11.9548	12.2305	-0.549091	-0.319457	0.229634	-2.75218	-2.20309	-2.43273	-2.96752	-2.41843	-2.64807	-0.215339	-2.73217	-2.18308	-2.41271	0.0200143	0.235353
sp|A1X283|SPD2B_HUMAN	SH3PXD2B	SH3 and PX domain-containing protein 2B OS=Homo sapiens OX=9606 GN=SH3PXD2B PE=1 SV=3	19.5277	19.6227	19.3836	19.5504	19.529	19.583	20.7124	20.6446	20.6622	20.688	20.7003	20.5827	20.6216	20.5784	20.6156	0.110787	0.153561	0.0427744	1.27251	1.16172	1.11895	1.25644	1.14565	1.10287	-0.0160757	1.2046	1.09381	1.05104	-0.0679105	-0.0518348
sp|A1Z1Q3-1|MACD2_HUMAN	MACROD2	Isoform 1 of ADP-ribose glycohydrolase MACROD2 OS=Homo sapiens OX=9606 GN=MACROD2	9.23371	0	10.7732	9.45073	11.2636	9.85352	14.5338	14.5401	14.6204	14.908	14.8315	14.6495	14.6108	14.6388	14.5632	0.941668	4.462	3.52033	8.83746	7.89579	4.37546	9.06908	8.12741	4.60708	0.231619	8.87695	7.93529	4.41495	0.039497	-0.192122
sp|A2AJT9|BCLA3_HUMAN	BCLAF3	BCLAF1 and THRAP3 family member 3 OS=Homo sapiens OX=9606 GN=BCLAF3 PE=1 SV=1	13.4241	13.4027	13.3105	13.6503	13.4154	13.3697	13.9275	13.9467	13.8979	13.791	13.8572	13.975	14.0875	13.8198	13.9127	0.0559049	0.155252	0.0993472	0.600828	0.544924	0.445576	0.551175	0.49527	0.395923	-0.0496536	0.616778	0.560873	0.461526	0.0159494	0.065603
sp|A2RRP1|NBAS_HUMAN	NBAS	Neuroblastoma-amplified sequence OS=Homo sapiens OX=9606 GN=NBAS PE=1 SV=2	18.4303	18.5173	18.4843	18.5406	18.4417	18.3383	19.2225	19.1751	19.2075	19.4842	19.4005	19.48	19.2936	19.0757	19.224	-0.0141546	-0.051277	-0.0371224	0.710197	0.724351	0.761474	0.963409	0.977563	1.01469	0.253212	0.706273	0.720427	0.75755	-0.00392397	-0.257136
sp|A2RTX5|SYTC2_HUMAN	TARSL2	Threonine--tRNA ligase 2, cytoplasmic OS=Homo sapiens OX=9606 GN=TARSL2 PE=1 SV=1	16.6714	16.8602	16.7266	16.6852	16.7539	16.7082	17.1355	17.1975	17.1831	17.2711	17.1844	17.2143	17.1253	17.1821	17.1562	-0.0569688	-0.0939106	-0.0369417	0.362333	0.419302	0.456244	0.413537	0.470506	0.507448	0.0512042	0.344844	0.401813	0.438755	-0.017489	-0.0686932
sp|A2RU67|F234B_HUMAN	FAM234B	Protein FAM234B OS=Homo sapiens OX=9606 GN=FAM234B PE=1 SV=1	14.1012	14.2913	13.9811	14.2696	14.0268	14.1808	15.0071	14.8746	14.9082	15.1117	15.0284	15.1496	15.1016	14.9482	14.9703	0.081526	0.116067	0.0345406	0.886908	0.805382	0.770842	1.05352	0.971991	0.937451	0.166609	0.963696	0.88217	0.84763	0.0767883	-0.0898207
sp|A3KMH1|VWA8_HUMAN	VWA8	von Willebrand factor A domain-containing protein 8 OS=Homo sapiens OX=9606 GN=VWA8 PE=1 SV=2	18.5552	18.5653	18.565	18.6443	18.5335	18.3688	18.6956	18.6507	18.6368	18.542	18.5099	18.6142	18.7528	18.6282	18.7561	0.0678287	0.021558	-0.0462708	0.167081	0.0992527	0.145523	0.0614098	-0.0064189	0.0398519	-0.105672	0.218379	0.150551	0.196821	0.051298	0.15697
sp|A3KN83|SBNO1_HUMAN	SBNO1	Protein strawberry notch homolog 1 OS=Homo sapiens OX=9606 GN=SBNO1 PE=1 SV=1	16.3822	16.6009	16.5027	16.6009	16.5184	16.6754	15.3327	15.5498	15.1798	15.2077	15.1414	14.8186	15.149	15.3213	15.2071	-0.128903	-0.0259633	0.10294	-1.27008	-1.14118	-1.24412	-1.56827	-1.43937	-1.54231	-0.298192	-1.39839	-1.26949	-1.37243	-0.128311	0.169881
sp|A4D1E9|GTPBA_HUMAN	GTPBP10	GTP-binding protein 10 OS=Homo sapiens OX=9606 GN=GTPBP10 PE=1 SV=1	17.2224	17.389	17.2402	17.3355	17.3039	17.2727	16.5702	16.5418	16.4303	16.4761	16.4215	16.431	16.5063	16.4797	16.5321	0.0939953	0.11412	0.020125	-0.675768	-0.769763	-0.789888	-0.746988	-0.840983	-0.861108	-0.0712197	-0.683832	-0.777827	-0.797952	-0.00806376	0.0631559
sp|A4D1P6|WDR91_HUMAN	WDR91	WD repeat-containing protein 91 OS=Homo sapiens OX=9606 GN=WDR91 PE=1 SV=2	16.8699	16.4422	16.8299	16.7683	16.8206	16.601	17.7838	17.7325	17.8273	17.887	18.006	17.9465	17.8035	17.8555	17.8274	-0.0155348	0.000458698	0.0159935	1.05167	1.0672	1.05121	1.21696	1.2325	1.21651	0.165298	1.09928	1.11482	1.09882	0.0476168	-0.117681
sp|A5D8V6|VP37C_HUMAN	VPS37C	Vacuolar protein sorting-associated protein 37C OS=Homo sapiens OX=9606 GN=VPS37C PE=1 SV=2	15.8588	16.0159	15.8886	15.688	15.7035	15.9643	16.3203	16.5622	16.3545	16.5596	16.7392	16.6095	16.3853	16.6131	16.5415	0.23206	0.0962306	-0.135829	0.723293	0.491233	0.627063	0.947017	0.714957	0.850786	0.223724	0.824211	0.592152	0.727981	0.100918	-0.122805
sp|A5PLN9-5|TPC13_HUMAN	TRAPPC13	Isoform 4 of Trafficking protein particle complex subunit 13 OS=Homo sapiens OX=9606 GN=TRAPPC13	13.5128	13.3535	13.32	13.37	13.4667	13.2941	13.5836	13.467	13.6777	13.7608	13.4766	13.6262	13.5858	13.6134	13.5407	-0.0331146	-0.0516167	-0.0185021	0.147568	0.180683	0.199185	0.192656	0.225771	0.244273	0.0450879	0.151462	0.184576	0.203078	0.00389368	-0.0411943
sp|A5YKK6-2|CNOT1_HUMAN	CNOT1	Isoform 2 of CCR4-NOT transcription complex subunit 1 OS=Homo sapiens OX=9606 GN=CNOT1	13.3242	13.2696	13.388	13.412	13.5205	13.3044	13.8146	13.8229	13.8997	13.657	13.7262	13.6216	13.5444	13.6416	13.6386	-0.00584844	0.0791694	0.0850178	0.512601	0.518449	0.433431	0.335155	0.341004	0.255986	-0.177446	0.275072	0.280921	0.195903	-0.237529	-0.0600829
sp|A5YKK6|CNOT1_HUMAN	CNOT1	CCR4-NOT transcription complex subunit 1 OS=Homo sapiens OX=9606 GN=CNOT1 PE=1 SV=2	18.7938	18.911	18.9161	18.9019	18.9198	18.9504	18.7312	18.6676	18.729	18.735	18.7013	18.5587	18.7054	18.6587	18.6575	-0.0806966	-0.0302994	0.0503972	-0.245059	-0.164363	-0.21476	-0.28931	-0.208613	-0.25901	-0.0442501	-0.280421	-0.199725	-0.250122	-0.0353618	0.00888837
sp|A6NC98|CC88B_HUMAN	CCDC88B	Coiled-coil domain-containing protein 88B OS=Homo sapiens OX=9606 GN=CCDC88B PE=1 SV=1	12.9408	13.197	13.0999	12.6747	13.0695	12.8645	15.3379	15.3576	15.3673	15.1436	14.978	14.9697	14.9945	15.0935	14.9138	0.00626894	-0.203407	-0.209676	2.28128	2.27502	2.48469	1.95746	1.95119	2.16086	-0.323828	1.92764	1.92137	2.13104	-0.353648	-0.0298193
sp|A6NCE7|MP3B2_HUMAN	MAP1LC3B2	Microtubule-associated proteins 1A/1B light chain 3 beta 2 OS=Homo sapiens OX=9606 GN=MAP1LC3B2 PE=2 SV=1	14.3609	14.4726	14.0968	14.0725	14.1771	14.3867	17.1355	16.9774	17.1564	17.4099	17.4758	17.4825	17.1863	17.0627	17.2778	0.0844279	-0.0135917	-0.0980196	2.86409	2.77967	2.87769	3.23041	3.14598	3.244	0.366316	2.94993	2.8655	2.96352	0.0858369	-0.280479
sp|A6NDB9|PALM3_HUMAN	PALM3	Paralemmin-3 OS=Homo sapiens OX=9606 GN=PALM3 PE=1 SV=2	14.6458	14.448	14.4115	14.4226	14.3918	14.2672	13.9046	13.8706	13.7935	13.7696	13.759	13.9386	13.801	13.7485	13.8956	0.38701	0.245798	-0.141212	-0.258473	-0.645482	-0.50427	-0.292317	-0.679326	-0.538114	-0.0338441	-0.299701	-0.686711	-0.545499	-0.0412288	-0.0073847
sp|A6NDG6|PGP_HUMAN	PGP	Glycerol-3-phosphate phosphatase OS=Homo sapiens OX=9606 GN=PGP PE=1 SV=1	18.7566	18.8483	18.6145	18.7149	18.5653	18.7952	18.0275	18.1886	18.0414	18.1887	18.0184	17.9972	17.7923	17.9595	17.9429	0.235653	0.187664	-0.0479881	-0.418342	-0.653995	-0.606007	-0.436075	-0.671727	-0.623739	-0.0177328	-0.605953	-0.841606	-0.793618	-0.187611	-0.169879
sp|A6NDU8|CE051_HUMAN	C5orf51	UPF0600 protein C5orf51 OS=Homo sapiens OX=9606 GN=C5orf51 PE=1 SV=1	16.425	16.4573	16.3835	16.4197	16.3648	16.5942	17.0557	17.0013	17.0564	17.0672	17.0309	16.8637	16.8671	16.9987	16.9265	-0.00572567	0.0319261	0.0376518	0.61015	0.615876	0.578224	0.559639	0.565364	0.527712	-0.0505117	0.50316	0.508886	0.471234	-0.10699	-0.0564785
sp|A6NE02|BTBDH_HUMAN	BTBD17	BTB/POZ domain-containing protein 17 OS=Homo sapiens OX=9606 GN=BTBD17 PE=3 SV=1	12.9265	12.9307	13.0145	13.2065	13.4064	12.995	15.7606	15.7425	15.7847	15.4827	15.4008	15.8896	15.9765	15.5889	15.8152	0.247088	0.492528	0.24544	3.05248	2.80539	2.55995	2.88091	2.63382	2.38838	-0.171569	3.08338	2.83629	2.59085	0.0308982	0.202467
sp|A6NGN9|IGLO5_HUMAN	IGLON5	IgLON family member 5 OS=Homo sapiens OX=9606 GN=IGLON5 PE=1 SV=4	14.7086	15.0374	14.8198	14.8117	14.8748	14.7043	15.1003	14.8942	15.0781	15.2937	15.3164	15.1417	15.2302	15.1163	15.2232	0.214685	0.156374	-0.0583109	0.383611	0.168926	0.227237	0.61	0.395316	0.453627	0.226389	0.549327	0.334643	0.392954	0.165716	-0.0606731
sp|A6NHQ2|FBLL1_HUMAN	FBLL1	rRNA/tRNA 2'-O-methyltransferase fibrillarin-like protein 1 OS=Homo sapiens OX=9606 GN=FBLL1 PE=3 SV=2	15.5679	15.394	15.4219	15.5337	15.6591	15.4489	16.9985	17.0748	17.007	17.0163	17.0408	17.0698	17.2469	17.0971	17.0964	0.149324	0.235277	0.0859532	1.71483	1.56551	1.47955	1.73036	1.58103	1.49508	0.0155261	1.83486	1.68554	1.59958	0.120031	0.104505
sp|A6NHR9|SMHD1_HUMAN	SMCHD1	Structural maintenance of chromosomes flexible hinge domain-containing protein 1 OS=Homo sapiens OX=9606 GN=SMCHD1 PE=1 SV=2	19.2313	19.2514	19.1902	19.1787	19.1262	19.1943	19.2787	19.2068	19.2233	18.9832	18.9544	19.0297	19.2156	19.1819	19.1527	0.00935121	-0.0485601	-0.0579113	0.021336	0.0119848	0.069896	-0.225849	-0.2352	-0.177289	-0.247185	-0.0315328	-0.040884	0.0170273	-0.0528688	0.194316
sp|A6NHX0|CAST2_HUMAN	CASTOR2	Cytosolic arginine sensor for mTORC1 subunit 2 OS=Homo sapiens OX=9606 GN=CASTOR2 PE=1 SV=3	12.8994	13.0713	13.2	12.9396	13.1113	13.1767	13.6442	13.5788	13.7543	13.7989	13.6629	13.833	13.7886	13.9765	13.6949	0.0754446	0.0943665	0.0189218	0.677643	0.602198	0.583277	0.783475	0.70803	0.689109	0.105832	0.838541	0.763096	0.744174	0.160897	0.0550655
sp|A6NI28|RHG42_HUMAN	ARHGAP42	Rho GTPase-activating protein 42 OS=Homo sapiens OX=9606 GN=ARHGAP42 PE=1 SV=3	14.3546	14.3944	14.2054	14.2985	14.4244	14.2751	15.414	15.4981	15.4556	15.4666	15.3618	15.4013	15.5337	15.5712	15.4352	-0.0559948	-0.0414292	0.0145656	1.08178	1.13778	1.12321	1.03578	1.09178	1.07721	-0.0459982	1.13924	1.19524	1.18067	0.0574628	0.103461
sp|A6NIH7|U119B_HUMAN	UNC119B	Protein unc-119 homolog B OS=Homo sapiens OX=9606 GN=UNC119B PE=1 SV=1	15.0268	14.9818	14.9315	14.6767	14.7251	14.0314	14.1714	14.271	14.1405	14.0695	14.1422	14.0921	14.0425	14.4712	14.3126	0.841603	0.339301	-0.502302	0.055878	-0.785725	-0.283423	-0.0371533	-0.878756	-0.376454	-0.0930313	0.137027	-0.704576	-0.202274	0.0811489	0.17418
sp|A6NJ78|MET15_HUMAN	METTL15	Probable methyltransferase-like protein 15 OS=Homo sapiens OX=9606 GN=METTL15 PE=1 SV=1	15.2273	15.4628	15.3478	15.2542	15.333	15.1622	14.4678	14.5501	14.5858	14.4302	14.5938	14.4118	14.4383	14.5751	14.7463	0.140824	0.0446788	-0.0961452	-0.670564	-0.811388	-0.715243	-0.726527	-0.867351	-0.771206	-0.0559633	-0.618592	-0.759416	-0.663271	0.0519723	0.107936
sp|A6NKD9|CC85C_HUMAN	CCDC85C	Coiled-coil domain-containing protein 85C OS=Homo sapiens OX=9606 GN=CCDC85C PE=1 SV=1	16.8879	16.7649	16.6375	16.6246	16.664	16.9667	16.8964	16.7465	16.7542	16.5686	16.3107	16.3994	16.3906	16.5121	16.5009	0.0240156	0.0123438	-0.0116718	0.0596025	0.0355869	0.0472587	-0.313212	-0.337228	-0.325556	-0.372815	-0.271588	-0.295603	-0.283932	-0.33119	0.0416245
sp|A7E2V4-4|ZSWM8_HUMAN	ZSWIM8	Isoform 4 of Zinc finger SWIM domain-containing protein 8 OS=Homo sapiens OX=9606 GN=ZSWIM8	14.0723	14.104	13.8042	14.1687	14.4611	13.9955	15.2764	15.0852	15.1608	15.1657	15.0231	15.1833	15.1539	15.0136	15.0537	-0.082437	0.132477	0.214914	1.0982	1.18064	0.965728	1.04811	1.13055	0.915633	-0.0500946	0.997779	1.08022	0.865303	-0.100425	-0.0503309
sp|A7KAX9|RHG32_HUMAN	ARHGAP32	Rho GTPase-activating protein 32 OS=Homo sapiens OX=9606 GN=ARHGAP32 PE=1 SV=1	15.6984	15.709	15.7413	15.6104	15.6153	15.8789	17.1363	17.2118	17.1436	17.0333	17.0477	17.0137	17.084	17.1359	17.2044	0.0740734	0.0593721	-0.0147014	1.52175	1.44768	1.46238	1.3894	1.31533	1.33003	-0.132352	1.49926	1.42518	1.43989	-0.0224927	0.109859
sp|A7MBM2|DISP2_HUMAN	DISP2	Protein dispatched homolog 2 OS=Homo sapiens OX=9606 GN=DISP2 PE=2 SV=2	10.6523	10.7608	10.9382	10.956	11.0561	10.8845	15.7393	15.5902	15.6567	15.612	15.7659	15.6906	16.2392	15.8889	15.8886	-0.131765	0.049983	0.181748	4.74648	4.87824	4.6965	4.77391	4.90567	4.72392	0.0274277	5.09001	5.22177	5.04003	0.343529	0.316101
sp|A7MD48|SRRM4_HUMAN	SRRM4	Serine/arginine repetitive matrix protein 4 OS=Homo sapiens OX=9606 GN=SRRM4 PE=1 SV=2	10.6137	11.0153	10.3621	10.7895	11.6115	11.8556	15.0155	14.8577	15.015	14.7059	14.5539	14.6573	14.8222	14.5721	14.7102	0.267434	1.02259	0.755156	4.56647	4.29904	3.54388	4.24275	3.97532	3.22016	-0.323718	4.30521	4.03777	3.28262	-0.261262	0.0624562
sp|A8MPP1|D11L8_HUMAN	DDX11L8	Putative ATP-dependent RNA helicase DDX11-like protein 8 OS=Homo sapiens OX=9606 GN=DDX11L8 PE=1 SV=1	14.3503	15.3032	14.836	14.4885	13.9631	15.5018	13.0127	13.3867	12.5663	13.1247	13.0058	12.4585	13.0919	13.159	12.3601	-0.199638	-0.378367	-0.178728	-2.04093	-1.8413	-1.66257	-2.1665	-1.96686	-1.78813	-0.125567	-2.15915	-1.95951	-1.78078	-0.118216	0.00735065
sp|A8MT69|CENPX_HUMAN	CENPX	Centromere protein X OS=Homo sapiens OX=9606 GN=CENPX PE=1 SV=1	14.5147	14.2955	14.1918	13.8938	13.7238	13.6836	11.9277	12.3211	11.8007	11.5427	11.136	11.8759	11.8123	12.0722	11.9922	0.806101	0.239154	-0.566947	-1.5114	-2.3175	-1.75056	-2.00972	-2.81582	-2.24887	-0.498315	-1.56898	-2.37509	-1.80814	-0.0575805	0.440735
sp|A8MVW0|F1712_HUMAN	FAM171A2	Protein FAM171A2 OS=Homo sapiens OX=9606 GN=FAM171A2 PE=1 SV=1	14.1473	13.5684	13.5061	13.9001	13.9086	13.0679	16.2785	16.3795	16.6327	15.9597	15.8286	16.8535	16.6159	15.6866	16.3486	0.504278	0.389237	-0.115041	3.19397	2.68969	2.80473	2.97763	2.47335	2.58839	-0.216339	2.98074	2.47646	2.5915	-0.213228	0.00311102
sp|A8MW92|P20L1_HUMAN	PHF20L1	PHD finger protein 20-like protein 1 OS=Homo sapiens OX=9606 GN=PHF20L1 PE=1 SV=2	15.091	14.794	14.916	14.7389	15.1946	15.0583	17.4315	17.3345	17.4578	17.0356	17.1964	17.4346	17.5309	17.4191	17.5074	0.00599201	0.0696334	0.0636414	2.48029	2.47429	2.41065	2.2946	2.28861	2.22497	-0.185686	2.55818	2.55219	2.48855	0.0778986	0.263585
sp|B1AK53|ESPN_HUMAN	ESPN	Espin OS=Homo sapiens OX=9606 GN=ESPN PE=1 SV=1	14.262	14.2233	14.2992	14.1551	14.0841	14.2758	10.7937	11.2603	10.3429	10.4994	9.9053	10.8341	10.126	10.76	11.2544	-0.000532172	-0.0903837	-0.0898516	-3.46305	-3.46252	-3.37267	-3.84909	-3.84856	-3.75871	-0.386039	-3.54858	-3.54805	-3.4582	-0.0855308	0.300508
sp|B2RTY4-4|MYO9A_HUMAN	MYO9A	Isoform 4 of Unconventional myosin-IXa OS=Homo sapiens OX=9606 GN=MYO9A	15.5238	15.6675	15.5753	15.5993	15.5747	15.6328	16.5281	16.4588	16.5672	16.7208	16.7138	16.4048	16.4793	16.5125	16.5165	-0.0139992	-0.000571361	0.0134278	0.915188	0.929187	0.915759	1.01028	1.02427	1.01085	0.0950879	0.899908	0.913907	0.900479	-0.01528	-0.110368
sp|B5ME19|EIFCL_HUMAN	EIF3CL	Eukaryotic translation initiation factor 3 subunit C-like protein OS=Homo sapiens OX=9606 GN=EIF3CL PE=1 SV=1	18.9817	19.1452	19.3725	19.2865	19.5052	19.4878	18.3963	18.3378	18.3592	18.3722	18.3189	18.2847	18.3204	18.266	18.1872	-0.398523	-0.138536	0.259986	-1.20059	-0.802067	-1.06205	-1.23974	-0.841221	-1.10121	-0.0391542	-1.30718	-0.908653	-1.16864	-0.106586	-0.0674321
sp|B7ZAQ6|GPHRA_HUMAN	GPR89A	Golgi pH regulator A OS=Homo sapiens OX=9606 GN=GPR89A PE=1 SV=2	11.2453	11.2429	11.6041	11.2845	11.0839	11.3272	11.4239	11.595	11.3134	11.6032	11.7683	11.9398	11.9442	11.1438	11.5489	0.0800566	-0.0521685	-0.132225	0.16006	0.080003	0.212228	0.486389	0.406333	0.538558	0.32633	0.26159	0.181533	0.313758	0.10153	-0.224799
sp|E9PAV3|NACAM_HUMAN	NACA	Nascent polypeptide-associated complex subunit alpha, muscle-specific form OS=Homo sapiens OX=9606 GN=NACA PE=1 SV=1	19.2769	19.3682	19.3618	19.3704	19.3177	19.4345	18.0222	18.0688	17.9843	18.009	18.0744	17.7776	17.7349	17.8865	17.7591	-0.0784378	-0.0398465	0.0385913	-1.38893	-1.31049	-1.34908	-1.46037	-1.38193	-1.42052	-0.0714404	-1.62056	-1.54212	-1.58071	-0.231629	-0.160188
sp|E9PRG8|CK098_HUMAN	C11orf98	Uncharacterized protein C11orf98 OS=Homo sapiens OX=9606 GN=C11orf98 PE=4 SV=2	16.4346	16.57	16.5712	16.5027	16.3536	16.6586	15.0255	15.0236	14.808	14.7496	14.564	14.4322	14.7298	14.663	14.6468	-0.224428	-0.244697	-0.020269	-1.79732	-1.57289	-1.55262	-2.16777	-1.94334	-1.92307	-0.370455	-2.06983	-1.84541	-1.82514	-0.272517	0.0979386
sp|F8WCM5|INSR2_HUMAN	INS-IGF2	Insulin, isoform 2 OS=Homo sapiens OX=9606 GN=INS-IGF2 PE=2 SV=1	12.2961	12.3763	12.2544	12.1286	12.2149	12.3618	14.0515	13.8788	14.0224	14.1756	14.0969	14.0452	14.5769	14.424	14.2011	0.00880982	-0.0649975	-0.0738073	1.68413	1.67532	1.74913	1.80577	1.79696	1.87077	0.121636	2.10055	2.09174	2.16554	0.416412	0.294776
sp|L0R6Q1|S35U4_HUMAN	SLC35A4	SLC35A4 upstream open reading frame protein OS=Homo sapiens OX=9606 GN=SLC35A4 PE=3 SV=1	16.3953	16.3186	16.3852	16.3744	16.2503	16.2182	16.0806	16.1815	16.0939	16.0801	16.0441	16.1606	16.164	16.1016	16.1723	0.0820522	-0.00338593	-0.0854381	-0.165671	-0.247723	-0.162285	-0.189409	-0.271461	-0.186023	-0.0237384	-0.138369	-0.220421	-0.134983	0.0273014	0.0510398
sp|L0R819|ASURF_HUMAN	ASDURF	ASNSD1 upstream open reading frame protein OS=Homo sapiens OX=9606 GN=ASDURF PE=1 SV=1	15.8889	15.7933	15.9165	15.8976	16.0247	16.019	15.7731	15.7784	16.0189	15.673	15.6666	15.7336	15.7812	15.7784	15.7985	-0.152448	-0.0382367	0.114212	-0.161899	-0.0094505	-0.123662	-0.327563	-0.175114	-0.289326	-0.165664	-0.232636	-0.0801875	-0.194399	-0.070737	0.0949266
sp|L0R8F8|MIDUO_HUMAN	MIEF1	MIEF1 upstream open reading frame protein OS=Homo sapiens OX=9606 GN=MIEF1 PE=1 SV=1	14.859	14.3696	14.266	14.2579	14.1819	13.6984	12.9965	13.3547	12.8277	12.7425	12.9039	13.1944	13.0861	13.2954	14.0028	0.737052	0.284884	-0.452167	-0.701547	-1.4386	-0.986431	-0.814215	-1.55127	-1.0991	-0.112668	-0.299728	-1.03678	-0.584612	0.401819	0.514487
sp|O00115|DNS2A_HUMAN	DNASE2	Deoxyribonuclease-2-alpha OS=Homo sapiens OX=9606 GN=DNASE2 PE=1 SV=2	13.4538	13.5723	13.0854	13.2717	13.162	12.9827	12.2987	12.1227	11.5022	11.5862	11.6117	11.7152	11.5239	11.6244	11.3974	0.621771	0.390091	-0.23168	-0.774205	-1.39598	-1.1643	-1.11104	-1.73281	-1.50113	-0.336836	-1.23351	-1.85528	-1.6236	-0.459306	-0.12247
sp|O00116|ADAS_HUMAN	AGPS	Alkyldihydroxyacetonephosphate synthase, peroxisomal OS=Homo sapiens OX=9606 GN=AGPS PE=1 SV=1	18.1777	18.241	18.2405	18.2418	18.2413	18.1435	17.6179	17.515	17.5257	18.0932	17.9314	17.9726	17.6169	17.5242	17.4964	0.0104178	-0.000439553	-0.0108573	-0.656451	-0.666868	-0.656011	-0.210226	-0.220644	-0.209786	0.446225	-0.663479	-0.673897	-0.66304	-0.00702867	-0.453253
sp|O00139-4|KIF2A_HUMAN	KIF2A	Isoform 4 of Kinesin-like protein KIF2A OS=Homo sapiens OX=9606 GN=KIF2A	18.1366	18.1518	18.0629	18.0741	18.0557	18.1612	18.6426	18.5792	18.5357	18.8473	18.7585	18.6431	18.6193	18.7335	18.6312	0.0469511	0.026804	-0.020147	0.515687	0.468736	0.488883	0.679447	0.632496	0.652643	0.16376	0.591164	0.544213	0.56436	0.0754768	-0.088283
sp|O00142-6|KITM_HUMAN	TK2	Isoform 6 of Thymidine kinase 2, mitochondrial OS=Homo sapiens OX=9606 GN=TK2	11.455	11.2198	11.4615	11.9272	11.6198	11.7489	13.0608	13.1479	13.1419	13.1923	12.8997	12.9993	13.1096	13.1951	13.0924	0.036649	0.423193	0.386544	1.77474	1.73809	1.35154	1.68831	1.65166	1.26512	-0.0864249	1.79023	1.75358	1.36703	0.0154893	0.101914
sp|O00148|DX39A_HUMAN	DDX39A	ATP-dependent RNA helicase DDX39A OS=Homo sapiens OX=9606 GN=DDX39A PE=1 SV=2	17.088	17.0736	17.1475	17.3315	17.1808	17.0032	16.1612	16.0374	16.1552	15.8303	15.6455	16.1006	16.0658	15.7871	15.8913	-0.0745577	-0.00572178	0.0688359	-1.05961	-0.985057	-1.05389	-1.31882	-1.24427	-1.3131	-0.25921	-1.26287	-1.18831	-1.25715	-0.203257	0.0559529
sp|O00151|PDLI1_HUMAN	PDLIM1	PDZ and LIM domain protein 1 OS=Homo sapiens OX=9606 GN=PDLIM1 PE=1 SV=4	17.7444	17.4297	17.6653	17.6323	17.6347	17.5701	15.1285	15.189	15.1113	14.931	14.9444	14.7643	14.8287	14.7915	15.0045	-0.11197	-0.11269	-0.000719798	-2.58214	-2.47017	-2.46945	-2.84515	-2.73318	-2.73246	-0.263008	-2.85017	-2.7382	-2.73748	-0.268022	-0.00501338
sp|O00154|BACH_HUMAN	ACOT7	Cytosolic acyl coenzyme A thioester hydrolase OS=Homo sapiens OX=9606 GN=ACOT7 PE=1 SV=3	18.104	18.2688	18.1214	18.1839	18.2403	18.3369	18.8404	18.8743	18.8903	19.1196	19.0947	18.8904	18.8828	18.9317	18.8242	-0.0249434	0.0640397	0.0889831	0.678654	0.703598	0.614615	0.845214	0.870157	0.781174	0.166559	0.689912	0.714856	0.625873	0.0112579	-0.155301
sp|O00159|MYO1C_HUMAN	MYO1C	Unconventional myosin-Ic OS=Homo sapiens OX=9606 GN=MYO1C PE=1 SV=4	19.4525	19.3555	19.4065	19.1717	19.0756	19.0399	18.5401	18.5502	18.4656	18.3181	18.445	18.4567	18.4524	18.5941	18.5191	0.0290123	-0.280071	-0.309083	-0.857177	-0.88619	-0.577107	-0.96924	-0.998252	-0.689169	-0.112062	-0.853972	-0.882984	-0.573901	0.00320597	0.115268
sp|O00165-2|HAX1_HUMAN	HAX1	Isoform 2 of HCLS1-associated protein X-1 OS=Homo sapiens OX=9606 GN=HAX1	16.2362	16.1144	16.1282	15.7959	15.8638	15.8634	15.4356	15.6603	15.4727	15.6811	15.5691	15.8456	15.7598	15.6253	15.6408	0.431466	0.112896	-0.31857	-0.205236	-0.636702	-0.318132	-0.0294823	-0.460948	-0.142378	0.175753	-0.0528124	-0.484278	-0.165708	0.152423	-0.0233301
sp|O00170|AIP_HUMAN	AIP	AH receptor-interacting protein OS=Homo sapiens OX=9606 GN=AIP PE=1 SV=2	14.2474	14.2267	14.1225	14.1	14.1724	14.3169	15.6689	15.7156	15.7492	15.8294	15.8139	15.6889	15.5782	15.7399	15.6858	0.0439582	0.0415288	-0.00242938	1.55636	1.5124	1.51483	1.6225	1.57854	1.58097	0.0661381	1.51305	1.46909	1.47152	-0.0433067	-0.109445
sp|O00178|GTPB1_HUMAN	GTPBP1	GTP-binding protein 1 OS=Homo sapiens OX=9606 GN=GTPBP1 PE=1 SV=3	17.7093	17.6686	17.5781	17.6893	17.7055	17.5186	17.8091	17.727	17.8428	17.8832	17.7364	17.7322	17.7286	17.6044	17.6138	-0.0823386	-0.0965072	-0.0141686	0.0586463	0.140985	0.155153	0.0496407	0.131979	0.146148	-0.00900561	-0.0854105	-0.00307192	0.0110966	-0.144057	-0.135051
sp|O00186|STXB3_HUMAN	STXBP3	Syntaxin-binding protein 3 OS=Homo sapiens OX=9606 GN=STXBP3 PE=1 SV=2	17.9223	18.0617	18.0339	18.0585	17.964	18.0469	17.5267	17.3851	17.3614	17.3424	17.3306	17.3297	17.5073	17.3089	17.5436	-0.105108	-0.0879473	0.0171608	-0.68667	-0.581562	-0.598722	-0.776854	-0.671746	-0.688906	-0.0901839	-0.657832	-0.552723	-0.569884	0.0288383	0.119022
sp|O00189|AP4M1_HUMAN	AP4M1	AP-4 complex subunit mu-1 OS=Homo sapiens OX=9606 GN=AP4M1 PE=1 SV=2	14.3923	14.4416	14.35	14.2621	14.3847	14.3767	14.7314	14.8722	14.7988	15.042	15.0955	14.9107	14.9659	14.7188	14.8256	-0.0855925	-0.139065	-0.0534723	0.320595	0.406188	0.45966	0.535791	0.621384	0.674856	0.215196	0.356555	0.442147	0.495619	0.0359595	-0.179237
sp|O00192|ARVC_HUMAN	ARVCF	Armadillo repeat protein deleted in velo-cardio-facial syndrome OS=Homo sapiens OX=9606 GN=ARVCF PE=1 SV=1	17.925	17.9474	17.5044	17.9105	17.7614	17.8689	18.1296	18.2579	18.2371	18.2224	18.2757	18.5016	18.2551	18.5121	18.5333	-0.0989146	-0.0442151	0.0546996	0.317049	0.415963	0.361264	0.442097	0.541012	0.486312	0.125048	0.542356	0.641271	0.586571	0.225307	0.100259
sp|O00193|SMAP_HUMAN	SMAP	Small acidic protein OS=Homo sapiens OX=9606 GN=SMAP PE=1 SV=1	17.5779	17.5937	17.6212	17.6353	17.6726	17.7451	17.5415	17.4266	17.3835	17.2395	17.1383	17.0962	17.2016	17.3473	17.1852	-0.00700857	0.0797492	0.0867578	-0.154081	-0.147072	-0.23383	-0.446573	-0.439564	-0.526322	-0.292492	-0.359896	-0.352887	-0.439645	-0.205815	0.086677
sp|O00203|AP3B1_HUMAN	AP3B1	AP-3 complex subunit beta-1 OS=Homo sapiens OX=9606 GN=AP3B1 PE=1 SV=3	20.7281	20.8576	20.8448	20.7951	20.7838	20.7385	20.3707	20.3132	20.278	20.4414	20.3661	20.2796	20.146	20.0821	20.0744	0.0358594	-0.00185557	-0.037715	-0.453692	-0.489552	-0.451837	-0.411948	-0.447808	-0.410093	0.0417441	-0.67352	-0.709379	-0.671664	-0.219828	-0.261572
sp|O00213|APBB1_HUMAN	APBB1	Amyloid-beta A4 precursor protein-binding family B member 1 OS=Homo sapiens OX=9606 GN=APBB1 PE=1 SV=2	15.4262	15.5584	15.4721	15.3279	15.3279	15.3253	16.0702	16.1837	16.1868	16.3038	16.283	16.0641	16.1222	16.2884	16.1205	0.16119	0.00263091	-0.158559	0.822529	0.661339	0.819898	0.892591	0.731401	0.88996	0.0700621	0.852632	0.691442	0.850001	0.030103	-0.039959
sp|O00214-2|LEG8_HUMAN	LGALS8	Isoform 2 of Galectin-8 OS=Homo sapiens OX=9606 GN=LGALS8	13.306	13.3568	13.3647	13.6168	13.3416	13.5003	13.7338	13.9843	14.0083	14.0374	14.2299	13.8195	13.9009	13.8125	14.0982	-0.116823	0.0269235	0.143746	0.449504	0.566327	0.42258	0.569626	0.686448	0.542702	0.120122	0.477896	0.594719	0.450973	0.0283925	-0.0917293
sp|O00217|NDUS8_HUMAN	NDUFS8	NADH dehydrogenase [ubiquinone] iron-sulfur protein 8, mitochondrial OS=Homo sapiens OX=9606 GN=NDUFS8 PE=1 SV=1	12.8452	13.0774	12.8246	12.23	12.8609	12.9316	13.1946	14.0206	13.6188	13.2557	13.7924	14.3148	13.9967	14.2764	14.5225	0.893119	0.651563	-0.241556	1.58872	0.695598	0.937154	1.765	0.871881	1.11344	0.176283	2.24258	1.34946	1.59102	0.653867	0.477584
sp|O00219|HYAS3_HUMAN	HAS3	Hyaluronan synthase 3 OS=Homo sapiens OX=9606 GN=HAS3 PE=1 SV=3	12.9215	13.3873	13.2487	13.7282	13.8037	13.5813	10.1232	0	9.34448	8.9109	0	0	9.22235	0	0	-0.568853	-0.0502865	0.518567	-7.26545	-6.6966	-7.21517	-10.7844	-10.2155	-10.7341	-3.51892	-10.6806	-10.1117	-10.6303	-3.4151	0.103819
sp|O00231|PSD11_HUMAN	PSMD11	26S proteasome non-ATPase regulatory subunit 11 OS=Homo sapiens OX=9606 GN=PSMD11 PE=1 SV=3	19.5753	19.6579	19.6755	19.6705	19.7107	19.6244	19.4012	19.306	19.3501	19.4429	19.4382	19.3513	19.411	19.3708	19.3396	-0.0886413	-0.0563793	0.032262	-0.372497	-0.283856	-0.316118	-0.31411	-0.225469	-0.257731	0.0583872	-0.351106	-0.262465	-0.294727	0.0213908	-0.0369963
sp|O00232|PSD12_HUMAN	PSMD12	26S proteasome non-ATPase regulatory subunit 12 OS=Homo sapiens OX=9606 GN=PSMD12 PE=1 SV=3	17.1145	17.5607	17.1853	17.3793	17.4586	17.1286	17.3471	17.4169	17.4666	17.5147	17.5244	17.7655	17.6257	17.4665	17.5782	-0.105569	-0.0702213	0.0353472	0.017815	0.123384	0.0880363	0.209116	0.314685	0.279338	0.191301	0.16438	0.269949	0.234602	0.146565	-0.0447357
sp|O00233|PSMD9_HUMAN	PSMD9	26S proteasome non-ATPase regulatory subunit 9 OS=Homo sapiens OX=9606 GN=PSMD9 PE=1 SV=3	14.5432	14.6669	14.6951	14.5481	14.7069	14.8107	15.8418	15.9799	15.9622	16.0211	15.8652	15.7654	15.8387	15.9345	15.812	0.0229672	0.0764675	0.0535004	1.31589	1.29292	1.23942	1.27182	1.24885	1.19535	-0.0440678	1.24965	1.22668	1.17318	-0.0662335	-0.0221657
sp|O00255|MEN1_HUMAN	MEN1	Menin OS=Homo sapiens OX=9606 GN=MEN1 PE=1 SV=4	16.0593	15.9941	16.079	16.2058	16.1858	15.8745	16.3414	16.2235	16.2627	16.1281	16.0871	16.1846	16.3089	15.9762	16.3353	-0.0168203	0.027741	0.0445613	0.21494	0.231761	0.187199	0.0722897	0.08911	0.0445487	-0.142651	0.145816	0.162637	0.118075	-0.0691241	0.0735266
sp|O00264|PGRC1_HUMAN	PGRMC1	Membrane-associated progesterone receptor component 1 OS=Homo sapiens OX=9606 GN=PGRMC1 PE=1 SV=3	17.3129	15.6772	16.4145	16.3772	17.1108	15.4572	17.4631	16.9571	18.1044	16.6051	16.4852	17.9251	17.2936	16.3558	17.4257	0.684709	0.531585	-0.153124	1.72473	1.04002	1.19315	1.22166	0.536952	0.690076	-0.503072	1.24154	0.556831	0.709955	-0.483193	0.0198796
sp|O00267|SPT5H_HUMAN	SUPT5H	Transcription elongation factor SPT5 OS=Homo sapiens OX=9606 GN=SUPT5H PE=1 SV=1	19.3158	19.2784	19.2365	19.263	19.1302	19.314	18.8033	18.9264	18.8667	18.6051	18.7222	18.5618	18.7753	18.7332	18.7082	-0.0752337	-0.116423	-0.0411895	-0.486637	-0.411403	-0.370214	-0.722412	-0.647178	-0.605989	-0.235775	-0.613239	-0.538005	-0.496815	-0.126602	0.109173
sp|O00268|TAF4_HUMAN	TAF4	Transcription initiation factor TFIID subunit 4 OS=Homo sapiens OX=9606 GN=TAF4 PE=1 SV=2	14.7099	14.7963	14.7478	14.7331	14.5763	14.7511	14.404	14.5758	14.2137	14.0818	14.4514	14.2084	14.4164	14.3158	14.0413	0.015287	-0.0491965	-0.0644835	-0.338191	-0.353478	-0.288994	-0.488846	-0.504133	-0.43965	-0.150655	-0.478201	-0.493488	-0.429005	-0.140011	0.0106447
sp|O00273|DFFA_HUMAN	DFFA	DNA fragmentation factor subunit alpha OS=Homo sapiens OX=9606 GN=DFFA PE=1 SV=1	16.4548	16.6904	16.8341	16.6202	16.8272	17.6711	16.4954	16.483	16.3536	16.4452	16.3221	16.2153	16.2923	16.5379	16.3176	-0.532571	-0.152826	0.379745	-0.748298	-0.215727	-0.595472	-0.864808	-0.332237	-0.711982	-0.11651	-0.809735	-0.277165	-0.65691	-0.0614379	0.0550721
sp|O00287|RFXAP_HUMAN	RFXAP	Regulatory factor X-associated protein OS=Homo sapiens OX=9606 GN=RFXAP PE=1 SV=1	15.3225	15.2505	15.3016	15.1282	15.2206	15.3335	15.0468	15.0285	14.9934	14.9038	14.9137	14.7828	14.9829	14.9301	14.9819	0.0859069	0.0217691	-0.0641378	-0.182769	-0.268676	-0.204538	-0.338899	-0.424806	-0.360668	-0.15613	-0.240695	-0.326602	-0.262464	-0.057926	0.0982038
sp|O00291|HIP1_HUMAN	HIP1	Huntingtin-interacting protein 1 OS=Homo sapiens OX=9606 GN=HIP1 PE=1 SV=5	17.6227	17.7025	17.786	17.7341	17.7729	17.9692	17.5919	17.6388	17.6227	17.7541	17.7189	17.718	17.5045	17.5242	17.5916	-0.200905	-0.0792692	0.121635	-0.286875	-0.0859703	-0.207606	-0.174286	0.0266183	-0.0950171	0.112589	-0.364529	-0.163624	-0.285259	-0.0776536	-0.190242
sp|O00299|CLIC1_HUMAN	CLIC1	Chloride intracellular channel protein 1 OS=Homo sapiens OX=9606 GN=CLIC1 PE=1 SV=4	17.8911	17.9311	17.8275	17.9506	17.9181	18.0549	16.6829	16.895	16.7913	17.0167	17.0327	16.9356	16.7251	16.7771	16.7622	-0.083344	0.00791084	0.0912548	-1.17687	-1.09352	-1.18478	-0.971573	-0.888229	-0.979484	0.205294	-1.21177	-1.12843	-1.21968	-0.0349059	-0.2402
sp|O00303|EIF3F_HUMAN	EIF3F	Eukaryotic translation initiation factor 3 subunit F OS=Homo sapiens OX=9606 GN=EIF3F PE=1 SV=1	20.745	20.9772	20.7856	20.8547	20.7888	20.6343	19.8277	19.9572	19.7663	19.8049	19.7961	19.7917	19.7089	19.845	19.8413	0.123222	0.0465478	-0.0766747	-0.862307	-0.985529	-0.908855	-0.915163	-1.03839	-0.96171	-0.0528558	-0.914326	-1.03755	-0.960874	-0.0520194	0.000836427
sp|O00311|CDC7_HUMAN	CDC7	Cell division cycle 7-related protein kinase OS=Homo sapiens OX=9606 GN=CDC7 PE=1 SV=1	17.18	16.8102	16.9988	16.9606	16.9115	16.8289	14.4967	14.1965	13.9016	13.9058	13.6297	13.9823	14.1199	14.2049	14.0556	-0.011046	-0.106992	-0.0959465	-2.80911	-2.79806	-2.70211	-3.1681	-3.15706	-3.06111	-0.358998	-2.88057	-2.86953	-2.77358	-0.071468	0.28753
sp|O00330|ODPX_HUMAN	PDHX	Pyruvate dehydrogenase protein X component, mitochondrial OS=Homo sapiens OX=9606 GN=PDHX PE=1 SV=3	15.8932	15.911	15.9861	15.8839	15.8775	15.9961	16.0989	16.0022	16.022	16.0053	16.0186	16.0955	16.095	16.0584	16.0874	-0.0393106	-0.0502781	-0.0109675	0.0715935	0.110904	0.121872	0.0703749	0.109685	0.120653	-0.00121858	0.110839	0.15015	0.161117	0.0392455	0.0404641
sp|O00391|QSOX1_HUMAN	QSOX1	Sulfhydryl oxidase 1 OS=Homo sapiens OX=9606 GN=QSOX1 PE=1 SV=3	15.8315	15.8183	15.8714	15.9531	15.8601	15.737	14.0262	13.8918	13.7831	13.8743	13.9829	13.9918	13.8146	13.9466	13.9447	-0.084933	-0.0752018	0.00973116	-2.02495	-1.94002	-1.94975	-1.97565	-1.89072	-1.90045	0.0492993	-2.02335	-1.93841	-1.94815	0.00160463	-0.0476947
sp|O00399|DCTN6_HUMAN	DCTN6	Dynactin subunit 6 OS=Homo sapiens OX=9606 GN=DCTN6 PE=1 SV=1	16.2384	16.083	16.2145	16.0789	16.3684	16.3434	18.0259	18.0059	18.0845	18.1032	18.2588	18.2026	17.9811	18.1254	18.1239	0.0557372	0.140656	0.0849189	1.91589	1.86016	1.77524	2.06534	2.0096	1.92469	0.149449	1.95396	1.89822	1.8133	0.0380644	-0.111385
sp|O00401|WASL_HUMAN	WASL	Neural Wiskott-Aldrich syndrome protein OS=Homo sapiens OX=9606 GN=WASL PE=1 SV=2	17.4676	17.6672	17.5961	17.7174	17.5921	17.8026	18.3158	18.4052	18.3154	18.4652	18.4745	18.2627	18.3512	18.4846	18.3536	-0.146865	-0.0197842	0.127081	0.621643	0.768508	0.641427	0.676943	0.823808	0.696727	0.0553	0.672643	0.819508	0.692428	0.0510008	-0.00429927
sp|O00408|PDE2A_HUMAN	PDE2A	cGMP-dependent 3',5'-cyclic phosphodiesterase OS=Homo sapiens OX=9606 GN=PDE2A PE=1 SV=1	12.27	12.4753	12.6186	12.326	12.6698	12.8844	15.6284	15.7278	15.7055	15.9111	15.9809	16.1027	15.8113	15.7673	15.9426	0.09187	0.263957	0.172087	3.32448	3.23261	3.06052	3.6355	3.54363	3.37154	0.311022	3.47762	3.38575	3.21366	0.153141	-0.157881
sp|O00409|FOXN3_HUMAN	FOXN3	Forkhead box protein N3 OS=Homo sapiens OX=9606 GN=FOXN3 PE=1 SV=1	15.0085	14.7155	14.9117	14.8886	14.9296	14.7736	14.2535	14.1744	14.3239	13.7041	13.5923	13.8127	14.0824	13.9741	14.1351	0.050128	0.0355295	-0.0145985	-0.577804	-0.627932	-0.613334	-1.12537	-1.1755	-1.1609	-0.547567	-0.764556	-0.814684	-0.800086	-0.186752	0.360815
sp|O00410-3|IPO5_HUMAN	IPO5	Isoform 3 of Importin-5 OS=Homo sapiens OX=9606 GN=IPO5	20.5087	20.7139	20.7126	20.7302	20.7994	20.7377	19.7745	19.7482	19.7401	19.8662	19.8228	19.8334	19.6952	19.6095	19.6275	-0.0999067	0.0107724	0.110679	-0.990688	-0.890781	-1.00146	-0.904173	-0.804266	-0.914946	0.0865151	-1.10093	-1.00102	-1.1117	-0.11024	-0.196755
sp|O00411|RPOM_HUMAN	POLRMT	DNA-directed RNA polymerase, mitochondrial OS=Homo sapiens OX=9606 GN=POLRMT PE=1 SV=2	17.9917	17.8068	17.9454	18.1701	18.067	17.7111	16.0094	16.045	15.9267	15.5533	15.6775	15.7731	15.9846	15.6991	16.0089	0.00833251	0.0764485	0.068116	-1.91259	-1.92093	-1.98904	-2.23834	-2.24667	-2.31478	-0.325741	-2.00875	-2.01708	-2.0852	-0.0961563	0.229585
sp|O00418|EF2K_HUMAN	EEF2K	Eukaryotic elongation factor 2 kinase OS=Homo sapiens OX=9606 GN=EEF2K PE=1 SV=2	12.6492	13.0586	13.0295	12.8177	12.7989	12.9084	10.3245	11.1446	10.6349	10.3166	10.1133	9.90504	10.3198	10.5832	9.99873	-0.0535518	-0.124328	-0.070776	-2.26463	-2.21108	-2.1403	-2.85435	-2.80079	-2.73002	-0.58972	-2.66539	-2.61183	-2.54106	-0.400759	0.188961
sp|O00422-2|SAP18_HUMAN	SAP18	Isoform 2 of Histone deacetylase complex subunit SAP18 OS=Homo sapiens OX=9606 GN=SAP18	15.2958	15.2606	15.3119	15.0941	15.091	14.9329	15.0649	14.9493	14.8882	14.6873	14.9324	15.0839	15.1367	14.8836	15.1877	0.477994	0.227911	-0.250083	0.156049	-0.321945	-0.0718627	0.0897696	-0.388225	-0.138142	-0.0662793	0.2579	-0.220094	0.029989	0.101852	0.168131
sp|O00423-3|EMAL1_HUMAN	EML1	Isoform 3 of Echinoderm microtubule-associated protein-like 1 OS=Homo sapiens OX=9606 GN=EML1	14.1627	14.226	14.1396	13.82	14.0198	13.8693	15.5745	15.7604	15.8023	15.7407	15.5554	15.7355	15.7313	15.6622	15.6492	0.14018	-0.132926	-0.273106	1.67643	1.53625	1.80935	1.64128	1.5011	1.7742	-0.0351506	1.64497	1.50479	1.7779	-0.0314535	0.00369704
sp|O00425|IF2B3_HUMAN	IGF2BP3	Insulin-like growth factor 2 mRNA-binding protein 3 OS=Homo sapiens OX=9606 GN=IGF2BP3 PE=1 SV=2	19.0643	19.18	19.06	19.0044	18.8852	19.4085	19.4315	19.4022	19.3658	19.4567	19.3956	19.2481	19.4107	19.4493	19.3445	-0.0690008	-0.0711102	-0.00210944	0.229364	0.298365	0.300475	0.196316	0.265317	0.267426	-0.0330482	0.231059	0.30006	0.30217	0.0016949	0.0347431
sp|O00429|DNM1L_HUMAN	DNM1L	Dynamin-1-like protein OS=Homo sapiens OX=9606 GN=DNM1L PE=1 SV=2	18.4882	18.6959	18.5842	18.5871	18.6495	18.6632	19.1681	19.1985	19.236	19.4137	19.3176	19.3368	19.1999	19.2088	19.1407	-0.00914915	0.0346587	0.0438079	0.602281	0.611431	0.567623	0.757422	0.766571	0.722763	0.155141	0.584519	0.593669	0.549861	-0.017762	-0.172903
sp|O00442-2|RTCA_HUMAN	RTCA	Isoform 2 of RNA 3'-terminal phosphate cyclase OS=Homo sapiens OX=9606 GN=RTCA	17.2138	17.3861	17.2562	17.2437	17.2207	17.3224	18.0842	18.1982	18.1569	18.1277	18.0759	18.1798	18.1161	18.2525	18.0991	-0.0996259	-0.12273	-0.0231037	0.761465	0.861091	0.884194	0.742852	0.842478	0.865581	-0.0186128	0.770924	0.87055	0.893653	0.00945906	0.0280719
sp|O00443|P3C2A_HUMAN	PIK3C2A	Phosphatidylinositol 4-phosphate 3-kinase C2 domain-containing subunit alpha OS=Homo sapiens OX=9606 GN=PIK3C2A PE=1 SV=2	18.1899	18.369	18.3692	18.3902	18.4278	18.2198	17.4472	17.3491	17.3403	17.2987	17.2674	17.2806	17.3491	17.3129	17.3289	-0.0676912	-0.0311098	0.0365814	-0.998177	-0.930486	-0.967067	-1.09485	-1.02716	-1.06374	-0.0966765	-1.04673	-0.97904	-1.01562	-0.0485536	0.0481229
sp|O00459|P85B_HUMAN	PIK3R2	Phosphatidylinositol 3-kinase regulatory subunit beta OS=Homo sapiens OX=9606 GN=PIK3R2 PE=1 SV=2	15.679	15.5747	15.6466	15.4658	15.5769	15.2441	15.0317	15.0055	14.9273	15.0726	14.9364	15.0583	14.8575	15.1237	14.9375	0.274561	0.0700344	-0.204526	-0.37072	-0.64528	-0.440754	-0.336452	-0.611012	-0.406486	0.034268	-0.385969	-0.66053	-0.456004	-0.0152493	-0.0495174
sp|O00461|GOLI4_HUMAN	GOLIM4	Golgi integral membrane protein 4 OS=Homo sapiens OX=9606 GN=GOLIM4 PE=1 SV=1	17.8653	17.7077	17.8077	17.9416	17.8548	17.7082	17.2564	17.2137	17.2591	17.5422	17.5069	17.6625	17.7699	17.5741	17.615	0.0144332	0.0557289	0.0412957	-0.536066	-0.5505	-0.591795	-0.208613	-0.223046	-0.264342	0.327453	-0.126147	-0.14058	-0.181876	0.409919	0.0824662
sp|O00462|MANBA_HUMAN	MANBA	Beta-mannosidase OS=Homo sapiens OX=9606 GN=MANBA PE=1 SV=3	17.4437	17.2903	17.2141	17.4636	17.2503	17.1165	16.8427	16.8889	16.7837	16.7111	16.8769	16.7281	16.9196	16.8895	16.8732	0.0302876	-0.0089282	-0.0392158	-0.447328	-0.477615	-0.4384	-0.513723	-0.544011	-0.504795	-0.0663951	-0.391649	-0.421937	-0.382721	0.0556786	0.122074
sp|O00468|AGRIN_HUMAN	AGRN	Agrin OS=Homo sapiens OX=9606 GN=AGRN PE=1 SV=6	17.0931	16.8721	16.8922	16.9737	16.9243	16.8385	18.5518	18.2994	18.339	18.2736	18.5154	18.3898	18.6471	18.6211	18.5956	0.0564465	0.0161717	-0.0402748	1.50072	1.44427	1.48455	1.49692	1.44047	1.48075	-0.00379806	1.72525	1.6688	1.70907	0.224526	0.228324
sp|O00469-2|PLOD2_HUMAN	PLOD2	Isoform 2 of Procollagen-lysine,2-oxoglutarate 5-dioxygenase 2 OS=Homo sapiens OX=9606 GN=PLOD2	14.2311	14.2289	14.171	14.2041	14.0643	14.0774	15.1162	15.0344	15.0065	15.2205	15.2374	15.3636	15.3123	15.2696	15.2867	-0.0333413	-0.128413	-0.0950715	0.8087	0.842041	0.937113	1.03019	1.06353	1.15861	0.221493	1.0459	1.07924	1.17432	0.237202	0.0157088
sp|O00471|EXOC5_HUMAN	EXOC5	Exocyst complex component 5 OS=Homo sapiens OX=9606 GN=EXOC5 PE=1 SV=1	18.4809	18.5495	18.4628	18.4854	18.5056	18.4133	19.1774	19.3071	19.2337	19.4419	19.4289	19.4469	19.2227	19.2586	19.2836	-0.00018874	-0.0298171	-0.0296284	0.741466	0.741655	0.771283	0.941306	0.941494	0.971123	0.199839	0.757037	0.757226	0.786854	0.0155708	-0.184269
sp|O00483|NDUA4_HUMAN	NDUFA4	Cytochrome c oxidase subunit NDUFA4 OS=Homo sapiens OX=9606 GN=NDUFA4 PE=1 SV=1	17.783	17.5722	17.648	17.7897	17.6774	17.5282	18.5703	18.5114	18.6731	18.4156	18.4296	18.6061	18.7114	18.7091	18.6848	-0.0219828	-0.0246181	-0.00263534	0.895229	0.917211	0.919847	0.794031	0.816014	0.818649	-0.101198	1.01205	1.03403	1.03667	0.116822	0.21802
sp|O00487|PSDE_HUMAN	PSMD14	26S proteasome non-ATPase regulatory subunit 14 OS=Homo sapiens OX=9606 GN=PSMD14 PE=1 SV=1	19.8799	19.9618	19.825	19.7919	19.8147	19.8778	19.8425	20.064	20.0435	19.9309	20.1266	20.0469	19.9829	20.0365	20.0129	0.131429	0.0707136	-0.0607158	0.225871	0.0944412	0.155157	0.277335	0.145905	0.206621	0.0514639	0.253311	0.121881	0.182597	0.0274401	-0.0240238
sp|O00488|ZN593_HUMAN	ZNF593	Zinc finger protein 593 OS=Homo sapiens OX=9606 GN=ZNF593 PE=1 SV=2	16.9287	16.7094	16.9925	16.8631	16.8385	16.9614	15.5262	15.6997	15.5287	15.395	15.259	15.3842	15.3309	15.2909	15.389	-0.0817455	-0.0709432	0.0108023	-1.37371	-1.29196	-1.30276	-1.61252	-1.53078	-1.54158	-0.238816	-1.62167	-1.53993	-1.55073	-0.247968	-0.00915204
sp|O00499|BIN1_HUMAN	BIN1	Myc box-dependent-interacting protein 1 OS=Homo sapiens OX=9606 GN=BIN1 PE=1 SV=1	16.9043	16.8767	16.7864	16.8618	16.8194	16.9233	18.1858	18.1368	18.2303	18.4293	18.3869	18.3119	18.1207	18.284	18.2414	0.0460895	0.0584478	0.0123583	1.37461	1.32852	1.31617	1.5663	1.52021	1.50786	0.19169	1.40567	1.35958	1.34722	0.0310579	-0.160632
sp|O00505|IMA4_HUMAN	KPNA3	Importin subunit alpha-4 OS=Homo sapiens OX=9606 GN=KPNA3 PE=1 SV=2	15.9609	16.2539	16.0164	15.9907	15.9868	16.0068	15.6724	15.7209	15.6823	15.6531	15.699	15.5993	15.5147	15.6381	15.6046	0.0175666	-0.0647507	-0.0823173	-0.367654	-0.38522	-0.302903	-0.409075	-0.426641	-0.344324	-0.041421	-0.473696	-0.491262	-0.408945	-0.106042	-0.0646208
sp|O00512|BCL9_HUMAN	BCL9	B-cell CLL/lymphoma 9 protein OS=Homo sapiens OX=9606 GN=BCL9 PE=1 SV=4	15.7574	15.607	15.6791	15.4897	15.6161	15.6908	15.3702	15.336	15.3508	15.0734	15.1581	15.0765	15.1831	15.386	15.3668	0.1389	0.0566271	-0.0822724	-0.18994	-0.328839	-0.246567	-0.439578	-0.578478	-0.496205	-0.249638	-0.230312	-0.369211	-0.286939	-0.0403718	0.209267
sp|O00515|LAD1_HUMAN	LAD1	Ladinin-1 OS=Homo sapiens OX=9606 GN=LAD1 PE=1 SV=2	18.4901	18.4249	18.4496	18.488	18.3052	18.4437	14.5326	14.2698	13.3926	13.5221	13.8006	13.7171	13.1078	13.1143	13.5721	-0.122626	-0.165211	-0.0425842	-4.5125	-4.38988	-4.34729	-4.89755	-4.77493	-4.73234	-0.385048	-5.31273	-5.1901	-5.14752	-0.800226	-0.415177
sp|O00519|FAAH1_HUMAN	FAAH	Fatty-acid amide hydrolase 1 OS=Homo sapiens OX=9606 GN=FAAH PE=1 SV=2	13.226	12.9831	13.5406	13.7773	13.5726	12.9126	13.4308	12.8819	13.3671	13.3242	13.3494	13.7614	13.3705	13.1236	13.1847	0.0227471	0.19368	0.170933	-0.000571885	-0.023319	-0.194251	0.251203	0.228456	0.0575232	0.251775	-0.000871893	-0.023619	-0.194552	-0.000300008	-0.252075
sp|O00522|KRIT1_HUMAN	KRIT1	Krev interaction trapped protein 1 OS=Homo sapiens OX=9606 GN=KRIT1 PE=1 SV=2	14.2369	13.952	13.78	13.9207	13.961	14.0354	14.8011	14.9661	14.8048	14.9772	14.7742	14.6895	14.8172	14.9167	14.7716	-0.0515546	-0.0688125	-0.0172579	0.816169	0.867724	0.884982	0.772446	0.824001	0.841259	-0.0437231	0.794007	0.845562	0.86282	-0.0221621	0.0215611
sp|O00534|VMA5A_HUMAN	VWA5A	von Willebrand factor A domain-containing protein 5A OS=Homo sapiens OX=9606 GN=VWA5A PE=2 SV=2	17.6566	17.6258	17.6139	17.6155	17.6622	17.5091	17.6333	17.6827	17.6699	17.7766	17.7634	17.7035	17.5185	17.546	17.569	0.0469785	0.0104903	-0.0364882	0.0768573	0.0298788	0.066367	0.162732	0.115754	0.152242	0.0858749	-0.0406038	-0.0875823	-0.0510941	-0.117461	-0.203336
sp|O00541|PESC_HUMAN	PES1	Pescadillo homolog OS=Homo sapiens OX=9606 GN=PES1 PE=1 SV=1	19.1101	19.0306	19.051	19.2568	19.0812	19.0787	17.7113	17.7472	17.6438	17.5739	17.5516	17.6301	17.6822	17.6503	17.589	-0.284542	-0.209555	0.0749868	-1.64768	-1.36313	-1.43812	-1.76325	-1.47871	-1.5537	-0.115576	-1.70794	-1.4234	-1.49839	-0.060266	0.0553101
sp|O00560-2|SDCB1_HUMAN	SDCBP	Isoform 2 of Syntenin-1 OS=Homo sapiens OX=9606 GN=SDCBP	16.4981	16.6857	16.7644	16.7849	16.9909	16.8314	17.7778	17.7757	17.7859	17.8217	17.6968	17.7634	17.722	17.7928	17.743	-0.0500839	0.169577	0.219661	1.08031	1.1304	0.910738	1.06116	1.11124	0.891581	-0.0191565	1.05309	1.10318	0.883517	-0.0272206	-0.00806408
sp|O00562|PITM1_HUMAN	PITPNM1	Membrane-associated phosphatidylinositol transfer protein 1 OS=Homo sapiens OX=9606 GN=PITPNM1 PE=1 SV=4	13.2846	14.0566	13.7951	13.9758	13.7319	13.9523	13.6947	13.9059	13.5447	14.5592	14.6716	14.1908	14.2716	14.3814	14.3445	-0.130679	0.0439037	0.174583	-0.127655	0.0030239	-0.171559	0.631111	0.76179	0.587207	0.758766	0.489725	0.620404	0.445821	0.61738	-0.141386
sp|O00566|MPP10_HUMAN	MPHOSPH10	U3 small nucleolar ribonucleoprotein protein MPP10 OS=Homo sapiens OX=9606 GN=MPHOSPH10 PE=1 SV=2	18.9791	19.0047	19.0325	18.9494	18.9059	19.0326	17.407	17.5456	17.3238	17.0296	17.1093	17.2646	17.3114	17.4633	17.3817	0.0024129	-0.0403982	-0.0428111	-1.57754	-1.57996	-1.53715	-1.86852	-1.87093	-1.82812	-0.290976	-1.61753	-1.61995	-1.57714	-0.03999	0.250986
sp|O00567|NOP56_HUMAN	NOP56	Nucleolar protein 56 OS=Homo sapiens OX=9606 GN=NOP56 PE=1 SV=4	20.8794	20.6919	20.6571	20.8236	20.6529	20.6831	20.2972	20.3917	20.2586	20.1617	20.1566	20.2751	20.5432	20.4215	20.4503	-0.173781	-0.196672	-0.0228917	-0.600721	-0.42694	-0.404048	-0.718762	-0.544982	-0.52209	-0.118042	-0.444871	-0.27109	-0.248199	0.155849	0.273891
sp|O00571|DDX3X_HUMAN	DDX3X	ATP-dependent RNA helicase DDX3X OS=Homo sapiens OX=9606 GN=DDX3X PE=1 SV=3	19.8595	19.8502	19.842	19.7609	19.8331	19.7238	18.8104	18.8565	18.7957	18.5685	18.5826	18.7304	18.7188	18.7145	18.7754	0.137014	0.0590691	-0.0779454	-0.892666	-1.02968	-0.951735	-1.08634	-1.22335	-1.14541	-0.193673	-0.977276	-1.11429	-1.03635	-0.0846099	0.109064
sp|O00584|RNT2_HUMAN	RNASET2	Ribonuclease T2 OS=Homo sapiens OX=9606 GN=RNASET2 PE=1 SV=2	16.6375	16.4747	16.4519	16.4567	16.4349	16.3684	16.361	16.2543	16.2921	16.1808	16.2415	16.2756	16.4104	16.4106	16.4131	0.2339	0.132528	-0.101372	0.0149774	-0.218923	-0.11755	-0.0548599	-0.28876	-0.187388	-0.0698373	0.123887	-0.110013	-0.00864102	0.108909	0.178746
sp|O00592|PODXL_HUMAN	PODXL	Podocalyxin OS=Homo sapiens OX=9606 GN=PODXL PE=1 SV=2	19.8135	19.7773	19.8515	19.888	19.9566	19.733	17.0019	16.7434	16.6857	16.5228	16.3764	16.4234	16.561	16.3667	16.2425	-0.0775218	-0.0324337	0.045088	-3.08126	-3.00374	-3.04883	-3.45074	-3.37322	-3.4183	-0.369475	-3.50156	-3.42403	-3.46912	-0.420294	-0.0508188
sp|O00622|CCN1_HUMAN	CCN1	CCN family member 1 OS=Homo sapiens OX=9606 GN=CCN1 PE=1 SV=1	14.5536	14.6095	14.5279	14.3395	14.2991	14.4017	11.4935	11.415	11.0609	11.1858	10.8759	11.2935	11.12	11.2102	11.2572	0.0635331	-0.153346	-0.216879	-3.17701	-3.24054	-3.02366	-3.38176	-3.44529	-3.22841	-0.204751	-3.30432	-3.36786	-3.15098	-0.127316	0.0774349
sp|O00625|PIR_HUMAN	PIR	Pirin OS=Homo sapiens OX=9606 GN=PIR PE=1 SV=1	17.0628	16.9665	16.9972	16.6532	17.0739	16.8994	15.2833	15.3934	15.4469	15.0085	14.9251	15.3907	15.124	15.1939	15.382	0.624056	0.490732	-0.133324	-1.0102	-1.63426	-1.50094	-1.27668	-1.90073	-1.76741	-0.266473	-1.15145	-1.77551	-1.64218	-0.141249	0.125225
sp|O00628|PEX7_HUMAN	PEX7	Peroxisomal targeting signal 2 receptor OS=Homo sapiens OX=9606 GN=PEX7 PE=1 SV=1	15.1533	15.0811	15.0488	15.0715	15.1347	14.9622	15.2316	15.2662	15.269	15.1171	15.1856	15.0946	15.2252	15.1825	15.1279	0.0763746	0.0381139	-0.0382607	0.23761	0.161235	0.199496	0.11445	0.0380755	0.0763362	-0.12316	0.16052	0.0841454	0.122406	-0.0770899	0.0460699
sp|O00629|IMA3_HUMAN	KPNA4	Importin subunit alpha-3 OS=Homo sapiens OX=9606 GN=KPNA4 PE=1 SV=1	17.4259	17.6514	17.4579	17.4022	17.4491	17.5555	17.3763	17.2569	17.3217	17.301	17.35	17.1551	17.1317	17.1635	17.2552	-0.142225	-0.185023	-0.0427981	-0.335619	-0.193394	-0.150596	-0.385214	-0.242989	-0.200191	-0.049595	-0.470445	-0.32822	-0.285422	-0.134826	-0.0852307
sp|O00743-3|PPP6_HUMAN	PPP6C	Isoform 3 of Serine/threonine-protein phosphatase 6 catalytic subunit OS=Homo sapiens OX=9606 GN=PPP6C	14.0201	14.1601	14.079	14.2235	13.9838	13.9	14.2979	14.3769	14.3548	14.1784	14.218	14.3976	14.4222	14.3046	14.3599	0.133156	0.0825418	-0.0506147	0.389978	0.256822	0.307437	0.311428	0.178272	0.228886	-0.0785503	0.408995	0.275838	0.326453	0.0190164	0.0975666
sp|O00746|NDKM_HUMAN	NME4	Nucleoside diphosphate kinase, mitochondrial OS=Homo sapiens OX=9606 GN=NME4 PE=1 SV=1	17.3677	17.2856	17.2712	16.9713	16.9622	16.5804	15.0093	15.0297	14.7619	14.9505	15.0531	15.1106	14.8573	15.0966	15.2651	0.871259	0.401068	-0.470191	-1.50327	-2.37453	-1.90434	-1.39885	-2.27011	-1.79992	0.104421	-1.36389	-2.23515	-1.76496	0.139374	0.0349539
sp|O00748-4|EST2_HUMAN	CES2	Isoform 3 of Cocaine esterase OS=Homo sapiens OX=9606 GN=CES2	9.57189	8.87992	9.3063	0	9.45388	9.71496	12.1404	12.2896	11.7149	12.0492	12.3347	12.4805	11.8653	11.9151	12.375	6.04068	3.17759	-2.86309	8.8363	2.79562	5.65871	9.07609	3.03541	5.8985	0.23979	8.8398	2.79912	5.66221	0.00349978	-0.23629
sp|O00750|P3C2B_HUMAN	PIK3C2B	Phosphatidylinositol 4-phosphate 3-kinase C2 domain-containing subunit beta OS=Homo sapiens OX=9606 GN=PIK3C2B PE=1 SV=2	15.4247	15.5706	15.6393	15.4731	15.5645	15.5518	17.1148	17.0673	17.125	17.1029	17.1674	17.0796	16.9941	17.02	17.0192	0.14687	0.131793	-0.0150764	1.70439	1.55752	1.57259	1.71861	1.57174	1.58682	0.0142217	1.6131	1.46623	1.4813	-0.0912915	-0.105513
sp|O00754|MA2B1_HUMAN	MAN2B1	Lysosomal alpha-mannosidase OS=Homo sapiens OX=9606 GN=MAN2B1 PE=1 SV=3	18.583	18.693	18.6003	18.5598	18.5642	18.3991	18.6436	18.7387	18.5759	18.5064	18.6196	18.6751	18.7538	18.8879	18.9146	0.253547	0.135817	-0.11773	0.280865	0.0273175	0.145048	0.228483	-0.0250639	0.0926661	-0.0523814	0.480238	0.226691	0.344421	0.199373	0.251755
sp|O00762|UBE2C_HUMAN	UBE2C	Ubiquitin-conjugating enzyme E2 C OS=Homo sapiens OX=9606 GN=UBE2C PE=1 SV=1	19.6206	19.7544	19.775	19.7446	19.8766	19.5717	16.6704	16.4078	16.0389	15.3802	15.4212	15.5104	15.8805	15.8848	15.8425	0.351798	0.366087	0.0142891	-2.9925	-3.34429	-3.35858	-3.9276	-4.2794	-4.29369	-0.935103	-3.49557	-3.84737	-3.86166	-0.503076	0.432027
sp|O00764|PDXK_HUMAN	PDXK	Pyridoxal kinase OS=Homo sapiens OX=9606 GN=PDXK PE=1 SV=1	16.312	16.3678	16.2603	16.4233	16.4956	16.358	17.4007	17.3404	17.4575	17.365	17.2496	17.285	17.1807	17.1478	17.142	-0.0792288	0.0330444	0.112273	1.00693	1.08616	0.973888	0.907285	0.986514	0.874241	-0.0996479	0.764257	0.843486	0.731213	-0.242675	-0.143027
sp|O00767|ACOD_HUMAN	SCD	Acyl-CoA desaturase OS=Homo sapiens OX=9606 GN=SCD PE=1 SV=2	19.1306	19.4766	19.058	19.4663	19.3598	19.3512	17.5971	17.8496	17.2348	17.3883	17.3291	17.6976	17.4529	17.3473	17.7148	-0.198737	-0.0280575	0.170679	-1.85998	-1.66124	-1.83192	-1.94881	-1.75008	-1.92076	-0.088831	-1.91545	-1.71672	-1.8874	-0.055473	0.0333579
sp|O14495|PLPP3_HUMAN	PLPP3	Phospholipid phosphatase 3 OS=Homo sapiens OX=9606 GN=PLPP3 PE=1 SV=1	14.542	14.3868	14.3839	14.5098	14.3529	14.4676	14.4942	14.5173	14.5945	14.038	14.0445	14.3445	14.2321	14.287	14.1345	0.0154651	0.0213578	0.00589265	0.113236	0.0977711	0.0918784	-0.279732	-0.295197	-0.30109	-0.392968	-0.204239	-0.219704	-0.225597	-0.317475	0.0754934
sp|O14497|ARI1A_HUMAN	ARID1A	AT-rich interactive domain-containing protein 1A OS=Homo sapiens OX=9606 GN=ARID1A PE=1 SV=3	19.4691	19.3116	19.4005	19.3426	19.3255	19.3423	19.5625	19.4312	19.4426	19.1844	19.2367	19.3719	19.43	19.351	19.3952	-0.0313978	-0.0883516	-0.0569538	0.0536392	0.0850369	0.141991	-0.160813	-0.129416	-0.0724617	-0.214452	-0.0330683	-0.00167055	0.0552833	-0.0867075	0.127745
sp|O14519|CDKA1_HUMAN	CDK2AP1	Cyclin-dependent kinase 2-associated protein 1 OS=Homo sapiens OX=9606 GN=CDK2AP1 PE=1 SV=1	15.3141	15.1116	15.0348	14.8818	14.7364	14.9359	14.1241	14.1864	13.9544	13.8193	13.8525	14.0681	14.0011	14.3412	14.4076	0.618014	0.31591	-0.302104	-0.44719	-1.0652	-0.763099	-0.622174	-1.24019	-0.938083	-0.174984	-0.285509	-0.903523	-0.601419	0.161681	0.336665
sp|O14524|NEMP1_HUMAN	NEMP1	Nuclear envelope integral membrane protein 1 OS=Homo sapiens OX=9606 GN=NEMP1 PE=1 SV=2	12.1835	12.6666	12.2239	12.126	11.7061	12.3703	11.4775	11.9146	11.4881	11.4971	11.5853	11.4912	12.0928	11.6233	11.6018	0.388053	0.0975598	-0.290493	-0.343184	-0.731236	-0.440743	-0.445405	-0.833457	-0.542965	-0.102221	-0.197274	-0.585326	-0.294833	0.14591	0.248131
sp|O14525|ASTN1_HUMAN	ASTN1	Astrotactin-1 OS=Homo sapiens OX=9606 GN=ASTN1 PE=2 SV=3	12.6015	12.7366	12.728	12.4083	12.6339	11.9666	12.3913	12.5823	12.3967	12.2059	12.061	12.5699	12.7434	12.5762	12.4704	0.703502	0.351104	-0.352398	0.471567	-0.231935	0.120463	0.293761	-0.409741	-0.0573434	-0.177806	0.611505	-0.0919975	0.260401	0.139937	0.317744
sp|O14530|TXND9_HUMAN	TXNDC9	Thioredoxin domain-containing protein 9 OS=Homo sapiens OX=9606 GN=TXNDC9 PE=1 SV=2	18.7337	18.6648	18.5275	18.3783	18.5666	18.4667	17.9929	18.223	17.9995	18.0166	18.2828	18.2361	17.9542	18.114	18.3151	0.758519	0.587031	-0.171488	0.188291	-0.570228	-0.39874	0.295024	-0.463495	-0.292007	0.106733	0.244284	-0.514235	-0.342747	0.0559931	-0.0507398
sp|O14531|DPYL4_HUMAN	DPYSL4	Dihydropyrimidinase-related protein 4 OS=Homo sapiens OX=9606 GN=DPYSL4 PE=1 SV=2	16.3729	16.5484	16.4886	16.2897	16.8417	17.0532	19.802	19.826	19.9475	19.9699	19.9525	19.8803	19.8082	19.9655	19.892	0.112075	0.370286	0.258211	3.50066	3.38858	3.13037	3.57637	3.46429	3.20608	0.0757115	3.53068	3.4186	3.16039	0.0300196	-0.0456919
sp|O14545|TRAD1_HUMAN	TRAFD1	TRAF-type zinc finger domain-containing protein 1 OS=Homo sapiens OX=9606 GN=TRAFD1 PE=1 SV=1	14.3028	14.339	14.4149	14.4153	14.1884	14.2052	14.4866	14.1107	14.38	14.2598	14.3036	14.3148	14.2442	13.8383	14.0754	-0.0761923	-0.158824	-0.0826315	-0.102676	-0.0264837	0.0561479	-0.135708	-0.0595158	0.0231157	-0.0330322	-0.375785	-0.299592	-0.216961	-0.273109	-0.240076
sp|O14548|COX7R_HUMAN	COX7A2L	Cytochrome c oxidase subunit 7A-related protein, mitochondrial OS=Homo sapiens OX=9606 GN=COX7A2L PE=1 SV=2	17.3328	17.2667	17.2649	17.3973	17.2919	17.1942	16.8923	16.7172	16.8266	16.6478	16.5871	16.7658	16.938	16.8808	16.8259	0.168173	0.174519	0.00634647	-0.307891	-0.476063	-0.48241	-0.453046	-0.621219	-0.627565	-0.145155	-0.23835	-0.406522	-0.412869	0.069541	0.214696
sp|O14562|UBFD1_HUMAN	UBFD1	Ubiquitin domain-containing protein UBFD1 OS=Homo sapiens OX=9606 GN=UBFD1 PE=1 SV=2	18.803	18.8126	18.8398	18.776	18.8009	18.9299	18.7872	18.7754	18.7904	18.7723	18.7901	18.7041	18.6253	18.8006	18.7107	0.0892147	0.106352	0.0171369	0.0551253	-0.0340894	-0.0512263	0.0262759	-0.0629388	-0.0800757	-0.0288494	-0.0170136	-0.106228	-0.123365	-0.0721389	-0.0432895
sp|O14576|DC1I1_HUMAN	DYNC1I1	Cytoplasmic dynein 1 intermediate chain 1 OS=Homo sapiens OX=9606 GN=DYNC1I1 PE=1 SV=2	12.8383	12.7499	12.6741	12.6956	12.9409	13.0582	15.6428	15.7508	15.7955	15.8833	15.8198	15.9225	15.7453	15.7793	15.8554	-0.0971563	0.0469809	0.144137	2.87847	2.97563	2.83149	3.02398	3.12114	2.977	0.145512	2.94207	3.03923	2.89509	0.0636042	-0.0819076
sp|O14578-4|CTRO_HUMAN	CIT	Isoform 4 of Citron Rho-interacting kinase OS=Homo sapiens OX=9606 GN=CIT	18.8635	18.8974	18.8774	18.8814	18.7421	18.8746	17.1366	17.0269	16.9462	16.6212	16.5705	16.4789	16.4642	16.546	16.6288	-0.0474986	-0.0942489	-0.0467503	-1.89036	-1.84286	-1.79611	-2.37005	-2.32255	-2.2758	-0.479687	-2.3806	-2.3331	-2.28635	-0.490235	-0.0105478
sp|O14579|COPE_HUMAN	COPE	Coatomer subunit epsilon OS=Homo sapiens OX=9606 GN=COPE PE=1 SV=3	15.7596	15.704	15.7787	15.8972	15.7977	15.7394	15.6301	15.8706	15.7317	16.0052	15.8399	15.7383	15.9058	15.9641	15.7993	0.0869304	0.15089	0.06396	0.0835978	-0.00333264	-0.0672927	0.200606	0.113675	0.0497151	0.117008	0.229209	0.142279	0.078319	0.145612	0.0286039
sp|O14593|RFXK_HUMAN	RFXANK	DNA-binding protein RFXANK OS=Homo sapiens OX=9606 GN=RFXANK PE=1 SV=2	13.6246	13.562	13.4323	13.3938	13.4773	13.3608	13.4873	13.6358	13.6587	13.3713	13.2526	13.4158	13.5137	13.4261	13.4845	0.199651	0.070644	-0.129007	0.253946	0.0542957	0.183303	0.00656689	-0.193084	-0.0640771	-0.24738	0.13478	-0.0648707	0.0641361	-0.119166	0.128213
sp|O14602|IF1AY_HUMAN	EIF1AY	Eukaryotic translation initiation factor 1A, Y-chromosomal OS=Homo sapiens OX=9606 GN=EIF1AY PE=1 SV=4	16.5529	16.6325	16.5635	16.62	16.4129	16.8821	15.5564	15.6895	15.484	15.6579	15.5704	15.2111	15.4777	15.726	15.5469	-0.12732	-0.0719581	0.0553615	-1.13366	-1.00634	-1.0617	-1.23048	-1.10316	-1.15852	-0.0968208	-1.12674	-0.99942	-1.05478	0.00691837	0.103739
sp|O14617-5|AP3D1_HUMAN	AP3D1	Isoform 5 of AP-3 complex subunit delta-1 OS=Homo sapiens OX=9606 GN=AP3D1	17.5554	17.6659	17.5435	17.6836	17.6578	17.56	18.0288	18.1645	18.2286	18.364	18.167	18.3253	17.9484	18.0572	18.0241	-0.208398	-0.162867	0.0455304	0.343986	0.552384	0.506854	0.488766	0.697164	0.651633	0.14478	0.213223	0.42162	0.37609	-0.130764	-0.275543
sp|O14618|CCS_HUMAN	CCS	Copper chaperone for superoxide dismutase OS=Homo sapiens OX=9606 GN=CCS PE=1 SV=1	14.177	14.1427	14.1359	13.9612	14.2087	14.1091	14.4414	14.5083	14.7423	14.4714	14.2679	14.2803	14.4146	14.4011	14.4567	0.0882679	0.0294348	-0.0588331	0.50041	0.412142	0.470976	0.276297	0.188029	0.246862	-0.224114	0.360553	0.272285	0.331118	-0.139857	0.0842566
sp|O14639|ABLM1_HUMAN	ABLIM1	Actin-binding LIM protein 1 OS=Homo sapiens OX=9606 GN=ABLIM1 PE=1 SV=3	17.1542	16.9114	17.0173	16.8694	16.9048	16.9104	15.523	15.7106	15.3715	15.799	15.8503	15.952	15.7783	15.9234	15.8642	0.223927	0.0911847	-0.132742	-1.2687	-1.49262	-1.35988	-0.936632	-1.16056	-1.02782	0.332064	-0.948399	-1.17233	-1.03958	0.320297	-0.0117673
sp|O14640|DVL1_HUMAN	DVL1	Segment polarity protein dishevelled homolog DVL-1 OS=Homo sapiens OX=9606 GN=DVL1 PE=1 SV=2	13.5762	13.6551	13.731	13.569	13.4271	13.6894	12.9718	13.0058	12.665	12.9958	13.139	13.0821	12.9493	13.1765	12.882	-0.0608453	-0.153113	-0.0922676	-0.834076	-0.77323	-0.680963	-0.642631	-0.581786	-0.489518	0.191445	-0.71236	-0.651514	-0.559247	0.121716	-0.0697288
sp|O14641|DVL2_HUMAN	DVL2	Segment polarity protein dishevelled homolog DVL-2 OS=Homo sapiens OX=9606 GN=DVL2 PE=1 SV=1	17.1028	17.0527	17.1775	17.1007	17.0583	17.1346	17.328	17.3355	17.2667	17.3591	17.2964	17.2766	17.1771	17.2734	17.0803	-0.0182376	-0.0313793	-0.0131416	0.180818	0.199055	0.212197	0.181449	0.199687	0.212828	0.000631275	0.0476749	0.0659125	0.0790542	-0.133143	-0.133774
sp|O14646|CHD1_HUMAN	CHD1	Chromodomain-helicase-DNA-binding protein 1 OS=Homo sapiens OX=9606 GN=CHD1 PE=1 SV=2	17.9276	18.0615	17.9593	17.916	17.7603	18.0529	17.0859	17.102	17.036	16.8903	16.8797	16.8307	16.96	16.971	16.8953	-0.028408	-0.101467	-0.0730592	-0.936557	-0.908149	-0.835089	-1.14432	-1.11591	-1.04285	-0.207762	-1.06911	-1.0407	-0.967641	-0.132552	0.0752103
sp|O14647|CHD2_HUMAN	CHD2	Chromodomain-helicase-DNA-binding protein 2 OS=Homo sapiens OX=9606 GN=CHD2 PE=1 SV=2	17.7673	17.4004	17.6948	17.784	17.6789	17.5191	17.5517	17.5837	17.5295	17.3881	17.4902	17.4817	17.5288	17.5541	17.4742	-0.212842	-0.17303	0.0398122	-0.278714	-0.0658719	-0.105684	-0.380373	-0.167531	-0.207343	-0.101659	-0.314665	-0.101823	-0.141635	-0.0359509	0.0657083
sp|O14656|TOR1A_HUMAN	TOR1A	Torsin-1A OS=Homo sapiens OX=9606 GN=TOR1A PE=1 SV=1	17.5764	17.711	17.6991	17.7611	17.7351	17.7109	17.7678	17.6972	17.7749	17.8981	17.9605	18.0246	17.8348	17.8275	17.734	-0.00606352	0.0674625	0.073526	0.0784108	0.0844743	0.0109483	0.292824	0.298888	0.225362	0.214413	0.130533	0.136596	0.0630704	0.0521221	-0.162291
sp|O14657|TOR1B_HUMAN	TOR1B	Torsin-1B OS=Homo sapiens OX=9606 GN=TOR1B PE=1 SV=2	18.872	18.7067	18.7873	18.8111	18.8457	18.4361	18.1591	18.0547	18.1279	18.1089	18.1121	18.356	18.1843	18.0188	18.2051	0.141388	0.0503388	-0.091049	-0.533367	-0.674755	-0.583706	-0.454911	-0.596299	-0.50525	0.0784565	-0.511226	-0.652614	-0.561565	0.0221412	-0.0563153
sp|O14662|STX16_HUMAN	STX16	Syntaxin-16 OS=Homo sapiens OX=9606 GN=STX16 PE=1 SV=3	12.7002	12.3353	12.4069	12.5158	12.5384	12.3048	12.8808	12.8173	12.9489	13.1662	13.0369	13.1397	13.1789	12.7852	12.8134	0.0739187	0.0461358	-0.0277829	0.475451	0.401533	0.429316	0.707423	0.633504	0.661287	0.231972	0.518964	0.445045	0.472828	0.0435127	-0.188459
sp|O14672|ADA10_HUMAN	ADAM10	Disintegrin and metalloproteinase domain-containing protein 10 OS=Homo sapiens OX=9606 GN=ADAM10 PE=1 SV=1	16.7825	16.8453	16.7827	17.0305	16.6342	16.6376	16.5019	16.3249	16.4956	16.5544	16.5103	16.1619	16.6501	16.5603	16.4836	0.191521	0.155483	-0.0360378	-0.171188	-0.362709	-0.326672	-0.203103	-0.394624	-0.358586	-0.0319148	-0.0473204	-0.238842	-0.202804	0.123868	0.155782
sp|O14682|ENC1_HUMAN	ENC1	Ectoderm-neural cortex protein 1 OS=Homo sapiens OX=9606 GN=ENC1 PE=1 SV=2	13.5595	13.8467	13.7575	13.8379	13.9997	14.0648	16.0412	16.1912	16.0961	15.9389	15.9422	15.9078	15.9421	16.0751	15.9479	-0.279388	-0.033133	0.246255	2.10889	2.38827	2.14202	1.929	2.20839	1.96214	-0.179883	1.98774	2.26713	2.02088	-0.121142	0.0587412
sp|O14683|P5I11_HUMAN	TP53I11	Tumor protein p53-inducible protein 11 OS=Homo sapiens OX=9606 GN=TP53I11 PE=1 SV=2	15.3427	14.8096	15.116	15.142	15.3203	15.3698	18.0851	17.8804	18.0278	18.1457	18.2842	18.166	18.3126	18.118	18.199	0.0985889	0.286524	0.187935	3.00693	2.90834	2.7204	3.20781	3.10922	2.92128	0.20088	3.21904	3.12045	2.93252	0.212114	0.0112344
sp|O14686-3|KMT2D_HUMAN	KMT2D	Isoform 3 of Histone-lysine N-methyltransferase 2D OS=Homo sapiens OX=9606 GN=KMT2D	17.0857	16.9363	17.0096	16.9943	16.94	17.0474	16.8996	16.8452	16.8598	16.5948	16.5773	16.6646	16.7619	16.642	16.8089	-0.067186	-0.083837	-0.016651	-0.209536	-0.14235	-0.125699	-0.465472	-0.398286	-0.381635	-0.255935	-0.340096	-0.27291	-0.256259	-0.13056	0.125376
sp|O14727|APAF_HUMAN	APAF1	Apoptotic protease-activating factor 1 OS=Homo sapiens OX=9606 GN=APAF1 PE=1 SV=2	15.1924	15.5596	15.4023	15.5456	15.3597	15.6232	16.0946	16.3474	16.1819	16.3792	16.3195	16.1322	16.2148	16.2196	16.1161	-0.0712531	0.0534668	0.12472	0.751926	0.82318	0.69846	0.820968	0.892221	0.767501	0.0690419	0.727498	0.798751	0.674031	-0.0244285	-0.0934704
sp|O14730|RIOK3_HUMAN	RIOK3	Serine/threonine-protein kinase RIO3 OS=Homo sapiens OX=9606 GN=RIOK3 PE=1 SV=2	13.5808	13.6812	13.8341	13.9473	14.1249	13.6536	14.9806	14.9377	15.2183	15.0269	15.0282	14.9806	14.9715	14.8399	15.0056	-0.0499147	0.159997	0.209911	1.29691	1.34683	1.13692	1.2633	1.31321	1.1033	-0.033613	1.1904	1.24032	1.03041	-0.106508	-0.0728952
sp|O14734|ACOT8_HUMAN	ACOT8	Acyl-coenzyme A thioesterase 8 OS=Homo sapiens OX=9606 GN=ACOT8 PE=1 SV=1	14.0083	14.7917	14.4711	14.7746	14.6562	14.593	14.418	14.7107	14.4565	15.3374	15.2166	15.3514	14.7804	14.7234	14.9214	-0.178787	0.0720946	0.250882	-0.0741203	0.104667	-0.146215	0.699286	0.878073	0.627191	0.773406	0.2059	0.384687	0.133805	0.28002	-0.493386
sp|O14735|CDIPT_HUMAN	CDIPT	CDP-diacylglycerol--inositol 3-phosphatidyltransferase OS=Homo sapiens OX=9606 GN=CDIPT PE=1 SV=1	16.3979	15.7322	16.1668	16.3933	17.0853	15.6594	17.6129	17.2344	17.8438	17.3866	17.4027	18.4768	17.9801	17.2546	17.6531	0.301744	0.582119	0.280375	1.7665	1.46476	1.18438	1.95815	1.6564	1.37603	0.191648	1.83202	1.53028	1.2499	0.065523	-0.126125
sp|O14737|PDCD5_HUMAN	PDCD5	Programmed cell death protein 5 OS=Homo sapiens OX=9606 GN=PDCD5 PE=1 SV=3	18.0398	18.1955	17.9696	18.1258	18.055	18.2921	18.1705	18.1299	18.1688	18.4045	18.3038	18.122	17.9379	18.3486	17.8976	-0.0786526	0.0106934	0.089346	0.00942657	0.0880792	-0.00126681	0.129836	0.208488	0.119142	0.120409	-0.0855809	-0.00692833	-0.0962743	-0.0950075	-0.215417
sp|O14744|ANM5_HUMAN	PRMT5	Protein arginine N-methyltransferase 5 OS=Homo sapiens OX=9606 GN=PRMT5 PE=1 SV=4	18.775	19.2566	19.0966	19.1567	19.0004	19.3287	18.5832	18.5366	18.5123	18.9997	18.8917	18.5875	18.5963	18.6867	18.6167	-0.0551681	0.064051	0.119219	-0.553861	-0.498693	-0.617912	-0.271633	-0.216465	-0.335684	0.282228	-0.464678	-0.40951	-0.528729	0.0891827	-0.193045
sp|O14745|NHRF1_HUMAN	SLC9A3R1	Na(+)/H(+) exchange regulatory cofactor NHE-RF1 OS=Homo sapiens OX=9606 GN=SLC9A3R1 PE=1 SV=4	20.3107	20.154	20.1741	20.202	20.0966	20.1574	19.0798	19.0975	18.9942	19.0723	19.0701	18.8222	18.8976	18.9874	18.9633	-0.022518	-0.0834408	-0.0609228	-1.17832	-1.1558	-1.09488	-1.24727	-1.22475	-1.16383	-0.0689514	-1.28601	-1.2635	-1.20257	-0.107698	-0.0387469
sp|O14757|CHK1_HUMAN	CHEK1	Serine/threonine-protein kinase Chk1 OS=Homo sapiens OX=9606 GN=CHEK1 PE=1 SV=2	18.586	18.9852	18.8539	18.8025	18.7929	18.7079	15.8087	15.9097	15.2301	15.2657	15.1533	14.9393	15.4375	14.9408	15.2219	0.0367016	-0.0039147	-0.0406163	-3.12217	-3.15887	-3.11825	-3.65224	-3.68894	-3.64832	-0.53007	-3.5716	-3.6083	-3.56769	-0.449435	0.0806349
sp|O14773|TPP1_HUMAN	TPP1	Tripeptidyl-peptidase 1 OS=Homo sapiens OX=9606 GN=TPP1 PE=1 SV=2	16.5534	16.178	16.1946	16.4054	16.3489	15.9141	18.0254	18.0984	18.1292	17.7107	17.9027	18.085	18.1672	18.1945	18.3564	0.328809	0.242906	-0.0859025	2.10447	1.77566	1.86156	1.9196	1.59079	1.67669	-0.184869	2.25948	1.93067	2.01657	0.155011	0.33988
sp|O14776|TCRG1_HUMAN	TCERG1	Transcription elongation regulator 1 OS=Homo sapiens OX=9606 GN=TCERG1 PE=1 SV=2	20.1111	19.9539	20.0885	19.9419	19.9393	19.9404	19.9958	19.8664	19.8874	19.6672	19.5972	19.7311	19.9027	19.7742	19.9317	-0.00229757	-0.112948	-0.11065	-0.136957	-0.13466	-0.0240093	-0.388272	-0.385975	-0.275324	-0.251315	-0.183925	-0.181627	-0.0709766	-0.0469673	0.204348
sp|O14777|NDC80_HUMAN	NDC80	Kinetochore protein NDC80 homolog OS=Homo sapiens OX=9606 GN=NDC80 PE=1 SV=1	17.9205	17.9948	17.9578	17.9596	17.9808	18.0749	16.1684	16.173	15.9478	15.5337	15.5265	15.2743	15.5369	15.5332	15.4815	-0.0422807	0.00513463	0.0474153	-1.9036	-1.86132	-1.90874	-2.55514	-2.51286	-2.56027	-0.651537	-2.48278	-2.4405	-2.48791	-0.579175	0.0723621
sp|O14782|KIF3C_HUMAN	KIF3C	Kinesin-like protein KIF3C OS=Homo sapiens OX=9606 GN=KIF3C PE=1 SV=3	15.4483	15.3684	15.4085	15.2758	15.2583	15.2219	15.4519	15.5159	15.366	15.5572	15.4581	15.3183	15.3877	15.463	15.5103	0.0993983	-0.0569886	-0.156387	0.135579	0.0361807	0.192568	0.135532	0.0361341	0.192521	-4.66497e-05	0.144656	0.0452578	0.201645	0.00907711	0.00912376
sp|O14786|NRP1_HUMAN	NRP1	Neuropilin-1 OS=Homo sapiens OX=9606 GN=NRP1 PE=1 SV=3	14.2108	14.1352	13.8428	13.9322	14.1417	14.4979	17.4297	17.3764	17.4581	17.3111	17.2012	17.3257	17.2524	17.3164	17.0858	-0.0134148	0.114283	0.127698	3.34506	3.35847	3.23077	3.203	3.21641	3.08871	-0.142062	3.14187	3.15528	3.02758	-0.203192	-0.0611298
sp|O14787|TNPO2_HUMAN	TNPO2	Transportin-2 OS=Homo sapiens OX=9606 GN=TNPO2 PE=1 SV=3	15.5225	15.6183	15.7456	15.7553	15.9385	15.6958	16.7141	16.5194	16.8606	16.5471	16.5341	16.6838	16.6499	16.5623	16.6085	-0.126891	0.0407915	0.167682	0.9423	1.06919	0.901508	0.832628	0.959518	0.791836	-0.109672	0.851188	0.978079	0.810397	-0.0911115	0.0185602
sp|O14795-2|UN13B_HUMAN	UNC13B	Isoform 2 of Protein unc-13 homolog B OS=Homo sapiens OX=9606 GN=UNC13B	15.2725	15.5446	15.5757	15.4907	15.3867	15.6155	17.0615	17.0841	17.0698	17.1805	17.2367	17.1055	16.9579	16.9538	16.9286	-0.118204	-0.0847929	0.0334115	1.48935	1.60755	1.57414	1.59175	1.70996	1.67655	0.102406	1.36434	1.48254	1.44913	-0.12501	-0.227417
sp|O14802|RPC1_HUMAN	POLR3A	DNA-directed RNA polymerase III subunit RPC1 OS=Homo sapiens OX=9606 GN=POLR3A PE=1 SV=2	17.7735	17.89	17.8434	17.8597	17.9206	17.8625	17.1457	17.1067	17.0515	16.894	16.8395	16.8252	16.9537	16.971	16.9656	-0.0921311	-0.0468646	0.0452665	-0.826474	-0.734343	-0.77961	-1.07482	-0.982693	-1.02796	-0.248349	-0.964316	-0.872185	-0.917452	-0.137842	0.110507
sp|O14807|RASM_HUMAN	MRAS	Ras-related protein M-Ras OS=Homo sapiens OX=9606 GN=MRAS PE=1 SV=2	12.084	12.1437	12.3066	12.0742	12.229	12.3796	14.0713	14.025	14.1224	14.3235	14.447	14.4714	14.3798	14.592	14.4268	0.0421253	0.0916651	0.0495398	1.93693	1.8948	1.84526	2.27801	2.23589	2.18635	0.341088	2.33026	2.28813	2.23859	0.393333	0.0522447
sp|O14818|PSA7_HUMAN	PSMA7	Proteasome subunit alpha type-7 OS=Homo sapiens OX=9606 GN=PSMA7 PE=1 SV=1	18.5469	18.5796	18.4287	18.6049	18.5082	18.4847	18.5501	18.6071	18.5489	18.7123	18.6999	18.5522	18.4426	18.468	18.4639	-0.145246	-0.131069	0.0141772	-0.0949635	0.0502826	0.0361054	-0.00888176	0.136364	0.122187	0.0860817	-0.205488	-0.060242	-0.0744192	-0.110525	-0.196606
sp|O14828|SCAM3_HUMAN	SCAMP3	Secretory carrier-associated membrane protein 3 OS=Homo sapiens OX=9606 GN=SCAMP3 PE=1 SV=3	18.7516	18.7205	18.6578	18.7683	18.9747	18.3947	19.532	19.3679	19.4756	19.8096	19.8014	19.8926	19.3966	19.3612	19.4368	0.0122821	0.0149142	0.002632	0.760848	0.748566	0.745934	1.13687	1.12458	1.12195	0.376018	0.700513	0.688231	0.685599	-0.060335	-0.436353
sp|O14832|PAHX_HUMAN	PHYH	Phytanoyl-CoA dioxygenase, peroxisomal OS=Homo sapiens OX=9606 GN=PHYH PE=1 SV=1	16.8677	17.0127	16.8685	16.7624	16.7748	16.5689	16.5568	16.6096	16.3888	16.6109	16.6729	16.774	16.5299	16.7484	16.697	0.302623	0.0883616	-0.214262	-0.0952626	-0.397886	-0.183624	0.0722952	-0.230328	-0.0160664	0.167558	0.044767	-0.257856	-0.0435947	0.14003	-0.0275283
sp|O14841|OPLA_HUMAN	OPLAH	5-oxoprolinase OS=Homo sapiens OX=9606 GN=OPLAH PE=1 SV=3	16.9067	17.0104	16.9404	16.8492	16.7636	16.7057	15.677	15.6858	15.4873	15.6047	15.6806	15.7384	15.4734	15.5842	15.3818	0.177867	-0.00180508	-0.179672	-1.15789	-1.33576	-1.15608	-1.10008	-1.27795	-1.09827	0.0578091	-1.29481	-1.47267	-1.293	-0.136917	-0.194726
sp|O14874|BCKD_HUMAN	BCKDK	[3-methyl-2-oxobutanoate dehydrogenase [lipoamide]] kinase, mitochondrial OS=Homo sapiens OX=9606 GN=BCKDK PE=1 SV=2	18.8975	19.0327	19.0953	19.0583	18.9693	18.9147	19.0892	19.0858	19.0115	18.8807	19.0746	19.1426	19.2429	19.2596	19.3344	0.151326	0.123571	-0.0277551	0.204983	0.0536568	0.0814119	0.175406	0.02408	0.0518351	-0.0295768	0.421786	0.27046	0.298215	0.216803	0.24638
sp|O14880|MGST3_HUMAN	MGST3	Microsomal glutathione S-transferase 3 OS=Homo sapiens OX=9606 GN=MGST3 PE=1 SV=1	19.0227	19.2522	19.3679	19.4655	19.4362	19.3649	20.2606	20.2108	20.1041	20.4531	20.3963	20.3784	20.5458	20.5106	20.3703	-0.0049891	0.202973	0.207962	0.972563	0.977552	0.76959	1.18998	1.19497	0.987011	0.217421	1.2563	1.26129	1.05333	0.28374	0.0663185
sp|O14907|TX1B3_HUMAN	TAX1BP3	Tax1-binding protein 3 OS=Homo sapiens OX=9606 GN=TAX1BP3 PE=1 SV=2	13.9361	14.0751	13.7582	13.8642	14.006	13.6629	13.6496	13.2225	13.5663	13.6476	13.9445	13.5607	13.6326	13.6957	13.9623	0.304377	0.225606	-0.0787702	-0.139265	-0.443642	-0.364872	0.098846	-0.205531	-0.12676	0.238111	0.14477	-0.159606	-0.0808362	0.284036	0.0459242
sp|O14908|GIPC1_HUMAN	GIPC1	PDZ domain-containing protein GIPC1 OS=Homo sapiens OX=9606 GN=GIPC1 PE=1 SV=2	16.5085	16.3333	16.3887	16.1994	16.3238	16.0662	16.0594	16.0703	16.0839	15.8929	16.0371	15.9659	16.003	16.1211	16.1546	0.32791	0.114235	-0.213675	-0.0110555	-0.338966	-0.12529	-0.116937	-0.444847	-0.231171	-0.105881	0.0106336	-0.317277	-0.103601	0.0216891	0.12757
sp|O14910|LIN7A_HUMAN	LIN7A	Protein lin-7 homolog A OS=Homo sapiens OX=9606 GN=LIN7A PE=1 SV=2	15.7914	15.4533	15.7099	15.6322	15.671	15.6214	16.6288	16.7288	16.7721	16.6827	16.708	16.8304	16.8365	16.7699	16.8097	0.0911312	0.0811206	-0.0100106	1.1495	1.05837	1.06838	1.17993	1.0888	1.09881	0.0304294	1.24499	1.15386	1.16387	0.0954847	0.0650552
sp|O14917|PCD17_HUMAN	PCDH17	Protocadherin-17 OS=Homo sapiens OX=9606 GN=PCDH17 PE=2 SV=2	10.0249	9.52099	0	0	9.68634	10.5052	14.1438	14.0882	14.2781	14.4237	14.5104	14.4832	14.3824	14.4127	14.3931	-0.517893	-0.302664	0.21523	7.13686	7.65475	7.43952	7.43924	7.95714	7.74191	0.302386	7.3629	7.88079	7.66556	0.226042	-0.0763437
sp|O14920|IKKB_HUMAN	IKBKB	Inhibitor of nuclear factor kappa-B kinase subunit beta OS=Homo sapiens OX=9606 GN=IKBKB PE=1 SV=1	15.0123	15.0934	15.0677	15.0821	15.0754	15.1526	14.8042	14.9592	14.8822	15.3883	15.2861	15.236	14.9105	14.7502	14.7594	0.0243445	0.0698988	0.0455543	-0.1516	-0.175944	-0.221499	0.269984	0.245639	0.200085	0.421583	-0.226765	-0.251109	-0.296664	-0.075165	-0.496749
sp|O14924|RGS12_HUMAN	RGS12	Regulator of G-protein signaling 12 OS=Homo sapiens OX=9606 GN=RGS12 PE=1 SV=1	15.0759	15.0578	15.0916	15.0269	15.0168	15.2372	16.9728	17.1272	17.1264	17.1258	17.2395	17.0632	17.0774	17.1796	17.1411	0.0350884	0.0536041	0.0185157	2.03546	2.00038	1.98186	2.10282	2.06773	2.04921	0.0673547	2.09268	2.0576	2.03908	0.0572208	-0.010134
sp|O14925|TIM23_HUMAN	TIMM23	Mitochondrial import inner membrane translocase subunit Tim23 OS=Homo sapiens OX=9606 GN=TIMM23 PE=1 SV=1	16.3098	16.6645	16.6055	16.6674	16.5464	16.5953	15.9264	16.0825	15.9194	15.892	15.8545	16.0223	15.9328	15.8834	15.8548	-0.090556	-0.0141024	0.0764536	-0.641013	-0.550457	-0.626911	-0.694193	-0.603637	-0.680091	-0.0531801	-0.726798	-0.636242	-0.712696	-0.0857853	-0.0326052
sp|O14929|HAT1_HUMAN	HAT1	Histone acetyltransferase type B catalytic subunit OS=Homo sapiens OX=9606 GN=HAT1 PE=1 SV=1	15.9588	16.1659	16.053	16.0376	16.0969	16.0696	14.8834	15.0875	14.9796	14.5467	14.6814	14.4654	14.7856	14.8416	14.766	-0.0535301	-0.0447519	0.00877819	-1.12927	-1.07574	-1.08452	-1.54826	-1.49473	-1.50351	-0.418991	-1.31507	-1.26154	-1.27031	-0.185796	0.233195
sp|O14933|UB2L6_HUMAN	UBE2L6	Ubiquitin/ISG15-conjugating enzyme E2 L6 OS=Homo sapiens OX=9606 GN=UBE2L6 PE=1 SV=4	10.5739	10.3584	10.6377	10.4647	10.7958	11.0509	12.2149	12.5216	12.3343	12.3452	12.6262	12.596	12.4858	12.987	12.9016	0.207526	0.454664	0.247138	2.04111	1.83358	1.58645	2.20668	1.99915	1.75202	0.16557	2.47567	2.26814	2.02101	0.434559	0.268989
sp|O14936|CSKP_HUMAN	CASK	Peripheral plasma membrane protein CASK OS=Homo sapiens OX=9606 GN=CASK PE=1 SV=3	18.9686	18.9653	18.9863	18.9724	19.0028	18.8899	20.86	20.8371	20.927	20.9269	20.9889	20.9937	21.0024	20.9149	20.97	0.0695442	0.0511975	-0.0183467	1.97086	1.90132	1.91966	2.06597	1.99643	2.01478	0.0951136	2.05856	1.98902	2.00736	0.087702	-0.00741153
sp|O14939|PLD2_HUMAN	PLD2	Phospholipase D2 OS=Homo sapiens OX=9606 GN=PLD2 PE=1 SV=2	17.307	17.4891	17.414	17.6229	17.495	17.3927	15.7066	15.7447	15.5141	15.5831	15.4804	15.5401	15.8762	15.8253	15.6419	-0.0666096	0.0335775	0.100187	-1.81485	-1.74824	-1.84843	-1.93541	-1.8688	-1.96898	-0.120556	-1.68882	-1.62221	-1.7224	0.12603	0.246586
sp|O14949|QCR8_HUMAN	UQCRQ	Cytochrome b-c1 complex subunit 8 OS=Homo sapiens OX=9606 GN=UQCRQ PE=1 SV=4	16.6632	16.3015	16.3126	16.6246	16.5065	16.1075	16.5285	16.3709	16.5075	16.4192	16.2556	16.61	16.557	16.3196	16.5053	0.0778134	0.0649357	-0.0128777	0.121043	0.0432297	0.0561074	0.0803325	0.00251903	0.0153967	-0.0407106	0.112684	0.0348703	0.047748	-0.0083594	0.0323512
sp|O14950|ML12B_HUMAN	MYL12B	Myosin regulatory light chain 12B OS=Homo sapiens OX=9606 GN=MYL12B PE=1 SV=2	17.4902	17.5029	17.4915	17.3572	17.4279	17.285	17.3446	17.4595	17.3928	17.4717	17.4981	17.5339	17.2718	17.5357	17.4925	0.272653	0.134491	-0.138162	0.176751	-0.0959012	0.0422607	0.27902	0.00636783	0.14453	0.102269	0.211086	-0.0615669	0.076595	0.0343343	-0.0679347
sp|O14964|HGS_HUMAN	HGS	Hepatocyte growth factor-regulated tyrosine kinase substrate OS=Homo sapiens OX=9606 GN=HGS PE=1 SV=1	15.5065	15.6099	15.412	15.6084	15.5972	15.4296	16.96	17.1115	17.3774	17.0709	17.1641	17.3909	16.9796	16.9063	17.0513	-0.23866	-0.203065	0.0355944	1.40149	1.64015	1.60455	1.46048	1.69914	1.66355	0.0589953	1.23092	1.46958	1.43399	-0.170567	-0.229562
sp|O14965|AURKA_HUMAN	AURKA	Aurora kinase A OS=Homo sapiens OX=9606 GN=AURKA PE=1 SV=2	16.5266	16.6379	16.6544	16.7407	16.663	16.5152	13.9033	13.7718	13.4988	13.409	13.3692	13.2093	13.3737	13.2873	13.3523	-0.0708341	-0.0375044	0.0333297	-2.95248	-2.88164	-2.91497	-3.34798	-3.27715	-3.31048	-0.395506	-3.33937	-3.26853	-3.30186	-0.386891	0.00861479
sp|O14967|CLGN_HUMAN	CLGN	Calmegin OS=Homo sapiens OX=9606 GN=CLGN PE=1 SV=1	13.865	13.756	13.6222	13.6072	13.7961	14.0021	16.1833	16.1726	16.1708	16.4911	16.5271	16.3251	16.3853	16.3867	16.2209	0.237347	0.2914	0.0540525	2.66519	2.42784	2.37379	2.93733	2.69998	2.64593	0.27214	2.82056	2.58321	2.52916	0.155369	-0.116771
sp|O14974|MYPT1_HUMAN	PPP1R12A	Protein phosphatase 1 regulatory subunit 12A OS=Homo sapiens OX=9606 GN=PPP1R12A PE=1 SV=1	20.4281	20.3904	20.3929	20.3806	20.3444	20.3674	19.1184	19.2532	19.1837	19.085	19.1132	19.0826	18.9513	19.1432	18.9829	-0.0676415	-0.107274	-0.0396327	-1.28631	-1.21867	-1.17904	-1.37783	-1.31019	-1.27055	-0.091517	-1.44562	-1.37798	-1.33835	-0.159313	-0.0677955
sp|O14976|GAK_HUMAN	GAK	Cyclin-G-associated kinase OS=Homo sapiens OX=9606 GN=GAK PE=1 SV=2	18.5221	18.6808	18.6596	18.6463	18.5859	18.7143	18.6975	18.6823	18.6587	18.8837	18.8538	18.6962	18.6566	18.6315	18.6002	-0.117346	-0.0893935	0.0279526	-0.058735	0.058611	0.0306584	0.0730043	0.19035	0.162398	0.131739	-0.108788	0.00855842	-0.0193942	-0.0500526	-0.181792
sp|O14979|HNRDL_HUMAN	HNRNPDL	Heterogeneous nuclear ribonucleoprotein D-like OS=Homo sapiens OX=9606 GN=HNRNPDL PE=1 SV=3	18.2477	18.1733	18.2492	18.1745	18.2009	18.6028	18.242	18.0974	18.1866	17.9696	17.9848	18.2422	18.1299	18.2443	18.1766	-0.205073	-0.102401	0.102672	-0.253184	-0.0481107	-0.150783	-0.362948	-0.157875	-0.260547	-0.109764	-0.2449	-0.0398273	-0.1425	0.00828333	0.118048
sp|O14980|XPO1_HUMAN	XPO1	Exportin-1 OS=Homo sapiens OX=9606 GN=XPO1 PE=1 SV=1	20.2979	20.4887	20.4382	20.4218	20.4756	20.5029	20.0881	20.0121	20.072	19.9253	19.9039	19.7815	19.9558	19.99	19.9244	-0.120578	-0.0621009	0.0584773	-0.471442	-0.350863	-0.409341	-0.658623	-0.538045	-0.596522	-0.187182	-0.572098	-0.451519	-0.509997	-0.100656	0.0865255
sp|O14981|BTAF1_HUMAN	BTAF1	TATA-binding protein-associated factor 172 OS=Homo sapiens OX=9606 GN=BTAF1 PE=1 SV=2	18.0606	18.2363	18.141	18.1725	18.1	18.2249	17.7509	17.7208	17.6582	17.5884	17.4745	17.3512	17.6458	17.6246	17.6458	-0.0354384	-0.0155934	0.019845	-0.471444	-0.436006	-0.455851	-0.710049	-0.67461	-0.694455	-0.238605	-0.542646	-0.507207	-0.527052	-0.0712014	0.167403
sp|O14994|SYN3_HUMAN	SYN3	Synapsin-3 OS=Homo sapiens OX=9606 GN=SYN3 PE=1 SV=2	13.1372	13.2229	13.1411	12.9293	13.019	12.8726	13.1846	13.3804	12.8908	13.7209	13.6004	13.8096	13.3237	13.5077	13.3964	0.148816	-0.0779644	-0.22678	0.13364	-0.0151755	0.211605	0.692014	0.543198	0.769978	0.558373	0.391027	0.242211	0.468991	0.257386	-0.300987
sp|O15013|ARHGA_HUMAN	ARHGEF10	Rho guanine nucleotide exchange factor 10 OS=Homo sapiens OX=9606 GN=ARHGEF10 PE=1 SV=4	19.0366	19.3041	19.1491	19.2069	19.1153	19.2308	16.9397	16.8948	16.7467	16.9492	16.7062	16.563	16.7774	16.7443	16.6283	-0.0722726	-0.0511754	0.0210972	-2.37509	-2.30282	-2.32392	-2.4961	-2.42382	-2.44492	-0.121001	-2.51886	-2.44659	-2.46769	-0.143767	-0.0227654
sp|O15014|ZN609_HUMAN	ZNF609	Zinc finger protein 609 OS=Homo sapiens OX=9606 GN=ZNF609 PE=1 SV=2	18.3004	18.1253	18.2286	18.1047	18.157	18.2988	17.9851	18.081	17.964	17.8088	17.8581	17.8121	17.8826	18.0883	18.1392	0.000771048	-0.0304972	-0.0312682	-0.2073	-0.208071	-0.176803	-0.39101	-0.391781	-0.360512	-0.18371	-0.180641	-0.181412	-0.150144	0.0266588	0.210369
sp|O15020|SPTN2_HUMAN	SPTBN2	Spectrin beta chain, non-erythrocytic 2 OS=Homo sapiens OX=9606 GN=SPTBN2 PE=1 SV=3	18.5716	18.3442	18.4255	18.4862	18.4423	18.6387	21.1776	21.1545	21.1909	21.0618	21.1145	21.1975	21.3007	21.2277	21.2845	-0.00873324	0.066548	0.0752813	2.7185	2.72723	2.65195	2.66873	2.67746	2.60218	-0.0497718	2.81509	2.82383	2.74855	0.0965937	0.146365
sp|O15027-5|SC16A_HUMAN	SEC16A	Isoform 5 of Protein transport protein Sec16A OS=Homo sapiens OX=9606 GN=SEC16A	17.5145	17.4988	17.449	17.3906	17.4254	17.5177	17.7946	17.8463	17.7822	17.7028	17.7293	17.8339	17.761	17.83	17.787	0.0606885	0.0178444	-0.0428441	0.380954	0.320265	0.363109	0.328587	0.267898	0.310742	-0.0523668	0.365933	0.305245	0.348089	-0.0150202	0.0373466
sp|O15031|PLXB2_HUMAN	PLXNB2	Plexin-B2 OS=Homo sapiens OX=9606 GN=PLXNB2 PE=1 SV=3	17.6892	17.5617	17.6596	17.6599	17.7133	17.3849	19.0623	19.0064	19.1556	19.029	19.0763	19.1235	19.2125	19.109	19.1886	0.184131	0.133305	-0.0508256	1.62205	1.43792	1.48874	1.62356	1.43943	1.49025	0.00150946	1.71733	1.5332	1.58403	0.0952835	0.093774
sp|O15033|AREL1_HUMAN	AREL1	Apoptosis-resistant E3 ubiquitin protein ligase 1 OS=Homo sapiens OX=9606 GN=AREL1 PE=1 SV=3	14.2495	14.2893	14.3216	14.3913	14.4109	14.3872	15.2392	15.1819	15.309	15.4937	15.4475	15.376	15.4672	15.2722	15.4239	0.0107516	0.120386	0.109635	0.967308	0.956556	0.846922	1.16298	1.15223	1.0426	0.195676	1.11174	1.10099	0.991351	0.144429	-0.0512474
sp|O15040|TCPR2_HUMAN	TECPR2	Tectonin beta-propeller repeat-containing protein 2 OS=Homo sapiens OX=9606 GN=TECPR2 PE=1 SV=4	13.6725	13.3335	13.4801	13.1746	13.455	13.4997	14.353	14.4329	14.0795	14.7699	14.8202	14.4909	14.0614	14.3186	14.2414	-0.0774751	-0.196405	-0.11893	0.715618	0.793093	0.912023	1.12079	1.19827	1.3172	0.405177	0.634314	0.711789	0.830719	-0.0813038	-0.486481
sp|O15042|SR140_HUMAN	U2SURP	U2 snRNP-associated SURP motif-containing protein OS=Homo sapiens OX=9606 GN=U2SURP PE=1 SV=2	20.427	20.3676	20.4194	20.4074	20.3573	20.3126	20.0272	19.9105	19.9162	19.6353	19.65	19.7649	19.9362	19.7764	19.8339	-0.0553721	-0.100982	-0.0456103	-0.50875	-0.453378	-0.407768	-0.77666	-0.721288	-0.675678	-0.26791	-0.611225	-0.555852	-0.510242	-0.102474	0.165436
sp|O15047|SET1A_HUMAN	SETD1A	Histone-lysine N-methyltransferase SETD1A OS=Homo sapiens OX=9606 GN=SETD1A PE=1 SV=3	15.8891	16.0909	15.6665	15.8477	15.9424	15.9159	15.8246	15.819	15.8893	15.7081	15.7205	15.8337	15.7386	15.8879	15.8637	0.211904	0.231761	0.0198561	0.174044	-0.0378608	-0.0577169	0.0838794	-0.128025	-0.147881	-0.0901643	0.159817	-0.0520879	-0.071944	-0.0142271	0.0759371
sp|O15049|N4BP3_HUMAN	N4BP3	NEDD4-binding protein 3 OS=Homo sapiens OX=9606 GN=N4BP3 PE=1 SV=3	15.9972	15.9436	15.8602	15.9897	15.9506	15.9884	13.1976	13.2965	12.8821	12.6315	12.913	12.5397	12.8441	12.6901	12.7644	0.0690593	0.111622	0.0425627	-2.73924	-2.8083	-2.85086	-3.16987	-3.23893	-3.28149	-0.43063	-3.0984	-3.16746	-3.21002	-0.359163	0.0714669
sp|O15056|SYNJ2_HUMAN	SYNJ2	Synaptojanin-2 OS=Homo sapiens OX=9606 GN=SYNJ2 PE=1 SV=3	16.4165	16.3943	16.3525	16.3562	16.4557	16.3371	14.3886	14.3797	14.3251	14.2742	14.1109	14.1029	14.3419	13.934	14.0872	-0.0546493	-0.0594051	-0.00475577	-2.07798	-2.02333	-2.01857	-2.27973	-2.22508	-2.22032	-0.201749	-2.32136	-2.26671	-2.26196	-0.243381	-0.0416318
sp|O15060|ZBT39_HUMAN	ZBTB39	Zinc finger and BTB domain-containing protein 39 OS=Homo sapiens OX=9606 GN=ZBTB39 PE=1 SV=1	16.6344	16.5052	16.7363	16.6785	16.3903	16.4878	16.1931	16.2718	16.273	16.1559	16.0618	15.9695	16.3628	16.1521	16.2503	0.0165109	-0.0899279	-0.106439	-0.362801	-0.379312	-0.272873	-0.546385	-0.562896	-0.456457	-0.183585	-0.35371	-0.370221	-0.263782	0.00909086	0.192675
sp|O15063|K0355_HUMAN	KIAA0355	Uncharacterized protein KIAA0355 OS=Homo sapiens OX=9606 GN=KIAA0355 PE=1 SV=2	15.3547	15.5283	15.5052	15.618	15.6326	15.5478	15.8285	15.9122	15.8618	15.9804	15.865	15.8603	16.0779	15.8059	15.8436	0.0994679	0.236215	0.136747	0.504238	0.40477	0.268023	0.538659	0.439191	0.302444	0.0344213	0.545896	0.446428	0.309681	0.0416585	0.00723714
sp|O15066|KIF3B_HUMAN	KIF3B	Kinesin-like protein KIF3B OS=Homo sapiens OX=9606 GN=KIF3B PE=1 SV=1	17.4038	17.3966	17.343	17.2523	17.3128	17.4106	18.3999	18.4427	18.5209	18.7237	18.7232	18.606	18.4404	18.5622	18.4663	-0.0253239	-0.0811906	-0.0558666	1.04808	1.07341	1.12927	1.27785	1.30317	1.35904	0.229766	1.08316	1.10849	1.16435	0.0350822	-0.194684
sp|O15067|PUR4_HUMAN	PFAS	Phosphoribosylformylglycinamidine synthase OS=Homo sapiens OX=9606 GN=PFAS PE=1 SV=4	19.6666	19.6845	19.6849	19.4737	19.7337	19.72	18.6299	18.7349	18.5674	18.6355	18.6071	18.5562	18.5383	18.539	18.5753	0.0942789	0.0581169	-0.036162	-0.940303	-1.03458	-0.99842	-0.98479	-1.07907	-1.04291	-0.0444868	-1.03348	-1.12776	-1.0916	-0.0931781	-0.0486913
sp|O15068|MCF2L_HUMAN	MCF2L	Guanine nucleotide exchange factor DBS OS=Homo sapiens OX=9606 GN=MCF2L PE=1 SV=2	11.2	10.6697	10.0774	10.5212	11.0241	10.7848	12.0037	11.6959	12.3037	11.8791	12.0893	12.0525	11.8377	12.239	12.0509	-0.188015	-0.0603536	0.127662	1.16403	1.35204	1.22438	1.16994	1.35796	1.23029	0.00591484	1.20547	1.39348	1.26582	0.0414406	0.0355258
sp|O15069|NACAD_HUMAN	NACAD	NAC-alpha domain-containing protein 1 OS=Homo sapiens OX=9606 GN=NACAD PE=1 SV=3	14.8244	14.3969	14.7812	14.3606	14.7117	14.7173	17.6211	17.6259	17.6344	17.7974	17.8344	18.0898	17.744	17.7125	17.8361	-0.0494879	-0.120459	-0.0709713	2.91014	2.95963	3.0306	3.1902	3.23969	3.31066	0.280066	3.04718	3.09667	3.16764	0.137043	-0.143023
sp|O15075|DCLK1_HUMAN	DCLK1	Serine/threonine-protein kinase DCLK1 OS=Homo sapiens OX=9606 GN=DCLK1 PE=1 SV=2	15.8914	15.7207	15.7831	15.8768	16.2991	16.0905	19.2923	19.3246	19.3554	19.6374	19.6414	19.5243	19.3854	19.4959	19.443	0.0263618	0.316784	0.290422	3.55205	3.52569	3.23527	3.82903	3.80267	3.51225	0.276978	3.66943	3.64306	3.35264	0.117374	-0.159604
sp|O15078|CE290_HUMAN	CEP290	Centrosomal protein of 290 kDa OS=Homo sapiens OX=9606 GN=CEP290 PE=1 SV=2	18.2951	18.3034	18.2373	18.2771	18.205	18.2078	17.7378	17.7436	17.8576	17.6909	17.5538	17.6238	17.5928	17.7565	17.6007	0.0729646	0.0243087	-0.0486559	-0.425991	-0.498956	-0.4503	-0.582825	-0.65579	-0.607134	-0.156834	-0.555629	-0.628594	-0.579938	-0.129638	0.0271956
sp|O15079-2|SNPH_HUMAN	SNPH	Isoform 2 of Syntaphilin OS=Homo sapiens OX=9606 GN=SNPH	13.1284	12.9389	12.9732	12.9367	13.1032	13.1526	15.0825	15.0457	15.161	15.1315	15.1486	15.1128	15.267	15.2289	15.2821	0.129429	0.180102	0.0506727	2.2123	2.08287	2.0322	2.24688	2.11745	2.06678	0.0345828	2.37526	2.24583	2.19516	0.162964	0.128381
sp|O15084-1|ANR28_HUMAN	ANKRD28	Isoform 3 of Serine/threonine-protein phosphatase 6 regulatory ankyrin repeat subunit A OS=Homo sapiens OX=9606 GN=ANKRD28	15.5882	15.3788	15.5129	15.5554	15.682	15.4964	15.5974	15.6766	15.7562	15.6601	15.7313	15.676	15.5298	15.6303	15.6288	0.00104867	0.0857065	0.0846578	0.184483	0.183434	0.0987767	0.196902	0.195853	0.111195	0.0124188	0.104085	0.103037	0.0183787	-0.0803979	-0.0928167
sp|O15085-2|ARHGB_HUMAN	ARHGEF11	Isoform 2 of Rho guanine nucleotide exchange factor 11 OS=Homo sapiens OX=9606 GN=ARHGEF11	15.027	14.9813	15.0407	14.9551	14.8632	15.0229	16.2958	16.2886	16.2485	16.3484	16.3304	16.4087	16.2452	16.278	16.2672	-0.0510857	-0.120377	-0.0692914	1.21019	1.26128	1.33057	1.29505	1.34613	1.41542	0.0848558	1.19605	1.24713	1.31643	-0.0141415	-0.0989973
sp|O15091|MRPP3_HUMAN	PRORP	Mitochondrial ribonuclease P catalytic subunit OS=Homo sapiens OX=9606 GN=PRORP PE=1 SV=2	19.0332	19.1453	19.1062	19.2423	19.1871	18.8754	17.5831	17.5063	17.415	17.3694	17.2491	17.4274	17.4707	17.3284	17.4303	-0.000154348	0.00653366	0.00668801	-1.59357	-1.59342	-1.60011	-1.74641	-1.74626	-1.75295	-0.152839	-1.68524	-1.68508	-1.69177	-0.0916629	0.0611762
sp|O15111|IKKA_HUMAN	CHUK	Inhibitor of nuclear factor kappa-B kinase subunit alpha OS=Homo sapiens OX=9606 GN=CHUK PE=1 SV=2	15.4661	15.899	15.6817	15.6477	15.7791	15.7975	16.2377	16.2217	16.1405	16.4142	16.3822	16.16	16.1829	16.2123	15.9422	-0.0851974	-0.026012	0.0591855	0.432509	0.517706	0.45852	0.55134	0.636538	0.577352	0.118832	0.345009	0.430207	0.371021	-0.0874994	-0.206331
sp|O15116|LSM1_HUMAN	LSM1	U6 snRNA-associated Sm-like protein LSm1 OS=Homo sapiens OX=9606 GN=LSM1 PE=1 SV=1	15.0489	15.4189	15.3907	15.434	15.3694	15.434	15.0628	15.4334	14.9751	15.382	15.1257	15.3366	14.9946	15.1031	15.5018	0.0763876	0.202684	0.126297	-0.0526456	-0.129033	-0.25533	0.0716329	-0.0047547	-0.131052	0.124279	-0.00994689	-0.0863345	-0.212631	0.0426988	-0.0815798
sp|O15118|NPC1_HUMAN	NPC1	NPC intracellular cholesterol transporter 1 OS=Homo sapiens OX=9606 GN=NPC1 PE=1 SV=2	17.7605	17.7098	17.751	17.8768	17.8811	17.5474	17.9389	17.8113	17.9057	17.9905	17.8698	18.0312	18.0954	17.8114	17.9297	0.104461	0.132455	0.0279936	0.249326	0.144866	0.116872	0.327845	0.223384	0.19539	0.0785181	0.309513	0.205052	0.177059	0.0601869	-0.0183312
sp|O15121|DEGS1_HUMAN	DEGS1	Sphingolipid delta(4)-desaturase DES1 OS=Homo sapiens OX=9606 GN=DEGS1 PE=1 SV=1	15.3588	15.3498	15.4063	15.2881	15.3072	14.8655	14.9612	14.8993	14.7407	14.8254	15.0321	14.8919	15.1141	14.9163	14.8792	0.0902983	-0.127766	-0.218065	-0.414288	-0.504587	-0.286522	-0.364884	-0.455182	-0.237118	0.0494043	-0.311469	-0.401767	-0.183702	0.102819	0.0534152
sp|O15126|SCAM1_HUMAN	SCAMP1	Secretory carrier-associated membrane protein 1 OS=Homo sapiens OX=9606 GN=SCAMP1 PE=1 SV=2	18.6093	18.6414	18.7448	18.6508	18.5998	18.5831	18.7845	18.8609	18.9357	19.2688	19.2798	19.207	19.0011	18.9312	18.9076	0.171821	0.117869	-0.0539517	0.367026	0.195204	0.249156	0.758508	0.586687	0.640639	0.391483	0.453295	0.281473	0.335425	0.0862689	-0.305214
sp|O15143|ARC1B_HUMAN	ARPC1B	Actin-related protein 2/3 complex subunit 1B OS=Homo sapiens OX=9606 GN=ARPC1B PE=1 SV=3	17.0235	17.0097	17.1901	17.1194	17.1479	16.8725	15.549	15.4683	15.5195	15.4934	15.6576	15.5045	15.338	15.3135	15.3802	0.0111598	-0.0166774	-0.0278372	-1.551	-1.56216	-1.53432	-1.51147	-1.52263	-1.49479	0.0395253	-1.71937	-1.73053	-1.70269	-0.168373	-0.207898
sp|O15144|ARPC2_HUMAN	ARPC2	Actin-related protein 2/3 complex subunit 2 OS=Homo sapiens OX=9606 GN=ARPC2 PE=1 SV=1	18.5953	18.8866	18.8593	18.8554	18.8965	18.9142	19.4685	19.5432	19.4176	19.6445	19.6799	19.5536	19.503	19.4976	19.5226	-0.160706	-0.0524178	0.108288	0.535323	0.696029	0.587741	0.684884	0.845589	0.737301	0.14956	0.566637	0.727343	0.619055	0.0313138	-0.118246
sp|O15145|ARPC3_HUMAN	ARPC3	Actin-related protein 2/3 complex subunit 3 OS=Homo sapiens OX=9606 GN=ARPC3 PE=1 SV=3	18.2157	18.4008	18.4297	18.118	18.166	18.5424	18.5016	18.5177	18.5734	18.6145	18.5407	18.5999	18.3616	18.5032	18.5301	-0.154766	-0.228057	-0.0732912	0.0273862	0.182152	0.255443	0.0815276	0.236294	0.309585	0.0541414	-0.0385662	0.1162	0.189491	-0.0659523	-0.120094
sp|O15151|MDM4_HUMAN	MDM4	Protein Mdm4 OS=Homo sapiens OX=9606 GN=MDM4 PE=1 SV=2	15.1984	15.1815	15.3245	15.285	15.2562	15.374	13.9278	13.9555	13.7344	13.6624	13.6151	13.3661	13.684	13.6792	13.3434	-0.0712226	-0.000943126	0.0702795	-1.43344	-1.36222	-1.4325	-1.75818	-1.68696	-1.75724	-0.324734	-1.73714	-1.66591	-1.73619	-0.303693	0.0210409
sp|O15155|BET1_HUMAN	BET1	BET1 homolog OS=Homo sapiens OX=9606 GN=BET1 PE=1 SV=1	16.4969	16.3536	16.5278	16.6493	16.6413	16.4135	16.5491	16.4498	16.4679	16.5415	16.4432	16.4955	16.5547	16.2823	16.2442	-0.0492919	0.0593004	0.108592	-0.0198298	0.0294621	-0.0791302	-0.0153639	0.033928	-0.0746643	0.00446591	-0.148349	-0.0990571	-0.207649	-0.128519	-0.132985
sp|O15160|RPAC1_HUMAN	POLR1C	DNA-directed RNA polymerases I and III subunit RPAC1 OS=Homo sapiens OX=9606 GN=POLR1C PE=1 SV=1	17.0635	17.1677	17.0064	16.9755	16.7737	16.8026	16.0404	16.0903	15.9726	15.8812	15.903	16.1764	16.1096	16.055	16.1536	0.258503	0.0299257	-0.228578	-0.786267	-1.04477	-0.816192	-0.833845	-1.09235	-0.863771	-0.0475784	-0.714607	-0.973111	-0.744533	0.0716591	0.119238
sp|O15164|TIF1A_HUMAN	TRIM24	Transcription intermediary factor 1-alpha OS=Homo sapiens OX=9606 GN=TRIM24 PE=1 SV=3	18.4411	18.4471	18.4354	18.4171	18.2572	18.2771	17.4396	17.4351	17.4276	17.2254	17.33	17.2888	17.4684	17.4199	17.318	0.00859559	-0.115469	-0.124064	-0.998497	-1.00709	-0.883028	-1.15121	-1.1598	-1.03574	-0.152712	-1.03052	-1.03911	-0.915049	-0.0320211	0.120691
sp|O15173-2|PGRC2_HUMAN	PGRMC2	Isoform 2 of Membrane-associated progesterone receptor component 2 OS=Homo sapiens OX=9606 GN=PGRMC2	18.3165	18.3247	18.3068	18.4449	18.3614	18.1888	18.5781	18.5134	18.4388	18.9253	18.95	18.8888	18.7623	18.6335	18.554	0.0364023	0.0521179	0.0157156	0.230506	0.194104	0.178388	0.641754	0.605352	0.589636	0.411248	0.370343	0.333941	0.318225	0.139837	-0.271411
sp|O15182|CETN3_HUMAN	CETN3	Centrin-3 OS=Homo sapiens OX=9606 GN=CETN3 PE=1 SV=2	16.7897	16.7276	16.8187	16.6881	16.6842	16.6559	15.9742	15.8877	15.9895	16.0031	15.968	15.8927	15.869	15.8522	15.6971	0.0897329	-0.0128651	-0.102598	-0.738471	-0.828204	-0.725606	-0.734334	-0.824067	-0.721469	0.004137	-0.882786	-0.972519	-0.869921	-0.144315	-0.148452
sp|O15211|RGL2_HUMAN	RGL2	Ral guanine nucleotide dissociation stimulator-like 2 OS=Homo sapiens OX=9606 GN=RGL2 PE=1 SV=1	14.1459	13.9373	14.3028	14.1275	14.1683	13.7978	15.145	15.0352	15.2374	15.1564	15.3469	15.2622	15.0944	15.1567	15.03	0.234955	0.137509	-0.0974456	1.24552	1.01057	1.10801	1.36147	1.12652	1.22396	0.115948	1.2	0.965045	1.06249	-0.045523	-0.161471
sp|O15212|PFD6_HUMAN	PFDN6	Prefoldin subunit 6 OS=Homo sapiens OX=9606 GN=PFDN6 PE=1 SV=1	17.8957	17.8219	17.8928	17.8435	17.9347	18.0455	18.4134	18.4879	18.5052	18.4811	18.5027	18.4276	18.3116	18.3693	18.2253	0.00213028	0.073264	0.0711337	0.600846	0.598716	0.527582	0.60246	0.60033	0.529196	0.00161389	0.434091	0.43196	0.360827	-0.166756	-0.16837
sp|O15213|WDR46_HUMAN	WDR46	WD repeat-containing protein 46 OS=Homo sapiens OX=9606 GN=WDR46 PE=1 SV=3	18.7019	18.9509	18.7405	18.8664	18.8138	18.7926	16.9598	16.9667	16.8045	16.9609	16.7459	16.8168	17.1425	16.8223	16.9728	-0.0310547	-0.00457499	0.0264797	-1.91854	-1.88748	-1.91396	-1.98762	-1.95656	-1.98304	-0.0690804	-1.84967	-1.81861	-1.84509	0.0688673	0.137948
sp|O15217|GSTA4_HUMAN	GSTA4	Glutathione S-transferase A4 OS=Homo sapiens OX=9606 GN=GSTA4 PE=1 SV=1	17.1045	17.0496	17.1071	17.0877	17.3684	17.2803	19.6538	19.6169	19.8067	19.5962	19.5649	19.6921	19.5258	19.4957	19.5761	-0.0329306	0.125482	0.158412	2.57249	2.60542	2.44701	2.49772	2.53065	2.37224	-0.0747712	2.41258	2.44552	2.2871	-0.159906	-0.085135
sp|O15226-2|NKRF_HUMAN	NKRF	Isoform 2 of NF-kappa-B-repressing factor OS=Homo sapiens OX=9606 GN=NKRF	18.5396	18.3997	18.5307	18.527	18.514	18.4594	18.1498	18.0676	18.0492	17.8983	17.877	18.0437	18.2234	17.9304	18.135	-0.0751707	-0.0650181	0.0101527	-0.476277	-0.401107	-0.411259	-0.625484	-0.550314	-0.560466	-0.149207	-0.468845	-0.393674	-0.403827	0.00743237	0.156639
sp|O15228|GNPAT_HUMAN	GNPAT	Dihydroxyacetone phosphate acyltransferase OS=Homo sapiens OX=9606 GN=GNPAT PE=1 SV=1	16.1778	16.3653	16.3535	16.4112	16.2125	16.4697	16.7491	16.7435	16.6878	17.2606	17.205	17.0838	16.8792	16.8422	16.6929	-0.0738781	-0.00829748	0.0655806	0.354025	0.427903	0.362323	0.81035	0.884228	0.818647	0.456324	0.432017	0.505895	0.440315	0.077992	-0.378332
sp|O15230|LAMA5_HUMAN	LAMA5	Laminin subunit alpha-5 OS=Homo sapiens OX=9606 GN=LAMA5 PE=1 SV=8	16.6813	16.3582	16.5796	16.5853	16.7813	16.3517	19.0992	18.9052	19.0936	18.9743	19.1515	19.29	19.401	19.0701	19.3012	-0.131317	-0.0982445	0.0330725	2.36165	2.49297	2.4599	2.46762	2.59893	2.56586	0.105963	2.58642	2.71774	2.68467	0.224769	0.118806
sp|O15231-6|ZN185_HUMAN	ZNF185	Isoform 6 of Zinc finger protein 185 OS=Homo sapiens OX=9606 GN=ZNF185	12.3137	12.0995	11.7306	11.8454	11.9098	11.9703	9.91664	10.2618	9.44622	10.0836	9.33823	10.3053	9.64874	10.1506	9.9712	0.349696	0.210307	-0.139389	-1.82331	-2.17301	-2.03362	-1.78919	-2.13889	-1.9995	0.0341236	-1.77472	-2.12441	-1.98502	0.0485979	0.0144743
sp|O15234|CASC3_HUMAN	CASC3	Protein CASC3 OS=Homo sapiens OX=9606 GN=CASC3 PE=1 SV=2	17.9482	17.6151	17.7728	17.7534	17.7684	17.8964	16.9685	16.9921	17.0171	16.8458	16.6982	16.6729	16.9158	16.8846	16.693	-0.0333379	-0.00596352	0.0273744	-0.819438	-0.7861	-0.813475	-1.07306	-1.03972	-1.06709	-0.253619	-0.980898	-0.94756	-0.974935	-0.16146	0.0921585
sp|O15235|RT12_HUMAN	MRPS12	28S ribosomal protein S12, mitochondrial OS=Homo sapiens OX=9606 GN=MRPS12 PE=1 SV=1	14.411	14.4025	14.3892	14.3145	14.3037	14.5821	14.0872	14.1499	13.9525	14.1233	14.0566	13.9435	14.1146	14.0819	14.2133	-0.151831	-0.15268	-0.000848811	-0.489537	-0.337706	-0.336857	-0.511607	-0.359776	-0.358928	-0.0220704	-0.416131	-0.2643	-0.263451	0.0734057	0.0954761
sp|O15240|VGF_HUMAN	VGF	Neurosecretory protein VGF OS=Homo sapiens OX=9606 GN=VGF PE=1 SV=2	17.5229	17.2982	17.2283	17.8147	17.9657	18.1652	18.9191	19.2051	18.866	18.9477	19.0365	19.3239	18.9482	19.2009	19.3513	-0.764785	-0.13276	0.632025	0.882095	1.64688	1.01485	0.988085	1.75287	1.12084	0.10599	1.0522	1.81698	1.18496	0.170101	0.0641119
sp|O15258|RER1_HUMAN	RER1	Protein RER1 OS=Homo sapiens OX=9606 GN=RER1 PE=1 SV=1	16.6726	16.9682	16.9574	17.1875	17.1586	16.985	17.3894	17.3255	17.3229	17.4698	17.4516	17.5028	17.6762	17.4493	17.4016	-0.0973583	0.146938	0.244296	0.382499	0.479857	0.235561	0.511334	0.608692	0.364396	0.128835	0.545596	0.642954	0.398658	0.163097	0.034262
sp|O15260|SURF4_HUMAN	SURF4	Surfeit locus protein 4 OS=Homo sapiens OX=9606 GN=SURF4 PE=1 SV=3	17.5754	17.942	17.9497	18.1874	18.2223	17.8095	18.6616	18.5058	18.8191	18.5626	18.5336	18.9331	19.0183	18.3907	18.7945	0.0608535	0.311576	0.250723	0.90068	0.839826	0.589103	0.914915	0.854062	0.603339	0.0142355	0.973025	0.912171	0.661449	0.0723452	0.0581097
sp|O15265-2|ATX7_HUMAN	ATXN7	Isoform b of Ataxin-7 OS=Homo sapiens OX=9606 GN=ATXN7	13.9919	13.9021	13.9061	13.7704	13.576	13.9704	13.5455	13.6596	13.5676	13.5362	13.8491	13.6918	13.6774	13.4472	13.6621	0.0408684	-0.120209	-0.161077	-0.301578	-0.342446	-0.181369	-0.200111	-0.24098	-0.0799026	0.101466	-0.296909	-0.337777	-0.1767	0.00466886	-0.0967975
sp|O15269|SPTC1_HUMAN	SPTLC1	Serine palmitoyltransferase 1 OS=Homo sapiens OX=9606 GN=SPTLC1 PE=1 SV=1	14.2359	13.9699	14.2814	14.3786	14.3828	14.0567	13.6798	13.9194	13.6317	13.7372	13.6447	13.5298	13.6482	13.6153	13.6384	0.0082489	0.118527	0.110278	-0.410539	-0.418788	-0.529065	-0.516953	-0.525202	-0.63548	-0.106415	-0.520159	-0.528408	-0.638685	-0.10962	-0.00320546
sp|O15270|SPTC2_HUMAN	SPTLC2	Serine palmitoyltransferase 2 OS=Homo sapiens OX=9606 GN=SPTLC2 PE=1 SV=1	17.9229	18.2636	18.144	18.2188	18.0371	18.1205	17.3833	17.4745	17.2994	17.4311	17.5017	17.513	17.4382	17.4202	17.4468	0.0680079	0.0833251	0.0153171	-0.656384	-0.724392	-0.739709	-0.560213	-0.628221	-0.643538	0.0961704	-0.607042	-0.67505	-0.690367	0.0493421	-0.0468283
sp|O15294|OGT1_HUMAN	OGT	UDP-N-acetylglucosamine--peptide N-acetylglucosaminyltransferase 110 kDa subunit OS=Homo sapiens OX=9606 GN=OGT PE=1 SV=3	18.0538	18.1846	18.1825	18.1706	18.2015	17.933	17.809	17.8125	17.8863	17.724	17.7627	17.8058	17.8527	17.7952	17.8867	0.0371945	-0.00141187	-0.0386064	-0.26719	-0.304385	-0.265778	-0.338945	-0.376139	-0.337533	-0.0717547	-0.258253	-0.295447	-0.256841	0.00893755	0.0806922
sp|O15305|PMM2_HUMAN	PMM2	Phosphomannomutase 2 OS=Homo sapiens OX=9606 GN=PMM2 PE=1 SV=1	16.9793	16.9847	16.8347	16.848	16.9004	16.7457	16.2116	16.1014	16.1189	16.1524	16.0432	15.9304	16.0114	16.0878	15.9704	0.347219	0.245697	-0.101522	-0.441674	-0.788893	-0.687371	-0.543647	-0.890866	-0.789344	-0.101974	-0.562443	-0.909662	-0.80814	-0.120769	-0.0187955
sp|O15321|TM9S1_HUMAN	TM9SF1	Transmembrane 9 superfamily member 1 OS=Homo sapiens OX=9606 GN=TM9SF1 PE=2 SV=2	13.3479	13.4255	13.4577	13.464	13.487	13.3114	13.8141	13.734	13.8715	14.151	13.9623	14.0618	14.4003	14.1525	14.3375	0.104962	0.115389	0.010427	0.50116	0.396199	0.385772	0.752942	0.647981	0.637554	0.251782	0.991375	0.886413	0.875986	0.490215	0.238433
sp|O15344|TRI18_HUMAN	MID1	E3 ubiquitin-protein ligase Midline-1 OS=Homo sapiens OX=9606 GN=MID1 PE=1 SV=1	17.9935	18.089	17.991	18.0912	18.0833	18.2627	17.152	17.2606	17.1252	17.4478	17.2972	17.2372	17.1945	17.2387	17.0963	-0.112748	0.0084543	0.121202	-0.957976	-0.845228	-0.966431	-0.809862	-0.697114	-0.818316	0.148114	-0.960755	-0.848007	-0.969209	-0.00277826	-0.150893
sp|O15347|HMGB3_HUMAN	HMGB3	High mobility group protein B3 OS=Homo sapiens OX=9606 GN=HMGB3 PE=1 SV=4	20.4397	20.4324	20.5635	20.4135	20.4895	20.7453	19.7167	19.6862	19.6648	19.7101	19.6294	19.4607	19.5411	19.7979	19.4963	-0.0983956	-0.027468	0.0709276	-0.887688	-0.789292	-0.86022	-0.976889	-0.878493	-0.949421	-0.0892008	-0.965157	-0.866762	-0.937689	-0.0774693	0.0117315
sp|O15355|PPM1G_HUMAN	PPM1G	Protein phosphatase 1G OS=Homo sapiens OX=9606 GN=PPM1G PE=1 SV=1	19.2892	19.3204	19.3029	19.2808	19.3371	19.2807	18.7072	18.6943	18.7685	18.4506	18.3765	18.3273	18.5019	18.5457	18.5569	0.00633622	0.00171349	-0.00462273	-0.574479	-0.580816	-0.576193	-0.913001	-0.919338	-0.914715	-0.338522	-0.762992	-0.769328	-0.764705	-0.188513	0.150009
sp|O15357|SHIP2_HUMAN	INPPL1	Phosphatidylinositol 3,4,5-trisphosphate 5-phosphatase 2 OS=Homo sapiens OX=9606 GN=INPPL1 PE=1 SV=2	13.8552	14.0746	13.8589	13.9005	13.8809	14.0103	13.2673	13.1631	13.4309	13.4554	13.142	13.2669	13.4422	13.4207	13.4384	-0.014447	-0.0134263	0.00102073	-0.656898	-0.642451	-0.643471	-0.655905	-0.641458	-0.642479	0.000992541	-0.510248	-0.495801	-0.496822	0.14665	0.145657
sp|O15370|SOX12_HUMAN	SOX12	Transcription factor SOX-12 OS=Homo sapiens OX=9606 GN=SOX12 PE=2 SV=2	14.191	13.9883	14.1023	14.06	14.0806	14.2031	13.6542	13.6787	13.6813	13.6834	13.1508	13.331	13.4431	13.8463	13.5915	0.0366619	0.0573011	0.0206393	-0.385831	-0.422493	-0.443132	-0.66884	-0.705502	-0.726141	-0.283009	-0.430278	-0.46694	-0.487579	-0.0444473	0.238562
sp|O15371|EIF3D_HUMAN	EIF3D	Eukaryotic translation initiation factor 3 subunit D OS=Homo sapiens OX=9606 GN=EIF3D PE=1 SV=1	17.7462	17.9827	17.8327	17.8979	17.8425	17.9989	17.1222	16.9986	16.9861	17.1933	17.0987	16.9058	17.0001	17.0638	16.9551	-0.0759414	-0.0167436	0.0591977	-0.894198	-0.818257	-0.877454	-0.863856	-0.787915	-0.847113	0.0303416	-0.923474	-0.847533	-0.906731	-0.0292762	-0.0596178
sp|O15372|EIF3H_HUMAN	EIF3H	Eukaryotic translation initiation factor 3 subunit H OS=Homo sapiens OX=9606 GN=EIF3H PE=1 SV=1	19.2879	19.1949	19.2814	19.2566	19.2648	19.2499	18.4064	18.4526	18.3913	18.3381	18.3281	18.31	18.273	18.3555	18.3899	-0.0263196	-0.0239654	0.00235415	-0.864254	-0.837934	-0.840288	-0.955651	-0.929332	-0.931686	-0.0913978	-0.941569	-0.91525	-0.917604	-0.0773156	0.0140822
sp|O15379-2|HDAC3_HUMAN	HDAC3	Isoform 2 of Histone deacetylase 3 OS=Homo sapiens OX=9606 GN=HDAC3	16.0071	16.0654	16.0679	15.8119	15.8453	15.8948	15.7122	15.6676	15.6051	15.1775	15.3216	15.3514	15.5606	15.4291	15.4473	0.0320522	-0.164097	-0.196149	-0.353109	-0.385161	-0.189012	-0.731212	-0.763264	-0.567115	-0.378103	-0.535741	-0.567793	-0.371644	-0.182632	0.195471
sp|O15381|NVL_HUMAN	NVL	Nuclear valosin-containing protein-like OS=Homo sapiens OX=9606 GN=NVL PE=1 SV=1	18.811	18.698	18.7998	18.8651	18.5635	18.8185	16.9906	17.0635	16.7758	16.4956	16.5009	16.6697	16.7636	16.7762	16.7059	-0.119662	-0.140188	-0.0205261	-1.94594	-1.82628	-1.80575	-2.33379	-2.21413	-2.1936	-0.387851	-2.14067	-2.02101	-2.00048	-0.194733	0.193118
sp|O15382|BCAT2_HUMAN	BCAT2	Branched-chain-amino-acid aminotransferase, mitochondrial OS=Homo sapiens OX=9606 GN=BCAT2 PE=1 SV=2	16.2901	16.2423	16.2364	16.2774	16.1689	16.2874	17.4811	17.5262	17.6374	17.6041	17.6187	17.7249	17.7466	17.6096	17.6604	0.00547197	-0.00624792	-0.0117199	1.29743	1.29196	1.30368	1.39843	1.39295	1.40467	0.100991	1.42138	1.41591	1.42763	0.123947	0.0229566
sp|O15394|NCAM2_HUMAN	NCAM2	Neural cell adhesion molecule 2 OS=Homo sapiens OX=9606 GN=NCAM2 PE=1 SV=2	13.6377	13.4617	13.3103	13.4433	13.8313	13.7175	16.8338	16.7193	16.8595	16.6081	16.6947	16.7724	17.1084	16.8169	16.9247	0.134193	0.328312	0.194119	3.46846	3.33426	3.14014	3.356	3.22181	3.02769	-0.112454	3.61427	3.48008	3.28596	0.145813	0.258267
sp|O15397|IPO8_HUMAN	IPO8	Importin-8 OS=Homo sapiens OX=9606 GN=IPO8 PE=1 SV=2	17.4794	17.7791	17.714	17.7501	17.6962	17.6239	17.4177	17.1438	17.441	17.1747	17.0832	17.1157	17.3306	17.2055	17.1964	-0.00953599	0.0230076	0.0325436	-0.332882	-0.323346	-0.355889	-0.542489	-0.532953	-0.565497	-0.209608	-0.422884	-0.413348	-0.445891	-0.0900018	0.119606
sp|O15400|STX7_HUMAN	STX7	Syntaxin-7 OS=Homo sapiens OX=9606 GN=STX7 PE=1 SV=4	17.7476	17.7102	17.668	17.601	17.7471	17.65	19.0714	18.9778	19.1662	19.3965	19.3117	19.3756	19.2204	19.1312	19.1557	0.135456	0.0929174	-0.0425391	1.49865	1.36319	1.40573	1.78811	1.65266	1.69519	0.289466	1.59596	1.46051	1.50305	0.0973182	-0.192147
sp|O15431|COPT1_HUMAN	SLC31A1	High affinity copper uptake protein 1 OS=Homo sapiens OX=9606 GN=SLC31A1 PE=1 SV=1	11.2858	12.045	11.8533	12.1314	12.4681	11.3937	11.3825	11.2941	11.1354	11.1559	11.2032	11.0676	11.4397	11.1198	11.1575	-0.34438	-0.0746979	0.269682	-0.801776	-0.457396	-0.727078	-0.930203	-0.585824	-0.855505	-0.128428	-0.833435	-0.489055	-0.758737	-0.0316588	0.0967688
sp|O15439|MRP4_HUMAN	ABCC4	Multidrug resistance-associated protein 4 OS=Homo sapiens OX=9606 GN=ABCC4 PE=1 SV=3	13.1262	13.3447	13.3258	13.6041	13.651	13.0621	13.8515	13.8146	13.7951	13.7991	13.8747	13.8647	13.9802	13.7616	13.6484	0.314686	0.488175	0.173489	0.869485	0.5548	0.38131	0.895268	0.580582	0.407093	0.0257828	0.84585	0.531164	0.357675	-0.0236356	-0.0494184
sp|O15440|MRP5_HUMAN	ABCC5	Multidrug resistance-associated protein 5 OS=Homo sapiens OX=9606 GN=ABCC5 PE=1 SV=2	12.4405	12.0956	12.6276	12.0779	11.993	12.1394	11.0212	10.1777	10.5539	10.535	10.881	10.8445	10.9963	11.0511	10.8185	0.656919	0.339127	-0.317792	-1.14675	-1.80367	-1.48588	-0.977516	-1.63443	-1.31664	0.169236	-0.775706	-1.43262	-1.11483	0.371045	0.201809
sp|O15446-2|RPA34_HUMAN	CD3EAP	Isoform 2 of DNA-directed RNA polymerase I subunit RPA34 OS=Homo sapiens OX=9606 GN=CD3EAP	19.6969	19.42	19.6481	19.7259	19.5927	19.7334	17.5247	17.5441	17.4128	16.9134	16.9566	17.2742	17.372	17.4041	17.4869	-0.21606	-0.120381	0.0956786	-2.31052	-2.09446	-2.19014	-2.75637	-2.54031	-2.63599	-0.44585	-2.38341	-2.16735	-2.26303	-0.072887	0.372963
sp|O15460|P4HA2_HUMAN	P4HA2	Prolyl 4-hydroxylase subunit alpha-2 OS=Homo sapiens OX=9606 GN=P4HA2 PE=1 SV=1	15.6337	15.5081	15.41	15.4116	15.3412	15.0811	15.8489	16.054	15.942	16.0118	16.0309	15.9922	16.0395	16.2233	16.1816	0.506237	0.266897	-0.23934	0.937281	0.431045	0.670384	1.00062	0.494387	0.733727	0.0633426	1.13711	0.630875	0.870214	0.19983	0.136487
sp|O15484|CAN5_HUMAN	CAPN5	Calpain-5 OS=Homo sapiens OX=9606 GN=CAPN5 PE=1 SV=2	16.8366	16.955	16.9793	16.9869	16.8965	16.7803	17.6916	17.7787	17.8401	17.7131	17.7971	17.7277	17.9476	17.8568	17.8452	0.0720832	0.0363363	-0.0357469	0.918584	0.8465	0.882247	0.894407	0.822324	0.858071	-0.0241762	1.03162	0.959537	0.995284	0.113037	0.137213
sp|O15488|GLYG2_HUMAN	GYG2	Glycogenin-2 OS=Homo sapiens OX=9606 GN=GYG2 PE=1 SV=2	17.7343	17.6892	17.7336	17.7614	17.7409	17.625	17.3012	17.3987	17.2162	17.5477	17.5389	17.3178	17.3578	17.3698	17.3881	0.00843978	-0.00149878	-0.00993856	-0.405221	-0.41366	-0.403722	-0.242467	-0.250907	-0.240968	0.162753	-0.338715	-0.347155	-0.337217	0.0665052	-0.0962482
sp|O15498|YKT6_HUMAN	YKT6	Synaptobrevin homolog YKT6 OS=Homo sapiens OX=9606 GN=YKT6 PE=1 SV=1	17.7921	17.9081	17.852	17.8676	17.9966	17.9116	18.8605	18.871	18.9894	18.8713	18.9566	18.8173	18.8253	18.9365	18.8145	0.0197151	0.094282	0.0745669	1.07597	1.05625	0.981685	1.05074	1.03103	0.956459	-0.0252262	1.02778	1.00807	0.933502	-0.0481832	-0.022957
sp|O15504|NUP42_HUMAN	NUP42	Nucleoporin NUP42 OS=Homo sapiens OX=9606 GN=NUP42 PE=1 SV=1	14.4057	14.276	14.2653	14.3028	14.1586	14.1973	13.8168	13.9653	13.8902	13.6108	13.6868	13.9024	14.2284	13.8337	13.9449	0.108897	0.0128023	-0.0960952	-0.315999	-0.424897	-0.328801	-0.473483	-0.58238	-0.486285	-0.157484	-0.204443	-0.313341	-0.217245	0.111556	0.26904
sp|O15511-2|ARPC5_HUMAN	ARPC5	Isoform 2 of Actin-related protein 2/3 complex subunit 5 OS=Homo sapiens OX=9606 GN=ARPC5	17.1728	17.3931	17.1376	17.2261	17.33	17.322	18.1431	18.2355	18.2868	18.369	18.2959	18.3852	18.1675	18.1537	18.151	-0.01725	0.0409401	0.0581901	0.970057	0.987307	0.929117	1.09831	1.11556	1.05737	0.128255	0.905668	0.922918	0.864728	-0.0643894	-0.192645
sp|O15525|MAFG_HUMAN	MAFG	Transcription factor MafG OS=Homo sapiens OX=9606 GN=MAFG PE=1 SV=1	13.0815	12.6622	12.9284	12.8714	12.749	12.9787	13.1107	12.9497	12.8935	13.0994	12.8983	13.0463	12.9057	12.9828	13.0578	-0.17776	-0.202127	-0.0243676	-0.0838659	0.0938937	0.118261	-0.0538174	0.123942	0.14831	0.0300484	-0.0863608	0.0913988	0.115766	-0.00249489	-0.0325433
sp|O15530|PDPK1_HUMAN	PDPK1	3-phosphoinositide-dependent protein kinase 1 OS=Homo sapiens OX=9606 GN=PDPK1 PE=1 SV=1	17.7707	17.8965	17.6898	17.7586	17.9742	18.0494	20.2509	20.2248	20.3087	20.4467	20.348	20.2795	20.3703	20.4269	20.3145	0.0531299	0.194875	0.141745	2.52895	2.47582	2.33408	2.62555	2.57242	2.43068	0.096596	2.63805	2.58492	2.44317	0.109095	0.0124992
sp|O15533-3|TPSN_HUMAN	TAPBP	Isoform 3 of Tapasin OS=Homo sapiens OX=9606 GN=TAPBP	14.4092	14.3839	14.5481	14.5148	14.5216	14.1274	11.3754	10.984	11.4359	11.0753	11.6256	11.8608	10.6364	11.5429	11.1757	0.208438	0.149296	-0.0591413	-2.97353	-3.18196	-3.12282	-2.71807	-2.92651	-2.86736	0.25546	-3.12029	-3.32873	-3.26958	-0.146761	-0.402221
sp|O15541|R113A_HUMAN	RNF113A	E3 ubiquitin-protein ligase RNF113A OS=Homo sapiens OX=9606 GN=RNF113A PE=1 SV=1	13.5023	13.1883	13.2529	13.3089	13.223	13.5138	13.2634	13.4822	13.437	12.9497	13.2493	13.0153	13.4722	13.3513	13.3239	-0.154188	-0.120121	0.0340666	-0.0744592	0.0797288	0.0456622	-0.397246	-0.243058	-0.277125	-0.322787	-0.0862152	0.0679728	0.0339062	-0.011756	0.311031
sp|O15550|KDM6A_HUMAN	KDM6A	Lysine-specific demethylase 6A OS=Homo sapiens OX=9606 GN=KDM6A PE=1 SV=2	13.1669	13.3245	13.2788	13.3339	12.9008	13.1244	12.7222	12.7593	12.8918	12.7562	12.6205	12.6579	12.6805	12.9808	12.7556	0.0109454	-0.126047	-0.136992	-0.454672	-0.465617	-0.328625	-0.567583	-0.578528	-0.441536	-0.112911	-0.440114	-0.45106	-0.314067	0.0145579	0.127469
sp|O43143|DHX15_HUMAN	DHX15	Pre-mRNA-splicing factor ATP-dependent RNA helicase DHX15 OS=Homo sapiens OX=9606 GN=DHX15 PE=1 SV=2	20.4589	20.3054	20.36	20.3871	20.4059	20.0527	20.1075	20.0023	20.193	19.6866	19.6676	19.9709	20.0868	19.8466	19.9986	0.0350648	-0.0578069	-0.0928716	-0.238799	-0.273864	-0.180992	-0.564692	-0.599757	-0.506885	-0.325893	-0.362384	-0.397449	-0.304577	-0.123585	0.202308
sp|O43148-2|MCES_HUMAN	RNMT	Isoform 2 of mRNA cap guanine-N7 methyltransferase OS=Homo sapiens OX=9606 GN=RNMT	20.5129	20.4145	20.4183	20.3309	20.336	20.4514	20.5396	20.6245	20.5453	20.3644	20.3557	20.4998	20.5818	20.6538	20.6655	-0.0386489	-0.114451	-0.0758023	0.0825852	0.121234	0.197036	-0.0806023	-0.0419534	0.0338488	-0.163187	0.1465	0.185149	0.260951	0.0639152	0.227103
sp|O43149|ZZEF1_HUMAN	ZZEF1	Zinc finger ZZ-type and EF-hand domain-containing protein 1 OS=Homo sapiens OX=9606 GN=ZZEF1 PE=1 SV=6	16.269	16.7337	16.4943	16.4391	16.3647	16.7931	17.1904	17.1591	17.2376	17.3248	17.3538	17.3227	17.1965	17.1378	17.1522	-0.151521	-0.118213	0.0333079	0.545151	0.696672	0.663364	0.683232	0.834753	0.801445	0.138081	0.511617	0.663138	0.62983	-0.0335335	-0.171614
sp|O43150|ASAP2_HUMAN	ASAP2	Arf-GAP with SH3 domain, ANK repeat and PH domain-containing protein 2 OS=Homo sapiens OX=9606 GN=ASAP2 PE=1 SV=3	14.5824	14.682	14.3995	14.447	14.4768	14.6166	15.7889	15.7354	15.8231	16.0063	15.8879	15.7954	15.8311	15.8159	15.7252	0.0903934	0.0492267	-0.0411668	1.31825	1.22785	1.26902	1.4323	1.34191	1.38308	0.114056	1.32648	1.23608	1.27725	0.00822988	-0.105826
sp|O43156|TTI1_HUMAN	TTI1	TELO2-interacting protein 1 homolog OS=Homo sapiens OX=9606 GN=TTI1 PE=1 SV=3	15.8345	16.1992	16.2725	16.2453	16.217	16.1747	15.4319	15.3588	15.3585	15.309	15.2777	15.1835	15.2615	15.1609	15.2525	-0.195668	-0.0854682	0.1102	-0.914711	-0.719043	-0.829243	-1.04102	-0.845356	-0.955555	-0.126312	-1.07281	-0.877141	-0.987341	-0.158098	-0.0317852
sp|O43157|PLXB1_HUMAN	PLXNB1	Plexin-B1 OS=Homo sapiens OX=9606 GN=PLXNB1 PE=1 SV=3	17.4458	17.3422	17.3118	17.3362	17.3194	17.1519	17.7085	17.5592	17.7072	17.7983	17.8126	17.7937	17.8117	17.7868	17.7725	0.178128	0.0806871	-0.0974411	0.469837	0.291709	0.38915	0.613093	0.434965	0.532406	0.143256	0.601892	0.423764	0.521205	0.132055	-0.0112013
sp|O43159|RRP8_HUMAN	RRP8	Ribosomal RNA-processing protein 8 OS=Homo sapiens OX=9606 GN=RRP8 PE=1 SV=2	17.4104	17.1292	17.0341	17.2871	17.001	17.2282	16.9285	16.768	16.917	16.6476	16.7747	16.8252	16.8606	16.9581	16.8613	-0.132581	-0.151759	-0.0191783	-0.452661	-0.320081	-0.300902	-0.574649	-0.442069	-0.42289	-0.121988	-0.430478	-0.297897	-0.278719	0.0221832	0.144171
sp|O43164|PJA2_HUMAN	PJA2	E3 ubiquitin-protein ligase Praja-2 OS=Homo sapiens OX=9606 GN=PJA2 PE=1 SV=4	11.8431	10.8008	11.2177	11.4711	11.4615	11.9728	11.9566	12.3977	12.223	11.7504	11.8148	11.8837	11.7341	12.0075	12.2779	-0.354746	-0.00681546	0.347931	0.550465	0.905212	0.557281	0.174377	0.529123	0.181192	-0.376088	0.364548	0.719294	0.371363	-0.185917	0.190171
sp|O43166|SI1L1_HUMAN	SIPA1L1	Signal-induced proliferation-associated 1-like protein 1 OS=Homo sapiens OX=9606 GN=SIPA1L1 PE=1 SV=4	14.9182	15.047	14.6209	14.8138	14.7196	14.6035	12.3551	12.3086	12.2058	11.8204	11.9977	11.9692	12.4491	12.3812	11.952	-0.159595	-0.309341	-0.149746	-2.73179	-2.5722	-2.42245	-3.09252	-2.93292	-2.78318	-0.360727	-2.76083	-2.60123	-2.45149	-0.0290375	0.331689
sp|O43169|CYB5B_HUMAN	CYB5B	Cytochrome b5 type B OS=Homo sapiens OX=9606 GN=CYB5B PE=1 SV=3	18.6025	18.4118	18.5321	18.5094	18.4729	18.3097	19.0704	18.8904	18.9925	19.3543	19.3244	19.3726	19.2029	19.0243	18.9834	0.0509177	-0.0338275	-0.0847452	0.519933	0.469015	0.55376	0.885895	0.834977	0.919722	0.365962	0.60567	0.554752	0.639498	0.0857375	-0.280225
sp|O43172-2|PRP4_HUMAN	PRPF4	Isoform 2 of U4/U6 small nuclear ribonucleoprotein Prp4 OS=Homo sapiens OX=9606 GN=PRPF4	19.1186	18.984	19.0417	18.9168	18.974	18.6422	18.6604	18.6464	18.5586	18.352	18.4928	18.5842	18.5762	18.6271	18.6551	0.278829	0.0750723	-0.203757	-0.147471	-0.4263	-0.222543	-0.292953	-0.571782	-0.368026	-0.145483	-0.149791	-0.42862	-0.224863	-0.00231999	0.143163
sp|O43173|SIA8C_HUMAN	ST8SIA3	Sia-alpha-2,3-Gal-beta-1,4-GlcNAc-R:alpha 2,8-sialyltransferase OS=Homo sapiens OX=9606 GN=ST8SIA3 PE=1 SV=3	15.2104	15.8443	15.7383	15.847	15.7631	15.7722	16.589	16.6353	16.5405	17.2638	17.27	17.2225	17.3863	17.1739	17.0646	0.0307303	0.227141	0.196411	1.02136	0.990633	0.794223	1.68516	1.65443	1.45802	0.663795	1.64136	1.61063	1.41422	0.619995	-0.0437993
sp|O43175|SERA_HUMAN	PHGDH	D-3-phosphoglycerate dehydrogenase OS=Homo sapiens OX=9606 GN=PHGDH PE=1 SV=4	20.1106	20.2403	20.2451	19.941	20.0662	19.9747	19.0807	19.1505	18.8517	19.3917	19.3218	19.3368	18.9393	19.1443	19.0972	0.317011	0.112327	-0.204684	-0.854019	-1.17103	-0.966346	-0.531529	-0.84854	-0.643856	0.32249	-0.821377	-1.13839	-0.933704	0.0326416	-0.289848
sp|O43181|NDUS4_HUMAN	NDUFS4	NADH dehydrogenase [ubiquinone] iron-sulfur protein 4, mitochondrial OS=Homo sapiens OX=9606 GN=NDUFS4 PE=1 SV=1	15.944	15.6764	15.8054	15.8919	15.7627	15.7681	16.9767	16.9924	17.0252	16.9274	17.0319	17.1595	17.1285	16.9531	17.0634	-0.042709	-0.0437497	-0.00104079	1.14679	1.1895	1.19054	1.18828	1.23099	1.23203	0.0414872	1.19704	1.23975	1.24079	0.0502446	0.00875742
sp|O43237|DC1L2_HUMAN	DYNC1LI2	Cytoplasmic dynein 1 light intermediate chain 2 OS=Homo sapiens OX=9606 GN=DYNC1LI2 PE=1 SV=1	18.5573	18.6483	18.6241	18.4998	18.5627	18.7612	20.2208	20.2848	20.262	20.3845	20.4529	20.2707	20.2932	20.272	20.2739	-0.0409021	-0.0429375	-0.00203539	1.60506	1.64596	1.648	1.71855	1.75945	1.76148	0.113485	1.62893	1.66983	1.67187	0.0238676	-0.0896174
sp|O43242|PSMD3_HUMAN	PSMD3	26S proteasome non-ATPase regulatory subunit 3 OS=Homo sapiens OX=9606 GN=PSMD3 PE=1 SV=2	19.0785	19.1393	19.1395	19.1356	19.2082	19.233	19.1158	19.0822	19.1042	19.2184	19.2028	19.1471	19.0498	19.045	19.0129	-0.0871961	-0.0140548	0.0731413	-0.105569	-0.0183728	-0.091514	-0.0168728	0.0703233	-0.00281795	0.0886961	-0.170382	-0.083186	-0.156327	-0.0648132	-0.153509
sp|O43251-8|RFOX2_HUMAN	RBFOX2	Isoform 8 of RNA binding protein fox-1 homolog 2 OS=Homo sapiens OX=9606 GN=RBFOX2	15.6356	15.2882	15.1854	15.5037	15.5807	15.6428	16.9013	16.7245	16.9294	16.7903	16.4221	16.8015	16.7595	16.9425	16.7357	-0.232825	-0.0268215	0.206003	1.24918	1.482	1.276	1.06874	1.30157	1.09556	-0.180432	1.21	1.44283	1.23682	-0.0391722	0.14126
sp|O43252|PAPS1_HUMAN	PAPSS1	Bifunctional 3'-phosphoadenosine 5'-phosphosulfate synthase 1 OS=Homo sapiens OX=9606 GN=PAPSS1 PE=1 SV=2	20.4955	20.5442	20.5047	20.3628	20.4484	20.3253	21.1279	21.2376	21.26	21.1075	21.1411	21.0647	21.1498	21.3163	21.2616	0.298814	0.162828	-0.135986	0.992475	0.693662	0.829648	0.888405	0.589591	0.725577	-0.104071	1.02654	0.727731	0.863717	0.0340695	0.13814
sp|O43264|ZW10_HUMAN	ZW10	Centromere/kinetochore protein zw10 homolog OS=Homo sapiens OX=9606 GN=ZW10 PE=1 SV=3	18.0662	17.7518	17.9186	17.8184	17.9442	17.6579	17.4062	17.2176	17.329	17.2804	17.3829	17.3833	17.2759	17.1127	17.2467	0.0822658	-0.0231019	-0.105368	-0.512324	-0.594589	-0.489222	-0.48104	-0.563306	-0.457938	0.0312833	-0.618164	-0.70043	-0.595063	-0.105841	-0.137124
sp|O43272|PROD_HUMAN	PRODH	Proline dehydrogenase 1, mitochondrial OS=Homo sapiens OX=9606 GN=PRODH PE=1 SV=3	16.0035	15.7788	15.6284	15.9087	15.8593	15.6411	13.3033	13.1581	12.9131	12.9088	12.972	13.2596	13.207	12.833	13.2063	-0.0458913	-0.0464482	-0.000556912	-2.72464	-2.67875	-2.67819	-2.80266	-2.75677	-2.75621	-0.0780141	-2.76739	-2.7215	-2.72094	-0.0427467	0.0352674
sp|O43278|SPIT1_HUMAN	SPINT1	Kunitz-type protease inhibitor 1 OS=Homo sapiens OX=9606 GN=SPINT1 PE=1 SV=2	15.2997	15.4475	15.316	15.5034	15.4579	15.19	11.721	12.2584	11.2425	11.5349	11.1797	11.1601	11.2133	11.4917	11.4619	-0.0484321	-0.0190449	0.0293872	-3.66221	-3.61378	-3.64317	-4.11126	-4.06283	-4.09222	-0.449052	-4.01388	-3.96545	-3.99483	-0.351668	0.0973832
sp|O43281|EFS_HUMAN	EFS	Embryonal Fyn-associated substrate OS=Homo sapiens OX=9606 GN=EFS PE=1 SV=1	16.4108	17.6105	17.3432	16.6763	16.5543	18.2857	16.3365	16.7831	16.2681	16.7388	16.8313	16.0953	16.1043	16.4842	16.2482	-0.276777	-0.22618	0.0505971	-0.935705	-0.658928	-0.709525	-0.843167	-0.56639	-0.616987	0.0925378	-1.11943	-0.842651	-0.893248	-0.183723	-0.276261
sp|O43286|B4GT5_HUMAN	B4GALT5	Beta-1,4-galactosyltransferase 5 OS=Homo sapiens OX=9606 GN=B4GALT5 PE=1 SV=1	13.7862	14.2314	14.283	14.4005	14.4089	14.2068	12.4222	12.2795	12.1269	12.0005	12.2748	12.3079	12.4454	11.9153	12.296	-0.206107	0.0324392	0.238547	-2.03007	-1.82396	-2.06251	-2.11189	-1.90578	-2.14433	-0.0818227	-2.0874	-1.88129	-2.11983	-0.0573271	0.0244955
sp|O43290|SNUT1_HUMAN	SART1	U4/U6.U5 tri-snRNP-associated protein 1 OS=Homo sapiens OX=9606 GN=SART1 PE=1 SV=1	18.4735	18.5479	18.6147	18.4887	18.4631	18.6844	18.2044	18.1812	17.9843	17.859	17.8849	17.9643	18.2214	18.1286	18.04	-0.139011	-0.138951	5.99325e-05	-0.561085	-0.422074	-0.422134	-0.781645	-0.642633	-0.642693	-0.22056	-0.554387	-0.415376	-0.415436	0.00669794	0.227258
sp|O43291|SPIT2_HUMAN	SPINT2	Kunitz-type protease inhibitor 2 OS=Homo sapiens OX=9606 GN=SPINT2 PE=1 SV=2	15.2752	15.265	15.3275	15.4261	15.4455	15.3346	12.896	12.5549	12.2946	12.2987	12.3746	11.6523	12.598	12.1387	12.2634	-0.282443	-0.169587	0.112857	-2.98984	-2.70739	-2.82025	-3.46314	-3.18069	-3.29355	-0.473299	-3.23829	-2.95585	-3.0687	-0.248453	0.224846
sp|O43292|GPAA1_HUMAN	GPAA1	Glycosylphosphatidylinositol anchor attachment 1 protein OS=Homo sapiens OX=9606 GN=GPAA1 PE=1 SV=3	16.8822	17.0913	17.0093	17.1711	17.0843	16.9037	17.4048	17.2578	17.3958	17.6258	17.5548	17.6704	17.7211	17.4818	17.5465	0.185047	0.243808	0.0587604	0.543567	0.35852	0.299759	0.807771	0.622723	0.563963	0.264204	0.773898	0.588851	0.53009	0.230331	-0.0338725
sp|O43293|DAPK3_HUMAN	DAPK3	Death-associated protein kinase 3 OS=Homo sapiens OX=9606 GN=DAPK3 PE=1 SV=1	15.9213	15.8496	15.7807	15.7057	15.6788	15.6971	14.0995	14.3293	13.9742	14.0781	13.9692	13.9275	14.0316	13.9188	13.9296	-0.00777583	-0.164457	-0.156681	-1.72398	-1.7162	-1.55952	-1.8667	-1.85893	-1.70224	-0.142722	-1.89834	-1.89057	-1.73389	-0.174365	-0.0316434
sp|O43295|SRGP3_HUMAN	SRGAP3	SLIT-ROBO Rho GTPase-activating protein 3 OS=Homo sapiens OX=9606 GN=SRGAP3 PE=1 SV=3	16.0938	15.9879	15.7033	15.8474	16.3615	16.2751	19.2763	19.3014	19.4034	19.6934	19.649	19.5761	19.4388	19.4085	19.4413	0.0944576	0.327486	0.233029	3.49316	3.3987	3.16567	3.8056	3.71114	3.47811	0.312443	3.59565	3.50119	3.26816	0.102492	-0.209952
sp|O43298|ZBT43_HUMAN	ZBTB43	Zinc finger and BTB domain-containing protein 43 OS=Homo sapiens OX=9606 GN=ZBTB43 PE=1 SV=1	14.2862	14.005	14.2203	14.1202	14.2382	14.0419	13.7665	14.1518	14.0008	13.7237	13.7261	13.7012	13.8975	13.8032	13.9267	0.22285	0.185785	-0.037065	0.0253882	-0.197461	-0.160396	-0.230669	-0.453518	-0.416453	-0.256057	-0.0718334	-0.294683	-0.257618	-0.0972215	0.158835
sp|O43299|AP5Z1_HUMAN	AP5Z1	AP-5 complex subunit zeta-1 OS=Homo sapiens OX=9606 GN=AP5Z1 PE=1 SV=2	13.4396	13.3403	13.4223	13.552	13.708	13.203	13.314	13.2437	13.5079	13.0595	12.811	13.0427	13.0511	12.9773	13.1837	-0.0895921	-0.00261273	0.0869794	-0.1351	-0.0455076	-0.132487	-0.519242	-0.42965	-0.51663	-0.384143	-0.419574	-0.329982	-0.416961	-0.284474	0.0996682
sp|O43301|HS12A_HUMAN	HSPA12A	Heat shock 70 kDa protein 12A OS=Homo sapiens OX=9606 GN=HSPA12A PE=1 SV=2	15.4651	15.1058	15.0577	15.3313	15.9403	16.0091	19.3798	19.3961	19.5524	19.4333	19.4399	19.4459	19.4858	19.4858	19.5504	0.0966606	0.647332	0.550671	4.32984	4.23318	3.68251	4.32683	4.23016	3.67949	-0.00301851	4.39446	4.2978	3.74712	0.0646121	0.0676306
sp|O43310-2|CTIF_HUMAN	CTIF	Isoform 2 of CBP80/20-dependent translation initiation factor OS=Homo sapiens OX=9606 GN=CTIF	17.4712	17.3305	17.256	17.411	17.4263	17.4302	18.7742	18.7987	18.8607	18.8971	18.8551	18.7938	18.7533	18.8249	18.8742	-0.0427803	0.0271459	0.0699263	1.41583	1.45861	1.38868	1.45332	1.4961	1.42617	0.0374944	1.42211	1.46489	1.39497	0.00628639	-0.031208
sp|O43312-5|MTSS1_HUMAN	MTSS1	Isoform 4 of Protein MTSS 1 OS=Homo sapiens OX=9606 GN=MTSS1	12.8852	13.1737	13.0314	13.0229	12.9871	12.8463	14.0452	13.9057	14.4717	14.4258	14.3281	14.2928	14.3109	14.4908	14.2686	0.124561	0.0465361	-0.0780252	1.23534	1.11078	1.1888	1.44337	1.31881	1.39684	0.208034	1.45121	1.32665	1.40467	0.215869	0.0078352
sp|O43314|VIP2_HUMAN	PPIP5K2	Inositol hexakisphosphate and diphosphoinositol-pentakisphosphate kinase 2 OS=Homo sapiens OX=9606 GN=PPIP5K2 PE=1 SV=3	16.0548	16.463	16.4028	16.3868	16.3681	16.6268	17.1281	17.1244	17.103	17.2824	17.2737	17.1575	17.1531	17.1618	17.1007	-0.0957894	0.0579142	0.153704	0.715864	0.811654	0.65795	0.835229	0.931018	0.777314	0.119364	0.735864	0.831654	0.67795	0.0199999	-0.0993645
sp|O43318|M3K7_HUMAN	MAP3K7	Mitogen-activated protein kinase kinase kinase 7 OS=Homo sapiens OX=9606 GN=MAP3K7 PE=1 SV=1	15.6394	15.6331	15.6111	15.5405	15.5456	15.7494	15.3117	15.4429	15.4108	15.3607	15.453	15.2386	15.2255	15.3101	15.2419	-0.0913249	-0.107373	-0.016048	-0.330748	-0.239423	-0.223375	-0.368438	-0.277113	-0.261065	-0.0376901	-0.460068	-0.368743	-0.352695	-0.12932	-0.0916295
sp|O43324|MCA3_HUMAN	EEF1E1	Eukaryotic translation elongation factor 1 epsilon-1 OS=Homo sapiens OX=9606 GN=EEF1E1 PE=1 SV=1	16.476	16.7312	16.667	16.7407	16.5763	16.6207	16.2165	16.1926	16.1147	16.0771	16.2165	16.1867	16.2782	16.3528	16.2619	-0.0193516	0.00182821	0.0211798	-0.469484	-0.450132	-0.471312	-0.483971	-0.46462	-0.4858	-0.0144875	-0.346456	-0.327104	-0.348284	0.123028	0.137515
sp|O43325|LYRM1_HUMAN	LYRM1	LYR motif-containing protein 1 OS=Homo sapiens OX=9606 GN=LYRM1 PE=2 SV=1	12.2599	11.8059	11.5296	12.2073	12.0046	12.8931	13.133	13.1119	13.4065	13.4405	13.3981	12.9923	13.1654	13.2535	13.3233	-0.175122	0.328077	0.5032	1.17685	1.35197	0.848771	1.23672	1.41184	0.908643	0.0598724	1.20715	1.38228	0.879077	0.0303063	-0.0295661
sp|O43347|MSI1H_HUMAN	MSI1	RNA-binding protein Musashi homolog 1 OS=Homo sapiens OX=9606 GN=MSI1 PE=1 SV=1	13.8313	13.8803	13.8891	13.6717	13.7807	13.7948	14.7263	14.7624	14.7968	14.6183	15.0576	14.8321	14.8027	15.0216	14.9615	0.335084	0.217253	-0.117831	1.23004	0.894952	1.01278	1.30416	0.969079	1.08691	0.0741265	1.39681	1.06173	1.17956	0.166775	0.0926484
sp|O43374|RASL2_HUMAN	RASA4	Ras GTPase-activating protein 4 OS=Homo sapiens OX=9606 GN=RASA4 PE=2 SV=2	12.263	12.4541	12.5473	12.0362	12.5016	12.2099	15.1349	15.1609	15.3144	15.1254	15.119	15.0428	15.201	15.2004	15.2571	0.372072	0.199834	-0.172237	3.15397	2.7819	2.95413	3.04632	2.67425	2.84648	-0.10765	3.17007	2.79799	2.97023	0.0160987	0.123749
sp|O43379-4|WDR62_HUMAN	WDR62	Isoform 4 of WD repeat-containing protein 62 OS=Homo sapiens OX=9606 GN=WDR62	17.7039	17.6471	17.8402	17.7192	17.7278	17.7097	15.4031	15.3041	15.0923	14.9071	14.8128	14.7712	14.6206	14.9858	15.0065	-0.0807839	-0.0923476	-0.0115637	-2.5447	-2.46392	-2.45235	-2.98085	-2.90007	-2.88851	-0.436153	-2.94025	-2.85946	-2.8479	-0.395547	0.0406064
sp|O43390|HNRPR_HUMAN	HNRNPR	Heterogeneous nuclear ribonucleoprotein R OS=Homo sapiens OX=9606 GN=HNRNPR PE=1 SV=1	20.0499	20.0227	20.1167	20.0291	19.9753	20.1869	20.579	20.5191	20.5333	20.5364	20.5017	20.557	20.7007	20.6412	20.6155	-0.109099	-0.108455	0.00064426	0.371614	0.480713	0.480068	0.359477	0.468576	0.467931	-0.0121371	0.480259	0.589358	0.588713	0.108645	0.120782
sp|O43395|PRPF3_HUMAN	PRPF3	U4/U6 small nuclear ribonucleoprotein Prp3 OS=Homo sapiens OX=9606 GN=PRPF3 PE=1 SV=2	19.2454	19.1061	19.1454	19.1647	19.1782	19.1751	18.6182	18.5294	18.5383	18.4694	18.4138	18.4383	18.6939	18.5702	18.5898	-0.0660678	-0.0590055	0.00706234	-0.66972	-0.603653	-0.610715	-0.79117	-0.725102	-0.732164	-0.121449	-0.613744	-0.547676	-0.554738	0.0559764	0.177426
sp|O43396|TXNL1_HUMAN	TXNL1	Thioredoxin-like protein 1 OS=Homo sapiens OX=9606 GN=TXNL1 PE=1 SV=3	18.7743	18.937	18.882	18.8758	18.8723	18.8848	18.496	18.5637	18.4056	18.4563	18.3806	18.3079	18.321	18.3573	18.2966	0.0568955	0.070114	0.0132185	-0.319083	-0.375978	-0.389197	-0.425925	-0.482821	-0.496039	-0.106843	-0.482555	-0.539451	-0.552669	-0.163472	-0.0566295
sp|O43399-3|TPD54_HUMAN	TPD52L2	Isoform 3 of Tumor protein D54 OS=Homo sapiens OX=9606 GN=TPD52L2	16.6215	16.3721	16.5284	16.5468	16.6667	16.452	17.5241	17.5097	17.4721	17.7829	17.7494	17.6424	17.3545	17.3989	17.3563	-0.0754375	-0.0276033	0.0478342	0.919235	0.994672	0.946838	1.14216	1.2176	1.16976	0.222923	0.787124	0.862561	0.814727	-0.132111	-0.355034
sp|O43399-7|TPD54_HUMAN	TPD52L2	Isoform 7 of Tumor protein D54 OS=Homo sapiens OX=9606 GN=TPD52L2	16.3063	16.2831	16.3124	16.3317	16.3322	16.6064	16.1394	16.3563	16.2341	16.5219	16.5249	16.2014	15.9878	16.2582	16.209	-0.143537	-0.0206801	0.122857	-0.200855	-0.0573187	-0.180175	-0.0280462	0.115491	-0.00736612	0.172809	-0.292457	-0.14892	-0.271776	-0.0916011	-0.26441
sp|O43402|EMC8_HUMAN	EMC8	ER membrane protein complex subunit 8 OS=Homo sapiens OX=9606 GN=EMC8 PE=1 SV=1	17.4439	17.737	17.6195	17.5708	17.3778	17.3283	17.252	17.4381	17.1058	17.4883	17.5682	17.4966	17.5248	17.587	17.5532	0.260527	0.0860083	-0.174519	-0.0743227	-0.33485	-0.160331	0.17809	-0.0824367	0.0920818	0.252413	0.215403	-0.0451244	0.129394	0.289725	0.0373124
sp|O43414|ERI3_HUMAN	ERI3	ERI1 exoribonuclease 3 OS=Homo sapiens OX=9606 GN=ERI3 PE=1 SV=2	15.6828	15.5569	15.8341	15.6826	15.7526	15.7239	16.2037	16.3736	16.1974	16.2715	16.2555	16.3287	16.1874	16.2693	16.3124	-0.0476536	-0.0192357	0.0284178	0.519272	0.566926	0.538508	0.54629	0.593944	0.565526	0.0270181	0.517403	0.565057	0.536639	-0.00186917	-0.0288873
sp|O43426|SYNJ1_HUMAN	SYNJ1	Synaptojanin-1 OS=Homo sapiens OX=9606 GN=SYNJ1 PE=1 SV=2	15.8558	15.8602	15.7766	15.8348	16.1477	16.2863	18.8886	18.9467	19.0109	19.1776	19.1903	19.0429	18.9922	19.0594	19.03	-0.0946115	0.164102	0.258713	3.02327	3.11789	2.85917	3.21142	3.30603	3.04732	0.188145	3.10171	3.19633	2.93761	0.0784396	-0.109706
sp|O43427|FIBP_HUMAN	FIBP	Acidic fibroblast growth factor intracellular-binding protein OS=Homo sapiens OX=9606 GN=FIBP PE=1 SV=3	16.5707	16.6896	16.5041	16.6405	16.648	16.2841	16.9391	17.0658	17.0171	17.0196	17.1294	17.2563	17.1725	17.0839	17.1735	0.0151042	-0.0488145	-0.0639188	0.434309	0.419205	0.483123	0.562088	0.546984	0.610902	0.127779	0.57031	0.555206	0.619125	0.136002	0.00822245
sp|O43432-3|IF4G3_HUMAN	EIF4G3	Isoform 3 of Eukaryotic translation initiation factor 4 gamma 3 OS=Homo sapiens OX=9606 GN=EIF4G3	17.7106	17.7641	17.7241	17.6373	17.6499	17.7962	18.4362	18.5078	18.4053	18.4047	18.4026	18.2675	18.3379	18.4077	18.3608	-0.0269682	-0.0654622	-0.038494	0.689887	0.716855	0.755349	0.598344	0.625313	0.663807	-0.0915423	0.608886	0.635855	0.674349	-0.0810001	0.0105421
sp|O43439-4|MTG8R_HUMAN	CBFA2T2	Isoform 4 of Protein CBFA2T2 OS=Homo sapiens OX=9606 GN=CBFA2T2	14.481	14.4091	14.3604	14.2953	14.3042	14.3172	16.4864	16.4387	16.387	15.9015	15.7816	15.7984	16.1111	16.1447	16.143	0.146226	0.0349687	-0.111258	2.16675	2.02053	2.13178	1.55657	1.41034	1.5216	-0.610183	1.86231	1.71609	1.82734	-0.30444	0.305743
sp|O43447|PPIH_HUMAN	PPIH	Peptidyl-prolyl cis-trans isomerase H OS=Homo sapiens OX=9606 GN=PPIH PE=1 SV=1	18.3677	18.1112	18.1841	18.3102	18.1895	17.7998	18.2352	18.0365	18.2286	17.9018	17.8084	18.1106	18.0208	17.8437	17.922	0.142539	0.0213929	-0.121146	0.0883339	-0.0542055	0.066941	-0.138191	-0.28073	-0.159584	-0.226525	-0.149605	-0.292145	-0.170998	-0.237939	-0.0114142
sp|O43463-2|SUV91_HUMAN	SUV39H1	Isoform 2 of Histone-lysine N-methyltransferase SUV39H1 OS=Homo sapiens OX=9606 GN=SUV39H1	13.8274	13.754	13.8287	14.0128	13.5074	13.6491	11.2841	10.8508	10.327	9.87332	10.2463	10.0658	10.6792	9.77688	10.5339	0.0336075	-0.0466755	-0.080283	-2.94917	-2.98277	-2.90249	-3.70796	-3.74157	-3.66128	-0.758791	-3.43978	-3.47339	-3.39311	-0.490616	0.268174
sp|O43488|ARK72_HUMAN	AKR7A2	Aflatoxin B1 aldehyde reductase member 2 OS=Homo sapiens OX=9606 GN=AKR7A2 PE=1 SV=3	18.1288	18.3104	18.2051	17.8559	18.1978	18.1367	19.6099	19.8659	19.8277	19.7706	19.9825	19.9262	19.756	19.967	19.9796	0.642874	0.491591	-0.151283	2.19596	1.55309	1.70437	2.32122	1.67835	1.82963	0.125259	2.329	1.68612	1.83741	0.133035	0.00777564
sp|O43490|PROM1_HUMAN	PROM1	Prominin-1 OS=Homo sapiens OX=9606 GN=PROM1 PE=1 SV=1	15.4215	15.3571	15.4601	15.6129	15.4633	15.1924	12.5841	12.5423	12.3612	12.5012	11.8637	11.8294	11.9144	12.2267	12.0984	0.00544817	0.0153723	0.00992417	-2.91161	-2.91706	-2.92699	-3.3427	-3.34815	-3.35808	-0.43109	-3.32764	-3.33309	-3.34301	-0.416024	0.0150662
sp|O43491|E41L2_HUMAN	EPB41L2	Band 4.1-like protein 2 OS=Homo sapiens OX=9606 GN=EPB41L2 PE=1 SV=1	20.4524	20.3622	20.3715	20.419	20.3488	20.2757	20.9196	20.7459	20.7451	20.823	20.9438	20.8626	21.0296	20.9309	20.8912	0.0175161	-0.0299637	-0.0474798	0.425732	0.408216	0.455696	0.498666	0.481149	0.528629	0.0729331	0.572771	0.555255	0.602735	0.147039	0.0741057
sp|O43493-7|TGON2_HUMAN	TGOLN2	Isoform 7 of Trans-Golgi network integral membrane protein 2 OS=Homo sapiens OX=9606 GN=TGOLN2	15.8648	15.9046	15.6886	15.7485	15.6019	15.7695	14.3815	14.5275	14.2793	14.8276	14.6757	14.7252	14.4273	14.4974	14.3322	0.011678	-0.101038	-0.112716	-1.41156	-1.42324	-1.31053	-1.06484	-1.07652	-0.963806	0.34672	-1.38868	-1.40036	-1.28765	0.0228799	-0.32384
sp|O43502|RA51C_HUMAN	RAD51C	DNA repair protein RAD51 homolog 3 OS=Homo sapiens OX=9606 GN=RAD51C PE=1 SV=1	13.4661	13.2454	13.4789	13.3402	13.3406	13.5831	11.8683	12.2283	12.0399	11.8284	11.491	11.0454	12.0908	12.2208	12.2316	-0.00368896	0.0208424	0.0245314	-1.35501	-1.35133	-1.37586	-1.94556	-1.94187	-1.96641	-0.590548	-1.21942	-1.21573	-1.24026	0.135593	0.726141
sp|O43567|RNF13_HUMAN	RNF13	E3 ubiquitin-protein ligase RNF13 OS=Homo sapiens OX=9606 GN=RNF13 PE=1 SV=1	14.2697	14.2007	14.2727	14.0854	14.2703	14.5083	14.5148	14.5387	14.6964	14.3415	14.6266	14.4219	14.4955	14.6516	14.6844	-0.0827551	-0.0424759	0.0402792	0.252844	0.335599	0.29532	0.132883	0.215638	0.175359	-0.11996	0.280024	0.362779	0.3225	0.0271807	0.147141
sp|O43572|AKA10_HUMAN	AKAP10	A-kinase anchor protein 10, mitochondrial OS=Homo sapiens OX=9606 GN=AKAP10 PE=1 SV=2	14.0477	14.0301	14.0974	14.0711	14.1668	14.002	14.6925	14.7958	14.8661	14.8887	14.7483	14.8236	14.7483	14.7453	14.6775	-0.0358159	-0.0142432	0.0215727	0.690612	0.726428	0.704855	0.72598	0.761796	0.740224	0.0353687	0.629484	0.6653	0.643727	-0.061128	-0.0964967
sp|O43581-3|SYT7_HUMAN	SYT7	Isoform 3 of Synaptotagmin-7 OS=Homo sapiens OX=9606 GN=SYT7	15.3933	15.3399	15.1738	15.3544	15.4506	15.6076	18.5525	18.4561	18.6087	18.6408	18.5287	18.511	18.7363	18.7228	18.5839	0.13194	0.300467	0.168527	3.36875	3.23681	3.06828	3.38978	3.25784	3.08931	0.0210321	3.51061	3.37867	3.21014	0.141862	0.120829
sp|O43583|DENR_HUMAN	DENR	Density-regulated protein OS=Homo sapiens OX=9606 GN=DENR PE=1 SV=2	17.2672	17.2357	17.2502	17.2593	17.2716	17.484	17.3359	17.3467	17.3809	17.5428	17.5185	17.32	17.2561	17.3578	17.277	-0.0926374	-0.00534792	0.0872894	0.0108366	0.103474	0.0161845	0.11677	0.209407	0.122118	0.105933	-0.046687	0.0459503	-0.0413391	-0.0575236	-0.163457
sp|O43592|XPOT_HUMAN	XPOT	Exportin-T OS=Homo sapiens OX=9606 GN=XPOT PE=1 SV=2	17.6624	18.1081	18.0139	18.0882	18.0606	18.2758	17.9735	18.0135	17.9544	18.1854	18.1521	18.0188	18.0443	18.0703	17.9517	-0.311408	-0.0979506	0.213458	-0.259074	0.0523345	-0.161123	-0.120735	0.190673	-0.0227843	0.138339	-0.217425	0.0939831	-0.119475	0.0416486	-0.0966903
sp|O43598|DNPH1_HUMAN	DNPH1	2'-deoxynucleoside 5'-phosphate N-hydrolase 1 OS=Homo sapiens OX=9606 GN=DNPH1 PE=1 SV=1	15.678	15.5403	15.5794	15.4119	15.4539	15.242	15.1439	15.1516	15.1293	15.3554	15.3906	15.1718	14.9958	15.1257	15.1429	0.318756	0.0888242	-0.229932	-0.138866	-0.457622	-0.22769	0.0254822	-0.293274	-0.0633419	0.164348	-0.192324	-0.51108	-0.281148	-0.0534582	-0.217806
sp|O43602-2|DCX_HUMAN	DCX	Isoform 2 of Neuronal migration protein doublecortin OS=Homo sapiens OX=9606 GN=DCX	17.341	17.2236	16.2812	16.7905	18.4063	18.4045	22.7173	22.6814	22.8507	22.9737	22.9435	22.7244	22.7377	23.0541	22.8888	-0.136529	0.782007	0.918536	5.66468	5.80121	4.88267	5.79543	5.93196	5.01343	0.130752	5.80843	5.94496	5.02642	0.143749	0.0129969
sp|O43615|TIM44_HUMAN	TIMM44	Mitochondrial import inner membrane translocase subunit TIM44 OS=Homo sapiens OX=9606 GN=TIMM44 PE=1 SV=2	18.5858	18.6429	18.568	18.5786	18.5461	18.5635	18.0033	17.9345	17.9633	17.9503	17.9536	17.9458	18.0656	18.0168	18.0346	-0.000893381	-0.0370419	-0.0361486	-0.632729	-0.631836	-0.595687	-0.649892	-0.648998	-0.61285	-0.0171625	-0.560781	-0.559888	-0.523739	0.0719484	0.0891109
sp|O43617|TPPC3_HUMAN	TRAPPC3	Trafficking protein particle complex subunit 3 OS=Homo sapiens OX=9606 GN=TRAPPC3 PE=1 SV=1	15.7958	16.2177	16.0119	16.2228	16.3572	16.2407	16.5189	16.7302	16.4794	16.738	16.7306	16.6991	16.6881	16.6665	16.5217	-0.253651	0.0114479	0.265099	0.314071	0.567722	0.302623	0.460479	0.71413	0.449031	0.146408	0.36333	0.616981	0.351882	0.0492592	-0.0971491
sp|O43633|CHM2A_HUMAN	CHMP2A	Charged multivesicular body protein 2a OS=Homo sapiens OX=9606 GN=CHMP2A PE=1 SV=1	17.3788	17.6019	17.5444	17.5297	17.6051	17.7922	18.3282	18.4358	18.2812	18.4981	18.4451	18.1372	18.2608	18.5073	18.3244	-0.0624138	0.0715645	0.133978	0.777606	0.84002	0.706042	0.789366	0.851779	0.717801	0.0117593	0.793379	0.855793	0.721815	0.015773	0.00401378
sp|O43639|NCK2_HUMAN	NCK2	Cytoplasmic protein NCK2 OS=Homo sapiens OX=9606 GN=NCK2 PE=1 SV=2	15.6102	15.4951	15.4536	15.3545	15.5064	15.5947	15.9397	16.0471	15.9656	16.0028	16.1395	16.1128	16.0542	15.9374	15.9668	0.0759261	0.0414919	-0.0344342	0.540389	0.464463	0.498898	0.641315	0.565389	0.599823	0.100925	0.542451	0.466525	0.500959	0.00206146	-0.0988639
sp|O43660|PLRG1_HUMAN	PLRG1	Pleiotropic regulator 1 OS=Homo sapiens OX=9606 GN=PLRG1 PE=1 SV=1	20.554	20.6027	20.6674	20.5844	20.4816	20.6983	20.3298	20.3246	20.2437	20.0614	19.9991	20.1641	20.2967	20.2578	20.278	-0.101082	-0.121028	-0.0199459	-0.409751	-0.308669	-0.288723	-0.634267	-0.533185	-0.513239	-0.224516	-0.431611	-0.330529	-0.310583	-0.0218595	0.202656
sp|O43663|PRC1_HUMAN	PRC1	Protein regulator of cytokinesis 1 OS=Homo sapiens OX=9606 GN=PRC1 PE=1 SV=2	17.5108	17.6727	17.6826	17.5993	17.4869	17.381	15.9861	15.739	15.788	15.2294	14.9979	14.9676	15.643	15.4384	15.2342	0.208804	0.0758354	-0.132969	-1.57555	-1.78435	-1.65138	-2.34826	-2.55707	-2.4241	-0.772716	-1.97469	-2.18349	-2.05052	-0.399138	0.373578
sp|O43665|RGS10_HUMAN	RGS10	Regulator of G-protein signaling 10 OS=Homo sapiens OX=9606 GN=RGS10 PE=1 SV=3	15.0963	14.7789	14.7589	15.0936	15.7359	15.6114	18.8705	19.015	19.0731	18.8244	18.7745	18.6559	18.7293	19.0533	18.9252	0.0281898	0.630449	0.602259	4.13636	4.10817	3.50591	3.90176	3.87357	3.27131	-0.234595	4.05276	4.02457	3.42231	-0.0835977	0.150998
sp|O43670-4|ZN207_HUMAN	ZNF207	Isoform 4 of BUB3-interacting and GLEBS motif-containing protein ZNF207 OS=Homo sapiens OX=9606 GN=ZNF207	17.8988	18.0357	18.3142	17.9887	18.4218	18.8855	17.7482	17.7919	17.5103	17.3814	17.4414	17.3947	17.5365	17.5346	17.5133	-0.5841	-0.234997	0.349103	-0.98356	-0.399459	-0.748563	-1.26117	-0.677065	-1.02617	-0.277606	-1.13889	-0.554794	-0.903897	-0.155334	0.122272
sp|O43674|NDUB5_HUMAN	NDUFB5	NADH dehydrogenase [ubiquinone] 1 beta subcomplex subunit 5, mitochondrial OS=Homo sapiens OX=9606 GN=NDUFB5 PE=1 SV=1	17.6987	17.7111	17.7019	17.7242	17.6728	17.7243	18.2969	18.2114	18.2822	18.3747	18.3638	18.2964	18.4782	18.2406	18.26	0.0109179	0.0140854	0.00316757	0.570508	0.55959	0.556423	0.651962	0.641044	0.637877	0.0814537	0.63328	0.622362	0.619194	0.0627714	-0.0186823
sp|O43676|NDUB3_HUMAN	NDUFB3	NADH dehydrogenase [ubiquinone] 1 beta subcomplex subunit 3 OS=Homo sapiens OX=9606 GN=NDUFB3 PE=1 SV=3	16.6845	16.4047	16.3752	16.3826	16.5029	16.2363	17.5459	17.3898	17.5845	17.6584	17.6242	17.6354	17.7564	17.5814	17.6147	0.276904	0.162705	-0.114199	1.29553	1.01863	1.13282	1.42809	1.15118	1.26538	0.132558	1.43962	1.16271	1.27691	0.144089	0.0115308
sp|O43678|NDUA2_HUMAN	NDUFA2	NADH dehydrogenase [ubiquinone] 1 alpha subcomplex subunit 2 OS=Homo sapiens OX=9606 GN=NDUFA2 PE=1 SV=3	15.2941	15.3695	14.8795	14.7518	14.9035	14.6013	15.3676	15.7388	15.5915	15.3647	15.9549	15.7808	15.735	15.9553	16.1637	1.07846	0.649652	-0.428806	1.46341	0.384954	0.81376	1.59757	0.519113	0.947919	0.134159	1.84872	0.770266	1.19907	0.385312	0.251153
sp|O43681|ASNA_HUMAN	ASNA1	ATPase ASNA1 OS=Homo sapiens OX=9606 GN=ASNA1 PE=1 SV=2	18.297	18.3817	18.3599	18.244	18.2708	18.2635	18.4094	18.4037	18.3716	18.5558	18.7224	18.5772	18.368	18.4596	18.4372	0.0371818	-0.049574	-0.0867557	0.0858465	0.0486647	0.13542	0.309393	0.272211	0.358967	0.223546	0.112567	0.0753857	0.162141	0.026721	-0.196825
sp|O43683|BUB1_HUMAN	BUB1	Mitotic checkpoint serine/threonine-protein kinase BUB1 OS=Homo sapiens OX=9606 GN=BUB1 PE=1 SV=1	17.2332	17.4424	17.2979	17.3519	17.2959	17.2783	16.3955	16.2629	16.2346	16.0705	15.9934	16.0289	16.2331	16.1894	16.3494	-0.0443018	-0.0600726	-0.0157708	-1.07113	-1.02683	-1.01106	-1.33789	-1.29359	-1.27782	-0.266759	-1.11147	-1.06717	-1.0514	-0.0403432	0.226416
sp|O43684|BUB3_HUMAN	BUB3	Mitotic checkpoint protein BUB3 OS=Homo sapiens OX=9606 GN=BUB3 PE=1 SV=1	19.0864	18.7776	18.9266	18.9325	18.9212	18.7745	18.6473	18.4798	18.5187	18.1207	18.1225	18.1942	18.3861	18.503	18.6031	0.175962	0.121814	-0.0541487	-0.205663	-0.381625	-0.327476	-0.60846	-0.784422	-0.730273	-0.402797	-0.256844	-0.432807	-0.378658	-0.0511813	0.351615
sp|O43707|ACTN4_HUMAN	ACTN4	Alpha-actinin-4 OS=Homo sapiens OX=9606 GN=ACTN4 PE=1 SV=2	22.5391	22.5301	22.4943	22.4678	22.4381	22.4759	22.5927	22.6108	22.5681	22.6543	22.6224	22.5886	22.4562	22.464	22.4387	-0.0520555	-0.112593	-0.0605374	0.0172952	0.0693507	0.129888	0.0485308	0.100586	0.161124	0.0312356	-0.120299	-0.0682435	-0.00770602	-0.137594	-0.16883
sp|O43708|MAAI_HUMAN	GSTZ1	Maleylacetoacetate isomerase OS=Homo sapiens OX=9606 GN=GSTZ1 PE=1 SV=3	17.2948	17.4747	17.365	17.4387	17.3473	17.4345	18.4194	18.3979	18.356	18.4686	18.4312	18.4095	18.4567	18.4458	18.4089	-0.0488629	-0.0201774	0.0286855	0.96409	1.01295	0.984267	1.00941	1.05828	1.02959	0.0453225	1.01009	1.05895	1.03027	0.0459997	0.000677256
sp|O43709-3|BUD23_HUMAN	BUD23	Isoform 3 of Probable 18S rRNA (guanine-N(7))-methyltransferase OS=Homo sapiens OX=9606 GN=BUD23	12.2844	12.5506	12.1871	12.4127	12.4048	12.5209	10.8244	11.0863	10.798	10.8094	10.6459	11.1343	11.241	11.3765	11.2404	-0.207524	-0.102103	0.105421	-1.64531	-1.43778	-1.5432	-1.68503	-1.4775	-1.58292	-0.0397205	-1.26226	-1.05474	-1.16016	0.383043	0.422764
sp|O43716|GATC_HUMAN	GATC	Glutamyl-tRNA(Gln) amidotransferase subunit C, mitochondrial OS=Homo sapiens OX=9606 GN=GATC PE=1 SV=1	13.6035	13.1873	13.4388	13.3106	13.3796	13.1061	12.7723	12.7641	12.7886	12.8024	12.6848	12.5366	12.5567	12.4758	12.9628	0.248937	0.104514	-0.144423	-0.385909	-0.634846	-0.490423	-0.4863	-0.735237	-0.590814	-0.100391	-0.495803	-0.74474	-0.600316	-0.109893	-0.00950231
sp|O43719|HTSF1_HUMAN	HTATSF1	HIV Tat-specific factor 1 OS=Homo sapiens OX=9606 GN=HTATSF1 PE=1 SV=1	20.4435	20.4299	20.4196	20.3662	20.3398	20.5447	20.7211	20.7067	20.6892	20.6351	20.5933	20.4016	20.632	20.7053	20.6605	-0.0515283	-0.0656071	-0.0140788	0.223091	0.274619	0.288698	0.0607673	0.112296	0.126374	-0.162323	0.183367	0.234896	0.248974	-0.0397232	0.1226
sp|O43736|ITM2A_HUMAN	ITM2A	Integral membrane protein 2A OS=Homo sapiens OX=9606 GN=ITM2A PE=1 SV=2	14.8091	14.93	14.7453	15.0035	14.9133	14.7773	12.6924	12.3709	12.7443	12.6412	12.617	12.4216	12.6385	12.5343	12.7693	-0.104443	-0.0345489	0.0698937	-2.33004	-2.22559	-2.29549	-2.37267	-2.26823	-2.33812	-0.0426368	-2.28519	-2.18075	-2.25064	0.0448469	0.0874837
sp|O43741|AAKB2_HUMAN	PRKAB2	5'-AMP-activated protein kinase subunit beta-2 OS=Homo sapiens OX=9606 GN=PRKAB2 PE=1 SV=1	13.172	13.1135	13.2558	12.9259	13.1172	12.8641	13.9716	13.8933	13.8478	14.2038	14.1984	13.8958	13.8006	13.9197	13.8606	0.25369	0.0423497	-0.21134	0.977512	0.723822	0.935163	1.17259	0.918896	1.13024	0.195073	0.933578	0.679888	0.891228	-0.0439347	-0.239008
sp|O43747-2|AP1G1_HUMAN	AP1G1	Isoform 2 of AP-1 complex subunit gamma-1 OS=Homo sapiens OX=9606 GN=AP1G1	17.7753	17.9561	18.1745	18.2147	18.3897	17.8844	18.7359	18.6767	18.7812	18.7163	18.7551	18.9993	18.6392	18.494	18.5876	-0.222544	-0.0282414	0.194302	0.540108	0.762652	0.56835	0.632394	0.854937	0.660635	0.0922851	0.382435	0.604979	0.410677	-0.157673	-0.249958
sp|O43752|STX6_HUMAN	STX6	Syntaxin-6 OS=Homo sapiens OX=9606 GN=STX6 PE=1 SV=1	14.6584	14.8939	14.6984	14.7805	14.8454	14.69	13.9851	14.0438	13.8129	14.2369	14.3277	14.3738	14.0666	13.9048	13.9942	-0.0946453	-0.0729085	0.0217368	-0.897612	-0.802966	-0.824703	-0.532092	-0.437447	-0.459183	0.36552	-0.856312	-0.761666	-0.783403	0.0413	-0.32422
sp|O43765|SGTA_HUMAN	SGTA	Small glutamine-rich tetratricopeptide repeat-containing protein alpha OS=Homo sapiens OX=9606 GN=SGTA PE=1 SV=1	19.4191	19.4115	19.5558	19.4436	19.5467	19.6968	20.2062	20.1423	20.225	20.4244	20.3465	20.2055	20.1629	20.1894	20.0742	-0.101223	-0.000999924	0.100223	0.627801	0.729024	0.628801	0.762096	0.86332	0.763096	0.134295	0.578803	0.680026	0.579803	-0.048998	-0.183293
sp|O43768-4|ENSA_HUMAN	ENSA	Isoform 4 of Alpha-endosulfine OS=Homo sapiens OX=9606 GN=ENSA	19.5479	19.5581	19.4387	19.4799	19.4538	19.5569	18.9111	18.8229	18.854	18.8596	18.6566	18.6793	18.6061	18.7598	18.4427	0.144825	0.126812	-0.0180133	-0.507414	-0.652239	-0.634225	-0.638207	-0.783033	-0.765019	-0.130794	-0.767191	-0.912016	-0.894003	-0.259777	-0.128984
sp|O43772|MCAT_HUMAN	SLC25A20	Mitochondrial carnitine/acylcarnitine carrier protein OS=Homo sapiens OX=9606 GN=SLC25A20 PE=1 SV=1	15.4698	15.6169	15.5078	15.5179	15.386	15.719	17.4585	17.3455	17.4844	17.4735	17.4532	17.4776	17.764	17.5699	17.4724	0.0218349	0.031243	0.00940817	1.91977	1.89793	1.88852	1.95842	1.93659	1.92718	0.0386546	2.09241	2.07057	2.06116	0.17264	0.133985
sp|O43776|SYNC_HUMAN	NARS1	Asparagine--tRNA ligase, cytoplasmic OS=Homo sapiens OX=9606 GN=NARS1 PE=1 SV=1	18.4461	18.5528	18.3945	18.4934	18.5075	18.4954	17.706	17.8358	17.7955	17.8645	17.755	17.7478	17.6754	17.6309	17.6736	-0.0124346	0.0218542	0.0342888	-0.697823	-0.685388	-0.719677	-0.687835	-0.6754	-0.709689	0.00998791	-0.816933	-0.804498	-0.838787	-0.11911	-0.129098
sp|O43795|MYO1B_HUMAN	MYO1B	Unconventional myosin-Ib OS=Homo sapiens OX=9606 GN=MYO1B PE=1 SV=3	18.7428	18.6075	18.7276	18.7718	18.7409	18.4658	18.4039	18.2938	18.391	18.3623	18.4279	18.4802	18.5737	18.4315	18.4895	0.0158278	-0.0172985	-0.0331263	-0.313908	-0.329736	-0.29661	-0.253348	-0.269176	-0.236049	0.0605601	-0.178595	-0.194423	-0.161297	0.135313	0.0747526
sp|O43805|SSNA1_HUMAN	SSNA1	Sjoegren syndrome nuclear autoantigen 1 OS=Homo sapiens OX=9606 GN=SSNA1 PE=1 SV=2	19.3535	19.0371	19.2593	19.2524	19.3511	19.1007	16.6257	16.6991	16.3033	16.2467	16.2974	16.3753	16.4693	16.6555	16.2299	-0.131276	-0.113171	0.0181042	-2.80522	-2.67394	-2.69205	-3.04144	-2.91017	-2.92827	-0.236221	-2.89637	-2.7651	-2.7832	-0.0911526	0.145069
sp|O43808|PM34_HUMAN	SLC25A17	Peroxisomal membrane protein PMP34 OS=Homo sapiens OX=9606 GN=SLC25A17 PE=1 SV=1	12.0192	12.8362	13.0537	13.0501	12.9197	12.8963	12.2605	12.1542	11.9053	12.9607	12.567	12.8027	12.5532	11.9905	12.2752	-0.0953532	0.223629	0.318982	-0.625084	-0.529731	-0.848713	0.0450698	0.140423	-0.178559	0.670154	-0.458744	-0.363391	-0.682373	0.16634	-0.503814
sp|O43809|CPSF5_HUMAN	NUDT21	Cleavage and polyadenylation specificity factor subunit 5 OS=Homo sapiens OX=9606 GN=NUDT21 PE=1 SV=1	17.4238	17.2933	16.9665	16.2719	16.7562	17.0383	16.1563	17.2613	16.6258	16.2058	17.149	17.1211	16.3193	17.7207	17.5878	0.604805	0.0657481	-0.539057	0.0580536	-0.546751	-0.00769453	0.202227	-0.402578	0.136479	0.144174	0.586213	-0.0185921	0.520465	0.528159	0.383986
sp|O43813|LANC1_HUMAN	LANCL1	Glutathione S-transferase LANCL1 OS=Homo sapiens OX=9606 GN=LANCL1 PE=1 SV=1	16.7009	16.4839	16.3693	16.6995	16.4244	16.5146	18.1383	18.0849	18.1118	18.0954	17.9488	18.0427	18.0956	18.0981	18.1191	-0.20091	-0.172747	0.0281638	1.39275	1.59366	1.56549	1.31001	1.51092	1.48276	-0.0827365	1.38532	1.58623	1.55806	-0.00742767	0.0753089
sp|O43815|STRN_HUMAN	STRN	Striatin OS=Homo sapiens OX=9606 GN=STRN PE=1 SV=4	17.4684	17.6145	17.4205	17.3552	17.3868	17.6991	17.7049	17.79	17.4385	17.8387	17.8868	17.7631	17.6025	17.7215	17.5703	-0.066575	-0.0873526	-0.0207776	0.0767545	0.14333	0.164107	0.26178	0.328355	0.349133	0.185025	0.0636844	0.130259	0.151037	-0.0130702	-0.198096
sp|O43818|U3IP2_HUMAN	RRP9	U3 small nucleolar RNA-interacting protein 2 OS=Homo sapiens OX=9606 GN=RRP9 PE=1 SV=1	15.5898	15.5891	15.5168	15.5694	15.4948	15.5255	14.5461	14.711	14.4692	14.4119	14.3474	14.531	14.7976	14.662	14.7191	-0.0741004	-0.109454	-0.0353531	-1.06393	-0.989827	-0.954474	-1.20925	-1.13515	-1.0998	-0.145327	-0.91312	-0.83902	-0.803667	0.150807	0.296134
sp|O43819|SCO2_HUMAN	SCO2	Protein SCO2 homolog, mitochondrial OS=Homo sapiens OX=9606 GN=SCO2 PE=1 SV=3	15.9362	16.1575	16.0521	16.0549	16.0134	15.9638	16.2192	16.3365	16.3817	16.2188	16.2401	16.2545	16.5091	16.2922	16.4512	0.153662	0.115761	-0.0379011	0.417524	0.263862	0.301763	0.342868	0.189205	0.227106	-0.0746564	0.522568	0.368906	0.406807	0.105044	0.179701
sp|O43823|AKAP8_HUMAN	AKAP8	A-kinase anchor protein 8 OS=Homo sapiens OX=9606 GN=AKAP8 PE=1 SV=1	17.5615	17.6119	17.6808	17.6114	17.5285	17.6571	16.7919	16.8816	16.6259	16.551	16.5414	16.7655	16.7996	16.7853	16.8504	-0.132035	-0.151103	-0.0190683	-0.983667	-0.851632	-0.832564	-1.1308	-0.998767	-0.979699	-0.147135	-0.938375	-0.806341	-0.787273	0.0452912	0.192426
sp|O43824|GTPB6_HUMAN	GTPBP6	Putative GTP-binding protein 6 OS=Homo sapiens OX=9606 GN=GTPBP6 PE=2 SV=4	14.2516	14.2091	14.3519	14.4588	14.3302	14.1337	14.8093	14.675	14.8447	14.6369	14.5369	14.6018	14.7887	14.4543	14.5886	-0.027477	0.0092539	0.0367309	0.478013	0.50549	0.468759	0.293535	0.321012	0.284281	-0.184478	0.312226	0.339703	0.302972	-0.165787	0.0186917
sp|O43829|ZBT14_HUMAN	ZBTB14	Zinc finger and BTB domain-containing protein 14 OS=Homo sapiens OX=9606 GN=ZBTB14 PE=1 SV=2	13.9793	13.4778	13.899	13.8186	14.0884	13.4041	14.753	14.648	14.7507	14.3452	14.2368	14.3707	14.7619	14.5101	14.6502	-0.169662	-0.184643	-0.0149814	0.762232	0.931894	0.946876	0.362545	0.532207	0.547189	-0.399687	0.685699	0.855361	0.870342	-0.0765334	0.323154
sp|O43837|IDH3B_HUMAN	IDH3B	Isocitrate dehydrogenase [NAD] subunit beta, mitochondrial OS=Homo sapiens OX=9606 GN=IDH3B PE=1 SV=2	18.3854	18.5006	18.3179	18.2755	18.2834	18.0294	18.4934	18.5692	18.514	18.4345	18.575	18.6598	18.6004	18.7283	18.8455	0.291979	0.0867892	-0.20519	0.416233	0.124254	0.329444	0.447124	0.155145	0.360335	0.030891	0.615421	0.323441	0.528631	0.199187	0.168296
sp|O43847-2|NRDC_HUMAN	NRDC	Isoform 2 of Nardilysin OS=Homo sapiens OX=9606 GN=NRDC	18.7228	18.9677	19.1124	19.0463	19.2101	19.2908	18.5219	18.5601	18.4207	18.4324	18.4189	18.4109	18.2893	18.236	18.24	-0.290431	-0.0422902	0.248141	-0.723815	-0.433384	-0.681525	-0.803957	-0.513525	-0.761666	-0.0801411	-0.969647	-0.679216	-0.927357	-0.245832	-0.165691
sp|O43852-3|CALU_HUMAN	CALU	Isoform 3 of Calumenin OS=Homo sapiens OX=9606 GN=CALU	18.0743	18.0637	18.0027	18.1082	17.9998	17.9717	18.2017	18.111	18.1523	18.3024	18.2581	18.3004	18.1236	18.0761	18.0593	0.0831189	0.0627577	-0.0203612	0.191185	0.108066	0.128428	0.323165	0.240046	0.260407	0.131979	0.122539	0.0394197	0.0597809	-0.0686467	-0.200626
sp|O43852-4|CALU_HUMAN	CALU	Isoform 4 of Calumenin OS=Homo sapiens OX=9606 GN=CALU	15.6602	15.6907	15.7021	15.7048	15.5578	15.7112	14.9317	14.8611	15.0165	15.0445	14.986	15.1272	14.7169	14.6322	14.817	0.0528103	0.0263877	-0.0264226	-0.695103	-0.747914	-0.721491	-0.578972	-0.631782	-0.605359	0.116132	-0.909494	-0.962305	-0.935882	-0.214391	-0.330523
sp|O43854|EDIL3_HUMAN	EDIL3	EGF-like repeat and discoidin I-like domain-containing protein 3 OS=Homo sapiens OX=9606 GN=EDIL3 PE=1 SV=1	16.7313	16.7331	16.5614	17.0204	16.781	16.9655	19.2195	19.2179	19.3188	19.6215	19.6816	19.6317	19.7322	19.6887	19.6006	0.272119	0.519141	0.247021	2.8489	2.57678	2.32976	3.24178	2.96966	2.72264	0.392877	3.27064	2.99852	2.7515	0.421738	0.0288617
sp|O43865|SAHH2_HUMAN	AHCYL1	S-adenosylhomocysteine hydrolase-like protein 1 OS=Homo sapiens OX=9606 GN=AHCYL1 PE=1 SV=2	13.6893	13.5359	13.4674	13.5584	13.7179	13.8557	13.4603	13.4371	13.4573	13.6444	13.3957	13.3288	13.387	13.526	13.2604	-0.0220381	0.124427	0.146465	-0.134676	-0.112638	-0.259103	-0.129937	-0.107899	-0.254364	0.00473873	-0.195122	-0.173084	-0.319549	-0.0604455	-0.0651843
sp|O43896|KIF1C_HUMAN	KIF1C	Kinesin-like protein KIF1C OS=Homo sapiens OX=9606 GN=KIF1C PE=1 SV=3	14.5846	14.6076	14.4755	14.4722	14.4939	14.4977	11.6921	11.6565	10.6528	10.1499	10.7954	10.4249	11.1064	11.2859	11.2205	-0.0442046	-0.112165	-0.0679606	-3.26634	-3.22214	-3.15418	-4.14339	-4.09919	-4.03122	-0.877047	-3.39582	-3.35162	-3.28366	-0.129479	0.747568
sp|O43909|EXTL3_HUMAN	EXTL3	Exostosin-like 3 OS=Homo sapiens OX=9606 GN=EXTL3 PE=1 SV=1	16.1645	16.3511	16.4051	16.561	16.413	16.2529	16.4678	16.4202	16.2861	16.6127	16.734	16.6548	16.9406	16.7376	16.7798	-0.196189	-0.0941213	0.102067	-0.111747	0.0844415	-0.0176258	0.164067	0.360255	0.258188	0.275814	0.31619	0.512379	0.410312	0.427937	0.152124
sp|O43913|ORC5_HUMAN	ORC5	Origin recognition complex subunit 5 OS=Homo sapiens OX=9606 GN=ORC5 PE=1 SV=1	12.9023	12.9291	12.8488	12.836	12.8994	13.101	11.8571	12.2239	11.5863	11.7717	11.3685	11.8472	11.9304	12.1767	11.9974	-0.0453671	0.00669203	0.0520592	-1.0497	-1.00434	-1.0564	-1.27634	-1.23097	-1.28303	-0.226634	-0.903943	-0.858576	-0.910635	0.14576	0.372395
sp|O43920|NDUS5_HUMAN	NDUFS5	NADH dehydrogenase [ubiquinone] iron-sulfur protein 5 OS=Homo sapiens OX=9606 GN=NDUFS5 PE=1 SV=3	14.5847	14.8387	14.4501	14.5899	14.5865	14.3957	15.3858	15.5672	15.4643	15.4975	15.5777	15.6689	15.5463	15.6925	15.4933	0.359205	0.258747	-0.100458	1.20716	0.847955	0.948412	1.31609	0.956886	1.05734	0.108931	1.31209	0.952889	1.05335	0.104934	-0.0039974
sp|O43924|PDE6D_HUMAN	PDE6D	Retinal rod rhodopsin-sensitive cGMP 3',5'-cyclic phosphodiesterase subunit delta OS=Homo sapiens OX=9606 GN=PDE6D PE=1 SV=1	15.0029	14.861	14.8927	14.4351	14.954	14.7773	16.0296	16.1863	16.0421	16.1949	16.3502	16.293	16.1673	16.6563	16.6391	0.339187	0.142422	-0.196765	1.50631	1.16712	1.36389	1.69969	1.3605	1.55726	0.193377	1.90784	1.56865	1.76541	0.401526	0.208149
sp|O43929|ORC4_HUMAN	ORC4	Origin recognition complex subunit 4 OS=Homo sapiens OX=9606 GN=ORC4 PE=1 SV=2	17.6494	17.6431	17.4032	17.7289	17.6072	17.4237	16.537	16.3712	16.4243	16.2608	15.8898	16.3789	16.4207	16.157	16.3141	0.0159982	0.0373549	0.0213567	-1.10509	-1.12109	-1.14244	-1.37276	-1.38876	-1.41012	-0.267671	-1.252	-1.268	-1.28935	-0.146909	0.120762
sp|O43933|PEX1_HUMAN	PEX1	Peroxisome biogenesis factor 1 OS=Homo sapiens OX=9606 GN=PEX1 PE=1 SV=1	17.124	17.2603	17.1981	17.1989	17.2305	17.1023	16.6624	16.7181	16.6318	16.7631	16.708	16.7643	16.6445	16.6429	16.6391	0.0967795	0.0798447	-0.0169348	-0.426589	-0.523369	-0.506434	-0.352181	-0.44896	-0.432026	0.0744082	-0.455154	-0.551933	-0.534999	-0.0285647	-0.102973
sp|O43934|MFS11_HUMAN	MFSD11	UNC93-like protein MFSD11 OS=Homo sapiens OX=9606 GN=MFSD11 PE=2 SV=2	11.92	12.5258	12.4079	12.6925	12.173	12.5566	12.943	12.7187	13.0125	13.171	12.9067	12.8942	13.2927	12.8662	12.9616	-0.178352	0.0111269	0.189479	0.428478	0.60683	0.417351	0.527747	0.706099	0.51662	0.0992685	0.577261	0.755613	0.566134	0.148783	0.0495145
sp|O60216|RAD21_HUMAN	RAD21	Double-strand-break repair protein rad21 homolog OS=Homo sapiens OX=9606 GN=RAD21 PE=1 SV=2	18.8214	18.8594	18.7839	18.676	18.5713	18.8053	18.7863	18.8683	18.7797	18.4905	18.6352	18.612	18.81	18.7562	18.7447	0.046019	-0.0913394	-0.137358	0.0358712	-0.0101478	0.127211	-0.196338	-0.242357	-0.104999	-0.232209	-0.00522809	-0.051247	0.0861113	-0.0410992	0.19111
sp|O60220|TIM8A_HUMAN	TIMM8A	Mitochondrial import inner membrane translocase subunit Tim8 A OS=Homo sapiens OX=9606 GN=TIMM8A PE=1 SV=1	16.002	16.7613	15.3896	15.6569	15.4319	15.194	15.8013	15.7186	15.2563	15.4673	15.5871	16.1377	15.9624	15.8186	15.7453	0.605417	-0.0179237	-0.62334	0.146545	-0.458872	0.164469	0.285184	-0.320233	0.303107	0.138639	0.396555	-0.208862	0.414479	0.25001	0.111371
sp|O60229|KALRN_HUMAN	KALRN	Kalirin OS=Homo sapiens OX=9606 GN=KALRN PE=1 SV=3	16.3746	16.1054	16.2351	16.1617	16.5762	16.6214	19.9807	19.8764	20.014	20.2286	20.134	20.0165	20.199	20.0514	20.1188	0.160467	0.375201	0.214734	3.87916	3.71869	3.50396	4.04849	3.88803	3.67329	0.169336	4.04519	3.88472	3.66999	0.166034	-0.00330215
sp|O60231|DHX16_HUMAN	DHX16	Pre-mRNA-splicing factor ATP-dependent RNA helicase DHX16 OS=Homo sapiens OX=9606 GN=DHX16 PE=1 SV=2	18.0029	17.849	17.8325	17.9004	17.8711	17.8713	17.4508	17.4962	17.5374	17.2334	17.2344	17.2587	17.4003	17.421	17.4419	-0.0447872	-0.058635	-0.0138478	-0.44481	-0.400023	-0.386175	-0.697399	-0.652612	-0.638764	-0.252589	-0.518555	-0.473768	-0.45992	-0.073745	0.178844
sp|O60232|ZNRD2_HUMAN	ZNRD2	Protein ZNRD2 OS=Homo sapiens OX=9606 GN=ZNRD2 PE=1 SV=1	17.1708	17.3043	17.086	17.1079	17.2445	17.2686	16.0475	15.9978	16.0481	16.1077	16.0243	15.8891	15.8625	16.0674	15.918	-0.162892	-0.142917	0.019975	-1.31877	-1.15588	-1.17585	-1.34287	-1.17998	-1.19996	-0.0241022	-1.40061	-1.23772	-1.25769	-0.0818379	-0.0577357
sp|O60238|BNI3L_HUMAN	BNIP3L	BCL2/adenovirus E1B 19 kDa protein-interacting protein 3-like OS=Homo sapiens OX=9606 GN=BNIP3L PE=1 SV=1	13.7262	12.8964	13.3127	13.3836	13.564	12.8144	14.4523	14.3764	14.7716	13.983	14.0296	14.7599	14.492	13.8198	14.2615	0.479404	0.421662	-0.0577428	1.70108	1.22167	1.27942	1.42514	0.945733	1.00348	-0.275941	1.35875	0.879342	0.937085	-0.342332	-0.066391
sp|O60242|AGRB3_HUMAN	ADGRB3	Adhesion G protein-coupled receptor B3 OS=Homo sapiens OX=9606 GN=ADGRB3 PE=1 SV=2	10.0352	0	9.03621	8.42044	8.87903	0	12.0725	12.5327	12.499	12.6472	12.5758	12.4309	12.4373	12.7406	12.6939	-2.75672	-3.34738	-0.590661	3.25421	6.01092	6.60158	3.43744	6.19416	6.78482	0.183232	3.51004	6.26676	6.85742	0.255834	0.072602
sp|O60243|H6ST1_HUMAN	HS6ST1	Heparan-sulfate 6-O-sulfotransferase 1 OS=Homo sapiens OX=9606 GN=HS6ST1 PE=1 SV=5	11.2016	10.8801	11.3344	10.5896	10.7528	10.4499	12.0064	11.8562	12.3088	11.6576	11.3015	12.2583	12.1721	12.0364	12.1063	0.520267	-0.0209887	-0.541256	1.43871	0.918446	1.4597	1.12073	0.600465	1.14172	-0.317981	1.48652	0.966253	1.50751	0.0478064	0.365788
sp|O60244|MED14_HUMAN	MED14	Mediator of RNA polymerase II transcription subunit 14 OS=Homo sapiens OX=9606 GN=MED14 PE=1 SV=2	18.1489	18.178	18.1976	18.2094	18.2027	18.1821	18.3737	18.291	18.3538	18.111	18.0478	18.1687	18.2856	18.2369	18.2536	-0.0836315	-0.0604015	0.02323	0.0810729	0.164704	0.141474	-0.14928	-0.065648	-0.088878	-0.230352	0.000216832	0.0838484	0.0606184	-0.0808561	0.149496
sp|O60256|KPRB_HUMAN	PRPSAP2	Phosphoribosyl pyrophosphate synthase-associated protein 2 OS=Homo sapiens OX=9606 GN=PRPSAP2 PE=1 SV=1	16.4037	15.9899	15.9347	16.1182	16.2225	15.9584	16.8366	16.7193	16.8934	16.79	16.8783	17.0015	16.6391	16.6903	16.743	0.0468762	0.0371477	-0.00972848	0.753889	0.707013	0.716741	0.827343	0.780466	0.790195	0.0734537	0.628274	0.581398	0.591126	-0.125615	-0.199069
sp|O60264|SMCA5_HUMAN	SMARCA5	SWI/SNF-related matrix-associated actin-dependent regulator of chromatin subfamily A member 5 OS=Homo sapiens OX=9606 GN=SMARCA5 PE=1 SV=1	19.1969	19.4182	19.3504	19.3908	19.3627	19.2869	19.1878	19.0014	19.0611	19.0017	18.8833	18.9685	19.317	19.0452	19.0361	0.0584329	0.0833405	0.0249075	-0.17999	-0.238423	-0.263331	-0.312251	-0.370684	-0.395591	-0.13226	-0.130668	-0.189101	-0.214009	0.0493221	0.181583
sp|O60268|K0513_HUMAN	KIAA0513	Uncharacterized protein KIAA0513 OS=Homo sapiens OX=9606 GN=KIAA0513 PE=1 SV=1	12.4712	12.4269	12.5435	12.3536	12.3305	12.5042	15.2693	15.4651	15.314	15.3974	15.3119	15.4985	15.3186	15.1874	15.2343	0.194244	0.109841	-0.0844029	3.06324	2.86899	2.95339	3.11634	2.92209	3.0065	0.0531016	2.9605	2.76626	2.85066	-0.102735	-0.155837
sp|O60271-2|JIP4_HUMAN	SPAG9	Isoform 2 of C-Jun-amino-terminal kinase-interacting protein 4 OS=Homo sapiens OX=9606 GN=SPAG9	18.4888	18.5764	18.4474	18.4609	18.5575	18.7591	19.7398	19.6979	19.7842	19.7953	19.7782	19.6353	19.625	19.7306	19.6038	-0.112824	-0.0245348	0.0882895	1.1236	1.23642	1.14813	1.11926	1.23209	1.1438	-0.00433336	1.03609	1.14891	1.06063	-0.0875074	-0.0831741
sp|O60282|KIF5C_HUMAN	KIF5C	Kinesin heavy chain isoform 5C OS=Homo sapiens OX=9606 GN=KIF5C PE=1 SV=1	17.6979	17.7151	17.5648	17.5254	17.7057	17.9781	20.5662	20.5146	20.5812	20.8956	20.9172	20.8533	20.6257	20.7123	20.6712	0.092001	0.169095	0.0770939	2.98673	2.89473	2.81764	3.3214	3.2294	3.15231	0.33467	3.10249	3.01049	2.93339	0.115754	-0.218916
sp|O60284|ST18_HUMAN	ST18	Suppression of tumorigenicity 18 protein OS=Homo sapiens OX=9606 GN=ST18 PE=1 SV=1	14.1285	14.2371	13.8328	13.861	14.5332	14.8283	18.2699	18.2178	18.2903	18.3114	18.3127	18.495	18.4815	18.36	18.4587	0.109571	0.45093	0.341359	4.30278	4.19321	3.85185	4.41643	4.30686	3.9655	0.113651	4.47683	4.36725	4.0259	0.174045	0.0603935
sp|O60287|NPA1P_HUMAN	URB1	Nucleolar pre-ribosomal-associated protein 1 OS=Homo sapiens OX=9606 GN=URB1 PE=1 SV=4	15.4468	15.5194	15.5145	15.5757	15.5396	15.4632	14.9459	14.9849	14.895	14.9914	14.9035	14.8773	15.0325	15.0339	14.9796	-0.0962497	-0.0636725	0.0325772	-0.647915	-0.551665	-0.584242	-0.665782	-0.569532	-0.602109	-0.0178672	-0.574474	-0.478224	-0.510802	0.0734407	0.0913079
sp|O60292|SI1L3_HUMAN	SIPA1L3	Signal-induced proliferation-associated 1-like protein 3 OS=Homo sapiens OX=9606 GN=SIPA1L3 PE=1 SV=3	15.8577	15.8378	15.813	15.8117	15.7717	15.8017	16.5286	16.6542	16.6492	16.336	16.3455	16.4619	16.5664	16.4124	16.5879	-0.0471667	-0.0882905	-0.0411238	0.727326	0.774492	0.815616	0.497835	0.545001	0.586125	-0.229491	0.638935	0.686101	0.727225	-0.088391	0.1411
sp|O60293|ZC3H1_HUMAN	ZFC3H1	Zinc finger C3H1 domain-containing protein OS=Homo sapiens OX=9606 GN=ZFC3H1 PE=1 SV=3	14.8637	14.9872	14.9182	14.768	14.704	14.8472	14.5036	14.4925	14.3573	14.2073	14.2181	14.3404	14.4497	14.3721	14.5173	0.0774449	-0.072537	-0.149982	-0.394457	-0.471902	-0.32192	-0.590328	-0.667773	-0.517791	-0.195871	-0.399204	-0.476649	-0.326667	-0.00474697	0.191124
sp|O60294|TYW4_HUMAN	LCMT2	tRNA wybutosine-synthesizing protein 4 OS=Homo sapiens OX=9606 GN=LCMT2 PE=1 SV=3	15.1528	14.9702	15.2515	15.1202	15.382	14.8397	15.7046	15.5919	15.7814	15.4794	15.371	15.5258	15.3528	15.3708	15.4159	-0.0120296	-0.0229063	-0.0108767	0.555785	0.567815	0.578692	0.321834	0.333864	0.34474	-0.233951	0.242941	0.254971	0.265847	-0.312844	-0.0788929
sp|O60299|LZTS3_HUMAN	LZTS3	Leucine zipper putative tumor suppressor 3 OS=Homo sapiens OX=9606 GN=LZTS3 PE=2 SV=1	13.9922	14.1052	13.9408	13.7825	13.8783	13.8356	14.1143	14.2307	14.2592	14.067	14.1676	14.1956	14.1736	14.24	14.3223	0.0249099	-0.155685	-0.180595	0.213587	0.188677	0.369272	0.155558	0.130648	0.311243	-0.0580293	0.257495	0.232585	0.41318	0.043908	0.101937
sp|O60306|AQR_HUMAN	AQR	RNA helicase aquarius OS=Homo sapiens OX=9606 GN=AQR PE=1 SV=4	18.966	18.7002	18.941	19.0128	19.0854	18.5731	18.7621	18.5892	18.7601	18.3015	18.2735	18.6642	18.6955	18.4436	18.5733	-0.0241312	-0.00277967	0.0213515	-0.189416	-0.165284	-0.186636	-0.480142	-0.456011	-0.477362	-0.290726	-0.322424	-0.298292	-0.319644	-0.133008	0.157718
sp|O60307|MAST3_HUMAN	MAST3	Microtubule-associated serine/threonine-protein kinase 3 OS=Homo sapiens OX=9606 GN=MAST3 PE=1 SV=2	13.9108	13.8406	13.792	13.9263	13.9337	13.8422	14.5783	14.505	14.4409	14.3704	14.4638	14.5364	14.2533	14.615	14.594	-0.0465446	0.00639968	0.0529442	0.613734	0.660279	0.607334	0.562563	0.609108	0.556164	-0.0511709	0.593105	0.63965	0.586706	-0.0206287	0.0305422
sp|O60308|CE104_HUMAN	CEP104	Centrosomal protein of 104 kDa OS=Homo sapiens OX=9606 GN=CEP104 PE=1 SV=1	10.929	11.0115	11.2677	11.0563	11.156	10.9545	10.9781	11.3827	11.7643	11.2129	10.8219	11.6314	11.0498	11.2708	11.165	-0.380205	-0.394016	-0.0138109	-0.0746017	0.305603	0.319414	-0.227578	0.152627	0.166438	-0.152976	-0.28779	0.0924151	0.106226	-0.213188	-0.0602117
sp|O60313-2|OPA1_HUMAN	OPA1	Isoform 2 of Dynamin-like 120 kDa protein, mitochondrial OS=Homo sapiens OX=9606 GN=OPA1	19.3058	19.2315	19.25	19.268	19.2183	19.1452	19.9632	19.8417	19.9935	19.8783	19.9137	20.052	20.1178	19.9352	20.0246	0.074662	0.0227629	-0.0518992	0.745067	0.670404	0.722304	0.760267	0.685604	0.737504	0.0152	0.838134	0.763472	0.815372	0.093068	0.077868
sp|O60315|ZEB2_HUMAN	ZEB2	Zinc finger E-box-binding homeobox 2 OS=Homo sapiens OX=9606 GN=ZEB2 PE=1 SV=1	12.3282	12.9579	12.5491	12.2862	12.97	13.1106	17.712	17.6463	17.7653	17.4707	17.372	17.4523	17.6192	17.6072	17.5973	1.32736	1.50458	0.177213	6.42348	5.09612	4.9189	6.14728	4.81992	4.6427	-0.2762	6.32353	4.99617	4.81895	-0.0999522	0.176248
sp|O60318|GANP_HUMAN	MCM3AP	Germinal-center associated nuclear protein OS=Homo sapiens OX=9606 GN=MCM3AP PE=1 SV=2	17.9038	18.038	18.0532	18.1165	18.0539	17.9275	17.9809	17.8829	17.8988	17.5986	17.6678	17.9097	17.9508	17.8261	17.928	-0.147545	-0.113244	0.0343006	-0.225017	-0.0774724	-0.111773	-0.420495	-0.27295	-0.30725	-0.195477	-0.244242	-0.0966974	-0.130998	-0.0192251	0.176252
sp|O60331-3|PI51C_HUMAN	PIP5K1C	Isoform 3 of Phosphatidylinositol 4-phosphate 5-kinase type-1 gamma OS=Homo sapiens OX=9606 GN=PIP5K1C	15.5231	15.2147	15.404	15.3226	15.3798	15.3251	16.8109	16.6828	16.6895	16.8861	16.9003	16.8366	16.7799	16.6489	16.7874	0.0582738	0.0201667	-0.0381071	1.40543	1.34716	1.38526	1.55201	1.49374	1.53185	0.146583	1.4164	1.35813	1.39623	0.0109693	-0.135614
sp|O60333-4|KIF1B_HUMAN	KIF1B	Isoform 4 of Kinesin-like protein KIF1B OS=Homo sapiens OX=9606 GN=KIF1B	18.8183	18.9077	18.8605	18.712	18.7996	18.8191	18.8892	18.8766	18.9092	18.9284	18.9031	18.6948	18.8475	18.8364	18.7922	0.0261814	-0.059113	-0.0852944	0.0556738	0.0294924	0.114787	0.00610428	-0.0200772	0.0652173	-0.0495696	-0.0106204	-0.0368018	0.0484926	-0.0662942	-0.0167247
sp|O60341-2|KDM1A_HUMAN	KDM1A	Isoform 2 of Lysine-specific histone demethylase 1A OS=Homo sapiens OX=9606 GN=KDM1A	17.8099	17.8056	17.7306	17.7157	17.8267	17.7553	18.0415	17.967	17.9327	17.7206	17.6637	17.8115	17.957	17.8623	17.8759	-0.0121537	-0.0283065	-0.0161528	0.186168	0.198322	0.214475	-0.062299	-0.0501453	-0.0339925	-0.248467	0.104171	0.116325	0.132478	-0.081997	0.16647
sp|O60343|TBCD4_HUMAN	TBC1D4	TBC1 domain family member 4 OS=Homo sapiens OX=9606 GN=TBC1D4 PE=1 SV=2	16.757	16.8238	16.7615	16.7521	16.635	16.8436	15.4353	15.2214	15.1755	15.2077	15.1298	15.0494	15.0478	15.177	15.0997	-0.0590899	-0.0962626	-0.0371727	-1.56245	-1.50336	-1.46619	-1.71085	-1.65176	-1.61459	-0.148405	-1.73166	-1.67257	-1.6354	-0.169212	-0.0208072
sp|O60346|PHLP1_HUMAN	PHLPP1	PH domain leucine-rich repeat-containing protein phosphatase 1 OS=Homo sapiens OX=9606 GN=PHLPP1 PE=1 SV=3	16.3318	16.5382	16.4208	16.5913	16.5916	16.3906	15.3321	15.3574	15.2215	15.2632	15.2021	15.0331	15.2287	15.1902	15.1783	-0.114332	-0.0201142	0.0942176	-1.24093	-1.1266	-1.22081	-1.37847	-1.26414	-1.35836	-0.137543	-1.34552	-1.23119	-1.3254	-0.104591	0.0329524
sp|O60427|FADS1_HUMAN	FADS1	Acyl-CoA (8-3)-desaturase OS=Homo sapiens OX=9606 GN=FADS1 PE=1 SV=3	17.2286	16.8763	16.9726	17.2657	17.3711	16.6813	16.6385	16.3923	16.5597	16.4008	16.425	16.6446	16.6964	16.3294	16.6007	0.139021	0.219236	0.0802155	-0.356659	-0.495679	-0.575895	-0.396642	-0.535663	-0.615878	-0.0399833	-0.344652	-0.483673	-0.563889	0.0120062	0.0519895
sp|O60443|GSDME_HUMAN	GSDME	Gasdermin-E OS=Homo sapiens OX=9606 GN=GSDME PE=1 SV=2	12.068	12.649	12.8548	12.7244	12.8927	12.8748	14.5716	14.4866	14.4973	14.7328	14.7753	14.527	14.5022	14.3984	14.3325	-0.234486	0.0722268	0.306713	1.76009	1.99457	1.68786	1.91995	2.15444	1.84772	0.159863	1.65263	1.88711	1.5804	-0.107461	-0.267324
sp|O60447-2|EVI5_HUMAN	EVI5	Isoform 2 of Ecotropic viral integration site 5 protein homolog OS=Homo sapiens OX=9606 GN=EVI5	15.3634	15.3465	15.3279	15.2605	15.4933	15.544	16.9196	16.8698	16.9094	17.0913	17.0172	16.8735	16.8684	16.8239	16.8675	-0.0897895	-0.00312398	0.0866655	1.46388	1.55367	1.467	1.55828	1.64807	1.56141	0.0944043	1.41756	1.50734	1.42068	-0.0463235	-0.140728
sp|O60462|NRP2_HUMAN	NRP2	Neuropilin-2 OS=Homo sapiens OX=9606 GN=NRP2 PE=1 SV=3	15.6189	15.7788	15.8701	15.6544	15.546	15.6533	17.4418	17.3384	17.3825	17.2343	17.1898	17.1911	17.3151	17.3123	17.2771	0.260252	0.122179	-0.138073	1.89187	1.63161	1.76969	1.70939	1.44914	1.58721	-0.182473	1.80581	1.54556	1.68363	-0.0860582	0.0964147
sp|O60476|MA1A2_HUMAN	MAN1A2	Mannosyl-oligosaccharide 1,2-alpha-mannosidase IB OS=Homo sapiens OX=9606 GN=MAN1A2 PE=1 SV=1	14.9797	14.3387	14.631	14.7382	14.8603	14.2423	15.4321	15.2327	15.3711	15.3425	15.2189	15.6905	16.0486	15.525	15.8785	0.198984	0.16279	-0.0361941	0.894459	0.695475	0.731669	0.966463	0.767479	0.803673	0.072004	1.36656	1.16757	1.20377	0.472097	0.400093
sp|O60488|ACSL4_HUMAN	ACSL4	Long-chain-fatty-acid--CoA ligase 4 OS=Homo sapiens OX=9606 GN=ACSL4 PE=1 SV=2	19.487	19.9734	19.7997	19.7803	19.7167	19.6797	20.7361	20.6329	20.6533	21.0718	20.9643	20.9521	20.9828	20.8111	20.8741	0.12866	0.100874	-0.027786	1.04939	0.920729	0.948515	1.37137	1.24271	1.2705	0.321984	1.2646	1.13594	1.16373	0.215212	-0.106772
sp|O60493|SNX3_HUMAN	SNX3	Sorting nexin-3 OS=Homo sapiens OX=9606 GN=SNX3 PE=1 SV=3	18.6916	18.716	18.4315	18.5048	18.4751	18.312	18.2915	18.5934	18.4767	18.353	18.2767	18.4868	18.3092	18.523	18.5485	0.800038	0.617609	-0.182429	0.640863	-0.159176	0.0232535	0.559156	-0.240882	-0.0584533	-0.0817068	0.647202	-0.152837	0.0295925	0.00633894	0.0880457
sp|O60502|OGA_HUMAN	OGA	Protein O-GlcNAcase OS=Homo sapiens OX=9606 GN=OGA PE=1 SV=2	18.7992	18.9352	18.8813	18.785	18.8765	18.9642	20.1815	20.1871	20.2618	20.424	20.3668	20.2253	20.1175	20.2641	20.1658	0.0114871	0.0148407	0.00335363	1.34974	1.33825	1.3349	1.47829	1.4668	1.46345	0.128551	1.32206	1.31057	1.30722	-0.0276771	-0.156228
sp|O60503|ADCY9_HUMAN	ADCY9	Adenylate cyclase type 9 OS=Homo sapiens OX=9606 GN=ADCY9 PE=1 SV=4	10.8254	10.0084	10.7228	10.7876	10.1166	10.1157	13.1669	13.0934	13.1395	13.1475	12.9955	13.0985	13.3483	13.1836	13.2863	0.12114	-0.057768	-0.178908	2.73553	2.61439	2.7933	2.68278	2.56163	2.74054	-0.0527533	2.875	2.75386	2.93277	0.139475	0.192228
sp|O60506-3|HNRPQ_HUMAN	SYNCRIP	Isoform 3 of Heterogeneous nuclear ribonucleoprotein Q OS=Homo sapiens OX=9606 GN=SYNCRIP	16.1226	16.0976	16.1526	16.1186	16.0924	16.2599	14.7606	14.8351	14.6397	14.6669	14.5419	14.6685	14.5962	14.6747	14.654	-0.0855669	-0.0528712	0.0326957	-1.46469	-1.37912	-1.41182	-1.58407	-1.49851	-1.5312	-0.119386	-1.56821	-1.48264	-1.51534	-0.103521	0.0158645
sp|O60506|HNRPQ_HUMAN	SYNCRIP	Heterogeneous nuclear ribonucleoprotein Q OS=Homo sapiens OX=9606 GN=SYNCRIP PE=1 SV=2	19.1914	19.0778	19.1161	19.123	19.096	19.237	18.7079	18.6132	18.6022	18.5022	18.57	18.5502	18.6296	18.5145	18.628	-0.253636	-0.230062	0.0235734	-0.740951	-0.487315	-0.510889	-0.841273	-0.587637	-0.611211	-0.100322	-0.791324	-0.537688	-0.561261	-0.0503727	0.0499494
sp|O60507|TPST1_HUMAN	TPST1	Protein-tyrosine sulfotransferase 1 OS=Homo sapiens OX=9606 GN=TPST1 PE=1 SV=1	15.4319	14.7554	14.7002	14.9254	14.852	14.6269	15.8048	15.7553	15.8366	15.8612	15.8813	16.1161	16.0523	16.1513	15.9949	0.124288	-0.0367493	-0.161037	0.960674	0.836386	0.997423	1.11468	0.990388	1.15143	0.154003	1.22796	1.10367	1.26471	0.267285	0.113282
sp|O60508|PRP17_HUMAN	CDC40	Pre-mRNA-processing factor 17 OS=Homo sapiens OX=9606 GN=CDC40 PE=1 SV=1	17.2651	16.9211	17.1433	17.1375	17.1905	16.8026	16.7306	16.6993	16.7047	16.2989	16.504	16.5826	16.6634	16.4763	16.7281	0.0126641	-0.0536646	-0.0663287	-0.385636	-0.3983	-0.331972	-0.63533	-0.647994	-0.581666	-0.249694	-0.474605	-0.487269	-0.42094	-0.0889686	0.160725
sp|O60512|B4GT3_HUMAN	B4GALT3	Beta-1,4-galactosyltransferase 3 OS=Homo sapiens OX=9606 GN=B4GALT3 PE=1 SV=2	15.012	15.2442	14.8798	15.1517	15.0078	14.5188	14.7718	14.8309	14.796	14.9118	14.738	15.2267	15.0585	14.7185	14.8632	0.119057	-0.0335318	-0.152589	-0.126729	-0.245786	-0.0931974	0.0325199	-0.0865374	0.0660517	0.159249	-0.0462145	-0.165272	-0.0126827	0.0805147	-0.0787344
sp|O60513|B4GT4_HUMAN	B4GALT4	Beta-1,4-galactosyltransferase 4 OS=Homo sapiens OX=9606 GN=B4GALT4 PE=1 SV=1	15.1219	15.0235	14.9439	15.1122	15.0034	14.9468	13.9818	13.726	13.8291	14.2824	14.2011	14.1388	14.2993	13.9341	14.1453	0.202986	0.194046	-0.00894006	-0.981129	-1.18412	-1.17518	-0.619323	-0.82231	-0.813369	0.361806	-0.700518	-0.903504	-0.894564	0.280611	-0.0811945
sp|O60518|RNBP6_HUMAN	RANBP6	Ran-binding protein 6 OS=Homo sapiens OX=9606 GN=RANBP6 PE=1 SV=2	15.5265	15.5366	15.6174	15.6121	15.8416	15.5851	17.4378	17.4224	17.4966	17.4865	17.4529	17.5737	17.5066	17.3557	17.4747	-0.0262261	0.0931905	0.119417	1.86583	1.89206	1.77264	1.91797	1.94419	1.82478	0.052139	1.85924	1.88547	1.76605	-0.00658602	-0.058725
sp|O60524|NEMF_HUMAN	NEMF	Nuclear export mediator factor NEMF OS=Homo sapiens OX=9606 GN=NEMF PE=1 SV=4	16.0482	16.1933	16.1445	16.0653	16.0281	16.347	16.1062	16.2223	15.9395	16.3022	16.3609	16.0876	16.247	16.2461	16.197	-0.126021	-0.107877	0.0181437	-0.165335	-0.0393134	-0.0574571	-0.00446544	0.121556	0.103412	0.160869	-0.0246612	0.10136	0.0832162	0.140673	-0.0201957
sp|O60547|GMDS_HUMAN	GMDS	GDP-mannose 4,6 dehydratase OS=Homo sapiens OX=9606 GN=GMDS PE=1 SV=1	16.894	16.8509	16.7628	16.9312	16.9397	16.9562	16.5946	16.4873	16.5373	16.6692	16.5995	16.4433	16.4413	16.4886	16.4215	-0.135113	-0.0286365	0.106476	-0.431286	-0.296173	-0.40265	-0.400356	-0.265243	-0.37172	0.0309299	-0.520557	-0.385445	-0.491921	-0.0892714	-0.120201
sp|O60551|NMT2_HUMAN	NMT2	Glycylpeptide N-tetradecanoyltransferase 2 OS=Homo sapiens OX=9606 GN=NMT2 PE=1 SV=1	16.1016	16.4543	16.4767	16.3547	16.5668	16.6542	17.0858	16.9072	16.8746	17.1679	17.1878	17.0305	17.0023	17.0084	16.9682	-0.250217	-0.0691932	0.181023	0.361434	0.611651	0.430628	0.534328	0.784544	0.603521	0.172893	0.398527	0.648743	0.46772	0.0370923	-0.135801
sp|O60566-3|BUB1B_HUMAN	BUB1B	Isoform 3 of Mitotic checkpoint serine/threonine-protein kinase BUB1 beta OS=Homo sapiens OX=9606 GN=BUB1B	18.5092	18.668	18.6145	18.6224	18.6216	18.5543	15.6889	15.2873	15.0533	14.8865	14.8388	15.0166	14.7575	14.8199	14.6402	-0.0265626	-0.0243682	0.00219441	-3.28063	-3.25406	-3.25626	-3.70985	-3.68329	-3.68549	-0.429229	-3.88462	-3.85805	-3.86025	-0.603991	-0.174762
sp|O60568|PLOD3_HUMAN	PLOD3	Multifunctional procollagen lysine hydroxylase and glycosyltransferase LH3 OS=Homo sapiens OX=9606 GN=PLOD3 PE=1 SV=1	17.0232	16.7481	16.9025	16.888	16.7056	16.6995	16.3789	16.3566	16.2083	16.2368	16.3687	16.4452	16.131	16.1228	16.3364	0.0590557	-0.0678342	-0.12689	-0.517612	-0.576667	-0.449777	-0.48199	-0.541046	-0.414156	0.0356211	-0.635462	-0.694518	-0.567628	-0.117851	-0.153472
sp|O60573|IF4E2_HUMAN	EIF4E2	Eukaryotic translation initiation factor 4E type 2 OS=Homo sapiens OX=9606 GN=EIF4E2 PE=1 SV=1	14.5322	14.901	14.5464	14.5068	14.7886	14.5739	14.006	13.9992	13.7825	14.0797	13.9835	13.8066	13.9754	13.9025	14.0766	0.152511	0.115739	-0.0367716	-0.57813	-0.730641	-0.693869	-0.550782	-0.703293	-0.666521	0.027348	-0.522531	-0.675041	-0.63827	0.0555994	0.0282514
sp|O60583|CCNT2_HUMAN	CCNT2	Cyclin-T2 OS=Homo sapiens OX=9606 GN=CCNT2 PE=1 SV=2	15.616	15.7288	15.7727	15.9471	15.8685	15.9672	15.5339	15.4622	15.6429	15.3106	15.2283	15.3232	15.4998	15.672	15.4684	-0.189433	0.0323489	0.221782	-0.348949	-0.159516	-0.381298	-0.60787	-0.418437	-0.640219	-0.258921	-0.34854	-0.159107	-0.380889	0.000408996	0.25933
sp|O60610|DIAP1_HUMAN	DIAPH1	Protein diaphanous homolog 1 OS=Homo sapiens OX=9606 GN=DIAPH1 PE=1 SV=2	19.0794	19.2174	19.1745	19.1778	19.1468	19.2564	17.8349	17.8475	17.7028	17.844	17.7968	17.8392	17.6431	17.6645	17.5924	-0.0636892	-0.027099	0.0365901	-1.4257	-1.36201	-1.3986	-1.39411	-1.33043	-1.36702	0.0315883	-1.58746	-1.52377	-1.56036	-0.16176	-0.193349
sp|O60613|SEP15_HUMAN	SELENOF	Selenoprotein F OS=Homo sapiens OX=9606 GN=SELENOF PE=1 SV=4	17.2237	17.09	17.1401	16.9364	16.95	16.9993	17.4745	17.6097	17.647	17.7097	17.8752	17.872	17.5662	17.663	17.7373	0.325719	0.136358	-0.189361	0.75151	0.425791	0.615152	0.993401	0.667683	0.857043	0.241892	0.829955	0.504237	0.693598	0.0784457	-0.163446
sp|O60641|AP180_HUMAN	SNAP91	Clathrin coat assembly protein AP180 OS=Homo sapiens OX=9606 GN=SNAP91 PE=1 SV=2	15.4164	14.9401	15.2603	15.2172	15.644	15.731	19.1836	19.2209	19.2802	19.3763	19.4055	19.3674	19.2837	19.3928	19.3663	0.3689	0.694062	0.325162	4.39153	4.02263	3.69747	4.54639	4.17749	3.85233	0.154861	4.51092	4.14202	3.81686	0.119386	-0.0354754
sp|O60645|EXOC3_HUMAN	EXOC3	Exocyst complex component 3 OS=Homo sapiens OX=9606 GN=EXOC3 PE=1 SV=3	16.9272	16.8991	16.8696	16.9451	16.9457	16.9795	17.7582	17.6725	17.7263	17.9062	17.8638	17.9366	17.7616	17.7071	17.7518	-0.11279	-0.0546535	0.0581364	0.707602	0.820392	0.762256	0.890833	1.00362	0.945487	0.183231	0.728736	0.841526	0.78339	0.0211341	-0.162097
sp|O60664|PLIN3_HUMAN	PLIN3	Perilipin-3 OS=Homo sapiens OX=9606 GN=PLIN3 PE=1 SV=3	18.7555	18.7926	18.9062	18.841	19.0114	18.9554	17.6154	17.5513	17.4897	17.6158	17.4318	17.4544	17.2908	17.2908	17.1338	-0.126043	-0.00820961	0.117833	-1.39202	-1.26598	-1.38381	-1.44349	-1.31745	-1.43528	-0.051466	-1.70571	-1.57967	-1.6975	-0.313686	-0.26222
sp|O60669|MOT2_HUMAN	SLC16A7	Monocarboxylate transporter 2 OS=Homo sapiens OX=9606 GN=SLC16A7 PE=1 SV=2	11.2673	11.2866	11.2573	11.4764	11.3753	11.4462	12.9014	12.5864	12.2465	11.9603	12.2886	12.3395	13.3489	12.3747	12.4923	-0.103096	0.0591466	0.162242	1.20464	1.30773	1.14549	0.822674	0.92577	0.763528	-0.381964	1.36514	1.46823	1.30599	0.160498	0.542463
sp|O60671|RAD1_HUMAN	RAD1	Cell cycle checkpoint protein RAD1 OS=Homo sapiens OX=9606 GN=RAD1 PE=1 SV=1	12.8323	13.011	13.1255	12.9488	13.0074	13.0368	11.5918	11.791	11.8208	11.5214	11.6391	11.4699	11.3967	11.8067	11.8124	-0.117618	-0.109537	0.00808112	-1.37268	-1.25507	-1.26315	-1.56375	-1.44613	-1.45421	-0.191067	-1.43527	-1.31765	-1.32573	-0.0625868	0.128481
sp|O60678|ANM3_HUMAN	PRMT3	Protein arginine N-methyltransferase 3 OS=Homo sapiens OX=9606 GN=PRMT3 PE=1 SV=4	19.4522	19.6915	19.5825	19.5745	19.7237	19.7558	18.3481	18.2627	18.2585	18.2464	18.2191	17.9879	18.0047	18.0109	18.0058	-0.15405	-0.0447655	0.109285	-1.4397	-1.28565	-1.39493	-1.5783	-1.42425	-1.53354	-0.138603	-1.72232	-1.56827	-1.67755	-0.282618	-0.144015
sp|O60683-2|PEX10_HUMAN	PEX10	Isoform 2 of Peroxisome biogenesis factor 10 OS=Homo sapiens OX=9606 GN=PEX10	13.0869	12.7749	12.9903	12.9468	12.9171	12.3052	12.398	11.8918	12.247	12.3304	12.2695	12.5648	12.0912	11.4814	12.1169	0.202035	-0.0256354	-0.22767	-0.569729	-0.771764	-0.544093	-0.360401	-0.562436	-0.334766	0.209328	-0.852172	-1.05421	-0.826537	-0.282444	-0.491771
sp|O60684|IMA7_HUMAN	KPNA6	Importin subunit alpha-7 OS=Homo sapiens OX=9606 GN=KPNA6 PE=1 SV=1	16.7972	17.1284	17.0593	17.1108	17.0737	17.1878	16.8578	17.0411	16.8547	16.86	16.7794	16.9655	16.8327	16.8224	16.8446	-0.208901	-0.0797668	0.129134	-0.285983	-0.0770821	-0.206216	-0.335548	-0.126647	-0.255781	-0.049565	-0.370615	-0.161714	-0.290848	-0.0846323	-0.0350674
sp|O60701|UGDH_HUMAN	UGDH	UDP-glucose 6-dehydrogenase OS=Homo sapiens OX=9606 GN=UGDH PE=1 SV=1	18.4404	18.6023	18.4506	18.4995	18.5287	18.4286	17.2384	17.2937	17.2253	17.3346	17.1276	17.185	17.0404	17.0727	16.9979	0.0679156	0.0557326	-0.012183	-1.17741	-1.24533	-1.23314	-1.21417	-1.28208	-1.2699	-0.0367539	-1.39288	-1.4608	-1.44862	-0.215473	-0.17872
sp|O60716|CTND1_HUMAN	CTNND1	Catenin delta-1 OS=Homo sapiens OX=9606 GN=CTNND1 PE=1 SV=1	19.1706	19.1593	19.1868	19.1697	19.0375	19.198	19.5537	19.5101	19.5679	19.4192	19.4894	19.5252	19.4845	19.5275	19.4548	0.0608926	0.023715	-0.0371777	0.432523	0.371631	0.408808	0.366563	0.30567	0.342848	-0.0659605	0.377568	0.316675	0.353853	-0.0549555	0.011005
sp|O60733|PLPL9_HUMAN	PLA2G6	85/88 kDa calcium-independent phospholipase A2 OS=Homo sapiens OX=9606 GN=PLA2G6 PE=1 SV=2	11.3033	11.4204	11.5114	10.9453	11.2805	11.1427	14.2275	14.218	14.3508	14.4	14.2805	14.2973	14.2555	14.0823	14.1956	0.14889	-0.139984	-0.288874	3.00263	2.85374	3.14262	3.06311	2.91422	3.2031	0.0604797	2.91498	2.76609	3.05496	-0.0876517	-0.148131
sp|O60749|SNX2_HUMAN	SNX2	Sorting nexin-2 OS=Homo sapiens OX=9606 GN=SNX2 PE=1 SV=2	18.8356	18.9315	18.8314	18.8465	18.8792	18.9762	18.8794	18.9388	18.8323	18.9956	18.9502	18.8745	18.7752	18.7845	18.6649	-0.0544237	-0.0199832	0.0344405	-0.0371224	0.0173013	-0.0171392	0.0194926	0.0739162	0.0394758	0.056615	-0.179095	-0.124671	-0.159111	-0.141972	-0.198587
sp|O60762|DPM1_HUMAN	DPM1	Dolichol-phosphate mannosyltransferase subunit 1 OS=Homo sapiens OX=9606 GN=DPM1 PE=1 SV=1	15.3307	15.3101	15.3984	15.3888	15.3542	15.1612	15.5255	15.3666	15.4001	15.5676	15.6714	15.7605	15.5371	15.2759	15.4406	0.157599	0.112609	-0.0449899	0.241921	0.0843222	0.129312	0.477705	0.320106	0.365096	0.235784	0.229075	0.0714763	0.116466	-0.0128459	-0.24863
sp|O60763-2|USO1_HUMAN	USO1	Isoform 2 of General vesicular transport factor p115 OS=Homo sapiens OX=9606 GN=USO1	19.5931	19.7891	19.7131	19.7518	19.7215	19.9313	19.242	19.2971	19.1781	19.1261	19.0907	18.9467	19.1412	19.1517	19.1363	-0.145227	-0.0421026	0.103125	-0.604576	-0.459349	-0.562473	-0.789131	-0.643904	-0.747028	-0.184555	-0.700572	-0.555345	-0.658469	-0.095996	0.0885589
sp|O60783|RT14_HUMAN	MRPS14	28S ribosomal protein S14, mitochondrial OS=Homo sapiens OX=9606 GN=MRPS14 PE=1 SV=1	14.6379	14.6927	14.5014	14.6137	14.5032	14.5991	13.9602	14.2152	13.8826	14.1232	14.2707	14.2932	14.1752	14.5008	14.5255	0.101911	0.0632494	-0.038662	-0.489419	-0.591331	-0.552669	-0.279726	-0.381637	-0.342975	0.209693	-0.108238	-0.21015	-0.171488	0.381181	0.171487
sp|O60784|TOM1_HUMAN	TOM1	Target of Myb protein 1 OS=Homo sapiens OX=9606 GN=TOM1 PE=1 SV=2	15.4617	15.6905	15.2475	15.4794	14.9418	15.5651	16.3853	16.3185	16.6051	16.439	16.4482	16.6866	16.2245	16.092	16.3706	-0.0119676	-0.149747	-0.137779	0.957756	0.969724	1.1075	1.04607	1.05804	1.19582	0.0883124	0.750487	0.762455	0.900234	-0.207269	-0.295581
sp|O60825|F262_HUMAN	PFKFB2	6-phosphofructo-2-kinase/fructose-2,6-bisphosphatase 2 OS=Homo sapiens OX=9606 GN=PFKFB2 PE=1 SV=2	14.7014	15.0688	14.9291	14.977	15.1116	14.9805	14.4548	14.5318	14.5112	14.6494	14.5356	14.3627	14.4375	14.3811	14.4264	-0.239403	-0.116111	0.123292	-0.639876	-0.400473	-0.523765	-0.62323	-0.383827	-0.507119	0.0166461	-0.724127	-0.484723	-0.608016	-0.0842503	-0.100896
sp|O60826|CCD22_HUMAN	CCDC22	Coiled-coil domain-containing protein 22 OS=Homo sapiens OX=9606 GN=CCDC22 PE=1 SV=1	15.0057	15.0711	14.8939	14.7586	14.9132	15.2521	16.4021	16.4722	16.4662	16.5677	16.5443	16.3826	16.4116	16.4399	16.436	0.0659837	0.0504053	-0.0155784	1.52261	1.45662	1.4722	1.57396	1.50798	1.52356	0.0513563	1.50493	1.43895	1.45453	-0.0176748	-0.0690311
sp|O60828|PQBP1_HUMAN	PQBP1	Polyglutamine-binding protein 1 OS=Homo sapiens OX=9606 GN=PQBP1 PE=1 SV=1	16.8597	16.8883	16.8213	16.8444	16.8101	16.9727	16.5918	16.6791	16.5483	16.3708	16.2831	16.3818	16.4529	16.51	16.4904	-0.111341	-0.0920166	0.019324	-0.361358	-0.250017	-0.269341	-0.62252	-0.511179	-0.530503	-0.261162	-0.483309	-0.371969	-0.391293	-0.121952	0.139211
sp|O60830-2|TI17B_HUMAN	TIMM17B	Isoform 2 of Mitochondrial import inner membrane translocase subunit Tim17-B OS=Homo sapiens OX=9606 GN=TIMM17B	12.0307	11.8603	11.8163	12.0611	11.8785	11.346	12.0293	11.8599	12.1274	12.213	11.8766	12.2721	12.3196	11.3722	12.1255	0.144743	0.00419633	-0.140547	0.247902	0.103159	0.243705	0.362889	0.218146	0.358692	0.114987	0.181442	0.036699	0.177246	-0.0664598	-0.181447
sp|O60832|DKC1_HUMAN	DKC1	H/ACA ribonucleoprotein complex subunit DKC1 OS=Homo sapiens OX=9606 GN=DKC1 PE=1 SV=3	21.0461	20.7688	20.9085	21.1472	20.9853	20.8583	20.2488	20.2115	20.1482	19.9531	20.0527	20.1347	20.2992	20.1463	20.2458	-0.27671	-0.187579	0.0891312	-0.98165	-0.70494	-0.794071	-1.13766	-0.860952	-0.950084	-0.156012	-0.954057	-0.677348	-0.766479	0.0275928	0.183605
sp|O60841|IF2P_HUMAN	EIF5B	Eukaryotic translation initiation factor 5B OS=Homo sapiens OX=9606 GN=EIF5B PE=1 SV=4	20.0416	20.397	20.4511	20.3171	20.4588	20.7391	19.8077	19.7493	19.6337	19.7447	19.6471	19.5484	19.5686	19.6244	19.5324	-0.272465	-0.0640684	0.208397	-0.83879	-0.566325	-0.774722	-0.922319	-0.649855	-0.858251	-0.0835291	-0.993867	-0.721402	-0.929799	-0.155077	-0.0715479
sp|O60858-3|TRI13_HUMAN	TRIM13	Isoform 3 of E3 ubiquitin-protein ligase TRIM13 OS=Homo sapiens OX=9606 GN=TRIM13	13.9173	13.8567	13.8413	13.8075	13.6924	13.7269	13.6686	13.9063	13.5731	13.7791	13.6939	14.1789	13.9733	13.8551	14.0175	0.136005	0.00649275	-0.129512	-0.0197832	-0.155788	-0.026276	0.148176	0.0121713	0.141683	0.167959	0.212853	0.0768482	0.20636	0.232636	0.0646769
sp|O60869|EDF1_HUMAN	EDF1	Endothelial differentiation-related factor 1 OS=Homo sapiens OX=9606 GN=EDF1 PE=1 SV=1	18.6784	18.5686	18.6518	18.5975	18.6552	18.7343	18.0575	18.0589	18.0461	17.7434	17.7482	17.4902	17.7272	17.8423	17.7812	-0.0787631	-0.0493692	0.0293938	-0.657507	-0.578744	-0.608138	-1.0511	-0.972334	-1.00173	-0.39359	-0.928099	-0.849336	-0.87873	-0.270591	0.122998
sp|O60870|KIN17_HUMAN	KIN	DNA/RNA-binding protein KIN17 OS=Homo sapiens OX=9606 GN=KIN PE=1 SV=2	18.4804	18.5782	18.5895	18.6223	18.4339	18.6814	17.8388	17.7242	17.7083	17.5034	17.4363	17.4205	17.5801	17.6862	17.69	-0.103194	-0.0733387	0.0298551	-0.895479	-0.792286	-0.822141	-1.19916	-1.09596	-1.12582	-0.303678	-1.00048	-0.897283	-0.927138	-0.104997	0.198681
sp|O60879|DIAP2_HUMAN	DIAPH2	Protein diaphanous homolog 2 OS=Homo sapiens OX=9606 GN=DIAPH2 PE=1 SV=1	14.3726	12.7711	14.2551	14.0657	14.6188	12.4644	13.864	13.6929	13.9548	13.4059	13.0695	13.9701	13.7411	12.9422	13.7749	0.441136	0.357803	-0.0833331	0.478754	0.0376182	0.120951	0.123368	-0.317768	-0.234435	-0.355386	0.127562	-0.313574	-0.230241	-0.351192	0.00419379
sp|O60884|DNJA2_HUMAN	DNAJA2	DnaJ homolog subfamily A member 2 OS=Homo sapiens OX=9606 GN=DNAJA2 PE=1 SV=1	19.898	19.81	19.8446	19.7964	19.8433	19.7956	19.4032	19.504	19.5055	19.446	19.5454	19.4492	19.3648	19.4798	19.4332	0.0804965	0.0414271	-0.0390694	-0.299453	-0.379949	-0.34088	-0.290153	-0.370649	-0.33158	0.00930005	-0.344428	-0.424924	-0.385855	-0.0449748	-0.0542749
sp|O60885|BRD4_HUMAN	BRD4	Bromodomain-containing protein 4 OS=Homo sapiens OX=9606 GN=BRD4 PE=1 SV=2	18.4863	18.5874	18.4353	18.5049	18.2702	18.5329	18.1692	18.2729	18.1318	18.071	18.0503	17.9383	18.2097	18.256	18.2019	-0.114834	-0.181828	-0.0669937	-0.426557	-0.311723	-0.24473	-0.597972	-0.483138	-0.416144	-0.171415	-0.395277	-0.280443	-0.213449	0.0312807	0.202695
sp|O60888-2|CUTA_HUMAN	CUTA	Isoform A of Protein CutA OS=Homo sapiens OX=9606 GN=CUTA	16.6493	16.8813	16.6974	16.5743	16.4785	16.8894	17.2217	17.2984	17.0054	17.573	17.6388	17.1495	17.2766	17.716	17.2549	-0.0306998	-0.125951	-0.095251	0.401817	0.432517	0.527768	0.680431	0.711131	0.806382	0.278614	0.642486	0.673186	0.768436	0.240669	-0.0379454
sp|O60890|OPHN1_HUMAN	OPHN1	Oligophrenin-1 OS=Homo sapiens OX=9606 GN=OPHN1 PE=1 SV=1	9.91937	10.068	9.95747	8.77308	10.5548	9.59971	11.7403	11.8917	11.7956	12.1363	12.1601	12.1492	11.9724	12.0185	11.674	3.14656	2.80747	-0.339087	4.97414	1.82759	2.16667	5.31348	2.16692	2.50601	0.339333	5.05324	1.90669	2.24577	0.0790995	-0.260234
sp|O60911|CATL2_HUMAN	CTSV	Cathepsin L2 OS=Homo sapiens OX=9606 GN=CTSV PE=1 SV=2	13.177	13.2568	13.287	13.3194	13.1325	13.4104	10.4581	10.8394	10.6929	9.44431	9.85116	10.5109	10.6426	10.0233	10.052	0.353186	0.4004	0.0472139	-2.2236	-2.57679	-2.624	-2.95161	-3.3048	-3.35201	-0.728005	-2.64775	-3.00094	-3.04815	-0.424148	0.303857
sp|O60921|HUS1_HUMAN	HUS1	Checkpoint protein HUS1 OS=Homo sapiens OX=9606 GN=HUS1 PE=1 SV=1	13.3844	13.8037	13.5299	13.4948	13.6094	13.7314	12.7261	12.8797	12.2663	12.72	12.8655	12.2545	12.8075	12.6829	12.7345	-0.163294	-0.124071	0.0392228	-1.11193	-0.948639	-0.987862	-1.12265	-0.959359	-0.998582	-0.0107202	-0.994299	-0.831005	-0.870228	0.117634	0.128354
sp|O60925|PFD1_HUMAN	PFDN1	Prefoldin subunit 1 OS=Homo sapiens OX=9606 GN=PFDN1 PE=1 SV=2	19.1007	18.9267	19.1144	18.9056	19.0927	19.1568	19.5343	19.6911	19.7643	19.8442	19.8892	19.7577	19.6213	19.8344	19.6754	-0.035722	-0.0313015	0.00442052	0.580239	0.615961	0.61154	0.747387	0.783109	0.778688	0.167148	0.627358	0.66308	0.65866	0.0471198	-0.120029
sp|O60927|PP1RB_HUMAN	PPP1R11	E3 ubiquitin-protein ligase PPP1R11 OS=Homo sapiens OX=9606 GN=PPP1R11 PE=1 SV=1	12.4015	12.4174	12.799	12.6413	12.4491	12.4369	12.7686	12.531	12.9098	13.0597	12.9415	12.5819	12.4053	12.8036	12.535	-0.0137768	-0.0439562	-0.0301793	0.183442	0.197218	0.227398	0.307977	0.321754	0.351934	0.124536	0.0282258	0.0420027	0.072182	-0.155216	-0.279752
sp|O60934|NBN_HUMAN	NBN	Nibrin OS=Homo sapiens OX=9606 GN=NBN PE=1 SV=1	16.5696	16.3528	16.5265	16.4055	16.4642	16.6032	16.4125	16.5157	16.5021	16.151	16.1582	16.1831	16.2539	16.4056	16.4537	0.0345518	0.042545	0.00799324	0.0283603	-0.00619148	-0.0141847	-0.284336	-0.318888	-0.326881	-0.312696	-0.077359	-0.111911	-0.119904	-0.105719	0.206977
sp|O60936-3|NOL3_HUMAN	NOL3	Isoform 3 of Nucleolar protein 3 OS=Homo sapiens OX=9606 GN=NOL3	11.5057	12.0607	11.3605	11.0356	11.5286	10.9628	13.1689	13.2644	12.9838	13.3778	13.358	13.26	12.8588	13.2449	12.85	0.951249	0.48461	-0.466639	2.44797	1.49673	1.96336	2.64089	1.68964	2.15628	0.192912	2.29353	1.34228	1.80892	-0.154448	-0.34736
sp|O60941|DTNB_HUMAN	DTNB	Dystrobrevin beta OS=Homo sapiens OX=9606 GN=DTNB PE=1 SV=1	12.8614	13.2972	13.0256	13.0517	13.2092	13.073	12.7472	12.3261	12.7586	12.2699	12.2865	12.6342	12.3877	12.5853	12.2475	0.0303211	0.0801803	0.0498592	-0.420458	-0.450779	-0.500638	-0.634241	-0.664562	-0.714422	-0.213784	-0.624269	-0.654591	-0.70445	-0.203812	0.00997192
sp|O60942|MCE1_HUMAN	RNGTT	mRNA-capping enzyme OS=Homo sapiens OX=9606 GN=RNGTT PE=1 SV=1	17.643	17.6239	17.5011	17.4386	17.4862	17.5274	17.8191	17.7292	17.7454	17.5774	17.616	17.4623	17.6721	17.7319	17.6825	0.21739	0.112121	-0.105269	0.392604	0.175214	0.280483	0.179956	-0.0374336	0.0678349	-0.212648	0.32355	0.10616	0.211428	-0.0690544	0.143593
sp|O75027-2|ABCB7_HUMAN	ABCB7	Isoform 2 of ATP-binding cassette sub-family B member 7, mitochondrial OS=Homo sapiens OX=9606 GN=ABCB7	16.4284	16.8119	16.5474	16.7055	16.5498	16.6855	16.3486	16.289	16.268	16.3299	16.2147	16.2654	16.4827	16.4227	16.223	0.016632	0.0676329	0.0510009	-0.277436	-0.294068	-0.345069	-0.309284	-0.325916	-0.376917	-0.0318482	-0.203135	-0.219767	-0.270768	0.0743008	0.106149
sp|O75037|KI21B_HUMAN	KIF21B	Kinesin-like protein KIF21B OS=Homo sapiens OX=9606 GN=KIF21B PE=1 SV=2	15.2083	15.2219	15.2286	15.1932	15.2242	15.3184	16.281	16.2136	16.2296	16.8477	16.8451	16.7578	16.6016	16.7366	16.7118	-0.0722334	-0.0465489	0.0256845	0.949568	1.0218	0.996117	1.52505	1.59728	1.5716	0.57548	1.39154	1.46377	1.43809	0.441973	-0.133508
sp|O75044|SRGP2_HUMAN	SRGAP2	SLIT-ROBO Rho GTPase-activating protein 2 OS=Homo sapiens OX=9606 GN=SRGAP2 PE=1 SV=3	16.6981	16.6056	16.6828	16.6656	16.6649	16.6459	17.2795	17.27	17.4034	17.5301	17.5334	17.4421	17.3751	17.3435	17.4657	-0.00263722	-0.00596539	-0.00332817	0.652857	0.655495	0.658823	0.837099	0.839736	0.843065	0.184242	0.729966	0.732603	0.735932	0.0771088	-0.107133
sp|O75051|PLXA2_HUMAN	PLXNA2	Plexin-A2 OS=Homo sapiens OX=9606 GN=PLXNA2 PE=1 SV=4	14.2303	14.3566	14.037	14.2803	14.7949	14.7436	17.9803	17.9776	17.9277	18.1163	18.1941	17.987	18.304	18.3397	18.1102	-0.0375175	0.360811	0.398328	3.71637	3.75389	3.35556	3.85363	3.89115	3.49282	0.137263	4.00582	4.04333	3.64501	0.289446	0.152183
sp|O75052|CAPON_HUMAN	NOS1AP	Carboxyl-terminal PDZ ligand of neuronal nitric oxide synthase protein OS=Homo sapiens OX=9606 GN=NOS1AP PE=1 SV=3	14.5504	14.6573	14.5724	14.6599	14.3192	14.4451	12.1963	11.9868	11.9315	11.6238	11.6544	11.4875	11.8295	12.0805	11.72	0.150582	0.0319338	-0.118648	-2.40457	-2.55516	-2.43651	-2.85423	-3.00481	-2.88616	-0.449652	-2.56611	-2.7167	-2.59805	-0.161541	0.28811
sp|O75054-2|IGSF3_HUMAN	IGSF3	Isoform 2 of Immunoglobulin superfamily member 3 OS=Homo sapiens OX=9606 GN=IGSF3	16.3371	16.1277	16.2671	16.3805	16.4312	16.2523	18.683	18.6162	18.7658	18.8631	18.8768	18.9262	18.9977	18.8654	19.0125	0.0913225	0.202027	0.110705	2.53568	2.44436	2.33366	2.73605	2.64473	2.53402	0.200364	2.80587	2.71454	2.60384	0.270182	0.0698181
sp|O75056|SDC3_HUMAN	SDC3	Syndecan-3 OS=Homo sapiens OX=9606 GN=SDC3 PE=1 SV=2	12.7984	12.4024	12.8512	12.5977	12.8737	12.6936	16.108	15.9292	16.1626	15.8719	15.8017	16.0421	16.4645	16.0731	16.2375	0.076052	0.113749	0.0376972	3.45869	3.38263	3.34494	3.29733	3.22127	3.18358	-0.16136	3.65043	3.57438	3.53668	0.191745	0.353105
sp|O75061-2|AUXI_HUMAN	DNAJC6	Isoform 2 of Putative tyrosine-protein phosphatase auxilin OS=Homo sapiens OX=9606 GN=DNAJC6	15.0661	14.684	14.7368	14.3814	15.3566	15.2497	18.8361	18.8576	18.9776	19.0644	19.1339	19.0004	18.9153	19.0845	19.0235	0.1517	0.318631	0.16693	4.21312	4.06142	3.89449	4.38896	4.23726	4.07033	0.175832	4.3305	4.1788	4.01187	0.117376	-0.0584563
sp|O75063|XYLK_HUMAN	FAM20B	Glycosaminoglycan xylosylkinase OS=Homo sapiens OX=9606 GN=FAM20B PE=1 SV=1	12.5634	12.717	12.8657	12.8954	12.8242	12.605	13.3946	13.7548	13.4462	13.8127	13.742	13.6992	14.0897	14.0434	13.805	0.206016	0.265554	0.0595379	1.02252	0.816504	0.756966	1.24197	1.03595	0.976413	0.219447	1.47007	1.26405	1.20451	0.447546	0.228099
sp|O75069|TMCC2_HUMAN	TMCC2	Transmembrane and coiled-coil domains protein 2 OS=Homo sapiens OX=9606 GN=TMCC2 PE=1 SV=3	12.0896	11.3593	11.3321	11.7025	11.9528	12.2489	15.0466	14.9692	15.0674	15.2474	15.2161	15.22	15.1616	15.0175	15.2521	-0.121125	0.253308	0.374434	3.31298	3.43411	3.05968	3.51305	3.63418	3.25974	0.200066	3.42895	3.55008	3.17565	0.115969	-0.0840967
sp|O75083|WDR1_HUMAN	WDR1	WD repeat-containing protein 1 OS=Homo sapiens OX=9606 GN=WDR1 PE=1 SV=4	20.1941	20.2831	20.3333	20.2609	20.3864	20.6235	20.2819	20.2856	20.254	20.4221	20.3759	20.3922	20.3096	20.314	20.2773	-0.135186	0.0182674	0.153453	-0.131501	0.00368453	-0.149769	-0.00861908	0.126567	-0.0268865	0.122882	-0.105022	0.030164	-0.123289	0.0264794	-0.0964028
sp|O75110|ATP9A_HUMAN	ATP9A	Probable phospholipid-transporting ATPase IIA OS=Homo sapiens OX=9606 GN=ATP9A PE=1 SV=3	15.5824	15.594	15.6721	15.6029	15.856	15.768	18.3389	18.3389	18.2545	18.6494	18.6167	18.5546	18.6354	18.4819	18.431	0.176931	0.30306	0.12613	2.87153	2.69459	2.56846	3.16766	2.99073	2.8646	0.296132	3.07688	2.89995	2.77382	0.205351	-0.0907806
sp|O75112-7|LDB3_HUMAN	LDB3	Isoform 7 of LIM domain-binding protein 3 OS=Homo sapiens OX=9606 GN=LDB3	13.0418	12.6409	12.4807	13.1044	13.7758	14.1618	18.2356	18.1368	18.2689	18.1681	18.103	18.1137	17.9419	18.0664	18.1013	0.882523	1.84206	0.959542	6.37516	5.49264	4.5331	6.28964	5.40711	4.44757	-0.0855258	6.19789	5.31537	4.35583	-0.177268	-0.0917417
sp|O75113|N4BP1_HUMAN	N4BP1	NEDD4-binding protein 1 OS=Homo sapiens OX=9606 GN=N4BP1 PE=1 SV=4	17.0744	17.0146	16.9724	16.9879	17.1231	17.2031	17.0123	17.0185	17.0057	17.0508	16.9659	16.8739	16.9314	16.9908	16.9374	-0.045357	0.0388392	0.0841962	-0.0536904	-0.00833341	-0.0925296	-0.102309	-0.0569525	-0.141149	-0.0486191	-0.112615	-0.0672578	-0.151454	-0.0589244	-0.0103053
sp|O75116|ROCK2_HUMAN	ROCK2	Rho-associated protein kinase 2 OS=Homo sapiens OX=9606 GN=ROCK2 PE=1 SV=4	17.8305	17.8625	17.7785	17.8853	17.834	17.9897	17.812	17.8783	17.8489	17.9916	17.9477	17.9004	17.8128	17.7768	17.7362	-0.15399	-0.0747991	0.0791906	-0.131406	0.0225833	-0.0566073	-0.031208	0.122782	0.0435911	0.100198	-0.202549	-0.0485592	-0.12775	-0.0711425	-0.171341
sp|O75122-3|CLAP2_HUMAN	CLASP2	Isoform 3 of CLIP-associating protein 2 OS=Homo sapiens OX=9606 GN=CLASP2	17.8039	17.6759	17.6338	17.6702	17.7671	17.8293	18.6578	18.7278	18.8047	18.9916	19.1019	18.9679	18.8516	18.8123	18.805	-0.0519866	-0.00100029	0.0509863	0.97357	1.02556	0.97457	1.26393	1.31592	1.26493	0.290359	1.06645	1.11843	1.06745	0.0928772	-0.197482
sp|O75128-2|COBL_HUMAN	COBL	Isoform 2 of Protein cordon-bleu OS=Homo sapiens OX=9606 GN=COBL	13.893	13.6968	13.7174	13.2059	13.4556	13.5075	10.4263	0	0	10.7069	10.2425	10.1908	10.3976	0	0	0.112826	-0.266596	-0.379423	-10.1808	-10.2936	-9.91422	-3.27614	-3.38897	-3.00955	6.90467	-10.1904	-10.3032	-9.92379	-0.0095743	-6.91424
sp|O75129|ASTN2_HUMAN	ASTN2	Astrotactin-2 OS=Homo sapiens OX=9606 GN=ASTN2 PE=1 SV=2	13.8611	13.823	13.9943	13.7668	13.6868	13.6063	14.7587	14.6779	14.8273	14.8591	14.8776	14.9244	15.1526	15.0889	14.7921	0.314629	0.10845	-0.206179	1.17646	0.861829	1.06801	1.30889	0.994257	1.20044	0.132429	1.43302	1.11839	1.32457	0.256562	0.124133
sp|O75131|CPNE3_HUMAN	CPNE3	Copine-3 OS=Homo sapiens OX=9606 GN=CPNE3 PE=1 SV=1	16.7275	16.9327	16.727	16.8985	16.8553	16.9728	16.7821	16.7055	16.8467	16.8265	16.7046	16.5338	16.6695	16.6721	16.4613	-0.0948024	0.0183594	0.113162	-0.112439	-0.0176368	-0.130799	-0.202215	-0.107413	-0.220575	-0.0897762	-0.289546	-0.194743	-0.307905	-0.177106	-0.0873302
sp|O75132|ZBED4_HUMAN	ZBED4	Zinc finger BED domain-containing protein 4 OS=Homo sapiens OX=9606 GN=ZBED4 PE=1 SV=2	14.559	14.2749	14.3882	14.2677	14.3802	14.3814	15.7684	15.7516	15.8456	15.4895	15.4794	15.711	15.8101	15.8789	15.9248	0.124941	0.0606511	-0.0642899	1.50608	1.38114	1.44543	1.27752	1.15258	1.21687	-0.22856	1.58883	1.46389	1.52818	0.0827554	0.311316
sp|O75145|LIPA3_HUMAN	PPFIA3	Liprin-alpha-3 OS=Homo sapiens OX=9606 GN=PPFIA3 PE=1 SV=3	16.4099	16.3986	16.3696	16.3574	16.5263	16.5492	18.7376	18.6914	18.7961	18.8634	18.8616	18.8557	18.7393	18.7708	18.7554	0.000405351	0.0853451	0.0849397	2.34942	2.34902	2.26408	2.46793	2.46752	2.38259	0.118508	2.36289	2.36249	2.27755	0.0134686	-0.10504
sp|O75146|HIP1R_HUMAN	HIP1R	Huntingtin-interacting protein 1-related protein OS=Homo sapiens OX=9606 GN=HIP1R PE=1 SV=2	15.8773	15.8342	15.7456	15.8226	15.8984	15.8487	17.012	17.0379	17.0893	17.3571	17.3444	17.2781	17.1068	17.095	17.1375	0.0813016	0.118836	0.0375342	1.30867	1.22737	1.18984	1.58879	1.50749	1.46996	0.280119	1.37539	1.29409	1.25655	0.0667153	-0.213404
sp|O75147|OBSL1_HUMAN	OBSL1	Obscurin-like protein 1 OS=Homo sapiens OX=9606 GN=OBSL1 PE=1 SV=4	13.9626	14.1267	14.1668	13.9463	13.9948	14.1313	13.2818	13.5337	13.1597	13.3997	12.9396	13.3999	13.2935	13.4417	12.8599	-0.135468	-0.196708	-0.0612393	-0.89575	-0.760282	-0.699043	-0.974396	-0.838928	-0.777688	-0.0786456	-1.02246	-0.886996	-0.825756	-0.126714	-0.048068
sp|O75150|BRE1B_HUMAN	RNF40	E3 ubiquitin-protein ligase BRE1B OS=Homo sapiens OX=9606 GN=RNF40 PE=1 SV=5	17.6015	17.6967	17.645	17.5424	17.6556	17.821	17.5903	17.5426	17.5708	17.3001	17.3872	17.215	17.4796	17.5263	17.5	-0.0112279	0.0140906	0.0253185	-0.0910555	-0.0798276	-0.105146	-0.358147	-0.346919	-0.372237	-0.267091	-0.156969	-0.145742	-0.17106	-0.065914	0.201177
sp|O75152|ZC11A_HUMAN	ZC3H11A	Zinc finger CCCH domain-containing protein 11A OS=Homo sapiens OX=9606 GN=ZC3H11A PE=1 SV=3	18.0655	17.9385	17.9719	17.9674	17.8986	17.9667	17.7781	17.6356	17.6808	17.4102	17.4235	17.6647	17.7966	17.5707	17.7005	-0.0598425	-0.107545	-0.0477025	-0.35361	-0.293768	-0.246065	-0.552329	-0.492486	-0.444784	-0.198718	-0.362504	-0.302661	-0.254959	-0.00889323	0.189825
sp|O75155|CAND2_HUMAN	CAND2	Cullin-associated NEDD8-dissociated protein 2 OS=Homo sapiens OX=9606 GN=CAND2 PE=1 SV=3	17.204	17.4107	17.2233	17.2364	17.2123	17.3502	17.5008	17.5087	17.4921	17.5822	17.5232	17.4865	17.4254	17.4661	17.3935	-0.0146738	-0.027708	-0.0130341	0.206528	0.221202	0.234236	0.236605	0.251279	0.264313	0.0300771	0.134368	0.149042	0.162076	-0.0721603	-0.102237
sp|O75157|T22D2_HUMAN	TSC22D2	TSC22 domain family protein 2 OS=Homo sapiens OX=9606 GN=TSC22D2 PE=1 SV=3	12.4876	12.7347	12.7971	12.8157	12.8208	13.0194	14.1145	14.0823	14.0209	14.3727	14.369	14.1033	14.0255	14.1147	14.1167	-0.223482	-0.0113326	0.21215	1.17591	1.3994	1.18725	1.38501	1.6085	1.39635	0.2091	1.189	1.41249	1.20034	0.0130908	-0.196009
sp|O75164|KDM4A_HUMAN	KDM4A	Lysine-specific demethylase 4A OS=Homo sapiens OX=9606 GN=KDM4A PE=1 SV=2	15.9393	15.9053	15.9128	15.8083	15.8646	15.8405	15.9611	15.9278	15.9144	15.7779	15.7499	15.748	15.584	15.7609	15.7853	0.0649109	-0.0164206	-0.0813315	0.0801945	0.0152836	0.0966151	-0.0956229	-0.160534	-0.0792023	-0.175817	-0.144179	-0.20909	-0.127758	-0.224373	-0.0485558
sp|O75165|DJC13_HUMAN	DNAJC13	DnaJ homolog subfamily C member 13 OS=Homo sapiens OX=9606 GN=DNAJC13 PE=1 SV=5	18.122	18.2405	18.3962	18.3723	18.3315	18.3004	18.7929	18.7368	18.7084	18.9535	19.0143	18.955	18.9171	18.7733	18.8246	-0.161387	-0.079538	0.0818487	0.331763	0.49315	0.411301	0.560005	0.721392	0.639543	0.228242	0.424051	0.585438	0.503589	0.0922886	-0.135954
sp|O75167-4|PHAR2_HUMAN	PHACTR2	Isoform 4 of Phosphatase and actin regulator 2 OS=Homo sapiens OX=9606 GN=PHACTR2	12.5455	12.2495	12.2998	12.4366	12.6366	11.9458	10.7186	10.9998	11.0264	9.9402	10.6922	10.18	10.4527	10.8026	9.71469	-0.0319079	-0.0571576	-0.0252497	-1.48189	-1.44998	-1.42473	-2.12603	-2.09413	-2.06888	-0.644145	-2.0735	-2.04159	-2.01634	-0.591612	0.0525328
sp|O75170-3|PP6R2_HUMAN	PPP6R2	Isoform 3 of Serine/threonine-protein phosphatase 6 regulatory subunit 2 OS=Homo sapiens OX=9606 GN=PPP6R2	15.3882	15.5353	15.3866	15.476	15.5062	15.5758	17.2093	17.2669	17.2751	17.3676	17.3583	17.2307	17.2548	17.1761	17.2469	0.019102	0.101725	0.0826233	1.83285	1.81374	1.73112	1.90126	1.88216	1.79953	0.0684119	1.80834	1.78924	1.70661	-0.0245071	-0.0929189
sp|O75175|CNOT3_HUMAN	CNOT3	CCR4-NOT transcription complex subunit 3 OS=Homo sapiens OX=9606 GN=CNOT3 PE=1 SV=1	15.907	15.8136	15.9127	15.837	15.8719	15.7752	15.7079	15.6662	15.6395	15.3808	15.4964	15.5683	15.5117	15.4466	15.5588	-0.0671026	-0.116818	-0.0497155	-0.273684	-0.206581	-0.156866	-0.463042	-0.39594	-0.346224	-0.189358	-0.439157	-0.372054	-0.322339	-0.165473	0.0238852
sp|O75177|CREST_HUMAN	SS18L1	Calcium-responsive transactivator OS=Homo sapiens OX=9606 GN=SS18L1 PE=1 SV=2	10.3349	10.3371	10.7527	10.4599	10.1106	10.7135	13.7424	13.7449	13.6548	13.5595	13.5307	13.6179	13.8844	13.6177	13.7606	-0.793837	-0.840756	-0.0469195	2.44526	3.2391	3.28602	2.3006	3.09444	3.14136	-0.144662	2.4855	3.27933	3.32625	0.0402308	0.184892
sp|O75179|ANR17_HUMAN	ANKRD17	Ankyrin repeat domain-containing protein 17 OS=Homo sapiens OX=9606 GN=ANKRD17 PE=1 SV=3	18.8022	18.6369	18.791	18.7321	18.7194	18.5841	18.2411	18.2266	18.1644	18.093	18.0183	18.0611	18.063	18.0821	18.1374	0.0254873	-0.0393371	-0.0648244	-0.507179	-0.532666	-0.467842	-0.660406	-0.685894	-0.621069	-0.153228	-0.62369	-0.649178	-0.584353	-0.116511	0.0367162
sp|O75182|SIN3B_HUMAN	SIN3B	Paired amphipathic helix protein Sin3b OS=Homo sapiens OX=9606 GN=SIN3B PE=1 SV=2	17.0905	16.9837	17.0184	16.9734	17.0883	16.9415	17.4718	17.3716	17.5015	17.246	17.1893	17.3523	17.462	17.4101	17.4341	-0.017848	-0.0476591	-0.0298111	0.399554	0.417402	0.447213	0.213847	0.231695	0.261506	-0.185707	0.386692	0.40454	0.434351	-0.0128617	0.172845
sp|O75190-2|DNJB6_HUMAN	DNAJB6	Isoform B of DnaJ homolog subfamily B member 6 OS=Homo sapiens OX=9606 GN=DNAJB6	16.9679	16.9887	17.1011	16.88	16.8976	16.7652	16.7254	16.7968	16.9586	16.8807	16.6944	16.9941	16.9056	17.0937	16.9134	0.274177	0.102606	-0.171572	0.0819055	-0.192272	-0.0207003	0.111369	-0.162808	0.00876363	0.0294639	0.225865	-0.048312	0.12326	0.14396	0.114496
sp|O75204|TM127_HUMAN	TMEM127	Transmembrane protein 127 OS=Homo sapiens OX=9606 GN=TMEM127 PE=1 SV=1	13.1862	13.3181	13.275	13.4721	13.4202	13.2776	13.5533	13.4138	13.5924	13.4576	13.4784	13.6064	13.5666	13.5378	13.5975	-0.0756574	0.0545464	0.130204	0.184427	0.260084	0.129881	0.178717	0.254374	0.12417	-0.00571002	0.231871	0.307528	0.177325	0.0474442	0.0531542
sp|O75208|COQ9_HUMAN	COQ9	Ubiquinone biosynthesis protein COQ9, mitochondrial OS=Homo sapiens OX=9606 GN=COQ9 PE=1 SV=1	17.4394	17.344	17.4122	17.2451	17.4709	17.3486	18.2738	18.5006	18.4648	18.4199	18.4283	18.6318	18.5459	18.483	18.6038	0.0370417	-0.00663538	-0.043677	1.05157	1.01453	1.05821	1.13186	1.09481	1.13849	0.0802818	1.18274	1.14569	1.18937	0.131161	0.0508794
sp|O75223|GGCT_HUMAN	GGCT	Gamma-glutamylcyclotransferase OS=Homo sapiens OX=9606 GN=GGCT PE=1 SV=1	19.3279	19.2541	19.2466	19.2374	19.2771	19.2998	19.2284	19.1877	19.3518	19.0951	19.0602	19.081	18.9235	19.0692	19.0433	0.140186	0.135407	-0.00477843	0.119932	-0.0202532	-0.0154748	-0.0572644	-0.19745	-0.192672	-0.177197	-0.124028	-0.264214	-0.259435	-0.243961	-0.0667639
sp|O75251|NDUS7_HUMAN	NDUFS7	NADH dehydrogenase [ubiquinone] iron-sulfur protein 7, mitochondrial OS=Homo sapiens OX=9606 GN=NDUFS7 PE=1 SV=3	19.0198	18.8578	18.7483	18.855	18.7993	18.6492	19.8032	19.8484	19.959	19.768	19.9048	20.0121	20.0557	19.9317	20.132	0.09331	-0.0141489	-0.107459	1.08824	0.994927	1.10239	1.11297	1.01966	1.12712	0.0247361	1.2578	1.16449	1.27195	0.169567	0.144831
sp|O75298|RTN2_HUMAN	RTN2	Reticulon-2 OS=Homo sapiens OX=9606 GN=RTN2 PE=1 SV=1	12.5535	12.2288	12.2104	12.2703	12.8564	12.6639	15.8552	15.7961	15.761	15.8364	15.8927	15.9846	15.8718	15.8512	15.845	-0.0293207	0.23662	0.265941	3.44383	3.47315	3.20721	3.54433	3.57365	3.30771	0.100501	3.49574	3.52506	3.25912	0.0519059	-0.0485948
sp|O75306|NDUS2_HUMAN	NDUFS2	NADH dehydrogenase [ubiquinone] iron-sulfur protein 2, mitochondrial OS=Homo sapiens OX=9606 GN=NDUFS2 PE=1 SV=2	19.1474	19.0838	19.0502	19.1579	19.1042	19.0086	20.0568	20.0881	20.1973	20.0242	20.0925	20.2601	20.2542	20.0933	20.2148	0.0775737	0.0740307	-0.00354296	1.09783	1.02026	1.0238	1.10941	1.03184	1.03538	0.0115762	1.17123	1.09365	1.09719	0.0733902	0.061814
sp|O75312|ZPR1_HUMAN	ZPR1	Zinc finger protein ZPR1 OS=Homo sapiens OX=9606 GN=ZPR1 PE=1 SV=1	17.3456	17.2557	17.2664	17.1427	17.3104	17.2712	17.306	17.3104	17.138	17.1943	17.1227	17.1003	16.9533	17.0701	16.9072	-0.0404924	-0.0883262	-0.0478337	-0.0782857	-0.0377932	0.0100405	-0.190598	-0.150106	-0.102272	-0.112312	-0.352856	-0.312363	-0.264529	-0.27457	-0.162258
sp|O75317|UBP12_HUMAN	USP12	Ubiquitin carboxyl-terminal hydrolase 12 OS=Homo sapiens OX=9606 GN=USP12 PE=1 SV=2	14.1033	14.4018	14.3321	14.7436	14.7839	14.0482	14.9306	15.0457	14.898	14.9964	15.0405	15.0709	15.4706	14.9842	14.9883	-0.181788	0.064381	0.246169	0.497224	0.679012	0.432843	0.575088	0.756876	0.510707	0.0778638	0.686824	0.868612	0.622443	0.1896	0.111736
sp|O75319|DUS11_HUMAN	DUSP11	RNA/RNP complex-1-interacting phosphatase OS=Homo sapiens OX=9606 GN=DUSP11 PE=1 SV=2	15.071	15.0473	15.0601	14.9383	15.0221	14.7199	13.5937	13.4782	13.4319	13.4553	13.4977	13.6888	13.7283	13.7249	13.7378	0.543971	0.377936	-0.166035	-1.01421	-1.55818	-1.39215	-0.968227	-1.5122	-1.34616	0.0459862	-0.785176	-1.32915	-1.16311	0.229038	0.183051
sp|O75323|NIPS2_HUMAN	NIPSNAP2	Protein NipSnap homolog 2 OS=Homo sapiens OX=9606 GN=NIPSNAP2 PE=1 SV=1	16.9137	16.766	16.4552	16.3491	15.9813	16.4066	18.0721	18.3028	18.2032	18.0393	18.4301	18.5636	18.3381	18.6667	18.7045	0.346074	-0.119887	-0.465961	1.82714	1.48107	1.94703	1.97878	1.63271	2.09867	0.151644	2.20423	1.85816	2.32412	0.377093	0.225449
sp|O75326|SEM7A_HUMAN	SEMA7A	Semaphorin-7A OS=Homo sapiens OX=9606 GN=SEMA7A PE=1 SV=1	14.7647	14.3805	14.4995	14.558	14.7991	14.1656	15.3964	15.4953	15.5012	15.6607	15.6457	15.9083	15.6911	15.4909	15.7493	0.104645	0.0639898	-0.0406556	1.02071	0.916068	0.956723	1.29469	1.19004	1.2307	0.273975	1.20017	1.09553	1.13618	0.179458	-0.0945167
sp|O75330-3|HMMR_HUMAN	HMMR	Isoform 3 of Hyaluronan mediated motility receptor OS=Homo sapiens OX=9606 GN=HMMR	18.4906	18.4947	18.4784	18.4169	18.4077	18.5366	16.5964	16.5536	16.4772	16.2722	16.3374	16.2077	16.3272	16.3734	16.4433	-0.0398935	-0.0740943	-0.0342008	-1.98541	-1.94552	-1.91132	-2.25537	-2.21548	-2.18128	-0.269963	-2.14652	-2.10662	-2.07242	-0.161105	0.108858
sp|O75334|LIPA2_HUMAN	PPFIA2	Liprin-alpha-2 OS=Homo sapiens OX=9606 GN=PPFIA2 PE=1 SV=2	17.4727	17.5068	17.4283	17.4911	17.6297	17.5986	19.0551	18.9281	19.1356	19.1825	19.1913	19.1389	19.1203	19.096	19.0967	-0.177188	-0.0733216	0.103866	1.39314	1.57033	1.46646	1.52445	1.70164	1.59777	0.131312	1.45787	1.63506	1.53119	0.0647278	-0.0665846
sp|O75340|PDCD6_HUMAN	PDCD6	Programmed cell death protein 6 OS=Homo sapiens OX=9606 GN=PDCD6 PE=1 SV=1	18.8347	18.641	18.6611	18.6308	18.7259	18.5042	19.0574	19.28	19.0734	19.0588	19.4716	19.0826	19.2195	19.4406	19.2796	-0.142914	-0.234889	-0.0919745	0.281743	0.424658	0.516632	0.349154	0.492069	0.584043	0.0674111	0.458066	0.60098	0.692955	0.176323	0.108912
sp|O75347|TBCA_HUMAN	TBCA	Tubulin-specific chaperone A OS=Homo sapiens OX=9606 GN=TBCA PE=1 SV=3	20.9265	20.8513	20.8205	21.0505	20.8331	21.1423	21.2203	21.1565	21.2014	21.0096	21.1249	20.7015	20.9342	21.1974	20.9175	-0.228539	-0.0860399	0.1425	0.0980862	0.326626	0.184126	-0.149315	0.0792247	-0.0632749	-0.247401	-0.0782588	0.150281	0.00778106	-0.176345	0.0710559
sp|O75348|VATG1_HUMAN	ATP6V1G1	V-type proton ATPase subunit G 1 OS=Homo sapiens OX=9606 GN=ATP6V1G1 PE=1 SV=3	15.7593	16.1896	16.2865	16.0577	16.2659	16.7291	15.9751	15.7868	15.6367	15.9949	16.0783	15.9878	15.797	15.776	15.5754	-0.412803	-0.140401	0.272402	-0.691708	-0.278905	-0.551307	-0.470951	-0.0581481	-0.33055	0.220757	-0.77515	-0.362347	-0.634749	-0.0834417	-0.304199
sp|O75351|VPS4B_HUMAN	VPS4B	Vacuolar protein sorting-associated protein 4B OS=Homo sapiens OX=9606 GN=VPS4B PE=1 SV=2	17.2826	16.9512	17.2082	17.0649	17.2895	16.7336	17.3953	17.4061	17.4434	17.2998	17.2924	17.53	17.3607	17.3184	17.3701	0.123821	0.00586406	-0.117957	0.391474	0.267653	0.38561	0.350603	0.226782	0.344739	-0.0408706	0.326273	0.202452	0.320409	-0.0652014	-0.0243308
sp|O75352|MPU1_HUMAN	MPDU1	Mannose-P-dolichol utilization defect 1 protein OS=Homo sapiens OX=9606 GN=MPDU1 PE=1 SV=2	18.1943	18.2437	18.3635	18.7266	18.7709	18.4349	19.2694	18.9845	19.1742	19.2527	19.1635	19.3818	19.5151	19.1006	19.1149	0.0498711	0.426876	0.377005	0.925456	0.875585	0.49858	1.04872	0.998852	0.621847	0.123267	1.02625	0.976383	0.599377	0.100798	-0.0224691
sp|O75354|ENTP6_HUMAN	ENTPD6	Ectonucleoside triphosphate diphosphohydrolase 6 OS=Homo sapiens OX=9606 GN=ENTPD6 PE=1 SV=3	13.2322	13.5724	13.3788	13.5695	13.479	13.2582	14.0303	14.2232	14.0941	14.4028	14.4987	14.4614	14.3212	14.088	14.3095	-0.0434072	-0.00232144	0.0410858	0.678022	0.721429	0.680343	1.01641	1.05981	1.01873	0.338386	0.801697	0.845104	0.804018	0.123675	-0.214711
sp|O75362|ZN217_HUMAN	ZNF217	Zinc finger protein 217 OS=Homo sapiens OX=9606 GN=ZNF217 PE=1 SV=1	16.1005	15.8603	15.976	15.9871	16.0478	15.9143	14.0988	13.8124	13.7367	13.576	13.29	13.5366	13.7371	13.68	13.594	0.0598293	0.0639438	0.00411451	-2.03647	-2.0963	-2.10041	-2.4516	-2.51143	-2.51554	-0.415126	-2.24874	-2.30857	-2.31268	-0.212269	0.202858
sp|O75365|TP4A3_HUMAN	PTP4A3	Protein tyrosine phosphatase type IVA 3 OS=Homo sapiens OX=9606 GN=PTP4A3 PE=1 SV=2	10.6072	9.98812	10.2471	11.0683	10.858	10.743	12.394	12.6696	12.7355	12.5354	12.7943	12.5849	12.8069	12.7969	13.0165	-0.724334	-0.115413	0.608921	1.59452	2.31886	1.70994	1.63303	2.35737	1.74845	0.0385122	1.86828	2.59261	1.98369	0.273758	0.235246
sp|O75367|H2AY_HUMAN	H2AFY	Core histone macro-H2A.1 OS=Homo sapiens OX=9606 GN=H2AFY PE=1 SV=4	18.4214	18.4824	18.6472	18.7715	18.7321	18.6899	20.5256	20.4773	20.4902	20.5115	20.5231	20.6832	20.8529	20.5823	20.6208	-0.0296695	0.184489	0.214158	1.95102	1.98069	1.76653	2.02594	2.05561	1.84145	0.0749205	2.13866	2.16833	1.95417	0.18764	0.112719
sp|O75368|SH3L1_HUMAN	SH3BGRL	SH3 domain-binding glutamic acid-rich-like protein OS=Homo sapiens OX=9606 GN=SH3BGRL PE=1 SV=1	17.3095	17.4077	17.3325	17.476	17.4331	17.4373	17.9197	17.9022	17.8908	17.7029	17.7979	17.5319	17.6136	17.9362	17.729	0.232958	0.331891	0.0989326	0.787309	0.554351	0.455418	0.560658	0.3277	0.228767	-0.226651	0.642682	0.409724	0.310791	-0.144627	0.082024
sp|O75369-8|FLNB_HUMAN	FLNB	Isoform 8 of Filamin-B OS=Homo sapiens OX=9606 GN=FLNB	21.4223	21.3114	21.3691	21.3567	21.4427	21.3956	19.8766	19.675	19.6107	19.6692	19.7949	19.6267	19.6101	19.5075	19.5411	-0.068529	-0.0378038	0.0307252	-1.71535	-1.64682	-1.67755	-1.73917	-1.67064	-1.70137	-0.0238163	-1.88322	-1.81469	-1.84542	-0.16787	-0.144053
sp|O75369|FLNB_HUMAN	FLNB	Filamin-B OS=Homo sapiens OX=9606 GN=FLNB PE=1 SV=2	16.2287	15.9979	16.2119	16.1651	16.4492	15.9975	14.5977	14.4643	14.884	14.3985	14.7274	14.6341	14.6924	14.4801	14.3703	-0.0886429	-0.030882	0.0577609	-1.58613	-1.49749	-1.55525	-1.64814	-1.55949	-1.61725	-0.0620028	-1.72054	-1.6319	-1.68966	-0.134408	-0.0724057
sp|O75376|NCOR1_HUMAN	NCOR1	Nuclear receptor corepressor 1 OS=Homo sapiens OX=9606 GN=NCOR1 PE=1 SV=2	16.5059	16.4052	16.3202	16.3336	16.3287	16.4556	16.5525	16.7348	16.508	16.2239	16.316	16.396	16.3697	16.4822	16.5293	-0.0241327	-0.0618809	-0.0377482	0.163886	0.188019	0.225767	-0.122549	-0.0984159	-0.0606677	-0.286435	0.0258783	0.050011	0.0877592	-0.138008	0.148427
sp|O75380|NDUS6_HUMAN	NDUFS6	NADH dehydrogenase [ubiquinone] iron-sulfur protein 6, mitochondrial OS=Homo sapiens OX=9606 GN=NDUFS6 PE=1 SV=1	11.7419	11.5082	11.6413	11.8892	11.5553	11.604	12.4263	12.4727	12.4177	12.3215	12.2582	12.416	12.312	12.6176	12.5032	-0.00936129	0.0430277	0.0523889	0.799118	0.80848	0.756091	0.692121	0.701482	0.649093	-0.106997	0.837846	0.847207	0.794818	0.0387275	0.145725
sp|O75381|PEX14_HUMAN	PEX14	Peroxisomal membrane protein PEX14 OS=Homo sapiens OX=9606 GN=PEX14 PE=1 SV=1	16.7306	16.7407	16.739	16.7826	16.6399	16.6633	16.7255	16.6491	16.7472	17.2669	17.1363	17.1486	16.8743	16.6541	16.6911	0.0424773	0.000975753	-0.0415016	0.0129646	-0.0295128	0.0119888	0.489625	0.447148	0.488649	0.476661	0.0455267	0.00304938	0.044551	0.0325621	-0.444098
sp|O75382|TRIM3_HUMAN	TRIM3	Tripartite motif-containing protein 3 OS=Homo sapiens OX=9606 GN=TRIM3 PE=1 SV=2	14.1868	14.2945	14.0105	14.3702	13.9971	14.1696	15.9295	16.095	16.0832	16.193	16.1593	16.0395	16.1058	16.1868	16.2163	0.0726902	0.0877107	0.0150205	1.94463	1.87194	1.85692	2.03937	1.96668	1.95166	0.0947451	2.07837	2.00568	1.99066	0.133741	0.0389958
sp|O75385|ULK1_HUMAN	ULK1	Serine/threonine-protein kinase ULK1 OS=Homo sapiens OX=9606 GN=ULK1 PE=1 SV=2	15.3028	15.3413	15.4256	15.6761	15.6507	15.6118	16.2339	16.2261	16.2225	16.5076	16.4897	16.4084	16.0671	16.0471	16.0916	-0.32942	-0.0398123	0.289608	0.54147	0.870891	0.581283	0.78254	1.11196	0.822352	0.241069	0.382623	0.712043	0.422435	-0.158847	-0.399917
sp|O75390|CISY_HUMAN	CS	Citrate synthase, mitochondrial OS=Homo sapiens OX=9606 GN=CS PE=1 SV=2	17.2366	17.137	17.126	17.2421	17.1267	17.165	18.1245	18.1202	18.1681	18.1246	18.1511	18.2057	18.2483	18.2064	18.2445	-0.0679152	-0.0565043	0.0114109	0.903176	0.971091	0.95968	0.925993	0.993908	0.982497	0.0228175	0.998614	1.06653	1.05512	0.0954382	0.0726207
sp|O75391|SPAG7_HUMAN	SPAG7	Sperm-associated antigen 7 OS=Homo sapiens OX=9606 GN=SPAG7 PE=1 SV=2	16.1654	16.0546	16.1378	16.0372	16.0841	16.3241	14.9278	14.978	14.9484	14.8235	14.7625	14.5962	14.7633	14.8698	14.7378	-0.0182328	0.0110163	0.029249	-1.18609	-1.16786	-1.19711	-1.41012	-1.39188	-1.42113	-0.224025	-1.34719	-1.32896	-1.3582	-0.161098	0.0629275
sp|O75396|SC22B_HUMAN	SEC22B	Vesicle-trafficking protein SEC22b OS=Homo sapiens OX=9606 GN=SEC22B PE=1 SV=4	15.5603	15.4975	15.4414	15.4286	15.5039	15.2918	16.8391	16.7429	16.866	16.8954	16.7901	17.0594	16.8796	16.7672	16.7931	0.0793205	-0.0123091	-0.0916296	1.39558	1.31626	1.40789	1.49457	1.41525	1.50688	0.0989816	1.39292	1.3136	1.40523	-0.00266431	-0.101646
sp|O75400|PR40A_HUMAN	PRPF40A	Pre-mRNA-processing factor 40 homolog A OS=Homo sapiens OX=9606 GN=PRPF40A PE=1 SV=2	19.72	19.6431	19.706	19.7242	19.6472	19.6658	19.3491	19.3078	19.2383	19.0947	19.0276	19.1632	19.3023	19.2298	19.2426	-0.071164	-0.0817649	-0.0106009	-0.462437	-0.391273	-0.380672	-0.665676	-0.594512	-0.583911	-0.203239	-0.502608	-0.431444	-0.420843	-0.0401709	0.163068
sp|O75414|NDK6_HUMAN	NME6	Nucleoside diphosphate kinase 6 OS=Homo sapiens OX=9606 GN=NME6 PE=1 SV=3	11.8048	11.9622	11.7261	11.8528	11.627	11.4727	11.2292	11.4668	11.7432	11.6897	11.8305	11.706	11.7665	11.5538	11.9875	0.25716	0.0769231	-0.180237	-0.0941479	-0.351308	-0.171071	0.168165	-0.0889947	0.0912422	0.262313	0.195405	-0.0617551	0.118482	0.289553	0.0272396
sp|O75419-3|CDC45_HUMAN	CDC45	Isoform 3 of Cell division control protein 45 homolog OS=Homo sapiens OX=9606 GN=CDC45	13.2152	13.6325	13.1592	13.1658	13.1013	13.0974	11.0945	11.9613	11.0278	10.7755	10.3024	10.2992	11.0659	11.3346	10.9822	0.0734268	-0.140669	-0.214096	-1.90102	-1.97444	-1.76035	-2.80316	-2.87658	-2.66249	-0.902139	-2.13462	-2.20804	-1.99395	-0.2336	0.668539
sp|O75420|GGYF1_HUMAN	GIGYF1	GRB10-interacting GYF protein 1 OS=Homo sapiens OX=9606 GN=GIGYF1 PE=1 SV=2	15.5607	15.6893	15.5741	15.5004	15.6981	15.6326	14.3677	14.3093	14.2865	14.3126	14.3734	14.2152	14.1184	14.1795	14.2268	-0.0779383	-0.0755952	0.00234314	-1.36479	-1.28685	-1.28919	-1.38556	-1.30762	-1.30997	-0.020775	-1.51101	-1.43307	-1.43541	-0.146222	-0.125447
sp|O75427|LRCH4_HUMAN	LRCH4	Leucine-rich repeat and calponin homology domain-containing protein 4 OS=Homo sapiens OX=9606 GN=LRCH4 PE=1 SV=2	15.9865	15.8332	15.8326	15.9437	15.9934	15.7637	16.894	16.7763	16.8999	16.835	16.9251	17.0221	16.8234	16.728	16.8309	-0.00152419	0.0146287	0.0161529	0.971128	0.972652	0.956499	1.04179	1.04332	1.02716	0.0706654	0.908451	0.909975	0.893822	-0.0626766	-0.133342
sp|O75431|MTX2_HUMAN	MTX2	Metaxin-2 OS=Homo sapiens OX=9606 GN=MTX2 PE=1 SV=1	14.0061	13.9798	13.9362	14.2287	14.1504	13.7307	15.1418	14.9149	14.884	14.7325	14.7725	15.2304	15.124	14.8108	14.9128	-0.0931544	-0.0305756	0.0625789	0.913022	1.00618	0.943598	0.844634	0.937789	0.87521	-0.0683882	0.882006	0.97516	0.912581	-0.0310166	0.0373716
sp|O75436|VP26A_HUMAN	VPS26A	Vacuolar protein sorting-associated protein 26A OS=Homo sapiens OX=9606 GN=VPS26A PE=1 SV=2	17.2544	17.5378	17.3392	17.3837	17.3755	17.4779	17.7365	17.8624	17.7184	18.2185	18.176	17.9944	17.7381	17.7763	17.6683	-0.151812	-0.116564	0.0352485	0.243516	0.395328	0.36008	0.600704	0.752516	0.717268	0.357188	0.198663	0.350475	0.315226	-0.0448535	-0.402042
sp|O75438-2|NDUB1_HUMAN	NDUFB1	Isoform 2 of NADH dehydrogenase [ubiquinone] 1 beta subcomplex subunit 1 OS=Homo sapiens OX=9606 GN=NDUFB1	13.8611	14.1205	13.3851	13.7865	13.387	13.3078	14.1596	14.5189	14.6175	14.596	14.2657	14.9047	14.2912	13.9834	14.1089	0.293658	-0.00146666	-0.295124	0.936773	0.643116	0.93824	1.09356	0.799903	1.09503	0.156788	0.632619	0.338962	0.634086	-0.304154	-0.460942
sp|O75439|MPPB_HUMAN	PMPCB	Mitochondrial-processing peptidase subunit beta OS=Homo sapiens OX=9606 GN=PMPCB PE=1 SV=2	18.5718	18.4812	18.5251	18.5838	18.5193	18.3708	18.4966	18.3899	18.5323	18.3534	18.3385	18.5192	18.5832	18.4595	18.634	0.0673026	0.0325782	-0.0347243	0.0141968	-0.0531058	-0.0183815	-0.0550257	-0.122328	-0.0876039	-0.0692224	0.100151	0.0328483	0.0675726	0.0859541	0.155177
sp|O75446|SAP30_HUMAN	SAP30	Histone deacetylase complex subunit SAP30 OS=Homo sapiens OX=9606 GN=SAP30 PE=1 SV=1	13.8029	14.3541	14.9969	14.4676	15.0171	15.5043	13.6406	13.5896	13.2052	13.4587	13.4564	13.6989	13.7619	13.5647	13.3359	-0.835538	-0.223808	0.61173	-1.7417	-0.906163	-1.51789	-1.68216	-0.846626	-1.45836	0.0595366	-1.666	-0.830465	-1.4422	0.0756974	0.0161608
sp|O75449|KTNA1_HUMAN	KATNA1	Katanin p60 ATPase-containing subunit A1 OS=Homo sapiens OX=9606 GN=KATNA1 PE=1 SV=1	16.4949	16.5899	16.4531	16.4725	16.5099	16.5677	14.715	14.6614	14.4801	14.501	14.4563	14.5096	14.3237	14.3921	14.5011	0.135151	0.1392	0.00404911	-1.75866	-1.89381	-1.89786	-1.88853	-2.02368	-2.02773	-0.129872	-1.97188	-2.10703	-2.11108	-0.213221	-0.0833489
sp|O75475|PSIP1_HUMAN	PSIP1	PC4 and SFRS1-interacting protein OS=Homo sapiens OX=9606 GN=PSIP1 PE=1 SV=1	22.1861	21.9216	22.0262	22.0385	21.8509	22.0013	21.0965	20.9657	20.8771	20.8871	20.6865	20.7599	21.0616	21.1021	20.9088	-0.0851021	-0.166163	-0.081061	-1.14995	-1.06485	-0.983785	-1.35192	-1.26681	-1.18575	-0.201967	-1.10555	-1.02045	-0.939389	0.0443966	0.246364
sp|O75477|ERLN1_HUMAN	ERLIN1	Erlin-1 OS=Homo sapiens OX=9606 GN=ERLIN1 PE=1 SV=2	19.1373	19.3391	19.3111	19.4019	19.4042	19.2788	19.277	19.0163	19.1582	19.5356	19.4611	19.4383	19.6044	19.199	19.2881	0.0663889	0.16555	0.0991614	-0.0456352	-0.112024	-0.211185	0.282206	0.215817	0.116655	0.327841	0.167717	0.101328	0.0021669	0.213352	-0.114489
sp|O75487|GPC4_HUMAN	GPC4	Glypican-4 OS=Homo sapiens OX=9606 GN=GPC4 PE=1 SV=4	18.5364	18.5265	18.6537	18.6306	18.5246	18.4142	16.2272	16.2691	15.9703	15.8262	15.75	15.8757	15.9616	15.9249	15.8916	-0.063035	-0.112059	-0.0490244	-2.47966	-2.41663	-2.36761	-2.81792	-2.75488	-2.70586	-0.338251	-2.70915	-2.64611	-2.59709	-0.229483	0.108768
sp|O75489|NDUS3_HUMAN	NDUFS3	NADH dehydrogenase [ubiquinone] iron-sulfur protein 3, mitochondrial OS=Homo sapiens OX=9606 GN=NDUFS3 PE=1 SV=1	17.8256	17.6088	17.6664	17.7713	17.8325	17.3458	18.7236	18.8111	18.8915	18.5954	18.7439	19.1377	18.959	18.6597	18.9432	0.124152	0.0737432	-0.0504085	1.2326	1.10845	1.15886	1.24956	1.12541	1.17581	0.0169553	1.27784	1.15369	1.2041	0.0452396	0.0282843
sp|O75494|SRS10_HUMAN	SRSF10	Serine/arginine-rich splicing factor 10 OS=Homo sapiens OX=9606 GN=SRSF10 PE=1 SV=1	19.2397	19.0066	19.0439	18.7588	18.6367	18.5375	18.3323	18.8047	18.4299	17.9473	18.3948	18.5548	18.3353	18.8842	18.9209	0.846027	0.393648	-0.452379	0.271631	-0.574396	-0.122018	0.0482805	-0.797747	-0.345368	-0.22335	0.462796	-0.383232	0.0691471	0.191165	0.414515
sp|O75496|GEMI_HUMAN	GMNN	Geminin OS=Homo sapiens OX=9606 GN=GMNN PE=1 SV=1	16.8408	16.7941	16.9546	16.9157	16.8562	17.2393	15.9054	16.0371	15.8641	15.9854	16.1312	15.6965	15.9827	16.2352	16.0729	-0.192173	-0.0515913	0.140581	-1.1198	-0.927626	-1.06821	-1.11766	-0.925484	-1.06607	0.00214192	-0.958402	-0.766229	-0.90681	0.161397	0.159256
sp|O75503|CLN5_HUMAN	CLN5	Ceroid-lipofuscinosis neuronal protein 5 OS=Homo sapiens OX=9606 GN=CLN5 PE=1 SV=2	18.0658	18.1521	17.9586	18.14	18.1281	18.2823	19.9754	20.007	19.9637	19.919	19.9535	20.0094	20.0757	20.03	20.1386	-0.0522751	0.0724007	0.124676	1.87099	1.92326	1.79859	1.84952	1.9018	1.77712	-0.0214639	1.97035	2.02263	1.89795	0.0993616	0.120826
sp|O75509|TNR21_HUMAN	TNFRSF21	Tumor necrosis factor receptor superfamily member 21 OS=Homo sapiens OX=9606 GN=TNFRSF21 PE=1 SV=1	12.5157	12.2628	12.3575	12.4273	12.1506	12.0716	12.2078	12.3432	12.4481	12.1099	12.316	12.4405	12.3993	11.9426	12.4491	-0.0867824	-0.248925	-0.162142	-0.132439	-0.0456562	0.116486	-0.176649	-0.089867	0.0722751	-0.0442108	-0.201759	-0.114977	0.0471651	-0.0693208	-0.02511
sp|O75521|ECI2_HUMAN	ECI2	Enoyl-CoA delta isomerase 2, mitochondrial OS=Homo sapiens OX=9606 GN=ECI2 PE=1 SV=4	17.2325	17.1311	17.1595	17.195	17.0988	16.8185	16.8945	16.7743	16.8897	17.0326	17.0221	17.014	17.0267	16.6612	17.0444	0.341244	0.204328	-0.136916	0.0197195	-0.321524	-0.184608	0.189771	-0.151473	-0.0145568	0.170051	0.0776694	-0.263575	-0.126658	0.0579498	-0.112101
sp|O75525|KHDR3_HUMAN	KHDRBS3	KH domain-containing, RNA-binding, signal transduction-associated protein 3 OS=Homo sapiens OX=9606 GN=KHDRBS3 PE=1 SV=1	15.3627	15.5329	15.2864	15.2182	15.3323	15.2359	16.9437	16.9497	16.8764	16.8158	16.8392	17.0721	16.8995	16.8814	17.0316	0.100785	-0.0311064	-0.131891	1.63005	1.52927	1.66116	1.61582	1.51503	1.64692	-0.0142358	1.64425	1.54346	1.67535	0.014193	0.0284288
sp|O75530-2|EED_HUMAN	EED	Isoform 2 of Polycomb protein EED OS=Homo sapiens OX=9606 GN=EED	18.33	18.4658	18.4171	18.4815	18.4726	18.3662	18.0592	18.0087	17.9284	17.7102	17.7413	17.9193	18.0059	17.901	18.0162	-0.103902	-0.0681	0.0358017	-0.509407	-0.405506	-0.441307	-0.717931	-0.61403	-0.649831	-0.208524	-0.533862	-0.42996	-0.465762	-0.0244546	0.18407
sp|O75531|BAF_HUMAN	BANF1	Barrier-to-autointegration factor OS=Homo sapiens OX=9606 GN=BANF1 PE=1 SV=1	18.0048	17.9523	17.2305	17.3382	16.9331	15.9627	17.4768	17.371	17.2826	17.3356	17.4071	17.196	17.339	17.8943	17.4421	1.45135	0.466825	-0.984528	1.09899	-0.352363	0.632165	1.03503	-0.416319	0.568209	-0.0639555	1.28065	-0.170703	0.813825	0.18166	0.245616
sp|O75533|SF3B1_HUMAN	SF3B1	Splicing factor 3B subunit 1 OS=Homo sapiens OX=9606 GN=SF3B1 PE=1 SV=3	20.1527	20.5377	20.1638	20.2629	19.8335	20.0826	19.6159	19.6242	19.4922	19.3949	19.4016	19.383	19.4711	19.5398	19.489	-0.284816	-0.509916	-0.2251	-0.992091	-0.707275	-0.482175	-1.17638	-0.891567	-0.666467	-0.184292	-1.06958	-0.784759	-0.559659	-0.0774838	0.106808
sp|O75534-4|CSDE1_HUMAN	CSDE1	Isoform 4 of Cold shock domain-containing protein E1 OS=Homo sapiens OX=9606 GN=CSDE1	20.4552	20.5046	20.4756	20.5341	20.4845	20.5945	19.5118	19.4612	19.4827	19.4642	19.3727	19.1765	19.2547	19.3724	19.272	-0.125649	-0.0664263	0.0592231	-1.11889	-0.993241	-1.05246	-1.2663	-1.14065	-1.19988	-0.147411	-1.30444	-1.17879	-1.23801	-0.185547	-0.0381355
sp|O75553|DAB1_HUMAN	DAB1	Disabled homolog 1 OS=Homo sapiens OX=9606 GN=DAB1 PE=1 SV=3	13.8303	13.5218	13.7432	13.6932	13.8838	13.749	11.612	11.6999	11.1956	10.9358	10.8717	10.8109	11.3624	11.0184	10.7876	0.0342859	0.111198	0.0769125	-2.16167	-2.19596	-2.27287	-2.79134	-2.82563	-2.90254	-0.629669	-2.60801	-2.6423	-2.71921	-0.446338	0.183331
sp|O75554|WBP4_HUMAN	WBP4	WW domain-binding protein 4 OS=Homo sapiens OX=9606 GN=WBP4 PE=1 SV=1	14.9982	15.4943	15.114	14.8323	14.5373	15.6142	14.0611	14.3482	13.7258	14.2742	14.4209	13.734	13.7413	14.5375	13.8048	-0.0901258	-0.297719	-0.207593	-1.24724	-1.15712	-0.949526	-1.14925	-1.05912	-0.851528	0.0979972	-1.26446	-1.17433	-0.966741	-0.0172155	-0.115213
sp|O75564-2|JERKY_HUMAN	JRK	Isoform 2 of Jerky protein homolog OS=Homo sapiens OX=9606 GN=JRK	12.401	11.8005	11.6182	12.143	12.3646	11.9493	11.7884	11.5092	11.9374	10.8288	11.1812	11.7335	11.7494	11.6275	11.371	0.0291494	0.241543	0.212394	-0.165758	-0.194907	-0.407301	-0.66289	-0.692039	-0.904433	-0.497132	-0.328131	-0.35728	-0.569674	-0.162373	0.334759
sp|O75569|PRKRA_HUMAN	PRKRA	Interferon-inducible double-stranded RNA-dependent protein kinase activator A OS=Homo sapiens OX=9606 GN=PRKRA PE=1 SV=1	18.1494	18.1389	18.3055	18.045	18.1197	17.9179	19.5008	19.3332	19.4234	19.5459	19.4372	19.5137	19.4233	19.4564	19.437	0.194638	0.0242394	-0.170399	1.41586	1.22123	1.39162	1.4957	1.30106	1.47146	0.0798353	1.43566	1.24103	1.41143	0.0198007	-0.0600346
sp|O75575|RPC9_HUMAN	CRCP	DNA-directed RNA polymerase III subunit RPC9 OS=Homo sapiens OX=9606 GN=CRCP PE=1 SV=1	16.5432	16.6251	16.5895	16.57	16.4529	16.5358	15.7104	15.778	15.5588	15.614	15.4818	15.3176	15.6405	15.7473	15.4941	-0.0220264	-0.0883792	-0.0663529	-0.92554	-0.903513	-0.837161	-1.13682	-1.11479	-1.04844	-0.211278	-0.980634	-0.958607	-0.892254	-0.0550938	0.156184
sp|O75581|LRP6_HUMAN	LRP6	Low-density lipoprotein receptor-related protein 6 OS=Homo sapiens OX=9606 GN=LRP6 PE=1 SV=2	14.8023	15.0545	14.9057	15.0074	14.816	14.9991	15.0272	14.8594	14.7406	15.0085	15.0137	14.9975	15.1198	14.8666	15.0808	-0.0665438	-0.046508	0.0200359	-0.11163	-0.0450867	-0.0651225	0.019211	0.0857548	0.065719	0.130841	0.0350552	0.101599	0.0815632	0.146686	0.0158442
sp|O75586-2|MED6_HUMAN	MED6	Isoform 2 of Mediator of RNA polymerase II transcription subunit 6 OS=Homo sapiens OX=9606 GN=MED6	14.5217	14.4693	14.4191	14.5233	14.3575	14.8054	14.9356	15.1698	15.1321	14.6341	14.6138	14.7322	14.5917	14.9589	14.854	0.00744152	0.0994742	0.0920326	0.616599	0.609157	0.517125	0.19745	0.190009	0.0979761	-0.419149	0.338936	0.331494	0.239461	-0.277663	0.141485
sp|O75592|MYCB2_HUMAN	MYCBP2	E3 ubiquitin-protein ligase MYCBP2 OS=Homo sapiens OX=9606 GN=MYCBP2 PE=1 SV=4	17.1522	17.0163	16.9847	17.021	17.0947	17.0609	18.9381	18.9372	19.024	19.0426	19.0391	19.0567	18.9729	18.9977	19.0039	0.0246342	0.0324433	0.00780904	1.94	1.91537	1.90756	2.01974	1.9951	1.98729	0.0797327	1.96508	1.94045	1.93264	0.0250784	-0.0546544
sp|O75607|NPM3_HUMAN	NPM3	Nucleoplasmin-3 OS=Homo sapiens OX=9606 GN=NPM3 PE=1 SV=3	12.5409	12.9317	12.7624	12.4725	12.6571	13.1814	11.0045	11.0222	11.2322	10.2393	11.5414	10.6836	11.1134	11.136	11.035	-0.0376294	-0.0123195	0.0253099	-1.69637	-1.65874	-1.68405	-1.96122	-1.92359	-1.9489	-0.264854	-1.68785	-1.65023	-1.67554	0.00851438	0.273368
sp|O75608|LYPA1_HUMAN	LYPLA1	Acyl-protein thioesterase 1 OS=Homo sapiens OX=9606 GN=LYPLA1 PE=1 SV=1	18.4981	18.6413	18.4309	18.4057	18.4423	18.2642	18.5991	18.8421	18.7235	18.7226	18.9382	18.7898	18.7207	18.9035	18.9348	0.515152	0.362452	-0.152701	0.713316	0.198163	0.350864	0.808608	0.293456	0.446157	0.0952926	0.844715	0.329563	0.482264	0.1314	0.0361072
sp|O75616|ERAL1_HUMAN	ERAL1	GTPase Era, mitochondrial OS=Homo sapiens OX=9606 GN=ERAL1 PE=1 SV=2	15.1871	15.0483	14.8247	15.0339	14.9309	14.8306	13.2028	13.4146	13.0612	12.7055	12.7104	13.0165	12.7607	13.1219	12.9042	0.00613358	-0.0821297	-0.0882633	-1.78771	-1.79385	-1.70558	-2.20315	-2.20928	-2.12102	-0.415432	-2.08501	-2.09115	-2.00288	-0.297299	0.118132
sp|O75643|U520_HUMAN	SNRNP200	U5 small nuclear ribonucleoprotein 200 kDa helicase OS=Homo sapiens OX=9606 GN=SNRNP200 PE=1 SV=2	19.2818	19.3345	19.4141	19.3569	19.3168	19.3336	19.1804	19.117	19.0298	18.8604	18.8673	18.9439	19.1252	19.0328	19.0102	-0.0861347	-0.0938149	-0.00768016	-0.320494	-0.234359	-0.226679	-0.53906	-0.452925	-0.445245	-0.218566	-0.373511	-0.287376	-0.279696	-0.0530172	0.165549
sp|O75648|MTU1_HUMAN	TRMU	Mitochondrial tRNA-specific 2-thiouridylase 1 OS=Homo sapiens OX=9606 GN=TRMU PE=1 SV=2	16.766	16.8433	16.7322	16.9774	16.6922	16.7569	16.0122	16.1398	16.0196	15.8994	15.9178	16.0158	16.0094	16.0987	16.2045	-0.0583208	-0.030004	0.0283168	-0.781624	-0.723304	-0.751621	-0.894487	-0.836166	-0.864483	-0.112862	-0.734633	-0.676312	-0.704629	0.0469917	0.159854
sp|O75663|TIPRL_HUMAN	TIPRL	TIP41-like protein OS=Homo sapiens OX=9606 GN=TIPRL PE=1 SV=2	14.7484	14.6274	14.5139	14.5175	14.7135	14.6695	15.9213	16.0023	16.1683	16.0134	15.9588	16.176	15.8997	15.7809	15.9306	0.113268	0.116885	0.00361711	1.51404	1.40077	1.39715	1.5328	1.41953	1.41591	0.0187615	1.3538	1.24053	1.23692	-0.160235	-0.178996
sp|O75665|OFD1_HUMAN	OFD1	Oral-facial-digital syndrome 1 protein OS=Homo sapiens OX=9606 GN=OFD1 PE=1 SV=1	16.8204	16.784	16.9486	16.8456	16.7111	17.0177	15.2823	15.4235	15.0644	15.7755	15.7554	15.725	15.0158	15.0551	15.1033	-0.188124	-0.180991	0.00713303	-1.78234	-1.59422	-1.60135	-1.28713	-1.09901	-1.10614	0.495215	-1.981	-1.79288	-1.80001	-0.198654	-0.69387
sp|O75683|SURF6_HUMAN	SURF6	Surfeit locus protein 6 OS=Homo sapiens OX=9606 GN=SURF6 PE=1 SV=3	17.8397	17.5764	17.7499	17.7928	17.5909	17.8129	16.6858	16.6331	16.5432	16.1974	15.896	16.5639	16.3913	16.5465	16.567	-0.311624	-0.301423	0.0102008	-1.41293	-1.1013	-1.1115	-1.81454	-1.50292	-1.51312	-0.401613	-1.53203	-1.22041	-1.23061	-0.119104	0.282509
sp|O75688|PPM1B_HUMAN	PPM1B	Protein phosphatase 1B OS=Homo sapiens OX=9606 GN=PPM1B PE=1 SV=1	16.4857	16.4174	16.2228	16.3545	16.3673	16.456	16.1078	16.2452	16.2138	16.1802	16.2139	16.1712	16.0775	16.198	16.1195	-0.0809062	-0.0635729	0.0173333	-0.267266	-0.18636	-0.203693	-0.267787	-0.18688	-0.204214	-0.000520399	-0.324526	-0.24362	-0.260954	-0.0572602	-0.0567398
sp|O75689-2|ADAP1_HUMAN	ADAP1	Isoform 2 of Arf-GAP with dual PH domain-containing protein 1 OS=Homo sapiens OX=9606 GN=ADAP1	14.4684	14.2832	14.3439	14.0596	14.4992	14.304	16.5025	16.6842	16.569	17.1629	17.2545	16.9733	16.846	17.265	17.3324	0.344435	0.266848	-0.0775877	2.56449	2.22005	2.29764	3.1095	2.76507	2.84265	0.545011	3.12706	2.78263	2.86022	0.562573	0.0175617
sp|O75691|UTP20_HUMAN	UTP20	Small subunit processome component 20 homolog OS=Homo sapiens OX=9606 GN=UTP20 PE=1 SV=3	17.7235	17.5848	17.5301	17.7711	17.703	17.4722	16.1552	16.3185	16.2155	16.1246	16.1683	16.307	16.3427	16.2921	16.5715	-0.180329	-0.144332	0.035997	-1.56338	-1.38305	-1.41905	-1.59317	-1.41284	-1.44884	-0.0297886	-1.391	-1.21067	-1.24667	0.172376	0.202165
sp|O75694|NU155_HUMAN	NUP155	Nuclear pore complex protein Nup155 OS=Homo sapiens OX=9606 GN=NUP155 PE=1 SV=1	21.1147	21.2751	21.281	21.2568	21.158	21.2162	20.6495	20.6305	20.5403	20.4413	20.4357	20.4877	20.7434	20.6108	20.603	-0.116149	-0.1294	-0.0132509	-0.733016	-0.616867	-0.603616	-0.884841	-0.768692	-0.755441	-0.151825	-0.687379	-0.57123	-0.557979	0.0456376	0.197462
sp|O75695|XRP2_HUMAN	RP2	Protein XRP2 OS=Homo sapiens OX=9606 GN=RP2 PE=1 SV=4	14.6119	14.4935	14.4409	14.6451	14.5638	14.5117	16.2832	16.3974	16.327	16.2965	16.3388	16.2435	16.4576	16.4066	16.3125	0.0199772	0.0780793	0.0581021	1.8404	1.82042	1.76232	1.79745	1.77747	1.71937	-0.0429541	1.89677	1.87679	1.81869	0.0563685	0.0993226
sp|O75717|WDHD1_HUMAN	WDHD1	WD repeat and HMG-box DNA-binding protein 1 OS=Homo sapiens OX=9606 GN=WDHD1 PE=1 SV=1	20.5672	20.4949	20.5464	20.5452	20.6289	20.5454	18.1178	17.8903	17.7767	17.2868	17.1688	17.2161	17.4944	17.4564	17.4485	-0.0459639	-0.00892012	0.0370438	-2.65385	-2.60788	-2.64493	-3.35818	-3.31222	-3.34926	-0.704335	-3.11567	-3.06971	-3.10675	-0.461824	0.242511
sp|O75718|CRTAP_HUMAN	CRTAP	Cartilage-associated protein OS=Homo sapiens OX=9606 GN=CRTAP PE=1 SV=1	18.1432	18.0282	18.034	18.0958	17.9775	17.809	16.9083	16.7474	16.8245	16.7349	16.7252	16.8672	16.801	16.5782	16.6836	0.12857	0.0208857	-0.107685	-1.11315	-1.24172	-1.13404	-1.16414	-1.29271	-1.18502	-0.0509865	-1.25227	-1.38084	-1.27315	-0.139116	-0.0881292
sp|O75746|CMC1_HUMAN	SLC25A12	Calcium-binding mitochondrial carrier protein Aralar1 OS=Homo sapiens OX=9606 GN=SLC25A12 PE=1 SV=2	17.0875	17.2975	17.2596	17.2365	17.195	17.3759	17.9776	17.9273	17.918	18.075	18.0025	18.0361	18.1023	18.0537	18.0014	0.0459546	0.10021	0.0542556	0.772088	0.726133	0.671878	0.869012	0.823057	0.768801	0.0969238	0.883553	0.837598	0.783343	0.111465	0.0145412
sp|O75781-2|PALM_HUMAN	PALM	Isoform 2 of Paralemmin-1 OS=Homo sapiens OX=9606 GN=PALM	14.31	14.4657	14.1787	14.7558	15.0761	15.4773	19.0515	19.0076	18.9813	19.0475	19.1214	19.1085	19.2464	19.1244	19.0465	0.198807	0.983754	0.784946	4.89415	4.69534	3.9104	4.97313	4.77432	3.98937	0.0789766	5.0198	4.821	4.03605	0.125652	0.0466753
sp|O75787|RENR_HUMAN	ATP6AP2	Renin receptor OS=Homo sapiens OX=9606 GN=ATP6AP2 PE=1 SV=2	16.7829	16.6956	16.6473	16.8065	16.7659	16.4908	16.8697	16.8588	16.9478	17.0592	17.1101	17.2039	16.9933	16.916	17.0478	0.164713	0.14391	-0.0208026	0.348264	0.183552	0.204354	0.580566	0.415853	0.436656	0.232301	0.441859	0.277146	0.297949	0.0935947	-0.138707
sp|O75792|RNH2A_HUMAN	RNASEH2A	Ribonuclease H2 subunit A OS=Homo sapiens OX=9606 GN=RNASEH2A PE=1 SV=2	17.5502	17.4187	17.4249	17.0484	17.2582	17.2592	16.4431	16.5676	16.5635	15.955	16.0935	16.1844	16.1313	16.4381	16.3501	0.635299	0.359277	-0.276022	-0.304595	-0.939894	-0.663872	-0.751704	-1.387	-1.11098	-0.447109	-0.522819	-1.15812	-0.882096	-0.218224	0.228885
sp|O75794|CD123_HUMAN	CDC123	Cell division cycle protein 123 homolog OS=Homo sapiens OX=9606 GN=CDC123 PE=1 SV=1	19.1787	19.2864	19.3394	19.3313	19.4306	19.2596	16.7501	16.8601	16.6294	16.258	16.571	16.376	16.4725	16.3741	16.4133	-0.0245201	0.0478638	0.0723839	-2.54613	-2.52161	-2.59399	-2.89101	-2.86649	-2.93888	-0.344881	-2.87269	-2.84817	-2.92055	-0.32656	0.0183212
sp|O75817|POP7_HUMAN	POP7	Ribonuclease P protein subunit p20 OS=Homo sapiens OX=9606 GN=POP7 PE=1 SV=2	18.5098	18.5852	18.5583	18.5639	18.5607	18.3861	17.7376	17.703	17.7913	17.4224	17.5778	17.3348	17.6666	17.7279	17.6485	0.0258746	-0.0216972	-0.0475719	-0.781287	-0.807161	-0.759589	-1.08023	-1.10611	-1.05854	-0.298946	-0.844249	-0.870124	-0.822552	-0.0629623	0.235984
sp|O75818|RPP40_HUMAN	RPP40	Ribonuclease P protein subunit p40 OS=Homo sapiens OX=9606 GN=RPP40 PE=1 SV=3	14.5434	15.1243	13.5946	14.6171	14.2937	13.4492	14.3802	14.0635	14.3209	14.1824	13.8541	15.1444	14.8495	13.881	14.1871	0.0997338	-0.20103	-0.300764	-0.06615	-0.165884	0.13488	0.0725936	-0.0271402	0.273624	0.138744	-0.0151578	-0.114892	0.185873	0.0509922	-0.0877514
sp|O75821|EIF3G_HUMAN	EIF3G	Eukaryotic translation initiation factor 3 subunit G OS=Homo sapiens OX=9606 GN=EIF3G PE=1 SV=2	18.6812	18.6895	18.6487	18.6479	18.5215	18.7885	17.5777	17.4724	17.5161	17.3538	17.2901	17.4114	17.3721	17.4835	17.4366	-0.0357876	-0.0562983	-0.0205106	-1.18686	-1.15108	-1.13057	-1.35715	-1.32136	-1.30085	-0.170284	-1.2782	-1.24241	-1.2219	-0.0913322	0.0789517
sp|O75822|EIF3J_HUMAN	EIF3J	Eukaryotic translation initiation factor 3 subunit J OS=Homo sapiens OX=9606 GN=EIF3J PE=1 SV=2	15.8575	15.8579	15.9042	15.9328	15.9403	15.9659	15.8789	15.8759	15.8651	15.7624	15.8444	15.7514	15.6928	15.7309	15.7372	-0.112536	-0.039432	0.0731037	-0.112456	7.94503e-05	-0.0730242	-0.199689	-0.0871538	-0.160257	-0.0872333	-0.265463	-0.152927	-0.226031	-0.153007	-0.0657734
sp|O75832|PSD10_HUMAN	PSMD10	26S proteasome non-ATPase regulatory subunit 10 OS=Homo sapiens OX=9606 GN=PSMD10 PE=1 SV=1	17.2355	17.2563	17.131	17.2344	17.3075	17.2143	18.0507	17.9386	18.1919	17.9632	17.8804	17.8165	17.862	17.9703	17.9331	-0.0268654	0.0175637	0.0444291	0.825906	0.852771	0.808342	0.652185	0.679051	0.634622	-0.173721	0.68729	0.714156	0.669727	-0.138616	0.0351049
sp|O75843|AP1G2_HUMAN	AP1G2	AP-1 complex subunit gamma-like 2 OS=Homo sapiens OX=9606 GN=AP1G2 PE=1 SV=1	14.5958	14.618	14.5861	14.7371	14.6413	14.6387	12.7116	12.128	11.4408	12.8308	13.1341	12.8739	12.1144	12.0472	12.5229	-0.279582	-0.207215	0.0723671	-2.78607	-2.50648	-2.57885	-1.93329	-1.6537	-1.72607	0.85278	-2.65139	-2.37181	-2.44418	0.134676	-0.718104
sp|O75844|FACE1_HUMAN	ZMPSTE24	CAAX prenyl protease 1 homolog OS=Homo sapiens OX=9606 GN=ZMPSTE24 PE=1 SV=2	17.1942	17.5465	17.2016	17.4786	17.1527	17.3589	17.0552	17.0807	16.8116	17.3856	17.327	17.2179	17.3147	17.2928	17.1124	-0.0603264	-0.0443394	0.015987	-0.391882	-0.331556	-0.347543	-0.0642591	-0.00393278	-0.0199198	0.327623	-0.134432	-0.0741053	-0.0900923	0.25745	-0.0701725
sp|O75845|SC5D_HUMAN	SC5D	Lathosterol oxidase OS=Homo sapiens OX=9606 GN=SC5D PE=1 SV=2	15.4432	15.3698	15.4254	15.5416	15.4849	15.4554	14.4801	14.4778	14.4731	14.6656	14.4421	14.4948	14.5512	14.1735	14.4541	-0.0608975	0.0203085	0.0812061	-0.996693	-0.935796	-1.017	-0.939515	-0.878617	-0.959823	0.0571785	-1.08075	-1.01986	-1.10106	-0.0840594	-0.141238
sp|O75864|PPR37_HUMAN	PPP1R37	Protein phosphatase 1 regulatory subunit 37 OS=Homo sapiens OX=9606 GN=PPP1R37 PE=1 SV=4	13.3185	13.3371	13.2852	13.2424	13.587	13.4006	14.0373	14.1678	14.1957	13.8811	13.8373	13.8876	14.1412	14.0331	14.1511	0.0279665	0.124383	0.0964163	0.848012	0.820045	0.723629	0.58304	0.555073	0.458657	-0.264972	0.822875	0.794908	0.698492	-0.0251368	0.239835
sp|O75865-2|TPC6A_HUMAN	TRAPPC6A	Isoform 2 of Trafficking protein particle complex subunit 6A OS=Homo sapiens OX=9606 GN=TRAPPC6A	14.6417	14.8929	14.8058	14.7963	14.871	14.6059	14.2233	14.0502	14.1716	13.964	13.9814	14.0853	14.4316	14.1452	14.2297	-0.0126739	-0.0350485	-0.0223746	-0.644424	-0.631751	-0.609376	-0.782579	-0.769905	-0.74753	-0.138154	-0.523977	-0.511303	-0.488928	0.120448	0.258602
sp|O75874|IDHC_HUMAN	IDH1	Isocitrate dehydrogenase [NADP] cytoplasmic OS=Homo sapiens OX=9606 GN=IDH1 PE=1 SV=2	22.3378	22.4384	22.2964	22.1278	22.1881	22.1681	22.0118	22.2215	22.1787	22.3593	22.4677	22.3604	22.0262	22.3358	22.2574	0.37194	0.175753	-0.196187	0.151714	-0.220226	-0.0240385	0.410229	0.0382884	0.234476	0.258514	0.220851	-0.151089	0.0450978	0.0691363	-0.189378
sp|O75879|GATB_HUMAN	GATB	Glutamyl-tRNA(Gln) amidotransferase subunit B, mitochondrial OS=Homo sapiens OX=9606 GN=GATB PE=1 SV=1	17.4997	17.4871	17.4595	17.4907	17.4173	17.4913	17.2394	17.2989	17.3101	17.2182	17.1625	17.2338	17.382	17.2487	17.2647	-0.00297721	-0.0186165	-0.0156393	-0.202224	-0.199247	-0.183608	-0.280207	-0.27723	-0.261591	-0.077983	-0.186577	-0.1836	-0.16796	0.0156472	0.0936302
sp|O75880|SCO1_HUMAN	SCO1	Protein SCO1 homolog, mitochondrial OS=Homo sapiens OX=9606 GN=SCO1 PE=1 SV=1	16.6974	16.8447	16.7585	16.8679	16.7786	16.7232	15.8563	15.7766	15.7222	15.8214	15.7038	15.7735	16.0456	15.8846	15.7956	-0.00530147	0.017743	0.0230444	-0.987184	-0.981882	-1.00493	-1.00595	-1.00065	-1.02369	-0.0187683	-0.863559	-0.858258	-0.881302	0.123624	0.142393
sp|O75882|ATRN_HUMAN	ATRN	Attractin OS=Homo sapiens OX=9606 GN=ATRN PE=1 SV=2	16.95	16.8912	16.8863	17.0393	17.0529	16.8248	18.0464	18.0632	18.0873	18.1052	18.1522	18.076	18.2144	18.0715	18.1109	0.102714	0.165852	0.0631373	1.25916	1.15644	1.09331	1.30467	1.20196	1.13882	0.045514	1.32582	1.22311	1.15997	0.0666628	0.0211488
sp|O75886|STAM2_HUMAN	STAM2	Signal transducing adapter molecule 2 OS=Homo sapiens OX=9606 GN=STAM2 PE=1 SV=1	14.7137	14.8665	14.7432	14.8221	14.7843	15.0529	16.0064	15.9479	16.0769	16.0644	16.1569	15.9848	15.976	15.9968	15.8879	-0.147536	-0.0355706	0.111966	1.08841	1.23594	1.12398	1.14667	1.2942	1.18224	0.058259	1.03156	1.1791	1.06713	-0.0568453	-0.115104
sp|O75907|DGAT1_HUMAN	DGAT1	Diacylglycerol O-acyltransferase 1 OS=Homo sapiens OX=9606 GN=DGAT1 PE=1 SV=2	12.9667	13.294	13.1466	13.2829	13.3312	13.1609	14.4907	14.4739	14.4191	14.1993	14.2862	14.5732	14.7467	14.3814	14.3019	0.00963401	0.13217	0.122536	1.33506	1.32542	1.20289	1.22672	1.21708	1.09455	-0.10834	1.3505	1.34086	1.21833	0.0154373	0.123777
sp|O75909-4|CCNK_HUMAN	CCNK	Isoform 4 of Cyclin-K OS=Homo sapiens OX=9606 GN=CCNK	17.6276	17.5758	17.5486	17.5665	17.4835	17.5687	16.9316	17.0386	16.8952	16.7323	16.7778	16.7722	16.8745	16.9579	16.8594	-0.117387	-0.161837	-0.0444499	-0.74626	-0.628873	-0.584423	-0.940655	-0.823268	-0.778818	-0.194395	-0.804082	-0.686695	-0.642245	-0.0578226	0.136573
sp|O75914-3|PAK3_HUMAN	PAK3	Isoform 3 of Serine/threonine-protein kinase PAK 3 OS=Homo sapiens OX=9606 GN=PAK3	19.1381	19.26	19.1369	19.2292	19.2856	19.2566	18.9956	19.0414	19.0804	19.1789	19.2428	19.1237	19.0135	19.1678	19.0205	0.0187442	0.0975338	0.0787896	-0.120452	-0.139197	-0.217986	0.0222366	0.00349236	-0.0752972	0.142689	-0.092301	-0.111045	-0.189835	0.0281513	-0.114538
sp|O75915|PRAF3_HUMAN	ARL6IP5	PRA1 family protein 3 OS=Homo sapiens OX=9606 GN=ARL6IP5 PE=1 SV=1	15.7828	15.481	15.6293	15.5055	15.7557	15.6913	17.6737	17.4603	17.697	17.8794	17.9087	17.8698	17.8068	17.6617	17.7868	0.0959147	0.115731	0.0198163	2.07524	1.97933	1.95951	2.35086	2.25495	2.23513	0.275621	2.21666	2.12075	2.10093	0.141421	-0.1342
sp|O75923-13|DYSF_HUMAN	DYSF	Isoform 13 of Dysferlin OS=Homo sapiens OX=9606 GN=DYSF	16.1757	16.1976	16.2803	16.3674	16.3275	16.1459	14.6608	14.756	14.493	14.5752	14.6391	14.56	14.593	14.3791	14.6099	-0.0471053	0.0153033	0.0624086	-1.62835	-1.58125	-1.64366	-1.67355	-1.62644	-1.68885	-0.0451927	-1.73763	-1.69052	-1.75293	-0.109277	-0.0640838
sp|O75925-2|PIAS1_HUMAN	PIAS1	Isoform 2 of E3 SUMO-protein ligase PIAS1 OS=Homo sapiens OX=9606 GN=PIAS1	15.4045	15.2586	15.2326	15.2722	15.3842	15.0828	15.5414	15.6436	15.5497	15.1991	15.3501	15.2951	15.4749	15.4448	15.4449	0.0887888	0.0366531	-0.0521357	0.368464	0.279675	0.331811	0.0716682	-0.0171206	0.0350151	-0.296796	0.245108	0.156319	0.208455	-0.123356	0.17344
sp|O75928|PIAS2_HUMAN	PIAS2	E3 SUMO-protein ligase PIAS2 OS=Homo sapiens OX=9606 GN=PIAS2 PE=1 SV=3	13.3926	13.5128	13.6711	13.402	13.5594	13.5521	13.6342	13.5358	13.6562	13.5209	13.4938	13.3611	13.7535	13.5046	13.4532	-0.239223	-0.260254	-0.0210318	-0.156018	0.0832047	0.104237	-0.306126	-0.0669034	-0.0458716	-0.150108	-0.1943	0.0449223	0.0659542	-0.0382824	0.111826
sp|O75934|SPF27_HUMAN	BCAS2	Pre-mRNA-splicing factor SPF27 OS=Homo sapiens OX=9606 GN=BCAS2 PE=1 SV=1	19.5963	19.4486	19.4656	19.1662	19.3252	19.3194	18.9631	19.2141	18.9754	18.6831	18.9778	19.2036	19.014	19.337	19.4785	0.491334	0.25811	-0.233225	0.0386693	-0.452665	-0.21944	-0.0573705	-0.548705	-0.31548	-0.0960398	0.264315	-0.227019	0.00620545	0.225646	0.321686
sp|O75935|DCTN3_HUMAN	DCTN3	Dynactin subunit 3 OS=Homo sapiens OX=9606 GN=DCTN3 PE=1 SV=1	16.8291	16.9402	16.7336	16.678	16.827	17.0147	18.8025	18.8749	18.8701	19.0868	19.1959	19.0205	18.8867	19.0245	19.0236	0.0966933	0.102252	0.00555859	2.11157	2.01488	2.00932	2.36343	2.26674	2.26118	0.251859	2.24064	2.14395	2.13839	0.129067	-0.122792
sp|O75937|DNJC8_HUMAN	DNAJC8	DnaJ homolog subfamily C member 8 OS=Homo sapiens OX=9606 GN=DNAJC8 PE=1 SV=2	18.7112	18.2451	18.6185	18.5002	18.6783	18.4245	18.4711	18.3678	18.4213	18.032	17.9711	18.0176	18.1137	18.2397	18.2523	0.03985	0.0492747	0.00942463	-0.0649948	-0.104845	-0.114269	-0.478173	-0.518023	-0.527448	-0.413178	-0.283169	-0.323019	-0.332443	-0.218174	0.195004
sp|O75940|SPF30_HUMAN	SMNDC1	Survival of motor neuron-related-splicing factor 30 OS=Homo sapiens OX=9606 GN=SMNDC1 PE=1 SV=1	16.4334	16.0366	16.2935	16.4208	16.4933	16.28	16.1046	15.7983	15.9491	15.6237	15.4227	15.7545	15.9043	15.8177	15.9214	-0.105955	0.0375953	0.14355	-0.409777	-0.303822	-0.447372	-0.760143	-0.654189	-0.797738	-0.350367	-0.479315	-0.37336	-0.51691	-0.0695382	0.280828
sp|O75947|ATP5H_HUMAN	ATP5PD	ATP synthase subunit d, mitochondrial OS=Homo sapiens OX=9606 GN=ATP5PD PE=1 SV=3	18.8931	18.712	18.8479	18.7055	18.7573	18.6873	19.2876	19.38	19.3356	19.355	19.3143	19.57	19.4363	19.5992	19.653	0.338189	0.237226	-0.100963	0.854914	0.516726	0.617688	0.933639	0.595451	0.696413	0.0787251	1.08337	0.745183	0.846145	0.228457	0.149732
sp|O75953-5|DNJB5_HUMAN	DNAJB5	Isoform 3 of DnaJ homolog subfamily B member 5 OS=Homo sapiens OX=9606 GN=DNAJB5	16.8478	16.9677	16.8454	16.776	16.7451	16.9698	16.4318	16.3549	16.3242	16.5903	16.52	16.3935	16.3929	16.5545	16.5245	0.0752081	0.0185552	-0.0566528	-0.441434	-0.516642	-0.45999	-0.310478	-0.385686	-0.329033	0.130956	-0.321109	-0.396318	-0.339665	0.120325	-0.0106312
sp|O75954|TSN9_HUMAN	TSPAN9	Tetraspanin-9 OS=Homo sapiens OX=9606 GN=TSPAN9 PE=1 SV=1	14.7913	14.9512	14.7698	14.8372	15.0083	14.6423	15.7145	15.1448	15.6812	15.4777	15.3613	15.5896	15.7164	15.6232	15.6327	0.227241	0.219085	-0.00815578	0.903281	0.67604	0.684196	0.866005	0.638764	0.64692	-0.037276	1.04721	0.819969	0.828125	0.143929	0.181205
sp|O75955|FLOT1_HUMAN	FLOT1	Flotillin-1 OS=Homo sapiens OX=9606 GN=FLOT1 PE=1 SV=3	17.3978	17.3013	17.2918	17.4427	17.4137	16.9282	17.8705	17.7659	17.8564	17.8467	17.8794	17.9391	17.9778	17.7904	17.9493	0.109359	0.0405942	-0.0687649	0.610013	0.500654	0.569419	0.667462	0.558103	0.626867	0.0574484	0.684927	0.575568	0.644333	0.0749137	0.0174654
sp|O75962|TRIO_HUMAN	TRIO	Triple functional domain protein OS=Homo sapiens OX=9606 GN=TRIO PE=1 SV=2	16.0355	16.013	16.0601	16.0103	16.3558	16.3571	18.9924	18.9344	19.0438	19.1434	19.0848	18.9862	19.0047	19.0196	18.9903	-0.0427496	0.162107	0.204857	2.91128	2.95403	2.74917	2.99253	3.03528	2.83042	0.0812465	2.92594	2.96869	2.76383	0.0146573	-0.0665892
sp|O75964|ATP5L_HUMAN	ATP5MG	ATP synthase subunit g, mitochondrial OS=Homo sapiens OX=9606 GN=ATP5MG PE=1 SV=3	17.1297	16.9924	16.7223	16.8623	16.6225	16.492	17.4017	17.3258	17.5011	17.5081	17.3542	17.8675	17.5723	17.3289	17.3511	0.229728	-0.0594441	-0.289172	0.691112	0.461384	0.750556	0.858202	0.628474	0.917646	0.167091	0.699015	0.469287	0.758459	0.00790327	-0.159187
sp|O75970|MPDZ_HUMAN	MPDZ	Multiple PDZ domain protein OS=Homo sapiens OX=9606 GN=MPDZ PE=1 SV=2	18.1773	17.999	18.1599	18.116	18.051	17.9055	17.4941	17.5033	17.5489	17.3105	17.2638	17.281	17.3534	17.2337	17.2963	0.0203941	-0.0674839	-0.087878	-0.576222	-0.596616	-0.508738	-0.806576	-0.82697	-0.739092	-0.230354	-0.797211	-0.817605	-0.729727	-0.220989	0.00936442
sp|O75976|CBPD_HUMAN	CPD	Carboxypeptidase D OS=Homo sapiens OX=9606 GN=CPD PE=1 SV=2	18.1926	18.0531	18.1482	18.1845	18.0755	17.8361	18.0777	18.0985	18.0634	18.0881	18.0573	18.1914	18.2125	17.9889	18.0771	0.083923	-0.0153289	-0.099252	0.032492	-0.051431	0.0478209	0.0648981	-0.0190249	0.080227	0.0324061	0.0454796	-0.0384435	0.0608085	0.0129876	-0.0194185
sp|O76003|GLRX3_HUMAN	GLRX3	Glutaredoxin-3 OS=Homo sapiens OX=9606 GN=GLRX3 PE=1 SV=2	19.3449	19.2663	19.313	19.2732	19.4292	19.2133	18.6455	18.6279	18.6653	18.5999	18.6177	18.6164	18.5034	18.5414	18.5496	0.194393	0.191567	-0.00282632	-0.467408	-0.661801	-0.658975	-0.502336	-0.69673	-0.693903	-0.0349284	-0.582219	-0.776612	-0.773786	-0.114811	-0.0798824
sp|O76021|RL1D1_HUMAN	RSL1D1	Ribosomal L1 domain-containing protein 1 OS=Homo sapiens OX=9606 GN=RSL1D1 PE=1 SV=3	20.7539	19.9166	20.2292	20.4553	20.3745	19.9478	18.9302	18.8292	18.9937	18.2833	18.5305	18.7105	18.5706	18.4286	18.6303	-0.21586	-0.256567	-0.0407075	-1.59807	-1.38221	-1.3415	-2.00768	-1.79182	-1.75112	-0.409612	-1.97259	-1.75673	-1.71603	-0.374522	0.0350901
sp|O76024|WFS1_HUMAN	WFS1	Wolframin OS=Homo sapiens OX=9606 GN=WFS1 PE=1 SV=2	18.7522	18.6658	18.5521	18.7668	18.664	18.5058	18.904	18.6355	18.7192	18.8642	18.8078	18.8594	18.8013	18.7996	18.7675	0.123013	0.111855	-0.0111581	0.219217	0.096204	0.107362	0.310107	0.187094	0.198252	0.0908899	0.255773	0.13276	0.143918	0.0365561	-0.0543337
sp|O76031|CLPX_HUMAN	CLPX	ATP-dependent Clp protease ATP-binding subunit clpX-like, mitochondrial OS=Homo sapiens OX=9606 GN=CLPX PE=1 SV=2	17.5165	17.5497	17.3162	17.5212	17.3234	17.4661	16.9877	17.0612	16.901	16.8663	16.7381	16.7998	17.0149	17.0262	17.06	-0.0841047	-0.107993	-0.0238886	-0.561567	-0.477462	-0.453574	-0.743494	-0.65939	-0.635501	-0.181927	-0.511198	-0.427093	-0.403205	0.050369	0.232296
sp|O76038|SEGN_HUMAN	SCGN	Secretagogin OS=Homo sapiens OX=9606 GN=SCGN PE=2 SV=2	0	0	0	0	0	9.53974	13.6806	13.6784	13.4822	13.9667	13.724	14.0347	13.5382	13.6309	13.9203	0	3.17991	3.17991	13.6138	13.6138	10.4338	13.9085	13.9085	10.7286	0.29474	13.6964	13.6964	10.5165	0.0826804	-0.21206
sp|O76041-2|NEBL_HUMAN	NEBL	Isoform 2 of Nebulette OS=Homo sapiens OX=9606 GN=NEBL	14.0143	13.971	13.8654	13.5606	13.608	13.8549	13.5073	13.6539	13.7811	14.3748	14.2145	14.0316	13.8498	13.9865	13.9136	0.147729	-0.127998	-0.275727	-0.155032	-0.302761	-0.027034	0.404453	0.256724	0.532451	0.559485	0.114155	-0.0335741	0.242153	0.269187	-0.290298
sp|O76062|ERG24_HUMAN	TM7SF2	Delta(14)-sterol reductase TM7SF2 OS=Homo sapiens OX=9606 GN=TM7SF2 PE=1 SV=3	13.6921	13.4649	13.3691	13.4768	13.5493	13.2161	15.0335	14.9869	15.0919	15.4054	15.343	15.3826	15.492	15.1766	15.2094	0.240897	0.146267	-0.0946298	1.76963	1.52874	1.62337	2.10922	1.86832	1.96295	0.339587	2.02484	1.78394	1.87857	0.255208	-0.0843792
sp|O76070|SYUG_HUMAN	SNCG	Gamma-synuclein OS=Homo sapiens OX=9606 GN=SNCG PE=1 SV=2	15.5964	15.5776	15.658	15.7532	15.9958	16.2993	19.2359	19.2592	19.3925	19.2721	19.2251	19.1081	19.0801	19.3218	19.0939	-0.0272549	0.378212	0.405467	3.658	3.68525	3.27979	3.5639	3.59116	3.18569	-0.0940949	3.52739	3.55464	3.14917	-0.130612	-0.036517
sp|O76071|CIAO1_HUMAN	CIAO1	Probable cytosolic iron-sulfur protein assembly protein CIAO1 OS=Homo sapiens OX=9606 GN=CIAO1 PE=1 SV=1	13.2467	12.0127	12.017	10.7334	10.8231	8.42286	10.929	11.2718	11.836	10.9415	10.7237	11.932	11.2919	10.8917	11.3733	1.77257	-0.659774	-2.43234	0.692701	-1.07987	1.35247	0.546174	-1.2264	1.20595	-0.146527	0.532714	-1.23986	1.19249	-0.159987	-0.0134599
sp|O76074|PDE5A_HUMAN	PDE5A	cGMP-specific 3',5'-cyclic phosphodiesterase OS=Homo sapiens OX=9606 GN=PDE5A PE=1 SV=2	15.511	15.5028	15.4756	15.4002	15.5428	15.3432	13.7972	13.9125	13.8106	13.6836	13.4667	13.5405	13.4478	13.2394	13.439	-0.092098	-0.159796	-0.0676983	-1.74843	-1.65634	-1.58864	-2.02495	-1.93285	-1.86516	-0.276519	-2.21316	-2.12106	-2.05336	-0.464724	-0.188205
sp|O76080|ZFAN5_HUMAN	ZFAND5	AN1-type zinc finger protein 5 OS=Homo sapiens OX=9606 GN=ZFAND5 PE=1 SV=1	14.4756	14.6373	14.5782	14.2985	14.4321	14.581	13.4749	13.1215	13.3194	13.2594	12.8698	13.0972	13.2757	13.5141	13.4082	0.0449658	-0.0815327	-0.126499	-1.2135	-1.25846	-1.13196	-1.44325	-1.48821	-1.36171	-0.229751	-1.1194	-1.16436	-1.03787	0.0940975	0.323848
sp|O76094|SRP72_HUMAN	SRP72	Signal recognition particle subunit SRP72 OS=Homo sapiens OX=9606 GN=SRP72 PE=1 SV=3	19.9602	20.0064	19.9917	20.0097	19.9882	19.9722	19.5797	19.5382	19.5929	19.6959	19.6218	19.5209	19.4837	19.4593	19.4325	-0.0867848	-0.0828732	0.00391165	-0.502619	-0.415835	-0.419746	-0.46005	-0.373265	-0.377177	0.0425697	-0.614406	-0.527621	-0.531533	-0.111787	-0.154356
sp|O94760|DDAH1_HUMAN	DDAH1	N(G),N(G)-dimethylarginine dimethylaminohydrolase 1 OS=Homo sapiens OX=9606 GN=DDAH1 PE=1 SV=3	16.9636	16.9917	17.0119	16.7639	17.1102	17.0287	18.6955	18.866	18.9117	18.8134	18.8793	18.9055	18.6539	19.0648	18.9119	0.150135	0.128694	-0.0214408	1.98548	1.83534	1.85678	2.02713	1.877	1.89844	0.0416561	2.03794	1.88781	1.90925	0.0524624	0.0108063
sp|O94762|RECQ5_HUMAN	RECQL5	ATP-dependent DNA helicase Q5 OS=Homo sapiens OX=9606 GN=RECQL5 PE=1 SV=2	12.1638	12.4542	12.1256	12.2552	12.0693	12.3832	11.2542	11.3897	11.1007	11.0902	11.3242	10.8016	11.5611	11.4552	11.5488	-0.256216	-0.268216	-0.0120002	-1.25589	-0.999674	-0.987674	-1.4321	-1.17589	-1.16389	-0.176213	-0.982373	-0.726157	-0.714156	0.273517	0.449731
sp|O94763|RMP_HUMAN	URI1	Unconventional prefoldin RPB5 interactor 1 OS=Homo sapiens OX=9606 GN=URI1 PE=1 SV=3	16.4548	16.4654	16.308	16.3397	16.1999	16.5497	16.3532	16.3393	16.454	16.3008	16.2948	16.1944	16.1201	16.4144	16.4788	0.00885267	-0.0374531	-0.0463057	-0.0184035	-0.0272561	0.0190496	-0.137231	-0.146084	-0.0997783	-0.118828	-0.06276	-0.0716126	-0.0253069	-0.0443565	0.0744715
sp|O94766|B3GA3_HUMAN	B3GAT3	Galactosylgalactosylxylosylprotein 3-beta-glucuronosyltransferase 3 OS=Homo sapiens OX=9606 GN=B3GAT3 PE=1 SV=2	15.2583	14.9134	15.1158	15.2225	15.3107	14.8318	16.9935	16.7677	17.0392	16.7952	16.8628	17.1346	17.5274	17.201	17.4353	0.155936	0.181802	0.0258653	1.99359	1.83766	1.81179	1.99097	1.83503	1.80917	-0.00262751	2.44803	2.29209	2.26623	0.454433	0.457061
sp|O94776|MTA2_HUMAN	MTA2	Metastasis-associated protein MTA2 OS=Homo sapiens OX=9606 GN=MTA2 PE=1 SV=1	18.1644	18.0922	18.1076	18.2617	18.1566	18.0224	18.44	18.3923	18.4979	18.2472	18.1188	18.3293	18.3999	18.244	18.4032	0.0165126	0.0420345	0.0255219	0.338546	0.322033	0.296511	0.126914	0.110402	0.0848799	-0.211631	0.244179	0.227666	0.202144	-0.0943666	0.117265
sp|O94788|AL1A2_HUMAN	ALDH1A2	Retinal dehydrogenase 2 OS=Homo sapiens OX=9606 GN=ALDH1A2 PE=1 SV=3	12.4228	12.5165	12.4427	12.3487	12.6833	12.3886	14.1053	13.9386	14.0265	14.0238	14.0006	14.1442	14.3481	13.9731	14.0298	0.217965	0.230834	0.0128692	1.78078	1.56282	1.54995	1.81349	1.59553	1.58266	0.0327119	1.87427	1.65631	1.64344	0.0934895	0.0607775
sp|O94804|STK10_HUMAN	STK10	Serine/threonine-protein kinase 10 OS=Homo sapiens OX=9606 GN=STK10 PE=1 SV=1	14.0858	14.1169	13.8748	14.1406	13.7206	13.976	13.9986	13.8579	13.9431	14.0855	13.9152	13.9454	13.7799	13.9501	13.449	-0.0329945	-0.113082	-0.0800873	-0.125599	-0.0926047	-0.0125173	-0.0767838	-0.0437893	0.036298	0.0488153	-0.332501	-0.299506	-0.219419	-0.206902	-0.255717
sp|O94805|ACL6B_HUMAN	ACTL6B	Actin-like protein 6B OS=Homo sapiens OX=9606 GN=ACTL6B PE=1 SV=1	10.7259	13.0271	10.8002	12.8125	13.0264	13.7334	16.9191	17.0827	16.9155	17.1021	17.1421	17.1166	17.0501	17.074	17.1306	-1.52879	0.144214	1.673	3.92589	5.45468	3.78167	4.07375	5.60254	3.92953	0.147859	4.03841	5.5672	3.8942	0.112522	-0.0353367
sp|O94806|KPCD3_HUMAN	PRKD3	Serine/threonine-protein kinase D3 OS=Homo sapiens OX=9606 GN=PRKD3 PE=1 SV=1	13.8215	14.3146	14.0307	14.1454	14.206	14.0896	13.8626	13.929	13.618	13.9234	13.8641	13.7183	13.6158	13.5238	13.4563	-0.0728277	0.0185997	0.0914273	-0.32521	-0.252382	-0.343809	-0.293123	-0.220296	-0.311723	0.0320864	-0.596429	-0.523602	-0.615029	-0.27122	-0.303306
sp|O94808|GFPT2_HUMAN	GFPT2	Glutamine--fructose-6-phosphate aminotransferase [isomerizing] 2 OS=Homo sapiens OX=9606 GN=GFPT2 PE=1 SV=3	19.3373	19.3247	19.2801	19.3837	19.4435	19.0992	15.7693	15.5911	14.9339	13.8758	14.9149	14.3616	14.7176	14.735	14.6262	0.0177318	0.0124817	-0.00525005	-3.86486	-3.88259	-3.87734	-4.91221	-4.92994	-4.92469	-1.04735	-4.60339	-4.62112	-4.61587	-0.738533	0.308818
sp|O94811|TPPP_HUMAN	TPPP	Tubulin polymerization-promoting protein OS=Homo sapiens OX=9606 GN=TPPP PE=1 SV=1	12.826	12.6257	12.8529	12.5065	13.0134	13.2514	16.9888	16.9791	17.1142	17.2733	17.2446	17.0362	17.1635	17.2762	17.2736	-0.00465294	0.150919	0.155572	4.25449	4.25914	4.10357	4.41187	4.41653	4.26096	0.157383	4.46494	4.46959	4.31402	0.210447	0.0530633
sp|O94813|SLIT2_HUMAN	SLIT2	Slit homolog 2 protein OS=Homo sapiens OX=9606 GN=SLIT2 PE=1 SV=1	14.1725	13.8653	14.0906	13.7931	13.6616	13.7719	15.6307	15.6899	15.7851	15.5929	15.5783	15.5899	15.7266	15.4712	15.6357	0.168761	-0.131866	-0.300627	1.82783	1.65906	1.95969	1.71294	1.54418	1.84481	-0.11488	1.73709	1.56833	1.86896	-0.0907336	0.0241467
sp|O94818|NOL4_HUMAN	NOL4	Nucleolar protein 4 OS=Homo sapiens OX=9606 GN=NOL4 PE=1 SV=2	13.4337	13.1406	13.2686	13.3166	13.4014	13.2706	14.9899	15.1406	15.1281	15.0461	14.9931	15.0789	15.1922	15.1779	15.1484	-0.0979731	-0.0494133	0.0485598	1.70726	1.80523	1.75667	1.66041	1.75839	1.70983	-0.0468449	1.79393	1.8919	1.84334	0.0866671	0.133512
sp|O94819|KBTBB_HUMAN	KBTBD11	Kelch repeat and BTB domain-containing protein 11 OS=Homo sapiens OX=9606 GN=KBTBD11 PE=1 SV=1	13.9221	13.917	13.9979	13.5525	13.8267	13.8635	15.8271	16.0133	15.9988	16.1026	16.0939	15.8715	15.7862	15.9787	16.0135	0.273169	0.0750546	-0.198114	2.27394	2.00077	2.19889	2.35019	2.07703	2.27514	0.0762542	2.25365	1.98048	2.17859	-0.0202957	-0.0965499
sp|O94822-3|LTN1_HUMAN	LTN1	Isoform 3 of E3 ubiquitin-protein ligase listerin OS=Homo sapiens OX=9606 GN=LTN1	16.7156	16.9583	16.9377	17.0685	17.0228	17.0998	16.9923	17.0496	16.9779	17.1045	17.0521	16.9834	17.0651	17.1483	16.9319	-0.203209	-0.0100199	0.193189	-0.0671459	0.136063	-0.057126	-0.0270852	0.176124	-0.0170653	0.0400607	-0.0252888	0.177921	-0.0152689	0.0418571	0.00179643
sp|O94826|TOM70_HUMAN	TOMM70	Mitochondrial import receptor subunit TOM70 OS=Homo sapiens OX=9606 GN=TOMM70 PE=1 SV=1	19.0877	19.114	19.1454	19.1776	19.1625	19.1302	19.292	19.1988	19.2625	19.2825	19.2776	19.3214	19.412	19.3121	19.2518	0.0321474	0.0732008	0.0410534	0.167564	0.135417	0.0943635	0.21028	0.178132	0.137079	0.0427156	0.241735	0.209588	0.168535	0.0741711	0.0314555
sp|O94829|IPO13_HUMAN	IPO13	Importin-13 OS=Homo sapiens OX=9606 GN=IPO13 PE=1 SV=3	14.4553	14.3292	14.226	14.3882	14.3243	14.5008	15.328	15.3558	15.4458	15.5623	15.5174	15.3884	15.297	15.3809	15.3834	-0.105071	-0.0374095	0.067662	0.934643	1.03971	0.972052	1.04751	1.15258	1.08492	0.112865	0.911871	1.01694	0.94928	-0.0227723	-0.135637
sp|O94830|DDHD2_HUMAN	DDHD2	Phospholipase DDHD2 OS=Homo sapiens OX=9606 GN=DDHD2 PE=1 SV=2	10.2798	10.6069	10.6307	10.2486	10.4102	10.6303	12.2918	12.3543	12.3387	12.7812	12.8793	12.5297	12.5216	12.4429	12.4032	0.0433502	-0.0327663	-0.0761165	1.86581	1.82246	1.89858	2.26762	2.22427	2.30038	0.401807	1.99345	1.9501	2.02622	0.127642	-0.274165
sp|O94832|MYO1D_HUMAN	MYO1D	Unconventional myosin-Id OS=Homo sapiens OX=9606 GN=MYO1D PE=1 SV=2	16.8393	16.8868	16.7546	16.7961	16.6424	16.5526	16.1321	16.0274	16.0247	16.0415	15.9544	15.9548	16.2109	16.0998	16.1208	0.0454782	-0.117711	-0.16319	-0.720028	-0.765506	-0.602317	-0.797835	-0.843313	-0.680124	-0.0778068	-0.637558	-0.683036	-0.519846	0.0824706	0.160277
sp|O94842|TOX4_HUMAN	TOX4	TOX high mobility group box family member 4 OS=Homo sapiens OX=9606 GN=TOX4 PE=1 SV=1	16.2138	16.1452	16.1378	16.181	16.1484	16.2819	16.0256	15.8913	15.8749	15.7461	15.5474	15.9014	15.8831	15.7266	15.9586	-0.0943779	-0.0561876	0.0381903	-0.329361	-0.234983	-0.273173	-0.528325	-0.433947	-0.472137	-0.198964	-0.403887	-0.30951	-0.3477	-0.0745265	0.124438
sp|O94855-2|SC24D_HUMAN	SEC24D	Isoform 2 of Protein transport protein Sec24D OS=Homo sapiens OX=9606 GN=SEC24D	18.5905	18.6844	18.6934	18.736	18.716	18.6676	18.1258	18.1908	18.1499	18.2477	18.0537	18.0102	18.0043	18.1059	18.0255	-0.0833697	-0.0329201	0.0504495	-0.583959	-0.500589	-0.551039	-0.635607	-0.552237	-0.602687	-0.0516481	-0.694229	-0.610859	-0.661309	-0.11027	-0.0586219
sp|O94856|NFASC_HUMAN	NFASC	Neurofascin OS=Homo sapiens OX=9606 GN=NFASC PE=1 SV=4	14.2777	14.3306	14.2574	14.2228	14.8363	14.9144	18.6265	18.5736	18.6411	18.809	18.7795	18.932	18.8849	18.8371	18.8564	0.2682	0.637412	0.369213	4.59333	4.32513	3.95592	4.81982	4.55162	4.1824	0.226484	4.83909	4.57089	4.20168	0.245759	0.0192749
sp|O94868|FCSD2_HUMAN	FCHSD2	F-BAR and double SH3 domains protein 2 OS=Homo sapiens OX=9606 GN=FCHSD2 PE=1 SV=3	13.1133	13.1245	12.9039	12.8736	12.9541	12.9655	13.8806	13.7365	13.8511	13.7615	13.6376	13.7145	13.5895	13.5807	13.7462	0.317542	0.201352	-0.11619	1.09302	0.77548	0.891671	0.974823	0.657281	0.773471	-0.118199	0.909119	0.591577	0.707767	-0.183904	-0.0657041
sp|O94874|UFL1_HUMAN	UFL1	E3 UFM1-protein ligase 1 OS=Homo sapiens OX=9606 GN=UFL1 PE=1 SV=2	18.3003	18.5847	18.5319	18.6078	18.5444	18.6217	19.2278	19.1669	19.1165	19.401	19.3542	19.3538	19.3364	19.1912	19.2277	-0.127863	-0.00891705	0.118946	0.570226	0.698089	0.579143	0.769475	0.897338	0.778392	0.19925	0.651577	0.779441	0.660494	0.0813519	-0.117898
sp|O94875-11|SRBS2_HUMAN	SORBS2	Isoform 11 of Sorbin and SH3 domain-containing protein 2 OS=Homo sapiens OX=9606 GN=SORBS2	17.1385	16.8736	17.0356	16.8493	16.7301	16.8979	17.1392	17.1463	17.0345	17.1287	17.1946	17.1729	17.2664	17.2704	17.314	0.141611	-0.0484988	-0.190109	0.23238	0.0907698	0.280879	0.29114	0.14953	0.339639	0.0587597	0.409323	0.267712	0.457821	0.176942	0.118183
sp|O94876|TMCC1_HUMAN	TMCC1	Transmembrane and coiled-coil domains protein 1 OS=Homo sapiens OX=9606 GN=TMCC1 PE=1 SV=3	13.4838	13.2752	13.6037	13.3944	13.5004	13.1074	14.5843	14.6313	14.5468	14.8023	14.7113	14.8018	14.7526	14.5635	14.527	0.183896	0.0637496	-0.120147	1.31711	1.13321	1.25336	1.50146	1.31756	1.43771	0.184351	1.34404	1.16014	1.28029	0.0269287	-0.157422
sp|O94880|PHF14_HUMAN	PHF14	PHD finger protein 14 OS=Homo sapiens OX=9606 GN=PHF14 PE=1 SV=2	16.8553	16.764	16.8717	16.9144	16.7622	16.9035	17.1693	17.1481	17.137	16.8463	16.9834	17.0368	17.1321	17.0503	17.13	-0.126316	-0.0966364	0.0296793	0.19479	0.321106	0.291427	-0.0011309	0.125185	0.0955055	-0.195921	0.147467	0.273783	0.244103	-0.0473234	0.148598
sp|O94885|SASH1_HUMAN	SASH1	SAM and SH3 domain-containing protein 1 OS=Homo sapiens OX=9606 GN=SASH1 PE=1 SV=3	14.1976	14.2041	14.1381	14.0564	14.1877	14.2445	13.513	13.5275	13.7351	13.2621	13.4789	13.2372	13.3772	13.3043	13.4511	0.0355456	0.0184853	-0.0170602	-0.552475	-0.58802	-0.57096	-0.818308	-0.853854	-0.836794	-0.265834	-0.766818	-0.802364	-0.785304	-0.214344	0.0514902
sp|O94888|UBXN7_HUMAN	UBXN7	UBX domain-containing protein 7 OS=Homo sapiens OX=9606 GN=UBXN7 PE=1 SV=2	18.6415	18.5567	18.5711	18.5557	18.5778	18.6943	18.5308	18.4949	18.5589	18.3184	18.2522	18.0928	18.3548	18.4387	18.3686	-0.0115572	0.00797573	0.0195329	-0.0731132	-0.061556	-0.0810889	-0.380184	-0.368627	-0.38816	-0.307071	-0.213949	-0.202392	-0.221925	-0.140836	0.166235
sp|O94898|LRIG2_HUMAN	LRIG2	Leucine-rich repeats and immunoglobulin-like domains protein 2 OS=Homo sapiens OX=9606 GN=LRIG2 PE=2 SV=3	14.6107	14.4614	14.7527	14.4805	14.4673	14.3085	14.6059	14.2224	14.1806	14.3938	14.441	14.455	14.6162	14.3081	14.3591	0.155739	-0.0337889	-0.189528	-0.116241	-0.27198	-0.0824519	-0.0226263	-0.178365	0.0111626	0.0936145	-0.0247053	-0.180444	0.00908352	0.0915355	-0.00207905
sp|O94901-9|SUN1_HUMAN	SUN1	Isoform 9 of SUN domain-containing protein 1 OS=Homo sapiens OX=9606 GN=SUN1	16.3473	15.9662	16.075	16.3429	16.3506	15.8679	17.7024	17.2539	17.5057	17.1984	17.1294	17.3189	17.8338	17.4882	17.519	0.113208	0.170792	0.0575845	1.47104	1.35783	1.30025	1.19928	1.08607	1.02848	-0.271763	1.59738	1.48418	1.42659	0.126344	0.398108
sp|O94903|PLPHP_HUMAN	PLPBP	Pyridoxal phosphate homeostasis protein OS=Homo sapiens OX=9606 GN=PLPBP PE=1 SV=1	20.3373	20.1662	20.1921	20.1829	20.2461	20.0736	20.7496	20.7029	20.8426	20.7573	20.7118	20.7374	20.6749	20.6863	20.7212	0.2247	0.160379	-0.0643207	0.757874	0.533175	0.597496	0.728328	0.503628	0.567949	-0.0295469	0.68699	0.46229	0.526611	-0.0708844	-0.0413375
sp|O94905|ERLN2_HUMAN	ERLIN2	Erlin-2 OS=Homo sapiens OX=9606 GN=ERLIN2 PE=1 SV=1	17.7766	17.9261	17.712	17.7414	17.673	17.6012	17.8113	17.8247	17.7797	17.9437	17.9486	18.1323	18.0101	17.9278	17.7631	0.306111	0.173093	-0.133018	0.306454	0.000342419	0.13336	0.509407	0.203296	0.336314	0.202953	0.401556	0.0954444	0.228462	0.095102	-0.107851
sp|O94906|PRP6_HUMAN	PRPF6	Pre-mRNA-processing factor 6 OS=Homo sapiens OX=9606 GN=PRPF6 PE=1 SV=1	19.6885	19.6672	19.7298	19.7037	19.7104	19.6337	19.4618	19.4401	19.437	19.2331	19.1948	19.4249	19.4476	19.3558	19.3144	-0.126844	-0.139401	-0.0125563	-0.375701	-0.248857	-0.236301	-0.537734	-0.41089	-0.398334	-0.162033	-0.449405	-0.322561	-0.310005	-0.0737041	0.0883289
sp|O94910|AGRL1_HUMAN	ADGRL1	Adhesion G protein-coupled receptor L1 OS=Homo sapiens OX=9606 GN=ADGRL1 PE=1 SV=1	11.5136	11.4077	11.023	11.3088	10.775	11.1631	11.9717	11.9686	11.9256	11.6759	12.3187	11.8071	12.0654	12.0215	12.0967	0.00820937	-0.224302	-0.232511	0.648771	0.640562	0.873073	0.627336	0.619126	0.851638	-0.0214356	0.754645	0.746435	0.978947	0.105873	0.127309
sp|O94913|PCF11_HUMAN	PCF11	Pre-mRNA cleavage complex 2 protein Pcf11 OS=Homo sapiens OX=9606 GN=PCF11 PE=1 SV=3	17.8028	17.731	17.7571	17.7251	17.7707	17.7552	17.3131	17.261	17.3136	17.1197	16.9746	17.1085	17.1248	17.1519	17.219	-0.0716077	-0.0849109	-0.0133032	-0.539313	-0.467706	-0.454402	-0.767621	-0.696013	-0.68271	-0.228308	-0.670008	-0.5984	-0.585097	-0.130695	0.097613
sp|O94915|FRYL_HUMAN	FRYL	Protein furry homolog-like OS=Homo sapiens OX=9606 GN=FRYL PE=1 SV=2	16.3031	16.5604	16.4525	16.4696	16.3954	16.4503	16.9135	16.8796	16.9205	16.8613	16.8377	16.7703	16.9004	16.8298	16.8602	-0.0788256	-0.079073	-0.000247401	0.387043	0.465868	0.466116	0.305622	0.384447	0.384695	-0.0814208	0.345978	0.424804	0.425051	-0.0410643	0.0403565
sp|O94919|ENDD1_HUMAN	ENDOD1	Endonuclease domain-containing 1 protein OS=Homo sapiens OX=9606 GN=ENDOD1 PE=1 SV=2	13.5082	13.3747	13.1198	13.4242	13.1132	13.3207	15.6741	15.6874	15.8029	16.1194	15.9854	16.2479	15.817	15.8277	15.8905	0.0561793	0.00801928	-0.04816	2.44341	2.38723	2.43539	2.83952	2.78334	2.8315	0.396117	2.56701	2.51084	2.559	0.123609	-0.272508
sp|O94921|CDK14_HUMAN	CDK14	Cyclin-dependent kinase 14 OS=Homo sapiens OX=9606 GN=CDK14 PE=1 SV=3	14.2832	14.259	14.1718	14.1336	14.1978	14.1897	15.0363	15.0784	15.2573	15.2926	15.108	15.1739	14.9756	15.2722	15.1604	0.0830067	0.0186893	-0.0643175	0.969032	0.886025	0.950343	1.0365	0.95349	1.01781	0.0674649	0.981062	0.898055	0.962372	0.0120298	-0.0554351
sp|O94923|GLCE_HUMAN	GLCE	D-glucuronyl C5-epimerase OS=Homo sapiens OX=9606 GN=GLCE PE=1 SV=3	14.1241	13.9609	14.0036	14.2447	13.9688	14.0047	15.9884	16.0067	16.1189	16.3579	16.2618	16.2266	16.5607	16.5759	16.4439	0.09802	0.14123	0.0432101	2.1065	2.00848	1.96527	2.35055	2.25253	2.20932	0.244049	2.59531	2.49729	2.45408	0.488809	0.244761
sp|O94925-3|GLSK_HUMAN	GLS	Isoform 3 of Glutaminase kidney isoform, mitochondrial OS=Homo sapiens OX=9606 GN=GLS	16.6127	16.6058	16.7151	16.7804	16.5831	16.6864	16.0635	16.0446	16.0511	15.9309	15.7167	15.7824	16.1281	16.0248	16.0536	0.0189348	0.0577457	0.0388109	-0.572494	-0.591429	-0.63024	-0.815556	-0.834491	-0.873302	-0.243062	-0.556746	-0.575681	-0.614491	0.0157481	0.25881
sp|O94925|GLSK_HUMAN	GLS	Glutaminase kidney isoform, mitochondrial OS=Homo sapiens OX=9606 GN=GLS PE=1 SV=1	18.9908	18.9232	18.8964	19.009	19.0098	19.0016	19.4992	19.5465	19.5315	19.4907	19.5422	19.5697	19.6622	19.5594	19.6826	-0.0101291	0.0598602	0.0699894	0.578786	0.588915	0.518926	0.587282	0.597411	0.527422	0.00849634	0.687792	0.697922	0.627932	0.109007	0.10051
sp|O94927|HAUS5_HUMAN	HAUS5	HAUS augmin-like complex subunit 5 OS=Homo sapiens OX=9606 GN=HAUS5 PE=1 SV=2	15.3537	15.4418	15.2258	15.3953	15.5124	15.0704	14.6499	14.7286	14.799	14.593	14.638	14.6908	14.6116	14.4256	14.6551	0.0293774	0.0150076	-0.0143698	-0.585229	-0.614606	-0.600236	-0.670468	-0.699845	-0.685476	-0.0852393	-0.746949	-0.776326	-0.761956	-0.16172	-0.0764807
sp|O94952|FBX21_HUMAN	FBXO21	F-box only protein 21 OS=Homo sapiens OX=9606 GN=FBXO21 PE=2 SV=2	14.0811	14.1521	14.1283	14.1757	14.291	13.8956	13.9153	14.046	13.9292	13.8648	13.9685	13.8087	13.8318	13.7868	13.8978	-0.0177038	-0.0174376	0.00026622	-0.174734	-0.157031	-0.157297	-0.257557	-0.239853	-0.240119	-0.0828226	-0.299402	-0.281698	-0.281964	-0.124667	-0.0418447
sp|O94953|KDM4B_HUMAN	KDM4B	Lysine-specific demethylase 4B OS=Homo sapiens OX=9606 GN=KDM4B PE=1 SV=4	14.4665	14.64	14.466	14.3211	14.5727	14.8292	16.96	16.8916	17.0227	16.7181	16.8131	16.8094	16.9113	16.9964	16.9341	0.0869575	0.13714	0.0501825	2.52091	2.43396	2.38377	2.34303	2.25607	2.20589	-0.177885	2.51004	2.42308	2.3729	-0.0108749	0.16701
sp|O94964-2|SOGA1_HUMAN	SOGA1	Isoform 2 of Protein SOGA1 OS=Homo sapiens OX=9606 GN=SOGA1	15.5177	15.702	15.6015	15.5742	15.4138	15.7021	16.9957	16.9898	17.0406	16.9928	16.9231	16.8302	16.9779	16.9573	16.9486	0.0873649	0.043657	-0.0437079	1.489	1.40164	1.44534	1.39569	1.30833	1.35203	-0.0933113	1.44158	1.35421	1.39792	-0.0474243	0.045887
sp|O94966-5|UBP19_HUMAN	USP19	Isoform 5 of Ubiquitin carboxyl-terminal hydrolase 19 OS=Homo sapiens OX=9606 GN=USP19	16.8031	16.7445	16.7932	16.8394	16.6848	16.8561	16.4738	16.4238	16.3906	16.416	16.3651	16.3558	16.3765	16.3499	16.4265	-0.0823363	-0.0691376	0.0131987	-0.433195	-0.350859	-0.364057	-0.483612	-0.401276	-0.414475	-0.0504171	-0.478319	-0.395983	-0.409182	-0.0451244	0.0052927
sp|O94967|WDR47_HUMAN	WDR47	WD repeat-containing protein 47 OS=Homo sapiens OX=9606 GN=WDR47 PE=1 SV=1	15.7843	15.6506	15.6706	15.8367	16.4758	16.2279	19.4853	19.474	19.4986	19.8005	19.7931	19.6662	19.5309	19.6303	19.658	-0.0532325	0.425123	0.478355	3.7309	3.78413	3.30578	3.99825	4.05148	3.57313	0.267348	3.85136	3.90459	3.42623	0.120456	-0.146891
sp|O94972|TRI37_HUMAN	TRIM37	E3 ubiquitin-protein ligase TRIM37 OS=Homo sapiens OX=9606 GN=TRIM37 PE=1 SV=2	14.2713	14.5892	14.4085	14.6673	14.3816	14.5857	13.7267	13.8224	13.4793	13.7517	13.487	13.4825	13.9934	13.0138	13.6201	-0.144046	-0.0222063	0.12184	-0.89092	-0.746874	-0.868714	-0.99333	-0.849284	-0.971124	-0.10241	-1.02461	-0.880566	-1.00241	-0.133692	-0.0312817
sp|O94973-2|AP2A2_HUMAN	AP2A2	Isoform 2 of AP-2 complex subunit alpha-2 OS=Homo sapiens OX=9606 GN=AP2A2	17.622	17.815	17.7299	17.7863	17.821	17.6195	19.1838	19.2393	19.3159	19.3889	19.4528	19.5123	19.383	19.3144	19.4544	0.0479121	0.0679203	0.0200082	1.57197	1.52406	1.50405	1.77696	1.72905	1.70904	0.204991	1.70957	1.66165	1.64165	0.137596	-0.0673958
sp|O94979-8|SC31A_HUMAN	SEC31A	Isoform 8 of Protein transport protein Sec31A OS=Homo sapiens OX=9606 GN=SEC31A	18.8046	18.9487	18.8919	18.9074	19.0548	19.0787	19.6642	19.7083	19.6943	19.7119	19.6549	19.6288	19.6027	19.6163	19.5997	-0.0713077	0.0605867	0.131894	0.73593	0.807238	0.675343	0.71216	0.783467	0.651573	-0.0237702	0.653191	0.724499	0.592604	-0.0827388	-0.0589686
sp|O94985|CSTN1_HUMAN	CLSTN1	Calsyntenin-1 OS=Homo sapiens OX=9606 GN=CLSTN1 PE=1 SV=1	9.63793	10.518	10.3125	10.6046	10.8347	10.1835	12.4318	12.4252	12.6248	12.2227	12.3474	12.3365	12.5451	11.8588	12.4517	-0.369045	0.0157765	0.384822	1.96875	2.33779	1.95297	1.77704	2.14608	1.76126	-0.191709	1.76008	2.12912	1.7443	-0.208666	-0.0169568
sp|O94986|CE152_HUMAN	CEP152	Centrosomal protein of 152 kDa OS=Homo sapiens OX=9606 GN=CEP152 PE=1 SV=4	14.923	15.001	15.2259	15.0009	14.9698	15.1583	14.2092	14.1611	13.9347	13.5298	13.8416	13.6369	13.9939	13.7473	13.8897	-0.1424	-0.149412	-0.00701245	-1.09073	-0.948329	-0.941317	-1.52298	-1.38058	-1.37357	-0.432253	-1.31544	-1.17304	-1.16603	-0.224714	0.207539
sp|O94992|HEXI1_HUMAN	HEXIM1	Protein HEXIM1 OS=Homo sapiens OX=9606 GN=HEXIM1 PE=1 SV=1	17.5193	17.4261	17.5248	17.4666	17.3591	17.5882	17.0023	17.0301	16.9836	16.7247	16.8097	16.6487	16.7944	16.8234	16.8277	-0.0569118	-0.0756902	-0.0187784	-0.541661	-0.484749	-0.465971	-0.819256	-0.762345	-0.743566	-0.277595	-0.731837	-0.674925	-0.656147	-0.190176	0.0874194
sp|O95057|DIRA1_HUMAN	DIRAS1	GTP-binding protein Di-Ras1 OS=Homo sapiens OX=9606 GN=DIRAS1 PE=1 SV=1	14.8299	15.0679	14.9018	15.036	14.817	15.0019	16.552	16.7214	16.7213	16.9593	16.9504	16.7302	16.7231	16.9162	16.7228	0.181645	0.200046	0.0184009	1.91332	1.73168	1.71328	2.12836	1.94671	1.92831	0.215038	2.03578	1.85414	1.83573	0.12246	-0.0925789
sp|O95059|RPP14_HUMAN	RPP14	Ribonuclease P protein subunit p14 OS=Homo sapiens OX=9606 GN=RPP14 PE=1 SV=3	13.7433	14.1278	13.9733	14.1172	14.1652	14.2396	13.9976	13.9435	13.7409	13.7277	13.7269	13.6048	13.8783	14.0597	13.9893	-0.241129	-0.0152137	0.225915	-0.295256	-0.0541277	-0.280043	-0.502779	-0.26165	-0.487565	-0.207522	-0.213493	0.0276359	-0.198279	0.0817636	0.289286
sp|O95071|UBR5_HUMAN	UBR5	E3 ubiquitin-protein ligase UBR5 OS=Homo sapiens OX=9606 GN=UBR5 PE=1 SV=2	18.2812	18.4009	18.3186	18.3496	18.3191	18.4347	17.445	17.3901	17.3149	17.1576	17.1783	16.991	17.2348	17.2566	17.3492	-0.0914359	-0.057226	0.0342099	-1.04168	-0.950243	-0.984453	-1.31602	-1.22459	-1.2588	-0.274345	-1.14483	-1.0534	-1.08761	-0.103154	0.171191
sp|O95104|SCAF4_HUMAN	SCAF4	SR-related and CTD-associated factor 4 OS=Homo sapiens OX=9606 GN=SCAF4 PE=1 SV=3	17.1264	16.0941	17.1799	16.9874	17.2493	16.1264	17.2544	17.1662	17.2707	16.4456	16.5071	17.0254	17.0548	16.552	16.9978	0.0905044	0.0780491	-0.0124553	0.520794	0.430289	0.442745	-0.0503027	-0.140807	-0.128352	-0.571096	0.158565	0.0680609	0.0805162	-0.362228	0.208868
sp|O95125|ZN202_HUMAN	ZNF202	Zinc finger protein 202 OS=Homo sapiens OX=9606 GN=ZNF202 PE=1 SV=4	13.5111	13.4131	13.2783	13.2822	13.25	13.0972	12.7318	12.8716	13.0159	12.5539	12.5752	12.8242	13.009	12.9155	12.9334	0.122737	-0.0683055	-0.191043	-0.404979	-0.527717	-0.336674	-0.626986	-0.749724	-0.558681	-0.222007	-0.32549	-0.448228	-0.257185	0.0794891	0.301496
sp|O95139|NDUB6_HUMAN	NDUFB6	NADH dehydrogenase [ubiquinone] 1 beta subcomplex subunit 6 OS=Homo sapiens OX=9606 GN=NDUFB6 PE=1 SV=3	18.0698	17.9676	18.0542	18.1906	18.047	17.978	18.2984	18.1968	18.2429	18.207	18.1746	18.2988	18.3831	18.2313	18.1137	-0.0354006	0.00588353	0.0412841	0.180099	0.215499	0.174215	0.160874	0.196274	0.15499	-0.019225	0.176745	0.212146	0.170862	-0.0033534	0.0158716
sp|O95140|MFN2_HUMAN	MFN2	Mitofusin-2 OS=Homo sapiens OX=9606 GN=MFN2 PE=1 SV=3	16.7969	16.8941	16.8854	16.9375	16.8575	16.9219	17.0695	17.0202	17.0832	16.9837	17.0312	17.0939	17.1994	17.029	17.0337	-0.112624	-0.0657754	0.046849	0.086235	0.198859	0.15201	0.0648346	0.177459	0.13061	-0.0214004	0.115926	0.228551	0.181702	0.0296914	0.0510918
sp|O95149|SPN1_HUMAN	SNUPN	Snurportin-1 OS=Homo sapiens OX=9606 GN=SNUPN PE=1 SV=1	14.9302	15.4555	15.0077	15.0005	15.0506	15.6922	14.2976	14.1496	13.9662	14.1129	14.2565	13.9143	13.9231	14.2156	14.0145	-0.199964	-0.083289	0.116675	-1.19329	-0.993325	-1.11	-1.23649	-1.03653	-1.1532	-0.0432035	-1.27998	-1.08002	-1.1967	-0.0866954	-0.0434918
sp|O95155-4|UBE4B_HUMAN	UBE4B	Isoform 4 of Ubiquitin conjugation factor E4 B OS=Homo sapiens OX=9606 GN=UBE4B	17.4321	17.4513	17.5537	17.5647	17.6298	17.5928	17.133	17.0989	17.1536	17.1924	17.1422	17.0531	17.019	17.0447	17.0533	-0.167042	-0.0503324	0.116709	-0.51758	-0.350538	-0.467248	-0.516847	-0.349805	-0.466514	0.000733528	-0.607091	-0.440049	-0.556758	-0.0895106	-0.0902441
sp|O95159|ZFPL1_HUMAN	ZFPL1	Zinc finger protein-like 1 OS=Homo sapiens OX=9606 GN=ZFPL1 PE=1 SV=2	15.2952	14.8556	15.0771	15.4057	15.3288	14.6094	15.5084	15.1877	15.5641	15.16	15.4502	15.6227	15.6463	15.4599	15.7032	0.0897752	0.128451	0.0386758	0.433866	0.34409	0.305415	0.424747	0.334972	0.296296	-0.00911856	0.616919	0.527144	0.488468	0.183053	0.192172
sp|O95163|ELP1_HUMAN	ELP1	Elongator complex protein 1 OS=Homo sapiens OX=9606 GN=ELP1 PE=1 SV=3	17.917	18.0622	17.9857	17.9933	18.0549	17.922	16.9568	16.8844	16.8644	16.9166	16.6774	16.7738	16.8636	16.8385	16.7314	-0.0244609	-0.0226861	0.00177485	-1.11088	-1.08642	-1.0882	-1.22348	-1.19902	-1.20079	-0.112593	-1.20159	-1.17713	-1.1789	-0.0907034	0.0218897
sp|O95164|UBL3_HUMAN	UBL3	Ubiquitin-like protein 3 OS=Homo sapiens OX=9606 GN=UBL3 PE=1 SV=1	17.2974	17.2194	17.3563	17.4166	17.4579	17.1216	18.0283	17.8586	17.9978	17.8087	17.7654	17.9159	18.0024	17.9441	17.9468	-0.0655769	-0.024608	0.0409689	0.604958	0.670535	0.629566	0.473391	0.538968	0.497999	-0.131567	0.607804	0.673381	0.632412	0.00284645	0.134414
sp|O95167|NDUA3_HUMAN	NDUFA3	NADH dehydrogenase [ubiquinone] 1 alpha subcomplex subunit 3 OS=Homo sapiens OX=9606 GN=NDUFA3 PE=1 SV=1	15.5113	15.4421	15.311	15.3251	15.3727	15.0416	16.1155	16.2266	16.3075	16.1446	16.238	16.2919	16.4309	16.4424	16.5094	0.448575	0.273575	-0.175	1.24365	0.795078	0.970078	1.25196	0.803383	0.978383	0.00830531	1.48798	1.03941	1.21441	0.24433	0.236025
sp|O95168|NDUB4_HUMAN	NDUFB4	NADH dehydrogenase [ubiquinone] 1 beta subcomplex subunit 4 OS=Homo sapiens OX=9606 GN=NDUFB4 PE=1 SV=3	16.4818	16.1507	16.2207	16.2589	16.0795	15.8231	17.6143	17.6015	17.5336	17.3976	17.5148	17.5925	17.5099	17.5113	17.5397	0.139125	-0.091419	-0.230544	1.43789	1.29876	1.5293	1.35638	1.21726	1.4478	-0.081505	1.37505	1.23592	1.46647	-0.062836	0.018669
sp|O95169|NDUB8_HUMAN	NDUFB8	NADH dehydrogenase [ubiquinone] 1 beta subcomplex subunit 8, mitochondrial OS=Homo sapiens OX=9606 GN=NDUFB8 PE=1 SV=1	15.8374	15.72	15.9107	15.88	15.8985	15.5764	16.8306	16.8922	16.9836	16.9535	16.8288	16.9998	17.1061	17.0948	17.0773	0.0777583	0.0399806	-0.0377778	1.15717	1.07941	1.11719	1.18241	1.10465	1.14243	0.0252402	1.34776	1.27	1.30778	0.190593	0.165353
sp|O95182|NDUA7_HUMAN	NDUFA7	NADH dehydrogenase [ubiquinone] 1 alpha subcomplex subunit 7 OS=Homo sapiens OX=9606 GN=NDUFA7 PE=1 SV=3	16.8752	16.9629	16.7533	16.6592	16.8363	16.9004	17.8431	17.943	17.9115	17.9251	18.1514	18.1584	18.1045	18.1247	18.2558	0.375223	0.310038	-0.0651846	1.41059	1.03537	1.10056	1.58969	1.21447	1.27965	0.179097	1.67305	1.29783	1.36301	0.262456	0.0833588
sp|O95185|UNC5C_HUMAN	UNC5C	Netrin receptor UNC5C OS=Homo sapiens OX=9606 GN=UNC5C PE=1 SV=2	15.6226	15.7949	15.5996	15.4205	15.9821	16.0056	19.1814	19.165	19.1188	18.9961	19.0415	19.0483	19.2885	19.1656	19.1436	0.294306	0.424646	0.13034	3.77699	3.48268	3.35234	3.65059	3.35629	3.22595	-0.126395	3.8212	3.52689	3.39655	0.0442089	0.170604
sp|O95197|RTN3_HUMAN	RTN3	Reticulon-3 OS=Homo sapiens OX=9606 GN=RTN3 PE=1 SV=2	16.1184	15.9273	15.9431	15.9903	16.1507	16.3029	18.7175	18.8815	18.6809	19.3364	19.311	19.2816	19.2031	19.0264	19.0279	-0.0253764	0.126323	0.151699	2.73835	2.76372	2.61202	3.28802	3.31339	3.16169	0.54967	3.06417	3.08955	2.93785	0.325823	-0.223847
sp|O95199|RCBT2_HUMAN	RCBTB2	RCC1 and BTB domain-containing protein 2 OS=Homo sapiens OX=9606 GN=RCBTB2 PE=1 SV=1	11.9688	12.0949	11.8791	12.0984	12.2272	11.6978	12.7931	12.3975	12.3837	12.5801	12.2724	12.4891	12.6504	12.3083	12.4563	-0.0150016	0.0118457	0.0268472	0.528805	0.543807	0.51696	0.451268	0.466269	0.439422	-0.0775378	0.475736	0.490738	0.463891	-0.0530689	0.0244689
sp|O95202|LETM1_HUMAN	LETM1	Mitochondrial proton/calcium exchanger protein OS=Homo sapiens OX=9606 GN=LETM1 PE=1 SV=1	19.3416	19.3891	19.3301	19.3923	19.262	19.2657	19.7543	19.6793	19.732	19.7774	19.72	19.8145	19.9099	19.7981	19.798	0.0191111	-0.0277562	-0.0468673	0.387403	0.368292	0.415159	0.436175	0.417063	0.463931	0.0487717	0.50086	0.481749	0.528616	0.113457	0.0646855
sp|O95208|EPN2_HUMAN	EPN2	Epsin-2 OS=Homo sapiens OX=9606 GN=EPN2 PE=1 SV=3	18.2705	18.2892	18.2495	18.2087	18.2185	18.1684	19.1861	19.107	19.1939	19.2086	19.2076	19.2379	19.2752	19.1662	19.1816	-0.0547086	-0.125882	-0.0711739	0.837906	0.892615	0.963789	0.893645	0.948353	1.01953	0.0557384	0.883282	0.93799	1.00916	0.0453754	-0.010363
sp|O95210|STBD1_HUMAN	STBD1	Starch-binding domain-containing protein 1 OS=Homo sapiens OX=9606 GN=STBD1 PE=1 SV=1	15.2229	15.456	15.2867	15.3375	15.5099	15.7008	17.966	17.9884	17.8491	18.0716	18.0618	18.0041	17.9446	17.9231	17.7943	-0.0273841	0.1668	0.194184	2.58522	2.6126	2.41842	2.69653	2.72391	2.52973	0.111306	2.53807	2.56546	2.37127	-0.0471461	-0.158452
sp|O95218|ZRAB2_HUMAN	ZRANB2	Zinc finger Ran-binding domain-containing protein 2 OS=Homo sapiens OX=9606 GN=ZRANB2 PE=1 SV=2	16.3285	16.0895	16.2264	15.9241	16.3748	16.1704	16.1491	16.3012	15.8721	15.9286	15.7181	15.9192	16.158	16.1928	15.9252	0.0691162	0.0107489	-0.0583673	-0.0381929	-0.107309	-0.0489418	-0.290354	-0.35947	-0.301103	-0.252161	-0.0536561	-0.122772	-0.064405	-0.0154632	0.236698
sp|O95219|SNX4_HUMAN	SNX4	Sorting nexin-4 OS=Homo sapiens OX=9606 GN=SNX4 PE=1 SV=1	16.2355	16.3763	16.21	16.1187	16.2621	16.4695	18.1315	18.1489	18.2135	18.4903	18.4489	18.2617	18.2551	18.2586	18.1892	0.00864601	0.0181518	0.00950578	1.89936	1.89072	1.88121	2.13501	2.12637	2.11686	0.235652	1.96904	1.9604	1.95089	0.0696828	-0.165969
sp|O95229|ZWINT_HUMAN	ZWINT	ZW10 interactor OS=Homo sapiens OX=9606 GN=ZWINT PE=1 SV=2	16.1367	16.0752	16.1124	15.9821	15.9367	16.0388	14.4709	14.4764	14.2403	14.0116	14.0404	14.1795	14.1495	13.9553	14.2299	0.0450825	-0.0771196	-0.122202	-1.66711	-1.71219	-1.58999	-1.98583	-2.03091	-1.90871	-0.318718	-1.95142	-1.99651	-1.8743	-0.284311	0.034407
sp|O95232|LC7L3_HUMAN	LUC7L3	Luc7-like protein 3 OS=Homo sapiens OX=9606 GN=LUC7L3 PE=1 SV=2	18.4473	18.4705	18.3777	18.3868	18.3787	18.6036	18.0876	18.0276	18.1109	17.9227	17.8407	17.6778	17.9459	17.9826	17.9358	-0.17302	-0.148479	0.024541	-0.529486	-0.356466	-0.381007	-0.791111	-0.618091	-0.642632	-0.261624	-0.65007	-0.47705	-0.501591	-0.120584	0.14104
sp|O95235|KI20A_HUMAN	KIF20A	Kinesin-like protein KIF20A OS=Homo sapiens OX=9606 GN=KIF20A PE=1 SV=1	17.4014	17.3544	17.3496	17.4517	17.3813	17.3836	14.7728	14.8669	14.349	14.0943	13.9412	13.8679	14.1666	13.9613	14.1291	-0.132253	-0.0951941	0.0370587	-2.83781	-2.70556	-2.74262	-3.53292	-3.40066	-3.43772	-0.695104	-3.41507	-3.28282	-3.31988	-0.577263	0.117842
sp|O95237|LRAT_HUMAN	LRAT	Lecithin retinol acyltransferase OS=Homo sapiens OX=9606 GN=LRAT PE=1 SV=2	14.7051	14.5416	14.6706	15.085	15.2212	14.8152	11.396	12.2047	0	10.7613	0	11.2017	11.5124	0	0	-0.492121	-0.0907533	0.401368	-7.2643	-6.77218	-7.17355	-7.8102	-7.31808	-7.71945	-0.5459	-11.2938	-10.8016	-11.203	-4.02945	-3.48355
sp|O95239|KIF4A_HUMAN	KIF4A	Chromosome-associated kinesin KIF4A OS=Homo sapiens OX=9606 GN=KIF4A PE=1 SV=3	19.4509	19.4456	19.4583	19.4388	19.4555	19.4687	18.1096	18.156	17.9913	17.6596	17.5974	17.6638	17.8358	17.7783	17.8115	0.0282973	0.0310506	0.00275328	-1.33766	-1.36596	-1.36871	-1.783	-1.8113	-1.81405	-0.445341	-1.61474	-1.64303	-1.64579	-0.277075	0.168266
sp|O95249|GOSR1_HUMAN	GOSR1	Golgi SNAP receptor complex member 1 OS=Homo sapiens OX=9606 GN=GOSR1 PE=1 SV=1	19.7224	19.8511	19.877	19.8487	19.7766	19.8549	18.6693	18.6529	18.4451	19.2003	19.0648	19.0501	18.9348	18.723	18.5937	-0.0235276	-0.0136313	0.00989629	-1.25127	-1.22774	-1.23764	-0.735306	-0.711779	-0.721675	0.51596	-1.08987	-1.06635	-1.07624	0.161394	-0.354566
sp|O95251|KAT7_HUMAN	KAT7	Histone acetyltransferase KAT7 OS=Homo sapiens OX=9606 GN=KAT7 PE=1 SV=1	20.3312	20.1725	20.2668	20.3036	20.2664	20.2901	19.5635	19.4887	19.559	19.3092	19.4283	19.4844	19.6686	19.5485	19.6714	-0.0776047	-0.0477433	0.0298614	-0.797382	-0.719777	-0.749639	-0.927163	-0.849558	-0.87942	-0.129781	-0.704937	-0.627332	-0.657194	0.0924451	0.222226
sp|O95258-3|UCP5_HUMAN	SLC25A14	Isoform 3 of Brain mitochondrial carrier protein 1 OS=Homo sapiens OX=9606 GN=SLC25A14	11.0532	11.2398	10.8372	11.5149	11.4491	11.4912	12.5339	12.7737	12.7289	13.1089	12.585	12.9906	12.9117	13.2081	12.9812	0.0317062	0.473375	0.441668	1.66715	1.63544	1.19378	1.88313	1.85142	1.40975	0.215979	2.02197	1.99027	1.5486	0.354824	0.138845
sp|O95260-2|ATE1_HUMAN	ATE1	Isoform ATE1-2 of Arginyl-tRNA--protein transferase 1 OS=Homo sapiens OX=9606 GN=ATE1	15.0868	14.6827	14.5946	14.797	14.8033	14.7616	15.7572	15.863	15.9251	15.869	15.8648	15.8693	15.7831	15.7196	15.7161	-0.0235911	-0.0243198	-0.000728719	1.03679	1.06038	1.06111	1.05607	1.07967	1.08039	0.0192883	0.927953	0.951544	0.952273	-0.108832	-0.128121
sp|O95271|TNKS1_HUMAN	TNKS	Poly [ADP-ribose] polymerase tankyrase-1 OS=Homo sapiens OX=9606 GN=TNKS PE=1 SV=2	16.3622	16.2358	16.2353	16.2611	16.1984	16.2828	16.0984	16.0008	16.1592	16.1135	16.1065	16.1171	16.0739	16.108	16.0846	-0.108827	-0.139177	-0.0303493	-0.300478	-0.191651	-0.161302	-0.274252	-0.165425	-0.135076	0.0262258	-0.29774	-0.188913	-0.158563	0.00273826	-0.0234876
sp|O95292|VAPB_HUMAN	VAPB	Vesicle-associated membrane protein-associated protein B/C OS=Homo sapiens OX=9606 GN=VAPB PE=1 SV=3	17.4536	17.734	17.7589	17.7261	17.8859	17.9187	18.8089	18.703	18.7082	19.06	19.0565	19.1473	19.1	18.7906	18.7925	-0.0875745	0.107135	0.19471	1.00366	1.09123	0.89652	1.35152	1.43909	1.24438	0.347863	1.15793	1.2455	1.05079	0.154273	-0.193589
sp|O95298|NDUC2_HUMAN	NDUFC2	NADH dehydrogenase [ubiquinone] 1 subunit C2 OS=Homo sapiens OX=9606 GN=NDUFC2 PE=1 SV=1	18.437	18.4771	18.5647	18.4804	18.5406	18.4559	19.3979	19.1899	19.2983	19.2832	19.3202	19.3518	19.4788	19.3157	19.2514	0.0703923	0.0697615	-0.000630829	0.872836	0.802444	0.803075	0.895861	0.825469	0.8261	0.0230246	0.926131	0.855738	0.856369	0.0532942	0.0302696
sp|O95299|NDUAA_HUMAN	NDUFA10	NADH dehydrogenase [ubiquinone] 1 alpha subcomplex subunit 10, mitochondrial OS=Homo sapiens OX=9606 GN=NDUFA10 PE=1 SV=1	18.107	17.8783	17.7523	17.6309	17.7013	17.6167	18.3922	18.6752	18.5523	18.4718	18.7243	18.85	18.7191	18.9951	19.0821	0.31089	0.0480406	-0.26285	0.938297	0.627407	0.890257	1.08041	0.769517	1.03237	0.14211	1.33048	1.01959	1.28244	0.392179	0.250069
sp|O95302-3|FKBP9_HUMAN	FKBP9	Isoform 3 of Peptidyl-prolyl cis-trans isomerase FKBP9 OS=Homo sapiens OX=9606 GN=FKBP9	14.6744	14.3559	14.6899	14.3212	14.6152	14.64	16.8717	16.781	16.7971	16.7727	16.803	16.9356	16.7512	16.79	16.9102	0.104315	0.0564128	-0.0479027	2.34752	2.2432	2.29111	2.36807	2.26375	2.31166	0.0205491	2.34804	2.24372	2.29163	0.00051817	-0.020031
sp|O95319-3|CELF2_HUMAN	CELF2	Isoform 3 of CUGBP Elav-like family member 2 OS=Homo sapiens OX=9606 GN=CELF2	17.8669	17.3913	17.6439	17.758	17.5137	17.6566	17.8489	17.8626	17.7786	17.5905	17.6832	17.8801	18.0618	17.6506	17.9087	-0.0628989	-0.054158	0.00874088	0.133123	0.196022	0.187281	0.0210485	0.0839474	0.0752065	-0.112074	0.176802	0.239701	0.23096	0.0436796	0.155754
sp|O95336|6PGL_HUMAN	PGLS	6-phosphogluconolactonase OS=Homo sapiens OX=9606 GN=PGLS PE=1 SV=2	16.4725	16.4818	16.314	16.5097	16.5352	15.9891	17.4993	17.6238	17.7787	17.3925	17.6498	17.7865	17.3797	17.5944	17.6459	0.481848	0.403776	-0.0780713	1.69301	1.21116	1.28923	1.66865	1.1868	1.26487	-0.0243603	1.59905	1.11721	1.19528	-0.0939527	-0.0695924
sp|O95340-2|PAPS2_HUMAN	PAPSS2	Isoform B of Bifunctional 3'-phosphoadenosine 5'-phosphosulfate synthase 2 OS=Homo sapiens OX=9606 GN=PAPSS2	16.9438	17.0346	16.981	16.9004	17.0122	16.931	14.7591	14.6212	14.234	14.8025	14.5778	14.1413	14.3327	14.7723	14.3844	0.276455	0.23785	-0.038605	-2.17193	-2.44838	-2.40978	-2.20279	-2.47925	-2.44064	-0.0308621	-2.21353	-2.48999	-2.45138	-0.0416038	-0.0107417
sp|O95347|SMC2_HUMAN	SMC2	Structural maintenance of chromosomes protein 2 OS=Homo sapiens OX=9606 GN=SMC2 PE=1 SV=2	19.4803	19.6022	19.5306	19.5088	19.4809	19.4419	18.1912	18.1261	18.1072	17.8392	17.6925	17.686	17.8708	17.822	17.8772	0.0146614	-0.0458403	-0.0605017	-1.38154	-1.3962	-1.3357	-1.78377	-1.79843	-1.73793	-0.402229	-1.66634	-1.681	-1.6205	-0.284803	0.117427
sp|O95352|ATG7_HUMAN	ATG7	Ubiquitin-like modifier-activating enzyme ATG7 OS=Homo sapiens OX=9606 GN=ATG7 PE=1 SV=1	16.4525	16.7889	16.6977	16.7289	16.7593	16.7721	17.6097	17.5677	17.5888	17.9204	17.795	17.6696	17.5989	17.57	17.4699	-0.138635	-0.0315698	0.107065	0.803721	0.942356	0.835291	1.00998	1.14861	1.04155	0.206255	0.761266	0.899901	0.792836	-0.0424551	-0.24871
sp|O95359|TACC2_HUMAN	TACC2	Transforming acidic coiled-coil-containing protein 2 OS=Homo sapiens OX=9606 GN=TACC2 PE=1 SV=3	16.3049	16.4817	16.4337	16.5266	16.4145	16.6074	17.8686	17.9443	17.905	18.1692	18.1811	18.1991	17.7397	17.6747	17.7694	-0.0412745	0.0680895	0.109364	1.45791	1.49919	1.38983	1.73505	1.77632	1.66696	0.277136	1.27989	1.32117	1.2118	-0.178023	-0.455158
sp|O95363|SYFM_HUMAN	FARS2	Phenylalanine--tRNA ligase, mitochondrial OS=Homo sapiens OX=9606 GN=FARS2 PE=1 SV=1	15.4877	15.7199	15.5898	15.7599	15.5991	15.6908	15.5059	15.4293	15.5299	15.3731	15.4637	15.5049	15.6337	15.4985	15.4347	-0.0279144	0.0562465	0.0841608	-0.138685	-0.110771	-0.194932	-0.179789	-0.151875	-0.236035	-0.0411038	-0.10472	-0.0768059	-0.160967	0.0339649	0.0750687
sp|O95372|LYPA2_HUMAN	LYPLA2	Acyl-protein thioesterase 2 OS=Homo sapiens OX=9606 GN=LYPLA2 PE=1 SV=1	21.1475	21.1987	21.0394	21.0645	21.028	20.6617	20.9877	21.3064	21.1931	21.2279	21.3408	21.3664	21.2138	21.5611	21.5223	0.620863	0.410408	-0.210455	0.654733	0.0338698	0.244325	0.804032	0.183169	0.393624	0.149299	0.924749	0.303886	0.514341	0.270016	0.120717
sp|O95373|IPO7_HUMAN	IPO7	Importin-7 OS=Homo sapiens OX=9606 GN=IPO7 PE=1 SV=1	19.8421	20.2337	20.1758	20.2865	20.4472	20.1277	19.9611	19.9172	20.104	20.0143	19.8578	20.1043	19.9619	19.7656	19.8219	-0.100073	0.103179	0.203252	-0.189833	-0.0897599	-0.293012	-0.191816	-0.0917429	-0.294995	-0.00198297	-0.334143	-0.23407	-0.437322	-0.14431	-0.142327
sp|O95376|ARI2_HUMAN	ARIH2	E3 ubiquitin-protein ligase ARIH2 OS=Homo sapiens OX=9606 GN=ARIH2 PE=1 SV=1	13.16	12.9493	12.9855	13.0849	13.2502	12.8063	12.7959	12.8068	13.042	12.8923	12.5532	12.7161	12.6211	12.7265	12.7564	0.233183	0.248706	0.0155234	0.0831269	-0.150056	-0.165579	-0.0779139	-0.311097	-0.32662	-0.161041	-0.0970924	-0.330275	-0.345799	-0.180219	-0.0191785
sp|O95379-4|TFIP8_HUMAN	TNFAIP8	Isoform 4 of Tumor necrosis factor alpha-induced protein 8 OS=Homo sapiens OX=9606 GN=TNFAIP8	14.1875	14.5689	14.6266	14.7655	14.6625	14.7772	14.5521	14.5571	14.3368	14.5698	14.4334	14.2997	14.528	14.2592	14.3345	-0.276866	-0.00275118	0.274114	-0.255811	0.0210546	-0.25306	-0.303569	-0.0267035	-0.300818	-0.0477581	-0.363959	-0.0870939	-0.361208	-0.108149	-0.0603904
sp|O95391|SLU7_HUMAN	SLU7	Pre-mRNA-splicing factor SLU7 OS=Homo sapiens OX=9606 GN=SLU7 PE=1 SV=2	16.5063	16.4278	16.4582	16.4567	16.3668	16.5657	16.2244	16.2113	16.1641	16.0269	16.1091	16.0723	16.2344	16.23	16.1689	-0.109495	-0.11056	-0.00106443	-0.373653	-0.264157	-0.263093	-0.504141	-0.394645	-0.393581	-0.130488	-0.362496	-0.253	-0.251936	0.0111569	0.141645
sp|O95394-4|AGM1_HUMAN	PGM3	Isoform 3 of Phosphoacetylglucosamine mutase OS=Homo sapiens OX=9606 GN=PGM3	18.7376	18.9109	18.6683	18.6627	18.7211	18.8541	18.682	18.7578	18.8921	18.9304	18.8462	18.7623	18.6804	18.7081	18.7393	0.0474134	0.0211408	-0.0262726	0.0524848	0.00507137	0.031344	0.121467	0.0740537	0.100326	0.0689823	-0.0155918	-0.0630052	-0.0367326	-0.0680766	-0.137059
sp|O95396|MOCS3_HUMAN	MOCS3	Adenylyltransferase and sulfurtransferase MOCS3 OS=Homo sapiens OX=9606 GN=MOCS3 PE=1 SV=1	15.5449	15.5457	15.4819	15.4337	15.5169	15.5374	15.9019	15.8499	15.8338	15.9438	15.8501	15.6905	15.6733	15.8801	15.8374	0.0293367	0.0011458	-0.0281909	0.36704	0.337703	0.365894	0.333281	0.303944	0.332135	-0.0337588	0.302087	0.27275	0.300941	-0.0649531	-0.0311943
sp|O95400|CD2B2_HUMAN	CD2BP2	CD2 antigen cytoplasmic tail-binding protein 2 OS=Homo sapiens OX=9606 GN=CD2BP2 PE=1 SV=1	17.9984	17.6987	17.7135	17.7035	17.8175	17.2768	16.9488	17.1627	17.174	16.5675	16.6334	17.0872	16.7094	16.9085	17.0513	0.474921	0.270677	-0.204244	-0.233424	-0.708345	-0.504102	-0.565941	-1.04086	-0.836618	-0.332516	-0.43887	-0.913791	-0.709547	-0.205446	0.127071
sp|O95402|MED26_HUMAN	MED26	Mediator of RNA polymerase II transcription subunit 26 OS=Homo sapiens OX=9606 GN=MED26 PE=1 SV=2	13.5203	13.3293	13.5374	13.4365	13.3355	13.3912	12.4547	12.5964	12.5232	12.4823	12.2884	12.6781	12.5657	12.541	12.8209	0.0278523	-0.0467652	-0.0746175	-0.909709	-0.937561	-0.862943	-0.951544	-0.979397	-0.904779	-0.041836	-0.791943	-0.819795	-0.745178	0.117766	0.159602
sp|O95409|ZIC2_HUMAN	ZIC2	Zinc finger protein ZIC 2 OS=Homo sapiens OX=9606 GN=ZIC2 PE=1 SV=2	13.7621	13.4521	13.5551	13.2436	13.312	13.3853	11.5247	11.8033	11.3033	11.4328	11.905	12.1515	11.7611	11.6824	12.3193	0.273075	-0.00304748	-0.276123	-1.77292	-2.04599	-1.76987	-1.48695	-1.76002	-1.4839	0.285971	-1.39572	-1.66879	-1.39267	0.377201	0.09123
sp|O95425|SVIL_HUMAN	SVIL	Supervillin OS=Homo sapiens OX=9606 GN=SVIL PE=1 SV=2	16.8289	16.7262	16.6827	16.8773	16.9566	16.9475	18.184	18.2297	18.2331	18.2768	18.2705	18.3611	18.398	18.2975	18.2764	-0.146185	0.0350255	0.181211	1.32349	1.46967	1.28846	1.41069	1.55687	1.37566	0.0871962	1.43186	1.57804	1.39683	0.10837	0.0211738
sp|O95427|PIGN_HUMAN	PIGN	GPI ethanolamine phosphate transferase 1 OS=Homo sapiens OX=9606 GN=PIGN PE=1 SV=1	15.0903	14.9149	15.0573	15.0835	14.9622	14.8101	15.3751	15.3096	15.5455	15.4774	15.4197	15.6017	15.6332	15.439	15.5706	0.161803	0.0928855	-0.0689173	0.551007	0.389204	0.458121	0.640558	0.478756	0.547673	0.0895515	0.688533	0.526731	0.595648	0.137527	0.0479751
sp|O95433|AHSA1_HUMAN	AHSA1	Activator of 90 kDa heat shock protein ATPase homolog 1 OS=Homo sapiens OX=9606 GN=AHSA1 PE=1 SV=1	19.3607	19.3372	19.3933	19.3807	19.5607	19.3478	19.1231	18.9431	19.1937	19.0318	19.0034	18.9371	18.9771	18.9475	18.8757	-0.0017922	0.0642367	0.0660289	-0.278851	-0.277058	-0.343087	-0.374736	-0.372944	-0.438972	-0.0958853	-0.432044	-0.430252	-0.496281	-0.153194	-0.0573083
sp|O95453|PARN_HUMAN	PARN	Poly(A)-specific ribonuclease PARN OS=Homo sapiens OX=9606 GN=PARN PE=1 SV=1	18.2817	18.1661	18.1737	18.2398	18.1191	18.067	17.1836	17.1593	17.0338	16.9036	16.8303	16.9472	17.0734	17.0553	17.027	-0.07492	-0.140098	-0.0651778	-1.15651	-1.08159	-1.01641	-1.38836	-1.31344	-1.24826	-0.231852	-1.23022	-1.1553	-1.09012	-0.0737098	0.158142
sp|O95456|PSMG1_HUMAN	PSMG1	Proteasome assembly chaperone 1 OS=Homo sapiens OX=9606 GN=PSMG1 PE=1 SV=1	14.0164	14.3424	14.2465	14.1982	14.2831	14.2777	13.3049	12.9808	12.9707	13.0409	13.0799	13.103	12.9178	13.1031	12.9843	-0.0711552	-0.0198888	0.0512663	-1.18748	-1.11633	-1.1676	-1.19832	-1.12716	-1.17843	-0.0108328	-1.27117	-1.20001	-1.25128	-0.0836849	-0.072852
sp|O95461|LARG1_HUMAN	LARGE1	LARGE xylosyl- and glucuronyltransferase 1 OS=Homo sapiens OX=9606 GN=LARGE1 PE=1 SV=1	13.0422	13.2166	13.0381	13.2634	13.2403	13.0155	12.3293	12.091	12.1312	12.4661	12.2474	12.1984	12.5672	12.1153	12.4742	0.146546	0.22061	0.0740641	-0.768634	-0.91518	-0.989244	-0.648489	-0.795034	-0.869098	0.120146	-0.566883	-0.713429	-0.787493	0.201751	0.0816055
sp|O95470|SGPL1_HUMAN	SGPL1	Sphingosine-1-phosphate lyase 1 OS=Homo sapiens OX=9606 GN=SGPL1 PE=1 SV=3	17.1483	17.2447	17.1668	17.4163	17.2252	17.1287	18.1127	18.3012	18.0771	18.4833	18.4848	18.4629	18.4994	18.3753	18.4442	0.156438	0.226558	0.0701201	1.13354	0.977101	0.906981	1.44687	1.29043	1.22031	0.313329	1.4095	1.25306	1.18294	0.275956	-0.0373726
sp|O95478|NSA2_HUMAN	NSA2	Ribosome biogenesis protein NSA2 homolog OS=Homo sapiens OX=9606 GN=NSA2 PE=1 SV=1	16.4953	16.413	16.5466	16.6578	16.5033	16.6558	14.726	14.8165	14.5256	14.5201	14.3409	14.4833	14.5765	14.5018	14.4931	-0.283389	-0.162732	0.120657	-2.07901	-1.79562	-1.91628	-2.32026	-2.03687	-2.15753	-0.241251	-2.24459	-1.9612	-2.08186	-0.165584	0.0756675
sp|O95479|G6PE_HUMAN	H6PD	GDH/6PGL endoplasmic bifunctional protein OS=Homo sapiens OX=9606 GN=H6PD PE=1 SV=2	15.0558	14.8876	15.0263	15.1259	15.0604	14.9821	16.9144	16.6188	16.8917	16.8406	16.9453	17.0657	16.7537	16.678	16.8188	0.0580383	0.124287	0.0662491	1.87644	1.81841	1.75216	2.01867	1.96063	1.89438	0.142222	1.81833	1.76029	1.69405	-0.0581113	-0.200334
sp|O95486|SC24A_HUMAN	SEC24A	Protein transport protein Sec24A OS=Homo sapiens OX=9606 GN=SEC24A PE=1 SV=2	16.1684	16.6425	16.5197	16.6203	16.652	16.5013	16.8104	16.8652	16.9066	16.8877	16.8174	16.8415	16.9106	16.8543	16.8957	-0.111341	0.0363169	0.147658	0.305867	0.417208	0.26955	0.294001	0.405342	0.257684	-0.011866	0.332001	0.443342	0.295684	0.026134	0.038
sp|O95487-3|SC24B_HUMAN	SEC24B	Isoform 3 of Protein transport protein Sec24B OS=Homo sapiens OX=9606 GN=SEC24B	17.3181	17.593	17.2596	17.5829	17.3534	17.558	17.8228	17.8703	17.8102	17.9342	17.8589	17.8961	17.8741	17.8324	17.9555	-0.124294	-0.0164226	0.107871	0.319895	0.444188	0.336318	0.38186	0.506154	0.398283	0.0619652	0.372805	0.497099	0.389228	0.0529105	-0.00905472
sp|O95490-6|AGRL2_HUMAN	ADGRL2	Isoform 6 of Adhesion G protein-coupled receptor L2 OS=Homo sapiens OX=9606 GN=ADGRL2	14.7926	14.5503	14.5805	14.5497	14.5667	14.488	15.025	15.1423	15.2083	14.9717	15.0413	15.1231	15.2181	15.198	15.1493	0.0378609	-0.0684668	-0.106328	0.521919	0.484058	0.590385	0.442104	0.404243	0.51057	-0.0798151	0.585205	0.547344	0.653672	0.0632865	0.143102
sp|O95502|NPTXR_HUMAN	NPTXR	Neuronal pentraxin receptor OS=Homo sapiens OX=9606 GN=NPTXR PE=3 SV=2	14.926	14.9562	14.8001	15.0267	14.8788	14.734	15.9702	16.0483	15.8856	16.3676	16.4089	16.4193	16.1341	16.1229	16.1792	0.0664259	0.052178	-0.0142478	1.14039	1.07396	1.08821	1.57094	1.50452	1.51877	0.430558	1.31774	1.25132	1.26557	0.177357	-0.253201
sp|O95544-2|NADK_HUMAN	NADK	Isoform 2 of NAD kinase OS=Homo sapiens OX=9606 GN=NADK	16.7178	16.7468	16.6076	16.5932	16.5952	16.7329	16.1901	16.2058	16.2875	16.1021	16.2923	16.0516	16.1719	16.1563	16.0896	-0.00136209	-0.051644	-0.0502819	-0.464293	-0.46293	-0.412649	-0.543391	-0.542029	-0.491747	-0.0790981	-0.552821	-0.551459	-0.501177	-0.0885287	-0.00943053
sp|O95551-2|TYDP2_HUMAN	TDP2	Isoform 2 of Tyrosyl-DNA phosphodiesterase 2 OS=Homo sapiens OX=9606 GN=TDP2	15.0165	15.2237	15.0484	14.9672	14.8797	15.009	13.7387	14.0001	13.7519	13.5948	13.4311	13.3925	13.4858	13.6279	13.372	0.234903	0.09066	-0.144243	-1.03106	-1.26597	-1.12172	-1.38849	-1.62339	-1.47915	-0.357427	-1.36605	-1.60096	-1.45671	-0.33499	0.0224367
sp|O95563|MPC2_HUMAN	MPC2	Mitochondrial pyruvate carrier 2 OS=Homo sapiens OX=9606 GN=MPC2 PE=1 SV=1	12.5996	12.8212	13.1735	12.9956	12.9782	13.0491	13.6781	13.5859	13.4823	13.9621	13.9776	13.9281	14.2701	14.1663	13.6922	-0.204858	-0.0620025	0.142856	0.512468	0.717327	0.574471	0.886327	1.09119	0.948329	0.373859	0.973269	1.17813	1.03527	0.460801	0.086942
sp|O95568|MET18_HUMAN	METTL18	Histidine protein methyltransferase 1 homolog OS=Homo sapiens OX=9606 GN=METTL18 PE=1 SV=1	15.4994	15.6825	15.8192	15.6552	15.7231	15.8731	14.8584	14.7653	14.8186	14.6947	14.64	14.5695	14.7546	14.8645	14.7589	-0.0894397	-0.00603678	0.0834029	-0.942402	-0.852962	-0.936365	-1.12177	-1.03233	-1.11573	-0.179366	-0.963846	-0.874406	-0.957809	-0.0214434	0.157922
sp|O95573|ACSL3_HUMAN	ACSL3	Long-chain-fatty-acid--CoA ligase 3 OS=Homo sapiens OX=9606 GN=ACSL3 PE=1 SV=3	17.8003	17.8047	17.663	17.8696	17.7392	17.3976	17.6315	17.5988	17.5428	17.7504	17.6073	17.9271	17.6832	17.4408	17.5292	0.153376	0.0661443	-0.0872318	-0.0115803	-0.164956	-0.0777246	0.15894	0.00556376	0.0927955	0.17052	-0.0515654	-0.204941	-0.11771	-0.0399851	-0.210505
sp|O95602|RPA1_HUMAN	POLR1A	DNA-directed RNA polymerase I subunit RPA1 OS=Homo sapiens OX=9606 GN=POLR1A PE=1 SV=2	18.2779	18.2884	18.3483	18.4487	18.4114	18.2581	17.488	17.381	17.3531	17.131	17.2846	17.2153	17.3199	17.2733	17.3503	-0.16821	-0.10034	0.06787	-1.06571	-0.897505	-0.965375	-1.26277	-1.09455	-1.16242	-0.19705	-1.15859	-0.990379	-1.05825	-0.0928745	0.104176
sp|O95613|PCNT_HUMAN	PCNT	Pericentrin OS=Homo sapiens OX=9606 GN=PCNT PE=1 SV=4	15.7504	16.0338	16.0146	15.8922	16.0636	16.0679	15.6838	15.8416	15.6123	15.696	15.4244	15.6473	15.596	15.4601	15.458	-0.229173	-0.154188	0.0749846	-0.449544	-0.220372	-0.295356	-0.572896	-0.343723	-0.418708	-0.123352	-0.657383	-0.42821	-0.503194	-0.207838	-0.0844862
sp|O95619|YETS4_HUMAN	YEATS4	YEATS domain-containing protein 4 OS=Homo sapiens OX=9606 GN=YEATS4 PE=1 SV=1	16.5105	16.2947	16.52	16.3606	16.3451	16.2116	16.1357	15.9462	16.1806	15.7534	15.7567	15.9048	15.9529	15.8477	16.0009	-0.000923585	-0.136867	-0.135943	-0.355121	-0.354197	-0.218254	-0.637621	-0.636697	-0.500754	-0.2825	-0.508788	-0.507865	-0.371921	-0.153667	0.128833
sp|O95628-6|CNOT4_HUMAN	CNOT4	Isoform 6 of CCR4-NOT transcription complex subunit 4 OS=Homo sapiens OX=9606 GN=CNOT4	15.677	15.9277	15.842	15.7719	15.8004	16.0159	15.333	15.5313	15.2256	15.4735	15.3583	15.1547	15.1884	15.3767	15.2656	-0.152813	-0.10562	0.0471939	-0.605068	-0.452255	-0.499448	-0.639515	-0.486702	-0.533896	-0.0344471	-0.691463	-0.53865	-0.585844	-0.0863952	-0.051948
sp|O95630|STABP_HUMAN	STAMBP	STAM-binding protein OS=Homo sapiens OX=9606 GN=STAMBP PE=1 SV=1	14.0143	14.162	13.8913	14.0771	13.9257	14.2817	14.1006	14.4866	14.2149	14.2444	14.4587	14.0164	14.3179	14.2122	14.0652	-0.056348	0.0159618	0.0723098	0.188511	0.244859	0.17255	0.160993	0.217341	0.145032	-0.027518	0.119577	0.175925	0.103615	-0.0689345	-0.0414165
sp|O95639|CPSF4_HUMAN	CPSF4	Cleavage and polyadenylation specificity factor subunit 4 OS=Homo sapiens OX=9606 GN=CPSF4 PE=1 SV=1	15.9334	15.6776	15.7147	15.7718	15.705	15.536	15.6988	15.4136	15.6304	15.2462	15.2986	15.5476	15.4168	15.4326	15.5973	0.0545255	-0.0497394	-0.104265	-0.139767	-0.194292	-0.0900272	-0.356568	-0.411094	-0.306829	-0.216802	-0.238428	-0.292953	-0.188689	-0.0986613	0.11814
sp|O95670|VATG2_HUMAN	ATP6V1G2	V-type proton ATPase subunit G 2 OS=Homo sapiens OX=9606 GN=ATP6V1G2 PE=1 SV=1	12.6379	12.6507	12.6246	12.6359	12.1781	12.7349	15.891	15.9248	16.0439	16.0696	16.0058	16.1778	15.9413	16.1	16.1995	0.286543	0.165129	-0.121414	3.60204	3.31549	3.43691	3.7332	3.44666	3.56807	0.131165	3.72906	3.44252	3.56394	0.127028	-0.00413698
sp|O95671|ASML_HUMAN	ASMTL	Probable bifunctional dTTP/UTP pyrophosphatase/methyltransferase protein OS=Homo sapiens OX=9606 GN=ASMTL PE=1 SV=3	17.4057	17.5554	17.3426	17.4077	17.5588	17.3115	18.3282	18.4141	18.3457	18.559	18.508	18.5364	18.3474	18.3939	18.3908	0.125416	0.116829	-0.00858677	1.0535	0.928082	0.936669	1.22528	1.09987	1.10845	0.171783	1.06821	0.942797	0.951384	0.0147146	-0.157069
sp|O95674|CDS2_HUMAN	CDS2	Phosphatidate cytidylyltransferase 2 OS=Homo sapiens OX=9606 GN=CDS2 PE=1 SV=1	16.8113	16.4163	16.8047	16.9181	16.8329	16.6771	18.3731	18.3311	18.4262	18.7922	18.8458	18.7044	18.6766	18.5271	18.5792	0.0986734	0.230556	0.131883	1.79801	1.69934	1.56745	2.20201	2.10334	1.97145	0.404	2.0155	1.91683	1.78494	0.21749	-0.186509
sp|O95677-4|EYA4_HUMAN	EYA4	Isoform 4 of Eyes absent homolog 4 OS=Homo sapiens OX=9606 GN=EYA4	9.98106	10.0165	10.7704	10.1766	10.8551	11.132	13.7549	14.031	13.8131	13.6005	13.8891	13.8393	13.6617	14.0891	13.8716	0.078932	0.544175	0.465243	3.68927	3.61033	3.14509	3.59925	3.52031	3.05507	-0.0900184	3.69715	3.61821	3.15297	0.00788036	0.0978988
sp|O95684|FR1OP_HUMAN	FGFR1OP	FGFR1 oncogene partner OS=Homo sapiens OX=9606 GN=FGFR1OP PE=1 SV=1	16.3814	16.4175	16.4817	16.5019	16.5015	16.3912	14.8682	14.7154	14.9098	15.002	14.7881	14.9601	14.6045	14.6684	14.7322	-0.170446	-0.132455	0.0379905	-1.76621	-1.59576	-1.63375	-1.68059	-1.51014	-1.54813	0.0856203	-1.92893	-1.75849	-1.79648	-0.162726	-0.248346
sp|O95696-2|BRD1_HUMAN	BRD1	Isoform 2 of Bromodomain-containing protein 1 OS=Homo sapiens OX=9606 GN=BRD1	15.778	15.7911	15.7142	15.8928	15.8102	15.7506	16.3443	16.3584	16.3253	16.0864	16.1045	16.3156	16.3782	16.1887	16.183	-0.0811396	-0.024366	0.0567737	0.500435	0.581574	0.524801	0.326594	0.407734	0.35096	-0.173841	0.407748	0.488887	0.432114	-0.092687	0.0811536
sp|O95707|RPP29_HUMAN	POP4	Ribonuclease P protein subunit p29 OS=Homo sapiens OX=9606 GN=POP4 PE=1 SV=2	13.0654	13.0331	12.8814	13.2432	12.9135	13.0798	12.7228	12.8879	12.9521	12.631	12.509	12.4144	12.4515	12.8051	12.375	-0.134047	-0.0484916	0.0855558	-0.27305	-0.139002	-0.224558	-0.609192	-0.475144	-0.5607	-0.336142	-0.583471	-0.449424	-0.534979	-0.310421	0.0257208
sp|O95714|HERC2_HUMAN	HERC2	E3 ubiquitin-protein ligase HERC2 OS=Homo sapiens OX=9606 GN=HERC2 PE=1 SV=2	18.8947	18.9756	18.9741	18.9432	18.8466	19.0081	18.5818	18.503	18.5215	18.6218	18.653	18.6159	18.5785	18.5683	18.5549	-0.0375731	-0.053093	-0.0155199	-0.450248	-0.412675	-0.397155	-0.355501	-0.317928	-0.302408	0.0947469	-0.41845	-0.380877	-0.365357	0.0317984	-0.0629484
sp|O95716|RAB3D_HUMAN	RAB3D	Ras-related protein Rab-3D OS=Homo sapiens OX=9606 GN=RAB3D PE=1 SV=1	16.1862	16.2864	16.3074	16.1377	16.1246	16.0249	17.7354	17.7503	17.7122	18.3692	18.4209	18.2536	17.7991	17.7706	17.7447	0.31506	0.150823	-0.164237	1.78774	1.47268	1.63692	2.40296	2.0879	2.25214	0.615222	1.82654	1.51148	1.67571	0.0387952	-0.576427
sp|O95721|SNP29_HUMAN	SNAP29	Synaptosomal-associated protein 29 OS=Homo sapiens OX=9606 GN=SNAP29 PE=1 SV=1	15.7333	15.7174	15.6865	15.6019	15.6258	15.7285	16.236	16.3392	16.2364	16.2651	16.2256	16.3552	16.1512	16.3043	16.2091	-0.0750439	-0.135372	-0.0603285	0.483105	0.558149	0.618478	0.494514	0.569558	0.629886	0.0114086	0.434086	0.50913	0.569458	-0.0490197	-0.0604284
sp|O95747|OXSR1_HUMAN	OXSR1	Serine/threonine-protein kinase OSR1 OS=Homo sapiens OX=9606 GN=OXSR1 PE=1 SV=1	16.9902	17.0102	17.0402	17.0349	17.0998	17.2294	18.2682	18.142	18.2664	18.4548	18.3229	18.2339	18.131	18.2192	18.171	-0.0720623	0.0357689	0.107831	1.13996	1.21202	1.10419	1.25163	1.32369	1.21586	0.11167	1.08816	1.16022	1.05239	-0.0518051	-0.163475
sp|O95749|GGPPS_HUMAN	GGPS1	Geranylgeranyl pyrophosphate synthase OS=Homo sapiens OX=9606 GN=GGPS1 PE=1 SV=1	12.4413	12.7554	12.8655	12.6386	12.4587	12.727	12.971	13.1262	12.9093	13.1219	13.1107	12.6273	13.1155	13.1148	13.1098	0.0754763	-0.00380864	-0.0792849	0.390234	0.314758	0.394042	0.34138	0.265904	0.345189	-0.0488533	0.501474	0.425998	0.505283	0.111241	0.160094
sp|O95757|HS74L_HUMAN	HSPA4L	Heat shock 70 kDa protein 4L OS=Homo sapiens OX=9606 GN=HSPA4L PE=1 SV=3	16.3609	16.7729	16.8209	16.5956	16.7644	17.0649	19.0429	19.1888	19.061	19.1449	19.0756	18.9788	18.9397	19.056	18.9172	-0.183666	-0.0269435	0.156723	2.26235	2.44602	2.2893	2.23119	2.41486	2.25813	-0.031165	2.13575	2.31942	2.16269	-0.126603	-0.0954375
sp|O95758-4|PTBP3_HUMAN	PTBP3	Isoform 4 of Polypyrimidine tract-binding protein 3 OS=Homo sapiens OX=9606 GN=PTBP3	18.1279	18.132	18.104	18.0412	18.0096	18.1905	17.0952	17.3089	16.9642	16.8332	16.7524	16.9122	16.9791	16.9509	17.0927	-0.0166597	-0.05757	-0.0409103	-1.0152	-0.998538	-0.957628	-1.30538	-1.28872	-1.24781	-0.290183	-1.13039	-1.11373	-1.07282	-0.115195	0.174988
sp|O95777|LSM8_HUMAN	LSM8	U6 snRNA-associated Sm-like protein LSm8 OS=Homo sapiens OX=9606 GN=LSM8 PE=1 SV=3	16.7385	16.7417	16.6696	16.5374	16.606	16.7841	16.6482	16.9035	16.487	16.6301	16.7097	16.5317	16.7436	16.7285	16.6195	0.0575049	-0.0165813	-0.0740862	0.0204554	-0.0370495	0.0370367	-0.0352916	-0.0927965	-0.0187103	-0.055747	0.0380891	-0.0194158	0.0546704	0.0176337	0.0733807
sp|O95782|AP2A1_HUMAN	AP2A1	AP-2 complex subunit alpha-1 OS=Homo sapiens OX=9606 GN=AP2A1 PE=1 SV=3	21.083	21.1982	21.2544	21.1492	21.1474	21.1324	21.2179	21.245	21.2177	21.434	21.2966	21.3135	21.3307	21.2269	21.3148	-0.0235316	-0.0590533	-0.0355217	0.0248056	0.0483372	0.0838589	0.145966	0.169498	0.205019	0.12116	0.0887334	0.112265	0.147787	0.0639278	-0.0572325
sp|O95785|WIZ_HUMAN	WIZ	Protein Wiz OS=Homo sapiens OX=9606 GN=WIZ PE=1 SV=2	17.2188	16.9282	17.1394	17.0085	17.0474	17.0643	17.2729	17.0966	17.2198	16.8253	17.0246	17.04	17.1017	17.0588	17.1269	-0.157849	-0.213263	-0.0554143	-0.0568952	0.100954	0.156368	-0.290033	-0.132184	-0.0767692	-0.233137	-0.157555	0.000294136	0.0557085	-0.10066	0.132478
sp|O95786|DDX58_HUMAN	DDX58	Antiviral innate immune response receptor RIG-I OS=Homo sapiens OX=9606 GN=DDX58 PE=1 SV=2	13.6633	13.6338	13.5957	13.6627	13.8588	13.5797	11.4583	11.8732	11.6176	11.6377	11.2973	11.6032	11.2298	10.9776	11.837	-0.0552877	0.0141587	0.0694463	-2.03653	-1.98124	-2.05069	-2.1735	-2.11822	-2.18766	-0.136976	-2.33811	-2.28282	-2.35227	-0.301579	-0.164603
sp|O95793-3|STAU1_HUMAN	STAU1	Isoform 3 of Double-stranded RNA-binding protein Staufen homolog 1 OS=Homo sapiens OX=9606 GN=STAU1	17.873	17.704	17.8494	17.7484	17.8388	17.7918	17.0855	16.9581	17.0212	16.9074	16.8825	16.8503	16.9627	16.8873	16.9302	-0.0168192	-0.0326615	-0.0158423	-0.804039	-0.78722	-0.771378	-0.945577	-0.928757	-0.912915	-0.141537	-0.898924	-0.882105	-0.866263	-0.0948848	0.0466524
sp|O95801|TTC4_HUMAN	TTC4	Tetratricopeptide repeat protein 4 OS=Homo sapiens OX=9606 GN=TTC4 PE=1 SV=3	18.5751	18.4752	18.4115	18.2303	18.4259	18.3882	16.8411	16.8272	16.7295	16.472	16.5675	16.7504	16.5517	16.9135	16.7026	0.158755	0.0196161	-0.139139	-1.52923	-1.68798	-1.54885	-1.73187	-1.89063	-1.75149	-0.202645	-1.60592	-1.76467	-1.62553	-0.0766892	0.125956
sp|O95816|BAG2_HUMAN	BAG2	BAG family molecular chaperone regulator 2 OS=Homo sapiens OX=9606 GN=BAG2 PE=1 SV=1	11.5456	11.921	11.7308	11.7515	11.5912	11.9663	10.4912	10.8793	10.3331	10.0274	10.2391	9.60051	10.0742	10.3414	9.73074	-0.0445154	-0.0073459	0.0371695	-1.20916	-1.16464	-1.20181	-1.82136	-1.77685	-1.81402	-0.612205	-1.72826	-1.68375	-1.72092	-0.519107	0.0930981
sp|O95817|BAG3_HUMAN	BAG3	BAG family molecular chaperone regulator 3 OS=Homo sapiens OX=9606 GN=BAG3 PE=1 SV=3	16.4556	16.0771	16.2216	16.3903	16.4832	16.265	16.8946	16.8706	16.8665	16.7631	16.648	16.709	16.6479	16.7619	16.7755	-0.0218234	0.106271	0.128094	0.603966	0.625789	0.497695	0.433455	0.455278	0.327184	-0.170511	0.455224	0.477047	0.348953	-0.148742	0.0217684
sp|O95822|DCMC_HUMAN	MLYCD	Malonyl-CoA decarboxylase, mitochondrial OS=Homo sapiens OX=9606 GN=MLYCD PE=1 SV=3	17.0094	17.0262	16.8869	16.9016	16.9964	16.9728	17.3391	17.43	17.4224	17.4269	17.5814	17.6118	17.6011	17.4219	17.5632	-0.0292321	-0.0464873	-0.0172552	0.393757	0.422989	0.440244	0.536615	0.565847	0.583102	0.142858	0.525338	0.554571	0.571826	0.131581	-0.0112766
sp|O95825|QORL1_HUMAN	CRYZL1	Quinone oxidoreductase-like protein 1 OS=Homo sapiens OX=9606 GN=CRYZL1 PE=1 SV=2	16.5724	16.6854	16.5383	16.4967	16.5858	16.6975	18.3647	18.5357	18.4549	18.5453	18.5864	18.4255	18.44	18.5462	18.5983	0.417871	0.412517	-0.00535351	2.27093	1.85306	1.85841	2.33823	1.92036	1.92571	0.0673036	2.34732	1.92945	1.9348	0.0763923	0.00908869
sp|O95831|AIFM1_HUMAN	AIFM1	Apoptosis-inducing factor 1, mitochondrial OS=Homo sapiens OX=9606 GN=AIFM1 PE=1 SV=1	19.6618	19.5967	19.5549	19.6322	19.4802	19.5226	19.9061	19.8835	19.7564	19.9197	19.944	20.0089	20.0455	19.9901	19.9045	0.00679825	-0.0527009	-0.0594992	0.250972	0.244174	0.303673	0.359852	0.353054	0.412553	0.10888	0.382349	0.375551	0.43505	0.131378	0.0224977
sp|O95861|BPNT1_HUMAN	BPNT1	3'(2'),5'-bisphosphate nucleotidase 1 OS=Homo sapiens OX=9606 GN=BPNT1 PE=1 SV=1	16.1788	16.2399	16.1909	16.2764	16.4022	16.3191	17.7274	17.8371	17.9871	17.8107	17.8329	17.7668	17.8214	17.8921	17.8991	0.0426031	0.171986	0.129382	1.68994	1.64734	1.51796	1.64288	1.60028	1.47089	-0.0470618	1.71026	1.66766	1.53827	0.0203178	0.0673796
sp|O95864|FADS2_HUMAN	FADS2	Acyl-CoA 6-desaturase OS=Homo sapiens OX=9606 GN=FADS2 PE=1 SV=1	18.3301	18.5112	18.2795	18.3862	18.3621	18.126	17.29	17.145	17.1743	17.2002	17.2034	17.4649	17.3643	17.177	17.1767	0.174475	0.0922733	-0.0822014	-0.996028	-1.1705	-1.0883	-0.90965	-1.08412	-1.00192	0.0863781	-0.959811	-1.13429	-1.05208	0.0362167	-0.0501614
sp|O95865|DDAH2_HUMAN	DDAH2	N(G),N(G)-dimethylarginine dimethylaminohydrolase 2 OS=Homo sapiens OX=9606 GN=DDAH2 PE=1 SV=1	15.4656	15.3696	15.3811	15.0129	15.3484	15.4832	17.8034	18.1379	17.8814	17.9469	18.3008	18.3016	17.9179	18.4158	18.3681	0.448804	0.324891	-0.123913	2.98425	2.53545	2.65936	3.22647	2.77767	2.90158	0.242216	3.27732	2.82852	2.95243	0.29307	0.0508537
sp|O95870|ABHGA_HUMAN	ABHD16A	Phosphatidylserine lipase ABHD16A OS=Homo sapiens OX=9606 GN=ABHD16A PE=1 SV=3	17.4071	17.3402	17.3393	17.4402	17.5705	17.4121	18.7219	18.6628	18.7504	18.9454	18.9216	19.0165	19.0368	18.8021	18.8808	0.0127837	0.124836	0.112053	1.36228	1.3495	1.23745	1.61174	1.59895	1.4869	0.249454	1.55715	1.54436	1.43231	0.194867	-0.0545873
sp|O95873|CF047_HUMAN	C6orf47	Uncharacterized protein C6orf47 OS=Homo sapiens OX=9606 GN=C6orf47 PE=1 SV=2	13.1451	13.1336	13.246	13.2262	13.2386	13.2643	13.554	13.7257	13.4866	14.5209	14.3504	14.3433	13.5801	13.4369	13.4676	0.0366831	0.10478	0.0680966	0.450523	0.41384	0.345744	1.26662	1.22994	1.16184	0.816097	0.356623	0.31994	0.251843	-0.0939006	-0.909998
sp|O95881|TXD12_HUMAN	TXNDC12	Thioredoxin domain-containing protein 12 OS=Homo sapiens OX=9606 GN=TXNDC12 PE=1 SV=1	17.3531	17.2579	17.2941	17.2659	17.1506	17.113	16.6504	16.7077	16.5802	16.6919	16.8017	16.8639	16.6115	16.6512	16.6404	0.438481	0.313308	-0.125172	-0.217107	-0.655588	-0.530415	-0.0773803	-0.515861	-0.390689	0.139727	-0.228838	-0.667318	-0.542146	-0.0117305	-0.151457
sp|O95900|TRUB2_HUMAN	TRUB2	Mitochondrial mRNA pseudouridine synthase TRUB2 OS=Homo sapiens OX=9606 GN=TRUB2 PE=1 SV=1	16.9148	17.3746	17.1751	17.0544	16.9455	16.9941	14.9877	15.2208	14.6465	14.7159	14.8084	14.793	15.056	15.1781	15.0553	0.31722	0.160413	-0.156807	-1.88593	-2.20315	-2.04635	-2.06517	-2.38239	-2.22558	-0.179237	-1.74112	-2.05834	-1.90153	0.144816	0.324053
sp|O95905-3|ECD_HUMAN	ECD	Isoform 3 of Protein ecdysoneless homolog OS=Homo sapiens OX=9606 GN=ECD	17.6939	17.927	17.9589	17.8856	17.879	18.2028	16.4552	16.4414	16.2292	16.3235	16.0049	15.8986	15.9615	16.1112	16.0644	-0.316238	-0.187013	0.129225	-1.80092	-1.48468	-1.61391	-2.10049	-1.78425	-1.91347	-0.299568	-2.13047	-1.81423	-1.94346	-0.32955	-0.0299824
sp|O95926|SYF2_HUMAN	SYF2	Pre-mRNA-splicing factor SYF2 OS=Homo sapiens OX=9606 GN=SYF2 PE=1 SV=1	17.0094	16.9713	17.0576	16.9707	16.9516	17.0729	15.998	16.2168	15.8466	15.695	15.6899	16.0354	15.9458	15.874	15.9359	-0.0171592	-0.0315347	-0.0143756	-1.00944	-0.992284	-0.977908	-1.22316	-1.206	-1.19163	-0.213721	-1.11137	-1.09421	-1.07983	-0.101923	0.111797
sp|O95983|MBD3_HUMAN	MBD3	Methyl-CpG-binding domain protein 3 OS=Homo sapiens OX=9606 GN=MBD3 PE=1 SV=1	20.0292	19.9159	20.059	19.9405	19.9018	20.0133	19.5795	19.5127	19.5268	19.2439	19.2164	19.3997	19.4723	19.5204	19.4987	0.0485848	-0.000938801	-0.0495236	-0.413132	-0.461717	-0.412194	-0.666142	-0.714726	-0.665203	-0.253009	-0.455702	-0.504287	-0.454764	-0.04257	0.210439
sp|O95985|TOP3B_HUMAN	TOP3B	DNA topoisomerase 3-beta-1 OS=Homo sapiens OX=9606 GN=TOP3B PE=1 SV=1	18.1038	18.1834	18.125	18.1309	18.1056	18.2167	17.5662	17.4521	17.4796	17.3814	17.4342	17.3186	17.5173	17.3869	17.4323	0.0171876	0.0308316	0.0136439	-0.620896	-0.638083	-0.651727	-0.742136	-0.759324	-0.772968	-0.121241	-0.674706	-0.691894	-0.705538	-0.0538108	0.0674297
sp|O95989|NUDT3_HUMAN	NUDT3	Diphosphoinositol polyphosphate phosphohydrolase 1 OS=Homo sapiens OX=9606 GN=NUDT3 PE=1 SV=1	14.3443	14.2888	14.2324	14.3291	14.4318	14.3219	16.0398	15.9708	16.2257	16.1495	16.1175	16.2586	16.0912	16.0773	16.092	-0.0465411	0.0259156	0.0724567	1.74375	1.79029	1.71783	1.84018	1.88672	1.81426	0.0964311	1.75177	1.79831	1.72585	0.00802388	-0.0884073
sp|O95996|APCL_HUMAN	APC2	Adenomatous polyposis coli protein 2 OS=Homo sapiens OX=9606 GN=APC2 PE=1 SV=1	13.6859	14.0853	13.7965	13.8901	13.7351	13.5649	15.4794	15.368	15.5657	15.2841	15.2895	15.4717	15.4829	15.3535	15.438	0.124686	-0.00117692	-0.125863	1.73983	1.61514	1.74101	1.6172	1.49251	1.61838	-0.122628	1.69357	1.56889	1.69475	-0.0462551	0.0763733
sp|O95999|BCL10_HUMAN	BCL10	B-cell lymphoma/leukemia 10 OS=Homo sapiens OX=9606 GN=BCL10 PE=1 SV=1	15.5249	15.5109	15.5199	15.4563	15.4644	15.6228	15.0032	14.9103	15.0228	15.0837	15.0402	14.8025	14.918	14.8444	14.9293	0.00225027	-0.00178767	-0.00403794	-0.537505	-0.539755	-0.535717	-0.540852	-0.543102	-0.539064	-0.00334646	-0.619079	-0.621329	-0.617291	-0.081574	-0.0782276
sp|O96000|NDUBA_HUMAN	NDUFB10	NADH dehydrogenase [ubiquinone] 1 beta subcomplex subunit 10 OS=Homo sapiens OX=9606 GN=NDUFB10 PE=1 SV=3	17.3652	17.0075	16.9956	17.2423	17.1315	16.9772	17.9327	17.837	17.9644	17.8691	17.843	18.0431	18.056	17.9192	17.9532	0.149963	0.144246	-0.00571663	0.938587	0.788624	0.794341	0.945587	0.795624	0.801341	0.00700004	1.00335	0.853388	0.859105	0.0647638	0.0577637
sp|O96001|PPR17_HUMAN	PPP1R17	Protein phosphatase 1 regulatory subunit 17 OS=Homo sapiens OX=9606 GN=PPP1R17 PE=1 SV=2	16.718	16.3876	16.6927	16.4485	16.7559	16.9272	19.5783	19.7093	19.6277	19.4549	19.4692	19.3732	19.2971	19.5447	19.4515	0.168804	0.279951	0.111147	3.20783	3.03903	2.92788	3.00182	2.83302	2.72187	-0.206013	3.0005	2.8317	2.72055	-0.207334	-0.00132045
sp|O96005|CLPT1_HUMAN	CLPTM1	Cleft lip and palate transmembrane protein 1 OS=Homo sapiens OX=9606 GN=CLPTM1 PE=1 SV=1	17.0767	17.1353	17.2554	17.3295	17.345	16.9047	16.9005	16.804	16.835	16.8803	16.8187	16.9433	17.1859	16.9953	16.9541	0.0741815	0.111428	0.0372469	-0.235115	-0.309296	-0.346543	-0.200845	-0.275027	-0.312274	0.0342694	-0.0364979	-0.110679	-0.147926	0.198617	0.164347
sp|O96006|ZBED1_HUMAN	ZBED1	Zinc finger BED domain-containing protein 1 OS=Homo sapiens OX=9606 GN=ZBED1 PE=1 SV=1	13.8976	13.9519	13.7797	13.9853	14.0456	13.817	13.9299	13.9101	13.5475	13.2426	13.6171	13.5004	13.8729	13.6445	13.7425	-0.152492	-0.0796447	0.0728475	-0.233096	-0.0806034	-0.153451	-0.575523	-0.423031	-0.495878	-0.342428	-0.275661	-0.123169	-0.196016	-0.0425656	0.299862
sp|O96008|TOM40_HUMAN	TOMM40	Mitochondrial import receptor subunit TOM40 homolog OS=Homo sapiens OX=9606 GN=TOMM40 PE=1 SV=1	17.3964	17.5424	17.5294	17.6067	17.5252	17.4665	17.0032	16.9463	16.8544	16.9516	16.8514	16.8817	17.181	17.0485	16.9489	-0.0832585	-0.0398528	0.0434056	-0.638056	-0.554798	-0.598204	-0.677768	-0.59451	-0.637915	-0.0397116	-0.513228	-0.42997	-0.473375	0.124828	0.16454
sp|O96011|PX11B_HUMAN	PEX11B	Peroxisomal membrane protein 11B OS=Homo sapiens OX=9606 GN=PEX11B PE=1 SV=1	14.8648	15.1329	15.1143	15.1345	15.282	15.0496	16.8442	16.7907	16.7914	17.4258	17.3316	17.3731	17.1168	16.884	16.9226	0.000409261	0.118404	0.117995	1.77184	1.77143	1.65343	2.33992	2.33951	2.22151	0.568078	1.93754	1.93713	1.81914	0.1657	-0.402378
sp|O96013|PAK4_HUMAN	PAK4	Serine/threonine-protein kinase PAK 4 OS=Homo sapiens OX=9606 GN=PAK4 PE=1 SV=1	16.1278	16.4062	16.3512	16.3685	16.312	16.3581	16.5943	16.6324	16.6593	16.5976	16.5192	16.516	16.5308	16.5017	16.4148	-0.115678	-0.0645322	0.051146	0.217928	0.333606	0.28246	0.133537	0.249215	0.198069	-0.0843912	0.0717066	0.187385	0.136239	-0.146222	-0.0618304
sp|O96017-9|CHK2_HUMAN	CHEK2	Isoform 9 of Serine/threonine-protein kinase Chk2 OS=Homo sapiens OX=9606 GN=CHEK2	16.4331	16.5839	16.5376	16.5129	16.3934	16.5361	14.9005	14.8052	14.825	14.606	14.4768	14.3182	14.6587	14.6326	14.6157	0.0358307	-0.00157133	-0.037402	-1.63883	-1.67466	-1.63725	-2.01541	-2.05124	-2.01384	-0.376583	-1.84674	-1.88257	-1.84517	-0.207913	0.16867
sp|O96019|ACL6A_HUMAN	ACTL6A	Actin-like protein 6A OS=Homo sapiens OX=9606 GN=ACTL6A PE=1 SV=1	17.7178	17.5616	17.4902	17.4825	17.367	17.3316	17.821	17.8975	17.7577	17.6304	17.7191	17.8687	17.7708	17.809	17.9367	0.120286	-0.0758881	-0.196174	0.355821	0.235534	0.431709	0.269837	0.14955	0.345725	-0.0859841	0.369248	0.248962	0.445136	0.0134273	0.0994115
sp|O96028|NSD2_HUMAN	NSD2	Histone-lysine N-methyltransferase NSD2 OS=Homo sapiens OX=9606 GN=NSD2 PE=1 SV=1	17.8343	17.6214	17.7589	17.6315	17.6413	17.5378	17.6616	17.6	17.6428	17.371	17.3258	17.4837	17.6055	17.4907	17.6452	0.0819511	-0.0527005	-0.134652	-0.021433	-0.103384	0.0312675	-0.26274	-0.344691	-0.21004	-0.241307	-0.0757923	-0.157743	-0.0230918	-0.0543593	0.186948
sp|P00167|CYB5_HUMAN	CYB5A	Cytochrome b5 OS=Homo sapiens OX=9606 GN=CYB5A PE=1 SV=2	19.2417	18.6148	18.8149	19.0123	19.0949	18.423	18.7641	18.4325	18.7013	18.7082	18.6566	18.9366	18.726	18.4215	18.5759	0.130368	0.0832945	-0.0470734	-0.127436	-0.257804	-0.210731	0.00704664	-0.123321	-0.0762478	0.134483	-0.185609	-0.315977	-0.268904	-0.0581728	-0.192656
sp|P00338-3|LDHA_HUMAN	LDHA	Isoform 3 of L-lactate dehydrogenase A chain OS=Homo sapiens OX=9606 GN=LDHA	22.4249	22.7805	22.6059	22.6558	22.6358	22.6207	21.5306	21.5078	21.5586	21.5846	21.5639	21.5984	21.2602	21.3552	21.2974	-0.0764738	-0.0427805	0.0336933	-1.14788	-1.0714	-1.1051	-1.09791	-1.02144	-1.05513	0.0499653	-1.37594	-1.29947	-1.33316	-0.228068	-0.278033
sp|P00352|AL1A1_HUMAN	ALDH1A1	Retinal dehydrogenase 1 OS=Homo sapiens OX=9606 GN=ALDH1A1 PE=1 SV=2	13.5504	13.6153	13.5927	13.5668	13.3783	13.5976	15.4138	15.19	15.2923	15.7604	15.7064	15.8289	15.7936	15.5545	15.738	0.0626179	-0.00925857	-0.0718765	1.77518	1.71257	1.78444	2.24173	2.17912	2.25099	0.46655	2.17188	2.10926	2.18114	0.396693	-0.0698571
sp|P00367|DHE3_HUMAN	GLUD1	Glutamate dehydrogenase 1, mitochondrial OS=Homo sapiens OX=9606 GN=GLUD1 PE=1 SV=2	19.059	18.7579	18.7517	18.7674	18.776	18.4399	19.3736	19.5205	19.4811	19.3541	19.5558	19.8036	19.5882	19.6034	19.845	0.440044	0.244967	-0.195076	1.04225	0.602211	0.797287	1.15505	0.715003	0.91008	0.112793	1.26271	0.822665	1.01774	0.220454	0.107662
sp|P00374|DYR_HUMAN	DHFR	Dihydrofolate reductase OS=Homo sapiens OX=9606 GN=DHFR PE=1 SV=2	17.8304	17.9	17.6636	17.6067	17.5603	17.5065	15.7952	15.9785	15.6604	15.5232	15.4629	15.5894	15.4844	15.5822	15.5996	0.936552	0.69643	-0.240122	-1.05008	-1.98663	-1.74651	-1.33627	-2.27282	-2.0327	-0.286187	-1.30601	-2.24256	-2.00244	-0.255929	0.0302574
sp|P00387-3|NB5R3_HUMAN	CYB5R3	Isoform 3 of NADH-cytochrome b5 reductase 3 OS=Homo sapiens OX=9606 GN=CYB5R3	17.6643	17.6357	17.6506	17.8561	17.7272	17.5136	19.2226	19.1938	19.2664	19.4441	19.3297	19.5675	19.4663	19.2796	19.4082	0.140753	0.1895	0.0487474	1.71819	1.57744	1.52869	1.93767	1.79692	1.74817	0.219478	1.87528	1.73453	1.68578	0.157094	-0.062385
sp|P00390|GSHR_HUMAN	GSR	Glutathione reductase, mitochondrial OS=Homo sapiens OX=9606 GN=GSR PE=1 SV=2	19.8631	19.251	19.7482	19.6861	19.7504	19.2825	19.7322	19.5544	19.7469	19.5216	19.4748	19.6412	19.5439	19.4265	19.5744	-0.00861042	-0.056344	-0.0477336	0.048462	0.0570725	0.104806	-0.0835159	-0.0749055	-0.0271719	-0.131978	-0.114445	-0.105835	-0.058101	-0.162907	-0.0309291
sp|P00403|COX2_HUMAN	MT-CO2	Cytochrome c oxidase subunit 2 OS=Homo sapiens OX=9606 GN=MT-CO2 PE=1 SV=1	17.2185	16.879	17.1285	17.2613	17.4729	16.8429	18.3764	18.1629	18.4089	18.0675	18.0246	18.3493	18.6182	18.3053	18.4127	0.0672005	0.184219	0.117019	1.30795	1.24075	1.12373	1.13901	1.07181	0.954788	-0.168942	1.4373	1.3701	1.25309	0.129355	0.298297
sp|P00441|SODC_HUMAN	SOD1	Superoxide dismutase [Cu-Zn] OS=Homo sapiens OX=9606 GN=SOD1 PE=1 SV=2	13.3246	13.5851	13.4579	12.9287	13.0684	13.9488	13.0572	13.3576	13.211	13.3513	13.253	13.141	12.9951	13.0394	12.7768	-0.260615	-0.401158	-0.140543	-0.507872	-0.247257	-0.106714	-0.467998	-0.207383	-0.0668401	0.0398742	-0.779357	-0.518741	-0.378198	-0.271484	-0.311358
sp|P00491|PNPH_HUMAN	PNP	Purine nucleoside phosphorylase OS=Homo sapiens OX=9606 GN=PNP PE=1 SV=2	21.0538	21.0281	20.8579	21.0481	20.964	20.9202	18.8875	18.912	18.8356	18.8698	18.795	18.6715	18.7235	18.6007	18.8588	-0.149749	-0.152238	-0.00248916	-2.25135	-2.1016	-2.09911	-2.35095	-2.2012	-2.19871	-0.0996054	-2.40202	-2.25228	-2.24979	-0.150678	-0.0510731
sp|P00492|HPRT_HUMAN	HPRT1	Hypoxanthine-guanine phosphoribosyltransferase OS=Homo sapiens OX=9606 GN=HPRT1 PE=1 SV=2	19.7634	19.8819	20.0681	20.0149	20.3123	20.0802	19.3412	19.2038	19.3151	19.1948	19.1832	19.221	19.1044	19.1101	19.1112	-0.133988	0.0973505	0.231339	-0.751759	-0.617771	-0.84911	-0.838795	-0.704807	-0.936146	-0.0870362	-0.929875	-0.795887	-1.02723	-0.178116	-0.0910799
sp|P00505|AATM_HUMAN	GOT2	Aspartate aminotransferase, mitochondrial OS=Homo sapiens OX=9606 GN=GOT2 PE=1 SV=3	19.7436	19.6684	19.7826	19.7536	19.7084	19.6909	19.7043	19.7338	19.6704	19.6138	19.7087	19.7862	19.7273	19.6748	19.7453	0.0032325	-0.0106847	-0.0139172	-0.0254686	-0.0287011	-0.0147838	-0.0253876	-0.0286201	-0.0147029	8.09252e-05	-0.0124969	-0.0157294	-0.00181215	0.0129717	0.0128908
sp|P00519-2|ABL1_HUMAN	ABL1	Isoform IB of Tyrosine-protein kinase ABL1 OS=Homo sapiens OX=9606 GN=ABL1	17.0044	16.8718	16.9689	16.798	16.9027	17.1776	17.2627	17.1996	17.4042	17.1494	17.1293	17.3249	17.3252	17.5132	17.4138	0.0530843	0.0641719	0.0110876	0.393574	0.34049	0.329402	0.305943	0.252858	0.241771	-0.0876317	0.522151	0.469066	0.457979	0.128577	0.216208
sp|P00533|EGFR_HUMAN	EGFR	Epidermal growth factor receptor OS=Homo sapiens OX=9606 GN=EGFR PE=1 SV=2	14.281	14.3396	14.1966	14.2878	14.4228	14.1365	15.8232	15.747	15.8449	15.5937	15.585	15.7139	15.6881	15.6484	15.5703	0.260542	0.270508	0.0099658	1.79318	1.53264	1.52267	1.61899	1.35845	1.34848	-0.174192	1.62377	1.36323	1.35326	-0.169416	0.00477647
sp|P00558|PGK1_HUMAN	PGK1	Phosphoglycerate kinase 1 OS=Homo sapiens OX=9606 GN=PGK1 PE=1 SV=3	20.3966	20.3643	20.2922	20.3793	20.4275	20.4702	20.8088	20.8412	20.8112	20.8306	20.7671	20.7271	20.6784	20.7924	20.6771	0.0313455	0.105994	0.0746482	0.500724	0.469379	0.394731	0.455228	0.423883	0.349235	-0.0454962	0.396312	0.364967	0.290318	-0.104412	-0.0589161
sp|P00568|KAD1_HUMAN	AK1	Adenylate kinase isoenzyme 1 OS=Homo sapiens OX=9606 GN=AK1 PE=1 SV=3	17.8492	17.7383	17.9516	17.8636	17.96	17.9648	20.1618	20.0717	20.2363	20.3041	20.2578	20.1576	20.1898	20.318	20.2592	0.22112	0.304233	0.083113	2.53136	2.31024	2.22713	2.61456	2.39344	2.31032	0.0831929	2.63041	2.40929	2.32618	0.099049	0.0158561
sp|P00813|ADA_HUMAN	ADA	Adenosine deaminase OS=Homo sapiens OX=9606 GN=ADA PE=1 SV=3	12.7923	13.1614	12.3706	12.5712	12.3887	13.084	11.7748	11.9741	12.0326	12.1121	12.0897	11.6859	12.0358	12.6179	11.9307	0.0032505	-0.0902225	-0.093473	-0.844325	-0.847576	-0.754103	-0.808948	-0.812199	-0.718726	0.0353771	-0.576725	-0.579976	-0.486503	0.2676	0.232223
sp|P00846|ATP6_HUMAN	MT-ATP6	ATP synthase subunit a OS=Homo sapiens OX=9606 GN=MT-ATP6 PE=1 SV=1	15.2476	15.4408	15.5116	15.4914	15.5306	15.0039	16.0184	15.8161	15.9162	16.073	16.016	15.9554	16.5758	16.1984	16.1671	0.200893	0.142839	-0.0580536	0.71778	0.516887	0.574941	0.815649	0.614756	0.67281	0.0978691	1.11462	0.913725	0.971778	0.396838	0.298969
sp|P00918|CAH2_HUMAN	CA2	Carbonic anhydrase 2 OS=Homo sapiens OX=9606 GN=CA2 PE=1 SV=2	15.679	15.6015	15.5273	15.4225	15.4032	15.2771	12.0093	12.0108	11.804	12.0145	11.9815	12.0634	11.9315	11.7571	12.0876	0.288545	0.0535487	-0.234996	-3.37267	-3.66122	-3.42622	-3.29423	-3.58277	-3.34777	0.0784481	-3.38864	-3.67718	-3.44219	-0.0159626	-0.0944107
sp|P00966|ASSY_HUMAN	ASS1	Argininosuccinate synthase OS=Homo sapiens OX=9606 GN=ASS1 PE=1 SV=2	17.7136	17.9435	17.7458	17.7444	17.6854	17.8602	16.5648	16.7146	16.4992	17.0854	17.0132	16.8939	16.6783	16.7478	16.6366	0.0645589	0.0269273	-0.0376316	-1.14356	-1.20812	-1.17048	-0.738934	-0.803493	-0.765861	0.404623	-1.04886	-1.11342	-1.07579	0.0946972	-0.309925
sp|P01034|CYTC_HUMAN	CST3	Cystatin-C OS=Homo sapiens OX=9606 GN=CST3 PE=1 SV=1	13.8434	14.3039	14.5321	13.581	14.0445	14.4853	15.3322	15.6741	15.0612	15.4721	15.712	16.2082	15.7303	15.6191	15.8939	0.22587	0.0362887	-0.189581	1.35523	1.12936	1.31894	1.79679	1.57092	1.76051	0.441568	1.74711	1.52124	1.71082	0.391884	-0.0496842
sp|P01111|RASN_HUMAN	NRAS	GTPase NRas OS=Homo sapiens OX=9606 GN=NRAS PE=1 SV=1	18.3038	18.2379	18.218	18.336	18.2118	18.1127	19.6673	19.6082	19.7629	19.7157	19.6711	19.6652	19.8342	19.8193	19.7236	0.184631	0.151537	-0.033094	1.61085	1.42621	1.45931	1.61539	1.43076	1.46385	0.00454487	1.72375	1.53912	1.57221	0.112906	0.108361
sp|P01112|RASH_HUMAN	HRAS	GTPase HRas OS=Homo sapiens OX=9606 GN=HRAS PE=1 SV=1	13.9008	13.4492	13.6836	13.7199	13.8193	13.8926	15.3589	15.3613	15.4129	15.3611	15.3253	15.3718	15.5063	15.4118	15.2973	0.00465863	0.13738	0.132721	1.70449	1.69983	1.56711	1.67951	1.67485	1.54213	-0.0249821	1.73194	1.72728	1.59456	0.0274492	0.0524313
sp|P01116-2|RASK_HUMAN	KRAS	Isoform 2B of GTPase KRas OS=Homo sapiens OX=9606 GN=KRAS	15.0894	14.9866	14.9995	14.9511	14.849	14.8401	15.8806	15.6631	15.8117	15.9512	15.8611	15.8132	16.0305	16.0397	16.0098	0.350664	0.205575	-0.145089	1.11065	0.75999	0.905079	1.20067	0.850002	0.99509	0.0900111	1.35215	1.00149	1.14657	0.241496	0.151484
sp|P01130|LDLR_HUMAN	LDLR	Low-density lipoprotein receptor OS=Homo sapiens OX=9606 GN=LDLR PE=1 SV=1	16.1258	15.8283	15.8789	16.14	16.1067	15.8025	16.1191	16.1184	16.2237	15.9502	16.2647	16.5962	16.209	16.1599	16.4825	-0.128452	-0.0563928	0.0720592	0.0809863	0.209438	0.137379	0.197581	0.326033	0.253974	0.116595	0.211047	0.339499	0.26744	0.130061	0.0134657
sp|P01137|TGFB1_HUMAN	TGFB1	Transforming growth factor beta-1 proprotein OS=Homo sapiens OX=9606 GN=TGFB1 PE=1 SV=2	14.7725	14.7607	14.6709	14.7752	14.9921	15.0542	17.3961	17.3153	17.3545	17.3598	17.3263	17.3881	17.3588	17.228	17.3058	-0.0485371	0.157263	0.2058	2.57204	2.62058	2.41478	2.57483	2.62337	2.41757	0.00279019	2.51429	2.56283	2.35703	-0.0577506	-0.0605408
sp|P02100|HBE_HUMAN	HBE1	Hemoglobin subunit epsilon OS=Homo sapiens OX=9606 GN=HBE1 PE=1 SV=2	11.6602	11.6111	11.8991	11.4086	11.495	11.2736	12.3306	12.3853	12.1127	12.2054	12.3056	12.4996	12.3261	11.655	11.3351	0.0236606	-0.307366	-0.331026	0.576428	0.552768	0.883794	0.637063	0.613403	0.944429	0.0606349	0.0722855	0.0486249	0.379651	-0.504143	-0.564778
sp|P02545|LMNA_HUMAN	LMNA	Prelamin-A/C OS=Homo sapiens OX=9606 GN=LMNA PE=1 SV=1	19.9246	19.8446	19.829	19.9649	19.8527	20.0029	17.8172	18.0159	17.5709	17.725	17.7734	17.8085	17.9135	17.9345	17.9207	-0.233898	-0.159837	0.074061	-2.29863	-2.06473	-2.13879	-2.33102	-2.09712	-2.17118	-0.0323888	-2.17707	-1.94317	-2.01723	0.121558	0.153947
sp|P02649|APOE_HUMAN	APOE	Apolipoprotein E OS=Homo sapiens OX=9606 GN=APOE PE=1 SV=1	19.0189	19.0948	19.024	19.1208	18.9851	18.9363	16.4059	16.2601	15.9948	16.1655	16.168	16.1063	16.435	16.255	16.3118	-0.0466128	-0.0784234	-0.0318105	-2.8722	-2.82558	-2.79377	-2.9459	-2.89928	-2.86747	-0.0737022	-2.75854	-2.71193	-2.68012	0.113656	0.187358
sp|P02675|FIBB_HUMAN	FGB	Fibrinogen beta chain OS=Homo sapiens OX=9606 GN=FGB PE=1 SV=2	13.5766	13.8268	13.4967	14.5251	13.6773	13.8496	14.5266	14.2407	13.5753	14.2624	14.9289	14.8707	14.0469	14.2885	14.6147	-1.29121	-0.907238	0.383972	-0.810396	0.480814	0.096842	-0.237273	1.05394	0.669966	0.573124	-0.607889	0.683322	0.29935	0.202508	-0.370616
sp|P02679|FIBG_HUMAN	FGG	Fibrinogen gamma chain OS=Homo sapiens OX=9606 GN=FGG PE=1 SV=3	11.0458	10.8052	10.6991	12.0282	11.2783	10.9517	11.9018	11.8023	11.5537	11.5329	12.3648	12.4101	11.5529	11.409	12.2731	-1.30919	-0.739817	0.569377	-0.406609	0.902586	0.333209	-0.0566397	1.25256	0.683178	0.349969	-0.414215	0.89498	0.325603	-0.00760586	-0.357575
sp|P02751|FINC_HUMAN	FN1	Fibronectin OS=Homo sapiens OX=9606 GN=FN1 PE=1 SV=5	14.542	14.3969	14.2362	14.3209	14.0556	13.9044	13.902	13.5377	13.3949	13.7332	13.9809	13.7877	13.7228	13.7534	13.795	-0.292009	-0.59009	-0.298081	-1.07221	-0.780204	-0.482123	-0.849793	-0.557784	-0.259703	0.22242	-0.92666	-0.634652	-0.336571	0.145552	-0.0768674
sp|P02786|TFR1_HUMAN	TFRC	Transferrin receptor protein 1 OS=Homo sapiens OX=9606 GN=TFRC PE=1 SV=2	18.6084	18.8877	18.7201	18.8954	18.6551	18.5401	18.0333	18.1647	17.9142	18.3659	18.3365	18.3886	18.0061	18.006	17.9562	0.0792892	0.037408	-0.0418813	-0.622058	-0.701347	-0.659466	-0.29581	-0.375099	-0.333218	0.326249	-0.670034	-0.749323	-0.707442	-0.0479757	-0.374224
sp|P02787|TRFE_HUMAN	TF	Serotransferrin OS=Homo sapiens OX=9606 GN=TF PE=1 SV=3	18.7763	19.0763	19.2627	19.0626	19.2547	19.2864	18.2678	18.4549	18.1966	18.5501	18.5108	18.5831	18.2455	18.1615	18.3126	-0.218119	-0.055336	0.162783	-0.950141	-0.732022	-0.894805	-0.708547	-0.490428	-0.653211	0.241594	-1.01669	-0.798569	-0.961352	-0.0665472	-0.308141
sp|P02792|FRIL_HUMAN	FTL	Ferritin light chain OS=Homo sapiens OX=9606 GN=FTL PE=1 SV=2	19.8453	19.7138	19.5302	19.8395	19.9056	19.9889	18.1702	17.8654	17.8783	17.791	17.9503	17.8906	17.8453	17.8131	17.5084	-0.325467	-0.110587	0.21488	-2.05062	-1.72515	-1.94003	-2.14458	-1.81911	-2.03399	-0.0939633	-2.29963	-1.97416	-2.18904	-0.249012	-0.155049
sp|P02794|FRIH_HUMAN	FTH1	Ferritin heavy chain OS=Homo sapiens OX=9606 GN=FTH1 PE=1 SV=2	19.7863	19.7683	19.7678	19.8135	19.8444	20.0952	18.5832	18.6888	18.5211	18.4727	18.5369	18.4909	18.3817	18.4502	18.3289	-0.192242	-0.0487038	0.143538	-1.36868	-1.17644	-1.31998	-1.4662	-1.27396	-1.41749	-0.0975178	-1.57945	-1.38721	-1.53075	-0.210771	-0.113253
sp|P03905|NU4M_HUMAN	MT-ND4	NADH-ubiquinone oxidoreductase chain 4 OS=Homo sapiens OX=9606 GN=MT-ND4 PE=1 SV=1	16.0606	16.3204	16.5578	16.7421	16.7987	16.3961	17.772	17.6878	17.903	17.6739	17.6546	18.1784	18.2885	17.9074	18.0261	-0.10127	0.231416	0.332686	1.37336	1.47464	1.14195	1.42142	1.52269	1.19	0.0480556	1.65977	1.76104	1.42835	0.286402	0.238347
sp|P04035-3|HMDH_HUMAN	HMGCR	Isoform 3 of 3-hydroxy-3-methylglutaryl-coenzyme A reductase OS=Homo sapiens OX=9606 GN=HMGCR	18.7158	18.6684	18.7766	19.0553	18.9832	19.213	17.3855	17.5086	17.4299	17.7465	17.7183	17.8728	17.4667	17.3693	17.403	-0.592703	-0.229134	0.363569	-1.87165	-1.27895	-1.64252	-1.53378	-0.941081	-1.30465	0.337866	-1.89999	-1.30728	-1.67085	-0.0283369	-0.366203
sp|P04040|CATA_HUMAN	CAT	Catalase OS=Homo sapiens OX=9606 GN=CAT PE=1 SV=3	14.1439	13.9743	13.492	13.7515	13.9046	14.2301	16.2038	15.9229	15.7866	16.0068	16.1576	16.4868	16.2563	15.9976	15.9697	-0.0335277	0.0584586	0.0919863	2.06749	2.10101	2.00903	2.31343	2.34695	2.25497	0.245942	2.1709	2.20443	2.11244	0.103417	-0.142525
sp|P04049|RAF1_HUMAN	RAF1	RAF proto-oncogene serine/threonine-protein kinase OS=Homo sapiens OX=9606 GN=RAF1 PE=1 SV=1	15.5841	15.6183	15.5504	15.6131	15.6725	15.8351	16.0187	16.1511	16.0832	16.0239	16.1386	15.8228	15.9654	16.1575	16.0498	-0.138334	-0.0157012	0.122633	0.361688	0.500021	0.377389	0.272472	0.410806	0.288173	-0.0892155	0.334951	0.473284	0.350652	-0.026737	0.0624786
sp|P04062|GLCM_HUMAN	GBA	Lysosomal acid glucosylceramidase OS=Homo sapiens OX=9606 GN=GBA PE=1 SV=3	17.0235	16.7568	16.838	16.9544	16.8985	16.8182	18.4211	18.2493	18.4978	18.044	18.2531	18.4007	18.5983	18.3661	18.5805	0.0327053	0.0503096	0.0176043	1.54933	1.51663	1.49902	1.39256	1.35986	1.34225	-0.156769	1.67491	1.6422	1.6246	0.125575	0.282344
sp|P04066|FUCO_HUMAN	FUCA1	Tissue alpha-L-fucosidase OS=Homo sapiens OX=9606 GN=FUCA1 PE=1 SV=4	14.4755	14.1015	13.9291	14.2447	14.1708	14.1206	16.4583	16.4421	16.3722	16.2807	16.5059	16.5557	16.6331	16.5617	16.6131	-0.0304072	-0.0204265	0.00998072	2.22507	2.25548	2.2455	2.2483	2.27871	2.26872	0.0232235	2.40352	2.43392	2.42394	0.17844	0.155217
sp|P04075-2|ALDOA_HUMAN	ALDOA	Isoform 2 of Fructose-bisphosphate aldolase A OS=Homo sapiens OX=9606 GN=ALDOA	22.242	22.2737	22.1665	22.2451	22.2344	22.4638	21.0836	21.2082	21.0176	21.2459	21.2721	21.1439	20.9824	21.1128	20.9644	-0.00929798	0.0777372	0.0870351	-1.13355	-1.12425	-1.21129	-1.01608	-1.00679	-1.09382	0.117468	-1.21685	-1.20755	-1.29459	-0.0832985	-0.200766
sp|P04080|CYTB_HUMAN	CSTB	Cystatin-B OS=Homo sapiens OX=9606 GN=CSTB PE=1 SV=2	20.483	20.1396	20.336	20.4584	20.4775	20.6257	20.876	20.7139	20.7904	20.6465	20.8122	20.638	20.4693	20.9312	20.8084	0.0477049	0.248739	0.201034	0.521635	0.47393	0.272895	0.427111	0.379406	0.178372	-0.0945236	0.464533	0.416828	0.215793	-0.0571022	0.0374215
sp|P04083|ANXA1_HUMAN	ANXA1	Annexin A1 OS=Homo sapiens OX=9606 GN=ANXA1 PE=1 SV=2	17.521	17.3752	17.256	17.0357	17.0038	17.3161	15.1339	15.4542	14.9983	15.3082	15.126	14.9082	14.8968	14.9675	15.0557	0.0909613	-0.174521	-0.265482	-2.09762	-2.18858	-1.9231	-2.17894	-2.2699	-2.00442	-0.0813234	-2.31975	-2.41072	-2.14523	-0.222138	-0.140815
sp|P04150-3|GCR_HUMAN	NR3C1	Isoform Alpha-2 of Glucocorticoid receptor OS=Homo sapiens OX=9606 GN=NR3C1	13.6015	13.9356	13.5616	13.863	13.8456	13.9974	12.9841	12.5095	12.8756	12.9592	13.3654	12.9248	13.0227	12.9784	12.8628	-0.180025	0.0224115	0.202436	-1.08988	-0.909853	-1.11229	-0.796441	-0.616416	-0.818852	0.293437	-0.924966	-0.744942	-0.947378	0.164911	-0.128526
sp|P04179|SODM_HUMAN	SOD2	Superoxide dismutase [Mn], mitochondrial OS=Homo sapiens OX=9606 GN=SOD2 PE=1 SV=3	17.5266	17.4073	17.3138	17.5091	17.4178	17.1923	18.5884	18.5177	18.7093	18.5345	18.4275	18.895	18.6638	18.4784	18.6492	0.12643	0.0836147	-0.042815	1.3157	1.18927	1.23209	1.32957	1.20314	1.24596	0.0138709	1.30767	1.18124	1.22405	-0.00803279	-0.0219037
sp|P04181|OAT_HUMAN	OAT	Ornithine aminotransferase, mitochondrial OS=Homo sapiens OX=9606 GN=OAT PE=1 SV=1	20.1873	20.1789	20.1394	20.056	20.0046	19.8762	18.7921	18.9174	18.6825	18.7687	18.8413	19.0166	18.8627	18.9691	19.1239	0.392028	0.202421	-0.189607	-0.979197	-1.37122	-1.18162	-0.90099	-1.29302	-1.10341	0.0782067	-0.791262	-1.18329	-0.993683	0.187935	0.109728
sp|P04183|KITH_HUMAN	TK1	Thymidine kinase, cytosolic OS=Homo sapiens OX=9606 GN=TK1 PE=1 SV=2	16.8778	17.3955	17.2102	17.3541	17.1582	17.2723	14.2692	13.722	13.464	13.3341	13.4098	13.6081	14.1488	13.2012	14.0282	-0.102251	-0.00185672	0.100395	-3.44502	-3.34277	-3.44317	-3.81273	-3.71048	-3.81088	-0.367707	-3.4707	-3.36845	-3.46885	-0.0256773	0.34203
sp|P04198|MYCN_HUMAN	MYCN	N-myc proto-oncogene protein OS=Homo sapiens OX=9606 GN=MYCN PE=1 SV=2	13.6182	13.5819	13.6059	13.6717	13.8151	14.0042	11.769	11.4052	11.2742	11.5044	11.4763	11.2276	11.5451	11.8395	11.527	-0.441084	-0.212753	0.228331	-2.5603	-2.11921	-2.34754	-2.64034	-2.19925	-2.42758	-0.0800396	-2.40588	-1.9648	-2.19313	0.154414	0.234454
sp|P04216|THY1_HUMAN	THY1	Thy-1 membrane glycoprotein OS=Homo sapiens OX=9606 GN=THY1 PE=1 SV=2	18.5284	18.3273	18.362	18.5411	18.4447	18.3379	15.6721	15.2788	14.9975	15.1389	14.9358	15.497	15.2371	15.283	15.0654	-0.104312	-0.0689765	0.0353355	-3.19406	-3.08975	-3.12509	-3.31965	-3.21533	-3.25067	-0.125582	-3.31506	-3.21075	-3.24608	-0.120995	0.00458733
sp|P04233|HG2A_HUMAN	CD74	HLA class II histocompatibility antigen gamma chain OS=Homo sapiens OX=9606 GN=CD74 PE=1 SV=3	14.4521	14.8145	14.8779	14.922	14.748	14.5497	11.7563	11.8164	12.0189	11.5089	11.6994	11.8998	11.5317	11.0194	11.9157	0.126205	0.151262	0.0250569	-2.72477	-2.85098	-2.87603	-2.88593	-3.01213	-3.03719	-0.161157	-3.09968	-3.22588	-3.25094	-0.374905	-0.213747
sp|P04350|TBB4A_HUMAN	TUBB4A	Tubulin beta-4A chain OS=Homo sapiens OX=9606 GN=TUBB4A PE=1 SV=2	15.6516	15.516	15.3154	15.233	15.1874	15.1632	18.2934	18.3505	18.5261	18.6625	18.7189	19.0207	18.7448	18.6164	18.5901	0.272505	-0.0272987	-0.299804	3.16818	2.89567	3.19548	3.57889	3.30639	3.60619	0.410717	3.42861	3.15611	3.45591	0.260435	-0.150281
sp|P04406|G3P_HUMAN	GAPDH	Glyceraldehyde-3-phosphate dehydrogenase OS=Homo sapiens OX=9606 GN=GAPDH PE=1 SV=3	23.3639	23.5817	23.3343	23.3015	23.4389	23.2624	22.2754	22.4895	22.1567	22.3766	22.487	22.4585	22.3078	22.4524	22.5434	0.540835	0.448456	-0.0923786	-0.578596	-1.11943	-1.02705	-0.44509	-0.985925	-0.893547	0.133505	-0.451254	-0.992089	-0.899711	0.127341	-0.00616388
sp|P04424|ARLY_HUMAN	ASL	Argininosuccinate lyase OS=Homo sapiens OX=9606 GN=ASL PE=1 SV=4	14.8567	14.7563	14.6123	14.7726	14.7301	14.7895	15.1721	15.2301	15.4227	15.5037	15.3898	15.4373	15.2612	15.3497	15.4108	0.0716294	0.0939129	0.0222835	0.60477	0.53314	0.510857	0.773402	0.701773	0.679489	0.168632	0.670398	0.598768	0.576485	0.0656279	-0.103004
sp|P04439|HLAA_HUMAN	HLA-A	HLA class I histocompatibility antigen, A alpha chain OS=Homo sapiens OX=9606 GN=HLA-A PE=1 SV=2	19.2167	19.2388	19.0771	19.2444	19.0856	18.9298	16.8723	16.7639	16.5391	16.6787	16.6241	16.5965	16.8198	16.6309	16.6734	0.170902	0.079945	-0.0909573	-2.28156	-2.45247	-2.36151	-2.37353	-2.54444	-2.45348	-0.0919693	-2.29864	-2.46954	-2.37858	-0.0170726	0.0748966
sp|P04626|ERBB2_HUMAN	ERBB2	Receptor tyrosine-protein kinase erbB-2 OS=Homo sapiens OX=9606 GN=ERBB2 PE=1 SV=1	17.4504	17.5846	17.7935	17.6193	17.7122	17.6743	14.7736	14.5172	13.9291	14.1069	13.3746	13.6438	14.1801	14.1753	13.7852	0.0710181	0.130141	0.0591228	-3.13187	-3.20289	-3.26201	-3.83006	-3.90108	-3.9602	-0.698193	-3.49162	-3.56264	-3.62176	-0.359753	0.338441
sp|P04629|NTRK1_HUMAN	NTRK1	High affinity nerve growth factor receptor OS=Homo sapiens OX=9606 GN=NTRK1 PE=1 SV=4	9.50866	8.93593	9.52858	8.96124	10.0951	0	12.0769	12.3855	12.2144	12.1932	12.2174	12.0958	12.3103	12.207	12.3763	0.347542	-2.62473	-2.97227	3.24876	2.90121	5.87349	3.19194	2.8444	5.81668	-0.0568121	3.321	2.97346	5.94573	0.0722425	0.129055
sp|P04632|CPNS1_HUMAN	CAPNS1	Calpain small subunit 1 OS=Homo sapiens OX=9606 GN=CAPNS1 PE=1 SV=1	18.2218	18.1973	18.0096	17.9912	18.0077	17.9337	17.7197	17.9017	17.709	18.0819	18.0924	18.0823	17.9275	17.9164	18.024	0.120858	-0.0444801	-0.165338	-0.245241	-0.366099	-0.200761	0.0635084	-0.0573498	0.107989	0.308749	-0.0660727	-0.186931	-0.0215925	0.179168	-0.129581
sp|P04792|HSPB1_HUMAN	HSPB1	Heat shock protein beta-1 OS=Homo sapiens OX=9606 GN=HSPB1 PE=1 SV=2	19.0971	18.8543	18.7111	18.6823	18.5915	18.6855	17.6262	17.8166	17.9233	17.902	18.0738	17.7607	17.6504	17.9617	18.057	0.459948	0.225511	-0.234437	-0.638871	-1.09882	-0.864382	-0.51538	-0.975327	-0.74089	0.123491	-0.537897	-0.997844	-0.763407	0.100974	-0.022517
sp|P04818|TYSY_HUMAN	TYMS	Thymidylate synthase OS=Homo sapiens OX=9606 GN=TYMS PE=1 SV=3	16.5694	16.6642	16.5669	16.5605	16.6022	16.4024	15.7929	15.709	15.7395	15.0822	15.076	15.1171	15.3468	15.0847	15.1669	0.108781	0.0303249	-0.0784557	-0.744202	-0.852983	-0.774527	-1.39962	-1.5084	-1.42994	-0.655414	-1.29193	-1.40071	-1.32225	-0.547725	0.107689
sp|P04843|RPN1_HUMAN	RPN1	Dolichyl-diphosphooligosaccharide--protein glycosyltransferase subunit 1 OS=Homo sapiens OX=9606 GN=RPN1 PE=1 SV=1	19.9349	19.9943	20.0015	19.9094	19.8748	19.84	20.0254	19.9677	19.971	19.9804	20.0248	20.1431	20.1219	20.1043	20.1506	0.226336	0.124142	-0.102193	0.237462	0.011126	0.113319	0.298831	0.072495	0.174688	0.061369	0.374995	0.14866	0.250853	0.137534	0.0761647
sp|P04844|RPN2_HUMAN	RPN2	Dolichyl-diphosphooligosaccharide--protein glycosyltransferase subunit 2 OS=Homo sapiens OX=9606 GN=RPN2 PE=1 SV=3	20.2207	20.4367	20.2994	20.4138	20.2717	20.2489	19.9319	19.8244	19.7698	19.9443	19.9882	19.8386	20.2431	19.9528	19.9596	0.139928	0.132463	-0.00746491	-0.336978	-0.476906	-0.469442	-0.255306	-0.395234	-0.387769	0.0816722	-0.127193	-0.267121	-0.259656	0.209786	0.128114
sp|P04899-4|GNAI2_HUMAN	GNAI2	Isoform sGi2 of Guanine nucleotide-binding protein G(i) subunit alpha-2 OS=Homo sapiens OX=9606 GN=GNAI2	17.763	17.7213	17.8747	17.966	18.2354	17.7558	19.5396	19.2699	19.6328	19.2597	19.293	19.6058	19.5727	19.3363	19.5034	0.0822157	0.281634	0.199418	1.77663	1.69441	1.49499	1.68204	1.59982	1.4004	-0.0945914	1.76667	1.68445	1.48503	-0.00995976	0.0846316
sp|P04921|GLPC_HUMAN	GYPC	Glycophorin-C OS=Homo sapiens OX=9606 GN=GYPC PE=1 SV=1	11.7605	11.5717	11.9397	11.7117	11.6873	11.8756	11.5859	11.7873	11.4421	11.9539	12.1466	11.9462	12.1438	12.1954	11.9414	-0.0725428	-0.0716416	0.000901211	-0.224739	-0.152196	-0.153097	0.185736	0.258278	0.257377	0.410475	0.263673	0.336216	0.335315	0.488412	0.0779377
sp|P05023|AT1A1_HUMAN	ATP1A1	Sodium/potassium-transporting ATPase subunit alpha-1 OS=Homo sapiens OX=9606 GN=ATP1A1 PE=1 SV=1	20.3818	20.3468	20.4045	20.5115	20.4916	20.1886	18.71	18.664	18.6334	18.5658	18.4396	18.546	18.7228	18.6288	18.5975	0.115897	0.13544	0.0195432	-1.59268	-1.70857	-1.72812	-1.74466	-1.86055	-1.8801	-0.151981	-1.61208	-1.72798	-1.74752	-0.0194039	0.132577
sp|P05026|AT1B1_HUMAN	ATP1B1	Sodium/potassium-transporting ATPase subunit beta-1 OS=Homo sapiens OX=9606 GN=ATP1B1 PE=1 SV=1	14.2467	14.256	14.1897	14.4218	14.5189	14.5625	16.2847	16.1383	16.1996	16.2062	16.2882	16.2454	16.4009	16.3041	16.1657	-0.0237348	0.246529	0.270264	1.95301	1.97675	1.70648	1.99204	2.01578	1.74551	0.0390293	2.03567	2.05941	1.78915	0.0826617	0.0436324
sp|P05060|SCG1_HUMAN	CHGB	Secretogranin-1 OS=Homo sapiens OX=9606 GN=CHGB PE=1 SV=2	11.0438	11.4307	10.3072	11.4712	11.1881	11.2978	14.1702	13.9844	14.222	14.2286	14.2534	14.2604	14.1076	14.1986	14.1148	0.0862104	0.478002	0.391792	3.2845	3.19829	2.80649	3.40646	3.32025	2.92846	0.121961	3.29933	3.21312	2.82132	0.0148286	-0.107133
sp|P05067|A4_HUMAN	APP	Amyloid-beta precursor protein OS=Homo sapiens OX=9606 GN=APP PE=1 SV=3	17.2404	17.0798	17.1271	17.3132	17.238	17.2084	17.4956	17.4746	17.598	17.5394	17.6885	17.6329	17.5965	17.6204	17.6397	-0.100142	0.0039193	0.104062	0.273459	0.373602	0.26954	0.371016	0.471158	0.367096	0.0975565	0.369616	0.469758	0.365697	0.096157	-0.0013995
sp|P05091|ALDH2_HUMAN	ALDH2	Aldehyde dehydrogenase, mitochondrial OS=Homo sapiens OX=9606 GN=ALDH2 PE=1 SV=2	17.6331	17.5822	17.5482	17.4936	17.483	17.569	18.8341	18.833	18.8683	18.8807	18.9705	18.9828	19.0067	18.9602	19.123	0.145595	0.0729652	-0.0726296	1.40289	1.25729	1.32992	1.50239	1.3568	1.42943	0.0995057	1.5877	1.44211	1.51474	0.184814	0.0853079
sp|P05114|HMGN1_HUMAN	HMGN1	Non-histone chromosomal protein HMG-14 OS=Homo sapiens OX=9606 GN=HMGN1 PE=1 SV=3	20.2328	19.6863	20.1458	19.9714	19.8435	19.7875	20.0241	20.0067	20.0712	19.8538	19.8857	19.7427	19.9445	19.8764	20.1484	0.1535	-0.000677319	-0.154177	0.16587	0.0123702	0.166547	-0.0407154	-0.194215	-0.0400381	-0.206585	0.121636	-0.0318632	0.122314	-0.0442334	0.162352
sp|P05141|ADT2_HUMAN	SLC25A5	ADP/ATP translocase 2 OS=Homo sapiens OX=9606 GN=SLC25A5 PE=1 SV=7	16.9356	18.1324	18.2893	17.8288	18.381	18.614	17.7626	17.4199	17.1033	17.7092	17.2007	17.4773	18.0768	17.6599	17.6186	0.133939	0.622762	0.488823	-0.223223	-0.357162	-0.845985	-0.189436	-0.323375	-0.812197	0.0337874	0.133249	-0.000690075	-0.489513	0.356472	0.322685
sp|P05155-3|IC1_HUMAN	SERPING1	Isoform 3 of Plasma protease C1 inhibitor OS=Homo sapiens OX=9606 GN=SERPING1	12.3309	12.3274	12.3588	12.3032	12.3419	11.8739	12.188	11.8232	11.9867	11.8979	11.812	12.2799	11.8682	11.9673	11.9967	0.417167	0.251118	-0.166049	0.0774118	-0.339755	-0.173706	0.074694	-0.342473	-0.176424	-0.00271782	0.0222022	-0.394965	-0.228916	-0.0552097	-0.0524918
sp|P05161|ISG15_HUMAN	ISG15	Ubiquitin-like protein ISG15 OS=Homo sapiens OX=9606 GN=ISG15 PE=1 SV=5	18.7286	18.8468	18.7821	18.3	18.4142	18.3731	15.7701	15.9722	15.4706	15.5266	15.7361	15.5164	15.4845	15.5673	15.7916	0.692871	0.269462	-0.423408	-2.35533	-3.0482	-2.62479	-2.4999	-3.19277	-2.76937	-0.144578	-2.47847	-3.17134	-2.74793	-0.123143	0.021435
sp|P05165|PCCA_HUMAN	PCCA	Propionyl-CoA carboxylase alpha chain, mitochondrial OS=Homo sapiens OX=9606 GN=PCCA PE=1 SV=4	19.8106	19.7649	19.777	19.7198	19.7584	19.7442	21.1743	21.1696	21.1623	21.1999	21.2964	21.3206	21.3424	21.2611	21.3484	0.15858	0.115224	-0.0433566	1.54315	1.38457	1.42793	1.64674	1.48816	1.53152	0.103589	1.69174	1.53316	1.57651	0.148585	0.0449954
sp|P05166-2|PCCB_HUMAN	PCCB	Isoform 2 of Propionyl-CoA carboxylase beta chain, mitochondrial OS=Homo sapiens OX=9606 GN=PCCB	17.4665	17.4471	17.4825	17.2509	17.3386	17.3027	18.4638	18.57	18.4816	18.4714	18.6328	18.764	18.6405	18.7597	18.8361	0.318355	0.150399	-0.167956	1.35812	1.03977	1.20772	1.47574	1.15738	1.32534	0.117618	1.59845	1.28009	1.44805	0.240329	0.122711
sp|P05186|PPBT_HUMAN	ALPL	Alkaline phosphatase, tissue-nonspecific isozyme OS=Homo sapiens OX=9606 GN=ALPL PE=1 SV=4	20.0108	19.9406	19.9216	19.9593	19.8262	19.7268	15.9281	15.8245	14.9109	14.9703	14.6611	14.7892	14.7737	14.417	14.9604	0.17159	0.0514046	-0.120185	-4.23155	-4.40314	-4.28295	-4.97918	-5.15077	-5.03059	-0.747633	-5.069	-5.24059	-5.1204	-0.837451	-0.0898186
sp|P05198|IF2A_HUMAN	EIF2S1	Eukaryotic translation initiation factor 2 subunit 1 OS=Homo sapiens OX=9606 GN=EIF2S1 PE=1 SV=3	18.1217	18.2469	18.2175	18.1467	18.1373	18.1063	17.5003	17.5239	17.4531	17.5541	17.5949	17.6374	17.4611	17.5231	17.5442	0.143326	0.078049	-0.0652772	-0.559595	-0.702921	-0.637644	-0.456593	-0.599919	-0.534642	0.103002	-0.54259	-0.685916	-0.620639	0.0170047	-0.0859969
sp|P05204|HMGN2_HUMAN	HMGN2	Non-histone chromosomal protein HMG-17 OS=Homo sapiens OX=9606 GN=HMGN2 PE=1 SV=3	17.1584	16.7938	17.167	16.8251	16.8468	16.9282	16.8361	16.7557	16.7923	15.8061	16.4704	16.4704	16.1784	16.3478	16.6458	0.385328	0.21234	-0.172988	0.140349	-0.244979	-0.071991	-0.405413	-0.790742	-0.617753	-0.545763	-0.263702	-0.649031	-0.476043	-0.404052	0.141711
sp|P05386|RLA1_HUMAN	RPLP1	60S acidic ribosomal protein P1 OS=Homo sapiens OX=9606 GN=RPLP1 PE=1 SV=1	21.8142	21.6022	21.8052	21.6773	21.6405	21.5848	20.5526	20.5916	20.4944	20.3793	20.4103	20.3406	20.3513	20.4827	20.4436	0.0948051	-0.0115346	-0.10634	-1.09952	-1.19432	-1.08798	-1.26899	-1.3638	-1.25746	-0.169475	-1.21986	-1.31466	-1.20833	-0.120341	0.0491342
sp|P05387|RLA2_HUMAN	RPLP2	60S acidic ribosomal protein P2 OS=Homo sapiens OX=9606 GN=RPLP2 PE=1 SV=1	19.9182	19.6501	19.7883	19.7204	19.779	19.6415	18.7381	18.8617	18.8011	18.6691	18.574	18.674	18.5813	18.6441	18.5158	0.116969	0.0450578	-0.0719114	-0.868308	-0.985278	-0.913366	-1.02955	-1.14652	-1.07461	-0.161242	-1.08818	-1.20515	-1.13324	-0.219869	-0.0586269
sp|P05388|RLA0_HUMAN	RPLP0	60S acidic ribosomal protein P0 OS=Homo sapiens OX=9606 GN=RPLP0 PE=1 SV=1	20.2396	20.3965	20.3008	20.3492	20.2666	20.2225	19.2304	19.2269	19.2099	19.1491	19.169	19.1309	19.0978	19.1025	19.0902	-0.0853378	-0.118183	-0.0328448	-1.17522	-1.08989	-1.05704	-1.24799	-1.16265	-1.12981	-0.0727648	-1.30077	-1.21543	-1.18259	-0.125544	-0.0527796
sp|P05412|JUN_HUMAN	JUN	Transcription factor AP-1 OS=Homo sapiens OX=9606 GN=JUN PE=1 SV=2	9.9837	9.73846	9.2547	10.4565	10.2148	10.3077	12.2152	11.9248	12.1495	11.8045	12.381	12.1865	12.1308	12.2169	12.1882	-0.353989	0.313382	0.66737	2.08355	2.43753	1.77016	2.11108	2.46507	1.7977	0.0275349	2.16569	2.51968	1.85231	0.0821481	0.0546132
sp|P05413|FABPH_HUMAN	FABP3	Fatty acid-binding protein, heart OS=Homo sapiens OX=9606 GN=FABP3 PE=1 SV=4	16.4281	16.2814	16.4585	16.2208	16.4134	16.5678	18.6953	18.8698	18.9165	19.7525	19.7118	19.5598	18.9654	19.0485	19.0437	-0.0664767	-0.0551422	0.0113346	2.3714	2.43788	2.42654	3.2189	3.28538	3.27404	0.847499	2.56338	2.62986	2.61852	0.191976	-0.655523
sp|P05423|RPC4_HUMAN	POLR3D	DNA-directed RNA polymerase III subunit RPC4 OS=Homo sapiens OX=9606 GN=POLR3D PE=1 SV=2	16.775	17.0792	17.0421	17.0664	17.0725	17.2637	16.0188	16.1016	15.8138	15.685	15.6543	15.677	15.9661	15.9093	15.889	-0.265619	-0.096894	0.168725	-1.253	-0.987385	-1.15611	-1.55894	-1.29333	-1.46205	-0.305942	-1.30958	-1.04396	-1.21269	-0.0565778	0.249364
sp|P05455|LA_HUMAN	SSB	Lupus La protein OS=Homo sapiens OX=9606 GN=SSB PE=1 SV=2	20.6633	20.5485	20.665	20.6131	20.6791	20.5894	20.1863	20.1618	20.2303	19.8762	19.9011	19.8567	20.0787	20.0624	20.0588	0.0540904	0.05568	0.00158957	-0.3787	-0.432791	-0.43438	-0.693491	-0.747581	-0.749171	-0.31479	-0.504894	-0.558984	-0.560574	-0.126194	0.188597
sp|P05556|ITB1_HUMAN	ITGB1	Integrin beta-1 OS=Homo sapiens OX=9606 GN=ITGB1 PE=1 SV=2	17.4383	17.5222	17.5867	17.5216	17.5303	17.7168	17.8418	17.6556	17.7074	17.6952	17.7511	17.5646	17.9417	17.7681	17.6791	-0.0876921	-0.013875	0.0738172	0.131541	0.219233	0.145416	0.0668754	0.154567	0.0807503	-0.0646652	0.192899	0.280592	0.206774	0.0613589	0.126024
sp|P05771-2|KPCB_HUMAN	PRKCB	Isoform Beta-II of Protein kinase C beta type OS=Homo sapiens OX=9606 GN=PRKCB	15.7959	16.2554	16.2281	16.1259	16.1951	16.2542	16.3463	16.3839	16.2306	16.7667	16.7785	16.6109	16.5634	16.5086	16.4064	-0.0236451	0.0749581	0.0986032	0.203512	0.227157	0.128554	0.601901	0.625546	0.526943	0.398389	0.37605	0.399696	0.301092	0.172538	-0.22585
sp|P05937|CALB1_HUMAN	CALB1	Calbindin OS=Homo sapiens OX=9606 GN=CALB1 PE=1 SV=2	19.4618	19.3417	19.1865	19.4295	19.2903	19.2198	17.5523	17.6822	17.4315	17.5084	17.2561	17.2733	17.309	17.3524	17.2927	0.00475009	-0.0120681	-0.0168182	-1.76993	-1.77468	-1.75786	-1.97934	-1.98409	-1.96727	-0.209411	-2.00722	-2.01197	-1.99516	-0.237293	-0.0278819
sp|P06132|DCUP_HUMAN	UROD	Uroporphyrinogen decarboxylase OS=Homo sapiens OX=9606 GN=UROD PE=1 SV=2	16.0542	16.0787	15.8909	15.7569	15.8802	15.8546	15.3269	15.5059	15.4152	15.1423	15.35	15.3612	15.1446	15.3738	15.324	0.242831	0.0654823	-0.177349	-0.349116	-0.591948	-0.414599	-0.480619	-0.72345	-0.546101	-0.131502	-0.484326	-0.727158	-0.549809	-0.13521	-0.00370765
sp|P06213|INSR_HUMAN	INSR	Insulin receptor OS=Homo sapiens OX=9606 GN=INSR PE=1 SV=4	15.2877	15.0882	14.9752	15.0886	15.0452	14.8653	15.8094	15.6492	15.9729	15.8375	15.8826	15.8431	15.8779	15.7741	15.9498	0.0646864	-0.0526189	-0.117305	0.758143	0.693456	0.810762	0.802051	0.737365	0.85467	0.0439083	0.814907	0.750221	0.867526	0.0567643	0.012856
sp|P06239-3|LCK_HUMAN	LCK	Isoform 3 of Tyrosine-protein kinase Lck OS=Homo sapiens OX=9606 GN=LCK	12.6144	12.4666	12.6183	12.3026	12.5249	12.0546	10.1884	8.99499	0	8.83313	0	9.16627	9.36266	0	0	0.380005	0.107607	-0.272397	-5.79195	-6.17196	-5.89956	-6.18661	-6.56661	-6.29421	-0.394653	-9.06552	-9.44553	-9.17313	-3.27357	-2.87892
sp|P06241|FYN_HUMAN	FYN	Tyrosine-protein kinase Fyn OS=Homo sapiens OX=9606 GN=FYN PE=1 SV=3	14.3568	14.3333	14.2614	14.0963	14.3952	14.4982	17.0696	16.998	17.042	17.1976	17.2356	17.2337	17.2897	17.2141	17.2015	0.177584	0.190334	0.0127494	2.89697	2.71939	2.70664	3.08273	2.90514	2.89239	0.185755	3.09556	2.91798	2.90523	0.198591	0.0128357
sp|P06280|AGAL_HUMAN	GLA	Alpha-galactosidase A OS=Homo sapiens OX=9606 GN=GLA PE=1 SV=1	17.7747	17.6617	17.5853	17.66	17.6491	17.5834	17.3991	17.3819	17.359	17.2342	17.2352	17.4198	17.2859	17.3012	17.3731	-0.0218973	-0.0650184	-0.0431211	-0.315834	-0.293937	-0.250816	-0.399445	-0.377548	-0.334427	-0.083611	-0.375798	-0.353901	-0.310779	-0.0599637	0.0236473
sp|P06396|GELS_HUMAN	GSN	Gelsolin OS=Homo sapiens OX=9606 GN=GSN PE=1 SV=1	17.8209	17.6579	17.7534	17.7109	17.7736	17.6595	18.31	18.2573	18.3873	18.4628	18.3921	18.4268	18.1803	18.316	18.2578	0.201782	0.172389	-0.0293925	0.775916	0.574134	0.603527	0.884954	0.683173	0.712565	0.109038	0.709058	0.507276	0.536668	-0.0668583	-0.175897
sp|P06400|RB_HUMAN	RB1	Retinoblastoma-associated protein OS=Homo sapiens OX=9606 GN=RB1 PE=1 SV=2	15.1731	15.2524	15.2501	15.1499	15.4197	15.3817	16.9901	16.9617	17.007	16.6904	16.6442	16.6212	16.9937	16.8509	16.8445	-0.0126619	0.0792485	0.0919105	1.74839	1.76105	1.66914	1.41405	1.42671	1.3348	-0.334344	1.6585	1.67116	1.57925	-0.0898875	0.244456
sp|P06454|PTMA_HUMAN	PTMA	Prothymosin alpha OS=Homo sapiens OX=9606 GN=PTMA PE=1 SV=2	17.6242	17.6894	17.7214	17.6807	17.8094	17.8207	17.5975	17.6858	17.568	17.2704	17.1123	16.9908	16.968	17.3128	17.0457	-0.00873611	0.0831615	0.0918976	-0.0700015	-0.0612654	-0.153163	-0.562612	-0.553876	-0.645774	-0.492611	-0.578276	-0.56954	-0.661437	-0.508274	-0.0156635
sp|P06493|CDK1_HUMAN	CDK1	Cyclin-dependent kinase 1 OS=Homo sapiens OX=9606 GN=CDK1 PE=1 SV=3	19.0694	19.0428	19.0083	18.9508	19.009	18.9656	16.9849	16.8777	16.9269	16.3142	16.1209	16.3337	16.3666	16.2951	16.3543	0.111787	0.0467497	-0.0650371	-1.99858	-2.11037	-2.04533	-2.67214	-2.78392	-2.71889	-0.673553	-2.58971	-2.7015	-2.63646	-0.591128	0.082425
sp|P06576|ATPB_HUMAN	ATP5F1B	ATP synthase subunit beta, mitochondrial OS=Homo sapiens OX=9606 GN=ATP5F1B PE=1 SV=3	18.4642	18.4022	18.3995	18.4255	18.3495	18.3605	19.0542	19.0939	19.0659	19.0688	19.1329	19.2603	19.2273	19.1543	19.2099	0.0860718	0.0426263	-0.0434455	0.735419	0.649348	0.692793	0.818114	0.732043	0.775488	0.082695	0.861248	0.775176	0.818621	0.125828	0.0431333
sp|P06730-2|IF4E_HUMAN	EIF4E	Isoform 2 of Eukaryotic translation initiation factor 4E OS=Homo sapiens OX=9606 GN=EIF4E	19.6963	19.6242	19.6644	19.6132	19.6711	19.4259	19.296	19.4561	19.392	19.2393	19.3393	19.2643	19.22	19.3692	19.2946	0.118256	0.0266472	-0.0916086	-0.162064	-0.28032	-0.188711	-0.262428	-0.380684	-0.289076	-0.100365	-0.248823	-0.367078	-0.27547	-0.0867589	0.0136058
sp|P06733|ENOA_HUMAN	ENO1	Alpha-enolase OS=Homo sapiens OX=9606 GN=ENO1 PE=1 SV=2	22.6175	22.5965	22.482	22.3362	22.4751	22.5029	21.4886	21.5377	21.5954	21.4906	21.5276	21.4468	21.3566	21.2935	21.3748	0.422959	0.295684	-0.127275	-0.601819	-1.02478	-0.897504	-0.654069	-1.07703	-0.949754	-0.05225	-0.800731	-1.22369	-1.09642	-0.198912	-0.146662
sp|P06737|PYGL_HUMAN	PYGL	Glycogen phosphorylase, liver form OS=Homo sapiens OX=9606 GN=PYGL PE=1 SV=4	19.0149	19.1163	19.0515	19.1593	19.1197	19.0164	18.0385	18.1217	18.083	18.2685	18.2859	18.1848	17.9987	17.9517	17.9644	-0.0392815	-0.00172502	0.0375565	-1.01916	-0.979878	-1.01743	-0.853792	-0.814511	-0.852067	0.165367	-1.12859	-1.08931	-1.12686	-0.109431	-0.274797
sp|P06744-2|G6PI_HUMAN	GPI	Isoform 2 of Glucose-6-phosphate isomerase OS=Homo sapiens OX=9606 GN=GPI	20.5588	20.5866	20.5335	20.5587	20.6489	20.4602	19.9178	19.8982	19.9993	20.0078	19.9951	19.9568	19.803	19.8787	19.8456	-0.00325389	-0.00694673	-0.00369284	-0.624507	-0.621253	-0.61756	-0.57634	-0.573087	-0.569394	0.0481666	-0.72048	-0.717226	-0.713533	-0.095973	-0.14414
sp|P06746|DPOLB_HUMAN	POLB	DNA polymerase beta OS=Homo sapiens OX=9606 GN=POLB PE=1 SV=3	16.1856	16.174	16.1509	15.986	16.1115	15.995	16.5666	16.618	16.5027	16.3782	16.3978	16.3848	16.5534	16.596	16.5263	0.47457	0.335201	-0.139369	0.866827	0.392257	0.531626	0.691323	0.216753	0.356122	-0.175504	0.862908	0.388338	0.527707	-0.00391956	0.171585
sp|P06748|NPM_HUMAN	NPM1	Nucleophosmin OS=Homo sapiens OX=9606 GN=NPM1 PE=1 SV=2	21.5143	21.4281	21.417	21.369	21.311	21.3921	20.3063	20.2753	20.1547	19.9157	19.9405	20.0797	20.1168	20.1805	20.1	0.0260676	-0.0697255	-0.0957931	-1.18165	-1.20772	-1.11193	-1.44844	-1.47451	-1.37872	-0.266788	-1.29464	-1.3207	-1.22491	-0.112982	0.153806
sp|P06753-2|TPM3_HUMAN	TPM3	Isoform 2 of Tropomyosin alpha-3 chain OS=Homo sapiens OX=9606 GN=TPM3	21.8895	21.8581	21.9453	21.9105	21.9098	22.0461	21.074	21.1269	21.0716	21.1196	21.1025	21.0385	20.9186	21.0757	20.9534	-0.0412316	0.016622	0.0578536	-0.848014	-0.806782	-0.864636	-0.851978	-0.810747	-0.8686	-0.00396428	-0.956323	-0.915091	-0.972945	-0.108309	-0.104345
sp|P06756|ITAV_HUMAN	ITGAV	Integrin alpha-V OS=Homo sapiens OX=9606 GN=ITGAV PE=1 SV=2	18.429	18.5615	18.4965	18.4614	18.3693	18.4054	17.1037	17.1565	16.8637	17.0751	17.0039	16.9702	17.1917	17.0636	17.0641	0.0581636	-0.025451	-0.0836146	-1.3962	-1.45436	-1.37074	-1.42107	-1.47923	-1.39562	-0.0248751	-1.33105	-1.38921	-1.30559	0.0651499	0.090025
sp|P06865|HEXA_HUMAN	HEXA	Beta-hexosaminidase subunit alpha OS=Homo sapiens OX=9606 GN=HEXA PE=1 SV=2	16.0988	15.9767	16.2159	16.1687	16.0795	16.0553	16.1802	16.2302	15.9767	16.1847	16.2516	16.2084	16.2008	16.1621	15.9949	-0.0076156	-0.00360433	0.00401127	0.0242715	0.0318871	0.0278758	0.110165	0.11778	0.113769	0.0858933	0.0145268	0.0221424	0.0181312	-0.00974469	-0.0956379
sp|P07093-3|GDN_HUMAN	SERPINE2	Isoform 3 of Glia-derived nexin OS=Homo sapiens OX=9606 GN=SERPINE2	15.1459	15.3873	15.1412	15.0765	15.0174	15.0094	13.4882	13.6942	13.4046	13.6604	13.6489	13.5011	13.6245	13.2931	13.6676	0.206218	0.0158856	-0.190333	-1.48956	-1.69578	-1.50545	-1.41512	-1.62134	-1.43101	0.0744398	-1.49017	-1.69639	-1.50606	-0.000612521	-0.0750523
sp|P07099|HYEP_HUMAN	EPHX1	Epoxide hydrolase 1 OS=Homo sapiens OX=9606 GN=EPHX1 PE=1 SV=1	17.802	17.8573	17.8639	18.1203	18.0837	17.8547	17.7367	17.7091	17.5835	18.1664	18.1575	18.1052	17.9456	17.8068	17.8136	-0.150451	0.0280759	0.178527	-0.315101	-0.16465	-0.343177	0.151506	0.301957	0.12343	0.466607	-0.13619	0.014261	-0.164266	0.178911	-0.287696
sp|P07108-5|ACBP_HUMAN	DBI	Isoform 5 of Acyl-CoA-binding protein OS=Homo sapiens OX=9606 GN=DBI	17.8766	17.5446	17.4306	17.2783	17.2403	16.7937	17.8853	17.9751	17.8005	18.1492	17.787	17.6876	17.7442	17.925	17.442	0.79126	0.278131	-0.513129	1.06099	0.269727	0.782857	1.04862	0.257364	0.770493	-0.0123639	0.877772	0.086512	0.599641	-0.183215	-0.170852
sp|P07195|LDHB_HUMAN	LDHB	L-lactate dehydrogenase B chain OS=Homo sapiens OX=9606 GN=LDHB PE=1 SV=2	19.0026	19.0767	19.116	19.0291	19.1297	19.1194	18.7059	18.6484	18.7018	18.7543	18.7488	18.5391	18.49	18.4872	18.5089	-0.0471619	-0.0195353	0.0276267	-0.426902	-0.37974	-0.407367	-0.43151	-0.384348	-0.411975	-0.00460808	-0.616865	-0.569703	-0.597329	-0.189962	-0.185354
sp|P07196|NFL_HUMAN	NEFL	Neurofilament light polypeptide OS=Homo sapiens OX=9606 GN=NEFL PE=1 SV=3	15.5663	14.5409	14.5901	14.4503	16.088	16.5801	20.6978	20.8222	20.7657	20.6578	20.7956	21.0818	20.9988	21.1804	21.3201	-0.00499941	0.80205	0.80705	5.85776	5.86276	5.05571	5.94095	5.94595	5.1389	0.0831889	6.26233	6.26733	5.46028	0.404561	0.321372
sp|P07197|NFM_HUMAN	NEFM	Neurofilament medium polypeptide OS=Homo sapiens OX=9606 GN=NEFM PE=1 SV=3	17.941	17.3478	17.4274	16.7426	18.4335	18.3241	22.7812	22.8343	22.8037	22.8535	22.9446	23.0324	23.0369	23.2495	23.2327	0.43336	0.694705	0.261345	5.66769	5.23433	4.97299	5.80478	5.37142	5.11008	0.137091	6.03434	5.60098	5.33964	0.366648	0.229557
sp|P07199|CENPB_HUMAN	CENPB	Major centromere autoantigen B OS=Homo sapiens OX=9606 GN=CENPB PE=1 SV=2	14.628	14.7904	14.6102	14.682	14.6368	14.457	15.6742	15.6109	15.6945	15.4392	15.4217	15.5286	15.7568	15.4508	15.5448	-0.0364346	-0.120691	-0.0842568	0.947246	0.983681	1.06794	0.75052	0.786954	0.871211	-0.196727	0.871499	0.907934	0.992191	-0.0757472	0.12098
sp|P07203|GPX1_HUMAN	GPX1	Glutathione peroxidase 1 OS=Homo sapiens OX=9606 GN=GPX1 PE=1 SV=4	17.2994	17.1808	16.9422	16.7843	16.6728	16.691	17.4197	17.7296	17.6283	17.6111	17.6438	17.7227	17.3542	17.749	17.864	1.51212	1.08736	-0.42475	1.96385	0.45174	0.87649	2.03054	0.518422	0.943172	0.066682	2.02705	0.514935	0.939686	0.0631957	-0.00348629
sp|P07237|PDIA1_HUMAN	P4HB	Protein disulfide-isomerase OS=Homo sapiens OX=9606 GN=P4HB PE=1 SV=3	20.6834	20.4719	20.5391	20.589	20.4709	20.4935	20.6857	20.6416	20.6899	20.8401	20.8305	20.8697	20.7334	20.6125	20.6849	0.0969544	0.049934	-0.0470205	0.204522	0.107568	0.154588	0.378908	0.281954	0.328974	0.174386	0.209087	0.112132	0.159153	0.00456438	-0.169821
sp|P07305|H10_HUMAN	H1-0	Histone H1.0 OS=Homo sapiens OX=9606 GN=H1-0 PE=1 SV=3	14.7175	14.9744	15.0485	14.716	14.9791	15.1816	17.1943	17.1102	17.1069	17.4007	17.2222	17.1285	17.3801	17.0048	17.0711	0.023738	0.0691341	0.045396	2.2474	2.22366	2.17827	2.36072	2.33698	2.29158	0.113316	2.26227	2.23853	2.19313	0.0148665	-0.0984493
sp|P07311|ACYP1_HUMAN	ACYP1	Acylphosphatase-1 OS=Homo sapiens OX=9606 GN=ACYP1 PE=1 SV=2	15.1451	15.2313	15.1302	15.081	15.239	15.1865	17.0248	17.0011	17.123	17.2929	17.1466	17.0162	16.9715	17.177	16.9521	0.141431	0.141379	-5.24423e-05	2.02217	1.88074	1.8808	2.12446	1.98303	1.98308	0.102281	2.00611	1.86468	1.86473	-0.0160651	-0.118347
sp|P07355-2|ANXA2_HUMAN	ANXA2	Isoform 2 of Annexin A2 OS=Homo sapiens OX=9606 GN=ANXA2	19.3556	19.2179	19.2849	19.2699	19.2635	19.2155	16.8944	16.941	16.7901	16.9745	16.9641	17.035	16.4813	16.8112	16.8291	-0.291374	-0.32789	-0.0365163	-2.70236	-2.41098	-2.37446	-2.58635	-2.29497	-2.25846	0.116007	-2.87035	-2.57897	-2.54246	-0.167993	-0.284001
sp|P07384|CAN1_HUMAN	CAPN1	Calpain-1 catalytic subunit OS=Homo sapiens OX=9606 GN=CAPN1 PE=1 SV=1	20.044	20.1153	20.1814	20.2619	20.4215	20.0472	19.6856	19.649	19.6313	19.9474	19.9342	19.8181	19.6473	19.7236	19.7009	0.0180091	0.147967	0.129958	-0.440268	-0.458277	-0.588235	-0.195669	-0.213678	-0.343636	0.244599	-0.404994	-0.423003	-0.552961	0.0352737	-0.209325
sp|P07437|TBB5_HUMAN	TUBB	Tubulin beta chain OS=Homo sapiens OX=9606 GN=TUBB PE=1 SV=2	16.8258	16.99	16.7573	16.5962	16.6664	16.5547	17.7136	17.6781	17.859	17.7943	17.742	17.9063	17.5698	17.7119	17.7519	0.383358	0.131409	-0.251949	1.2759	0.89254	1.14449	1.33988	0.956519	1.20847	0.0639786	1.20349	0.820135	1.07208	-0.0724045	-0.136383
sp|P07602-3|SAP_HUMAN	PSAP	Isoform Sap-mu-9 of Prosaposin OS=Homo sapiens OX=9606 GN=PSAP	17.4854	17.3407	17.295	17.3368	17.51	17.1371	17.9206	17.8186	17.8202	17.6168	17.6464	17.8332	17.9819	17.8948	17.8501	0.0210591	-0.0246901	-0.0457492	0.500468	0.479409	0.525158	0.346176	0.325117	0.370866	-0.154292	0.556283	0.535224	0.580973	0.0558153	0.210107
sp|P07686|HEXB_HUMAN	HEXB	Beta-hexosaminidase subunit beta OS=Homo sapiens OX=9606 GN=HEXB PE=1 SV=3	18.5625	18.3651	18.4065	18.5882	18.5069	18.2088	17.8685	17.7046	17.7795	17.5861	17.6198	17.7535	17.7304	17.7854	17.7565	0.144407	0.134338	-0.0100688	-0.516102	-0.660509	-0.65044	-0.647156	-0.791563	-0.781494	-0.131054	-0.542845	-0.687252	-0.677183	-0.0267435	0.104311
sp|P07737|PROF1_HUMAN	PFN1	Profilin-1 OS=Homo sapiens OX=9606 GN=PFN1 PE=1 SV=2	22.2787	21.7628	22.0908	21.95	22.3643	21.7124	21.2597	21.347	21.4538	21.0347	21.0898	21.5128	21.0391	20.968	21.2827	0.381836	0.346645	-0.0351911	-0.308729	-0.690565	-0.655374	-0.449817	-0.831654	-0.796462	-0.141089	-0.565613	-0.947449	-0.912258	-0.256884	-0.115796
sp|P07738|PMGE_HUMAN	BPGM	Bisphosphoglycerate mutase OS=Homo sapiens OX=9606 GN=BPGM PE=1 SV=2	13.1337	13.2489	13.2638	12.8357	13.1834	12.9318	14.6605	14.8816	14.8949	14.8866	15.1654	14.9499	14.822	15.212	15.0224	0.541141	0.309297	-0.231844	2.13799	1.59684	1.82869	2.32627	1.78513	2.01698	0.188286	2.34444	1.8033	2.03515	0.206458	0.0181715
sp|P07741-2|APT_HUMAN	APRT	Isoform 2 of Adenine phosphoribosyltransferase OS=Homo sapiens OX=9606 GN=APRT	16.9695	16.961	16.6784	16.1351	16.421	15.7055	14.7373	15.3272	14.954	14.997	15.2944	15.5157	14.9563	15.6857	15.7334	1.56233	0.779912	-0.782415	-0.301122	-1.86345	-1.08103	-0.0382911	-1.60062	-0.818203	0.262831	0.15115	-1.41118	-0.628761	0.452273	0.189442
sp|P07814|SYEP_HUMAN	EPRS	Bifunctional glutamate/proline--tRNA ligase OS=Homo sapiens OX=9606 GN=EPRS PE=1 SV=5	21.2521	21.203	21.2491	21.1881	21.2379	21.1785	20.5714	20.4561	20.4268	20.4327	20.468	20.4118	20.4444	20.3698	20.3686	-0.0114158	-0.0446762	-0.0332604	-0.761344	-0.749929	-0.716668	-0.80864	-0.797224	-0.763964	-0.0472956	-0.851831	-0.840415	-0.807155	-0.0904869	-0.0431913
sp|P07858|CATB_HUMAN	CTSB	Cathepsin B OS=Homo sapiens OX=9606 GN=CTSB PE=1 SV=3	14.4249	14.3496	14.4082	14.2508	14.1381	14.3281	16.2564	16.5156	16.2136	16.1418	16.2346	16.5939	16.4486	16.6609	16.5143	0.327872	0.172659	-0.155213	2.26216	1.93429	2.0895	2.25705	1.92918	2.08439	-0.0051091	2.47492	2.14705	2.30226	0.212761	0.21787
sp|P07900-2|HS90A_HUMAN	HSP90AA1	Isoform 2 of Heat shock protein HSP 90-alpha OS=Homo sapiens OX=9606 GN=HSP90AA1	22.5742	22.7512	22.7555	22.6544	22.6972	22.6694	22.0319	21.9665	22.0182	22.0485	22.0051	21.8399	21.9361	21.9115	21.8247	0.0181337	-0.00184596	-0.0199797	-0.670003	-0.688137	-0.668157	-0.711041	-0.729174	-0.709195	-0.0410376	-0.784773	-0.802907	-0.782927	-0.11477	-0.0737324
sp|P07910-2|HNRPC_HUMAN	HNRNPC	Isoform C1 of Heterogeneous nuclear ribonucleoproteins C1/C2 OS=Homo sapiens OX=9606 GN=HNRNPC	11.6648	11.693	11.9899	11.8417	11.5682	11.9239	11.3941	11.0425	11.4455	10.6733	11.0899	11.131	11.6268	11.3654	11.7854	0.0918452	0.0872156	-0.00462968	-0.396661	-0.488506	-0.483877	-0.725993	-0.817838	-0.813209	-0.329332	-0.0981681	-0.190013	-0.185384	0.298493	0.627825
sp|P07910|HNRPC_HUMAN	HNRNPC	Heterogeneous nuclear ribonucleoproteins C1/C2 OS=Homo sapiens OX=9606 GN=HNRNPC PE=1 SV=4	20.5314	20.4965	20.6388	20.5422	20.4926	20.6874	20.1502	20.1321	20.0982	19.7215	19.8715	20.0254	20.1189	19.9322	20.0208	-0.286517	-0.268041	0.0184755	-0.715268	-0.428751	-0.447227	-0.96927	-0.682753	-0.701229	-0.254002	-0.818126	-0.531609	-0.550084	-0.102858	0.151145
sp|P07919|QCR6_HUMAN	UQCRH	Cytochrome b-c1 complex subunit 6, mitochondrial OS=Homo sapiens OX=9606 GN=UQCRH PE=1 SV=2	12.6998	12.6479	13.1467	12.8345	12.7669	12.7908	11.7491	11.5875	11.5949	11.7621	11.9198	11.6048	11.6004	11.9255	11.4121	-0.0275815	-0.0616161	-0.0340346	-1.21516	-1.18758	-1.15354	-1.09677	-1.06919	-1.03515	0.118391	-1.21298	-1.1854	-1.15137	0.00217748	-0.116214
sp|P07942|LAMB1_HUMAN	LAMB1	Laminin subunit beta-1 OS=Homo sapiens OX=9606 GN=LAMB1 PE=1 SV=2	17.169	17.1634	17.2228	17.759	17.3374	17.1696	18.2747	18.0246	17.7333	18.0654	18.5314	18.7201	17.8584	17.7868	18.4209	-0.976642	-0.739711	0.236932	-0.150846	0.825796	0.588865	0.27723	1.25387	1.01694	0.428076	-0.139683	0.836959	0.600028	0.011163	-0.416913
sp|P07947|YES_HUMAN	YES1	Tyrosine-protein kinase Yes OS=Homo sapiens OX=9606 GN=YES1 PE=1 SV=3	12.7978	12.6319	12.5722	12.673	12.8267	12.5606	14.3139	14.0192	14.4355	14.2202	14.3039	14.3661	14.377	14.4361	14.2727	0.214168	0.233641	0.0194737	1.80307	1.58891	1.56943	1.8436	1.62944	1.60996	0.040528	1.9088	1.69463	1.67516	0.105722	0.065194
sp|P07948|LYN_HUMAN	LYN	Tyrosine-protein kinase Lyn OS=Homo sapiens OX=9606 GN=LYN PE=1 SV=3	15.7885	15.6361	15.7052	15.8259	15.6267	15.5983	13.6721	13.7442	13.5878	13.2462	13.6271	13.5474	13.2457	13.3352	13.5031	0.0903695	0.0640267	-0.0263428	-1.95156	-2.04193	-2.01558	-2.14601	-2.23638	-2.21004	-0.194458	-2.25825	-2.34862	-2.32227	-0.306692	-0.112234
sp|P07954|FUMH_HUMAN	FH	Fumarate hydratase, mitochondrial OS=Homo sapiens OX=9606 GN=FH PE=1 SV=3	20.2044	19.9996	20.0705	20.2627	20.0525	19.9824	21.2095	21.2188	21.2655	21.1054	21.1207	21.3491	21.3105	21.2167	21.3514	0.147218	0.154921	0.00770317	1.287	1.13978	1.13208	1.24745	1.10023	1.09253	-0.0395486	1.34857	1.20135	1.19365	0.0615686	0.101117
sp|P07996|TSP1_HUMAN	THBS1	Thrombospondin-1 OS=Homo sapiens OX=9606 GN=THBS1 PE=1 SV=2	17.065	16.8753	16.969	16.7933	16.7739	16.5757	14.1003	13.9562	13.2196	12.9646	12.9074	13.2114	13.0452	13.0615	12.8977	0.0724579	-0.182982	-0.25544	-3.13859	-3.21105	-2.95561	-3.86951	-3.94197	-3.68653	-0.730918	-3.89582	-3.96827	-3.71283	-0.757226	-0.0263078
sp|P08047|SP1_HUMAN	SP1	Transcription factor Sp1 OS=Homo sapiens OX=9606 GN=SP1 PE=1 SV=3	17.5017	17.2347	17.4601	17.4368	17.1834	17.4704	16.4068	16.2471	16.3144	15.9768	15.7663	15.8669	16.1487	16.0469	16.193	0.0337642	-0.00157328	-0.0353375	-1.04231	-1.07608	-1.04074	-1.49506	-1.52883	-1.49349	-0.452748	-1.23554	-1.2693	-1.23397	-0.193226	0.259522
sp|P08069|IGF1R_HUMAN	IGF1R	Insulin-like growth factor 1 receptor OS=Homo sapiens OX=9606 GN=IGF1R PE=1 SV=1	14.3079	14.2396	14.255	14.3507	14.3803	14.3182	15.8817	15.7944	15.9391	15.9441	15.9937	15.9652	16.1394	15.992	16.0461	0.0820869	0.164348	0.0822613	1.68633	1.60425	1.52199	1.78228	1.7002	1.61793	0.0959487	1.87377	1.79168	1.70942	0.187432	0.0914831
sp|P08133|ANXA6_HUMAN	ANXA6	Annexin A6 OS=Homo sapiens OX=9606 GN=ANXA6 PE=1 SV=3	19.7257	19.5072	19.4137	19.5039	19.6044	19.3573	19.9404	19.91	20.15	19.9626	19.976	20.2175	19.7968	19.732	19.8233	0.312287	0.251936	-0.0603513	0.763548	0.451261	0.511612	0.815435	0.503148	0.5635	0.0518871	0.547427	0.235141	0.295492	-0.216121	-0.268008
sp|P08138|TNR16_HUMAN	NGFR	Tumor necrosis factor receptor superfamily member 16 OS=Homo sapiens OX=9606 GN=NGFR PE=1 SV=1	9.47152	8.87337	10.071	9.63935	9.89927	9.38294	12.9116	12.5709	12.7239	12.7796	12.6894	12.8175	12.9426	12.6324	12.9261	2.98191	3.15048	0.168565	6.24544	3.26353	3.09496	6.2721	3.29019	3.12162	0.02666	6.34366	3.36175	3.19319	0.0982223	0.0715623
sp|P08195-4|4F2_HUMAN	SLC3A2	Isoform 4 of 4F2 cell-surface antigen heavy chain OS=Homo sapiens OX=9606 GN=SLC3A2	18.5648	18.4663	18.4228	18.5412	18.5809	18.241	17.5663	17.4779	17.4518	17.5689	17.486	17.7604	17.6174	17.4425	17.4749	0.0720155	0.0417468	-0.0302687	-0.913935	-0.985951	-0.955682	-0.807522	-0.879537	-0.849269	0.106414	-0.900974	-0.97299	-0.942721	0.0129612	-0.0934523
sp|P08236|BGLR_HUMAN	GUSB	Beta-glucuronidase OS=Homo sapiens OX=9606 GN=GUSB PE=1 SV=2	15.8559	16.0294	15.9914	16.172	15.9749	15.9363	16.9634	16.785	16.9561	16.784	16.8774	16.8243	17.0792	16.9459	16.994	-0.0501062	0.0186944	0.0688007	0.892496	0.942602	0.873801	0.819587	0.869693	0.800892	-0.0729094	0.997373	1.04748	0.978678	0.104877	0.177786
sp|P08237-3|PFKAM_HUMAN	PFKM	Isoform 3 of ATP-dependent 6-phosphofructokinase, muscle type OS=Homo sapiens OX=9606 GN=PFKM	19.748	20.1446	19.8198	19.9666	19.8905	20.0955	20.5668	20.5537	20.5401	20.9523	20.8495	20.77	20.5673	20.6457	20.5518	-0.123797	-0.0437287	0.0800687	0.525615	0.649412	0.569344	0.829346	0.953143	0.873074	0.303731	0.560311	0.684108	0.604039	0.0346959	-0.269035
sp|P08238|HS90B_HUMAN	HSP90AB1	Heat shock protein HSP 90-beta OS=Homo sapiens OX=9606 GN=HSP90AB1 PE=1 SV=4	20.2665	20.3974	20.3078	20.2986	20.2769	20.2686	19.0694	19.148	19.0135	19.0335	19.042	19.1033	18.9399	18.9037	18.8714	-0.058283	-0.100786	-0.042503	-1.30518	-1.24689	-1.20439	-1.32253	-1.26424	-1.22174	-0.0173505	-1.47714	-1.41886	-1.37635	-0.171963	-0.154612
sp|P08240|SRPRA_HUMAN	SRPRA	Signal recognition particle receptor subunit alpha OS=Homo sapiens OX=9606 GN=SRPRA PE=1 SV=2	17.6339	17.3649	17.6236	17.7834	17.7708	17.301	17.0727	17.0507	17.0342	16.9185	16.8992	17.1215	17.0654	16.8062	16.9817	0.0724382	0.150017	0.0775787	-0.415805	-0.488243	-0.565822	-0.488649	-0.561088	-0.638666	-0.0728444	-0.51726	-0.589698	-0.667277	-0.101455	-0.0286107
sp|P08243|ASNS_HUMAN	ASNS	Asparagine synthetase [glutamine-hydrolyzing] OS=Homo sapiens OX=9606 GN=ASNS PE=1 SV=4	20.4915	20.5406	20.4538	20.1225	20.293	20.2382	18.7133	18.9522	18.6315	18.8821	19.0064	19.107	18.592	18.9415	18.9025	0.311824	0.0344113	-0.277413	-1.41785	-1.72967	-1.45226	-1.18502	-1.49684	-1.21943	0.23283	-1.3715	-1.68333	-1.40591	0.0463445	-0.186486
sp|P08247|SYPH_HUMAN	SYP	Synaptophysin OS=Homo sapiens OX=9606 GN=SYP PE=1 SV=3	12.5661	12.3519	12.5826	12.0342	13.1929	12.86	16.2006	15.8936	16.2559	16.4081	16.5804	16.2728	16.3832	16.0122	16.2661	0.640126	0.835624	0.195498	4.25662	3.6165	3.421	4.56036	3.92023	3.72473	0.303733	4.36042	3.7203	3.5248	0.103803	-0.19993
sp|P08397|HEM3_HUMAN	HMBS	Porphobilinogen deaminase OS=Homo sapiens OX=9606 GN=HMBS PE=1 SV=2	16.7319	16.6415	16.7158	16.7057	16.7175	16.4461	15.9581	16.0212	16.0723	15.8705	15.8883	15.7455	15.7471	15.9498	15.8955	0.180685	0.107355	-0.0733299	-0.498508	-0.679192	-0.605862	-0.680963	-0.861648	-0.788318	-0.182456	-0.651612	-0.832296	-0.758966	-0.153104	0.0293514
sp|P08473|NEP_HUMAN	MME	Neprilysin OS=Homo sapiens OX=9606 GN=MME PE=1 SV=2	17.7128	17.7746	17.7961	17.7883	17.662	17.7646	17.6254	17.5857	17.618	17.1555	17.1163	17.1937	17.3455	17.3229	17.2102	-0.017081	-0.0399821	-0.0229011	-0.16859	-0.151509	-0.128607	-0.623087	-0.606006	-0.583105	-0.454497	-0.485411	-0.46833	-0.445429	-0.316821	0.137676
sp|P08559-4|ODPA_HUMAN	PDHA1	Isoform 4 of Pyruvate dehydrogenase E1 component subunit alpha, somatic form, mitochondrial OS=Homo sapiens OX=9606 GN=PDHA1	18.8159	18.7785	18.6825	18.7419	18.7253	18.5543	19.2067	19.275	19.3478	19.2886	19.2393	19.3807	19.3638	19.3518	19.4125	0.210246	0.12507	-0.0851753	0.727745	0.517499	0.602674	0.754116	0.543871	0.629046	0.0263717	0.827282	0.617037	0.702212	0.0995375	0.0731658
sp|P08574|CY1_HUMAN	CYC1	Cytochrome c1, heme protein, mitochondrial OS=Homo sapiens OX=9606 GN=CYC1 PE=1 SV=3	13.8043	13.6016	13.436	13.6715	13.5557	13.5384	12.956	12.6532	12.8375	12.9542	12.8048	13.0418	13.096	13.1828	12.9185	0.0023726	-0.0230227	-0.0253953	-0.796017	-0.79839	-0.772994	-0.677972	-0.680345	-0.654949	0.118045	-0.545831	-0.548203	-0.522808	0.250187	0.132142
sp|P08579|RU2B_HUMAN	SNRPB2	U2 small nuclear ribonucleoprotein B'' OS=Homo sapiens OX=9606 GN=SNRPB2 PE=1 SV=1	20.184	19.7514	20.0509	20.0123	20.068	19.7572	19.7584	19.7001	19.7553	19.4035	19.4657	19.6114	19.659	19.5499	19.6439	0.0311248	-0.0185045	-0.0496294	-0.226404	-0.257529	-0.207899	-0.470813	-0.501938	-0.452308	-0.244409	-0.346734	-0.377859	-0.328229	-0.12033	0.124079
sp|P08621|RU17_HUMAN	SNRNP70	U1 small nuclear ribonucleoprotein 70 kDa OS=Homo sapiens OX=9606 GN=SNRNP70 PE=1 SV=2	20.652	20.4372	20.5803	20.559	20.5193	20.4599	20.5035	20.4065	20.4184	20.1334	20.1397	20.2868	20.3733	20.2754	20.3314	-0.0228854	-0.0666231	-0.0437377	-0.136552	-0.113666	-0.0699285	-0.392735	-0.36985	-0.326112	-0.256184	-0.252647	-0.229762	-0.186024	-0.116096	0.140088
sp|P08648|ITA5_HUMAN	ITGA5	Integrin alpha-5 OS=Homo sapiens OX=9606 GN=ITGA5 PE=1 SV=2	13.2304	13.1424	13.2133	13.3303	13.3069	13.065	12.9118	12.9827	12.6515	12.6958	12.8357	12.9235	12.8479	12.6631	12.8449	0.161388	0.200071	0.038683	-0.185342	-0.34673	-0.385413	-0.215677	-0.377065	-0.415748	-0.0303349	-0.248703	-0.410091	-0.448774	-0.063361	-0.0330261
sp|P08670|VIME_HUMAN	VIM	Vimentin OS=Homo sapiens OX=9606 GN=VIM PE=1 SV=4	20.1613	19.9406	20.0669	19.8272	19.8907	20.0159	20.4622	20.6179	20.438	20.3641	20.4058	20.5588	20.5273	20.5485	20.5846	0.247483	0.102478	-0.145006	0.697226	0.449743	0.594748	0.634092	0.386609	0.531614	-0.0631341	0.744674	0.497191	0.642196	0.0474479	0.110582
sp|P08708|RS17_HUMAN	RPS17	40S ribosomal protein S17 OS=Homo sapiens OX=9606 GN=RPS17 PE=1 SV=2	22.4341	22.6027	22.5552	22.4333	22.3953	22.6748	20.8919	20.8298	20.6414	20.8673	20.9847	20.5947	20.824	20.8627	20.6194	0.0507656	0.0212227	-0.0295428	-1.69219	-1.74296	-1.71341	-1.66433	-1.7151	-1.68556	0.0278558	-1.71118	-1.76195	-1.73241	-0.0189933	-0.0468491
sp|P08754|GNAI3_HUMAN	GNAI3	Guanine nucleotide-binding protein G(i) subunit alpha OS=Homo sapiens OX=9606 GN=GNAI3 PE=1 SV=3	16.4913	16.5186	16.2465	16.5127	16.2404	16.2287	17.0702	16.9408	17.1364	17.2244	16.9233	17.1808	17.1086	17.0027	17.1542	0.127094	0.0355698	-0.091524	0.757423	0.630329	0.721853	0.817799	0.690705	0.782229	0.0603756	0.796826	0.669733	0.761257	0.0394033	-0.0209724
sp|P08758|ANXA5_HUMAN	ANXA5	Annexin A5 OS=Homo sapiens OX=9606 GN=ANXA5 PE=1 SV=2	19.5844	20.0408	19.7184	19.6855	19.7044	20.2262	18.9922	19.1904	18.9862	19.2777	19.3362	18.9572	18.9576	19.2944	19.0301	-0.045292	0.0455735	0.0908654	-0.770202	-0.72491	-0.815776	-0.636102	-0.59081	-0.681675	0.134101	-0.732434	-0.687142	-0.778007	0.0377683	-0.0963322
sp|P08842|STS_HUMAN	STS	Steryl-sulfatase OS=Homo sapiens OX=9606 GN=STS PE=1 SV=2	11.7617	11.3735	11.2019	11.563	11.7737	11.0241	14.6545	14.3468	14.437	14.8001	14.7551	14.8125	14.9343	14.6659	14.7667	0.345935	0.353848	0.00791324	3.37967	3.03374	3.02583	3.68948	3.34354	3.33563	0.309805	3.68925	3.34331	3.3354	0.309576	-0.000229561
sp|P08865|RSSA_HUMAN	RPSA	40S ribosomal protein SA OS=Homo sapiens OX=9606 GN=RPSA PE=1 SV=4	18.7903	18.8361	18.6815	18.7391	18.7337	18.6161	17.8989	17.8626	17.8656	17.7592	17.7652	17.8053	17.697	17.6438	17.7378	0.04945	-0.0235286	-0.0729786	-0.844144	-0.893594	-0.820615	-0.943257	-0.992707	-0.919729	-0.0991134	-1.02695	-1.0764	-1.00342	-0.182807	-0.0836935
sp|P08962|CD63_HUMAN	CD63	CD63 antigen OS=Homo sapiens OX=9606 GN=CD63 PE=1 SV=2	16.9411	17.2059	17.2944	17.3823	17.3383	17.802	17.1773	17.0987	17.0445	17.2806	17.0554	17.2295	17.2231	16.8885	17.302	-0.223585	0.136847	0.360431	-0.263861	-0.0402767	-0.400708	-0.182227	0.0413578	-0.319074	0.0816345	-0.23283	-0.00924559	-0.369677	0.0310311	-0.0506034
sp|P09001|RM03_HUMAN	MRPL3	39S ribosomal protein L3, mitochondrial OS=Homo sapiens OX=9606 GN=MRPL3 PE=1 SV=1	16.1236	16.0095	16.0643	15.967	16.0948	15.7495	15.5001	15.6787	15.5301	15.2474	15.4414	15.8666	15.5823	15.4274	15.7139	0.353309	0.22462	-0.128689	-0.142879	-0.496188	-0.367499	-0.194008	-0.547317	-0.418628	-0.0511287	-0.137948	-0.491257	-0.362568	0.00493147	0.0560602
sp|P09012|SNRPA_HUMAN	SNRPA	U1 small nuclear ribonucleoprotein A OS=Homo sapiens OX=9606 GN=SNRPA PE=1 SV=3	18.3151	18.1846	18.2278	18.2029	17.9805	18.1846	18.0757	18.1284	17.9915	17.8431	17.8515	17.837	18.0246	18.1423	17.9929	-0.0465993	-0.166425	-0.119826	-0.22391	-0.177311	-0.0574852	-0.445222	-0.398623	-0.278797	-0.221312	-0.235822	-0.189222	-0.0693964	-0.0119112	0.2094
sp|P09038|FGF2_HUMAN	FGF2	Fibroblast growth factor 2 OS=Homo sapiens OX=9606 GN=FGF2 PE=1 SV=3	16.9315	16.341	16.5239	16.7792	16.6097	16.3036	13.8801	13.7304	13.1728	13.528	12.9877	13.1064	12.6674	13.2351	13.6794	0.0530675	0.0184436	-0.0346239	-2.9513	-3.00437	-2.96974	-3.33837	-3.39144	-3.35681	-0.38707	-3.35176	-3.40482	-3.3702	-0.400457	-0.0133865
sp|P09104|ENOG_HUMAN	ENO2	Gamma-enolase OS=Homo sapiens OX=9606 GN=ENO2 PE=1 SV=3	19.9375	20.1439	20.2925	19.8416	20.3062	20.3997	20.3038	20.3285	20.384	20.6375	20.641	20.5434	20.2835	20.5055	20.348	0.272402	0.330319	0.0579165	0.486551	0.214149	0.156232	0.755065	0.482663	0.424746	0.268514	0.526789	0.254387	0.196471	0.0402384	-0.228276
sp|P09110|THIK_HUMAN	ACAA1	3-ketoacyl-CoA thiolase, peroxisomal OS=Homo sapiens OX=9606 GN=ACAA1 PE=1 SV=2	16.0747	16.4167	16.1723	16.3596	16.1786	16.1311	16.4808	16.3951	16.4284	17.0729	17.1158	17.2946	16.4649	16.5815	16.5996	0.0670389	0.0689042	0.00186524	0.280572	0.213534	0.211668	1.00692	0.939878	0.938013	0.726344	0.394496	0.327457	0.325591	0.113923	-0.612421
sp|P09132|SRP19_HUMAN	SRP19	Signal recognition particle 19 kDa protein OS=Homo sapiens OX=9606 GN=SRP19 PE=1 SV=3	15.173	15.6327	16.3407	15.6109	16.4428	16.8261	15.0074	14.9223	14.6204	14.8616	14.8336	14.9684	14.6065	14.7696	14.873	-0.777741	-0.199945	0.577796	-1.64319	-0.865452	-1.44325	-1.60537	-0.827628	-1.40542	0.0378238	-1.7435	-0.96576	-1.54356	-0.100308	-0.138132
sp|P09211|GSTP1_HUMAN	GSTP1	Glutathione S-transferase P OS=Homo sapiens OX=9606 GN=GSTP1 PE=1 SV=2	19.5295	19.8127	19.714	19.6536	19.7033	19.947	19.5568	19.6428	19.4836	19.7334	19.6889	19.4558	19.4762	19.6644	19.5	0.0658365	0.148405	0.0825682	-0.0584575	-0.124294	-0.206862	0.00647712	-0.0593594	-0.141928	0.0649346	-0.0726862	-0.138523	-0.221091	-0.0142287	-0.0791633
sp|P09234|RU1C_HUMAN	SNRPC	U1 small nuclear ribonucleoprotein C OS=Homo sapiens OX=9606 GN=SNRPC PE=1 SV=1	19.8924	19.7605	19.7886	19.6008	19.6782	19.7994	19.2114	19.4248	19.2075	18.931	19.0793	19.3828	19.2636	19.4907	19.4056	0.225212	0.104147	-0.121064	-0.307427	-0.532639	-0.411575	-0.457633	-0.682845	-0.56178	-0.150206	-0.202034	-0.427245	-0.306181	0.105394	0.255599
sp|P09417|DHPR_HUMAN	QDPR	Dihydropteridine reductase OS=Homo sapiens OX=9606 GN=QDPR PE=1 SV=2	15.343	15.029	15.2663	15.309	15.4402	15.3922	17.0254	16.8075	16.8863	17.0184	16.9963	16.938	16.8526	16.9727	16.894	-0.228781	-0.0611069	0.167674	1.46489	1.69367	1.52599	1.54266	1.77144	1.60377	0.0777745	1.46488	1.69366	1.52598	-1.23768e-05	-0.0777868
sp|P09429|HMGB1_HUMAN	HMGB1	High mobility group protein B1 OS=Homo sapiens OX=9606 GN=HMGB1 PE=1 SV=3	20.7535	20.7556	20.6637	20.6735	20.8005	20.8929	21.0641	21.0595	21.0894	20.8728	20.9068	20.626	20.8728	21.0712	20.8983	-0.0366583	0.0280024	0.0646607	0.310035	0.346693	0.282033	0.0409197	0.077578	0.0129173	-0.269116	0.186492	0.22315	0.158489	-0.123543	0.145572
sp|P09455|RET1_HUMAN	RBP1	Retinol-binding protein 1 OS=Homo sapiens OX=9606 GN=RBP1 PE=1 SV=2	16.6243	16.4064	15.944	16.0342	16.8905	17.135	20.3727	20.6771	20.6169	20.505	20.6098	20.4614	20.3877	20.6799	20.5623	0.297917	0.659546	0.36163	4.52857	4.23065	3.86902	4.49838	4.20046	3.83883	-0.0301928	4.5163	4.21839	3.85676	-0.0122667	0.0179261
sp|P09471-2|GNAO_HUMAN	GNAO1	Isoform Alpha-2 of Guanine nucleotide-binding protein G(o) subunit alpha OS=Homo sapiens OX=9606 GN=GNAO1	16.6329	16.6256	16.6339	16.8251	16.9747	16.9379	19.9697	19.8092	20.0283	20.1121	20.1539	20.1662	20.1097	20.0513	19.9802	0.029498	0.311262	0.281764	3.33441	3.30491	3.02315	3.54275	3.51325	3.23148	0.208336	3.44575	3.41626	3.13449	0.111344	-0.096992
sp|P09486|SPRC_HUMAN	SPARC	SPARC OS=Homo sapiens OX=9606 GN=SPARC PE=1 SV=1	16.9792	17.2537	17.0677	16.8786	17.1477	17.1651	18.0283	18.2402	17.9018	17.7914	18.1371	18.5765	18.0705	18.2993	18.401	0.131882	0.0955164	-0.0363657	1.08848	0.9566	0.992966	1.20004	1.06816	1.10453	0.11156	1.28863	1.15675	1.19311	0.200149	0.0885883
sp|P09488|GSTM1_HUMAN	GSTM1	Glutathione S-transferase Mu 1 OS=Homo sapiens OX=9606 GN=GSTM1 PE=1 SV=3	17.2408	16.9049	16.8619	16.8111	16.88	16.9263	18.6584	18.9077	18.8247	18.8165	18.9067	18.8867	18.6811	18.9737	18.8514	0.0381877	-0.0918742	-0.130062	1.83256	1.79438	1.92444	1.90557	1.86738	1.99744	0.0730034	1.87101	1.83282	1.96289	0.038448	-0.0345554
sp|P09493-4|TPM1_HUMAN	TPM1	Isoform 4 of Tropomyosin alpha-1 chain OS=Homo sapiens OX=9606 GN=TPM1	19.4055	19.4508	19.3563	19.2592	19.1421	19.4472	17.9232	17.9898	17.8407	18.0034	17.9673	17.7178	17.7623	17.9246	17.7318	0.00498602	-0.116377	-0.121363	-1.48134	-1.48632	-1.36496	-1.50306	-1.50805	-1.38669	-0.0217252	-1.59298	-1.59796	-1.4766	-0.111639	-0.0899137
sp|P09493-5|TPM1_HUMAN	TPM1	Isoform 5 of Tropomyosin alpha-1 chain OS=Homo sapiens OX=9606 GN=TPM1	17.3612	17.4516	17.4356	17.3869	17.5519	17.6476	18.6279	18.7233	18.6813	18.9132	18.8685	18.7075	18.7208	18.6933	18.6277	0.0332258	0.145857	0.112631	1.29458	1.26136	1.14873	1.44679	1.41357	1.30093	0.152206	1.29767	1.26444	1.15181	0.00308293	-0.149123
sp|P09496-2|CLCA_HUMAN	CLTA	Isoform Non-brain of Clathrin light chain A OS=Homo sapiens OX=9606 GN=CLTA	14.1069	13.5901	14.0181	14.004	13.4615	13.8411	13.3719	13.4871	13.5493	13.4706	13.1902	13.1276	12.6694	12.6705	13.1672	0.293685	0.157546	-0.13614	-0.141884	-0.43557	-0.29943	-0.348556	-0.642242	-0.506102	-0.206672	-0.775663	-1.06935	-0.933209	-0.633779	-0.427107
sp|P09496|CLCA_HUMAN	CLTA	Clathrin light chain A OS=Homo sapiens OX=9606 GN=CLTA PE=1 SV=1	17.2525	16.8527	17.1973	17.1555	17.0984	17.1401	17.4243	17.5775	17.4655	17.6354	17.5297	17.6225	17.433	17.5397	17.4384	0.179913	0.210377	0.0304635	0.568195	0.388282	0.357819	0.674942	0.495029	0.464566	0.106747	0.549397	0.369484	0.33902	-0.0187984	-0.125545
sp|P09497-2|CLCB_HUMAN	CLTB	Isoform Non-brain of Clathrin light chain B OS=Homo sapiens OX=9606 GN=CLTB	16.9118	16.508	16.9403	16.7893	16.6404	16.8852	18.5847	18.7139	18.5467	18.831	18.79	18.7745	18.4998	18.6833	18.5429	0.3156	0.300543	-0.0150579	2.14403	1.82843	1.84349	2.32741	2.01181	2.02686	0.183377	2.10425	1.78865	1.80371	-0.0397789	-0.223155
sp|P09525|ANXA4_HUMAN	ANXA4	Annexin A4 OS=Homo sapiens OX=9606 GN=ANXA4 PE=1 SV=4	15.9307	16.3685	16.1748	16.0519	15.9053	16.7326	14.1213	14.5387	14.0035	14.4747	14.3676	13.8787	14.2678	14.5998	14.58	-0.0774125	-0.0055169	0.0718956	-2.01428	-1.93686	-2.00876	-1.99511	-1.91769	-1.98959	0.0191719	-1.75287	-1.67546	-1.74736	0.261403	0.242231
sp|P09543|CN37_HUMAN	CNP	2',3'-cyclic-nucleotide 3'-phosphodiesterase OS=Homo sapiens OX=9606 GN=CNP PE=1 SV=2	16.019	16.0965	16.0549	16.0009	15.892	15.908	16.633	16.4373	16.405	16.4785	16.5842	16.5709	16.6127	16.7138	16.551	-0.0509359	-0.174111	-0.123175	0.384056	0.434992	0.558167	0.436801	0.487737	0.610912	0.0527454	0.518102	0.569038	0.692213	0.134046	0.0813007
sp|P09601|HMOX1_HUMAN	HMOX1	Heme oxygenase 1 OS=Homo sapiens OX=9606 GN=HMOX1 PE=1 SV=1	17.0714	16.9733	17.1898	17.1962	17.1299	16.9719	15.5987	15.4844	15.3454	15.3273	15.2864	15.4253	15.5771	15.1189	15.5019	0.0896185	0.110797	0.0211789	-1.51239	-1.60201	-1.62319	-1.64224	-1.73186	-1.75304	-0.129849	-1.58926	-1.67888	-1.70006	-0.0768686	0.05298
sp|P09622|DLDH_HUMAN	DLD	Dihydrolipoyl dehydrogenase, mitochondrial OS=Homo sapiens OX=9606 GN=DLD PE=1 SV=2	19.0157	18.9261	19.0348	19.1342	19.118	19.002	19.7874	19.7388	19.7347	19.7437	19.8139	19.9634	20.0028	19.8028	19.938	-0.159883	-0.067342	0.0925413	0.60157	0.761453	0.668912	0.68822	0.848103	0.755562	0.0866504	0.762447	0.92233	0.829789	0.160877	0.0742266
sp|P09651|ROA1_HUMAN	HNRNPA1	Heterogeneous nuclear ribonucleoprotein A1 OS=Homo sapiens OX=9606 GN=HNRNPA1 PE=1 SV=5	21.541	21.8284	21.7035	21.8123	21.7107	21.69	21.5241	21.4205	21.3708	21.4302	21.3259	21.5991	21.4756	21.3847	21.5308	-0.0853228	-0.0386809	0.0466418	-0.337855	-0.252532	-0.299174	-0.324598	-0.239275	-0.285917	0.0132563	-0.312628	-0.227306	-0.273948	0.0252261	0.0119697
sp|P09661|RU2A_HUMAN	SNRPA1	U2 small nuclear ribonucleoprotein A' OS=Homo sapiens OX=9606 GN=SNRPA1 PE=1 SV=2	17.787	17.6605	17.6902	17.6802	17.4749	17.5817	17.2345	17.301	17.1873	16.977	17.0363	17.0696	17.1596	17.1364	17.1506	0.0695441	-0.064083	-0.133627	-0.402068	-0.471612	-0.337985	-0.615352	-0.684896	-0.551269	-0.213284	-0.494149	-0.563693	-0.430066	-0.092081	0.121203
sp|P09668|CATH_HUMAN	CTSH	Pro-cathepsin H OS=Homo sapiens OX=9606 GN=CTSH PE=1 SV=4	14.3674	14.047	14.1968	14.1545	14.0732	14.1804	12.9247	12.9284	12.528	12.5878	12.5377	12.5464	12.8215	12.9575	12.467	-0.0225204	-0.0901768	-0.0676563	-1.43253	-1.41001	-1.34236	-1.66895	-1.64643	-1.57877	-0.236417	-1.47756	-1.45504	-1.38738	-0.0450224	0.191395
sp|P09669|COX6C_HUMAN	COX6C	Cytochrome c oxidase subunit 6C OS=Homo sapiens OX=9606 GN=COX6C PE=1 SV=2	17.4973	17.2844	17.3471	17.4379	17.5453	17.4721	18.5188	18.3254	18.4291	18.4237	18.1685	18.3801	18.5246	18.3709	18.4459	0.0419496	0.15075	0.1088	1.09009	1.04814	0.939341	0.989779	0.94783	0.83903	-0.100311	1.11278	1.07083	0.962033	0.0226922	0.123003
sp|P09874|PARP1_HUMAN	PARP1	Poly [ADP-ribose] polymerase 1 OS=Homo sapiens OX=9606 GN=PARP1 PE=1 SV=4	20.0345	20.2903	20.2123	20.1246	20.0855	20.1911	20.0106	19.999	19.9104	19.6356	19.6535	19.6483	19.8909	19.9177	19.8688	0.135973	0.0907122	-0.0452604	-0.0697159	-0.205688	-0.160428	-0.39725	-0.533222	-0.487962	-0.327534	-0.150596	-0.286568	-0.241308	-0.0808799	0.246654
sp|P09884|DPOLA_HUMAN	POLA1	DNA polymerase alpha catalytic subunit OS=Homo sapiens OX=9606 GN=POLA1 PE=1 SV=2	19.3685	19.3463	19.4524	19.3957	19.3607	19.4086	17.7843	17.7634	17.7449	17.2024	17.0674	17.1086	17.3642	17.3714	17.305	-0.0725845	-0.0733401	-0.000755649	-1.69742	-1.62484	-1.62408	-2.33552	-2.26294	-2.26218	-0.638098	-2.11478	-2.0422	-2.04144	-0.41736	0.220739
sp|P09936|UCHL1_HUMAN	UCHL1	Ubiquitin carboxyl-terminal hydrolase isozyme L1 OS=Homo sapiens OX=9606 GN=UCHL1 PE=1 SV=2	17.8601	17.9003	17.9263	17.7839	17.9319	17.66	17.7943	17.8792	17.98	18.1393	18.123	18.1337	17.8367	18.0413	17.9195	0.165655	0.0620224	-0.103633	0.154606	-0.0110497	0.0925832	0.402083	0.236428	0.340061	0.247478	0.202609	0.0369539	0.140587	0.0480036	-0.199474
sp|P09960|LKHA4_HUMAN	LTA4H	Leukotriene A-4 hydrolase OS=Homo sapiens OX=9606 GN=LTA4H PE=1 SV=2	20.8943	20.7514	20.8565	20.8553	21.0496	20.665	20.6041	20.4807	20.6358	20.4996	20.5312	20.4203	20.4244	20.3607	20.4366	0.0530598	0.0756527	0.0225929	-0.207453	-0.260512	-0.283105	-0.297303	-0.350363	-0.372956	-0.0898506	-0.373719	-0.426779	-0.449371	-0.166266	-0.0764157
sp|P09972|ALDOC_HUMAN	ALDOC	Fructose-bisphosphate aldolase C OS=Homo sapiens OX=9606 GN=ALDOC PE=1 SV=2	18.5111	18.4975	18.3913	18.3425	18.3905	18.5621	18.3578	18.4717	18.3935	18.6281	18.6016	18.4423	18.2814	18.4095	18.315	0.214664	0.179748	-0.0349159	0.155688	-0.0589758	-0.0240598	0.305363	0.0906995	0.125615	0.149675	0.0833646	-0.131299	-0.096383	-0.0723232	-0.221998
sp|P0C0S5|H2AZ_HUMAN	H2AZ1	Histone H2A.Z OS=Homo sapiens OX=9606 GN=H2AZ1 PE=1 SV=2	15.9137	15.8117	15.6803	15.8478	15.6053	15.7986	16.007	16.077	15.8702	15.8408	15.8663	16.1812	16.1473	16.0976	16.0029	-0.0333567	-0.0846668	-0.0513101	0.14946	0.182817	0.234127	0.127521	0.160877	0.212188	-0.0219393	0.247348	0.280705	0.332015	0.0978877	0.119827
sp|P0C7T5|ATX1L_HUMAN	ATXN1L	Ataxin-1-like OS=Homo sapiens OX=9606 GN=ATXN1L PE=1 SV=1	15.6044	15.3721	15.4561	15.3809	15.4926	15.2879	15.2463	15.3723	15.3954	15.1131	15.0839	14.8201	15.12	15.1016	15.3689	0.175703	0.0852853	-0.0904173	0.0361636	-0.139539	-0.0491217	-0.296108	-0.47181	-0.381393	-0.332271	-0.104969	-0.280671	-0.190254	-0.141132	0.191139
sp|P0CG29|GST2_HUMAN	GSTT2	Glutathione S-transferase theta-2 OS=Homo sapiens OX=9606 GN=GSTT2 PE=1 SV=1	15.886	16.0461	15.7752	16.023	15.9744	15.7985	15.3539	15.292	15.3378	15.2388	15.1056	15.2387	15.023	14.9629	14.84	0.0358502	0.0654144	0.0295643	-0.538642	-0.574492	-0.604056	-0.672207	-0.708057	-0.737621	-0.133565	-0.924575	-0.960426	-0.98999	-0.385934	-0.252369
sp|P0CG31|Z286B_HUMAN	ZNF286B	Putative zinc finger protein 286B OS=Homo sapiens OX=9606 GN=ZNF286B PE=5 SV=1	14.3375	13.9883	13.8539	14.2733	14.3062	14.259	13.7298	13.7329	13.4944	13.7844	13.6352	13.7815	13.709	13.8368	13.8218	-0.17397	0.0456208	0.219591	-0.581494	-0.407524	-0.627115	-0.500128	-0.326158	-0.545749	0.0813667	-0.444664	-0.270693	-0.490284	0.136831	0.0554642
sp|P0CG38|POTEI_HUMAN	POTEI	POTE ankyrin domain family member I OS=Homo sapiens OX=9606 GN=POTEI PE=3 SV=1	18.9698	18.3801	18.6219	18.6663	19.0863	18.4263	20.1304	19.8991	20.3251	19.8256	19.8511	20.2072	20.0421	19.8854	20.094	0.165401	0.234458	0.0690568	1.62635	1.46095	1.39189	1.46946	1.30406	1.235	-0.156894	1.51533	1.34993	1.28087	-0.11102	0.0458745
sp|P0CG48|UBC_HUMAN	UBC	Polyubiquitin-C OS=Homo sapiens OX=9606 GN=UBC PE=1 SV=3	19.2769	19.4159	19.2751	19.3015	19.3747	19.3337	19.9047	19.7142	19.6847	19.7378	19.7146	19.6604	19.7599	19.7386	19.6586	0.0687657	0.0827838	0.0140182	0.513979	0.445213	0.431195	0.450383	0.381617	0.367599	-0.0635963	0.465147	0.396382	0.382364	-0.0488316	0.0147646
sp|P0DI81-3|TPC2A_HUMAN	TRAPPC2	Isoform 3 of Trafficking protein particle complex subunit 2 OS=Homo sapiens OX=9606 GN=TRAPPC2	15.6058	15.6964	15.4183	15.4725	15.3976	15.5162	16.1231	16.1598	16.1902	16.1878	16.3356	16.3596	16.3225	16.2964	16.3021	-0.0863749	-0.197765	-0.11139	0.497839	0.584214	0.695604	0.634472	0.720847	0.832237	0.136633	0.647146	0.733521	0.844911	0.149307	0.0126737
sp|P0DJ07|PT100_HUMAN	PET100	Protein PET100 homolog, mitochondrial OS=Homo sapiens OX=9606 GN=PET100 PE=1 SV=1	14.0368	14.091	14.1733	14.108	13.9486	13.7612	14.2597	14.3105	13.9625	13.891	14.1077	14.0279	13.9844	14.3181	14.276	0.188293	0.0272207	-0.161072	0.265493	0.0772001	0.238272	0.0968145	-0.0914784	0.0695938	-0.168678	0.280808	0.0925147	0.253587	0.0153147	0.183993
sp|P0DJD1|RGPD2_HUMAN	RGPD2	RANBP2-like and GRIP domain-containing protein 2 OS=Homo sapiens OX=9606 GN=RGPD2 PE=2 SV=1	14.5611	14.8746	14.4598	14.7398	14.5545	14.8676	14.7608	14.8335	14.7078	14.7334	14.7287	14.7222	14.8457	15.0142	14.9509	-0.215161	-0.12633	0.0888314	-0.0795872	0.135574	0.0467429	-0.118882	0.0962797	0.00744836	-0.0392945	0.0899611	0.305123	0.216291	0.169548	0.208843
sp|P0DMV8|HS71A_HUMAN	HSPA1A	Heat shock 70 kDa protein 1A OS=Homo sapiens OX=9606 GN=HSPA1A PE=1 SV=1	21.5988	21.5069	21.4851	21.2004	21.2568	21.2853	21.9292	21.9565	22.0604	22.3429	22.223	22.1116	21.2827	21.4599	21.4265	0.0976639	-0.185152	-0.282815	0.549401	0.451737	0.734553	0.793204	0.69554	0.978355	0.243803	-0.0429392	-0.140603	0.142212	-0.59234	-0.836143
sp|P0DN76|U2AF5_HUMAN	U2AF1L5	Splicing factor U2AF 35 kDa subunit-like protein OS=Homo sapiens OX=9606 GN=U2AF1L5 PE=1 SV=1	16.133	16.1744	16.1265	16.2141	16.1592	15.8528	15.9155	15.8401	15.8098	15.7844	15.7566	15.7161	15.8665	15.958	15.8426	0.210127	0.140884	-0.0692431	-0.0793649	-0.289492	-0.220249	-0.182095	-0.392222	-0.322979	-0.10273	-0.0454687	-0.255596	-0.186353	0.0338962	0.136626
sp|P0DPB6|RPAC2_HUMAN	POLR1D	DNA-directed RNA polymerases I and III subunit RPAC2 OS=Homo sapiens OX=9606 GN=POLR1D PE=1 SV=1	12.7919	12.7514	12.7452	12.7712	12.8023	12.3506	11.5857	11.9281	11.6349	11.4602	11.3594	11.8142	11.3328	11.5418	11.983	0.287345	0.165926	-0.121419	-0.759227	-1.04657	-0.925153	-0.930888	-1.21823	-1.09681	-0.171661	-0.856261	-1.14361	-1.02219	-0.0970335	0.0746278
sp|P0DPD8|EFCE2_HUMAN	EEF1AKMT4-ECE2	EEF1AKMT4-ECE2 readthrough transcript protein OS=Homo sapiens OX=9606 GN=EEF1AKMT4-ECE2 PE=1 SV=1	12.4189	12.393	12.2489	12.1175	12.1476	12.2074	10.9369	10.9413	10.9297	10.7421	10.4899	10.2452	10.8554	11.0353	11.0287	0.127892	-0.0681924	-0.196085	-1.28972	-1.41761	-1.22152	-1.73329	-1.86118	-1.6651	-0.443576	-1.25257	-1.38046	-1.18438	0.0371461	0.480722
sp|P0DPI2|GAL3A_HUMAN	GATD3A	Glutamine amidotransferase-like class 1 domain-containing protein 3A, mitochondrial OS=Homo sapiens OX=9606 GN=GATD3A PE=1 SV=1	18.6733	18.6767	18.6101	18.6219	18.571	18.7196	19.4184	19.3708	19.4195	19.338	19.4784	19.4445	19.6003	19.5235	19.5785	0.0896274	0.0737544	-0.0158729	0.839161	0.749534	0.765407	0.856576	0.766949	0.782822	0.0174148	1.00371	0.914084	0.929957	0.16455	0.147136
sp|P10070|GLI2_HUMAN	GLI2	Zinc finger protein GLI2 OS=Homo sapiens OX=9606 GN=GLI2 PE=1 SV=4	17.2605	17.2572	17.001	16.5817	16.7993	16.8386	14.1687	14.6105	14.2362	13.9151	14.0355	13.7348	13.9439	13.8096	13.7826	0.752556	0.319527	-0.433029	-2.0819	-2.83445	-2.40142	-2.52521	-3.27776	-2.84473	-0.443311	-2.57499	-3.32754	-2.89451	-0.49309	-0.0497784
sp|P10074|TZAP_HUMAN	ZBTB48	Telomere zinc finger-associated protein OS=Homo sapiens OX=9606 GN=ZBTB48 PE=1 SV=2	13.731	13.5121	13.3169	13.7663	13.5119	13.5327	13.2005	12.986	12.9942	12.7284	12.8428	12.9462	12.9496	12.9501	13.1553	-0.172207	-0.0885815	0.0836254	-0.631966	-0.459759	-0.543385	-0.853089	-0.680882	-0.764507	-0.221123	-0.673875	-0.501668	-0.585293	-0.0419088	0.179214
sp|P10109|ADX_HUMAN	FDX1	Adrenodoxin, mitochondrial OS=Homo sapiens OX=9606 GN=FDX1 PE=1 SV=1	16.7498	16.653	16.88	16.7395	16.6814	16.8838	15.8435	16.1983	15.9587	16.1728	15.9127	15.7849	16.1838	16.1414	16.0195	0.0330313	0.0403044	0.0072731	-0.727777	-0.760809	-0.768082	-0.771103	-0.804134	-0.811407	-0.0433254	-0.613007	-0.646038	-0.653311	0.11477	0.158096
sp|P10155|RO60_HUMAN	RO60	60 kDa SS-A/Ro ribonucleoprotein OS=Homo sapiens OX=9606 GN=RO60 PE=1 SV=2	18.7006	18.9196	18.8631	18.8567	18.8396	18.782	19.9965	19.9005	19.9738	20.0006	20.0468	20.0125	19.9781	19.9164	19.9374	0.0327977	0.0311571	-0.00164064	1.16196	1.12916	1.1308	1.225	1.1922	1.19384	0.0630417	1.14897	1.11617	1.11781	-0.0129892	-0.0760309
sp|P10253|LYAG_HUMAN	GAA	Lysosomal alpha-glucosidase OS=Homo sapiens OX=9606 GN=GAA PE=1 SV=4	16.0294	15.7935	15.4006	15.5623	15.8626	15.7714	18.2368	18.1261	18.4026	17.9572	18.0367	18.3518	18.2858	18.3829	18.3161	0.277267	0.268213	-0.00905444	2.7913	2.51403	2.52309	2.65136	2.3741	2.38315	-0.139936	2.86443	2.58716	2.59621	0.0731273	0.213064
sp|P10301|RRAS_HUMAN	RRAS	Ras-related protein R-Ras OS=Homo sapiens OX=9606 GN=RRAS PE=1 SV=1	14.7698	14.9721	14.7129	14.9935	14.8086	14.7365	14.6334	14.602	14.4647	14.52	14.5273	14.6612	14.5669	14.5873	14.3869	0.100251	0.128203	0.0279522	-0.151319	-0.25157	-0.279522	-0.148531	-0.248781	-0.276733	0.00278842	-0.204278	-0.304529	-0.332481	-0.0529593	-0.0557477
[truncated: 5,869 more rows]
