# Supplementary material for: Proteome census upon nutrient stress reveals Golgiphagy membrane receptors
Source: Nature. 2023 Sep 27;623(7985):167–74. doi: 10.1038/s41586-023-06657-6 (PMC10620096; doi:10.1038/s41586-023-06657-6)
Supplement: Supplementary file 14 — Source Data Fig. 3 [file 41586_2023_6657_MOESM14_ESM.xlsx]

## Sheet: Figure 3
Source data for Hickey et al 2023: Proteome census upon nutrient stress reveals Golgiphagy membrane receptors
	Figure 3c	Keima-YIPF3 histograms

## Sheet: Figure 3c
Figure 3c	Keima-YIPF3 histograms
	YIPF3-keima UT			YIPF3-keima 18hr EBSS			YIPF3-keima UT FIP200 KO			YIPF3-keima 18hr EBSS FIP200KO
	0.835517	0	0.787482	0.921764	0.84195	0.89927	0.852857	0.753968		0.755705	0.863388
	0.824513	0.832106	0.776642	0.878151	0.843023	0.905714	0.868633	0.861496		0.890449	0.817927
	0.762973	0.810467	0.8	0.8734	0.869919	0.889231	0.837025	0.806867		0.866762	0.917445
	0.952542	0.807365	0.852063	0.970994	0.853026	0.817143	0.802403	0.866947		0.821839	0.805825
	0.853485	0.830748	0.836705	0.833091	0.893151	0.829755	0.727545	0.866667		0.796634	0.832187
	0.77003	0.834532	0.872754	0.830104	0.845808	0.903427	0.779349	0.829457		0.816541	0
	0.807752	0.820368	0.833579	0.861538	0	0.858871	0.808633	0.84626		0.807479	0.783862
	0.818571	0.627119	0.772231	0.792952	0.888112	0.872204	0.871795	0.761769		0.839557	0.849372
	0.791429	0.738134	0.876945	0.87656	0.869186	0.920312	0.863208	0.846262		0.847278	0.834428
	0.833803	0.814551	0.870206	0.798752	0.919236	0.897472	0.80146	0.957708		0.80112	0.845152
	0.836469	0.85277	0.842878	0.849448	0.872699	0.834375	0.843836	0.84141		0.850877	0.650943
	0.886202	0.719033	0.858333	0.844828	0.849083	0.839258	0.847507	0.859827		0.841248	0.884451
	0.798799	0.832853	0.759657	0.875171	0.85443	0.9018	0.820055	0.819945		0.826207	0.837517
	0.825106	0.944776	0.858015	0.88873	0.88855	0.965891	0.822404	0.850248		0.88388	0.707055
	0.812754	0.690909	0.855869	0.860215	0.927397	0.890226	0.850069	0.813725		0.866303	0.831081
	0.475232	0.841791	0.830816	0.857353	0.868006	0.866071	0.892754	0.807636		0	0.863448
	0.759259	0.935937	0.818851	0.879433	0.917665	0.816485	0.772006	0.851528		0.780675	0.826544
	0.832849	0.827941	0.887302	0.846154	0.928687	0.926794	0.819783	0.88024		0.840941	0.839763
	0.847181	0.877329	0.675439	0.866573	0.806907	0.892598	0.830133	0.562102		0.784058	0.791429
	0.847042	0.843982	0.84006	0.903039	0.749562	0.899557	0.816446	0.750357		0.821879	0.756353
	0.874644	0.857143	0.866084	0.866868	0.913846	0.856145	0.86627	0.839674		0.771739	0.925477
	0.877874	0.776563	0.720863	0.854839	0.945289	0.861152	0.805674	0.830269		0.876506	0.887147
	0.815021	0.903276	0.708399	0.846154	0.860724	0.906646	0.731595	0.814121		0.81295	0.781159
	0.81997	0	0.852984	0.81994	0.881639	0.846626	0.846834	0.790831		0.839189	0.780142
	0.843705	0.746544	0.811034	0.820438	0.916949	0.782805	0.725637	0.827684		0.829333	0.847042
	0.791976	0.850291	0.818052	0.817923	0.854839	0.883657	0.863248	0.832624		0.806233	0.711838
	0.820917	0.763492	0.885135	0.884615	0.84509	0.822446	0.870588	0.840537		0.890694	0.85064
	0.813043	0	0.721793	0.843441	0.883171	0.90027	0.78863	0.874667		0.850529	0.986965
	0.831476	0.898848	0.857143	0.829235	0.902511	0.91358	0.844508	0.858993		0.789116	0.824225
	0.792319	0.700787	0.834055	0.871105	0.899381	0.89589	0.845827	0.850208		0.847826	0.823366
	0.84691	0.818182	0.830075	0.866477	0.899096	0.877246	0.840746	0.830311		0.904468	0.893108
	0.718141	0.900719	0.956747	0.742958	0.917683	0.935535	0.832025	0.861702		0.846685	0.810627
	0.847143	0.836592	0.791849	0.822416	0.876967	0.868742	0.848153	0.858616		0.876093	0.872881
	0.770312	0.803949	0.881089	0.786451	0.879046	0.891975	0.827035	0.835244		0.834254	0.863208
	0.811189	0.695584	0.884138	0.891496	0.88383	0.844604	0.824022	0.894334			0.845934
	0.773558	0.844118	0.812239	0.860704	0.878702	0.867816	0.890598	0.842988		0.815059	0.799163
	0.804378	0.888435	0.746818	0.830028	0.894003	0.971787	0.813986	0.795862		0.897101	0.707192
	0.815126	0.841446	0.723188	0.866485	0.890173	0.857562	0.796434	0.837798		0.795714	0.784792
	0.804035	0.824207	0.903924	0.845277	0.911469	0.819444	0.769737	0.83755		0.817656	0.721739
	0.940141	0.810694	0.637255	0.754412	0.902244	0.845934	0.728571	0.828326		0.837689	0.75976
	0.813154	0.802878	0.628615	0.859517	0.837795	0.885714	0.826087	0.850148		0.86383	0.79066
	0.843931	0.905797	0.845917	0.885671	0.911111	0.913313	0.95218	0.899857		0.73796	0.751381
	0.822604	0	0.764706	0.860169	0.873745	0.918336	0.801144	0.839489		0.839838	0.748252
	0.764531	0.878492	0.839311	0.880618	0.877273	0.844512	0.867452	0.829023		0.795393	0.864641
	0.827348	0	0.832612	0.88785	0.839363	0.896024	0.812336	0.802009		0.851528	0.819425
	0.799729	0.875181	0	0.838415	0.863843	0.807519	0.845808	0.83032		0.821372	0.770925
	0.885845	0.85	0.883387	0.885201	0.914614	0.861813	0.788462	0.823615		0.851389	0.832073
	0.820621	0.816692	0.850904	0.863897	0.885294	0.927581	0.839125	0.826816		0.842566	0.845628
	0.860244	0.838213	0.856135	0.875346	0.915644	0.812874	0.805839	0.840278		0.812412	0.725038
	0.836182	0.819464	0.857576	0.814921	0	0.866987	0.931894	0.830056		0.740798	0.790896
	0.842183	0.316456	0	0.838519	0.850914	0.877119	0.902584	0.764296		0.814388	0.812665
	0.854077	0.828571	0.854908	0.808321	0.675079	0.859911	0.850282	0.735474		0.850941	0.843407
	0.840683	0.853073	0.811765	0.822254	0.904255	0.849057	0.842975	0.829037		0.840348	0.853495
	0.798529	0.81875	0.784916	0.894334	0.85208	0.884013	0.840559	0.868742		0.862518	0.817694
	0.859444	0.829618	0.859444	0.874126	0.924266	0.90118	0.814607	0.792647		0.824022	0.904624
	0.76935	0.844508	0.820652	0.807525	0.833333	0.939535	0.881902	0.804843		0.80163	0.69186
	0.758571	0.873494	0.668852	0.826531	0.855405	0.799712	0.815172	0.848011		0.83526	0.867853
	0.942808	0.866856	0.807396	0.847407	0.952454	0.858993	0.858696	0.8529		0.818312	0.817923
	0.823446	0.833333	0.857759	0.819033	0.760542	0.883552	0.795082	0.839385		0.857143	0.786647
	0.871429	0.876861	0.664557	0.853835	0.890855	0.846591	0.764789	0.850427		0.858974	0.831921
	0.823856	0.836903	0.781204	0.92931	0.837398	0.832073	0.852436	0.869173		0.847856	0.855571
	0.846924	0.865591	0.824383	0.803725	0.832565	0.916293	0.87619	0.753049		0.85544	0.831187
	0.786271	0.84233	0.858741	0.79912	0.922468	0.850394	0.85208	0.852339		0.820741	0
	0.85376	0.848951	0.80226	0.884615	0.838527	0.806874	0.870968	0.811404		0.792011	0.857923
	0.925865	0.89771	0.774003	0.80146	0.848083	0.84	0.879747	0.859216		0.60745	0.823197
	0.79542	0.9472	0.860029	0.848355	0.842988	0.909753	0.796089	0.801913		0.868035	0.841667
	0.801399	0.720999	0.792806	0.863222	0.85879	0.795489	0.833105	0.809524		0.853659	0.858278
	0.837176	0.664547	0.767278	0.849493	0.823848	0.625817	0.837147	0.760976		0.797468	0.842254
	0.835443	0.831044	0.742857	0.858394	0.794066	0.884211	0.824225	0.845697		0.902477	0.861687
	0.815029	0.802326	0.770517	0.856936	0.889959	0.894134	0.843849	0.881471		0.82777	0.817379
	0.82337	0.828104	0.727549	0.76506	0.879774	0.899543	0.804878	0.842917		0.492625	0.828909
	0.800307	0.863506	0.908571	0.857355	0.96355	0.922835	0.844633	0.817664		0.794118	0.877809
	0.77554	0.738636	0.837398	0.824286	0.860841	0.877551	0.844544	0.921273		0.72409	0.843056
	0.740469	0.840112	0.819876	0.829528	0.833799	0.841874	0.835479	0.806735		0.843888	0.85124
	0.793494	0.856269	0.835799	0.837997	0.809309	0.840116	0.911602	0.858855		0.694286	0.770468
	0.873926	0.835244	0.821997	0.89255	0.891239	0.911491	0.81194	0.843109		0.864706	0.838028
	0.793353	0.83164	0.766467	0.79971	0.862682	0.881579	0.870474	0.825779		0.789621	0.834346
	0.841317	0.811765	0.866776	0.886263	0.904149	0.888712	0.819519	0.839542		0.813559	0.851852
	0.804444	0.730181	0.815089	0.846599	0.8944	0.884514	0.649469	0.797704		0.804378	0.860811
	0.788839	0.921805	0.815988	0.817778	0.808023	0.841339	0.811012	0.765507		0.792507	0.860497
	0.775449	0.875	0.857558	0.869565	0.845917	0.83668	0.767964	0.883721		0.88244	0.75578
	0.837243	0.826331	0.8542	0.886003	0.920382	0.939587	0.723837	0.892054		0.838275	0.839189
	0.815451	0.887446	0.803161	0.874426	0.914729	0.817496	0.825826	0.848396		0.739385	0.8625
	0.834239	0.440124	0.935275	0.815451	0.876712	0.875872	0.800912	0.862411		0.775887	0.819178
	0.814917	0.832606	0.5387	0.870787	0.906296	0.916418	0.86727	0.863636		0.810072	0.812849
	0.861272	0.950693	0.832168	0.903437	0.878788	0.818323	0.846262	0.985316		0.834483	0.763047
	0.818052	0.64869	0.846939	0.903469	0.811867	0.865067	0.75731	0.791667		0.805014	0.791024
	0.855882	0.79476	0.811398	0.790105	0.681677	0.914286	0.857143	0.865237		0.740057	0.758065
	0.814093	0.850227	0.874106	0.839595	0.845934	0.888722	0.863395	0.957254		0.820302	0.822416
	0.805594	0.793007	0.829303	0.865278	0.857143	0.905605	0.825598	0.7493		0.804478	0.885496
	0.834609	0	0.865889	0.822695	0.847076	0.868497	0.845697	0.839525		0.768116	0.543511
	0.794286	0.817365	0.765163	0.822581	0.899696	0.873134	0.869693	0.836141		0.827856	0.843324
	0.839363	0.866295	0.990541	0.895115	0.865248	0.759936	0.819718	0.793003		0.775106	0.822535
	0.799133	0.738872	0.857988	0.884567	0.888571	0.882261	0.846386	0.810726		0.857534	0.813296
	0.835674	0.746006	0.883281	0.81194	0.951909	0.852814	0.82638	0.825269		0.768817	0.821229
	0.834037	0.771049	0.85828	0.845188	0.833585	0.900151	0.833799	0.834211		0.838398	0.734234
	0.796243	0.804916	0.862717	0.838936	0.856944	0.842407	0.822257	0.827489		0.739726	0
	0.797704	0.791176	0.72997	0.890724	0.905918	0.895455	0.85443	0.876614		0.835883	0.865217
	0.868383	0.886236	0.834795	0.865358	0.907275	0.908213	0.862772	0.804913		0.84432	0.848437
	0.81	0.655275	0.790896	0.845577	0	0.835866	0.83871	0.826503		0.831551	0.856757
	0.734815	0.797357	0.823934	0.840746	0.883994	0.845588	0.842726	0.861078		0.761006	0.852288
	0.839363	0.777778	0.835244	0.864536	0.931469	0.927492	0.834522	0.733788		0.778736	0.831445
	0.805476	0.768034	0.78972	0.790698	0.873178	0.946644	1.02691	0.889058		0.812744	0.853333
	0.840473	0.871907	0.814815	0.8	0.804545	0.837912	0.846043	0.838983		0.847945	0.909091
	0.867244	0	0	0.874824	0.844512	0.883621	0.691304	0.825613		0.863248	0.904762
	0.838028	0.925247	0.820194	0.844972	0.824666	0.868902	0.780952	0.819383		0.818811	0.858757
	0.814867	0.852778	0.80814	0.831746	0.896802	0.840456	0.82327	0.847222		0.836314	0.839489
	0.860741	0.874096	0.914617	0.817529	0.827536	0.886555	0.756677	0.868182		0.828457	0.880918
	0.806452	0.973109	0.734286	0.789398	0.86383	0.867143	0.826705	0.857759		0.823695	0.84543
	0.803493	0.846498	0.783383	0.840756	0.813115	0.894309	0.821082	0.818713		0.84425	0.831513
	0.864358	0.857724	0.82327	0.876791	0.883171	0.91821	0.593851	0.842697		0.83477	0.754745
	0.844575	0.807463	0.83056	0.845821	0.868657	0.873362	0.861386	0.804317		0.81575	0.82024
	0.834746	0.807808	0.730015	0.892077	0.849493	0.782407	0.879643	0.885417		0.952769	0.81719
	0.828829	0.74276	0.900775	0.887006	0.847458	0.940532	0.772358	0.808239		0.764205	0.760563
	0.801105	0	0.855895	0.880292	0.716258	0.779436	0.809769	0.711656		0.85221	0.83871
	0.773196	0.864583	0.788546	0.86509	0.855246	0.849112	0.863248	0.809257		0.909946	0.819832
	0.803571	0.873668	0.803977	0.876336	0.896396	0.861823	0.841958	0.82069		0.842475	0.81042
	0.783005	0.870199	0.789157	0.842776	0.965015	0.834043	0.844049	0.802083		0.882114	0.84349
	0.806967	0.827109	0.862629	0.897929	0.866165	0.822388	0.837143	0.867143		0.854251	0.640235
	0.788952	0.889843	0.808276	0.858601	0.920405	0.872109	0.881924	0.87482		0.845688	0.759669
	0.83068	0.689349	0.850969	0.858663	0.917557	0.851689	0.827446	0.789688		0.77306	0.803234
	0.774336	0.886792	0.84639	0.78963	0.859175	0.698565	0.820584	0.871517		0.789116	0.870572
	0.817558	0	0.827247	0.885517	0.86533	0.857765	0.879213	0.867792		0.816024	0.852273
	0.738484	0.912917	0.803254	0.892086	0.79822	0.835312	0.875	0.872159		0.85014	0.876596
	0.843794	0.944818	0.893275	0.883357	0.88287	0.769231	0.816296	0.88218		0.838068	0
	0.746154	0.712625	0.863772	0.81454	0.842029	0.970588	0.797768	0.832215		0.846676	0.868919
	0.868976	0.750369	0.822626	0.792958	0.860119	0.857971	0.85064	0.762901		0.815126	0.827389
	0.824536	0.937388	0.861386	0.929308	0.855869	0.889053	0.835655	0.843441		0.818681	0.742739
	0.835294	0.812596	0.844175	0.847328	0.864507	0.87936	0.906383	0.833078		0.765896	0.816024
	0.843836	0.942899	0.769231	0.864903	0.882934	0.897474	0.824191	0.812414		0.882857	0.798601
	0.846617	0.893023	0.867781	0.835756	0.853727	0.799087	0.840621	0.841313		0.756338	0.87106
	0.817919	0.879336	0.829662	0.837104	0.84375	0.806748	0.727405	0.826087		0.858345	0.817938
	0.799462	0.831921	0.919236	0.856278	0.838663	0.82327	0.845839	0.844214		0.854286	0.764079
	0.864247	0.830435	0.887324	0.850852	0.909516	0.821538	0.892384	0.813187		0.780027	0.86383
	0.843191	0.82716	0.817039	0.892517	0.899536	0.875177	0.78125	0.816568		0.8	0.846554
	0.759722	0.894656	0.840557	0.877013	0.885915	0.84349	0.820084	0.823529		0.855601	0
	0.816156	0.878299	0.75	0.875683	0.853411	0.939024	0.788352	0.830633		0.829561	0.71978
	0.800558	0.752174	0.81958	0.878492	0.769111	0.848355	0.777293	0.86338		0.841584	0.823529
	0.801939	0	0.669162	0.866769	0.896307	0.841555	0.831655	0.818436		0.805442	0.776119
	0.839941	0.841292	0.886364	0.828017	0.869253	0.863319	0.795804	0.793904		0.823197	0.775401
	0.814111	0.775837	0.745562	0.885675	0.879756	0.898936	0.834543	0.8		0	0.792768
	0.83161	0.838509	0.836469	0.858956	0.8739	0.892802	0.87165	0.856025		0.876165	0.792998
	0.832865	0	0.822581	0.916094	0.830793	0.859195	0.539708	0.842187		0.892109	0.827357
	0.825106	0.841069	0.888244	0.877898	0.914062	0.842486	0.841429	0.828457		0.843982	0.777616
	0.807194	0.852388	0.840599	0.894737	0.855337	0.918539	0.875	0.752672		0.796006	0.855164
	0.834711	0.824242	0.781792	0.862175	0.904762	0.829819	0.854817	0.840696		0.742816	0.374627
	0.84157	0.810573	0.859012	0.803949	0.883041	0.914516	0.82493	0.803443		0.843888	0.846264
	0.818314	0.880121	0.855742	0.876923	0.84689	0.836879	0.864407	0.839031		0.814978	0.807927
	0.814551	0.795556	0.792857	0.878661	0.832599	0.866097	0.832117	0.842679		0.856944	0.810738
	0.835777	0	0.874644	0.858407	0.839286	0.809316	0.781204	0.734463		0.829493	0.804138
	0.853073	0.870624	0.849779	0.826687	0.849003	0.865546	0.851695	0.778098		0.855263	0.792857
	0.752448	0.782609	0.784226	0.855337	0.896989	0.914118	0.759712	0.837466		0.734328	0.826316
	0.855457	0.876812	0.873041	0.863235	0.845468	0.924554	0.850941	0.780802		0.817251	0.754848
	0.825137	0.874644	0.861751	0.844852	0.903497	0.848255	0.822344	0.835561		0.851613	0.82027
	0.846667	0	0.856928	0.917749	0.903226	0.827688	0.867153	0.860504		0.813411	0.818667
	0.844828	0.859012	0.855319	0.877874	0.88062	0.876855	0.845722	0.845494		0.910839	0.79627
	0.784682	0.801737	0.702875	0.840943	0.843284	0.831909	0.854195	0.838527		0.783821	0.801105
	0.817126	0.834862	0.881203	0.898256	0.885417	0.9	0.852744	0.763533		0.834677	0.782427
	0.836826	0.840909	0.817808	0.844101	0.832095	0.926164	0.849493	0.817404		0.782069	0.786237
	0.760446	0.892523	0.814305	0.891549	0.833087	0.837037	0.807818	0.868876		0.857534	0.788571
	0.814404	0.895748	0.859031	0.778261	0.883081	0.863566	0.853389	0.839489		0.814246	0.865248
	0.792963	0	0.87231	0.856936	0.853022	0.771005	0.850148	0.827988		0.857765	0.874465
	0.874814	0.626563	0.626582	0.886095	0.860432	0.831063	0.86944	0.864295		0.868102	0.866571
	0.965577	0.86976	0.717836	0.896601	0.873618	0.838081	0.864553	0.853846		0.787838	0.862719
	0.832636	0.8816	0.855685	0.855051	0.809591	0.90393	0.862745	0.838757		0.821534	0.745833
	0.909639	0.847605	0.87292	0.827485	0.896607	0.883481	0.863057	0.834109		0.835227	0.823288
	0.809322	0.916535	0.829446	0.919944	0.850837	0.880126	0.838663	0.820628		0.869961	0.814978
	0.840876	0.641109	0	0.835735	0.858841	0.880851	0.847407	0.829932		0.717546	0.946355
	0.84	0.721793	0.827834	0.865672	0.881203	0.834081	0.886145	0.844776		0.835799	0.858278
	0.92931	0.766141	0.856528	0.891781	0.891176	0.823708	0.768645	0.858491		0.818543	0.797565
	0.784773	0.684766	0.868421	0.845827	0.855639	0.908062	0.791429	0.858503		0.797554	0.816216
	0.78086	0.818966	0.925608	0.862974	0.877947	0.887715	0.846695	0.880303		0.803279	0.783383
	0.856361	0.886792	0.845238	0.860918	0.811836	0.92623	0.83682	0.852617		0.762619	0.865906
	0.802521	0.845127	0.882963	0.873103	0.887324	0.818722	0.839031	0.846575		0.842105	0.811511
	0.815934	0	0.898698	0.894578	0.867362	0.802377	0.865435	0.872214		0.812749	0.833992
	0.810893	0.818318	0.844353	0.822706	0.882883	0.902439	0.856164	0.800546		0.785303	0.820588
	0.849558	0.752322	0.69969	0.849493	0.907875	0.872727	0.797671	0.815385		0.810368	0.79161
	0.842742	0.891753	0.766176	0.892749	1.03992	0.89521	0.890966	0.893162		0.83685	0.768895
	0.799423	0.817294	0.883994	0.849508	0.930709	0.897036	0.830966	0.793629		0.87092	0.755622
	0.858557	0.927757	0.809453	0.77918	0.889561	0.899563	0.866473	0.830861		0.837997	0.692533
	0.803835	0.80924	0.825566	0.854545	0.899855	0.887262	0.84041	0.872521		0.839489	0.838843
	0.828722	0.889387	0.874618	0.872699	0.880747	0.847988	0.852941	0.87519		0.697133	0.82967
	0.852123	0.808036	0.887955	0.865248	0.841521	0.886131	0.805714	0.771903		0.757121	0.805479
	0.876204	0.718881	0.885965	0.890988	0.835962	0.881616	0.782738	0.801994		0.886494	0.871157
	0.828929	0.896605	0.874106	0.883621	0.829757	0.919937	0.836248	0.796875		0.856354	0.876692
	0.824859	0.9063	0.8	0.82808	0.841049	0.866567	0.713592	0.898907		0.80758	0.804082
	0.814917	0.869132	0.829233	0.88	0.848442	0.875177	0.928682	0.883453		0.810321	0.853107
	0.825676	0.815603	0.81982	0.866303		0.870073	0.923077	0.830904		0.859773	0.856916
	0.831683	0.875	0.784792	0.843077	0.871409	0.931596	0.87963	0.767705		0.852861	0.836565
	0.828358	0.833096	0.768657	0.838028	0.918182	0.790698	0.863158	0.787749		0.853061	0.870199
	0.905282	0.885449	0.835883	0.917143	0.828869	0.9141	0.82392	0.821282		0.863636	0.828912
	0.80581	0.88974	0.739521	0.856941	0.884848	0.85554	0.807479	0.829662		0.841481	0.820375
	0.776504	0.855756	0.734139	0.885359	0.861582	0.897931	0.798592	0.839286		0.797799	0.732644
	0.813783	0.865583	0.833098	0.883263	0.893175	0.855453	0.796897	0.858099		0.81882	0.856943
	0.815714	0.821898	0.870778	0.85554	0.884615	0.864828	0	0.839031		0.82544	0.877907
	0.798825	0.830585	0.796923	0.858166	0.861446	0.906511	0.848889	0.777018		0.847826	0.839609
	0.787462	0.836707	0.793846	0.845481	0.856105	0.867188	0.877698	0.872024		0.84322	0.822626
	0.84225	0.888081	0.812081	0.86383	0.928455	0.819005	0.832241	0.852484		0.82133	0.859216
	0.800289	0.816384	0.815451	0.817647	0.920805	0.893491	0.818919	0.889394		0.805714	0.782609
	0.798842	0.869693	0.910847	0.854167	0.822695	0.923191	0.834795	0.820475		0.858956	1.11405
	0.842822	0.907928	0.885845	0.835277	0.878788	0.826146	0.838356	0.892805		0.838652	0.855714
	0.795058	0.877581	0.842767	0.839046	0.87037	0.853198	0.826725	0.803184		0.856265	0.875513
	0.781429	0.860215	0.866569	0.896154	0.911635	0.886431	0.869263	0.748512		0.867292	0.819527
	0.821918	0.77266	0.83589	0.862069	0.940195	0.847761	0.862866	0.867896		0.823293	0.697509
	0.836592	0.819793	0.853312	0.894246	0.967905	0.894502	0.833333	0.878419		0.770588	0.759494
	0.805249	0	0.84844	0.814448	0.864275	0.758359	0.840426	0.918919		0.859624	0.804054
	0.828369	0.873282	0	0.912607	0.82243	0.838802	0.784011	0.850404		0.841816	0.918877
	0.774373	0.667171	0.858025	0.839416	0.887304	0.870515	0.875177	0.830816		0.817558	0.938596
	0.834043	0.625943	0.739917	0.838192	0.803328	0.831909	0.82716	0.777293		0.759768	0.78852
	0.80848	0.851801	0.921951	0.85133	0.892405	0.840228	0.8625	0.817308		0.788515	0.76681
	0.813464	0.857143	0.727952	0.885762	0.871612	0.924471	0.684129	0.805515		0.868661	0.803361
	0.831711	0.82	0.847731	0.842183	0.941448	0.896501	0.831921	0.848118		0.791966	0.814607
	0.871345	0.87699	0.731003	0.875367	0.805556	0.951181	0.791553	0.842975		0.826846	0.838046
	0.800847	0.763271	0.741379	0.858741	0.903509	0.870833	0.870317	0.851748		0.842177	0.880109
	0.844828	0.55117	0.889655	0.954188	0.821958	0.853474	0.844444	0.828909		0.837209	0.850192
	0.787234	0.889695	0.864939	0.875882	0.795995	0.808696	0.69469	0.844262		0.864023	0.775298
	0.821282	0.850153	0.758519	0.923304	0.763333	0.832558	0.811189	0.852507		0.821694	0.829404
	0.838483	0.842623	0.856495	0.884786	0.788099	0.788774	0.857963	0.834677		0.814599	0.881902
	0.847527	0.812139	0.893275	0.787834	0.838527	0.910864	0.836469	0.714078		0.790429	0.850877
	0.81363	0.781159	0.772036	0.793427	0.899433	0.819403	0.868778	0		0.839357	0.865672
	0.862309	0.856515	0	0.846381	0.840299	0.886095	0.889789	0.830946		0.859012	0.789765
	0.814815	0.846695	0.867503	0.862119	0.857143	0.833585	0.803301	0.861582		0.7	0.831522
	0.821571	0.752533	0.760962	0.936672	0.844687	0.855385	0.848606	0.863014		0.871148	0.811798
	0.78681	0.79795	0.84893	0.822404	0.891738	0.891808	0.836066	0.817003		0.813536	0.854195
	0.807143	0.831579	0.916667	0.889868	0.787781	0.955592	0.826733	0.878359		0.850067	0.844101
	0.799427	0.833096	0.848227	0.899497	0.851852	0.779817	0.852011	0.815493		0.865136	0.859574
	0.843615	0.804985	0.829882	0.843227	0.905344	0.895062	0.92891	0.853723		0.770289	0.864407
	0.826087	0.860432	0.827536	0.841555	0.832849	0.883792	0.85639	0.82964		0.846049	0.872995
	0.829201	0.818182	0.81337	0.844633	0.857791	0.897959	0.825485	0.826531		0.799414	0.82404
	0.816692	0.850904	0.844604	0.916795	0.826277	0.82284	0.782482	0.767779		0.820402	0.7894
	0.84186	0	0.87404	0.835596	0.877907	0.819423	0.68892	0.856563		0.835498	0.815714
	0.842939	0.903418	0.73525	0.742424	0.871369	0.910045	0.846583	0.831845		0.80112	0.846924
	0.783862	0.870778	0.813154	0.878249	0.887556	0.877717	0.800325	0.883171		0.868852	0.807588
	0.853727	0.79219	0.799133	0.79056	0.920266	0.840625	0.816689	0.831187		0.79589	0.816298
	0.787088	0	0.943526	0.857851	0.86747	0.907781	0.849862	0.825069		0.855728	0.844875
	0.758042	0.831655	0.798592	0.91223	0.833087	0.882353	0.755521	0.856753		0.845092	0.868074
	0.807284	0.74212	0.809593	0.856943	0.894563	0.883285	0.823611	0.823954		0.818182	0.85048
	0.848306	0.845619	0.855319	0.852071	0.89441	0.891269	0.846154	0.809663		0.792479	0.767062
	0.857963	0.837725	0.779021	0.875723	0.872404	0.864598	0.796062	0.835391		0.839786	0.751743
	0.887187	0.865906	0.762248	0.854749	0.92283	0.919591	0.884615	0.847527		0.861671	0.651652
	0.821053	0.520478	0.774101	0.857353	0.811594	0.908475	0.840456	0.873715		0.838298	0.818057
	0.915194	0.844413	0.835425	0.857771	0.926829	0.851641	0.7903	0.811321		0.860882	0.854592
	0.845272	0.861732	0.776642	0.834473	0.938486	0.90313	0.839674	0.83662		0.861644	0.812062
	0.857914	0.859482	0	0.860029	0.934688	0.863636	0.876081	0.725989		0.827927	0.878788
	0.801429	0.791225	0.787106	0.879774	0.922628	0.859568	0.872214	0.83947		0.830601	0.844286
	0.833333	0.857143	0.804154	0.907801	0.779264	0.918182	0.871014	0.820175		0.865022	0.832011
	0.834008	0.81268	0.870813	0.836066	0.907563	0.896341	0.819277	0.840643		0.798825	0.805333
	0.840845	0.831395	0.835135	0.879483	0.854885	0.880814	0.836879	0.903876		0.858198	0.812676
	0.810271	0.817485	0.844193	0.826923	0.899593	0.854993	0.782805	0.855474		0.797704	0.827586
	0.810496	0.866941	1.23	0.866667	0.942308	0.859972	0.847091	0.853529		0.809524	0.80924
	0.811348	0.754772	0.859701	0.809728	0.870827	0.83689	0.836442	0.901615		0.829847	0.83609
	0.847222	0.841667	0.825073	0.861813	0.893119	0.90963	0.838755	0.852436		0.802198	0.821138
	0.83908	0.873323	0.870515	0.873547	0.861878	0.851852	0.822095	0.80226		0.969697	0.869754
	0.928954	0.844136	0.883838	0.874822	0.72973	0.758359	0.854633	0.90493		0.835536	0.816901
	0.901099	0.807803	0.787749	0.829662	0.801953	0.902402	0.891358	0.808612		0.843709	0.798601
	0.801449	0	0.957182	0.906849	0.874822	0.860539	0.825215	0.803161		0.789174	0.825397
	0.834646	0.880721	0.803175	0.863636	0.855072	0.848967	0.863492	0.877493		0.789625	0.936378
	0.732198	0.885755	0.812221	0.845942	0.850508	0.845272	0.84466	0.81931		0.803008	0.812233
	0.768345	0.830882	0.936752	0.835949	0.885154	0.880882	0.842857	0.828571		0.852814	0.79616
	0.879383	0.870536	0.518519	0.854676	0.985124	0.859972	0.833807	0.889387		0.627219	0.901316
	0.80654	0.743865	0.815534	0.869565	0.865185	0.813043	0.844347	0.813235		0.817439	0.844049
	0.815233	0.883758	0.851689	0.805158	0.900612	0.860781	0.787709	0.802857		0.870605	0.855191
	0.786451	0.834993	0.808067	0.833333	0.829047	0.921637	0.803493	0.847887		0.861224	0.832148
	0.816144	0.85036	0.847731	0.823442	0.849083	0.883621	0.766458	0.811034		0.771858	0.753577
	0.854651	0.822785	0.752252	0.889488	0.848665	0.81746	0.816138	0.874809		0.862166	0.824363
	0.820163	0.809458	0.786408	0.878477	0.88269	0.830075	0.813019	0.80848		0.835165	0.800582
	0.772532	0.915352	0.807692	0.875354	0.863208	0.929664	0.827446	0.829404		0.846871	0.76
	0.823282	0.837446	0.842795	0.902669	0.892704	0.848355	0.828729	0.774725		0.73487	0.800836
	0.803621	0	0.901084	0.846695	0.893683	0.820312	0.803138	0.801128		0.854083	0.805158
	0.834677	0.77762	0.97069	0.896047	0.906396	0.848255	0.831724	0.842857		0.840391	0.724191
	0.825835	0.856369	0.867486	0.869955	0.912072	0.930868	0.919575	0.846154		0.782051	0.796982
	0.807353	0.781159	0.867521	0.860054	0.851296	0.861862	0.864035	0.833078		0.816527	0.858586
	0.781437	0.859748	0.79063	0.845113	0.89721	0.883792	0.875354	0.963127		0.776738	0.837989
	0.822095	0.912519	0.836207	0.851227	0.980494	0.910426	0.8509	0.874465		0.78086	0.860427
	0.773006	0.806676	0.829953	0.834543	0.862267	0.857143	0.817915	0.803523		0.850515	0.857947
	0.930464	0.848437	0.869906	0.849594	0.81392	0.938944	0.825545	0.847411		0.881024	0.838483
	0.817539	0.88024	0.825284	0.875853	0.847988	0.913876	0.824513	0.860327		0.866577	0.852368
	0.80438	0.894334	0.861111	0.936139	0.818052	0.737679	0.854305	0.786408		0.879383	0.805085
	0.81294	0.851003	0.888379	0.906667	0.924714	0.855224	0.928952	0.871833		0.82284	0.867586
	0.820059	0.811377	0.845628	0.877522	0.794586	0.772798	0.816446	0.83515		0.783383	0.880721
	0.759701	0.856083	0.731707	0.861027	0.842905	0.862069	0.913793	0.740741		0.817802	0.809172
	0.849246	0.837143	0.842415	0.812139	0.914378	0.856346	0.896285	0.817829		0.841737	0.808123
	0.82716	0.76506	0.958949	0.86532	0.868946	0.869707	0.803977	0.814404		0.809257	0.834043
	0.843467	0.706821	0.800294	0.836763	0.867123	0.834862	0.854785	0.840336		0.86756	0.819048
	0.846467	0.894891	0.832317	0.916286	0.922956	0.757856	0.7888	0.84432		0.690293	0.875173
	0.814194	0.799708	0.870624	0.7897	0.94948	0.875	0.879213	0.867626		0.840499	0.908962
	0.822873	0.594976	0.814599	0.858369	0.885621	0.923188	0.848315	0.812321		0.835616	0.768688
	0.840456	0.86828	0.868946	0.862518	0.889055	0.92027	0.832606	0.859249		0.778094	0.775
	0.829123	0.791545	0.817236	0.846491	0.825077	0.833583	0.832386	0.828767		0.760542	0.807042
	0.779456	0.81994	0.721338	0.9	0.801504	0.871233	0.837004	0.853659		0.851902	0.796897
	0.769553	0.852547	0.894895	0.853521	0.828035	0.950581	0.848355	0.808605		0.761261	0.848361
	0.799714	0	0.931464	0.864525	0.876967	0.887172	0.839309	0.846924		0.859025	0.838755
	0.84985	0.808096	0.880223	0.868383	0.906877	0.964174	0.803545	0.833787		0.838331	0.828378
	0.764535	0.744713	0.854701	0.850382	0.917808	0.832378	0.85266	0.820475		0.924115	0.795389
	0.825073	0.831071	0.833807	0.873759	1.05439	0.867606	0.748924	0.922222		0.833563	0.764543
	0.811867	0.732577	0.869173	0.825893	0.853964	0.812405	0.81388	0.815126		0.839827	0.783286
	0.866489	0.791842	0.792208	0.876902	0.88169	0.903481	0.814493	0.843627		0.839406	0.91938
	0.897902	0.865583	0.846154	0.876596	0.889855	0.866477	0.791606	0.855128		0.707386	0.818953
	0.856115	0.688207	0.831625	0.839716	0.901639	0.891813	0.805022	0.809524		0.735988	0.828804
	0.663522	0.825119	0.893099	0.858447	0.868383	0.821727	0.827493	0.855282		0.847384	0.839706
	0.826531	0.913433	0.852368	0.99493	0.882108	0.875394	0.580848	0.862162		0.84125	0.707355
	0.831461	0.767376	0.848485	0.890909	0.814264	0.860896	0.857963	0.827536		0.845815	0.789474
	0.831206	0.847534	0.832418	0.782743	0.797888	0.873219	0.81694	0.796562		0.738397	0.823609
	0.812698	0.837912	0.830745	0.816356	0.931529	0.901615	0.809717	0.82066		0.873684	0.835425
	0.83921	0.804985	0.820996	0.819793	0.872969	0.932692	0.826783	0.784314		0.860335	0.879213
	0.795518	0.875	0.825112	0.847988	0.816294	0.921975	0.802053	0.825532		0.815642	0.795115
	0.890884	0.795948	0.832551	0.876011	0.804545	0.865762	0.843621	0.867362		0.824405	0.858127
	0.874631	0.798842	0.828767	0.824818	0.645358	0.854046	0.911439	0.793343		0.797183	0.796006
	0.785162	0.836257	0.810659	0.868163	0.853916	0.79403	0.830235	0.874404		0.827676	0.775449
	0.810345	0.827011	0.812112	0.821683	0.927393	0.900474	0.840849	0.870427		0.824561	0.858268
	0.83711	0.806358	0.772436	0.835556	0.866464	0.876389	0.822917	0.841598		0.894509	0.835121
	0.839595	0.784993	0.885246	0.898331	0.891273	0.868228	0.837097	0.830383		0.858741	0.807463
	0.811511	0.908517	0.842999	0.865741	0.8646	0.911011	0.821068	0.852778		0.839142	0.87011
	0.8418	0.82391	0.830623	0.911392	0.872372	0.91938	0.829721	0.820029		0.863128	0.826339
	0.832861	0.855385	0	0.867164	0.88974	0.838558	0.844972	0.842975		0.828452	0.797468
	0.830295	0.865629	0	0.851852	0.86128	0.786325	0.837607	0.802817		0.827881	0.834609
	0.850812	0.840909	0.778135	0.8378	0.887344	0.823718	0.855355	1.02832		0.660944	0.835536
	0.79	0.868497	0.864721	0.843705	0.774495	0.898051	0.883721	0.855967		0.85654	0.846658
	0.780952	0.751763	0.761981	0.780063	0.878378	0.97037	0.87931	0.844972		0.849315	0
	0.804805	0.809826	0.852632	0.857784	0.894737	0.879397	0.844595	0.840523		0.880985	0.844804
	0.84544	0.918958	0.815968	0.866464	0.890988	0.852982	0.780627	0.862629		0.845481	0.858741
	0.821797	0.910714	0.815675	0.871064	0.899701	0.836705	0.859813	0.856115		0.830056	0.814667
	0.783115	0.805423	0.61746	0.915739	0.870654	0.902266	0.883117	0.822932		0.879479	0.862691
	0.826331	0.882353	0.824726	0.804185	0.876453	0.838323	0.90938	0.796322		0.833073	0.837754
	0.766141	0.865889	0.871492	0.857746	0.908046	0.848355	0.86281	0.853237		0.851227	0.691011
	0.838323	0.89577	0.879536	0.855224	0.856925	0.848014	0.851852	0.867601		0.818052	0.783862
	0.821727	0.819527	0.771676	0.85493	0.879185	0.809451	0.832418	0.845577		0.817404	0.802594
	0.858187	0.808889	0.842917	0.879483	0.87535	0.824891	0.847765	0.804688		0.843338	0.845821
	0.820961	0.924596	0.771903	0.892704	0.908163	0.903226	0.768049	0.81982		0.823944	0.825905
	0.796043	0.805195	0.859594	0.839595	0.918367	0.818591	0.811218	0.810368		0.844712	0.885057
	0.834835	0.696629	0.91172	0.859624	0.860832	0.853237	0.738532	0.873362		0.816576	0.900393
	0.889045	0	0.89011	0.861626	0.812018	0.907407	0.853868	0.812207		0.8159	0.849448
	0.832845	0.789781	0.701578	0.867896	0.866567	0.923333	0.768276	0.893871		0.784993	0.856557
	0.870073	0.792998	0.776235	0.815615	0.891775	0.66875	0.798122	0.876289		0.793054	0.779614
	0.805825	0.864198	0.849085	0.847797	0.857805	0.860215	0.82684	0.837209		0.832647	0.796043
	0.813031	0.77455	0.856135	0.864078	0.889055	0.83125	0.843478	0.835616		0.861702	0.879747
	0.797256	0.720827	0.876176	0.83965	0.75976	0.854412	0.825843	0.734783		0.788282	0.809459
	0.773371	0.848011	0	0.83947	0.885915	0.836765	0.817931	0.918058		0.806319	0.789555
	0.81402	0.851444	0.710983	0.881098	0.831479	0.961353	0.847162	0.837916		0.877522	0.830383
	0.838753	0.867036	0.762811	0.86015	0.860539	0.894049	0.742733	0.839609		0.798571	0.842857
	0.856153	0.758179	0.792398	0.750853	0.837037	0.813433	0.866667	0.834722		0.791291	0.829987
	0.949153	0.764881	0.857771	0.844538	0.852528	0.94557	0.812052	0.875934		0.875796	0.84349
	0.816076	0.841463	0.819328	0.867978	0.868785	0.910334	0.797671	0.86		0.839609	0.841108
	0.857542	0.794251	0.86745	0.864458	0.815906	0.882434	0.775583	0.819444		0.747875	0.859079
	0.804699	0.811487	0.884763	0.87947	0.810241	0.859649	0.769441	0.776712		0.860399	0.747024
	0.839237	0.84116	0.904538	0.85544	0.875	1.05053	0.862691	0.806993		0.852224	0.830464
	0.819648	0.825373	0.835694	0.831625	0.875892	0.881306	0.845745	0.859911		0.603774	0.826648
	0.823446	0.810617	0.816881	0.890295	0.960884	0.872274	0.761364	0.888567		0.768222	0.839096
	0.847578	0.750779	0.855742	0.896792	0.901252	0.885145	0.832394	0.825613		0.814056	0.822222
	0.811239	0.857143	0.82133	0.902954	0.918306	0.860987	0.784792	0.842593		0.779856	0.845361
	0.84	0.861626	0.84345	0.857771	0.879884	0.876453	0.790451	0.87517		0.832647	0.816393
	0.820106	0.815549	0.864823	0.895868	0.88456	0.888399	0.856164	0.852941		0.865837	0.85
	0.83913	0.835366	0.840941	0.868852	0.903315	0.944615	0.857341	0.823034		0.828146	0.847074
	0.803347	0.836134	0.822511	0.861607	0.8331	0.919255	0.833096	0.878917		0.88169	0.826147
	0.824666	0.656832	0.865047	0.865022	0.939759	0.903279	0.876524	0.842258		0.84957	0.830925
	0.847761	0.824343	0.848	0.869628	0.894118	0.859773	0.842025	0.862309		0.790896	0.793673
	0.831476	0.8	0.753165	0.812594	0.892077	0	0.781977	0.806686		0.777778	0.828492
	0.835461	0.882897	0.733114	0.823263	0.846608	0.883943	0.868571	0.831565		0.763393	0.871191
	0.843455	0.767407	0.884253	0.844023	1.1444	0.863976	0.848285	0.86115		0.842105	0.846043
	0.780664	0.873786	0.829333	0.821429	0.886598	0.850299	0.852901	0.846462		0.859353	0.838624
	0.823776	0.824113	0.845468	0.853587	0.912519	0.832849	0.89185	0.845517		0.706724	0.815603
	0.821683	0.760181	0.73947	0.843575	0.935199	0.881579	0.858516	0.833333		0.825	0.803922
	0.833333	0.825046	0.964029	0.882535	0.879941	0.882267	0.822653	0.868673		0.867133	0.827143
	0.802878	0.879888	0.93949	0.860606	0.867841	0.915081	0.857718	0.834146		0.819945	0.831978
	0.850494	0.836592	0.830892	0.861789	0.822123	0	0.889313	0.840974		0.819489	0.832335
	0.795455	0.891667	0.848046	0.84225	0.836592	0.881924	0.858956	0.745342		0.824176	0.816619
	0.840871	0.763827	0.862069	0.9648	0.823529	0.714715	0.834239	0.866216		0.848821	0.852243
	0.802612	0.829971	0.808418	0.90303	0.854862	0.825077	0.814655	0.865067		0.799435	0.843003
	0.821975	0.834795	0.853659	0.854701	0.906433	0.886872	0.861654	0.837672		0.795014	0.840499
	0.818548	0.837607	0.868925	0.908957	0.785507	0.920712	0.830585	0.879941		0.758287	0.721959
	0.811634	0.887048	0.823899	0.88145	0.864179	0.892807	0.91194	0.836461		0.771654	0.815603
	0.813711	0.85503	0.859504	0.880597	0.830769	0.857542	0.884718	0.843305		0.797829	0.833566
	0.816552	0.827489	0.835443	0.841069	0.718519	0.897397	0.76462	0.806867		0.733124	0.844595
	0.867452	0.881141	0.813272	0.9271	0.755725	0.856918	0.93844	0.869146		0.851799	0.663189
	0.827089	0.873977	0.782547	0.902866	0.830721	0.802048	0.728213	0.873134		0.763804	0.85592
	0.837607	0.774924	0.879774	0.865889	0.854108	0.851003	0.8151	0.865489		0.806094	0.857143
	0.812779	0.761976	0.819088	0.869242	0.845566	0.797376	0.888441	0.812121		0.871835	0.780764
	0.816984	0.812589	0.845808	0.878012	0.888446	0.855263	0.819484	0.879589		0.819149	0.829609
	0.776056	0.817266	0.833861	0.810526	0.904173	0.878924	0.827233	0.824926		0.790859	0.871758
	0.817404	0.727829	0.798206	0.823704	0.837879	0.931159	0.814093	0.949176		0.530758	0.879536
	0.852647	0.896603	0.698389	0.950076	0.866762	0.857143	0.912541	0.816761		0.867647	0.787921
	0.82296	0.880747	0.863914	0.829757	0.820059	0	1.01657	0.849108		0.725948	0.768559
	0.872247	0.868925	0.809929	0.852679	0.84434	0.923567	0.873457	0.835635		0.833784	0.846883
	0.777931	0.865937	0.805153	0.853107	0.971698	0.910864	0.82066	0.833566		0.787425	0.835106
	0.810015	0.785319	0.866762	0.858333	0.855263	0.845609	0.891775	0.8256		0.565538	0.820368
	0.768895	0.856083	0.794908	0.880342	0.910221	0.822531	0.714706	0.784978		0.850806	0.771879
	0.8125	0.844646	0.762259	0.879699	0.826152	0.892473	0.862166	0.845255		0.86858	0.868657
	0.779053	0.874618	0.734568	0.851623	0.899457	0.933858	0.454277	0.868056		0.827834	0.820728
	0.822715	0.79561	0.775568	0.88203	0.876596	0.856716	0.904271	0.871157		0.82659	0.79589
	0.848101	0.865022	0.745938	0.820113	0.818978	0.805195	0.833548	0.80055		0.857143	0.834225
	0.833819	0.880577	0.890523	0.79717	0.904225	0.864486	0.753002	0.781163		0.838996	0.844413
	0.796807	0.849372	0.818697	0.806686	0.864525	0.884164	0.832394	0.801418		0.860704	0.851552
	0.805271	0.859748	0.879483	0.852941	0.882436	0.903226	0.791899	0.855556		0.805022	0.87231
	0.807808	0.640127	0.786237	0.88292	0.864146	0.822157	0.842875	0.808239		0.841764	0.831536
	0.773121	0.866385	0.845588	0.896552	0.926537	0.880597	0.851093	0.831978		0.865306	0.901547
	0.772472	0.7373	0.796012	0.813859	0.892537	0.860399	0.868045	0.828526		0.863955	0.826087
	0.867435	0.872801	0.778748	0.846939	0.896499	0.867244	0.86236	0.785479		0.812239	0.53096
	0.793872	0.766423	0.797965	0.855172	0.880531	0.862774	0.838109	0.833333		0	0.748977
	0.810015	0.828652	0.860884	0.853147	0.842407	0.795597	0.567187	0.840056		0.814714	0.859972
	0.771791	0.817529	0.811836	0.865629	0.901387	1.01901	0.828788	0.835536		0.850282	0.764062
	0.840943	0.386014	0.851429	0.875177	0.884669	0.867626	0.842177	0.807692		0.888889	0.804318
	0.846591	0.665563	0.795058	0.842254	0.870523	0.888418	0.832298	0.785612		0.808276	0.841481
	0.772727	0.784661	0.854993	0.847826	0.882526	0.884194	0.845109	0.743478		0.823611	0.792781
	0.843705	0.797395	0.76105	0.884511	0.827286	0.881667	0.867061	0.846154		0.825648	0.828869
	0.840121	0.814763	0.8739	0.803303	0.827532	0.916064	0.782609	0.91369		0.801953	0.839311
	0.857143	0.862891	0.785401	0.849854	0.863843	0.8352	0.803443	0.838019		0.79454	0.834965
	0.876289	0.832565	0.851959	0.86115	0.883994	0.892909	0.762887	0.875536		0.821526	0.824586
	0.820225	0.884058	0.863248	0.863032	0.801493	0.906542	0.872621	0.900161		0.823446	0.871111
	0.825485	0.856725	0.852255	0.839456	0.846924	0.916312	0.828816	0.863764		0.822469	0.820194
	0.847701	0.805085	0.832158	0.808735	0.838384	0.899291	0.871233	0.863053		0.863574	0.881064
	0.850069	0.840621	0.891566	0.742984	0.792366	0.667688	0.812317	0.844444		0.803641	0.867036
	0.845821	0.869263	0.860395	0.845494	0.881752	0.906942	0.870229	0.84322		0.863319	0.833572
	0.831737	0.819885	0.825145	0.866569	0.713592	0.888393	0.86119	0.898361		0.77937	0.809524
	0.820055	0.84322	0.89911	0.885668	0.875934	0.899259	0.821429	0.84311		0.845347	0.841398
	0.830409	0.859012	0.903448	0.824207	0.853293	0.880231	0.817529	0.856164		0.822556	0.84543
	0.826783	0.865385	0.873611	0.850914	0.973244	0.928675	0.822368	0.88958		0.834711	0.857741
	0.836066	0.881598	0.77566	0.809052	0.90963	0.912732	0.883077	0.83921		0.847042	0.736699
	0.75431	0.877898	0.819242	0.889646	0.817927	0.820669	0.860938	0.775		0.836182	0.810541
	0.881735	0.854077	0.747748	0.825598	0.81157	0.915423	0.842183	0.841339		0.828571	0.7903
	0.783383	0.7488	0.817266	0.887118	0.804255	0.877581	0.900158	0.848011		0.796034	1.0377
	0.836289	0.770468	0.815913	0.8602	0.823344	0.814551	0.801471	0.799701		0.839286	0.853916
	0.813043	0.771472	0.940828	0.835374	0.826224	0.886819	0.86858	0.864253		0.741655	0.848665
	0.809929	0.770468	0.816298	0.8207	0.843982	0.876176	0.749636	0.806052		0.847125	0.811698
	0.852679	0.811667	0.758842	0.851632	0.871795	0.930048	0.726562	0.792908		0.832877	0.804408
	0.794165	0.848765	0.869432	0.864641	0.850309	0.93361	0.820588	0.86087		0.830872	0.764957
	0.958599	0	0.894419	0.866391	0.9088	0.746201	0.894003	0.809458		0.865819	0.822558
	0.738552	0.830556	0.871105	0.871429	0.823708	0.86187	0.854651	0.865031		0.839945	0.825676
	0.82024	0.793323	0.867318	0.853198	0.904468	0.826484	0.855623	0.84585		0.815864	0.830925
	0.816124	0.875543	0.821326	0.853994	0.897081	0.782482	0.851852	0.885463		0.801653	0.695266
	0.843528	0.855655	0.827273	0.9271	0.893119	0.926537	0.850494	0.894085		0.83477	0.862267
	0.81791	0.814461	0.835913	0.830748	0.889855	0.916006	0.840183	0.801187		0.84116	0.875749
	0.850914	0.715434	0.878261	0.824343	0.859351	0.831187	0.882622	0.820442		0.796657	0.852321
	0.799458	0.746457	0.772857	0.896825	0.903876	0.760902	0.861386	0.82345		0.79235	0.836565
	0.852006	0.728155	0.904459	0.878706	0.80988	0.887023	0.813754	0.905063		0.841121	0.853659
	0.838753	0.877522	0.726283	0.870748	0.826685	0.940092	0.85266	0.759513		0.873773	0.835211
	0.785816	0.818862	0.837349	0.855372	0.880065	0.833333	0.839233	0.71644		0.728467	0.768176
	0.818953	0.805825	0.857741	0.847222	0.874465	0.850914	0.812062	0.823944		0.785311	0.840822
	0.854772	0.896241	0.910543	0.839437	0.843305	0.883788	0.857585	0.854227		0.854839	0.825203
	0.875186	0.860622	0.860294	0.896603	0.878877	0.893275	0.833815	0.90365		0.792507	0.826866
	0.846715	0.853389	0.755102	0.85064	0.821937	0.55836	0.853224	0.878398		0.884354	0.794444
	0.852617	0.827195	0.845404	0.929508	0.793205	0.842896	0.82695	0.87812		0.759036	0.821782
	0.814433	0.821543	0.789694	0.83032	0.856083	0.871573	0.832861	0.81268		0.775862	0.840164
	0.800872	0.805907	0.842618	0.850559	0.898754	0.858382	0.807018	0.856135		0.811782	0.82127
	0.831909	0.832187	0.819527	0.864315	0.978723	0.867292	0.811463	0.860741		0.857798	0.840268
	0.81203	0.866464	0.897554	0.842917	0.874652	0.929147	0.789322	0.934631		0.774687	0.78628
	0.81351	0.890226	0.893455	0.81728	0.857143	0.871069	0.825419	0.838621		0.788487	0.85929
	0.881503	0.882526	0.786164	0.642302	0.87426	0.721335	0.837981	0.875328		0.756522	0.853901
	0.836469	0.885673	0.816716	0.869263	0.8544	0.868098	0.794118	0.74772		0.783357	0.835883
	0.842475	0.837307	0.894298	0.871099	0.883309	0.796947	0.847411	0.857143		0.835165	0.795129
	0.829037	0.79476	0.778267	0.815934	0.865931	0.827011	0.815427	0.830532		0.832853	0.783149
	0.818436	0.837997	0.790251	0.881857	0.807175	0.918519	0.843465	0.826516		0.795973	0.821752
	0.8378	0.668217	0.822604	0.926509	0.847458	0.880918	0.797315	0.706625		0.828947	0.877019
	0.832425	0.939683	0.824324	0.854314	0.893768	0.879828	0.803476	0.86944		0.854108	0.796703
	0.837375	0.867318	0.844687	0.83871	0.822047	0.922849	0.860778	0.794393		0.830601	0.844413
	0.839674	0.738484	0.95442	0.821429	0.906793	0.877217	0.758916	0.812139		0.851034	0.767253
	0.8125	0.838798	0.83115	0.730275	0.886398	0.8739	0.784792	0.891691		0.788301	0.813486
	0.83711	0.901709	0.863866	0.850144	0.836858	0.850837	0.838493	0.797637		0.843666	0.843478
	0.809524	0.829757	0.835329	0.858601	0.847858	0.884226	0.833333	0.820175		0.851959	0.634006
	0.852897	0.880551	0.872159	0.846039	0.860182	0.881429	0.858956	0.857143		0.793872	0.791667
	0.81294	0.787611	0.800582	0.821321	0.848138	0.904306	0.833595	0.807471		0.823197	0.662577
	0.858887	0.834951	0.898051	0.824962	0.892909	0.896396	0.810924	0.850863		0.873938	0.797799
	0.809052	0.87909	0.747761	0.841746	0.887658	0.877384	1	0.846797		0.838422	0.820852
	0.742984	0.848101	0.765778	0.869065	0.914861	0.984351	0.844193	0.833089		0.875628	0.800836
	0.78903	0.690184	0.762634	0.900285	0.888393	0.908805	0.838628	0.834543		0.884903	0.812239
	0.808959	0.849493	0.882934	0.887538	0.888889	0.776557	0.872109	0.81457		0.78542	0.835635
	0.818811	0.742358	0.89403	0.861345	0.876923	0.838095	0.848837	0.884451		0.820446	0.79697
	0.820979	0.834502	0.796034	0.868996	0.917957	0.861813	0.847143	0.864943		0.678363	0.782793
	0.824897	0.819648	0.895434	0.831909	0.800885	0.879499	0.854494	0.824786		0.878419	0.817266
	0.840382	0.825648	0.922374	0.871907	0.874618	0.799697	0.858616	0.844993		0.807396	0.675037
	0.802213	0.81085	0.875	0.886945	0.822857	0.855524	0.835694	0.869362		0.763504	0.781845
	0.821221	0.867143	0.842553	0.856729	0.848693	0.866856	0.799163	0.820937		0.807588	0.856946
	0.79661	0.781056	0.828006	0.862385	0.84425	0.851332	0.750361	0.814917		0.864598	0.83947
	0.836207	0.84101	0.817529	0.817778	0.917282	0.893162	0.884393	0.832		0.81882	0.76662
	0.815827	0.632047	0.784522	0.855096	0.86233	0.814649	0.821023	0.917431		0.79717	0.835926
	0.800294	0.953271	0.879121	0.806313	0.841202	0.899237	0.857939	0.756522		0.809004	0.755245
	0.856546	0.701783	0.781395	0.88777	1.00975	0.796992	0.885551	0.822995		0.869198	0.820452
	0.842818	0.841339	0.841429	0.855828	0.88484	0.896747	0.75	0.364472		0	0.581431
	0.820055	0.923547	0.846154	0.85	0.888291	0.898678	0.891176	0.814024		0.786501	0.86014
	0.850282	0.531108	0.856712	0.8737	0.873171	0.842496	0.834177	0.829341		0.784314	0.755287
	0.836735	0.806638	0.938596	0.861022	0.820122	0.788217	0.819048	0.829123		0.831361	0.836283
	0.849372	0.790801	0.807069	0.842105	0.899329	0.83805	0.85942	0.8583		0.288625	0.368948
	0.864598	0.862069	0.920611	0.848485	0.861111	0.871105	0.81276	0.852063		0.82027	0.847458
	0.84041	0.840348	0.865546	0.855882	0.79589	0.885886	0.805755	0.775815		0.71831	0.823009
	0.800574	0.859031	0.664567	0.85853	0.848665	0.864714	0.813953	0.846262		0.848901	0.765517
	0.831724	0.754074	0.853835	0.854314	0.917852	0.913174	0.854951	0.839827		0.834722	0.797183
	0.838134	0.794294	0.703416	0.911357	0.901049	0.888418	0.797671	0.702346		0.741059	0.858166
	0.803138	0.835883	0.855769	0.855956	0.87574	0.891854	0.851911	0.829971		0.876902	0.844993
	0.841226	0.797654	0.872857	0.860248	0.907353	0.865607	0.838435	0.889543		0.802276	0.805322
	0.811798	0.908966	0.862267	0.871111	0.833076	0.834081	0.78955	0.856721		0.526393	0.803073
	0.779778	0.840559	0.85654	0.891702	0.905634	0.828194	0.881188	0.842681		0.829596	0.89011
	0.850789	0.868996	0.907489	0.907609	0.884882	0.841945	0.898975	0.855932		0	0.70303
	0.880918	0.845494	0.85624	0.865922	0.870588	0.729264	0.925033	0.836141		0.802153	0.813124
	0.796407	0	0.758117	0.892739	0.878594	0.802774	0.834302	0.845109		0.838057	0.813124
	0.809388	0.88872	0.765176	0.854422	0.876336	0.827907	0.783824	0.789634		0.836611	0.818953
	0.909344	0.863566	0.795217	0.848138	0.862952	0.862629	0.82311	0.849057		0.851206	0.809711
	0.781899	0.794618	0.81363	0.857955	0.923417	0.780924	0.829457	0.847162		0.82138	0.832861
	0.791111	0.878299	0.959786	0.844828	0.867188	0.882801	0.87165	0		0.833102	0.855908
	0.813139	0.852647	0.845679	0.881657	0.914197	0.879056	0.838757	0.848083		0.801136	0.783046
	0.838028	0.956081	0.780112	0.657718	0.900888	0.888418	0.816156	0.922056		0.804742	0.817056
	0.806886	0.791916	0.902883	0.85693	1.03061	0.846386	0.884309	0.7178		0.848214	0.812594
	0.782979	0.916019	0.605016	0.893119	0.8	0.876336	0.808542	0.823448		0.793153	0.76513
	0.850789	0.755927	0.859375	0.858187	0.847988	0.902857	0.848329	0.76435		0.854108	0.722222
	0.797856	0.837758	0.821918	0.863395	0.861496	0.928344	0.803419	0.84233		0.852368	0.793051
	0.851275	0.787037	0.616085	0.874826	0.820552	0.744538	0.843478	0.768889		0.94429	0.772346
	0.765487	0.772247	0.844675	0.856338	0.813754	0.876488	0.838843	0.854137		0.826975	0.758815
	0.847765	0.827731	0.813783	0.846924	0.896199	0.880882	0.90085	0.85282		0.823045	0.844208
	0.83	0.835556	0.886236	0.845288	0.866071	0.858806	0.852459	0.857351		0.779184	0.871831
	0.802244	0.834492	0.705502	0.842029	0.905714	0.810687	0.832675	0.796736		0.857143	0.79161
	0.814346	0.423754	0.773791	0.879334	0.893678	0.895461	0.841958	0.817294		0.882353	0.847619
	0.791255	0.793939	0.922849	0.924069	0.889665	0.851034	0.847407	0.844508		0.855882	0.826025
	0.84384	0.84432	0.734375	0.755556	0.853693	0.924556	0.870199	0.844311		0.864023	0.741176
	0.81339	0.805233	0.787755	0.899691	0.828532	0.840376	0.866762	0.840121		0.803807	0.795115
	0.842857	0.847458	0.819242	0.86533	0.862974	0.948864	0.858696	0.896499		0.762307	0.919107
	0.817126	0.864315	0.842878	0.826389	0.854354	0.845815	0.778102	0.783032		0.726208	0.780488
	0.811881	0.834074	0.884393	0.864641	0.852071	0.779014	0.836043	0.861194		0.80615	0.767372
	0.824191	0.74184	0.851312	0.86236	0.849779	0.852941	0.86123	0.877953		0.828767	0.842896
	0.810089	0.830508	0.71261	0.880707	0.882883	0.903039	0.899848	0.808451		0.89281	0.793991
	0.813352	0.595556	0.786753	0.876289	0.875758	0.986949	0.816446	0.836066		0.771293	0.837432
	0.800824	0.882963	0.811533	0.874465	0.86119	0.897778	0.868347	0.812317		0.797163	0.809524
	0.865185	0.85567	0.812587	0.853425	0.889055	0.815913	0.905405	0.853309		0.854595	0.825726
	0.800287	0.874224	0.773613	0.831169	0.850659	0.855882	0.86587	0.60299		0.825215	0.825566
	0.837307	0.873178	0.889217	0.845109	0.838946	0.90583	0.848485	0.831884		0.810659	0.855153
	0.836088	0.839771	0.82055	0.845926	0.896707	0.981938	0.850075	0.821429		0.792781	0.819737
	0.858993	0.831579	0.733432	0.876274	0.885106	0.880556	0.847594	0.852304		0.854908	0.905085
	0.833105	0.599402	0.721358	0.859444	0.860908	0.857765	0.752994	0.858127		0.88045	0.756522
	0.820584	0.824615	0.878604	0.835443	0.709416	0.87358	0.825269	0.853982		0.810555	0.848138
	0.785515	0	0.885798	0.844972	0.906687	0.893519	0.883257	0.804677		0.894502	0.829037
	0.759941	0.837912	0.795217	0.823615	0.85521	0.927132	0.843441	0.864266		0.958882	0.764539
	0.804878	0.930131	0.890555	0.891821	0.862637	0.89644	0.876855	0.754434		0.837875	0.811453
	0.818578	0.839542	0.827057	0.902928	0.84539	0.923318	0.933544	0.854137		0.859375	0.856757
	0.852528	0.858117	0.848101	0.87438	0.866379	0.828035	0.751118	0.827715		0.845283	0.783476
	0.731495	0.828729	0.862937	0.863574	0.807353	0.811232	0.831884	0.865057		0.793948	0.827357
	0.809591	0.785196	0.949606	0.828267	0.787879	0.843427	0.811747	0.83926		0.877429	0.88425
	0.824757	1.01257	1.05526	0.856305	0.930876	0.858025	0.824324	0.805596		0.82964	0.773643
	0.81686	0.806709	0.845917	0.849779	0.89325	0.880484	0.871233	0.831187		0.883552	0.771307
	0.804035	0.798817	0.853659	0.834598	0.89039	0.888704	0.838663	0.9		0.797784	0.822715
	0.818811	0.824345	0.892966	0.852703	0.793103	0.976147	0.839122	0.841292		0.829545	0.77574
	0.827586	0.825348	0.806259	0.860795	0.864458	0.920455	0.81339	0.811239		0.839838	0.813124
	0.823358	0.5573	0.848525	0.867626	0.830812	0.878788	0.823723	0.875195		0.871369	0.90566
	0.839884	0.845494	0.816716	0.836826	0.897143	0.923795	0.722384	0.854626		0.847222	0.811263
	0.81363	0.945588	0.81351	0.844384	0.855134	0.911635	0.74465	0.8		0.847765	0.760055
	0.841897	0.825893	0.879009	0.862553	0.879464	0.89403	0.837147	0.877037		0.806052	0.891176
	0.945873	0.763195	0.853625	0.841202	0.869432	0.88125	0.825419	0.769795		0.764785	0.863053
	0.688525	0.620029	0.853211	0.89	0.768095	0.85133	0.849335	0.795888		0.81294	0.905498
	0.852601	0	0.909366	0.872699	0.911145	0.900452	0.812169	0.836592		0.784431	0.786594
	0.786033	0.827941	0.824561	0.844675	0.880495	0.900452	0.816568	0.819672		0.868613	0.780172
	0.820334	0.866058	0.913229	0.859304	0.847318	0.914286	0.86627	0.836442		0.832	0.824926
	0.847361	0.865022	0.819602	0.851955	0.865672	0.806223	0.780415	0.819225		0.815217	0.814266
	0.780488	0.88855	0.878437	0.8637	0.937008	0.890625	0.800277	0.842857		0.93808	0.810345
	0.84225	0.817638	0.909396	0.861976	0.876543	0.846737	0.772213	0.834294		0.828929	0.825293
	0.83741	0.917197	0.84168	0.847527	0.911411	0.795422	0.832178	0.794461		0.795231	0.865248
	0.767442	0.911628	0.834699	0.87642	0.909222	0.891852	0.815534	0.873261		0.860399	0.835801
	0.87234	0.854571	0.878788	0.872247	0.860169	0.880952	0.850394	0.849003		0.898356	0.832127
	0.851156	0.802612	0.781538	0.802009	0.862275	0.860182	0.799697	0.886331		0.817518	0.877437
	0.831006	0.874277	0.835036	0.852857	0.872993	0.873715	0.76161	0.847305		0.726629	0.61844
	0.794908	0.754745	0.775112	0.799419	0.916168	0.899259	0.73538	0.857759		0.846966	0.794944
	0.802575	0.825688	0.786982	0.871681	0.862117	0.832148	0.838596	0.864985		0.833333	0.80985
	0.967347	0.810219	0.845494	0.877023	0.825036	0.854197	0.93401	0.843109		0.816643	0.808972
	0.838612	0.889855	0.854815	0.899018	0.774336	0.881766	0.85282	0.844985		0.82058	0.845054
	0.802009	0.772512	0.847042	0.851552	0.937792	0.854714	0.837398	0.820584		0.762887	0.828212
	0.761696	0.846617	0.845288	0.818466	0.846617	0.942808	0.815068	0.853061		0.779412	0.825864
	0.812227	0.689051	0.736349	0.83046	0.825648	0.726708	0.818448	0.831956		0.751613	0.804478
	0.835694	0.77707	0.864052	0.883099	0.858333	0.918874	0.833103	0.855224		0.80057	0.880292
	0.837398	0.849693	0.829596	0.854573	0.893475	0.881503	0.814917	0.795349		0.741047	0.827731
	0.808633	0.626794	0.811533	0.936441	0.940989	0.821958	0.915335	0.866391		0.861886	0.807636
	0.850136	0.842179	0.830243	0.827586	0.892188	0.882979	0.843077	0.874627		0.828326	0.805687
	0.819328	0	0.88253	0.853556	0.791024	0.859854	0.819648	0.852941		0.887978	0.835938
	0.815592	0.871573	0.872699	0.839161	0.912254	0.896848	0.813043	0.823944		0.874096	0.811398
	0.788966	0.755682	0.820477	0.837209	0.878788	0.930233	0.842031	0.858557		0.851032	0.832148
	0.797101	0.88777	0.925466	0.824891	0.873112	0.889752	0.885675	0.685304		0.822285	0.794944
	0.814763	0.789157	0.818038	0.850889	0.872881	0.885007	0.865522	0.842457		0.837802	0
	0.787143	0.790936	0.822626	0.877852	0.873668	0.905233	0.902482	0.816011		0.85282	0.845152
	0.945668	0.878832	0.780303	0.812227	0.846041	0.871017	0.802711	0.839456		0.841398	0.871585
	0.824964	0.873529	0.740849	0.911429	0.907407	0.858187	0.852414	0.79646		0.825911	0.885989
	0.838806	0.84104	0.693291	0.873913	0.890851	0.846154	0.975862	0.809659		0.858773	0.815977
	0.778542	0.818182	0.82866	0.837584	0.892006	0.850382	0.82622	0.788774		0.782546	0.727147
	0.835958	0.819218	0.830657	0.843164	0.890935	0.853731	0.850769	0.836972		0.837274	0.803231
	0.813354	0.907668	0.883156	0.841033	0.898973	0.867508	0.809388	0.829662		0.839623	0.826029
	0.849785	0.854037	0.789096	0.832845	0.744849	0.88287	0.883333	0.87741		0.796853	0
	0.838996	0.850914	0.847125	0.834025	0.878745	0.855183	0.850725	0.787234		0.840782	0.872969
	0.835883	0.615611	0.631965	0.90884	0.921739	0.878378	0.836207	0.80236		0.853556	0.853659
	0.827434	0.839181	0.844993	0.831288	0.84041	0.904478	0.852601	0.83642		0	0.845238
	0.848315	0.868006	0.80506	0.833333	0.813988	0.884914	0.867733	0.870542		0.771261	0.836043
	0.78841	0.83958	0.834037	0.883065	0.81295	0.908955	0.829726	0.821809		0.657632	0.883523
	0.813584	0.851911	0.75656	0.84517	0.877612	0.919591	0.79703	0.880952		0.671164	0.705015
	0.898897	0.865906	0.802797	0.849335	0.893162	0.873745	0.828496	0.862978		0.849594	0.842618
	0.981752	0.905213	0.824897	0.790869	0.839181	0.89301	0.791667	0.829132		0.830688	0.926421
	0.820513	0.809524	0.881188	0.854749	0.856534	0.813272	0.89635	0.833811		0.870474	0.835616
	0.75762	0.878437	0.816412	0.853495	0.832831	0.845201	0.854651	0.787966		0.841292	0.955738
	0.772727	0.778401	0.852321	0.787786	0.951923	0.932149	0.836735	0.777299		0.854061	0.772581
	0.775568	0.799387	0.845029	0.845697	0.895522	0.930435	0.805108	0		0.835598	0.866303
	0.856936	0	0.914831	0.84	0.81213	0.875375	0.780842	0.874126		0.830189	0.830703
	0.765244	0.830269	0.900156	0.784773	0.887248	0.881232	0.842795	0.827338		0.785196	0.79351
	0.797203	0.771875	0.768437	0.863897	0.848315	0.894286	0.854286	0.909524		0.788694	0.858382
	0.864479	0.684699	0.825959	0.851528	0.878571	0.904372	0.680645	0.643178		0.805668	0.82808
	0.777778	0.854135	0.849254	0.840602	0.891207	0.867257	0.83711	0.850975		0.805519	0.990017
	0.864598	0.821875	0.862952	0.83908	0.924699	0.782979	0.729167	0.85		0.844	0.849057
	0.811141	0.864742	0.850575	0.895501	0.85376	0.880484	0.830486	0.86015		0.846154	0.876204
	0.758258	0.823034	0.822674	0.824742	0.868624	0.865741	0.814448	0.840517		0.837689	0.824
	0.842999	0.972477	0.895706	0.888399	0.896978	0.869281	0.794304	0.780449		0.848401	0.833837
	0.833094	0.928025	0.923592	0.882993	0.889068	0.858209	0.864215	0.823366		0.855403	0.797829
	0.831309	0.90268	0.788856	0.902503	0.836735	0.897081	0.802309	0.759455		0.885125	0.868383
	0.829201	0.683507	0.75	0.853982	0.870717	0.827011	0.761628	0.817726		0.845714	0.825503
	0.801153	0.889381	0.798561	0.845688	0.861878	0	0.879285	0.84438		0.833906	0.87062
	0.824087	0.811127	0.815705	0.870523	0.869362	0.83815	0.865169	0.86187		0.852713	0.841655
	0.830556	0.885953	0.857931	0.884211	0.889339	0.816074	0.762602	0.833716		0.84893	0.775568
	0.794483	0.824638	0	0.858156	0.817529	0.870313	0.875	0.784431		0.85755	0.818182
	0.832386	0.862275	0.814264	0.854077	0.886657	0.580265	0.843962	0.852982		0.785714	0.865546
	0.828892	0.716667	0.810893	0.845946	0.883117	0.732719	0.839557	0.842553		0.853211	0.811453
	0.834074	0.782609	0.785479	0.826211	0.937318	0.865546	0.891975	0.876833		0.81768	0.858278
	0.823129	0.858974	0.844037	0.835655	0.901903	0.888399	0.828446	0.833078		0.825714	0.809672
	0.819695	0.835517	0.883465	0.833091	1.00168	0.859467	0.855508	0.924269		0.8375	0.693939
	0.825967	0.890694	0.890796	0.814056	0.884017	0.859784	0.835022	0.816825		0.86036	0.776978
	0.801449	0.815427	0.788099	0.866947	0.844646	0.864706	0.864078	0.801874		0.792531	0.792768
	0.897101	0.546995	0.781159	0.846834	0.84593	0.817518	0.847527	0.843191		0.816643	0.870504
	0.84188	0.813433	0.870504	0.873745	0.937956	0.889561	0.856936	0.886792		0.786885	0.901526
	0.790823	0.814815	0.772059	0.827286	0.920391	0.907514	0.845794	0.860606		0.818689	0.869173
	0.787879	0.88	0.857143	0.856296	0.92378	0.85124	0.857971	0.866959		0.844286	0.898108
	0.836018	0.826573	0.864979	0.853315	0.898256	0.873596	0.844538	0.730956		0.864939	0.777933
	0.849275	0.861111	0.663961	0.850075	0.832849	1.03993	0.822069	0.777293		0.792453	0.828255
	0.826667	0.844985	0.740316	0.872593	0.896011	0.860215	0.834965	0.871134		0.874126	0.783032
	0.838323	0.892308	0.893218	0.829921	0.890351	0.852555	0.833107	0.816388		0.826087	0.805369
	0.771513	0.804075	0.821326	0.844702	0.837461	0.9312	0.824484	0.849866		0.867978	0.824769
	0.815021	0.847407	0.799163	0.841176	0.795181	0.869501	0.846365	0.867014		0.881978	0.70229
	0.863976	0.913713	0.82318	0.875519	0.873156	0.822581	0.849862	0.847482		0.814346	0.830623
	0.822034	0.807976	0.865465	0.855422	0.811263	0.881935	0.776699	0.868829		0.809591	0.856934
	0.846154	0.889675	0.795728	0.8738	0.869499	0.860908	0.846373	0.735736		0.769737	0.556054
	0.771049	0.922525	0.854651	0.895652	0.835994	0.828173	0.846045	0.811978		0.840116	0.861304
	0.84466	0.768437	0.81571	0.833575	0.856269	0.880113	0.822285	0.829341		0.667688	0.822102
	0.806452	0.877581	0.814978	0.864048	1.00375	0.885145	0.861654	0.796662		0.831206	0.832138
	0.805049	0.931343	0.831761	0.816761	0.879603	0.876623	0.804487	0.884494		0.851528	0.808989
	0.841962	0.830946	0.923653	0.894583	0.840361	0.852665	0.813711	0.817126		0.793629	0.813986
	0.752593	0.79491	0.866762	0.833103	0.825714	0.898944	0.851282	0.848532		0.76935	0.844411
	0.822888	0.819242	0.866947	0.837143	0.845238	0.922953	0.84233	0.864947		0.852339	0.833333
	0.820027	0.814121	0.724919	0.835329	0.913907	0.877686	0.864092	0.849354		0.827778	0.852703
	0.857349	0.781955	0.862745	0.889387	0.883686	0.845577	0.849711	0.83913		0.824113	0.84792
	0.842105	0.816327	0.794985	0.846264	0.908397	0.741722	0.863897	0.855405		0.797414	0.854003
	0.835036	0.838235	0.861264	0.88351	0.794294	0.858478	0.867816	0.875513		0.834464	0.865837
	0.791608	0.847203	0.836763	0.834795	0.879884	0.819005	0.847962	0.90483		0.802111	0.774468
	0.825564	1.00536	0.850427	0.805949	0.878924	0.839489	0.844417	0.830769		0.822191	0.775766
	0.787919	0.872473	0.853157	0.889051	0.853693	0.930576	0.838757	0.867123		0	0.825835
	0.78343	0.833608	0.764535	0.861496	0.833083	0.833841	0.889051	0.835098		0.817039	0.795362
	0.79805	0.6928	0.85	0.841598	0.855869	0.88424	0.860294	0.813853		0.825397	0.86357
	0.892265	0.884558	0.861071	0.855908	0.886657	0.866477	0.59271	0.835498		0.85036	0.636364
	0.810179	0.86123	0.884494	0.830295	0.886598	0.830383	0.870287	0.713831		0.861111	0.697466
	0.801128	0.847569	0.831008	0.828326	0.784689	0.891667	0.799133	0.844615		0.847434	0.80137
	0.80117	0.829446	0.78267	0.845404	0.844544	0.912463	0.892216	0.773071		0.821114	0.763791
	0.805442	0.889047	0.846269	0.867872	0.836134	0.796923	0.844444	0.850592		0.788571	0.833109
	0.859748	0.758998	0.864706	0.842999	0.865693	0.860058	0.857349	0.828854		0.777935	0.842776
		0.913396	0.873641	0.855508	0.905714	0.871831	0.847167	0.866469		0.806867	0.758321
	0.828446	0.876352	0.823077	0.828986	0.914463	0.93617	0.820055	0.850852		0.8	0.680174
	0.892031	0.75	0.885989	0.911594	0.861718	0.874074	0.836461	0.682965		0.871688	0.532095
	0.821378	0.828239	0.684211	0.844193	0.810072	0.917609	0.812857	0.829231		0.820852	0.787293
	0.793948	0.774143	0.828313	0.869565	0.916422	0.769578	0.835294	0.835135		0.921191	0.719943
	0.84691	0.874809	0.844633	0.836524	0.8	0.869146	0.916272	0.856721		0.804054	0.878224
	0.77455	0.860248	0.905465	0.815126	0.888048	0.860606	0.830812	0.860244		0.737728	0.810541
	0.812589	0.769113	0.812308	0.817379	0.902402	0.85853	0.848138	0.838356		0.813605	0.853107
	0.804064	0.821875	1.01019	0.855714	0.872247	0.864748	0.930029	0.813559		0.828616	0.844508
	0.80593	0.388467	0.837877	0.819149	0.843251	0.933434	0.85381	0.877822		0.798343	0.885802
	0.825513	0.717754	0.760417	0.827688	0.867061	0.954089	0.838428	0.855869		0.830189	0.776025
	0.798271	0.806078	0.820031	0.8739	0.864198	0.652778	0.848752	0.969005		0.832865	0.816733
	0.762712	0.83947	0.819885	0.850291	0.900143	0.871875	0.860231	0.798064		0.82024	0.752577
	0.834734	0.677939	0.851406	0.868421	0.78705	0.862121	0.943503	0.78705		0.80791	0.813464
	0.88764	0.819876	0.868996	0.828326	0.878963	0.88872	0.837725	0.85493		0.776786	0.846351
	0.843305	0.858824	0.856729	0.857143	0.880747	0.902326	0.81044	0.755193		0.801061	0.785206
	0.799718	0.79351	0.870317	0.821918	0.83589	0.885222	0.900651	0.795322		0.814763	0.848527
	0.846774	0.772538	0.906942	0.876045	0.923913	0.907154	0.793447	0.818312		0.849333	0.797059
	0.810992	0.826399	0.872964	0.844828	0.884507	0	0.842105	0.856557		0.853801	0.832158
	0.813202	0.878788	0.867435	0.851262	0.825106	0.861237	0.840065	0.79073		0.868531	0.817797
	0.785915	0.852255	0.86119	0.863506	0.834848	0.889217	0.823204	0.821376		0.775372	0.825627
	0.827586	0.915761	0.836283	0.865248	0.844928	0.896086	0.850725	0.852647		0	0.843407
	0.831309	0.935305	0.834109	0.921303	0.887143	0.791139	0.870095	0.868132		0.780387	0.819088
	0.840974	0.816024	0.726241	0.930412	0.826607	0.95	0.961749	0.805907		0.853018	0.828054
	0.849083	0.818851	0.84507	0.873486	0.921365	0.88	0.861357	0.853147		0.867439	0.831967
	0.836795	0.898678	0.756353	0.860465	0.865278	0.875556	0.821429	0.778274		0.908082	0.79694
	0.840845	0.77706	0.838946	0.869376	0.706081	0.885635	0.830163	0.839595		0.751846	0.874126
	0.824684	0.905336	0.852665	0.890647	0.880303	0.854885	0.792768	0.724812		0.852941	0.841611
	0.82716	0.832836	0.905512	0.903577	0.906442	0.940299	0.82148	0.73607		0.832647	0.836653
	0.824011	0.737985	0.818466	0.881381	0.890212	0.915081	0.845953	0.83926		0.793769	0
	0.847407	0.827481	0.866667	0.849785	0.875536	0.832849	0.798639	0.791549		0.768452	0.825769
	0.793558	0.761619	0.859012	0.924863	0.728455	0.911594	0.806548	0.79063		0.875179	0.810773
	0.775687	0.793651	0.77728	0.85479	0.811348	0.856072	0.853485	0.847673		0.840054	0.879257
	0.785216	0.835165	0.830383	0.859216	0.88563	0.889201	0.82232	0.870345		0.832394	0.94966
	0.822946	1.02703	0.926718	0.817931	0.976027	0.883136	0.828054	0.840517		0.763661	0.8
	0.829468	0.743511	0.821376	0.878342	0.72549	0.904762	0.846259	0.795198		0.802153	0.751743
	0.839506	0.833333	0.868385	0.863757	0.907781	0.866469	0.830882	0.866473		0.857143	0.862994
	0.949343	0.854314	0.767628	0.958054	0.873219	0.871642	0.827824	0.850282		0.843112	0.69152
	0.934358	0.872593	0.894495	0.856502	0.821483	0.893805	0.8297	0.853389		0.85346	0.813559
	0.829662	0.871118	0.814286	0.865922	0.865625	0.890141	0.849664	0.887302		0.799139	0.822946
	0.834502	0.949468	0.849645	0.880814	0.861751	0.843939	0.862022	0.8017		0.786787	0.803051
	0.852601	0.611193	0.738571	0.891702	0.872832	0.78098	0.844023	0.799724		0.825	0.741429
	0.861905	0.806801	0.876812	0.849415	0.888889	0.903177	0.863128	0.87386		0.779279	0.883242
	0.830028	0.766467	0.704819	0.840974	0.878613	0.896657	0.884451	0.873343		0.837307	0.850073
	0.821429	0.681097	0.851312	0.855508	0.862937	0.844228	0.816984	0.860622		0.817159	0.776488
	0.792531	0.816839	0.795714	0.85989	0.884943	0.839258	0.78592	0.821727		0.940972	0.86686
	0.84384	0.839779	0.769716	0.856574	0.905579	0.851389	0.842632	0.862205		0.758766	0.795888
	0.796089	0.920502	0.813296	0.807692	0.900929	0.798179	0.823362	0.832861		0.813154	0.830986
	0.795858	0.903963	0.829023	0.882273	0.855474	0.960461	0.750343	0.832624		0.873926	0.835461
	0.927487	0.831724	0.820852	0.854369	0.778243	0.9301	0.842963	0.828297		0.796726	0.817672
	0.780347	0.866785	0.857923	0.922601	0.876904	0.906433	0.844828	0.851804		0.74024	0.826265
	0.806993	0.740795	0.741732	0.855869	0.920973	0.886866	0.85022	0.771386		0.690616	0.816804
	0.8125	0.86357	0.662142	0.88122	0.917788	0.886819	0.863053	0.84495		1.03005	0.867898
	0.831724	0.882014	0.827273	0.928049	0.805097	0.89694	0.879421	0.835067		0.72409	0.830137
	0.812312	0.821114	0.822153	0.835211	0.121439	0.895223	0.828492	0.841004		0.803234	0.801749
	0.837989	0.811487	0.8672	0.857538	0.830585	0.983114	0.812052	0.773639		0.77591	0.793388
	0.80979	0.813235	0.861614	0.855728	0.871951	0.878014	0.822034	0.883788		0.792998	0.791255
	0.828212	0.849354	0.89168	0.789165	0.85931	0.946154	0.884882	0.872951		0.803689	0.647239
	0.873239	0.894273	0.859331	0.848568	0.769806	0.864329	0.798851	0.782799		0.845942	0.772599
	0.821183	0.710487	0.836765	0.854545	0.859517	0.848617	0.81392	0.898792		0.84375	0.83068
	0.835926	0.870262	0.901823	0.869376	0.893064	0.867347	0.84593	0.825352		0.840941	0.705109
	0.805158	0.396256	0.824713	0.795888	0.882698	0.851528	0.87812	0.8241		0.852901	0.826825
	0.757396	0.927711	0.82284	0.864865	0.922958	0.847361	0.827586	0.866947		0.797468	0.832187
	0.84136	0.84691	0.878877	0.821429	0.85592	0.830633	0.847361	0.923795		0.796322	0.899449
	0.779972	0.711783	0.828697	0.847826	0.897929	0.896142	0.816641	0.845007		0.84157	0.826087
	0.851952	0.832861	0.866972	0.748911	0.862915	0.912387	0.875749	0.830295		0.808276	0.864992
	0.793673	0.830357	0.863506	0.844063	0.876259	0.877761	0.905918	0.870778		0.80854	0.806223
	0.806052	0.847709	0.817778	0.881459	0.877907	0.905199	0.840683	0.835971		0.730935	0.858382
	0.88537	0.81295	0.802575	0.858543	0.852647	0.852941	0.833333	0.847361		0.825967	0.808311
	0.818428	0.864905	0.852482	0.867069	0.851574	0.816964	0.819672	0.843305		0.828691	0.807966
	0.837956	0.75641	0.793741	0.83682	0.903614	0.859112	0.874636	0.866352		0.856383	0.837307
	0.841226	0.598007	0.782866	0.825779	0.878357	0.879444	0.821326	0.81728		0.847769	0.799401
	0.867332	0.854651	0.811487	0.850679	0.911315	0.773643	0.835052	0.853022		0.823699	0.828966
	0.791277	0.831131	0.86976	0.858904	0.873303	0.792285	0.881203	0.927928		0.826613	0.813296
	0.822011	0.650957	0.919818	0.891971	0.850725	0.866667	0.872214	0.817379		0.843164	0.81471
	0.846591	0.872671	0.796784	0.897365	0.805513	0.861538	0.77983	0.845455		0.828358	0.845628
	0.828909	0.845304	0.885417	0.905634	0.934102	0.81686	0.826667	0.836022		0.809807	0.86165
	0.883929	0.872521	0.846154	0.888102	0.862275	0.89313	0.803116	0.864943		0.768707	0.873984
	0.831081	0.856738	0.835616	0.883081	0.889843	0.864754	0.827881	0.840056		0.811298	0.803894
	0.915134	0.804478	0.834055	0.899187	0.891738	0.802752	0.871935	0.857353		0.882907	0.804709
	0.784431	0.769911	0.844972	0.902318	0.975728	0.798165	0.849185	0.840473		0.675	0.798165
	0.849926	0.796736	0.785206	0.849112	0.941265	0.712575	0.696275	0.790831		0.85298	0
	0.878444	0.859195	0.863572	0.858311	0.882192	0.853261	0.796736	0.831307		0.822443	0.920325
	0.902276	0.804841	0.744776	0.820917	0.791789	0.825959	0.815493	0.852321		0.776999	0.820941
	0.822222	0.835796	0.847244	0.835165	0.858696	0.947368	0.857355	0.817927		0.842298	0.736842
	0.854167	0.85942	0.84006	0.837243	0.843567	0.830657	0.806331	0.830214		0.848276	0.773224
	0.794203	0.862832	0.687023	0.844156	0.882517	0.876178	0.846883	0.816327		0.797143	0.782012
	0.756681	0.873333	0.831025	0.833096	0.7991	0.891892	0.865559	0.821082		0.863372	0.725244
	0.81	0.831944	0.875902	0.826399	0.849765	0.8125	0.822674	0.824713		0.828816	0.82027
	0.8	0.762186	0.866261	0.900439	0.932953	0.849315	0.817647	0.863309		0.864672	0.846809
	0.829201	0.775806	0.862805	0.875698	0.875193	0.915663	0.833333	0.770349		0.830137	0.791148
	0.814085	0.798898	0.855601	0.880171	0.880231	0.899433	0.789625	0.847605		0.930796	0.850168
	0.842179	0.757664	0.812866	0.833333	0.877941	0.863965	0.788873	0.842607		0.790989	0.720863
	0.827089	0.846269	0.832888	0.91185	0.869832	0.869767	0.816541	0.898021		0.815233	0.831006
	0.814286	0.69152	0.666667	0.866758	0.842183	0.850837	0.911202	0.832612		0.798177	0.855007
	0.824286	0.984014	0.608764	0.849582	0.892562	0.923557	0.866464	0.792035		0.878531	0.839542
	0.786723	0.842647	0.853403	0.840288	0.886614	0.819088	0.882682	0.824926		0.832636	0.835196
	0.840909	0.846821	0.84	0.82232	0.876119	0.867868	0.851641	0.817518		0.834262	0.844993
	0.826816	0.83237	0.862069	0.847244	0.843411	0.701252	0.824695	0.893293		0.830946	0.833094
	0.776296	0.754977	0.857741	0.817427	0.870262	0.808926	0.846834	0.861035		0.783905	0.858056
	0.856338	0.870253	0.852482	0.852257	0.933442	0.87553	0.912637	0.810072		0.851262	0.852647
	0.802721	0.833333	0.826215	0.845588	0.927492	0.939535	0.8583	0.889408		0.833333	0.777618
	0.862774	0.805177	0.890351	0.921598	0.778491	0.820402	0.819505	0.824305		0.824891	0.822443
	0.901496	0.776099	0.832394	0.857345	0.786078	0.885507	0.86123	0.86069		0.800296	0.778917
	0.835358	0.838527	0.845794	0.863128	0.892128	0.898618	0.834395	0.883495		0	0.826458
	0.822819	0.870607	0.831697	0.870445	0.916031	0.905263	0.836592	0.87299		0.845821	0.890263
	0.84517	0.826923	0.817797	0.85942	0.876488	0.8967	0.81457	0.783505		0.838323	0.737097
	0.803184	0.831445	0.893275	0.810651	0.774343	0.912851	0.869697	0.86246		0.837629	0.800558
	0.878285	0.816412	0.748252	0.888235	0.818689	0.532544	0.795107	0.808199		0	1.03908
	0.790462	0.871573	0.924476	0.847059	0.898911	0.859444	0.809938	0.837956		0.823615	0.550847
	0.747748	0.272873	0	0.849239	0.87386	0.857971	0.82493	0.872464		0.792867	0.865837
	0.827057	0.899068	0.933254	0.831858	0.896258	0.766423	0.77573	0.839031		0.81565	0.786908
	0.828697	0.716312	0.836442	0.853147	0.875767	0.882597	0.835131	0.834365		0.817496	0.792818
	0.804565	0.689394	0.763271	0.851444	0.850575	0.939347	0.886846	0.806015		0.82296	0.85035
	0.850863	0.844444	0.855365	0.780675	0.894737	0	0.788344	0.81583		0.848153	0.796853
	0.827489	0.823795	0.811487	0.860497	0.863275	0.862595	0.817938	0.863568		0.79558	0.8879
	0.838235	0.824757	0.840058	0.906942	0.757674	0.866352	0.863636	0.836705		0.824343	0.859155
	0.848361	0.851351	0.83871	0.962264	0.87482	0.860499	0.865753	0.645591		0.810056	0.779494
	0.82687	0.809659	0.873563	0.863836	0.906296	0.870523	0.849315	0.84		0.839456	0.808845
	0.77429	0.817404	0.857735	0.857337	0.934877	0.781297	0.803545	0.844376		0.836415	0.751085
	0.829446	0.775596	0.827109	0.82235	0.840517	0.90436	0.805349	0.82312		0.819974	0.800298
	0.846266	0.897168	0.854071	0.873315	0.827109	0.864823	0.866868	0.840559		0.842258	0.844508
	0.807143	0.856269	0.835616	0.853868	0.913399	0.871201	0.838665	0.825352		0.827633	0.804949
	0.771429	0.824742	0.875549	0.871329	0.833087	0.860795	0.758017	0.839695		0.802309	0.817404
	0.784993	0.973118	0.880845	0.885315	0.825185	0.998636	0.835007	0.853026		0.84898	0.829513
	0.805714	0.848802	0.810319	0.826531	0.836765	0.868163	0.840456	0.831989		0.796636	0.894958
	0.841292	0.892508	0.868381	0.835756	0.879552	0.867503	0.800275	0.80109		0.832127	0.852984
	0.836826	0	0.833803	0.869253	0.915517	0.817757	0.84065	0.825257		0.879939	0.807584
	0.793304	0.72929	0.864943	0.82853	0.851585	0.928571	0.800878	0.861401		0.84438	0.817143
	0.809257	0.798233	0.802731	0.887624	0.882265	0.885417	0.795129	0.785714		0.81293	0.800558
	0.819625	0.874126	0.863501	0.845361	0.765991	0.859012	0.839888	0.890909		0.904059	0.832362
	0.799427	0.777465	0.845902	0.869376	0.888025	0.931507	0.927786	0.849057		0.891403	0.834087
	0.850299	0.821683	0.846737	0.858939	0.885	0.83518	0.825137	0.830345		0.833803	0.660688
	0.862573	0.870968	0.829513	0.875723	0.899148	0.882175	0.765739	0.878745		0.854137	0.841816
	0.857339	0.885626	0.769874	0.849635	0.808451	0.84058	0.816176	0.825038		0.835635	0.82503
	0.817294	0.726346	0.881064	0.836066	0.825959	0.863782	0.847826	0.810041		0.827389	0.811653
	0.771596	0.827109	0.753541	0.840746	0.944535	0.85241	0.669739	0.875177		0.811034	0.846749
	0.81108	0.803207	0.886736	0.907692	0.936047	0.879104	0.8598	0.851748		0.805991	0.888092
	0.808239	0.793255	0.849926	0.872777	0.919192	0.904025	0.864035	0.761619		0.821053	0.793375
	0.816216	0.790977	0.857791	0.846369	0.645062	0.767722	0.797997	0.785112		0.838235	0.860811
	0.795048	0.720721	0.82312	0.852617	0.861626	0.845329	0.868852	0.85014		0.800268	0.823684
	0.81276	0.885978	0.893175	0.827744	0.897059	0.799697	0.839286	0.873913		0.818421	0.782427
	0.782361	0.88227	0	0.850282	0.885714	0.960692	0.847527	0.836338		0.786861	0.864106
	0.789548	0.847692	0.880851	0.865885	0.855895	0.912577	0.837838	0.874603		0.676259	0.912434
	0.815172	0.829726	0.859854	0.875853	0.850508	0.887283	0.845638	0.849932		0.869883	0.794245
	0.811881	0	0.617862	0.733124	0.895928	0.929134	0.863857	0.827913		0.799139	0.863188
	0.832612	0.684127	0.867061	0.812239	0.86722	0.896409	0.849218	0.83		0.804677	0.800878
	0.870321	0.808696	0.730089	0.855714	0.87292	0.94462	0.845033	0.848821		0.700152	0.843537
	0.864146	0.788618	0.87013	0.869444	0.915612	0.862687	0.81073	0.848527		1.27333	0.823056
	0.792908	0.680062	0.868538	0.822458	0.866207	0.878224	0.851562	0.901709		0.80226	0.865569
	0.82663	0.826399	0.743066	0.929655	0.797904	0.858663	0.877644	0.80292		0.810277	0.792531
	0.664596	0.849296	0.809384	0.823197	0.929003	0.835517	0.821183	0.812766		0.896199	0.742081
	0.871387	0.840426	0.881051	0.938144	0.888889	0.87909	0.791139	0.829971		0.84466	0.819742
	0.780282	0.852162	0.865889	0.862518	0.891516	0.82337	0.816356	0.87106		0.85115	0.833094
	0.816138	0.830696	0.843707	0.813859	0.857347	0.814056	0.849493	0.896396		0	0.836858
	0.812874	0.753343	0.849057	0.867153	0.935433	0.847988	0.850806	0.796562		0.856725	0.824383
	0.824417	0.855403	0.894081	0.839884	0.894376	0.879285	0.750383	0.852986		0.774524	0.798906
	0.803073	0.825036	0.860741	0.843567	0.88024	0.85479	0.774436	0.8331		0.814505	0.830667
	0.823171	0.855967	0.51682	0.880822	0.887943	0.87971	0.762963	0.798496		0.826516	0.801361
	0.794034	0.827731	0.840876	0.905899	0.877841	0.873219	0.864162	0.855282		0.918991	0
	0.833561	0.901869	0.752336	0.820359	0.855422	0.89823	0.839771	0.852555		0.84698	0
	0.862717	0.803073	0.628849	0.776012	0.829268	0.958716	0.839005	0.913333		0.810484	0.83526
	0.818448	0.557508	0.784848	0.816384	0.67	0.881997	0.872648	0.764296		0.731055	0.840065
	0.806405	0.892006	0.84495	0.818841	0.842407	0.888399	0.808451	0.847361		0.831309	0.81339
	0.842105	0.881857	0.79173	0.873596	0.857605	0.848437	0.845109	0.839941		0.828652	0.746269
	0.829001	0.817323	0.803487	0.840336	0.844911	0.851275	0.821797	0.804911		0.811634	0.834247
	0.809066	0.862891	0.855051	0.840974	0.862715	0.852257	0.784507	0.834746		0.733645	0.825
	0.821937	0.801439	0.814815	0.868564	0.969849	0.87214	0.775362	0.851351		0.88873	0.838028
	0.822581	0.842031	0.824451	0.883357	0.889053	0.799406	0.773121	0.841226		0.862667	0.727545
	0.78635	0.91003	0.902643	0.83815	0.886191	0.843703	0.85133	0.852868		0.878146	0.88478
	0.792958	0.869748	0.591195	0.830904	0.879834	0.854701	0.805195	0.855403		0.799454	0.845745
	0.801664	0.832586	0.913249	0.836879	0.940718	0.795981	0.772997	0.841642		0.828532	0.736842
	0.834502	0.884615	0.816144	0.925161	0.929293	0.911208	0.824701	0.89957		0.826793	0.816901
	0.790278	0.69521	0.817757	0.771903	0	0.865922	0.807754	0.855301		0.832624	0.824684
	0.820979	0.850852	0.897727	0.826558	0.929308	0.844604	0.840845	0.489264		0.837056	0.822157
	0.817294	0.840121	0.82127	0.873156	0.903374	0.786838	0.970639	0.807966		0.769022	0.855053
	0.767507	0.851585	0.877709	0.805926	0.826087	0.84384	0.816233	0.763949		0.816356	0.826211
	0.858108	0.923967	0.718654	0.836735	0.746201	0.865237	0.830056	0.795946		0.831091	0.858993
	0.862259	0.889789	0.879499	0.871257	0.852018	0.867419	0.861626	0.772028		0.849711	0.839098
	0.856568	0.814184	0.823864	0.898017	0.840621	0.623779	0.898502	0.682159		0.805022	0.839779
	0.843243	0.791908	0.843357	0.804469	0.833581	0.856436	0.868148	0.760417		0.834055	0.823615
	0.805634	0.844138	0.829726	0.827731	0.84186	0.857143	0.828297	0.825073		0.664714	0.810013
	0.83241	0.902054	0.793881	0.830409	0.864336	0.847352	0.81571	0.848665		0.845697	0.793494
	0.790462	0.928682	0.833795	0.904225	0.861304	0.888048	0.836022	0.842681		0.822222	0.871795
	0.821937	0.723824	0.785294	0.864706	0.869646	0.822327	0.869845	0		0.874587	0.859438
	0.777626	0.825112	0.802778	0.74462	0.900545	0.869081	0.781525	0.910557		0.737892	0.81276
	0.840909	0.756508	0.78925	0.856094	0.909353	0.949559	0.853529	0.869242		0.806543	0.809672
	0.812062	0.654971	0.854626	0.843441	0.904348	0.872857	0.875	0.857143		0.832138	0.794872
	0.847091	0.71345	0.776545	0.833091	0.956164	0.867089	0.851412	0.849335		0.852941	0.860343
	0.840941	0.893805	0.846369	0.853825	0.672131	0.85061	0.832106	0.841004		0.878519	0.811594
	0.818801	0.856534	0.799406	0.83834	0.901664	0.859477	0.817549	0.853723		0.808276	0.789174
	0.840121	0.81717	0.781659	0.871795	0.855072	0.694042	0.958398	0.862275		0.674126	0.84505
	0.814655	0.856515	0.826546	0.873926	0.896213	0.801252	0.913997	0.846821		0.826389	0.842963
	0.842105	0.804348	0.823934	0.850523	0.85466	0.94582	0.628059	0.810271		0.878179	0.872152
	0.776836	0.824866	0	0.930496	0.872807	0.846608	0.850073	0.802857		0.828194	0.806078
	0.752149	0.83046	0.864525	0.880857	0.849335	0.908148	0.843796	0.796586		0.818565	0.804035
	0.837989	0.886765	0.8429	0.922667	0.893482	0.83871	0.850877	0		0.773333	0.835277
	0.802797	0.745427	0.917665	0.893314	0.887709	0.850148	0.837518	0.836972		0.775362	0.802228
	0.82964	0.835962	0.78806	0.849195	0.894815	0.858631	0.802068	0.840336		0.681269	0.847095
	0.836648	0.619048	0.845361	0.868644	0.853253	0.83046	0.903458	0.874251		0.868825	0.801136
	0.834532	0.858127	0.820741	0.816501	0.838213	0.941267	0.855629	0.831804		0.821183	0.896321
	0.832853	0.864536	0.696839	0.810294	0.910624	0.890935	0.817507	0.821782		0.803621	0.913158
	0.847552	0.827957	0.849858	0.866385	0.871064	0.826953	0.880597	0.841667		0.772237	0.815021
	0.802503	0.783582	0.778317	0.806993	0.856322	0.853116	0.792169	0.821856		0.819928	0.716593
	0.852388	0.83682	0.874085	0.848532	0.865672	0.883756	0.839716	0.837017		0.804501	0.801113
	0.857741	0.8739	0.875	0.852055	0.87519	0.776417	0.851748	0.895522		0.871508	0.832606
	0.836707	0	0.828767	0.901387	0.85036	0.89577	0.855337	0.847278		0.737537	0.818591
	0.828488	0.888379	0.952802	0.826277	0.876259	0.902542	0.863818	0.817056		0.872434	0.84058
	0.785816	0.878702	0.88843	0.846821	0.845942	0.859911	0.809869	0.902834		0.917241	0.781899
	0.835165	0.755556	0.885604	0.825899	0.883387	0.926316	0.883756	0.78852		0.868557	0.855832
	0.813725	0.716129	0.726266	0.831044	0.905386	0.937008	0.860395	0.829105		0.867021	0.861777
	0.820961	0.894817	0.795556	0.823708	0.9839	0.906061	0.772394	0.864353		0.854725	0.84104
	0.820027	0	0.813354	0.873435	0.903427	0.728228	0.823954	0.855908		0.848606	0.851541
	0.856946	0.847114	0.886131	0.818056	0.942308	0.914369	0.825257	0.844473		0.848101	0.848355
	0.824	0.778111	0.818182	0.803324	0.832593	0.813056	0.891339	0.795652		0.855183	0.795833
	0.773504	0.860244	0.829694	0.847761	0.885802	0.874419	0.813853	0.902556		0.831461	0.841958
	0.790936	0.839771	0.842857	0.836182	0.844444	0.858146	0.784135	0.748397		0.839662	0.867841
	0.836538	0.849645	0.786517	0.87915	0.878173	0.750751	0.854077	0.714976		0.811159	0.866667
	0.799718	0.814925	0.805556	0.852691	0.827642	0.885023	0.851128	0.849003		0.854951	0.835635
	0.863843	0.788018	0.890671	0.842336	0.864789	0.854354	0.871795	0.926287		0.771102	0.752461
	0.796407	0.816825	0.778774	0.843658	0.836592	0.832168	0.692878	0.785827		0.845222	0.823226
	0.91623	0.893233	0.831871	0.857527	0.870451	0.829851	0.936288	0.835714		0.839311	0.827057
	0.826979	0.852735	0.85466	0.84	0.876506	0.859012	0.851064	0.828402		0.942177	0.860215
	0.791793	0.839181	0.861073	0.821839	0.889394	0.853621	0.884674	0.841808		0.838134	0.753541
	0.849112	0.878788	0.822458	0.842939	0.869955	0.859216	0.821694	0.850975		0.854951	0.859296
	0.760584	0.895105	0.885387	0.885027	0.795385	0.904	0.795094	0.794483		0.797059	0
	0.82726	0.902778	0.859649	0.839357	0.920181	0.888048	0.817391	0.861032		0.843293	0.852564
	0.818049	0.881988	0.761062	0.862222	0.929022	0.856528	0.817814	0.826421		0.786838	0.822785
	0.826793	0.814056	0.811127	0.89781	0.898108	0.890882	0.804501	0.846491		0.832612	0.882998
	0.84375	0.77937	0.832536	0.862216	0.842748	0.820097	0.86115	0.854908		0.847258	0.844544
	0.795518	0.829721	0.620214	0.856745	0.8602	0.992832	0.861304	0.860918		0.837302	0.822314
	0.842415	0.8576	0.875375	0.906897	0.845468	0.875957	0.811094	0.840683		0.810249	0.83518
	0.845238	0.76204	0.825185	0.873199	0.81874	0.910314	0.855869	0.8592		0.81931	0.570642
	0.809591	0.804809	0.89233	0.856734	0.883994	0.875892	0.861538	0.843537		0.867606	0.840822
	0.862573	0.883309	0.812317	0.892384	0.933518	0.72	0.837243	0.865714		0.805442	0.844538
	0.836707	0.891852	0.874618	1.07143	0.931548	0.806452	0.768971	0.8432		0.778761	0.83926
	0.859788	0.790141	0.834783	0.863095	0.835114	0.834586	0.841958	0.874116		0.841292	0
	0.826339	0.856943	0.884017	0.820979	0.849195	0.852359	0.819165	0.774336		0.849398	0.820728
	0.862745	0.858757	0.80848	0.872191	0.862992	0.919718	0.85905	0.811554		0.873611	0.82066
	0.845815	0.852941	0.815789	0.887283	0.886628	0.893831	0.826357	0.849162		0.821229	0.819464
	0.837307	0.853147	0.862018	0.846154	0.895666	0.8864	0.827586	0.816044		0.826265	0.838755
	0.81337	0.817236	0.857971	0.832178	0.819182	0.87699	0.897101	0.783784		0.858586	0.751166
	0.835821	0.858601	0.839098	0.841538	0.891156	0.900651	0.831711	0.818966		0.801429	0.817919
	0.825726	0.888218	0.728788	0.796961	0.811765	0.896813	0.816921	0.71791		0.826087	0.806122
	0.814305	0.848101	0.801493	0.766566	0.894452	0.886513	0.8687	0.819625		0.863636	0.871353
	0.744395	0.813559	0.838384	0.830409	0.938272	0.872611	0.843191	0.739803		0.7031	0.851906
	0.809593	0.876881	0.860111	0.877874	0.885106	0.7875	0.828017	0.845238		0.889217	0.868778
	0.912463	0.820896	0.876147	0.853659	0.834848	0.864865	0.869198	0.780842		0.819972	0.849862
	0.825203	0.796348	0.842553	0.831492	0.80814	0.919937	0.835244	0.832572		0.831206	0.790896
	0.802575	0	0.952456	0.860955	0.834877	0.953301	0.838849	0.815427		0.857143	0.864023
	0.809249	0.701471	0.829161	0.879483	0.819103	0.697521	0.790071	0.823197		0.719772	0.820059
	0.858748	0.903323	0.825893	0.858806	0.918809	0.862411	0.867244	0.777622		0.783934	0.820896
	0.825444	0.834877	0.875853	0.832853	0.876812	0.90118	0.644717	0.876833		0.794693	0.863836
	0.851852	0.856105	0.902054	0.871612	0.910891	0.897399	0.806543	0.787324		0.844241	0.875648
	0.862654	0.856557	0.827737	0.858647	0.817337	0.841629	0.889065	0.915698		0.859353	0.693573
	0.782923	0.917254	0.84384	0.859748	0.834061	0.818043	0.847091	0.868307		0.847203	0.782293
	0.827737	0.826546	0.849493	0.812684	0.92422	0.879603	0.852897	0.860759		0.799186	0.803894
	0.793584	0.698341	0.831025	0.835616	0.903181	0.850932	0.827586	0.809859		0.84957	0.853165
	0.82906	0.874465	0.878322	0.898592	0.903319	0.886431	0.856135	0.837357		0.859675	0.826685
	0.805949	0.788018	0.847482	0.864672	0.868458	0.883994	0.792169	0.850144		0	0.872832
	0.807692	0.862937	0.85	0.761194	0.853916	0.817143	0.770231	0.846847		0.824773	0.825905
	0.822535	0.772793	0.909968	0.847328	0.904478	0.832288	0.826146	0.882911		0.821583	0.80536
	0.770099	0.79889	0.858187	0.873773	0.88141	0.803443	0.795362	0.762537		0.796694	0.824798
	0.799722	0.619651	0.776243	0.846505	0.85	0.905714	0.833832	0.851574		0.832215	0.846737
	0.813296	0.863248	0.862372	0.856936	0.866878	0.859773	0.819005	0.848011		0.854015	0.76681
	0.776224	0.880531	0.753482	0.849624	0.857771	0.922481	0.898051	0.861066		0.857765	0.83741
	0.820874	0.791988	0.771903	0.831325	0.934688	0.865248	0.813534	0.862974		0.787122	0.785294
	0.851332	0.883758	0.946218	0.848442	0.88227	0.844193	0.796662	0.848787		0.827128	0.789182
	0.793651	0.84322	0.810185	0.837079	0.862018	0.8	0.903061	0.819885		0.783988	0.844875
	0.816327	0.895115	0.607634	0.858156	0.892857	0.835334	0.845938	0.856745		0.82967	0.849785
	0.852187	0	0.779412	0.843882	0.846491	0.907324	0.881913	0.868351		0.843972	0.860999
	0.796486	0.584496	0.791469	0.937591	0.849655	0.834385	0.819088	0.848837		0.907015	0.793343
	0.806938	0.842105	0.814404	0.866667	0.834795	0.807966	0.846154	0.841867		0.819974	0.90991
	0.80848	0.814706	0.843305	0.854422	0.905316	0.915064	0.858345	0.707281		0.733652	0.784792
	0.810179	0.884444	0.794076	0.859827	0.796434	0.777778	0.816825	0.871257		0.856557	0.847297
	0.807018	0.840058	0.899713	0.835244	0.842713	0.817091	0.848134	0.856322		0.862483	0.80086
	0.777434	0.772114	0.937309	0.867435	0.944444	0.872727	0.834254	0.828194		0.838215	0.809906
	0.73538	0.872464	0.854369	0.886494	0.884615	0.870821	0.874028	0.816412		0.68806	0.764457
	0.834239	0.86039	0.862464	0.90085	0.858232	0.897991	0.82284	0.816864		0.85444	0.785112
	0.836496	0.764079	0.822785	0.840974	0.785714	0.891768	0.836338	0.869748		0.788269	0.793313
	0.791304	0.768657	0.859649	0.872126	0.892537	0.893293	0.822581	0.849354		0.763158	0.406657
	0.847673	0.891892	0.814111	0.84104	0.866947	0.897015	0.795265	0.695122		0.837143	0.865136
	0.845255	0.874126	0.783459	0.884365	0.875723	0.673502	0.801439	0.904348		0.756338	0.8679
	0.794245	0.632219	0.827427	0.86115	0.882443	0.856923	0.797101	0.861111		0	0.782528
	0.816239	0.814381	0.806452	0.867299	0.893119	0.930303	0.804688	0.759202		0.828188	0.812155
	0.814966	0.850453	0.823171	0.86754	0.84101		0.851032	0.846924		0.838617	0.800283
	0.831224	0.867153	0.852071	0.827635	0.823782	0.914543	0.806818	0.784571		0.827881	0.86722
	0.830435	0.801653	0.780702	0.850746	0.832061	0.910741	0.831241	0.821006		0.805369	0.677143
	0.849462	0.889068	0.832812	0.851799	0.844311	0.889789	0.85452	0.802878		0.779592	0.839112
	0.821823	0.819672	0.866573	0.875367	0.849719	0.927431	0.850852	0.844138		0.86445	0.808989
	0.804094	0.880419	0.880466	0.847318	0.876672	0.869626	0.836338	0.892012		0.741573	0.853061
	0.824684	0.691304	0.844193	0.868102	0.903614	0.844802	0.842579	0.817764		0.862553	0.780204
	0.855319	0.730887	0.826023	0.903084	0.870536	0.833102	0.830633	0.664275		0.809917	0.817073
	0.817021	0.937608	0.863235	0.823204	0.8774	0.815089	0.817073	0.868313		0.761769	0.803894
	0.845638	0.352049	0.792426	0.911017	0.877437	0.790105	0.839662	0.839065		0.878834	0.821282
	0.846365	0.885675	0.867898	0.883721	0.875923	0.875	0.825257	0.832317		0.870968	0.764789
	0.821183	0.683333	0.858824	0.835425	0.921569	0.800582	0.811533	0.869906		0.875155	0.858696
	0.837056	0.814978	0.876603	0.830243	0.837725	0.888081	0.862974	0.8557		0.807229	0.836196
	0.800866	0.940184	0.892157	0.839662	0.908148	0.926562	0.750367	0.772291		0.812587	0.844567
	0.849108	0.855365	0.804805	0.860955	0.849854	1.00655	0.77306	0.900161		0.857778	0.827078
	0.826323	0.772727	0.866359	0.881997	0.85289	0.899417	0.848998	0.866856		0.848033	0.879643
	0.791367	0.910663	0.847892	0.889518	0.848255	0.8557	0.745968	0.775076		0.831683	0.766571
	0.814346	0.853333	0.825899	0.852528	0.920792	0.853354	0.820368	0.793003		0.857554	0.780282
	0.823448	0.843427	0.903469	0.704615	0.92375	0.915757	0.904836	0.761442		0.758087	0.795455
	0.793103	0.675141	0.828255	0.882436	0.904545	0.892012	0.872841	0.849462		0.818697	0.829001
	0.810888	0.844737	0.837241	0.872881	0.899259	0.851412	0.828169	0.825		0.760807	0.79677
	0.877863	0.877676	0.844311	0.765648	0.868778	0.875946	0.833561	0.824713		0.824363	0.830966
	1.08513	0.809524	0.931894	0.87069	0.851852	0.891045	0.763689	0.838802		0.848355	0.76662
	0.798271	0.870192	0.693182	0.856192	0.929535	0.849354	0.855967	0.84273		0.771982	0.807246
	0.864865	0.830269	0	0.87237	0.910384	0.909224	0.828986	0.8		0.861032	0.846047
	0.804511	0.860088	0.843324	0.835971	0.877072	0.926081	0.764444	0.809942		0.809182	0.869754
	0.822695	0.75	0.598437	0.855051	0.853949	0.887407	0.735294	0.862295		0.896011	0.778102
	0.767806	0.811111	0.829123	0.876274	0.883648	0.872951	0.815825	0.818182		0.753623	0.762963
	0.760719	0.883041	0.815634	0.860993	0.807692	0.883234	0.83284	0.740586		0.803419	0.714286
	0.811615	0	0.893293	0.857372	0.913174	0.805556	0.794766	0.835347		0.846154	0.862826
	0.821277	0.751471	0.846591	0.879285	0.896848	0.847059	0.84522	0.796043		0.781609	0.84141
	0.865225	0.875342	0.846491	0.931564	0.892647	0.799094	0.80536	0.877419		0.799114	0.720222
	0.871105	0.828929	0.876563	0.888722	0.915395	0.780523	0.864336	0.849432		0.868347	0.892199
	0.885375	0.799689	0.864672	0.807471	0.898449	0.872011	0.820312	0.845942		0.81194	0.841069
	0.837079	0.752722	0.870451	0.821694	0.895028	0.824695	0.858571	0.914197		0.85241	0.773449
	0.811634	0.86338	0.868421	0.853293	0.901198	0.98574	0.759146	0.898305		0.765896	0.805755
	0.84425	0	0.78831	0.83685	0.810448	0.838428	0.82853	0.55969		0.8125	0.815078
	0.830601	0.85	0.841176	0.854286	0.790698	0.913462	0.855324	0.801737		0.757143	0.761905
	0.801802	0.761299	0.603774	0.843081	0.859944	0.923197	0.824658	0.787009		0.699858	0.842031
	0.854725	0.834286	0.670229	0.793434	0.875375	0.825806	0.826277	0.874453		0.791476	0.83357
	0.833803	0.831378	0.848617	0.864542	0.862915	0.877761	0.834734	0.834109		0.778401	0.887892
	0.885926	0.86119	0.872993	0.849508	0.915328	0.827834	0.828125	0.857372		0.824926	0.7433
	0.802817	0.8602	0.845566	0.860955	0.825545	0.894964	0.825145	0.780523		0.856745	0.84106
	0.794721	0.821583	0.927673	0.864479	0.849462	0.880916	0.814505	0.811733		0.786119	0.81213
	0.74963	0.834239	0.820593	0.840473	0.882353	0.693374	0.779053	0.870031		0.871756	0.867021
	0.797904	0.865439	0.921507	0.857527	0.84188	0.826546	0.830269	0.831006		0.826573	0.810967
	0.796895	0.901306	0.851095	0.839763	0.840058	0.826207	0.804378	0.837594		0.781641	0.786647
	0.849372	0.85375	0.637931	0.874499	0.892971	0.917942	0.839161	0.914328		0.916803	0.797486
	0.828571	0.779087	1.00612	0.896067	0.88269	0.934631	0.850767	0.852313		0	0.857534
	0.833096	0.848442	0.907015	0.878698	0.892966	0.859701	0.870451	0.845815		0.847701	0.826146
	0.836486	0.75	0.841521	0.876022	0.943199	0.868085	0.819296	0.806452		0.880851	0.828571
	0.837689	0.841135	0.945245	0.818314	0.886822	0.991546	0.859897	0.88697		0.808845	0.753086
	0.780822	0	0.686341	0.88	0.886957	0.820628	0.845714	0.858357		0.822314	0
	0.792426	0.782805	0.746518	0.785924	0.879937	0.857355	0.770416	0.821739		0.832857	0.863698
	0.815934	0.81958	0.854651	0.8653	0.910741	0.881503	0.864714	0.839237		0.802503	0.743935
	0.848485	0.735207	0.866295	0.842932	0.870879	0.763047	0.824786	0.771802		0.855524	0.780355
	0.835949	0.858569	0.840473	0.84425	0.885039	0.504318	0.817404	0.820027		0.842181	0.890013
	0.793539	0.834094	0.902054	0.859882	0.916667	0.854885	0.860432	0.83161		0.794207	0.795858
	0.850889	0.872504	0.827586	0.907716	0.86964	0.892754	0.838028	0.849112		0.828767	0.764314
	0.815021	0.862691	0.786039	0.861968	0.920635	0.881057	0.777624	0.827957		0.831241	0.772727
	0.841121	0.820874	0.865489	0.843609	0.912442	0.86921	0.822157	0.863764		0.851296	0.828369
	0.788352	0.755008	0.898911	0.812139	0.819539	0.774245	0.81311	0.837139		0.796853	0.84
	0.860432	0.804674	0.838017	0.852857	0.801527	0.851528	0.891336	0.915966		0.808511	0.837731
	0.801068	0.793985	0.889231	0.821739	0.884555	0.86357	0.860993	0.836158		0.807263	0.833105
	0.857143	0.892308	0.863955	0.852113	0.902475	0.824964	0.869186	0.852321		0.75461	0.78268
	0.795115	0.844311	0.812971	0.858289	0.912913	0.883041	0.785915	0.891775		0.783824	0.86119
	0.866469	0.777612	0.916788	0.861413	0.870677	0.851792	0.814371	0.823776		0.779804	0.814286
	0.833333	0.890647	0.756598	0.869132	0.9	0.858476	0.857353	0.777151		0.774788	0.922426
	0.845934	0.883824	0.821727	0.855172	0.859574	0.890983	0.868687	0.911147		0.824536	0.808511
	0.787611	0.902899	0.821823	0.88064	0.869144	0.907324	0.812589	0.836276		0.858557	0.76
	0.785196	0.754636	0.843982	0.84195	0.85174	0.899705	0.840708	0.821212		0.785425	0.839456
	0.749258	0.81399	0.699717	0.868383	0.871795	0.908828	0.871099	0.830832		0.812414	0.842963
	0.712144	0.794349	0.842407	0.841339	0.882768	0.924051	0.822511	0.837341		0.833866	0.857143
	0.82066	0.762687	0.851852	0.879656	0.881844	0.902896	0.773876	0.71953		0.849866	0.88456
	0.843844	0.835277	0.773862	0.863874	0.933042	0.875691	0.90597	0.886536		0.796807	0.859238
	0.846897	0.781073	0.850852	0.817791	0.933813	0.90469	0.77044	0.823954		0.849478	0.765273
	0.795217	0.918056	0.807692	0.818056	0.895035	0.88383	0.841958	0.733529		0.798387	0.835598
	0.927083	0.811263	0.918248	0.857143	0.846995	0.842814	0.850765	0.808357		0.787551	0.831186
	0.757576	0.862876	0.849544	0.831655	0.736682	0.834101	0.78602	0.818314		0.826435	0.863188
	0.79219	1.06318	0.717765	0.845827	0.91896	0.891583	0.809459	0.85298		0.869984	0.706169
	0.812147	0.616541	0.837209	0.845706	0.75076	0.868671	0.778552	0.807263		0.801926	0.823964
	0.85931	0.852778	0.907378	0.845815	0.753049	0.787926	0.837725	0.880484		0.866571	0.788732
	0.819242	0.85592	0.941512	0.868715	0.893962	0.770992	0.822626	0.857585		0.891931	0.836412
	0.838174	0.835561	0.843324	0.865546	0.924847	0.80814	0.75969	0.88484		0.864525	0.862691
	0.73991	0.803571	0.805121	0.844972	0.87984	0.866567	0.785007	0.684049		0.85493	0.814404
	0.815009	0.865269	0.807867	0.832586	0.877458	0.762611	0.81213	0.821646		0.814056	0.822469
	0.758669	0.853767	0.852162	0.84311	0.903766	0.888728	0.773228	0.861833		0.830295	0.85462
	0.802539	0.896175	0.821478	0.913562	0.793948	0.957006	0.834025	0.791842		0.843137	0.855263
	0.80027	0.86509	0.853237	0.866667	0.842183	0.829123	0.788515	0.701705		0.814815	0.575365
	0.747532	0.853846	0.823613	0.864382	0.898507	0.892587	0.811533	0.823872		0.818182	0.858081
	0.777778	0.876336	0.843427	0.849582	0.763608	0.888889	0.868497	0.762887		0.874309	0.727273
	0.779539	0.749627	0.961667	0.779762	0.859353	0.809091	0.853621	0.763033		0.757669	0.814286
	0.843391	0.863287	0.754584	0.857702	0.911504	0.846924	0.824966	0.89441		0.810617	0.770919
	0.825905	0.861345	0.758065	0.86115	0.927419	0.886435	0.86053	0.847887		0.828729	0.836512
	0.847945	0.909786	0.826215	0.849275	0.774046	0.859269	0.79173	0.785395		0.826979	0.816993
	0.783593	0.839655	0.860999	0.862216	0.849558	0.872894	0.870396	0.795699		0.800535	0.776685
	0.810773	0.905547	0.82906	0.863768	0.880435	0.878613	0.864146	0.878165		0.889752	0.803051
	0.678195	0.807263	0.802632	0.885572	0.843049	0.924127	0.870875	0.79052		0.841446	0.827988
	0.872283	0.835423	0.777955	0.838256	0.898403	0.890733	0.849858	0.848889		0.809859	0.816195
	0.796807	0.658188	0.813056	0.85064	0.894459	0.901515	0.840816	0.69168		0.84233	0.838881
	0.819225	0.833333	0.816568	0.852703	0.899346	0.934049	0.843528	0.801887		0.806407	0
	0.80597	0.844702	0.805158	0.836207	0.876204	0.832759	0.781627	0.85592		0.763768	0.814815
	0.808696	0.862891	0.676471	0.864382	0.85761	0.939252	0.810393	0.846568		0.795287	0.864431
	0.934718	0.7429	0.888554	0.829132	0.883978	0.889685	0.884038	0.793289		0.850208	0.844241
	0.796321	0.275449	0.809316	0.856729	0.873282	0.901813	0.878299	0.832158		0.801316	0.816568
	0.815126	0.583333	0.865007	0.893588	0.867435	0.810271	0.819596	0.852011		0.796062	0.868027
	0.854383	0.80458	0.83913	0.851312	0.834564	0.875892	0.806276	0.851429		0.876359	0.730935
	0.840116	0.763636	0.848306	0.829513	0.874824	0.90462	0.856943	0.825967		0.788462	0.816092
	0.853801	0.822823	0.83119	0.849218	0.890076	0.84384	0.867061	0.834068		0.799454	0.770538
	0.796243	0.88647	0.792952	0.89916	0.853659	0.884969	0.886931	0.819912		0.787088	0.945693
	0.859425	0.694153	0.802698	0.809182	0.818457	0.832106	0.844475	0.883552		0.794979	0.856459
	0.882353	0.763314	0.83921	0.84104	0.851412	0.828402	0.775602	0.876389		0.854817	0.84903
	0.83682	0.536661	0.620637	0.78602	0.858369	0.855355	0.798283	0.822011		0.591935	0.819163
	0.843658	0.794655	0.875583	0.813988	0.848083	0.858268	0.828737	0.854137		0.847731	0.837607
	0.826761	0.798122	0.863843	0.856934	0.854714	0.829953	0.871724	0.810884		0.88244	0.798485
	0.828035	0	0.886331	0.805153	0.953226	0.859281	0.779473	0.857143		0.841598	0.78156
	0.857571	0.783905	0.828326	0.841678	0.825465	0.84539	0.814493	0.806268		0.817021	0.867388
	0.778255	0.841463	0.89927	0.870095	0.876033	0.855508	0.825034	0.856932		0.74435	0.847856
	0.929054	0.852273	0.853693	0.854862	0.816233	0.879285	0.818953	0.81339		0.834483	0.801113
	0.830748	0.852785	0.847896	0.875205	0.9043	0.851796	0.833333	0.808696		0.828966	0.848485
	0.835211	0.772595	0.891971	0.848101	0.859649	0.87632	0.811001	0.817791		0.877345	0.829787
	0.883817	0.725146	0.846809	0.854862	0.807396	0.878906	0.834239	0.860832		0.782303	0.835781
	0.842181	0	0.768095	0.915512	0.683121	0.868687	0.842031	0.722983		0.870185	0.922131
	0.833815	0.540786	0	0.930931	0.901716	0.750765	0.845361	0.860432		0.837333	0.841379
	0.834492	0.877941	0.894813	0.838843	0.844479	0.864048	0.798898	0.802276		0.821637	0.816761
	0.843137	0.868531	0.866764	0.895197	0.845821	0.916176	0.721498	0.849315		0.83263	0.79661
	0.799443	0.89065	0.857143	0.942513	0.89896	0.893557	0.837482	0.788644		0.344411	0.831293
	0.794199	0.836336	0.884393	0.934124	0.871517	0.850659	0.861862	0.87874		0.832675	0.829132
	0.833583	0.860795	0.79676	0.84044	0.856313	0.85758	0.800317	0.851964		0.775974	0.801153
	0.792593	0.832268	0.715959	0.835211	0.872024	0.899408	0.915452	0.830793		0.877874	0.812155
	0.804699	0.868538	0.742898	0.82948	0.938326	0.803303	0.787024	0.861429		0.874277	0.856164
	0.827233	0.805556	0.646782	0.846591	0.908689	0.924194	0.893678	0.760057		0.759134	0.723404
	0.793673	0.753731	0.847731	0.807747	0.865103	0.985507	0.883753	0.819018		0.813172	0.827957
	0.803347	0.853107	0.860632	0.810769	0.857997	0.963333	0.867667	0.832593		0.88537	0.82327
	0.77933	0.764535	0.793262	0.872777	0.801418	0.754801	0.844828	0.82066		0.810047	0.836066
	0.812779	0.840395	0.850559	0.876731	0.893004	0.903631	0.842475	0.870317		0.823276	0.918836
	0.821326	0.953271	0.422151	0.859599	0.837838	0.933566	0.821898	0.847645		0.824561	0.786127
	0.860231	0.826152	0.889843	0.794682	0.854985	0.848214	0.811554	0.789941		0.83068	0.813097
	0.837584	0.862974	0.808972	0.849582	0.853913	0.851796	0.877686	0.877717		0.780059	0.84917
	0.730015	0.887279	0.769572	0.820896	0.829563	0.917808	0.842878	0.834951		0.842618	0.862022
	0.809659	0.886931	0.867362	0.843923	0.873065	0.849231	0.92084	0.854902		0.825737	0.872881
	0.807143	0.8683	0.832606	0.830484	0.966952	0.828829	0.86686	0.812256		0.804348	0.847162
	0.834722	0.806202	0	0.796243	0.880419	0.866469	0.844228	0.827688		0.855769	0.868188
	0.818436	0	0.794682	0.88172	0.88764	0.875912	0.806993	0.830872		0.695779	0.799722
	0.752846	0.876667	0.837633	0.831625	0.881804	0.908546	0.79564	0.801676		0.833333	0.75
	0.830084	0.81194	0.812052	0.804286	0.667192	0.901538	0.8297	0.827786		0.632424	0.839506
	0.820548	0.82659	0.827941	0.821918	0.815362	0.852482	0.87798	0.810967		0.76105	0.809392
	0.821162	0	0.823099	0.853623	0.857364	0.843354	0.830532	0.777778		0.809929	0.816984
	0.865248	0.860741	0.848083	0.866109	0.849057	0.815233	0.81893	0.826277		0.840878	0.842742
	0.779762	0.805643	0.844228	0.816667	0.892489	0.888738	0.868805	0.847737		0.83795	0.643777
	0.841333	0.870112	0.864672	0.881944	0.873156	0.857349	0.832536	0.871429		0.811189	0.823298
	0.819464	0.825309	0.857345	0.849594	0.977961	0.798507	0.813253	0.766917		0.844173	0.824128
	0.9125	0.430442	0.856305	0.856105	0.870536	0.760697	0.7894	0.806938		0.834055	0.80593
	0.780597	0.838661	0.856287	0.885626	0.812227	0.86015	0.83682	0.866142		0.84384	0.791549
	0.83175	0.718563	0.82684	0.861582	0.870607	0.871191	0.792829	0.849185		0.850829	0.746799
	0.822932	0.898108	0.808684	0.861972	0.910299	0.846043	0.783099	0.838473		0.823446	0.870185
	0.821862	0.865854	0.818811	0.843796	0.922734	0.77761	0.764179	0.758523		0.833583	0.832888
	0.786301	0.856729	0.874172	0.879556	0.82906	0.80581	0.784257	0.828767		0.798842	0.862385
	0.843056	0.904908	0.841135	0.78582	0.857353	0.887367	0.840878	0.860367		0.799712	0.809182
	0.847709	0	0.886536	0.737082	0.857345	0.812849	0.839117	0.827247		0.859673	0.867036
	0.830872	0.809249	0.824638	0.834294	0.871833	0.842262	0.793578	0.800562		0.839018	0.761836
	0.817549	0.619048	0.75731	0.86123	0.928264	0.915305	0.888583	0.859675		0.856135	0.807744
	0.833568	0.849315	0.886057	0.825598	0.831288	0.816418	0.787129	0.849333		0.786585	0.868085
	0.79113	0.866667	0.912173	0.858557	0.898678	0.828616	0.835883	0.861314		0.878205	0.851093
	0.834262	0.938224	0.847731	0.858322	0.815021	0.839623	0.894203	0.809104		0.720113	0.864297
	0.737226	0.897674	0.805233	0.884993	0.90379	0.84157	0.828283	0.78955		0.820055	0.913323
	0.824513	0.843621	0.882175	0.847578	0.875749	0.90881	0.828729	0.833795		0.838068	0.755882
	0.819807	0.926934	0.824742	0.877688	0.862805	0.864748	0.72381	0.820208		0.822157	0.829301
	0.797753	0.698745	0.883861	0.857923	0.913522	0.892907	0.824684	0.812584		0.727931	0.855228
	0.805634	0.906528	0.821958	0.870879	0.843168	0.952137	0.836066	0.888218		0.863702	0.809333
	0.749258	0.812676	0.859649	0.857562	0.808157	0.806213	0.801324	0.801902		0.87234	0.826685
	0.811653	0.854676	0.793798	0.841808	0.883178	0.879104	0.874426	0.793353		0.802326	0.883788
	0.766764	0.832425	0.829889	0.864307	0.891856	0.884615	0.859482	0.895775		0.854257	0.845833
	0.811798	0.862267	0.855799	0.922222	0.866385	0.859438	0.862115	0.833333		0.843085	0.858268
	0.824191	0.847222	0.803545	0.866071	0.899851	0.903704	0.844544	0.864358		0.797448	0.685619
	0.85277	0.844729	0.806967	0.831944	0.945854	0.819364	0.896499	0.848175		0.756484	0.820917
	0.841429	0.756469	0.817416	0.87651	0.905248	0.893233	0.856361	0.807692		0.835443	0.765928
	0.796897	0.85452	0.859675	0.826471	0.821429	0.890647	0.869754	0.935484		0.822609	0.818047
	0.835821	0.882261	0.860499	0.916286	0.832572	0.901734	0.76361	0.905045		0.847042	0.850067
	0.780939	0.875	0.855508	0.861813	0.889362	0.87699	0.828383	2.40741		0.827389	0.855014
	0.788171	0.829404	0.751212	0.85	0.852857	0.834936	0.960165	0.812857		0.82337	0.825036
	0.739706	0.814085	0.901929	0.844776	0.737991	0.929429	0.815681	0.824034		0.864905	0.775934
	0.786629	0.914671	0.810398	0.902338	0.8594	0.852601	0.84802	0.779586		0.834385	0.886883
	0.833566	0.6298	0.830189	0.830357	0.881804	0.908163	0.825375	0.882615		0.872777	0.852547
	0.799169	0.948582	0.814867	0.868497	0.903955	0.917007	0.863053	0.874116		0.840499	0.807479
	0.833096	0.842271	0.812589	0.846726	0.806543	0.841962	0.848214	0.853198		0.863568	0.730769
	0.799722	0.725191	0.88992	0.848485	0.877318	0.868497	0.854712	0.774709		0.827446	0.838798
	0.857143	0.746627	0.861032	0.83518	0.832335	0.855224	0.838298	0.833333		0.779037	0.84985
	0.77514	0.89	0.800582	0.893275	0.895415	0.806938	0.848101	0.884058		0.835294	0.83068
	0.806167	0.852547	0.854197	0.909703	0.904908	0	0.823848	0.877612		0.559122	0.762611
	0.819088	0.825944	0.793262	0.871166	0.897101	0.79878	0.87907	0.811679		0.767278	0.848227
	0.844477	0.901454	0.874269	0.888726	0.88484	0.880355	0.837307	0.852482		0.84104	0.818432
	0.79212	0.814649	0.876652	0.836232	0.867898	0.834633	0.797147	0.845609		0.827497	0.869626
	0.793914	0.832831	0.756719	0.842254	0.858187	0.837798	0.60274	0.853435		0.869318	0.845722
	0.825769	0.81459	0.885666	0.872593	0.886548	0.856729	0.862866	0.80568		0.834037	0.91097
	0.828146	0.85037	0.804709	0.882622	0.83631	0.941824	0.799728	0.734472		0.828188	0.86676
	0.834512	0.889374	0.845588	0.860759	0.791916	0.849624	0.901186	0.809388		0.876389	0.778748
	0.811594	0.882897	0.840683	0.924264	0.814759	0.91047	0.818681	0.785928		0.835479	0.801737
	0.82066	0.84157	0.863053	0.884507	0.832849	0.841555	0.85486	0.769444		0.978355	0.818318
	0.847458	0.829847	0.881766	0.892446	0.860643	0.866567	0.86	0.683068		0.733719	0.819346
	0.824611	0.812844	0.884672	0.87106	0.866667	0.888218	0.782235	0.898698		0.830532	0.802612
	0.798571	0.799712	0.769122	0.800609	0.823256	0.820242	0.861264	0.863572		0.872126	0.844804
	0.823615	0.851182	0.797357	0.854885	0.912519	0.895735	0.805436	0.808357		0.836957	0.839838
	0.820768	0.698529	0.81994	0.869955	0.919008	0.88522	0.783167	0.861199		0.834993	0.81768
	0.786127	0.769014	0.832618	0.856742	0.872648	0.867305	0.852512	0.806944		0.85879	0.831788
	0.810888	0.868272	0.884273	0.818182	0.888575	0.88027	0.804006	0.864358		0.826025	0.843085
	0.883081	0.879185	0	0.851585	0.859626	0.880597	0.830508	0.900915		0.739554	0.811798
	0.806849	0.80677	0.755814	0.835374	0.800303	0.945687	0.605714	0.844286		0.786685	0.827676
	0.842878	0.869775	0.891808	0.842939	0.865415	0.944	0.849478	0.840974		0.909209	0.836449
	0.851802	0.843662	0.78955	0.825284	0.886931	0.891892	0.837278	0.833851		0.8107	0.855389
	0.858127	0.871875	0.861194	0.919463	0.833333	0.863158	0.826399	0.836066		0.821862	0.822469
	0.830357	0.870451	0.858394	0.876178	0.799347	0.865782	0.868045	0.830609		0.721068	0.800802
	0.837243	0.859917	0.841446	0.80677	0.88558	0.938611	0.923077	0.801068		0.845938	0.812071
	0.797414	0.741987	0.846386	0.929961	0.767204	0.806499	0.789392	0.856749		0.827633	0.702899
	0.823288	0.912333	0.880512	0.92029	0.829985	0.866571	0.820919	0.857546		0.843293	0.856729
	0.85346	0.58254	0.874822	0.877333	0.872857	0.861186	0.832037	0.857567		0.800842	0.807746
	0.827338	0.785	0.754663	0.837466	0.85798	0.905488	0.833333	0.822653		0.78483	0.872754
	0.851541	0.862801	0.875197	0.741319	0.980702	0.923653	0.845288	0.855491		0.896296	0.900763
	0.805949	0.886441	0.875371	0.836972	0.877119	0.912152	0.803653	0.866667		0.811047	0.809458
	0.824113	0.556414	0.820593	0.884615	0.866667	0	0.821378	0.856115		0.815013	0.855191
	0.83685	0.905719	0.8557	0.854137	0.561175	0.890805	0.759887	0.837916		0.846154	0.82493
	0.83032	0.855007	0.82362	0.859116	0.897898	0.894334	0.805195	0.84136		0.819767	0.826277
	0.795417	0.682819	0.834262	0.859482	0.666667	0.961353	0.85342	0.857143		0.77135	0.86123
	0.813885	0.892805	0.865872	0.875	0.899696	0.862319	0.787172	0.855683		0.831933	0.79972
	0.800582	0.799714	0.803073	0.91834	0.897902	0.708207	0.875882	0.82377		0.830725	0.829096
	0.838802	0.828402	0.771472	0.835655	0.88102	0.861516	0.831579	0.791001		0.82523	0.819149
	0.90137	0.876855	0.84349	0.854545	0.91372	0.852848	0.80303	0.888722		0.821958	0.836257
	0.833102	0.760522	0.67356	0.867868	0.836041	0.775449	0.824268	0.773121		0.855228	0.795573
	0.789396	0.834087	0.707621	0.866385	0.874074	0.835756	0.898045	0.837079		0.810694	0.843537
	0.804843	0.872375	0.839662	0.880054	0.846273	0.895044	0.824926	0.838571		0.842713	0.851133
	0.896063	0.922951	0.98169	0.86087	0.912799	0.798462	0.839204	0.831063		0.870739	0.773472
	0.853211	0.828402	0.863338	0.872727	0.853067	0.857345	0.864754	0.824828		0.77931	0.848189
	0.830104	0.871429	0.723077	0.871977	0.806154	0.909509	0.885802	0.831522		0.866477	0.816092
	0.801664	0.802862	0.799714	0.844286	0.892857	0.93356	0.861304	0.823789		0.709251	0.877583
	0.840559	0.821429	0.870778	0.76702	0.92236	0.875375	0.834473	0.917317		0.824343	0.843357
	0.838473	0.89725	0.823782	0.818312	0.879452	0.870677	0.807525	0.86795		0.834025	0.830345
	0.856515	0.836592	0.833841	0.822222	0.750831	0.846599	0.822995	0.857746		0.767475	0.787024
	0.785088	0.878828	0.834734	0.88102	0.849926	0.901099	0.88251	0.851406		0.873977	0.859135
	0.820941	0.782946	0.833098	0.846924	0.853147	0.917788	0.875519	0.831858		0.874096	0.852691
	0.815718	0.803138	0.9168	0.822556	0.863201	0.839416	0.483516	0.785714		0.759155	0.800275
	0.835423	0.92429	0.818731	0.860987	0.900415	0.893939	0.815504	0.762447		0.88244	0.865719
	0.896552	0.819209	0.905109	0.848802	0.848665	0.903819	0.833102	0.820402		0.839572	0.864865
	0.864905	0.834658	0.86911	0.85654	0.894022	0.841221	0.882014	0.833572		0.811404	0
	0.786775	0.922018	0.814815	0.879941	0.934524	0.906528	0.814448	0.826284		0.845737	0.82638
	0.821637	0.845679	0.914242	0.851852	0	0.844376	0.846266	0.802632		0.811293	0.852535
	0.85119	0.901587	0	0.830161	0.816794	0.864865	0.726608	0.85521		0.887825	0.757453
	0.751049	0.853774	0.823529	0.914804	0.926045	0.861671	0.780842	0.934641		0.889706	0.444262
	0.808239	0.878788	0.822785	0.847361	0.882445	0.896104	0.89729	0.825444		0.859397	0.785294
	0.82055	0.866667	0.859216	0.894085	0.851852	0.945347	0.805991	0.862411		0.78125	0.891702
	0.870704	0.848392	0.821173	0.925134	0.854167	0.900875	0.821958	0.779452		0.860499	0.637444
	0.822556	0.849003	0.871988	0.864035	0.898058	0.872671	0.871951	0.850659		0.791165	0.868056
	0.785185	0.821577	0.804511	0.906752	0.87936	0.862275	0.87739	0.817784		0.852257	0.746439
	0.802228	0.829787	0.800305	0.789322	0.870192	0.82493	0.828239	0.8		0.888071	0.773925
	0.833333	0.821674	0.842185	0.84195	0.846491	0.832138	0.856738	0.821997		0.864598	0.847167
	0.864569	0.84273	0	0.834286	0.884615	0.89645	0.86944			0.83432	0.794655
	0.790732	0.770328	0.855072	0.853659	0.890694	0.700165	0.903481	0.857558		0.882857	0.854908
	0.83662	0.810145	0.863448	0.856269	0.928251	0.886263	0.79533	0.836442		0.875181	0.797521
	0.865169	0.852327	0.831595	0.867647	0.85693	0.876437	0.90512	0.839046		0.748242	0.832647
	0.869198	0.812772	0.851312	0.909548	0.871157	0.734277	0.873512	0.854651		0.804688	0.802649
	0.850941	0.81761	0.878338	0.857542	0.878086	0.74415	0.927469	0.877246		0.769341	0.781997
	0.817791	0.870482	0.881868	0.874277	0.898571	0.852507	0.757971	0.895455		0.849389	0.865649
	0.825905	0.688034	0.867232	0.870166	0.902883	0.851562	0.873832	0.847856		0.826152	0.823129
	0.834677	0.848853	0.696562	0.86357	0.858044	0.910423	0.779743	0.783634		0.814085	0.870321
	0.813953	0.806354	0.891509	0.84701	0.905045	0.810241	0.821127	0.810937		0.769986	0.809211
	0.840876	0.817778	0.847569	0.889561	0.887591	0.853513	0.783005	0.780282		0.838621	0.82702
	0.797671	0.694486	0.813296	0.882438	0.860597	0.89725	0.836134	0.809316		0.769231	0.803949
	0.824484	0.867486	0.806137	0.847143	0.861071	0.898911	0.934713	0.82953		0.76703	0.842415
	0.822059	0.885321	0.842105	0.896175	0.903367	0.872077	0.745938	0.886525		0.857143	0.770739
	0.856369	0.804378	0.858268	0.875358	0.895238	0.881259	0.949384	0.836232		0.802685	0.774892
	0.833087	0.907895	0.811698	0.777939	0.768778	0.824773	0.78156	0.872675		0.862881	0.801097
	0.848396	0.771723	0.826399	0.881159	0.868925	0.86795	0.765778	0.787966		0.847826	0.833103
	0.809798	0.771341	0.700752	0.881752	0.875385	0.836765	0.864662	0.890995		0.820257	0.859722
	0.876302	0.790323	0.83115	0.9	0.906911	0.896996	0.839385	0.829545		0.844037	0.691751
	0.837719	0.814307	0.864865	0.875676	0.853982	0.836478	0.769122	0.846924		0.768362	0.837274
	0.844413	0.793651	0.835461	0.863702	0.838863	0.886931	0.832869	0.806052		0.854972	0.824191
	0.872781	0.863563	0.787623	0.833561	0.829694	0.745098	0.783133	0.836565		0.833094	0.798354
	0.851406	0.85376	0.828148	0.871935	0.86758	0.893846	0.846262	0.815115		0.871875	0.84106
	0.810526	0.916431	0.805233	0.879941	0.906907	0.85654	0.887789	0.862117		0.819338	0.845833
	0.823976	0.801762	0.774286	0.807018	0.881259	0.878963	0.763231	0.841292		0.830417	0.778146
	0.771676	0.841108	0.841867	0.824713	0.838213	0.914764	0.81037	0.77429		0.739745	0.867133
	0.820896	0.889058	0.854314	0.838028	0.843251	0.82232	0.869942	0.841667		0.855491	0.776167
	0.744713	0.804734	0.87187	0.83477	0.900273	0.91543	0.81085	0.667203		0.786237	0.84466
	0.797799	0.842407	0.869504	0.854286	0.894737	0.876755	0.852113	0.793558		0.793197	0.755725
	0.835227	0.796875	0.842179	0.779817	0.883285	0.838849	0.851964	0.894231		0.823276	0.866841
	0.782107	0.784946	0.801712	0.830435	0.916797	0.876614	0.856742	0.84		0.82996	0.819425
	0.857765	0.817915	0.845588	0.848	0.908012	0.901813	0.86383	0.859854		0.863843	0.8297
	0.83477	0.871141	0.859133	0.868805	0.825145	0.875186	0.828691	0.857355		0.776163	0.879121
	0.831006	0.702128	0.809917	0.86944	0.87426	0.801538	0.869693	0.924394		0.808333	0.78925
	0.8125	0.949495	0.876068	0.912621	0.88064	0.879668	0.829023	0.789244		0.921938	0.874106
	0.841816	0.830482	0.860606	0.84041	0.881674	0.865443	0.864078	0.815021		0.837989	0.815968
	0.808659	0.957377	0.845942	0.851485	0.878299	0	0.842776	0.818731		0.873039	0.844122
	0.860993	0.836248	0.787365	0.824638	0.854626	0.86	0.87801	0.833333		0.81241	0.854314
	0.822378	0.867044	0.842181	0.811239	0.897183	0.855224	0.799406	0.871245		0.800562	0.789077
	0.856721	0.816296	0.8128	0.851389	0.856928	0.825545	0.861401	0.835425		0.780521	0.824773
	0.846377	0.896142	0.875197	0.818312	0.90566	0.91003	0.825036	0.839181		0.608321	0.832888
	0.85444	0.858166	0.082658	0.812233	0.862216	0.88209	0.80659	0.816269		0.819527	0.732558
	0.833333	0.817266	0.843195	0.824757	0.856734	0.857143	0.85034	0.723242		0.855615	0.790278
	0.836338	0.871448	0.849155	0.857143	0.8896	0.867378	0.742515	0.873112		0.847283	0.85452
	0.772857	1.01183	0.737834	0.811034	0.941538	0.850969	0.822254	0.851227		0.780381	0.849772
	0.833807	0.853495	0.816239	0.84507	0.976231	0.893895	0.881877	0.836941		0.851852	0.838802
	0.774524	0	0.844479	0.844622	0.892038	0.880707	0.852679	0.850659		0.835862	0.888081
	0.869873	0.838519	0.819242	0.868381	0.887427	0.917857	0.830028	0.864748		0.75	0.823691
	0.774929	0.745214	0	0.890278	0.950739	0.859135	0.848649	0.861152		0.820225	0.64812
	0.829301	0.834522	0.848361	0.882603	0.858954	0.89301	0.820408	0.847826		0.814614	0.829882
	0.811836	0.67052	0.809182	0.833828	0.838983	0.862448	0.822715	0.802878		0.81882	0.805271
	0.834783	0.857143	0.800892	0.845839	0.852528	0.852405	0.873486	0.857345		0.783582	0.851389
	0.840395	0.775076	0.839939	0.843137	0.873199	0.706949	0.803184	0.858616		0.737752	0.858757
	0.766975	0.832378	0.800294	0.885798	0.878743	0.840237	0.866575	0.771822		0.813514	0.798859
	0.819209	0.847076	0.849858	0.781629	0.865693	0.905325	0.902564	0.828369		0.816144	0.865772
	0.794579	0.886686	0.917852	0.894737	0.704478	0.875181	0.855153	0.872814		0.844622	0.83795
	0.771723	0.822981	0.800283	0.864215	0.877292	0.76411	0.842607	0.801153		0.831522	0.802503
	0.829446	0.616314	0.921598	0.848485	0.863309	0.873082	0.884674	0.848024		0.845706	0.679749
	0.800824	0.790869	0.850382	0.884226	0.821429	0.933858	0.922137	0.805714		0.835561	0.838215
	0.758179	0.89645	0	0.876304	0.872093	0.865649	0.839945	0.777135		0.87187	0.843273
	0.836512	0.848974	0.893871	0.840213	0.896142	0.824305	0.825826	0.652597		0.801664	0.678516
	0.820477	0.914373	0.87106	0.754386	0.881402	0.69586	0.814505	0.815138		0.86722	0.662551
	0.824191	0.822416	0.805634	0.860111	0.816692	0.871492	0.843137	0.811429		0.828571	0.81831
	0.809869	0.822059	0.905292	0.880556	0.847561	0.903276	0.84041	0.860856		0.825676	0.82449
	0.905089	0.648265	0.727549	0.829123	0.875	0.966226	0.846262	0.858601		0.814327	0.680057
	0.809038	0.861272	0.822674	0.794793	0.861069	0.888554	0.818436	0.848819		0.732575	0.817109
	0.836512	0.875598	0.893586	0.808735	0.85842	0.841221	0.831669	0.788606		0.805839	0.751404
	0.765896	0.877809	0.863905	0.898611	0.892587	0.87482	0.859551	0.813636		0.81958	0.885329
	0.820793	0.839763	0.783133	0.84691	0.945736	0	0.855782	0.821477		0.860465	0.837912
	0.788712	0.855556	0.835777	0.935401	0.808824	0.957952	0.784946	0.870206		0.857923	0.846255
	0.796486	0.714493	0.874631	0.815186	0.888048	0.809595	0.839506	0.829161		0.831187	0.731343
	0.772134	0.799087	0.836826	0.87642	0.871951	0.893393	0.844477	0.759441		0.811966	0.811989
	0.819383	0	0.692771	0.805594	0.929907	0.840909	0.821898	0.672083		0.847826	0.824234
	0.835949	0.861968	0.853933	0.882597	0.835443	0.880452	0.850158	0.8125		0.821918	0.843615
	0.807747	0.829197	0.865719	0.852601	0.902954	0.856753	0.859756	0.819858		0.751067	0.837307
	0.945	0.83707	0.844175	0.86	0.868381	0.776923	0.863636	0.818054		0.824536	0.845541
	0.761317	0.794712	0.88269	0.805049	0.860704	0.911901	0.848066	0.794379		0.779972	0.861111
	0.85822	0.694402	0.785016	0.874251	0.906569	0.933989	0.944118	0.795977		0.785515	0.700987
	0.809524	0.863436	0.881203	0.83115	0.837798	0.843505	0.847578	0.87165		0.810368	0.834722
	0.844413	0.858357	0.876068	0.85124	0.837283	0.86587	0.923897	0.818681		0.823045	0.693069
	0.850767	0.737421	0.834347	0.878743	0.917431	0.866764	0.84887	0.875912		0.807854	0.815468
	0.822254	0.825598	0.891304	0.845714	0.834037	0.871508	0.771558	0.858601		0.864407	0.848527
	0.85022	0.862826	0.841954	0.863955	0.864672	0.861878	0.81638	0.827286		0.858887	0.86846
	0.811867	0.873194	0.861314	0.835277	0.866947	0.936578	0.85452	0.855372		0.760905	0.851701
	0.840974	0.798529	0.858741	0.857955	0.890961	0.869253	0.686131	0.834951		0.822647	0.822059
	0.800562	0.814264	0.89497	0.865762	0.902928	0.872945	0.806268	0.906067		0.841808	0.830748
	0.842407	0.871105	0.735166	0.868759	0.965986	0.860029	0.766667	0.76087		0.832158	0.825963
	0.792264	0.826458	0.868195	0.864454	0.889764	0.874631	0.832158	0.823288		0.800279	0.79646
	0.826027	0.808989	0.859773	0.880056	0.900164	0.610032	0.868613	0.855978		0.741456	0.881924
	0.807525	0.892508	0.881024	0.933852	0.878016	0.870229	0.834286	0.84136		0.828652	0.837341
	0.845827	0.215247	0.835949	0.814346	0.891437	0.906602	0.830838	0.829337		0.797688	0.800604
	0.818689	0.793363	0.802009	0.855093	0.909897	0.864234	0.851216	0.830721		0.849862	0.791024
	0.787966	0.864092	0.804408	0.822222	0.850592	0.862595	0.87	0.87187		0.87874	0.853693
	0.876923	0.802521	0.773504	0.84507	0.863636	0.821813	0.880282	0.849448		0.806268	0.799699
	0.834074	0.82684	0.771802	0.828402	0.852507	0.839813	0.783357	0.847434		0.808054	0.757282
	0.819163	0.875181	0.798307	0.919605	0.920118	0.863112	0.968326	0.820034		0.753106	0.803841
	0.843972	0.8	0.874145	0.869873	0.880355	0.912088	0.827446	0.835735		0.866225	0.788966
	0.82312	0.828869	0.85	0.81791	0.886326	0.877874	0.859216	0.791391		0.802759	0.853116
	0.822285	0.899563	0.841629	0.817915	0.881503	0.882261	0.803571	0.849702		0.839833	0.825036
	0.793914	0.856725	0.901569	0.865358	0.901294	0.862018	0.856313	0.805596		0.820979	0.857143
	0.825243	0.796358	0.775453	0.878234	0.857353	0.839763	0.824859	0.844633		0.783821	0.865412
	0.832224	0.881674	0.809322	0.887228	0.868078	0.876119	0.826923	0.825688		0.84495	0.843305
	0.840164	0.866187	0.85044	0.894286	0.896996	0.866569	0.851296	0.839258		0.834677	0.81694
	0.808571	0.687964	0.859649	0.860029	0.832803	0.951895	0.870287	0.865248		0.772849	0.89726
	0.817664	0.858711	0.892261	0.822706	0.913616	0.881657	0.87172	0.799423		0.869048	0.840537
	0.799175	0.876471	0.813235	0.846583	0.884226	0.8418	0.849145	0.841339		0.835065	0.809587
	0.894309	0.876947	0.878049	0.847339	0.882581	0.885978	0.896183	0.850508		0.87517	0.813514
	0.875175	0.834621	0.84375	0.835294	0.888386	0.85355	0.845113	0.847578		0.808974	0.849108
	0.838109	0.697329	0.722135	0.818689	0.82232	0.806967	0.815906	0.906154		0.844755	0.812245
	0.814246	0.864286	0.799674	0.812684	0.908702	0.869369	0.8125	0		0.837762	0.82963
	0.829596	0.842027	0.852459	0.834286	0.62167	0.885938	0.820979	0.837398		0.85036	0.893645
	0.830417	0.544656	0	0.866758	0.837877	0.902158	0.709402	0.877874		0.833107	0.799439
	0.834522	0.8	0.865948	0.91879	0.839363	0.860993	0.775811	0.821192		0.831241	0.816761
	0.81	0.815562	0.786127	0.820334	0.877729	0.935028	0.858198	0.908824		0.83011	0.816195
	0.781382	0.872822	0.816984	0.851485	0.908805	0.892199	0.819444	0.853698		0.808011	0.788811
	0.778902	0.865762	0.823444	0.838621	0.891583	0.773256	0.859331	0.858571		0.818056	0.749654
	0.810179	0.79798	0.826807	0.853061	0.888092	0.870107	0.82967	0.847682		0.869628	0.813772
	0.815603	0.872727	0.789086	0.839943	0.872404	0.897168	0.805634	0.864865		0.82754	0.890533
	0.797637	0.873112	0.8496	0.845706	0.832822	0.73991	0.861472	0.848951		0.899301	0.851528
	0.841678	0.848576	0.806452	0.870166	0.821068	0.864122	0.854046	0.838124		0.784916	0.858491
	0.817549	0.814224	0.841584	0.852601	0.729851	0.868613	0.796296	0.837313		0.763425	0.811189
	0.872754	0.903399	0.84507	0.857367	0.880882	0.847826	0.868946	0.84505		0.813352	0.817416
	0.785414	0.833333	0.840909	0.86221	0.898698	0.840058	0.835425	0.785816		0.904241	0.810811
	0.748837	0.659605	0.814761	0.811573	0.95858	0.881503	0.813314	0.881674		0.823034	0.887517
	0.830725	0.897516	0.810448	0.727129	0.857362	0.790936	0.796243	0.871508		0.856313	0.827913
	0.832618	0.891583	0.829528	0.834278	0.844175	0.854626	0.819193	0.771588		0.818801	0.774788
	0.857143	0.814761	1.07945	0.86686	0.774924	0.862565	0.828418	0.797768		0.671252	0.836111
	0.854369	0	0.757532	0.865906	0.884038	0.820961	0.849702	0.839112		0.833103	0.775393
	0.806452	0.774648	0.900671	0.855263	0.852584	0.852239	0.771791	0.837466		0.502249	0.802557
	0.853293	0.824261	0.867987	0.863937	0.832845	0.906757	0.883552	0.854257		0.787106	0.854676
	0.852273	0.80677	0.721448	0.870206	0.846037	0.835575	0.879032	0.833811		0.78841	0.795014
	0.807042	0.889728	0.855355	0.931548	0.917445	0.883077	0.853073	0.811263		0.814917	0.775393
	0.967308	0.887262	0.879939	0.837644	0.885522	0.878378	0.893082	0.751453		0.757396	0.816619
	0.791066	0.877037	0.83965	0.859551	0.805991	0.825444	0.864865	0.822535		0.841033	0.794199
	0.821997	0.773925	0.866864	0.790977	0.871681	0.914197	0.802557	0.802213		0.801664	0.822581
	0.83115	0.800781	0.787425	0.923729	0.90176	0.864048	0.76912	0.828148		0.87535	0.81
	0.813464	0.864	0.823288	0.841096	0.90894	0.938224	0.859599	0.803279		0.867781	0.768034
	0.815407	0.822558	0.831445	0.832861	0.889236	0.826019	0.920732	0.770925		0.760163	0.856938
	0.854972	0.816	0.869376	0.840683	0.936391	0.812874	0.819048	0.849057		0.82446	0.912162
	0.838527	0.808759	0.813725	0.799705	0.871329	0.785388	0.822129	0.86		0.833566	0.823358
	0.855244	0.746622	0.846473	0.826284	0.839506	0.909774	0.852006	0.843023		0.923453	0.839674
	0.897681	0.844985	0.852006	0.98946	0.799353	0.951027	0.831669	0.826152		0.789474	0.857349
	0.855134	0.893778	0.868946	0.86747	0.876672	0.856481	0.886095	0.810651		0.811066	0.829949
	0.847731	0.85462	0.839404	0.89043	0.86747	0.955072	0.886202	0.897101		0.84104	0.739568
	0.775112	0.877273	0.85346	0.885271	0.858357	0.722835	0.815321	0.837047		0.821237	0.816124
	1.02067	0.87373	0.874631	0.836207	0.84195	0.882707	0.765193	0.823529		0.814208	0.832599
	0.809524	0.81268	0.630564	0.859375	0.858557	0.800296	0.868829	0.825373		0.824695	0.733983
	0.737921	0.753687	0.98688	0.838571	0.906907	0.91906	0.842776	0.820368		0.85493	0.85372
	0.831547	0.857746	0.914865	0.888158	0	0.88484	0.847201	0.787106		0.724924	0.831442
	0.835756	0.795022	0.829847	0.853591	0	0.920354	0.866071	0.701727		0.848958	0.860304
	0.805322	0.796417	0.888715	0.843137	0.895044	0.851124	0.87883	0.885897		0.735938	0.854447
	0.801097	0.793447	0.678694	0.8	0.875179	0.879756	0.87651	0.834337		0.888418	0.807638
	0.839735	0.858209	0.850877	0.862772	0.883901	0.872214	0.851296	0.859353		0.802632	0.824113
	0.806405	0.85022	0.810089	0.893983	0.820593	0.95068	0.829876	0.827869		0.817638	0.755043
	0.821683	0.880531	0.892598	0.862434	0.837798	0.857571	0.833333	0.835799		0.835526	0.846041
	0.837341	0	0.874233	0.847407	0.883263	0.852632	0.842681	0.854294		0.852484	0.887556
	0.821429	0.860465	0.880484	0.861687	0.906877	0.87553	0.852555	0.847737		0.849372	0.890045
	0.827286	0.818978	0.863014	0.877493	0.804154	0.89019	0.863702	0.798009		0.832857	0.795356
	0.789548	0.832117	0.889764	0.882014	0.862573	0.842663	0.755622	0.824786		0.863965	0.828492
	0.783333	0.881481	0.825373	0.879789	0.819018	0.929766	0.879357	0.784792		0.840909	0.851389
	0.797721	0.84593	0.897472	0.859211	0.871363	0.873973	0.853556	0.811966		0.799427	0.79795
	0.819425	0.807799	0.851128	0.870555	0.887363	0.872441	0.832386	0.888889		0.841965	0.817416
	0.82133	0.84	0.85929	0.840325	0.86	0.796215	0.83268	0.791176		0.813056	0.856948
	0.822535	0.791899	0.790808	0.839311	0.937107	0.921409	0.794682	0.850725		0.849645	0.78655
	0.840782	0.902371	0.800292	0.877941	0.806223	0.846154	0.862259	0.850889		0.859673	0.859649
	0.864238	0.802632	0.880121	0.869565	0.869894	0.792453	0.861071	0.759071		0.827586	0.837997
	0.800562	0.815493	0.89721	0.861582	0.741329	0.892054	0.885007	0.863976		0.836018	0.818056
	0.840159	0.829609	0.855956	0.861314	0.895126	0.883382	0.824438	0.84926		0.899225	0.76513
	0.844755	0.75	0.811404	0.879404	0.831395	0.873832	0.797814	0.926573		0.882526	0.720339
	0.849275	0.810219	0.7744	0.860534	0.839771	0.867647	0.826979	0.880916		0.842697	0.791317
	0.79854	0.804412	0.808181	0.819328	0.862119	0.832565	0.79454	0.836111		0.910798	0.794159
	0.84887	0.847434	0.752396	0.887367	0.88389	0.942339	0.889675	0.821429		0.730385	0.811421
	0.811966	0.633224	0.78125	0.875339	0.888726	0.845494	0.822857	0.790462		0.803815	0.828212
	0.785915	0.828947	0.770349	0.870185	0.878285	0.867332	0.866935	0.72549		0.859838	0.838621
	0.852255	0.6	0.734214	0.904065	0.834123	0.892638	0.857778	0.895833		0.855643	0.800296
	0.806818	0.773862	0.877112	0.830532	0.876022	0.816474	0.82197	0.844327		0.769886	0.867114
	0.769578	0.661765	0.847953	0.825835	0.897959	0.923577	0.81931	0.868421		0.864905	0.853901
	0.926829	0.846377	0.866564	0.8653	0.941748	0.859353	0.879699	0.813031		0.812672	0.834492
	0.764384	0.755523	0.847361	0.845029	0.854908	0.901116	0.874622	0.803094		0.877747	0.826146
	0.787413	0.901929	0.799392	0.84993	0.84136	0.890045	0.805436	0.804054		0.829912	0.919732
	0.765205	0.645349	0.793494	0.838483	0.86233	0.856509	0.740896	0.302326		0.857143	0.731214
	0.808883	0.77027	0.872993	0.855297	0.813154	0.884615	0.796807	0		0.851444	0.826558
	0.794501	0	0.855944	0.839939	0.878437	0.756579	0.86087	0.82127		0.834899	0.752033
	0.831004	0.837956	0.831845	0.92109	0.900888	0.882184	0.828758	0.900913		0.777624	0.752577
	0.864382	0.833103	0.70901	0.846599	0.85035	0.947867	0.931854	0.86		0.854345	0.838081
	0.821615	0.817236	0.720548	0.863843	0.855856	0.97138	0.807638	0.797122		0.759259	0.809591
	0.813333	0.911028	0.784773	0.847633	0.897649	0.910847	0.822917	0.772526		0.803256	0.817159
	0.82066	0.852339	0.922222	0.842697	0.915888	0.912104	0.891275	0.890879		0.851032	0.842857
	0.844993	0.806748	0.851032	0.870073	0.871245	0.919523	0.860882	0.835517		0.825513	0.831378
	0.888747	0.80791	0.955396	0.913669	0.845821	0.951788	0.835244	0.854369		0.859444	0.743323
	0.828488	0	0.86351	0.839771	0.880747	0.848189	0.870345	0.821839		0.843081	0.833333
	0.800285	0.891892	0.922652	0.824438	0.904762	0.992053	0.852011	0.920168		0.78933	0.797468
	0.815427	0.876902	0.827258	0.865922	0.857143	0.978873	0.719941	0.804949		0.848442	0.859504
	0.843528	0.777603	0.835635	0.892006	0.867521	0.856481	0.816692	0.822416		0.818792	0.783745
	0.806584	0.880058	0.864714	0.84127	0.883562	0.794833	0.88045	0.857531		0.653631	0.80979
	0.798507	0	0.829757	1.01049	0.795652	0.873381	0.833333	0.984155		0.850975	0.76511
	0.809859	0.810072	0.64687	0.864903	0.825397	0.833089	0.907154	0.830609		0.848101	0.826435
	0.787263	0.740854	0	0.894188	0.886736	0.860465	0.80659	0.817266		0.834722	0.851252
	0.848175	0.836066	0.882255	0.839031	0.89694	0.693053	0.882779	0.834808		0.850727	0.788382
	0.832206	0.842349	0.901929	0.777937	0.856938	0.897081	0.869263	0.845455		0.809295	0.734255
	0.796486	0.836066	0.837147	0.849057	0.884672	0.92868	0.850267	0.727011		0.828571	0.799451
	0.826027	0.793413	0.784547	0.856502	0.867244	0.80813	0.894737	0.785414		0.791908	0.801939
	0.838663	0.848396	0.849594	0.850071	0.870827	0.886567	0.850763	0.869263		0.841678	0.857523
	0.851227	0.858345	0.796296	0.865057	0.838946	0.762058	0.853198	0.872564		0.885359	0.838617
	0.914754	0.67713	0.90687	0.881356	0.864569	0.751623	0.880466	0.859624		0.827211	0.869014
	0.85592	0.712557	0.773239	0.844353	0.844749	0.826471	0.879009	0.854815		0.823964	0.7408
	0.795977	0.650568	0.885626	0.799703	0.859594	0.909798	0.866762	0.838483		0.865672	0.798023
	0.786227	0.957075	0.848974	0.844444	0.930153	0.883721	0.809655	0.818306		0.858491	0.758017
	0.830484	0.892045	0.79646	0.860465	0.864179	0.90528	0.846053	0.865734		0.887624	0.868248
	0.846369	0.804478	0.810219	0.846575	0.881639	0.892171	0.82744	0.880878		0.807463	0.85298
	0.829268	0.911076	0.708464	0.826685	0.786364	0.893733	0.837877	0.834395		0.870778	0.868624
	0.83871	0.852507	0.830161	0.875549	0.898281	0.849684	0.806405	0.827027		0.831187	0.866317
	0.831697	0.822368	0.847384	0.853315	0.807246	0.861912	0.860495	0.863572		0.824306	0.722059
	0.814363	0.848401	0.844675	0.842177	0.944262	0.834061	0.833091	0.885145		0.849582	0.776034
	0.853881	0.865293	0.870748	0.852224	0.825	0.826277	0.817919	0.892749		0.820833	0.803213
	0.765379	0.846705	0.730892	0.829787	0.848617	0.913947	0.768405	0.88456		0.842776	0.793333
	0.793201	0.83926	0.838473	0.819885	0.834492	0.883382	0.829596	0.859551		0.842748	0.804167
	0.81339	0.856712	0.820728	0.851574	0.91528	0.873887	0.811912	0.780741		0.8583	0.857143
	0.804924	0.798859	0.811321	0.970861	0.846821	0.929577	0.862915	0.880851		0.769444	0.788301
	0.821879	0.838384	0.846939	0.857372	0.882682	0.851574	0.85798	0.8		0.85376	0.83871
	0.82967	0.900875	0.889552	0.858146	0.975694	0.833841	0.874085	0.923592		0.816384	0.846154
	0.788873	0.787202	0.869355	0.854772	0.944444	0.782473	0.856948	0.750383		0.822973	0.831507
	0.816464	0.82	0.88024	0.855782	0.905918	0.777444	0.860846	0.884164		0.919008	0.883382
	0.866084	0.81686	0.837283	0.860563	0.845238	0.801196	0.84626	0.76699		0.873874	0.821577
	0.834483	0.857778	0.872675	0.835347	0.83871	0.909621	0.774366	0.812041		0.777166	0.85755
	0.826573	0.825	0.835913	0.867332	0.803053	0.765672	0.868805	0.815217		0.86187	0.855244
	0.805714	0.842105	0.844011	0.94069	0.868098	0.892606	0.817906	0.827538		0.693997	0.8207
	0.821683	0.812592	0.879939	0.821378	0.906154	0.873913	0.831492	0.892704		0.827586	0.868531
	0.707865	0.853395	0.848631	0.818941	0.940751	0.87106	0.784615	0.77812		0.817549	0.823282
	0.853333	0	0.741835	0.864307	0.915584	0.826725	0.858904	0.800281		0.855164	0.880478
	0.808219	0.823358	0.838483	0.853186	0.788235	0.874824	0.887324	0.86612		0.834247	0.851744
	0.828947	0.767511	0.819464	0.848485	0.896104	0.892285	0.856192	0.82327		0.849315	0.644286
	0.83518	0.821429	0.872857	0.885755	0.860058	0.862016	0.847662	0.859097		0.830795	0.670312
	0.747076	0.873278	0.8653	0.846608	0.872754	0.837104	0.816208	0.722302		0.834286	0.864973
	0.819364	0.804913	0.801178	0.881598	0.896652	0.836826	0.885294	0.855714		0	0.752793
	0.797768	0.858382	0.893016	0.877072	0.809091	0.826087	0.981513	0.83815		0.875472	0.830435
	0.83926	0.856944	0.938127	0.827011	0.845313	0.851227	0.799383	0.7737		0.801775	0.8
	0.854071	0.864253	0.853587	0.804255	0.904624	0.863768	0.826816	0.755988		0.801144	0.818674
	0.82	0.901934	0.874636	0.83241	0.865906	0.828369	0.845827	0.826331		0.869146	0.837979
	0.790107	0.76912	0.869748	0.877747	0.822764	0.887725	0.826087	0.751152		0.819858	0.82768
	0.820368	0.795385	0.856934	0.805153	0.78882	0.876672	0.844175	0.842342		0.872993	0.818898
	0.92607	0.788136	0.77574	0.85931	0.892063	0.851312	0.818306	0.845833		0.487805	0.848266
	0.820402	0.868732	0.812233	0.820113	0.869128	0.909357	0.80429	0.837134		0.819868	0.833333
	0.857916	0.876614	0.906815	0.869096	0.787682	0.77071	0.80236	0.869688		0.826816	0.859269
	0.815574	0.781627	0.897479	0.857143	0.858382	0.845917	0.824536	0.846259		0.860179	0.833102
	0.805285	0.884083	0.798206	0.832857	0.742681	0.828239	0.863914	0.868673		0.782303	0.854447
	0.84555	0.829694	0.681548	0.823529	0.730408	0.858921	0.829457	0.833096		0.755927	0.899687
	0.860367	0.815789	0.81994	0.892857	0.908669	0.876633	0.652174	0.809663		0.802612	0.825043
	0.81958	0.547434	0.60089	0.902256	0.857752	0.877841	0.842917	0.792614		0.851182	0.804843
	0.763869	0.847125	0.828125	0.83477	0.876245	0.880531	0.869814	0.847969		0.86722	0.71408
	0.820652	0.828704	0.823704	0.883571	0.814599	0.880503	0.777135	0.853801		0.796353	0.78581
	0.808181	0.845938	0.880851	0.818047	0.809591	0.817496	0.87013	0.823934		0.843666	0.832206
	0.801187	0.893738	0.75228	0.821637	0.851528	1.0029	0.848322	0.809038		0.852573	0.716031
	0.828148	0.86747	0.876947	0.864583	0.851312	0.874138	0.78056	0.839189		0.845161	0.839939
	0.819088	0.891761	0.877874	0.855742	0.898098	0.881924	0.845288	0.745683		0.844604	0.823529
	0.815249	0.849294	0.77548	0.862661	0.952303	0.764359	0.816296	0.83284		0.853425	0.841545
	0.823695	0.830028	0.757353	0.859649	0.803053	0.870249	0.853901	0.821823		0.829815	0.853591
	0.834328	0.875749	0.838946	0.898403	0.940984	0.87988	0.83711	0.82		0.56213	0.813893
	0.829268	0.830028	0.848571	0.869693	0.81454	0.88292	0.799157	0.830357		0.823872	0.774892
	0.841026	0.883096	0.878613	0.829694	0.854103	0.857971	0.801749	0.823276		0.846821	0.741791
	0.897638	0.822191	0.861886	0.832849	0.860231	0.769925	0.854286	0.826147		0.816327	0.795775
	0.815233	0.794798	0.747678	0.858631	0.843338	0.869973	1.00169	0.848361		0.822857	0.846583
	0.826027	0.875519	0.714946	0.835905	0	0.868778	0.796807	0.852703		0.827493	0.836108
	0.824964	0.846045	0.831476	0.873773	0.895296	0.853901	0.876093	0.898281		0.836232	0.825826
	0.846485	0.905767	0.802857	0.870345	0.847512	0.887574	0.832117	0.881963		0.811881	0.85174
	0.8125	0.847384	0.867982	0.849797	0.895265	0.87372	0.849003	0.849427		0.823288	0.884451
	0.786957	0.83359	0.75425	0.923461	0.838565	0.864943	0.831361	0.841463		0.86115	0.832869
	0.823691	0.844049	0.900281	0.847858	0.868876	0.846281	0.837916	0.816388		0.636099	0.867953
	0.821839	0.763425	0.806213	0.9	0.871429	0.868785	0.820513	0.840336		0.794501	0.838298
	0.764877	0.882353	0.802839	0.84517	0.875946	0.874063	0.890671	0.819464		1.03829	0.838057
	0.8418	0.814159	0.831897	0.86727	0.973294	0.921753	0.842999	0.851436		0.771049	0.839357
	0.737609	0.856296	0.858773	0.852339	0.896802	0.922835	0.76338	0.848527		0.869065	0.788793
	0.84127	0.89955	0.847181	0.866755	0.821782	0.826087	0.745161	0.812849		0.693598	0.84322
	0.856563	0.815988	0.649068	0.876106	0.87404	0.853846	0.85208	0.845319		0.867586	0.820402
	0.787836	0.897866	0.787365	0.838109	0.811437	0.839385	0.829268	0.846381		0.85654	0.923557
	0.863436	0.763804	0.872801	0.862411	0.856928	0.93423	0.869919	0.77266		0.83815	0.620219
	0.845577	0.802309	0.819885	0.837446	0.888199	0.906103	0.875173	0.989708		0.876129	0.673913
	0.756133	0.797183	0.810448	0.85931	0.870504	0.862857	0.846715	0.861345		0.862538	0.704992
	0.775148	0.83691	0.795252	0.865358	0.864979	0.870474	0.809589	0.836763		0.749664	0.833105
	0.862801	0.792453	0.846276	0.84539	0.775112	0.940789	0.874224	0.855607		0.848617	0.800638
	0.828892	0.869494	0.993789	0.847673	0.899371	0.846457	0.862022	0.831445		0.858117	0.726444
	0.831006	0.815029	0.852273	0.876106	0.838081	0.884409	0.854494	0.863492		0.825503	0.89781
	0.868805	0.787402	0.829096	0.863514	0.897959	0.874663	0.862022	0.905844		0.886364	0.846491
	0.860169	0.851485	0.839031	0.897902	0.826531	0.893016	0.861561	0.8418		0.779259	0.856522
	0.824363	0.813609	0.870968	0.837386	0.845517	0.905634	0.833815	0.862464		0.808864	0.789244
	0.830056	0.916538	0.848855	0.870555	0.88777	0.967492	0.845272	0.863965		0.829843	0.868217
	0.864362	0.824427	0.75419	0.822059	0.95	0.871795	0.86533	0.859091		0.759887	0.825779
	0.819225	0.683631	0.923741	0.86202	0.841463	0.852984	0.850575	0.830441		0.788352	0.723684
	0.797143	0.811189	0.856678	0.848306	0.865497	0.953125	0.836088	0.843391		0.868996	0.814917
	0.850275	0.870918	0.943338	0.865854	0.861813	0.925457	0.910112	0.798036		0.84375	0.814972
	0.822161	0.913386	0.776119	0.881773	0.721793	0.91528	0.871469	0.821767		0.834247	0.799716
	0.80566	0.852436	0.809741	0.881232	0.902439	0.857534	0.817518	0.84349		0.83263	0.87062
	0.801939	0.81931	0.873275	0.848083	0.89635	0.727417	0.768769	0.872093		0.831845	0.846715
	0.833568	0.6	0.850685	0.825843	0.7184	0.892489	0.807588	0.743954		0.833807	0.805271
	0.805398	0.811782	0.871314	0.861813	0.934621	0.853583	0.892617	0.826265		0.850725	0.859603
	0.824225	0.828194	0.919866	0.854494	0.79798	0.965517	0.841746	0.847305		0.828877	0
	0.834043	0.844567	0.879765	0.863636	0.892911	0.923547	0.840517	0.838134		0.853801	0.766621
	0.848739	0.815634	0.794643	0.848355	0.869565	0.881064	0.840395	0.851124		0.684129	0.797704
	0.82	0.89083	0.841317	0.856738	0.914928	0.889408	0.847328	0.78903		0.847938	0.870912
	0.871977	0.826215	0.881232	0.877604	0.911411	0.886713	0.836066	0.92561		0.869814	0.788432
	0.841135	0.79795	0.854135	0.84311	0.880399	0.848787	0.901907	0.849231		0.805839	0.83795
	0.74711	0.945906	0.846617	0.849003	0.865964	0.8739	0.837209	0.82768		0.793103	0.873082
	0.804645	0.870588	0.87172	0.85693	0.893678	0.862832	0.881356	0.815029		0.72929	0.769006
	0.818966	0.792867	0.813043	0.889552	0.94373	0.881832	0.882175	0.683824		0.81719	0.728487
	0.821429	0.829563	0.817021	0.896996	0.914454	0.848437	0.787202	0.851182		0.814516	0.725689
	0.822647	0.872	0.738275	0.875882	0.905579	0.84104	0.847076	0.900775		0.836653	0.8
	0.82311	0.697108	0.894334	0.842814	0.911555	0.873381	0.876129	0.851641		0.816076	0.811066
	0.847025	0.72	0.821705	0.825905	0.714509	0.888037	0.874659	0.797814		0.765278	0.821615
	0.807175	0.913961	0.871901	0.806967	0.889441	0.926332	0.853315	0.868421		0.83965	0.815752
	0.797799	0.839286	0.798193	0.862117	0.858757	0.876614	0.829904	0.837446		0.880707	0.751857
	0.790447	0.797704	0.840943	0.846264	0.845815	0.869048	0.848322	0.696667		0.832021	0.80198
	0.83244	0.428356	0.866873	0.841091	0.918283	0.872159	0.867756	0.867746		0.823446	0.789322
	0.837274	0.875912	0.715774	0.879334	0.921824	0.852691	0.798331	0.838628		0.777487	0.761173
	0.82695	0.78125	0.888092	0.867123	0.860534	0.896652	0.844875	0.762857		0.876231	0.86069
	0.792952	0.818584	0.893417	0.89301	0.863897	0.906296	0.880576	0.829197		0.838134	0.901813
	0.805755	0.812937	0.83631	0.810319	0.856467	0.892966	0.818444	0.760646		0.844415	0.84739
	0.847527	0.815534	0.804408	0.808801	0.849845	0.854908	0.768371	0		0.806735	0.836957
	0.834278	0.883058	0.840054	0.826846	0.930535	0.821429	0.885057	0.86285		0.81	0.803324
	0.860111	0.819625	0	0.865782	0.908669	0.870677	0.880178	0.781792		0.889213	0.831507
	0.813202	0.825525	0.855491	0.973064	0.89153	0.868148	0.810241	0.808571		0.826149	0.915254
	0.833333	0.808612	0.722304	0.814921	0.812693	0.922965	0.779053	0.860158		0.830911	0.677536
	0.820628	0.715434	0.710526	0.916404	0.834328	0.882353	0.85	0.829726		0.844633	0.427083
	0.825633	0.808096	0.823872	0.851801	0.922705	0.880597	0.860987	0.879433		0.793801	0.85034
	0.850746	0.843662	0.821023	0.777778	0.805108	0.874644	0.859195	0.792135		0.819742	0.814246
	0.745509	0.915541	0.885387	0.876861	0.873887	0.882768	0.817073	0.807428		0.905185	0.81719
	0.81844	0.883117	0.865964	0.860111	0.825449	0.885007	0.877579	0.825843		0.756944	0.83741
	0.887556	0.889217	0.828966	0.820874	0.862687	0.833841	0.840694	0.785112		0.823934	0.821263
	0.819118	0.867061	0.934579	0.889764	0.869565	0.742081	0.818444	0.794766		0.883929	0.84081
	0.825145	0.905899	0.789165	0.906579	0.87812	0.859259	0.760252	0.823034		0.788432	0.801399
	0.865906	0.838519	0.831933	0.845938	0.869632	0.892261	0.839489	0.866562		0.83691	0.802244
	0.786999	0.889217	0.853237	0.83691	0.878834	0.871118	0.866959	0.849185		0.807365	0.854111
	0.828612	0.791667	0.865478	0.822254	0.828968	0.877301	0.909091	0.767241		0.846056	0.829085
	0.848739	0.843056	0.875731	0.797637	0.878084	0.872404	0.833799	0.854195		0.847503	0.814224
	0.814655	0.798206	0.864179	0.910638	0.872928	0.905367	0.885832	0.805638		0.771198	0.796089
	0.863354	0.864979	0.801994	0.877345	0.876147	0.893393	0.855072	0.832647		0.825166	0.748529
	0.821879	0.860987	0.834483	0.835461	0.901338	0.871942	0.794793	0.830657		0.807471	0.910688
	0.821183	0.852647	0.857765	0.827298	0.870206	0.82684	0.81761	0.779123		0.822581	0.761299
	0.85782	0.76555	0.873668	0.849791	0.83926	0.842963	0.790347	0.900875		0.82337	0.83662
	0.820257	0	0.776453	0.937685	0.855301	0.870185	0.845619	0.937578		0.841499	0.843273
	0.824305	0.846276	0.85022	0.829233	0.87464	0.85229	0.845599	0.824742		0.879213	0.894811
	0.828061	0.827988	0.858571	0.81003	0.891403	0.858839	0.851093	0.848665		0.774468	0.806052
	0.861607	0.827941	0.674735	0.745736	0.784661	0.835938	0.853224	0.890935		0.874631	0.823448
	0.791849	0.864382	0.824477	0.836592	0.891616	0.879765	0.860632	0.832335		0.825963	0
	0.828652	0	0.820588	0.831933	0.829787	0.878561	0.823171	0.843794		0.759602	0.832011
	0.857143	0.817159	0.85035	0.87	0.807918	0.8896	0.871573	0.78125		0.75753	0.853591
	0.831967	0.816144	0.901235	0.86911	0.852071	0.90365	0.783459	0.828402		0.857341	0.816594
	0.841292	0.744548	0.837143	0.85044	0.903497	0.891089	0.793103	0.84432		0.78738	0.828125
	0.830623	0.797376	0.858956	0.883134	0.883041	0.85022	0.85759	0.821429		0.800275	0.868085
	0.866953	0.846154	0.79403	0.893983	0.897547	0.878877	0.824161	0.749216		0.848168	0.887324
	0.854494	0.737082	0.857143	0.805349	0.897661	0.91256	0.844687	0.802612		0.887464	0.859482
	0.833561	0.830161	0.84	0.866022	0.91453	0.843798	0.859504	0.817391		0.738806	0.835121
	0.816356	0.823088	0.871017	0.877761	0.836232	0.810937	0.8598	0.870821		0.823362	0.78098
	0.844567	0.873502	0.862069	0.835479	0.547287	0.941176	0.878315	0.823615		0.81	0.82446
	0.829268	0.760479	0.900338	0.875519	0.895963	0.850746	0.751938	0.821534		0.80226	0.793651
	0.809052	0.905632	0.827684	0.871508	0.871688	0.79088	0.887302	0.981575		0.781116	0.762784
	0.814661	0	0.887931	0.803977	0.948187	0.878125	0.848617	0.739917		0.852103	0.816356
	0.846473	0.826648	0.830838	0.852547	0.908546	0.863636	0.834874	0.77566		0.762901	0.844675
	0.842679	0	0.777778	0.837916	0.878519	0.880658	0.84022	0.861454		0.833333	0.903904
	0.919176	0.855244	0.838315	0.875892	0.896661	0.833846	0.767511	0.853727		0.817021	0.843215
	0.803395	0.878837	0.766716	0.825714	0.891691	0.832224	0.84957	0.82284		0.84253	0.815754
	0.822047	0.804598	0.814417	0.893352	0.988506	0.887172	0.845029	0.821583		0.747076	0.853623
	0.776471	0.855114	0	0.853186	0.890719	0.914286	0.834899	0.844173		0.810321	0.872126
	0.808633	0.834074	0.81883	0.744615	0.883212	0.861244	0.809257	0.939739		0.795164	0.825598
	0.823358	0.832344	0.778571	0.901734	0.854422	0.881029	0.805271	0.774096		0.816327	0.786594
	0.806735	0.928571	0.823529	0.877219	0.868085	0.897759	0.872222	0.852229		0.826458	0.814815
	0.783476	0.830769	0.813352	0.961921	0.801187	0.876274	0.819625	0.856369		0.772169	0.874631
	0.826807	0	0.708451	0.88045	0.857143	0.919444	0.788952	0.830345		0.862937	0.864943
	0.853625	0.879056	0.87574	0.887324	0.889868	0.870662	0.93207	0.84106		0.805674	0.808864
	0.768137	0.838384	0.867486	0.933121	0.826149	0.816901	0.799133	0.876133		0.804082	0.821138
	0.854595	0.890411	0.804444	0.834061	0.886329	0.735614	0.857143	0.849275		0.8125	0.663805
	0.809458	0.902758	0.865922	0.821577	0.917007	0.852011	0.854083	0.844444		0.882353	0.83662
	0.75	0.811239	0.791111	0.891854	0.864785	0.879687	0.80848	0.81791		0.845663	0.820584
	0.80872	0.813433	0.581081	0.803184	0.874809	0.84858	0.691244	0.826531		0.846774	0.813056
	0.81402	0.797488	0.812139	0.846695	0.927192	0.828737	0.844604	0.836582		0.860215	0.850282
	0.815789	0.861454	0.748948	0.832836	0.875543	0.902778	0.804699	0.802837		0.822706	0.833566
	0.880389	0.873199	0.877301	0.877522	0.83741	0.86533	0.866242	0.829001		0.806967	0.822254
	0.807966	0.846617	0.89039	0.842183	0.917024	0.831761	0.871901	0.838983		0.860927	0.703704
	0.817056	0.783824	0.871257	0.903817	0.86123	0.872146	0.814264	0.827586		0.808256	0.88033
	0.863128	0.842679	0.867647	0.894068	0.856305	0.90303	0.777286	0.813536		0.841962	0.800582
	0.821082	0.807325	0.788856	0.894891	0.891892	0.888889	0.848238	0.833333		0.747504	0.778677
	0.8125	0.808081	0.840909	0.843643	0.828788	0.91543	0.87	0.851541		0.78581	0.82663
	0.79683	0.876947	0.821718	0.848889	0.858166	0.871287	0.862606	0.831288		0.850685	0.878187
	0.840845	0.883721	0.81311	0.817321	0.8737	0.9	0.859675	0.852601		0.825737	0.756649
	0.810617	0.816092	0.898148	0.846473	0.884615	0.84488	0.852778	0.892199		0.815233	0.827211
	0.821229	0.85822	0.928	0.867692	0.907407	0.863572	0.766197	0.807175		0.840599	0.844101
	0.791728	0.790071	0.77169	0.866756	0.825038	0.936137	0.942505	0.742138		0.919176	0.792244
	0.830216	0.874636	0.703077	0.889213	0.887427	0.890208	0.892805	0.869033		0.847176	0.802326
	0.770893	0.911722	0.786237	0.85037	0.884286	0.689864	0.864583	0.819118		0.77809	0.806835
	0.796062	0.863299	0.804309	0.843465	0.842963	0.891566	0.862483	0.846797		0.706284	0.618128
	0.813333	0.807069	0.528158	0.8583	0.771654	0.920123	0.82684	0.887165		0.847482	0.760726
	0.822191	0.799175	0.882006	0.956522	0.660964	0.87237	0.863095	0.625806		0.833333	0.849655
	0.884344	0.838174	0.874814	0.863128	0.931485	0.885507	0.858209	0.780523		0.901587	0.865439
	0.839406	0.818038	0.897638	0.873745	0.884181	0.746106	0.814505	0.833091		0.837725	0.852006
	0.808709	0	0.854197	0.856192	0.847826	0.834564	0.821183	0.813584		0.789474	0.849218
	0.761773	0.860668	0.824427	0.834278	0.905547	0.851156	0.823276	0.825069		0.818565	0.788831
	0.822034	0.857791	0.84697	0.823699	0.848276	0.832025	0.907468	0.7793		0.810651	0.811094
	0.868673	0.849003	0.84438	0.893417	0.751471	0.927273	0.892638	0.802469		0.820548	0
	0.774373	0.864407	0.83164	0.864458	0.889685	0.903367	0.868919	0.83691		0.823362	0.798898
	0.800898	0.710602	0.767143	0.885246	0.863636	0.545305	0.804742	0.850877		0.859375	0.920424
	0.839542	0.886293	0.808576	0.865385	0.658951	0.895833	0.849932	0.81575		0.858491	0.863976
	0.860465	0.785075	0.863914	0.866941	0.79289	0.928571	0.804281	0.900427		0.869565	0.788006
	0.786325	0.74	0.878869	0.826147	0.920886	0.835	0.822604	0.804185		0.810277	0.596491
	0.788219	0.855538	0.900621	0.788571	0.752924	0.880165	0.849112	0.84432		0.835347	0.858887
	0.79805	0.863501	0.78972	0.826087	0.859327	0.912333	0.856509	0.824363		0.665658	0.743802
	0.778561	0.80721	0.856495	0.922759	0.880878	0.809741	0.879937	0.831909		0.812239	0.832206
	0.836134	0.859574	0.815476	0.866008	0.861357	0.838483	0.84425	0.855869		0.814925	0.796296
	0.982979	0.80531	0.833333	0.871612	0.908646	0.884831	0.805121	0.843081		0.743666	0.814085
	0.856749	0.869986	0.834262	0.813559	0.882615	0.896875	0.826923	0.838957		0.804138	0.822314
	0.830812	0.816356	0.833777	0.892504	0.863636	0.841655	0.846369	0.837313		0.831325	0.729428
	0.868493	0.795833	0.856716	0.867769	0.865819	0.847125	0.801161	0.829303		0.821229	0.808883
	0.795804	0.731454	0.977816	0.858616	0.871014	0.862661	0.810959	0.836705		0.862385	0.860963
	0.826725	0.843318	0.748503	0.843273	0.963836	0.89899	0.946792	0.889789		0.870445	0.791193
	0.788546	0.824695	0.840058	0.853389	0.849195	0.850606	0.798496	0.850789		0.841463	0.83175
	0.777452	0.944795	0.882096	0.806867	0.800305	0.834101	0.828267	0.834586		0.814599	0.865412
	0.827684	0.900929	0.839637	0.852601	0.84488	0.838565	0.830838	0.819602		0.865753	0.840637
	0.823045	0.849359	0.805022	0.842029	0.896747	0.920455	0.853968	0.740057		0.86326	0.799186
	0.81405	0.865047	0.875691	0.901662	0.939169	0.868613	0.852339	0.752089		0.816643	0.803977
	0.829096	0.810089	0.783862	0.839542	0.814093	0.907668	0.831909	0.818612		0.785408	0.961644
	0.845188	0.845133	0.830104	0.891452	0.901989	0.904762	0.86351	0.842932		0.826793	0.858571
	0.825963	0.811001	0.86187	0.85942	1.31373	0.840909	0.844302	0.810811		0.836389	0.881356
	0.856742	0.847059	0.737681	0.825714	0.872308	0.861338	0.88172	0.82744		0.832891	0.875843
	0.802244	0.763533	0.869427	0.80117	0.846281	0.61991	0.788889	0.883824		0.816689	0.838095
	0.812155	0.745665	0.867978	0.866762	0.898512	0.968657	0.860465	0.877219		0.791608	0.81
	0.828892	0.857812	0.865583	0.917232	0.966507	0.81874	0.823077	0.858503		0.722892	0.838384
	0.846462	0.842679	0.924915	0.847507	0.850427	0.881598	0.894659	0.820208		0.85129	0.823944
	0.826783	0.837719	0.844633	0.86686	0.885315	0.725111	0.828212	0.888102		0.777293	0.809004
	0.836763	0.841808	0.831307	0.879567	0.815407	0.881752	0.826783	0.860795		0.816783	0.854077
	0.818713	0.787356	0.843658	0.843888	0.873961	0.865672	0.991718	0.950172		0.841642	0.841678
	0.887043	0.893417	0.712418	0.841096	0.756623	0.886677	0.707831	0.882857		0.825352	0.759941
	0.823688	0.757353	0.917293	0.858726	0.767296	0.887231	0.835374	0.791667		0.778873	0.857143
	0.845013	0.841069	0.887798	0.84539	0.915328	0.843195	0.826399	0.876453		0.876045	0.850829
	0.966129	0.765035	0.803279	0.818056	0.856515	0.827481	0.818444	0.907251		0.800587	0.787356
	0.835425	0.875576	0.936037	0.856522	0.863636	0.899371	0.816689	0.817935		0.850704	0.775568
	0.8159	0.323102	0.84115	0.867036	0.694402	0.819118	0.76006	0.839525		0.866225	0.832168
	0.747638	0.896603	0.849432	0.82687	0.821898	0.796238	0.856322	0.826667		0.863087	0.804878
	0.797872	0.907154	0.880223	0.844477	0.894502	0.888252	0.820446	0.646677		0.798365	0.797844
	0.844828	0.791976	0.776836	0.873199	0.853352	0.862876	0.857341	0.89037		0.829942	0.870423
	0.801144	0.83056	0.747076	0.843666	0.84466	0.826215	0.836257	0.861813		0.857531	0.847384
	0.777778	0.802752	0.812221	0.863454	0.883614	0.902695	0.814867	0.897638		0.802539	0.832647
	0.853297	0.608696	0.870588	0.864062	0	0.900862	0.833333	0.797538		0.828816	0.833575
	0.848529	0.872603	0.833333	0.861345	0.910511	0.91369	0.945455	0.841176		0.824324	0.780525
	0.820477	0.887906	0.853583	0.850069	0.938462	0.856467	0.837875	0.79717		0.824176	0.716353
	0.809182	0.824022	0.86087	0.837143	0.817919	0.886503	0.774194	0.7875		0.778533	0.822535
	0.814505	0.908178	0.823276	0.939446	0.829688	0.878971	0.821767	0.813725		0.704776	0.819135
	0.784636	0.780374	0.805949	0.891817	0.903577	0.920611	0.80988	0.751079		0.822819	0.811404
	0.813765	0.822857	0.809524	0.877841	0.934534	0.958009	0.774709	0.828338		0.83815	0.855491
	0.823782	0.939024	0.893258	0.8528	0.842818	0.81994	0.780939	0.710227		0.817664	0.736765
	0.828816	0.897759	0.860215	0.807042	0.807636	0.906687	0.870419	0.879433		0.798561	0.846262
	0.828697	0.848243	0.829268	0.850494	0.899705	0.849645	0.863881	0.807966		0.825726	0.774059
	0.830484	0.861823	0.874016	0.848761	0.869231	0.869253	0.802949	0.83871		0.866279	0.814404
	0.84957	0	0.756469	0.873641	0.839311	0.851252	0.836986	0.78811		0.762044	0.802244
	0.818584	0.865994	0.86747	0.820621	0.895312	0.881579	0.804378	0.830263		0.827972	0.846154
	0.839506	0.830904	0.827684	0.816958	0.74247	0.829404	0.877049	0.861069		0.835479	0.834019
	0.817927	0.81294	0.842776	0.873759	0.788401	0.861972	0.799722	0.867395		0.795322	0.847797
	0.831711	0.79113	0.755352	0.870787	0.83711	0.800298	0.884615	0.799186		0.795362	0.878571
	0.809869	0.848227	0.829096	0.810959	0.908719	0.900307	0.812857	0.845938		0.822095	0.82659
	0.826816	0.867257	0.83032	0.851003	0.875549	0.940989	0.889695	0.886846		0.859216	0.805907
	0.811239	0.864407	0.806543	0.881598	0.877292	0.892857	0.771802	0.813986		0.863128	0.811268
	0.783562	0.880178	0.904167	0.893218	0.86087	0.787482	0.893741	0.834037		0.847091	0.831445
	0.846498	0.8418	0	0.899449	0.945799	0.828968	0.84157	0.868463		0.86612	0.81454
	0.78925	0.831091	0.831395	0.840517	0.898051	0.834294	0.806711	0.850467		0.832659	0.825769
	0.782107	0.925984	0.796043	0.846821	0.845599	0.884615	0.889408	0.850214		0.843031	0.823856
	0.811398	0.758621	0.773952	0.829609	0.908527	0.904977	0.816921	0.793375		0.853529	0.820442
	0.825215	0.663462	0.805723	0.790462	0.899096	0.831974	0.844993	0.802436		0.805177	0.899701
	0.856946	0.803647	0.706767	0.85266	0.83792	0.808023	0.872493	0.773876		0.784483	0.785832
	0.821769	0.772321	0.920455	0.876578	0.785294	0.920301	0.813154	0.793205		0.724138	0.877358
	0.825459	0.833333	0.825954	0.879121	0.892128	0.881107	0.821937	0.798319		0.843707	0.813859
	0.797768	0.813333	0.791728	0.895265	0.876359	0.838192	0.848837	0.760168		0.843358	0.754414
	0.835926	0.797122	0.807566	0.84104	0.868176	0.88033	0.813793	0.817687		0.804286	0.781719
	0.77304	0.81402	0.881978	0.856552	0.856725	0.913562	0.818565	0.848315		0.854137	0.85355
	0.805249	0.784343	0.806452	0.856745	0.776294	0.789298	0.807584	0.834699		0.845934	0.798354
	0.882825	0.835883	0.87656	0.831091	0.886494	0.832572	0.853659	0.738166		0.838356	0.793007
	0.831461	0.855051	0.82344	0.850144	0.864706	0.851455	0.833882	0.877217		0.75	0.741935
	0.803894	0.809735	0.840361	0.841958	0.910162	0.848	0.752199	0.865123		0.826339	0.729844
	0.818851	0.893189	0.796807	0.838192	0.920588	0.834385	0.840499	0.873041		0.863034	0.846259
	0.833807	0.836648	0.895613	0.906767	0.9163	0.859854	0.863572	0.759819		0.824926	0.866947
	0.808511	0.810198	0.893491	0.84141	0.922853	0.829787	0.780764	0.811047		0.932343	0.85462
	0.843056	0.869499	0.935593	0.848774	0.86931	0.814159	0.752066	0.868644		0.80086	0.866571
	0.830986	0.880315	0.769886	0.874465	0.856313	0.699187	0.850136	0.765867		0.862534	0.704918
	0.766082	0.852778	0.749175	0.803698	0.880785	0.866864	0.844011	0.829787		0.855403	0.81339
	0.771505	0.853623	0.825321	0.824638	0.871014	0.701113	0.835479	0.837176		0.872279	0
	0.824513	0.823782	0.823613	0.819103	0.866469	0.885915	0.834278	0.811321		0.803324	0.840056
	0.767143	0.915064	0.899433	0.831944	0.861272	0.863698	0.846599	0.812052		0.844173	0.847222
	0.849162	0.828194	0.886677	0.852304	0.863636	0.851689	0.91821	0.535826		0.845894	0.760462
	0.832418	0.72	0.818182	0.901876	0.80805	0.907381	0.902299	0.801429		0.804478	0.885222
	0.829987	0.835479	0.731322	0.843517	0.857741	0.797965	0.841135	0.91637		0.863946	0.852174
	0.899032	0.767036	0.837061	0.867872	0.817638	0.850299	0.846473	0.831081		0.793494	0.86193
	0.843195	0.862518	0.754801	0.905787	0.881259	0.857765	0.861813	0.818722		0.79021	0.853425
	0.842466	0.839416	0.869565	0.880403	0.879747	0.879875	0.831565	0.761838		0.771014	0.725462
	0.810848	0.842496	0.815451	0.879167	0.815407	0.896254	0.815385	0.95302		0.836592	0.863636
	0.832853	0.813559	0.904321	0.867521	0.942775	0.927273	0.77548	0.717009		0.804408	0.578149
	0.832148	0.829377	0.857562	0.885673	0.787557	0.936747	0.890244	0.774468		0.825485	0.82311
	0.849003	0.755814	0.861886	0.963925	0.894286	0.843427	0.810606	0.828612		0.785912	0.840382
	0.796748	0.819259	0.836676	0.846255	0	0.843164	0.840266	0.833333		0.85493	0.737796
	0.794159	0.823633	0.876259	0.850806	0.809524	0.770517	0.848901	0.931034		0.819209	0.745578
	0.885635	0.714072	0.839695	0.909344	0.816425	0.78754	0.842391	0.879076		0.871314	0.759146
	0.817175	0.774059	0.782677	0.919614	0.872375	0.913242	0.83609	0.84311		0	0.817404
	0.807537	0.91231	0.847953	0.898098	0.806548	0.814159	0.825835	0.82493		0.811634	0.81583
	0.833791	0.8375	0.760902	0.858757	0.954188	0.848306	0.77044	0.831697		0.78738	0.847578
	0.80112	0.860119	0.799133	0.871369	0.888889	0.851455	0.788732	0.732523		0.793829	0.777622
	0.817539	0.796748	0.945848	0.903367	0.884726	0.903374	0.843615	0.862606		0.789174	0.780112
	0.814763	0.812321	0.808511	0.882603	0.875714	0.83284	0.819149	0.835479		0.831044	0.944828
	0.871831	0.835971	0.825301	0.850197	0.885496	0.85493	0.756677	0.865672		0.817039	0.861644
	0.835391	0.868673	0.813464	0.896497	0.852482	0.901563	0.765507	0.815364		0.783357	0.812585
	0.801653	0.894882	0.82906	0.836207	0.81746	0.873684	0.828017	0.895522		0.848571	0.798851
	0.81201	0.909375	0.890578	0.904459	0.882603	0.929641	0.844156	0.824306		0.835358	0.8
	0.821975	0.798712	0.876056	0.873596	0.767062	0.815603	0.827586	0.849354		0.792297	0.613095
	0.827195	0.857143	0.849057	0.872629	0.864139	0.874822	0.825893	1.03737		0.812321	0.76523
	0.859135	0.805466	0.811429	0.843517	0.856049	0.898204	0.827927	0.815642		0.829942	0.795489
	0.783862	0	0.70255	0.874483	0.904899	0.883788	0.694704	0.83105		0.795213	0.814714
	0.807463	0.682269	0.887073	0.871387	0.77573	0.870605	0.831897	0.893372		0.729042	0.792507
	0.800885	0.77605	0.823427	0.851034	0.917785	0.920301	0.854993	0.817529		0.765557	1.00988
	0.882883	0.820768	0.609756	0.845827	0.826896	0.851133	0.883382	0.850914		0.80112	0.803089
	0.835341	0.889675	0.894977	0.887784	0.891271	0.890937	0.841499	0.831029		0.775791	0.819718
	0.838527	0.744048	0.878702	0.807018	0.870091	0.904908	0.802469	0.834502		0.840517	0.818182
	0.806052	0.812698	0.825203	0.842878	0.869253	0.905956	0.854938	0.855014		0.708275	0.835079
	0.838966	0.813559	0.649435	0.855989	0.84472	0.886905	0.832394	0.882801		0.887097	0.75838
	0.862629	0.856944	0.862267	0.82311	0.86727	0.875714	0.915068	0.85828		0.563319	0.812321
	0.812676	0.863914	0.859216	0.886263	0.916667	0.916793	0.831395	0.783905		0.841033	0.799447
	0.801449	0.906907	0.798077	0.821797	0.842697	0.87535	0.894118	0.872111		0.857143	0.805442
	0.849521	0.765043	0.912732	0.836314	0.886494	0.898773	0.72549	0.797994		0.804805	0.831683
	0.859944	0.755427	0.857143	0.873156	0.796215	0.858177	0.757709	0.821374		0.844784	0.80536
	0.881057	0.8	0.781429	0.832362	0.866261	0.834633	0.8529	0.846871		0.825243	0.859649
	0.843962	0.836672	0	0.856943	0.866959	0.855457	0.863464	0.795129		0.824926	0.829023
	0.753934	0.830435	0.849785	0.847793	0.913706	0.752959	0.855072	0.865385		0.791483	0.824701
	0.831978	0.868421	0.719084	0.822647	0.906907	0.862801	0.863034	0.793313		0.85174	0.863764
	0.836018	0.84573	0.852174	0.843081	0.875912	0.867362	0.868132	0.494737		0.84017	0.820621
	0.820396	0.880734	0.877458	0.900433	0.887367	0.869444	0.834887	0.888379		0.767228	0.856522
	0.804699	0.831307	0.832822	0.790732	0.86187	0.858407	0.819858	0.884868		0.768202	0.781388
	0.838535	0.848175	0.831956	0.827143	0.934114	0.894068	0.801688	0.820064		0.635057	0.86071
	0.785196	0.415765	0.806709	0.875569	0.886236	0.881188	0.837484	0.794118		0.742604	0.813725
	0.787234	0.835536	0.778409	0.881331	0.811293	0.973186	0.819383	0.854938		0.79063	0.874446
	0.816489	0.8949	0.883212	0.890052	0.911111	0.869942	0.830435	0.874822		0.786207	0.810089
	0.796726	0.773148	0.833824	0.805515	0.86115	0.856049	0.834633	0.703988		0.829561	0.805177
	0.808908	0.768645	0.674521	0.828697	0.832849	0.37014	0.816984	0.812589		0.876563	0.79795
	0.777941	0.800289	1.01679	0.87231	0.822932	0.878613	0.824207	0.808094		0.802326	0.804317
	0.809659	0.830946	0.889685	0.868307	0.892647	0.867756	0.839662	0.796784		0.653153	0.85695
	0.833581	0.824962	0.75788	0.85277	0.860111	0.889807	0.857963	0.832061		0.682819	0.800836
	0.814815	0.884017	0.85025	0.823366	0.831325	0.867896	0.848787	0.794985		0.915644	0.819499
	0.770538	0.80057	0.85466	0.95624	0.835329	0.845722	0.822932	0.749606		0.832599	0.828035
	0.824713	0.766467	0.980392	0.786647	0.91896	0.839813	0.816614	0.847534		0.843293	0.842553
	0.817404	0.913545	0.89644	0.875892	0.790732	0.892308	0.845758	0.862259		0.873512	0.844175
	0.776923	0.819257	0.776471	0.838279	0.842027	0.857944	0.878322	0.862426		0.771307	0.900474
	0.819672	0.713004	0.738484	0.797395	0.870866	0.89233	0.751124	0.83032		0.854167	0.828076
	0.806495	0.834951	0.903581	0.820874	0.863442	0.867435	0.837446	0.828841		0.857143	0.842181
	0.79972	0.82906	0.804545	0.839637	0.872372	0.851748	0.85514	0.835227		0.821378	0.820621
	0.860999	0.88529	0.79745	0.878543	0.825959	0.912972	0.805158	0.842795		0.816568	0.813988
	0.862866	0.894659	0.848442	0.825421	0.882789	0.88354	0.740896	0.830065		0.792857	0.813314
	0.842632	0.846269	0.856155	0.86754	0.862518	0.92429	0.837956	0.842963		0.859353	0.839378
	0.82585	0.878648	0.892019	0.894118	0.867816	0.899718	0.871429	0.902439		0.840696	0.802395
	0.797203	0.843338	0.752294	0.825175	0.877138	0.901615	0.830925	0.843056		0.85853	0.813261
	0.846785	0.832572	0.834074	0.882609	0.880223	0.823362	0.820155	0.849398		0.781818	0.738302
	0.885135	0.964164	0.827233	0.844353	0.718654	0.790977	0.77551	0.791225		0.834239	0.880263
	0.795858	0.776337	0.916667	0.905767	0.875342	0.853026	0.85942	0.820548		0.797994	0.812312
	0.842342	0.828869	0.924266	0.83161	0.825648	0.873773	0.843081	0.813296		0.828338	0.819178
	0.750353	0.827731	0.881203	0.844928	0.842196	0.862745	0.883359	0.801676		0.796345	0.814865
	0.833333	0.872059	0.884914	0.84626	0.940439	0.943231	0.761062	0.85		0.660485	0.821782
	0.821727	0.867257	0.847458	0.857143	0.880184	0.854294	0.820106	0.816485		0.784058	0.772099
	0.820194	0.679699	0.822191	0.888386	0.887692	0.905547	0.846575	0.9		0.815296	0.818851
	0.824658	0.827338	0.857771	0.860534	0.871831	0.823976	0.854077	0.931148		0.862166	0.86383
	0.817089	0.838757	0.886236	0.866197	0.891271	0.867133	0.827179	0.758673		0.847552	0.73997
	0.799714	0.822095	0.878648	0.892647	0.833841	0.875181	0.760294	0.815574		0.860947	0.842105
	0.760646	0.731278	0.872404	0.868056	0.857143	0.821288	0.855263	0.812412		0.869186	0.868673
	0.783862	0	0.833828	0.865837	0.837446	0.774194	0.856936	0.895349		0.80163	0
	0.853887	0.775478	0.744444	0.817404	0.835007	0	0.764877	0.872059		0.780764	0.848837
	0.816044	0.892805	0.830275	0.844802	0.84697	0.906832	0.813605	0.755618		0.724088	0.755895
	0.809798	0.766458	0.80786	0.856354	0.975504	0.995413	0.833997	0.850975		0.79073	0.731343
	0.823691	0.805233	0.842029	0.806991	0.84993	0.853186	0.832849	0.867284		0.836879	0.800853
	0.891781	0.822884	0.77025	0.854676	0.801303	0.805755	0.831746	0.882108		0.880918	0.791733
	0.836582	0.826516	0.877429	0.849544	0.877934	0.87404	0.865443	0.855769		0.726141	0.831187
	0.821127	0.763081	0.856952	0.894244	0.838384	0.883753	0.863436	0.825069		0.85592	0.760646
	0.83921	0.786227	0.845455	0.826923	0.886364	0.88522	0.838428	0.895501		0.861687	0.85479
	0.84044	0.906793	0.795455	0.933702	0.772727	0.817365	0.853157	0.863128		0.849218	0.768559
	0.791606	0.732143	0.841945	0.901114	0.911111	0.877667	0.864286	0.821263		0.80303	0.80438
	0.800279	0.848101	0.817251	0.87924	0.756098	0.884384	0.850214	0.80979		0.8125	0.799708
	0.824786	0.896501	0.886494	0.872702	0.85567	0.773669	0.759511	0.834899		0.847411	0.827489
	0.825967	0.79661	0.883648	0.854422	0.972932	0.873039	0.840159	0.867419		0.78903	0.844993
	0.855053	0.742268	0.835536	0.832836	0.886824	0.928889	0.848787	0.847552		0.829235	0.863454
	0.839771	0.883285	0	0.830556	0.870555	0	0.87517	0.843615		0.815068	0.789318
	0.844444	0.907433	0.835244	0.872011	0.884786	0.894663	0.887728	0.856125		0.852691	0.763583
	0.771784	0.895595	0.832117	0.852174	0.825284	0.922173	0.774497	0.805766		0.84903	0.783905
	0.832196	0.851332	0.865385	0.863087	0.873343	0.863711	0.867606	0.82638		0.890555	0.827824
	0.786217	0.957547	0.903759	0.871681	0.834094	0.917933	0.917445	0.84		0.888149	0.820833
	0.820917	0.866295	0.836	0.899259	0.919283	0.90393	0.803752	0.84136		0.839181	0.817942
	0.853389	0.801439	0.861702	0.863897	0.887865	0.86976	0.852713	0.848752		0.776034	0.832402
	0.85554	0.81402	0.879167	0.848787	0.889394	0.909233	0.735338	0.795796		0.816921	0.851959
	0.830216	0.715543	0.758772	0.897772	0.881129	0.821212	0.853081	0.827035		0.827004	0.824713
	0.790436	0.932056	0.817404	0.900143	0.91791	0.838527	0.766074	0.848656		0.823366	0.839437
	0.803867	0.859331	0.836364	0.89078	0.89255	0.889481	0.832394	0.841226		0.811497	0.886677
	0.700709	0.852381	0.736364	0.867978	0.859624	0.887574	0.868671	0.797277		0.77939	0.863897
	0.907672	0.828125	0.810127	0.814925	0.862018	0.893713	0.832636	0.8163		0.842324	0.818457
	0.854108	0.674785	0.801994	0.853982	0.861032	0.820396	0.925926	0.847297		0.844961	0.817143
	0.802377	0.821589	0.83947	0.811867	0.710914	0.871345	0.698083	0.817687		0.808955	0.784593
	0.918571	0.903069	0.872969	0.889222	0.866947	0.892458	0.845417	0.87656		0.823444	0.841746
	0.819885	0.891813	0.869369	0.840559	1.03755	0.778831	0.858974	0.845152		0.83662	0.888227
	0.768371	0.812589	0.826203	0.889179	0.874269	0.891971	0.864234	0.838109		0.818444	0.854522
	0.846365	0.800892	0.685345	0.852339	0.917431	0.82485	0.861237	0.832718		0.835958	0.755917
	0.799397	0.886503	0.839339	0.843305	0.904167	0.898876	0.858099	0.867606		0.705795	0.789855
	0.878648	0.992968	0.875934	0.864035	0.800289	0.886503	0.849132	0.877219		0.715686	0.8769
	0.84116	0.831445	0.811533	0.87	0.820242	0.952548	0.880691	0.823461		0.818674	0.840108
	0.861626	0.840621	0.884438	0.859675	0.867769	0.912908	0.801749	0.794944		0.806916	0.865854
	0.853018	0.841108	0.772152	0.919129	0.866252	0.878274	0.846676	0.806548		0.607492	0.833333
	0.819858	0.799431	0.443252	0.867586	0.85044	0.831871	0.828804	0.806122		0.806495	0.853437
	0.862661	0.795796	0.707576	0.866261	0.921598	0.852615	0.531202	0.86931		0.861401	0.833572
	0.816388	0.829404	0.748538	0.779562	0.981168	0.883234	0.843273	0.863299		0.989986	0.750361
	0.818681	0.918797	0.870827	0.821173	0.886872	0.903274	0.815504	0.791255		0.83691	0.820937
	0.799722	0.705882	0.893778	0.909348	0.544	0.924765	0.716876	0.872126		0.844898	0.857143
	0.811575	0.825493	0.828239	0.85	0.878165	0.91811	0.893191	0.858571		0.808163	0.846809
	0.768276	0	0.880303	0.776563	0.868996	0.870398	0.800885	0.856742		0	0.781476
	0.866667	0.811263	0.836415	0.830861	0.909516	0.866667	0.778255	0.834247		0.797888	0.838757
	0.841317	0.8	0.882263	0.907381	0.889368	0.856936	0.892458	0.825714		0.822404	0.791476
	0.824798	0.850069	0.788012	0.829096	0.881435	0.829787	0.690769	0.801128		0.816058	0.878179
	0.718845	0.860499	0.822511	0.855355	0.92053	0.844101	0.833568	0.821958		0.809384	0.891102
	0.823856	0.902718	0.954259	0.823444	0.849254	0.857345	0.808282	0.796562		0.823529	0.843709
	0.791367	0.848046	0.733142	0.88172	0.875872	0.974182	0.765306	0.749614		0.820937	0.840753
	0.950172	0.876437	0.868263	0.882171	0.853618	0.824225	0.845722	0.79386		0.742938	0.815278
	0.816783	0.855688	0.901345	0.87798	0.851689	0.917981	0.806137	0.871407		0.827348	0.790869
	0.802023	0.752624	0.880775	0.877429	0.902685	0.871329	0.757184	0.888406		0.85037	0.972368
	0.782923	0.970425	0.803867	0.839763		0.884722	0.813456	0.848853		0.697329	0.818182
	0.795424	0.860947	0.74159	0.817003		0.856952	0.854314	0.82684		0.816011	0.762102
	0.819149	0.778295	0.892598	0.930233	0.957377	0.793798	0.787879	0.828968		0.81337	0.81294
	0.776335	0.838428	0.821739	0.876945	0.951691	0.933333	0.798834	0.963939		0.872993	0.800836
	0.751453	0.843982	0.821483	0.820175	0.73676	0.868603	0.849934	0.857791		0.798571	0.870555
	0.738701	0.856209	0.847619	0.834286	0.792937	0.865964	0.898331	0.822404		0.835498	0.836707
	0.850772	0.898279	0.865471	0.86993	0.861472	0.841791	0.828986	0.869102		0.822222	0.867292
	0.821183	0.690722	0.855204	0.871272	0.851541	0.796875	0.86443	0.818705		0.850914	0.800283
	0.815233	0.770515	0.873437	0.723765	0.834906	0.915385	0.852573	0.849162		0.790191	0.797315
	0.820548	0.848837	0	0.837681	0.928058	0.945869	0.842999	0.779661		0.846599	0.820257
	0.772152	0.742574	0.875776	0.870206	0.924171	0.754125	0.822535	0.827397		0.846473	0.863574
	0.829001	0.875321	0.767442	0.883134	0.867733	0.737405	0.808123	0.837037		0.833997	0.770178
	0.829201	0.748191	0.627358	0.820144	0.884286	0.913229	0.821898	0.881674		0.866852	0.736446
	0.891599	0.780523	0.831832	0.859467	0.788873	0.829161	0.868644	0.803138		0.860927	0.816746
	0.797101	0.834019	0.858255	0.836763	0.894172	0.833083	0.814649	0.728988		0.770015	0.762178
	0.861496	0.897785	0.880665	0.869159	0.85654	0	0.866373	0.813261		0.849854	0.726068
	0.83237	0.806034	0.842748	0.870588	0.903367	0.791667	0.806358	0.747619		0.81831	0.798116
	0.761494	0.842486	0.820552	0.822695	0.894904	0.939759	0.826979	0.805556		0.845052	0.84903
	0.826029	0.805643	0.789231	0.866564	0.857778	0.835575	0.840369	0.847482		0.835883	0.851429
	0.845697	0.846467	0.736527	0.859717	0.803053	0.878125	0.879285	0.871914		0.825	0.896277
	0.82235	0.825397	0.879185	0.872679	0.789799	0.852224	0.853022	0.78626		0.807212	0.845376
	0.8207	0.781476	0	0.850214	0.7589	0.863764	0.83805	0.728058		0	0.828313
	0.815634	0	0.896739	0.884564	0.895565	0.775182	0.846676	0.778571		0.786008	0.836043
	0.807065	0.882979	0.902711	0.870879	0.857143	0.910714	0.743119	0.881331		0.835294	0.822222
	0.853276	0.843594	0.829942	0.884154	0.900409	0.896396	0.855491	0.849296		0.822485	0.8019
	0.857558	0.839542	0.823263	0.836763	0.881406	0.802326	0.876488	0.818444		0.850282	0.824438
	0.843318	0	0.577812	0.851485	0.864431	0.858394	0.823529	0.845821		0.816667	0.741935
	0.836648	0.853521	0.865057	0.836207	0.830703	0.826021	0.809384	0.878924		0.854467	0.808743
	0.785714	0.715909	0.733746	0.824113	0.912607	0.884334	0.761087	0.858311		0.836986	0.722222
	0.820113	0.849462	0.8544	0.805476	0.78125	0.861626	0.841292	0.852897		0.795549	0.736034
	0.820055	0.751515	0.883648	0.818182	0.874652	0.849624	0.748447	0.871833		0.857741	0.895706
	0.822581	0.769899	0.950067	0.844023	0.84639	0.872093	0.818978	0.810319		0.85511	0.819444
	0.84993	0	0.765697	0.913043	0.879536	0.833579	0.801815	0.84507		0.801587	0.818584
	0.831711	0.830435	0.839662	0.870588	0.895928	0.90462	0.777299	0.775249		0.879828	0.843662
	0.871508	0.836676	0.836018	0.883212	0.865696	0.891583	0.852901	0.833851		0.805825	0.840056
	0.861601	0.864198	0.847095	0.880658	0.990975	0.710569	0.944606	0.836676		0.835655	0.78273
	0.836182	0.79617	0.848819	0.79476	0.896813	0.850467	0.817091	0.846264		0.906396	0.77939
	0.841333	0.823353	0.876453	0.903963	0.868827	0.826816	0.792079	0.811094		0.862481	0.760563
	0.84701	0.834821	0.85	0.858571	0.70206	0.90367	0.805405	0.8375		0.855114	0.832378
	0.765625	0.761494	0.835098	0.813031	0.946166	1.01207	0.863764	0.838323		0.794239	0.820513
	0.765035	0.770468	0.793522	0.777778	0.881402	0.894155	0.829847	0.90118		0.813656	0.815864
	0.825293	0.822476	0.872702	0.847578	0.838806	0.894583	0.791789	0.885269		0.860054	0.841248
	0.804006	0.844538	0.646182	0.871831	0.915408	0.832579	0.788089	0.792666		0.767143	0.780172
	0.840499	0.862162	0.909357	0.834473	0.878519	0.893939	0.829757	0.879699		0	0.828947
	0.821378	0.853198	0.834025	0.840696	0.848306	0.895455	0.89781	0.83011		0.858939	0.801913
	0.836486	0.830894	0.848611	0.855944	0.903179	0.834426	0.838577	0.773196		0.756168	0.791862
	0.836257	0.830104	0.87632	0.852394	0.966044	0.912308	0.811398	0.889362		0.866131	0.822873
	0.900156	0.872063	0.791086	0.842399	0.854286	0.892019	0.853933	0.831307		0.867868	0.823916
	0.809392	0.798817	0.885269	0.842262	0.89497	0.994236	0.969741	0.798859		0.824087	0.789916
	0.788845	0.86233	0.849195	0.829882	0.771044	0.920635	0.839595	0.798571		0.84311	0.858921
	0.830623	0.825843	0.801429	0.854651	0.857143	0.871363	0.841108	0.859351		0.830484	0.844575
	0.919721	0.885196	0	0.819625	0.84432	0.780381	0.773392	0.831461		0.833577	0.792481
	0.817558	0.818052	0.843324	0.818312	0.705344	0.776799	0.847605	0.853354		0.825769	0.837466
	0.760284	0.859649	0.821429	0.849239	0.871601	0.862124	0.854985	0.845599		0.773692	0.849185
	0.804378	0.827692	0.868373	0.874828	0.893713	0.862866	0.818713	0.85214		0.794157	0.894904
	0.801762	0.768668	0.846381	0.851744	0.840683	0.861654	0.850208	0.709035		0.837004	0.786517
	0.820402	0.888889	0.797737	0.84006	0.814599	0.806041	0.817784	0.898827		0.858369	0.794835
	0.846676	0.865741	0.693353	0.906911	0.887097	0.881232	0.821782	0.827338		0.830556	0.786999
	0.841398	0.845254	0.866966	0.848787	0.890805	0.907295	0.884286	0.849779		0.822747	0.809459
	0.848066	0.786054	0.847482	0.854342	0.828151	0.838473	0.869242	0.74048		0.850282	0.741353
	0.835408	0.852071	0.903522	0.745562	0.880292	0.881766	0.891549	0.826152		0.83284	0.822873
	0.87931	0.821534	0.833583	0.846809	0.872702	0.824561	0.759936	0.864454		0.816156	0.852617
	0.866584	0.845288	0.770563	0.838996	0.842566	0.875	0.830508	0.872703		0.848189	0.815827
	0.780899	0.891304	0.857554	0.828571	0.67563	0.898529	0.790765	0.885375		0.881259	0.835479
	0.89538	0.736536	0.848974	0.856753	0.88033	0.869565	0.807918	0.790015		0.834677	0.77087
	0.849932	0.851648	0.801389	0.855956	0.885798	0.890014	0.865651	0.84104		0.784666	0.859873
	0.801418	0.831461	0.825779	0.896504	0.851528	0.851632	0.81575	0.863128		0.827078	0.756428
	0.83913	0.882603	0.925926	0.849372	0.743197	0.897764	0.73851	0.892857		0.790179	0.858696
	0.786816	0.84322	0.907087	0.844136	0.851351	1.04106	0.846954	0.671642		0.886792	0.819602
	0.786026	0.840183	0.800289	0.887863	0.867044	0.872832	0.735988	0.839335		0.86533	0.861148
	0.840056	0.81182	0.836232	0.85554	0.875375	0.852063	0.829787	0.896226		0.80938	0.823848
	0.797059	0.869969	0.83871	0.875698	0.862018	1.34711	0.765449	0.818966		0.841655	0.827128
	0.881857	0	0.840909	0.850559	0.89233	0.864162	0.797965	0.830748		0.834887	0.830966
	0.848889	0.886003	0.83432	0.836795	0.903226	0.923077	0.910275	0.888412		0.712644	0.7934
	0.781818	0.849779	0.822917	0.891852	0.813031	0.847934	0.861718	0.83477		0.759883	0.766773
	0.833089	0.886792	0.882108	0.848315	0.857143	0	0.844615	0.828571		0.768769	0.806962
	0.836338	0.792793	0.787535	0.765163	0.915309	0.9	0.815789	0.878462		0.860553	0.87106
	0.865613	0.839181	0.776453	0.86376	0.829103	0.848189	0.827957	0.888372		0.837341	0.850685
	0.810249	0.806638	0.816388	0.824207	0.901505	0.911544	0.835841	0.829446		0.818565	0.861429
	0.808571	0.873926	0.760671	0.860563	0.931983	0.870968	0.81129	0.821229		0.846575	0.851648
	0.855586	0.864742	0.86727	0.881173	0.871914	0.884273	0.895833	0.84985		0.924031	0.804945
	0.818681	0.654412	0.89955	0.757037	0.867688	0.877168	0.81042	0.703175		0.804167	0.923986
	0.820368	0.839416	0.806723	0.772526	0.883853	0.799701	0.85277	0.863704		0.876967	0.852573
	0.84739	0.872894	0.813814	0.854578	0.823529	0.926724	0.847143	0.790055		0.833087	0.741557
	0.791908	0.86123	0.688889	0.880576	0.890961	0.810541	0.803621	0.759878		0.823056	0.781341
	0.813333	0.836232	0.806818	0.895455	0.809969	0.881523	0.883817	0.824638		0.873124	0.719888
	0.864479	0.793151	0.933333	0.881215	1.03154	0.90755	0.824726	0.856305		0.85	0.804775
	0.801653	0.771212	0.849372	0.839945	0.877102	0.854725	0.803379	0.881639		0.830966	0.727532
	0.802594	0.874145	0.814815	0.838323	0.859025	0.856094	0.787923	0.850622		0.658321	0.835131
	0.814607	0.847125	0.866279	0.884672	0.894663	0.870149	0.848611	0.794562		0.849932	0.840116
	0.816011	0.869628	0.885886	0.862319	0.929003	0.888235	0.88209	0.870293		0.708333	0.950704
	0.822222	0.831461	0.844311	0.857339	0.843615	0	0.7894	0.82964		0.891076	0.852857
	0.760504	0.842105	0.717172	0.858357	0.917417	0.892504	0.954622	0.736089		0.68732	0.883901
	0.843023	0.840376	0.879173	0.831025	0.914446	0.883686	0.832168	0.833846		0.828685	0.824701
	0.885154	0.812041	0.77027	0.872456	0	0.87057	0.814417	0.823699		0.650986	0.935484
	0.958051	0.782222	0.876068	0.955556	0.90393	0.875723	0.871612	0.87812		0.81108	0.810541
	0.779944	0.811659	0.843373	0.858904	0.905634	0.902758	0.936809	0.815789		0.823776	0.874824
	0.799729	0.806452	0.820208	0.858503	0.86193	0.884422	0.827538	0.859972		0.848649	0.823366
	0.826347	0.811209	0.769886	0.876841	0.882948	0.862915	0.851752	0.867036		0.811802	0.837278
	0.843792	0.827637	0.870192	0.884726	0.862974	0.892285	0.865022	0.849772		0.829172	0.808482
	0.80826	0.757235	0.903509	0.85879	0.871914	0.858255	0.852778	0.781955		0.871612	0.790347
	0.811782	0.873469	0.847318	0.854342	0.83284	0.841137	0.83175	0.903963		0.838875	0.819885
	0.916556	0.900741	0.792507	0.925141	0.871469	0.811881	0.717293	0.837143		0.850073	0.830075
	0.837147	0.726608	0.857759	0.896652	0.877644	0.867292	0.882823	0.879104		0.815233	0.828929
	0.832127	0.817496	0.899433	0.843023	0.893119	0.742378	0.87972	0.846039		0.835227	0.80854
	0.826725	0.825899	0.747445	0.875354	0.890244	0.828829	0.843056	0.863442		0.812239	0.828104
	0.811321	0.801214	0.866966	0.835408	0.92284	0.887304	0.860918	0.847795		0.79745	0.875549
	0.895334	0.640466	0.831395	0.893408	0.904984	0.918803	0.879656	0.854772		0.847945	0.805901
	0.792373	0.834328	0.837798	0.872549	0.903963	0.918301	0.821277	0.843049		0.854839	0.838315
	0.83682	0.918567	0	0.854908	0.732558	0.86233	0	0.824286		0.749254	0.709402
	0.816783	0.864	0.81583	0.814199	0.837349	0.910518	0.8429	0.836182		0.902798	0.822626
	0.806094	0.728228	0.867717	0.887446	0.871866	0.851682	0.852941	0.768645		0.817529	0.859097
	0.798354	0.861925	0.794294	0.790447	0.88244	0.843575	0.860465	0.858191		0.808367	0.820106
	0.892663	0.830075	0.80758	0.898592	0.864507	0.903226	0.865	0.821739		0.81471	0.838134
	0.878832	0.905344	0.760355	0.871429	0.869159	0.782866	0.795356	0.823615		0.782734	0.843357
	0.816092	0.816537	0.865152	0.860058	0.891396	0.885798	0.845468	0.90118		0.762687	0.753467
	0.809392	0.826207	0.807471	0.880851	0.915575	0.861357	0.862518	0.85346		0.838235	0.804613
	0.802797	0.651128	0.899054	0.829577	0.859331	0.948963	0.841079	0.851623		0.826211	0.789322
	0.785414	0.774046	0.802343	0.856936	0.827286	0.881997	0.904913	0.86		0.864823	0.827824
	0.838577	0.782738	0.85	0.932515	0.884101	0.903904	0.894345	0.891135		0.874346	0.858855
	0.849432	0.804565	0.827089	0.901493	0.946609	0.675676	0.870778	0.857571		0.842681	0.826705
	0.804286	0.864215	0.815152	0.894174	0.926407	0.915205	0.877729	0.839489		0.852394	0.856936
	0.809172	0.842618	0.856313	0.857143	0.901019	0.843318	0.881579	0.853022		0.839891	0.850889
	0.832865	0.786885	0.970793	0.845007	0.81296	0.885714	0.851064	0.852011		0.825328	0.807087
	0.857143	0.805349	0.843882	0.851852	0.907275	0.878694	0.840683	0.777778		0.851995	0.830084
	0.825185	0.681892	0.750361	0.881279	0.880618	0.89039	0.697531	0.786982		0.765603	0.897959
	0.806223	0.708638	0.825737	0.896648	0.843023	0.83871	0.850073	0.863506		0.868228	0.846847
	0.793478	0.62908	0.724088	0.902367	0.822556	0	0.807018	0.815013		0.820755	0.876404
	0.827635	0.783582	0	0.876106	0.758824	0.941667	0.837241	0.864865		0.810555	0.845506
	0.864536	0.828452	0.936441	0.850214	0.883465	0.808383	0.78955	0.863442		0.869263	0.81831
	0.861963	0.843273	0.796512	0.904321	0.866303	0.607639	0.835938	0.810107		0.794393	0.838577
	0.798023	0.844086	0.84375	0.870555	0.84844	0.858434	0.849462	0.83357		0.890789	0.814966
	0.817797	0.871977	0.834543	0.836791	0.805389	0.889894	0.718663	0.878151		0.802009	0.902121
	0.753501	0.843994	0.873089	0.830484	0.899705	0.850679	0.830189	0.83068		0.828393	0.850704
	0.785515	0.867188	0.839771	0.862442	0.902054	0.872727	0.833566	0.80775		0.91185	0.805556
	0.828777	0.846034	0.793904	0.889356	0.860947	0.873547	0.85503	0.855769		0.791966	0.928
	0.76514	0.806638	0.89153	0.854342	0.825959	0.85355	0.921233	0.850275		0.777614	0.839771
	0.804598	0	0.682889	0.865591	0.827974	0.894246	0.816984	0.847458		0.849664	0.83033
	0.810651	0.810271	0.668182	0.804196	0.909231	0.864479	0.833333	0.822531		0.77095	0.855967
	0.838256	0.802797	0.806034	0.875179	0.844444	0.746006	0.765896	0.853825		0.862483	0.956757
	0.807246	0.877729	0.92219	0.874074	0.854195	0.868657	0.832187	0.931889		0.804742	0.864384
	0.816761	0.77915	0.793769	0.843923	0.875507	0.831909	0.597087	0.834965		0.818182	0.850071
	0.804521	0.915094	0.810241	0.863299	0.883756	0.900719	0.809066	0.824877		0.829468	0.823034
	0.793829	0.850629	0.852725	0.841954	0.885845	0.872434	0.963303	0.859304		0.911252	0.741279
	0.854701	0.780591	0.799392	0.823529	0.918336	0.855828	0.82638	0.849462		0.76338	0.828061
	0.85842	0.786624	0.838757	0.897361	0.881988	0.861371	0.800582	0.826471		0.844852	0.829468
	0.796807	0.7934	0.8	0.847181	0.827586	1.25837	0.812239	0.843195		0.815217	0.85064
	0.843832	0.911111	0.777941	0.848529	0.91172	0.955	0	0.857143		0.830911	0.847945
	0.814388	0.976064	0.804438	0.849296	0.816092	0.896755	0.830748	0.820225		0.806452	0.847765
	0.822802	0.771121	0.85544	0.820852	0.837174	0	0.810368	0.849354		0.815968	0.834455
	0.872857	0.846037	0	0.948649	0.82263	0.875872	0.795356	0.819602		0.88906	0.878788
	0.777778	0.649701	0.786667	0.869565	0.910931	0.903614	0.831921	0.828532		0.759124	0.904221
	0.825328	0.8125	0.914931	0.843567	0.830275	0.834575	0.856094	0.822604		0.834553	0.70317
	0.816501	0.875834	0.837662	0.846154	0.890855	0.806785	0.875723	0.791483		0.851632	0.832148
	0.808883	0.822531	0.81402	0.843662	0.872993	0.860668	0.862801	0.833824		0.842857	0.859135
	0.781955	0.751437	0.81762	0.83844	0.918919	0.833333	0.718248	0.841424		0.858136	0.807263
	0.751705	0.785942	0.7903	0.87172	0.860169	0.824251	0.833763	0.845619		0.842818	0.823782
	0.777299	0.943686	0.820588	0.884058	0.864307	0.877329	0.761006	0.901306		0.822011	0.838972
	0.800574	0.800905	0.828697	0.864479	0.864785	0.787736	0.751404	0.877667		0.808239	0.826573
	0.809524	0.757189	0.849645	0.881141	0.864507	0.855685	0.781701	0.85014		0.9678	0.804348
	0.807966	0.847162	0.854518	0.940893	0.87234	0.865356	0.833089	0.860963		0.838356	0.814111
	0.815152	0.853857	0.873303	0.852162	0.853767	0.728782	0.835801	0.862629		0.837875	0.876596
	0.828492	0.842342	0.868045	0.875706	0.904255	0.860294	0.862516	0.793056		0.807854	0.856734
	0.817784	1.19369	0.850394	0.835949	0.858177	0.914422	0.855586	0.845942		0.760709	0.879483
	0.851748	0.864682	0.730253	0.89078	0.944858	0.898256	0.817143	0.850622		0.830791	0.833089
	0.846583	0.87064	0.813202	0.859467	0.881935	0.885533	0.814599	0.854688		0.872247	0.620272
	0.864507	0.83792	0.852814	0.802326	0.840348	0.856489	0.848066	0.840228		0.815825	0.845539
	0.845844	0.824513	0.845706	0.820941	0.847892	0.878661	0.886441	0.843441		0.843792	0.827684
	0.812827	0.90411	0.840939	0.851799	0.914986	0.89049	0.83153	0.844928		0.828418	0.762931
	0.78042	0.836735	0.845528	0.907563	0.929624	0.900285	0.807519	0.802731		0.83011	0.798283
	0.786325	0.759825	0.592085	0.839311	0.765306	0.837838	0.826331	0.83921		0.807576	0.799724
	0.7894	0.943894	0.85554	0.840288	0.924149	0.85853	0.887931	0.828722		0.777457	0.77548
	0.825036	0.831731	0.845404	0.861152	0.87931	0.858601	0.781116	0.864903		0.891892	0.849132
	0.8	0.813333	0.917867	0.893646	0.890909	0.86338	0.821716	0.888724		0.822785	0.778274
	0.845839	0.788644	0.825257	0.868785	0.840062	0.751098	0.835165	0.778443		0.823776	0.844193
	0.818941	0.925234	0.885106	0.830579	0.836442	0.777143	0.850208	0.832095		0.860908	0.888889
	0.794693	0.862891	0.807867	0.861345	0.890351	0.815504	0.893939	0.86217		0.869565	0.87741
	0.817708	0.887143	0.622581	0.854595	0.864286	0.914618	0.760709	0.832865		0.904362	0.8384
	0.780282	0.805994	0.844749	0.882682	0.891275	0.847328	0.83161	0.892802		0.778267	0.833563
	0.928571	0.886686	0.882526	0.811782	0.857345	0.864615	0.9	0.852941		0.858757	0.744898
	0.778249	0.867153	0.812816	0.84792	0.919877	0.790977	0.882517	0.852761		0.817333	0.807114
	0.828212	0.832168	0.838663	0.849162	0.819259	0.812308	0.849162	0.801196		0.812693	0.87165
	0.82055	0.859517	0.79683	0.881285	0.874814	0.880822	0.839065	0.801449		0.839884	0.832353
	0.750357	0.811373	0.397764	0.90084	0.90625	0.847953	0.82066	0.870321		0.818681	0.833333
	0.861516	0	0.889209	0.879656	0.790179	0.747368	0.859353	0.853138		0.831897	0.836289
	0.830295	0.854342	0.842647	0.804985	0.925161	0.823802	0.788754	0.882521		0.784314	0.882188
	0.813793	0.770833	0.854885	0.877095	0.884164	0.869565	0.908373	0.830133		0.794286	0.750742
	0.736232	0.793675	0.891566	0.869565	0.676127	0.857963	0.836415	0.860465		0.819088	0.815233
	0.847482	1.03203	0.86	0.837283	0.861813	0.880882	0.861538	0.819178		0.71938	0.826816
	0.84517	0.737778	0.822458	0.827397	0.881057	0.864336	0.828691	0.83609		0.764205	0.814388
	0.803815	0.855967	0.834758	0.836957	0.867318	0.80775	0.852011	0.77424		0.810321	0.823353
	0.821727	0.850416	0.860704	0.825503	0	0.969125	0.874622	0.857143		0.844118	0.682779
[truncated: 15,262 more rows]
