# Supplementary material for: Proteome census upon nutrient stress reveals Golgiphagy membrane receptors
Source: Nature. 2023 Sep 27;623(7985):167–74. doi: 10.1038/s41586-023-06657-6 (PMC10620096; doi:10.1038/s41586-023-06657-6)
Supplement: Supplementary file 15 — Source Data Fig. 4 [file 41586_2023_6657_MOESM15_ESM.xlsx]

## Sheet: Figure 4
Source data for Hickey et al 2023: Proteome census upon nutrient stress reveals Golgiphagy membrane receptors
	Figure 4c	mNEON-YIPF4 and LAMP1 line trace
	Figure 4e	mNEON-YIPF4 puncta quantification
	Figure 4f	mNEON-YIPF4 puncta quantification
	Figure 4j	mNEON-YIPF4 puncta quantification

## Sheet: Figure 4c
Figure 4c	mNEON-YIPF4 and LAMP1 line trace
			Distance_(microns)	mneon-YIPF4	LAMP1
			0	303	276
			0.065	276.79	275.181
			0.13	301.229	267.51
			0.195	332	280.629
			0.26	288.679	262.755
			0.325	267.667	284.19
			0.39	248.843	305.936
			0.455	242.4	306.533
			0.52	230.945	340.155
			0.585	232.4	303.343
			0.65	214.262	512.905
			0.715	325.448	880.171
			0.78	603.843	1611.83
			0.845	1118	2992.21
			0.91	1976.32	4855.65
			0.975	3466.86	6650
			1.04	5776.72	7144.77
			1.105	7968.55	6655
			1.17	8977.31	5293.66
			1.235	8869.06	4193.45
			1.3	7579.17	3289.05
			1.365	5934	2502.2
			1.43	3846.61	1717.99
			1.495	2180.82	1214.11
			1.56	1166.2	875.279
			1.625	638.857	889.905
			1.69	328.55	1080.67
			1.755	269.4	1244.17
			1.82	244.817	1577.95
			1.885	222.886	1763.96
			1.95	230.357	1792.21
			2.015	232.238	1458.95
			2.08	246.995	986.74
			2.145	200.743	597.057
			2.21	211.4	451.255
			2.275	227.333	409.333
			2.34	248.864	394.157
			2.405	245.01	479.181
			2.47	244.74	566.824
			2.535	207.829	534.4
			2.6	201.929	526.357
			2.665	202.01	460.552
			2.73	211.25	397.75
			2.795	210.152	388.133
			2.86	182.955	500.431
			2.925	247.143	761.286
			2.99	211.674	965.421
			3.055	228.029	822.438
			3.12	227.371	697.807
			3.185	218.533	646.533
			3.25	236.798	636.238
			3.315	235.029	543.943
			3.38	250.517	499.105
			3.445	220.076	489.371
			3.51	195.529	479.357
			3.575	200.286	483.476
			3.64	188.867	483.083
			3.705	194.143	494.4
			3.77	191.155	570.398
			3.835	196.41	543.333
			3.9	202.75	452.286
			3.965	226.648	495.8
			4.03	266.079	521.336
			4.095	262.6	513.2
			4.16	264.455	484.138
			4.225	317.381	461.095
			4.29	289.1	484.086
			4.355	250.914	549
			4.42	297.919	696.576
			4.485	379.4	751.086
			4.55	478.167	1294.67
			4.615	642.343	1970.52
			4.68	1056.1	3031.96
			4.745	1790.4	4431.71
			4.81	3119.71	5763.06
			4.875	4944.29	6083.86
			4.94	6991.5	5404.01
			5.005	8483.4	4244.6
			5.07	9225.89	3254.12
			5.135	8611.8	2922.36
			5.2	6811.64	2962.5
			5.265	4066.06	3274.06
			5.33	2308.88	3119
			5.395	1470.32	2411.84
			5.46	1068.45	1708.75
			5.525	687.714	1258.19
			5.59	569.705	1234
			5.655	418.029	1252.26
			5.72	329.95	1150.66
			5.785	327.619	1255.59
			5.85	328	1310.32
			5.915	307.933	1203.93
			5.98	260.007	976.429
			6.045	305.2	703.343
			6.11	382.04	860.112
			6.175	344.19	1139
			6.24	315.764	1220.62
			6.305	291.8	1039.87
			6.37	288.2	1015.62
			6.435	273.6	1045.31
			6.5	254.155	1003.73
			6.565	250.333	949.99
			6.63	245.479	952.371
			6.695	253.79	858.295
			6.76	222.252	741.843
			6.825	187	604

## Sheet: Figure 4e
Figure 4e	mNEON-YIPF4 puncta quantification
		wt ut (n=81)			wt ebss (n=87)			wt ebss+bafA (n=131)			fip200 ut (n=42)			fip200 ebss (n=45)			fip200 ebss+bafA (n=102)
		4.84615	7.13793	8.38462	8.34783	5.48276	6.11429	24.5333	27.5714	31.1765	7.36364	5.73684	4.08333	7.45833	6.2	5.5625	7.76471	9.56522	6.55
		Table Analyzed	Data 2		Table Analyzed	Data 1		Table Analyzed	Data 2		Table Analyzed	Data 2
		Column C	wt ebss+bafA		Column B	wt ebss		Column E	fip200 ebss		Column F	fip200 ebss+bafA
		vs.	vs.		vs.	vs.		vs.	vs.		vs.	vs.
		Column A	wt ut		Column A	wt ut		Column D	fip200 ut		Column D	fip200 ut
		Mann Whitney test			Mann Whitney test			Mann Whitney test			Mann Whitney test
		P value	0.0238		P value	>0.9999		P value	0.7		P value	0.381
		Exact or approximate P value?	Exact		Exact or approximate P value?	Exact		Exact or approximate P value?	Exact		Exact or approximate P value?	Exact
		P value summary	*		P value summary	ns		P value summary	ns		P value summary	ns
		Significantly different (P < 0.05)?	Yes		Significantly different (P < 0.05)?	No		Significantly different (P < 0.05)?	No		Significantly different (P < 0.05)?	No
		One- or two-tailed P value?	Two-tailed		One- or two-tailed P value?	Two-tailed		One- or two-tailed P value?	Two-tailed		One- or two-tailed P value?	Two-tailed
		Sum of ranks in column A,C	6 , 39		Sum of ranks in column A,B	11 , 10		Sum of ranks in column D,E	9 , 12		Sum of ranks in column D,F	11 , 34
		Mann-Whitney U	0		Mann-Whitney U	4		Mann-Whitney U	3		Mann-Whitney U	5

## Sheet: Figure 4f
Figure 4f	mNEON-YIPF4 puncta quantification
		293 UT (n=66)	7.85714	6.5	5.52632	5.42857
		293 3hr EBSS (n=77)	5.46667	7.4	4.45833	7.83333
		293 3hr EBSS+BafA (n=98)	14.2609	13.25	22.2727	14.5333	18.7778	20.25
		293 3hr EBSS+VPS34i (n=77)	9.03704	6.45	6.9
		293 3hr EBSS+VPS34i+BafA (n=141)	6.95833	7.8	4.55556	8	6.53846	5.8
		Table Analyzed	Copy of 6.16.22_imaging_double_drug		Table Analyzed	Copy of 6.16.22_imaging_double_drug		Table Analyzed	Copy of 6.16.22_imaging_double_drug		Table Analyzed	Copy of 6.16.22_imaging_double_drug		Table Analyzed	Copy of 6.16.22_imaging_double_drug
		Column C	293 3hr EBSS+BafA		Column B	293 3hr EBSS		Column D	293 3hr EBSS+VPS34i		Column E	293 3hr EBSS+VPS34i+BafA		Column E	293 3hr EBSS+VPS34i+BafA
		vs.	vs.		vs.	vs.		vs.	vs.		vs.	vs.		vs.	vs.
		Column A	293 UT		Column A	293 UT		Column A	293 UT		Column A	293 UT		Column C	293 3hr EBSS+BafA
		Mann Whitney test			Mann Whitney test			Mann Whitney test			Mann Whitney test			Mann Whitney test
		P value	0.0095		P value	0.8857		P value	0.4		P value	0.6095		P value	0.0022
		Exact or approximate P value?	Exact		Exact or approximate P value?	Exact		Exact or approximate P value?	Exact		Exact or approximate P value?	Exact		Exact or approximate P value?	Exact
		P value summary	**		P value summary	ns		P value summary	ns		P value summary	ns		P value summary	**
		Significantly different (P < 0.05)?	Yes		Significantly different (P < 0.05)?	No		Significantly different (P < 0.05)?	No		Significantly different (P < 0.05)?	No		Significantly different (P < 0.05)?	Yes
		One- or two-tailed P value?	Two-tailed		One- or two-tailed P value?	Two-tailed		One- or two-tailed P value?	Two-tailed		One- or two-tailed P value?	Two-tailed		One- or two-tailed P value?	Two-tailed
		Sum of ranks in column A,C	10 , 45		Sum of ranks in column A,B	19 , 17		Sum of ranks in column A,D	13 , 15		Sum of ranks in column A,E	19 , 36		Sum of ranks in column C,E	57 , 21
		Mann-Whitney U	0		Mann-Whitney U	7		Mann-Whitney U	3		Mann-Whitney U	9		Mann-Whitney U	0

## Sheet: Figure 4j
Figure 4j	mNEON-YIPF4 puncta quantification
	293 UT (n=54)								293 3hr EBSS (n=58)								293 3hr EBSS+BafA (n=86)								293 3hr EBSS+BafA+TAK243 (n=115)
	11.6364	12.2308	13						18.5556	16.4286	20.25						38	56.75	41.8824		60.5882	64.0588	53.5		36.7273	75.1818	45.4706	38.1333	45.7143	61.2941	59.625	59.5
	Table Analyzed	Copy of imaging_e1i_4hr_ebss_7.29.22		Table Analyzed	Copy of imaging_e1i_4hr_ebss_7.29.22		Table Analyzed	Copy of imaging_e1i_4hr_ebss_7.29.22		Table Analyzed	Copy of imaging_e1i_4hr_ebss_7.29.22
	Column C	293 3hr EBSS+BafA		Column B	293 3hr EBSS		Column D	293 3hr EBSS+BafA+TAK243		Column D	293 3hr EBSS+BafA+TAK243
	vs.	vs.		vs.	vs.		vs.	vs.		vs.	vs.
	Column A	293 UT		Column A	293 UT		Column A	293 UT		Column C	293 3hr EBSS+BafA
	Mann Whitney test			Mann Whitney test			Mann Whitney test			Mann Whitney test
	P value	0.0238		P value	0.1		P value	0.0121		P value	>0.9999
	Exact or approximate P value?	Exact		Exact or approximate P value?	Exact		Exact or approximate P value?	Exact		Exact or approximate P value?	Exact
	P value summary	*		P value summary	ns		P value summary	*		P value summary	ns
	Significantly different (P < 0.05)?	Yes		Significantly different (P < 0.05)?	No		Significantly different (P < 0.05)?	Yes		Significantly different (P < 0.05)?	No
	One- or two-tailed P value?	Two-tailed		One- or two-tailed P value?	Two-tailed		One- or two-tailed P value?	Two-tailed		One- or two-tailed P value?	Two-tailed
	Sum of ranks in column A,C	6 , 39		Sum of ranks in column A,B	6 , 15		Sum of ranks in column A,D	6 , 60		Sum of ranks in column C,D	45 , 60
	Mann-Whitney U	0		Mann-Whitney U	0		Mann-Whitney U	0		Mann-Whitney U	24
