# Supplementary material for: Proteome census upon nutrient stress reveals Golgiphagy membrane receptors
Source: Nature. 2023 Sep 27;623(7985):167–74. doi: 10.1038/s41586-023-06657-6 (PMC10620096; doi:10.1038/s41586-023-06657-6)
Supplement: Supplementary file 16 — Source Data Extended Data Fig. 9 [file 41586_2023_6657_MOESM16_ESM.xlsx]

## Sheet: Extended data fig 9
Source data for Hickey et al 2023: Proteome census upon nutrient stress reveals Golgiphagy membrane receptors
	Extended data fig 9e	mNEON-YIPF4 and LC3B line trace
	Extended data fig 9f	Ubiquitin binding autophagy receptor western blot quantification

## Sheet: Extended data fig 9e
Extended data fig 9e	mNEON-YIPF4 and LC3B line trace
				Distance_(microns)	mNEON-YIPF4	LC3B
				0	791.75	815.75
				0.065	774.368	1039.47
				0.13	680.224	1402.31
				0.195	598.165	1587.44
				0.26	533.111	1684.01
				0.325	534.02	1926.36
				0.39	556.154	2904.36
				0.455	722.292	3886.34
				0.52	1085.06	5069.72
				0.585	2193.56	6319.51
				0.65	4804.46	7708.8
				0.715	9741.28	8657.72
				0.78	15638.2	9185.35
				0.845	19962.4	8899.62
				0.91	19157.7	8435.95
				0.975	14292.1	7000.94
				1.04	8663.8	5439.64
				1.105	4025.25	3928.15
				1.17	1923.17	2702.47
				1.235	1210.24	1788.91
				1.3	1207.02	1477.46
				1.365	1516.94	1453.8
				1.43	1846.27	1488.13
				1.495	2369.84	1729.81
				1.56	2624.36	1904.86
				1.625	2238.39	1984.72
				1.69	1886.4	1845.5
				1.755	1640.98	1706.59
				1.82	1395.95	1474.46
				1.885	1027.94	1289.12
				1.95	752.838	1029.03
				2.015	549.851	962.796
				2.08	497.427	830.966
				2.145	435.611	724.444
				2.21	423.146	840.057
				2.275	515.728	1191.02
				2.34	575.084	1578.68
				2.405	537.526	1875.82
				2.47	559.095	2077.41
				2.535	669.609	2614.52
				2.6	810.471	3664.66
				2.665	1038.58	4843.54
				2.73	1587.27	6158.77
				2.795	2972.6	6997.5
				2.86	7293.91	7528.17
				2.925	14490.1	8303.3
				2.99	24184.4	9558.94
				3.055	32528.5	10505.1
				3.12	37765.1	10832.6
				3.185	35851	9931.87
				3.25	27206.5	8371.94
				3.315	15856.9	5774.81
				3.38	7739.78	3850.57
				3.445	3464.11	2842.84
				3.51	1723.53	2241.18
				3.575	1020.62	1886.93
				3.64	838.252	1461.54
				3.705	969.434	1185.42
				3.77	1059.99	928.013
				3.835	1195.36	1295.71
				3.9	1196.51	1968.47
				3.965	953.661	3008.68
				4.03	694.944	4359.8
				4.095	370.938	5301.67
				4.16	297.45	5254.94
				4.225	253.945	4470.03
				4.29	243.737	3174.07
				4.355	295.374	2667.19
				4.42	273.952	2308.32
				4.485	248.412	1974.92
				4.55	241.67	1718.37
				4.615	242.762	1421.79
				4.68	218.908	1134.13
				4.745	249.969	1127.74
				4.81	252.524	1168.84
				4.875	237.082	1309.79
				4.94	254.908	1485.96
				5.005	279.87	1529.58
				5.07	320.628	1613.32
				5.135	318.487	1697.26
				5.2	287.067	1688.76
				5.265	259.341	1704.65
				5.33	284.821	1662.6
				5.395	294.946	1826.66
				5.46	378.943	2009.14
				5.525	377.082	2722.05
				5.59	407.122	4105.08
				5.655	476.822	6047.26
				5.72	772.221	7684.09
				5.785	1631.01	9352.6
				5.85	3656.24	10573.4
				5.915	7202.55	11130
				5.98	10856.3	10651.6
				6.045	12057.2	8754.22
				6.11	10530.9	6387.57
				6.175	6792.64	4144.99
				6.24	3326.36	2879.48
				6.305	1630.56	2664.9
				6.37	844.531	2559.24
				6.435	467.176	2357.35
				6.5	339.407	1917.01
				6.565	272.251	1674.88
				6.63	238.374	1591.29
				6.695	236.088	1444.58
				6.76	204.537	1397.82
				6.825	198.987	1837.06
				6.89	198.614	2494.19
				6.955	205	3311
				7.02	211.681	706.063
				7.085	212.789	863.758
				7.15	211.373	1175.91
				7.215	262.34	1287.18

## Sheet: Extended data fig 9f
Extended data fig 9f	Ubiquitin binding autophagy receptor western blot quantification
				YIPF3		YIPF4		TEX264
			Control UT	1		1		1
			Control EBSS	0.509407		0.531848		0.431494
			PKO UT	0.929178		0.947929		1.22722
			PKO EBSS	0.378217		0.799776		0.233526
			Control UT 2	1		1		1
			Control EBSS 2	0.883463		0.648033		0.159116
			PKO UT 2	1.53337		1.42126		0.603727
			PKO EBSS 2	1.17839		0.9308		0.170999
