# Supplementary material for: Proteome census upon nutrient stress reveals Golgiphagy membrane receptors
Source: Nature. 2023 Sep 27;623(7985):167–74. doi: 10.1038/s41586-023-06657-6 (PMC10620096; doi:10.1038/s41586-023-06657-6)
Supplement: Supplementary file 17 — Source Data Extended Data Fig. 10 [file 41586_2023_6657_MOESM17_ESM.xlsx]

## Sheet: Extended data fig 10
Source data for Hickey et al 2023: Proteome census upon nutrient stress reveals Golgiphagy membrane receptors
	Extended data fig 10a,b	Statistics for compartment violin plots
	Extended data fig 10d	Golgiphagy cargo western blot quantification
	Extended data fig 10f	GALNT2-Keima histograms

## Sheet: Extended data fig 10a, b
Extended Data Fig 10a,b	Statistics for compartment violin plots
			CAPs							Other Proteins
			Compartment	p.val_fip200_wt	log2FC_fip200_wt	p.val_yipf4_wt	log2FC_yipf4_wt			Compartment	p.val_fip200_wt	log2FC_fip200_wt	p.val_yipf4_wt	log2FC_yipf4_wt
			Other	2.14113e-25	-0.118767	0.494136	-0.00967698			Other	0.000150887	0.0256763	0.792515	-0.00218497
			Unannotated	0.000506466	-0.0995041	0.303749	-0.03483			Unannotated	0.313923	-0.0154175	0.448207	0.0143432
			Cytosol	4.12203e-11	-0.0939416	0.764567	-0.00559976			Cytosol	0.0331796	0.0177806	0.557613	0.00573954
			Peroxisome	0.0392892	-0.203534	0.910387	-0.0121682			Nucleus	9.06253e-08	0.0750061	0.227805	-0.0213711
			Golgi	5.98258e-18	-0.266979	0.00280419	-0.0950591			ER	0.000388082	-0.209575	0.841212	0.015305
			Golgi Associated	0.00402135	-0.150186	0.712981	-0.0182283			Endosome	0.328435	0.0309341	0.503049	0.0240001
			Mitochondria	0.0446913	-0.0785288	0.48685	-0.0299606			Plasma _x000D_ Membrane	0.415758	-0.0389993	0.944128	-0.00387212
			Golgi Membrane	3.47712e-17	-0.314948	0.00135674	-0.126615			Mitochondria	0.0115084	0.0497312	0.723612	-0.00851775
			ER	3.32403e-11	-0.193686	0.911502	-0.00351385			Peroxisome	0.241695	-0.124333	0.916914	0.0138273
			Endosome	8.96663e-06	-0.19542	0.765928	-0.0140716			Golgi	0.0733263	-0.0875889	0.488441	-0.0419094
			Lysosome	0.0658805	-0.114397	0.504854	-0.0347567			Golgi _x000D_ Membrane	0.00531904	-0.252804	0.519911	-0.0634326
			Nucleus	0.0536318	-0.123286	0.349155	-0.0579388			Lysosome	0.602084	-0.0303951	0.658983	0.0292874
			Plasma _x000D_ Membrane	0.0430096	-0.176866	0.863563	-0.0156908			Golgi _x000D_ Associated	0.784309	-0.015926	0.68047	-0.0306445
			ERGIC	0.0120225	-0.127643	0.96775	-0.00281434			ERGIC	0.148588	-0.154585	0.919456	0.0131867

## Sheet: Extended data fig 10d
Extended data fig 10d	Golgiphagy cargo western blot quantification
		HEK293 UT			HEK293 -AA			FIP200 UT			FIP200 -AA			DKO UT			DKO -AA
	YIPF4	1	1.02837	0.925532	0.695661	0.669829	0.696772	1.31899	1.63604	1.90426	1.72613	1.83741	1.68173
	YIPF3	1	0.873193	0.897778	0.808715	0.705986	0.631293	1.34493	1.34357	1.69778	1.47849	1.56948	1.6552
	TMEM115	1	0.972973	1.01405	0.964415	0.860861	0.631897	1.09501	1.66105	1.96679	1.79982	1.80924	1.63743	0.562742	0.765432	0.839101	0.752973	0.888889	0.819008
	MAN2A1	1	0.803334	0.877551	0.573269	0.523233	0.419788	0.914917	0.974438	1.21769	0.828245	0.893866	0.605186	0.895116	1.49517	0.899074	0.839793	1.05611	0.990117
	GALNT2	1	0.732379	0.973631	0.581315	0.570217	0.310524	1.17647	1.6221	2.29209	1.71123	1.6658	1.33569	1.14135	2.0227	1.2729	1.01133	1.29146	1.30966
	Unpaired T tests Column A- Column B
			P value	Mean of Column A	Mean of Column B	Difference	SE of difference	t ratio	df	q value
	YIPF4		0.000739	0.9846	0.6874	0.2972	0.0319	9.316	4	0.002985
	YIPF3		0.031888	0.9237	0.7153	0.2083	0.06444	3.233	4	0.032207
	TMEM115		0.148912	0.9957	0.8191	0.1766	0.09898	1.784	4	0.120321
	MAN2A1		0.006017	0.8936	0.5054	0.3882	0.07301	5.317	4	0.012154
	GALNT2		0.027868	0.902	0.4874	0.4147	0.1228	3.377	4	0.032207
	Unpaired T tests Column C- Column D
			P value	Mean of Column C	Mean of Column D	Difference	SE of difference	t ratio	df	q value
	YIPF4		0.503841	1.62	1.748	-0.1287	0.1754	0.7337	4	0.682825
	YIPF3		0.456941	1.462	1.568	-0.1056	0.1284	0.8226	4	0.682825
	TMEM115		0.540851	1.574	1.749	-0.1745	0.2614	0.6677	4	0.682825
	MAN2A1		0.11076	1.036	0.7758	0.2599	0.1273	2.041	4	0.559339
	GALNT2		0.733579	1.697	1.571	0.126	0.3451	0.365	4	0.740915
	Unpaired T tests Column E- Column F
			P value	Mean of Column E	Mean of Column F	Difference	SE of difference	t ratio	df	q value
	TMEM115		0.344926	0.7224	0.8203	-0.09786	0.09147	1.07	4	0.561314
	MAN2A1		0.555756	1.096	0.962	0.1344	0.2094	0.6421	4	0.561314
	GALNT2		0.398393	1.479	1.204	0.2748	0.291	0.9445	4	0.561314

## Sheet: Extended data fig 10f
Extended data fig 10f	GALNT2-Keima histograms
				GALNT2 UT HEK293	GALNT2 UT FIP200KO	GALNT2 UT DKO			GALNT2 16h -AA HEK293	GALNT2 16h -AA FIP200KO	GALNT2 16h -AA DKO
				0.608108	1.83683	1.41707			3.01548	1.07299	1.70243
				0.969925	1.63286	1.88607			1.85408	1.64773	2.30076
				1.10951	1.45789	2.37709			3.38432	1.43523	1.75093
				3.31463	2.46052	1.60595			3.10278	1.99214	3.07838
				1.09142	1.0039	1.31475			2.08292	1.5761	2.11277
				1.83163	1.33763	1.05994			4.49894	1.83768	1.41662
				1.86946	2.57545	2.00682			3.38878	1.464	2.06477
				1.59788	2.00071	3.32644			2.41654	0.954831	3.64582
				0.742107	1.72929	1.3556			3.00964	1.19169	2.43888
				1.91153	2.16234	3.23711			2.52322	2.65903	1.88973
				1.73395	1.36409	1.1636			1.19589	1.61192	2.34895
				2.07605	1.94447	1.91368			1.36334	2.10031	3.18788
				0.636909	1.33717	1.48892			3.00703	2.25045	1.78931
				2.04034	2.32599	2.29049			2.13187	3.13417	2.20087
				2.10726	1.39883	1.76042			3.24448	1.65756	3.55912
				1.66881	2.10919	1.57412			2.38812	1.52893	2.61351
				4.07614	1.71073	1.87896			3.58409	2.22199	3.32196
				3.24426	1.34177	1.40285			2.84714	1.70009	1.97802
				1.8007	3.1229	1.90969			2.53788	1.80638	1.85835
				1.10959	0.730576	3.59378			2.55661	2.33953	1.14642
				1.85845	1.70319	1.41978			1.53838	1.74144	4.15769
				2.98244	1.08268	0.79253			2.93102	0.548669	2.07515
				1.74558	-0.231527	1.41462			2.32776	1.68972	1.98745
				2.91938	1.34594	1.74202			2.17427	1.68829	1.75561
				2.18727	0.802562	1.60847			3.57502	1.69882	2.20616
				1.81317	2.77225	2.05525			1.74922	2.45351	2.77278
				2.02117	2.07893	3.56737			2.61387	2.36775	2.44471
				1.72008	1.9189	3.02428			4.45405	2.36789	2.30167
				3.01042	2.03391	1.74709			1.59712	2.72961	1.67327
				2.33891	1.44805	2.31659			3.7507	0.775876	2.9455
				1.44023	1.46037	2.81311			4.5463	1.76212	1.92224
				2.10499	1.34004	1.63873			2.59691	1.93548	2.19235
				2.78748	2.16181	2.45873			3.02431	2.40518	1.85144
				3.65363	2.01729	2.73052			1.42928	2.18274	2.32361
				2.7368	2.83189	2.07558			1.44177	2.17273	3.01603
				2.19713	3.63695	2.08156			2.60419	2.77953	1.57209
				1.79116	1.65416	1.25918			2.54627	1.68801	2.82075
				1.54908	0.961584	4.03752			3.58838	2.03832	1.86196
				2.09073	1.3936	1.51113			2.7848	2.50787	1.92192
				3.14514	1.92525	1.96976			1.70359	1.53276	1.58762
				2.25059	2.60187	2.0255			4.27437	1.54026	3.6818
				2.11815	1.04757	1.37009			1.46343	2.08732	3.26349
				4.18882	2.23959	2.19347			3.14321	2.04374	2.06287
				2.08581	2.10256	2.35134			2.75093	1.35624	2.35788
				2.38799	2.15751	2.58324			2.86255	2.0322	1.67711
				2.35701	0.998542	2.96143			3.16016	1.88936	1.43639
				2.59705	2.2073	1.13745			3.32949	1.98867	2.5862
				4.53592	1.55375	3.25009			2.32252	2.01573	2.06716
				4.20483	1.17672	4.01471			3.56051	2.32135	1.90622
				0.70206	1.41231	1.54998			3.5157	2.54792	3.70436
				2.77746	1.7433	1.92702			2.54275	2.00472	1.86397
				0.72512	2.04895	1.66501			2.47939	2.73055	1.44738
				2.0482	0.690891	1.93			2.51274	1.8399	1.94712
				1.63576	1.38058	2.18263			4.15871	2.25326	1.8935
				1.8327	3.15961	1.27801			2.12498	1.87203	3.27246
				2.67367	3.00899	0.211009			1.96424	1.72287	1.54135
				3.30833	1.25	2.19723			4.45998	2.60976	3.94129
				1.74898	1.56686	3.57882			2.58106	2.9677	2.04567
				2.45678	2.71749	1.52996			4.18519	2.15399	1.74262
				2.75639	2.14199	2.25147			1.85477	1.72037	2.00397
				1.94961	2.69611	0.727179			2.7181	2.57247	4.06325
				1.70406	1.48079	3.70623			2.82356	1.36729	3.03143
				1.91051	1.46804	2.38728			2.0541	2.34225	1.97466
				2.18091	1.1452	2.35924			4.30137	1.55194	1.2181
				5.32357	2.20138	1.34701			2.21636	1.547	2.18445
				0.706647	1.38192	2.5646			2.12823	3.72208	1.09283
				1.2879	2.70561	1.53416			2.4187	2.17402	2.11735
				1.98326	1.43833	1.75943			2.18254	1.89823	2.94875
				1.65542	3.55047	2.35395			2.88543	3.01976	2.01192
				11.615	1.19169	3.80059			4.18682	2.09177	0.930598
				1.20853	1.80179	1.35803			2.82849	2.22321	1.99739
				3.26205	2.42501	2.5764			0.863697	2.32194	2.19409
				1.90629	2.41659	1.86214			2.08647	1.79101	1.27373
				1.28473	3.25375	2.13202			3.33145	2.15287	3.65237
				1.30108	1.86674	2.32064			2.24639	2.08011	2.10733
				1.15594	1.72222	2.21046			2.54118	1.87905	1.60916
				1.22127	4.08848	2.13666			2.62491	2.04861	2.02231
				1.65859	0.192924	1.96429			1.08167	1.06867	1.94146
				1.01873	3.04399	2.16558			2.82076	0.972459	5.66744
				3.29822	2.32094	0.952476			1.77642	3.21973	1.66914
				0.422107	1.37444	1.33521			1.76389	1.28408	2.17497
				1.9373	1.92015	2.44551			1.80201	2.43638	1.80155
				2.22711	3.09515	1.79297			2.20214	2.83217	2.30524
				1.91869	1.88468	1.95416			3.32933	2.17059	2.40699
				5.89402	0.589294	1.07146			2.68351	2.06719	2.17264
				1.22089	2.13609	1.58778			2.90842	1.58849	2.68145
				2.63864	1.35632	2.01183			2.5682	2.26453	2.56275
				1.58497	1.73171	2.49423			3.86857	1.28131	2.12879
				1.61022	2.18013	2.74169			2.76058	1.73889	1.68944
				2.05856	2.37212	1.95985			2.25709	0.550885	1.86103
				1.81068	2.01426	2.51231			3.1113	1.76187	0.82506
				4.01833	2.48575	1.48592			2.22141	2.46843	2.69954
				2.33013	3.15417	1.86789			2.74031	1.95926	0.903597
				1.99689	2.54105	1.17674			2.52229	1.73613	2.39997
				3.52188	2.29596	1.78048			3.10065	1.92665	1.60352
				2.80427	1.14396	2.0236			1.46199	2.42303	2.56073
				1.69337	1.86705	1.89918			3.64735	1.41138	2.8804
				1.17749	1.27199	2.40546			2.67186	1.77047	2.37061
				3.56203	1.51038	1.98525			2.43191	1.01035	2.71944
				1.69754	1.79135	0.571034			2.72552	1.34739	3.02859
				2.00802	2.03198	1.41448			3.9027	2.51391	1.25798
				2.65511	1.81739	0.902455			0.82656	2.35891	2.41758
				3.66759	1.13555	2.02854			2.74046	2.75496	3.13507
				3.99755	1.57708	1.28489			2.95615	1.95405	2.39265
				2.26716	4.34324	2.09841			1.57904	2.46226	1.77945
				1.82192	2.07284	1.70184			1.93867	2.03645	3.19072
				1.75815	2.79326	1.6552			2.88407	1.55068	1.98791
				1.4588	2.65809	1.92741			3.87238	1.89525	2.81813
				1.85373	2.17696	1.83283			3.46512	1.55258	1.72062
				1.38547	1.35557	1.69613			1.40024	2.11282	2.41713
				2.89109	2.23652	1.80249			3.34525	1.23588	2.01136
				1.83373	1.76884	1.64946			1.40864	2.14906	1.84733
				1.64097	2.51777	2.45084			2.7063	1.07195	1.76426
				1.93161	1.60472	1.86643			2.29125	1.35055	4.03274
				2.27918	-1.10782	2.4207			3.05632	1.95842	2.46864
				2.82252	1.23514	1.46157			2.83522	2.22714	2.77874
				1.87073	2.82504	2.03107			1.74633	1.96429	4.25235
				1.05869	3.74257	3.32814			2.50579	2.81872	2.18347
				1.7995	1.89184	2.97357			1.42541	3.31863	2.34883
				2.57414	1.5333	1.79208			3.34901	1.51926	1.87301
				2.97947	3.0662	0.825034			3.93544	2.16156	0.792473
				1.5036	2.67462	1.67967			2.86743	2.02942	3.34247
				2.2368	2.83572	1.55849			2.52634	1.66103	2.33822
				1.76895	1.61204	1.90391			3.743	2.15969	2.6388
				1.86843	1.22495	1.23216			1.71778	1.28133	2.1771
				3.57637	0.604728	2.25436			3.14364	2.19179	3.37623
				1.51	3.75176	0.608932			1.47074	1.99583	1.3569
				0.688529	1.78106	1.61538			3.39026	2.99487	1.8045
				1.90702	2.64554	2.03481			1.0053	2.76616	2.12262
				1.61112	2.14379	2.12001			4.72314	2.68044	1.01331
				3.23244	26.8649	2.69584			2.14332	2.7969	2.11971
				4.02333	2.44404	1.39275			1.83921	2.73364	1.51129
				0.448387	1.59395	3.37867			2.92308	1.64362	1.787
				1.97883	0.645421	2.03582			1.86146	1.61559	1.48628
				2.33624	2.12758	1.0746			2.14455	1.93327	1.56468
				0.897761	2.3259	1.46447			2.62568	1.11665	2.86194
				2.75046	2.11596	2.50378			1.65781	2.33935	4.68574
				1.10531	2.78141	1.9885			1.86099	1.30073	1.71689
				2.75374	1.49873	1.26469			1.93119	1.39422	1.87119
				1.01438	1.2402	1.30035			1.71475	1.9672	1.47225
				3.05029	4.01768	0.788126			1.75266	1.47358	3.18052
				2.89678	2.86067	1.70968			2.43354	1.85283	3.9089
				2.37228	2.64914	2.29479			1.68252	2.40719	3.06155
				2.23422	2.4292	4.09468			1.1775	1.58315	2.24984
				2.59576	2.05248	1.45762			2.73923	1.89288	3.46044
				3.18816	2.36082	3.85975			1.6745	1.80531	2.03582
				1.38497	2.53577	1.74997			3.5609	2.21126	2.36622
				2.67875	1.88653	2.31886			2.94679	1.42762	2.35722
				1.86479	2.24756	2.94028			1.99428	1.55686	3.38653
				3.37378	1.36326	0.958767			2.10961	1.30983	2.33524
				2.10659	1.75075	1.36856			2.96358	1.65816	2.07229
				1.79805	2.36927	2.05237			2.03907	2.22252	2.09955
				2.82274	1.50488	2.39093			3.24581	2.35265	3.97912
				1.96342	2.63185	1.26737			3.47039	2.71077	1.3717
				2.11704	1.99099	1.75693			1.90078	1.26204	1.69221
				1.57493	1.98754	1.92638			1.74013	2.71071	2.60138
				2.08891	2.80117	2.16928			0.941461	2.70775	1.39129
				2.5808	2.08424	1.09021			2.90164	2.51567	1.51329
				2.63217	4.17534	1.95723			1.06423	1.74514	2.98679
				2.63541	3.18855	1.37554			1.64098	2.73189	2.61388
				1.69129	0.317597	3.05591			2.87588	2.08086	1.98399
				2.10251	1.89857	0.442225			2.85399	1.26168	2.16841
				2.64479	1.12574	1.193			2.53856	1.5552	2.66827
				0.0434592	2.19137	1.69539			2.19338	3.00461	0.785334
				2.54353	1.79207	1.42634			3.14034	1.13641	2.46471
				1.3531	1.12053	2.83681			1.81309	2.14448	1.50646
				0.956356	3.67493	3.15618			3.98936	3.63933	2.23239
				2.29322	1.56198	-0.182753			2.93308	2.25484	1.75751
				0.77635	1.04571	2.14635			2.12278	2.4838	2.34503
				4.4045	1.39505	3.36371			2.36301	2.24806	2.87657
				2.42346	3.40124	1.76097			2.92216	2.04059	1.5608
				1.75522	1.74082	1.68648			2.32087	3.56737	2.70869
				3.03515	2.37411	1.86809			2.87816	2.09306	2.44034
				2.06766	2.68574	1.92829			1.78267	1.79144	2.58027
				2.79812	1.19746	2.53226			2.0813	2.18272	1.65478
				1.67666	2.60511	2.08481			0.855796	1.90719	2.53059
				2.0032	0.930902	1.7227			3.8508	2.23139	2.76166
				3.17864	1.84179	2.284			2.41562	0.89375	3.73997
				1.92625	2.50376	1.94394			4.36102	0.621107	2.0402
				2.12088	1.45786	3.15381			2.46087	2.35368	2.15261
				1.724	0.591098	1.67946			2.55977	2.91337	3.03419
				2.14145	1.68026	2.23904			1.97949	1.81096	2.59669
				2.19039	1.94591	-33.5312			4.49848	2.02609	1.72798
				1.91802	2.22352	1.54124			3.33197	2.42844	2.48116
				4.22513	1.27081	1.98148			5.13541	2.18538	2.38002
				1.42921	1.49648	2.65466			3.03653	1.82431	1.59567
				1.76612	1.53257	2.47824			2.31501	3.19565	1.62505
				2.35914	0.603657	2.83528			2.48138	2.02864	2.3645
				1.72231	1.32025	2.22902			2.98398	1.07281	1.19137
				0.795154	1.74728	3.58289			2.99779	2.04291	4.03461
				1.42452	0.986384	2.38163			3.86003	1.80041	2.118
				2.09441	1.60126	3.59054			3.05654	3.21831	0.808315
				1.9792	2.12731	1.41631			2.30479	1.91406	2.07626
				2.65563	1.78539	1.97394			4.05121	1.77768	2.38209
				1.61356	1.15495	1.80598			2.46632	1.57884	3.79383
				2.98653	1.8673	1.78873			1.74443	2.94621	1.79811
				1.57562	3.20504	-0.221074			2.65424	1.95251	2.16527
				1.3883	1.89953	2.37983			1.48262	1.86713	2.33018
				1.35288	1.58807	1.04437			3.1471	2.97834	2.54789
				1.31438	0.87308	2.70492			1.81813	1.77333	1.77714
				2.36499	3.26614	4.40927			2.37488	3.16164	2.38611
				1.82175	3.13048	0.63733			5.08831	0.966126	1.73747
				2.22978	0.814952	2.10421			2.59755	1.95141	1.42424
				2.5052	1.03922	1.95319			3.25714	1.88158	2.31944
				2.20052	2.51529	2.23001			2.19697	1.87338	1.81979
				1.37755	-5.61093	0.472343			3.77551	2.15061	2.75162
				1.09168	1.0552	2.63063			2.36042	2.11036	3.78952
				1.49138	1.16587	1.72366			2.80897	2.15914	2.78344
				3.54955	3.35215	0.420709			3.34121	1.60492	2.93991
				1.54385	3.84536	2.80608			3.20488	2.46852	2.10339
				2.81967	1.39614	2.75237			3.94091	1.64339	5.57809
				2.07316	0.436033	1.9011			2.91466	1.56327	2.73025
				2.52009	1.91357	1.72744			2.04357	2.97655	1.37176
				2.22032	2.05222	2.19915			2.10958	1.25383	2.49972
				2.24913	1.20966	0.69846			1.60548	2.02302	2.00372
				1.86824	2.10127	1.66476			1.83945	2.33722	2.50401
				4.49114	1.03823	2.4463			3.95435	1.90943	1.61361
				1.51935	2.47491	2.32038			1.69565	1.67805	2.00087
				2.20314	2.0788	3.42679			3.50673	1.51068	3.07831
				1.81107	1.2707	1.22124			1.84393	2.147	1.87474
				1.59555	2.18023	1.50234			2.17596	-1.09714	2.04327
				2.86387	1.42333	1.48873			2.55636	1.08344	1.33502
				2.60016	2.35918	1.71363			1.92251	2.82744	2.29619
				1.02646	0.883034	1.82659			2.97852	2.22524	2.34864
				3.08841	0.928937	3.04945			2.52737	1.72579	1.55569
				0.750355	2.03305	0.854269			2.32434	2.65333	3.94705
				1.3943	1.65526	0.178201			3.0377	2.17175	2.70468
				2.38928	2.74312	3.01719			1.20235	2.03691	2.5973
				3.05482	1.49451	1.96648			1.83975	2.31356	1.40033
				1.15828	1.72943	1.01578			1.42933	1.87914	1.86816
				2.47646	3.00484	-0.185961			1.9016	1.13949	1.99989
				2.19779	2.09621	3.60749			2.63438	2.28888	2.5795
				1.19634	1.84956	2.15925			1.4738	2.76806	3.81481
				1.50454	1.2339	2.04763			1.16929	2.41598	1.36048
				2.37512	1.48481	1.5934			2.67886	1.91928	0.535847
				1.16675	1.73689	3.03881			2.37638	2.59547	1.72844
				0.303458	1.42028	2.01902			3.05558	2.01512	1.74734
				3.06146	1.97662	0.710884			3.27766	2.28537	1.48487
				1.49288	1.49607	1.23551			1.68249	2.56861	1.64799
				1.42249	1.23373	2.33812			2.01492	1.78594	2.45942
				2.60059	2.8052	2.57597			3.18278	1.64906	1.62068
				3.10047	2.49233	4.82541			2.00376	2.43102	2.27859
				1.76353	2.91466	3.66732			2.11607	1.50782	2.07643
				1.81707	0.58542	2.05949			2.06486	2.19256	2.40501
				1.88086	4.36042	1.02338			2.1112	1.92142	2.83891
				1.52334	2.11691	1.54976			2.56755	2.88798	1.65471
				1.88923	2.30196	2.30002			2.88582	2.36436	2.65206
				-1.4395	0.998826	0.510845			3.78166	1.70524	4.00669
				2.49189	1.29332	1.53969			3.24517	1.69731	2.30169
				1.88802	2.53549	2.26027			1.77147	2.95039	2.10153
				1.63012	1.41157	1.90271			4.66634	2.9945	2.43691
				1.66581	2.60839	4.40867			2.16615	1.22301	3.38467
				3.65712	1.44785	2.2742			3.22016	2.38069	2.03345
				2.62794	1.65753	1.42959			3.00304	1.57085	0.341587
				1.53744	2.44038	0.96658			2.11825	1.05255	2.45027
				1.33859	1.71953	1.25125			0.52142	2.29904	1.70964
				2.27191	1.90371	2.77915			1.20091	1.41154	1.3124
				2.21833	2.68734	0.196584			6.50064	2.16707	2.01557
				1.97969	2.17132	0.982177			2.26537	1.89083	1.76487
				2.93695	3.35536	-1.45714			1.77554	2.24332	3.54543
				1.98249	1.64179	2.46301			3.79484	1.97174	2.54632
				2.10584	2.01084	2.3389			1.62098	1.42119	2.27482
				1.21121	3.0506	2.42569			1.60253	3.70837	1.23512
				1.02862	0.912381	1.53638			3.00308	2.30128	2.31427
				2.56686	1.03885	2.5004			2.55231	2.24795	2.35055
				0.807156	2.05037	2.58895			2.40311	2.27801	1.71153
				1.85183	3.04167	2.60861			5.10629	1.68643	1.94761
				2.46862	1.93745	3.36732			3.12457	2.26326	2.46549
				2.08425	1.57258	1.00853			2.14432	2.14115	2.21697
				1.81914	2.35255	0.324463			2.76952	2.09847	2.54944
				1.91829	2.06448	1.59975			2.06067	1.69693	3.46478
				2.31729	2.03377	2.20656			2.36632	2.26369	2.34307
				2.35634	1.73938	2.62871			2.56002	2.27668	2.84902
				2.46097	2.26889	1.9286			2.68765	2.6687	1.54256
				2.01894	2.24931	1.85044			3.06794	2.99765	1.63275
				2.61328	2.02895	3.79566			3.29831	1.31494	3.30089
				2.37303	1.08388	2.51212			2.92134	2.12367	2.00423
				2.11596	1.36812	-0.0026545			2.14963	1.529	2.34391
				2.46713	1.21131	2.89113			1.66452	0.690226	2.24141
				1.92717	2.19908	1.66			2.71157	2.26415	3.3542
				2.64977	1.20407	1.7208			2.43387	2.01933	1.91807
				2.06752	2.07319	1.45135			1.52934	2.4379	2.57838
				1.0591	2.89122	1.94942			0.582645	3.4029	2.82128
				0.609629	2.52873	2.59874			2.4542	2.37372	2.15525
				2.93863	2.17265	2.73695			3.84236	1.98686	2.80517
				3.11197	1.87973	2.91546			3.7002	1.36948	3.01461
				1.16872	2.35901	1.08414			1.07827	1.61472	2.81985
				3.05274	0.832685	1.46698			2.46265	2.57889	2.03078
				2.49479	2.58531	2.46178			2.30685	1.80159	2.62408
				2.56528	2.43556	1.64283			3.0992	3.11803	2.02193
				2.94157	0.534814	1.8561			2.31712	1.89309	4.37809
				1.92572	1.75839	1.7466			2.73049	2.43368	1.30182
				1.30964	1.28256	1.64509			2.82865	3.29475	2.21022
				1.69925	2.02438	1.8771			1.48774	0.967454	2.01357
				0.830508	2.11213	5.95602			2.38515	1.37958	2.19537
				2.2683	2.21582	2.28446			2.0201	3.01901	2.32523
				1.31178	3.62137	2.16678			2.54187	1.11021	1.76534
				2.23917	1.14719	1.62401			3.9201	2.17137	2.8079
				1.77696	1.80938	2.60336			3.75298	1.89304	0.90258
				1.36389	2.25527	2.42789			1.3041	2.89778	1.36685
				2.00677	3.45026	2.62466			2.2216	2.44291	1.93064
				2.18643	0.856593	1.46122			2.19371	2.27087	1.7592
				1.33012	2.21955	1.55752			1.82108	1.5907	2.25426
				2.17957	1.6246	1.4999			3.58844	1.75885	2.70755
				1.35131	2.28224	2.35236			3.23245	2.07735	2.38658
				8.68915	1.9108	1.20081			1.91314	0.948976	2.19371
				2.97644	2.67684	1.50388			3.1674	2.08122	2.05784
				1.85074	3.92711	2.05763			2.65406	1.70597	1.28943
				1.08109	2.1444	2.46658			3.79221	2.07642	1.90551
				1.0601	2.37788	1.79606			2.25998	2.2517	1.70739
				3.16025	1.41004	1.2093			1.39296	2.4647	2.77705
				2.21354	2.62671	1.83422			3.0454	1.78259	3.24815
				1.79148	1.14223	2.41934			1.06761	1.29817	2.95114
				0.908979	2.46428	2.3912			2.94692	1.66881	3.80314
				2.53319	0.831385	1.57775			1.56929	1.63584	1.46041
				3.66275	1.06906	2.05479			1.79144	2.04265	1.58479
				1.4604	1.52949	2.34865			0.58133	2.61672	4.60546
				2.8855	1.3497	1.13486			1.4249	1.79119	0.856758
				1.72802	2.97717	1.24155			2.68425	2.21639	1.4615
				1.49892	1.56896	2.74319			2.24237	2.4864	3.48307
				0.876964	1.00728	2.96987			1.41181	1.19917	0.670185
				0.89241	1.41702	1.42659			2.16799	1.73537	2.34298
				3.94552	2.04456	1.81533			5.93042	1.8418	2.4259
				-0.640069	1.54755	3.50869			1.84502	1.50042	0.62705
				1.07812	2.88953	0.978142			1.78695	3.06393	0.938782
				2.43567	1.81333	3.08369			3.70679	2.69494	2.42724
				1.74194	2.15284	2.21316			3.33682	2.39036	1.59306
				2.91353	2.43353	1.70098			3.42401	1.70867	2.891
				2.86591	1.46883	1.56786			1.92295	1.93199	1.8847
				1.63018	2.32311	2.36773			2.51728	2.31566	2.95054
				2.42948	1.57515	2.11311			3.4808	2.48825	3.17671
				1.99704	2.26098	1.99525			3.3018	0.930988	1.81497
				2.54115	1.4963	2.51468			1.33471	2.9291	2.04729
				2.82944	2.04657	1.09579			2.60235	1.37127	2.76534
				2.10833	1.18489	1.51965			1.70011	1.86314	2.22937
				2.38949	1.6918	1.82512			3.52257	1.77288	1.21739
				0.330969	1.85812	3.28736			2.39084	2.86753	1.66887
				2.44612	1.47659	1.36625			3.10871	2.75239	1.60141
				1.62086	1.51966	2.46341			3.8101	2.64872	2.48009
				1.62914	1.90582	2.18777			0.677628	2.12351	2.6237
				1.69307	0.968957	2.1087			1.93985	2.39454	1.83033
				1.1938	1.81224	1.01299			2.70222	0.894432	2.6966
				0.719593	1.84532	1.69039			1.09838	1.26636	1.25579
				2.91763	1.08702	3.21612			1.26801	1.13634	3.0844
				0.393072	3.04378	1.44205			2.08769	2.89754	2.36659
				2.57979	1.56567	1.79552			3.22367	2.03434	1.66386
				1.51423	1.59797	1.38334			4.19637	1.79816	3.0824
				2.38628	2.09539	1.56061			2.66437	1.53329	2.1142
				1.97046	1.99135	1.84162			3.38182	1.84928	3.24982
				1.36151	2.64055	1.72705			2.46214	1.28139	2.20685
				1.76543	1.65137	2.13082			2.8062	2.09169	1.4602
				0.754599	1.22437	2.68173			2.52505	1.79602	2.61302
				2.24295	0.378745	1.30111			2.3739	2.27279	2.41364
				2.15416	2.19899	3.19981			3.07683	1.58604	1.88956
				5.51281	1.87605	2.60038			3.12387	2.09174	1.40296
				1.87343	2.81787	2.0811			2.87192	2.14838	2.20627
				1.17945	1.16442	1.50323			3.77315	1.68008	2.20615
				3.53309	1.32271	2.09894			2.66168	1.71669	3.64913
				-0.720588	5.30904	1.9376			3.54715	2.71215	2.36541
				6.1949	1.8062	2.73905			2.8176	2.08883	3.54978
				3.13589	1.45706	3.06674			2.42039	1.7467	2.33895
				1.06966	1.89442	3.09727			1.78882	2.99701	3.24511
				1.34346	1.68086	1.29782			2.38515	2.73262	2.0655
				2.27268	1.15576	1.15439			1.6638	2.24637	1.74198
				1.84215	2.1255	1.84336			2.88941	1.76567	2.48833
				2.77177	3.31037	2.05728			1.07611	2.00636	2.51442
				0.608322	1.44847	3.35851			2.93196	2.41015	2.28983
				1.89297	2.14882	1.77618			2.88354	2.1074	1.9318
				2.9228	2.27148	1.4745			2.97834	2.02538	2.00242
				1.96872	3.11701	3.78901			3.72675	2.41567	2.3451
				2.29835	1.01562	2.66593			2.77998	1.98126	2.17508
				3.06603	1.62077	3.16435			1.57789	1.98568	2.16815
				1.64875	0.749836	-1.85083			2.01841	1.67039	2.23862
				2.37537	0.860027	1.04232			2.35745	1.8079	3.10653
				1.24984	1.94965	1.46151			2.01226	3.1326	3.90676
				3.78137	1.03785	1.79343			2.08659	2.02099	1.46841
				2.50223	2.21879	2.5693			3.44763	2.17293	2.58485
				2.13811	1.84425	1.36115			4.08611	2.26367	2.34905
				1.89167	1.71624	1.60306			3.30833	1.33632	1.73916
				2.85695	1.73366	1.31641			1.55848	2.70384	3.24232
				2.08222	2.09576	1.26613			0.637304	1.57871	3.3012
				2.95382	1.28618	1.43529			3.95663	2.00166	2.56677
				1.64564	1.1752	0.889617			2.31328	2.25512	1.90252
				2.08695	2.3247	2.00618			2.15185	1.30665	1.60565
				2.63204	1.92771	1.45969			2.35851	1.65172	2.5873
				1.63427	2.3192	1.38054			1.51373	1.97168	2.98427
				1.38672	2.44796	2.49568			2.03161	2.37478	3.15215
				1.50047	1.57332	2.5052			2.64107	1.9464	2.08437
				2.17929	0.837209	2.05242			2.117	2.77203	2.50383
				1.23922	3.74902	2.0466			1.76438	1.4494	2.78176
				3.49722	3.08599	2.69835			1.93937	1.46679	2.45986
				2.65901	2.21244	1.87998			2.49517	1.4229	1.44587
				2.56865	0.970922	1.88619			1.5904	2.05025	1.9917
				4.95861	0.884645	1.64674			2.61006	2.54072	2.82015
				0.641566	1.94597	1.15638			3.14397	1.59068	1.48303
				1.95863	2.10096	1.42362			3.34111	0.439058	1.44694
				1.47936	3.22022	1.7594			0.931921	3.30205	1.21679
				2.37879	2.59577	2.09681			2.00088	1.08675	2.05071
				0.695265	2.32522	1.40902			3.14241	2.51383	1.38444
				4.98195	1.93333	0.319815			4.15186	1.91242	2.96268
				1.10316	1.80054	1.93662			2.10608	0.63342	3.44615
				3.86352	0.882184	1.71095			1.79995	1.575	2.39324
				1.60333	2.50786	2.35066			3.94864	2.40224	2.68741
				5.39245	1.91108	1.816			2.1834	1.09119	0.288234
				2.03206	1.33768	2.3646			3.0728	2.02717	2.07403
				-8.68905	1.59273	2.26547			1.8472	1.34103	1.85086
				2.26184	0.666118	2.40822			3.67773	1.79652	1.91647
				2.16528	1.30487	1.00308			1.93462	1.76525	2.0131
				1.21866	1.80189	2.11648			3.0117	2.79915	3.41777
				2.79132	2.02323	2.31759			3.69801	2.88675	1.54196
				1.54836	1.82313	1.56599			1.3697	2.06683	2.49874
				2.2554	2.28465	2.76787			1.50628	1.66522	2.75646
				1.52571	1.70118	3.11612			2.50521	2.48517	1.99345
				1.01536	0.358562	0.830183			1.69618	1.45566	3.02355
				3.495	3.22388	1.47576			1.57217	2.37392	3.46076
				3.65039	2.76499	0.863706			2.7572	2.32785	1.49974
				1.3944	2.27959	1.02286			2.80031	1.96002	2.23032
				2.19399	1.65737	2.20687			3.777	2.3864	2.11473
				2.72253	1.11765	2.56376			0.996844	1.6317	3.20567
				2.53858	0.843086	1.95712			1.6989	2.19962	2.86988
				1.40066	1.43459	3.37426			4.96004	1.883	3.53023
				0.891616	2.15875	1.96727			3.43355	2.2111	1.57969
				3.46879	1.50116	3.33128			2.99244	2.15293	2.23793
				1.65968	1.93151	1.29203			3.51414	1.02028	2.50123
				1.07572	1.81176	1.54638			3.71337	2.33003	2.23886
				1.75574	2.24028	0.822174			1.29393	1.91852	1.16232
				0.684832	1.43469	1.14542			1.99568	2.72199	1.5436
				1.67448	2.30152	1.58067			2.62787	0.763025	2.03849
				1.57302	1.32504	1.93459			6.51192	1.64543	2.53717
				0.365849	0.890351	1.1215			5.57791	1.70596	1.67339
				1.63223	2.52764	1.84249			2.15886	1.48122	2.46186
				0.986252	2.2163	2.55951			3.39872	1.3392	1.34188
				0.225782	1.53436	3.00454			4.32416	2.09358	2.36286
				1.27827	2.59681	1.35489			2.94538	2.48097	1.91321
				3.81832	1.72291	3.4204			0.764138	1.99004	2.10554
				1.50646	1.81676	1.33281			1.37866	2.05539	2.17489
				2.22499	1.95355	1.1845			1.01351	2.45511	3.27873
				1.65928	1.13734	2.49933			4.74702	2.27725	2.91433
				1.69112	3.8761	0.905565			2.48495	1.49872	2.21191
				3.27747	1.61465	1.6687			2.35117	2.33839	1.66861
				2.81019	1.47506	1.17021			2.92682	2.6074	0.52615
				3.39208	1.39637	1.61541			1.65166	3.26455	2.55283
				2.13118	1.80962	1.65355			2.98369	2.19062	2.67789
				1.87677	2.12016	0.646971			2.14881	1.60544	2.17851
				2.92829	3.43172	2.28336			2.93767	1.86934	2.61038
				2.29257	1.39207	1.59682			2.48327	1.69295	1.15749
				4.29086	1.56059	1.62572			1.84179	2.86168	1.94937
				0.65752	1.53988	0.133889			3.15826	1.27358	3.75509
				1.37492	1.60305	1.00544			2.04792	2.0371	2.24959
				2.18065	1.83983	1.86766			2.76422	1.54334	1.78799
				1.1685	1.99151	2.372			4.17681	1.51051	2.03777
				1.24274	1.15403	2.33654			2.91438	2.22008	0.967169
				2.088	2.56241	2.86367			0.878205	1.69109	2.24911
				1.6328	1.99618	1.94516			2.474	2.77888	2.58077
				1.89352	1.59968	1.29508			0.717041	1.83209	1.77336
				1.93165	2.70718	5.91317			0.462985	2.31336	1.94312
				2.49054	1.38476	1.82273			2.50197	2.16672	3.51642
				1.91836	0.857977	2.4682			2.4376	3.38215	1.62779
				1.94444	1.4259	2.48397			2.99903	3.16827	2.05331
				2.39912	0.409262	1.05407			1.54539	2.06662	1.98593
				2.46215	1.95286	3.39085			2.54522	2.07042	1.68916
				0.633046	1.00048	1.46565			3.02117	2.40265	1.81017
				-0.348014	1.82795	1.88726			3.66779	3.64374	2.08071
				3.78111	1.39636	2.5336			2.72453	1.76907	2.10796
				1.2051	2.48973	0.720554			2.29057	1.95206	1.42035
				2.55283	0.854128	1.84245			1.4684	1.23464	3.08402
				4.15586	1.35562	3.42656			3.33131	2.41736	2.79029
				0.847899	1.36515	1.7569			3.04846	2.1245	3.55513
				1.85987	1.88734	1.34741			4.93981	2.22417	2.6914
				1.63861	1.1968	0.909436			2.46784	1.56964	2.26336
				2.62343	1.97638	2.21502			3.19617	2.63577	1.41186
				1.36637	0.885659	1.75699			2.50798	2.25818	1.84861
				2.02599	1.87029	1.32489			2.15665	2.80317	2.26029
				2.22444	2.44408	1.71627			2.64226	2.74337	1.66319
				1.36982	2.58207	1.88683			3.26386	2.0447	1.94307
				2.49648	2.27764	1.66534			2.79068	1.84658	2.18764
				3.62005	3.28414	3.57124			2.64264	2.04179	2.25091
				2.07112	3.27995	0.945184			2.67762	0.986245	2.34213
				2.34225	2.30398	2.31947			2.2154	1.69511	1.83158
				4.11303	1.75822	4.95664			2.68366	1.64784	3.61577
				1.49005	0.988482	2.25854			1.67672	1.87541	2.4639
				1.23363	2.75617	1.50746			1.74457	2.48264	2.87107
				2.17818	0.638548	1.44921			2.02514	2.62007	2.9396
				2.46289	1.65584	1.4576			2.26934	1.66946	3.48607
				1.83587	1.79659	2.4754			1.52241	1.3625	2.16135
				1.57122	1.86398	2.06559			1.954	2.88504	2.67031
				4.80379	2.19683	0.880728			1.53339	1.25528	2.23518
				2.6533	3.61743	1.74696			3.00894	1.47598	3.88083
				1.16153	2.4904	2.85689			3.43477	2.02222	4.68561
				2.06422	2.91782	2.141			2.42026	1.83034	1.36033
				1.57584	1.37553	1.79205			2.21516	1.45801	2.83806
				3.06183	2.06119	1.48679			1.77294	2.23948	1.67581
				1.95061	1.11215	3.38497			2.54532	1.40031	3.2163
				2.73802	1.37569	1.6431			1.77543	1.75766	1.85645
				2.61391	2.15626	2.27333			2.74642	0.950708	2.6507
				2.23493	1.2	1.64585			2.74211	2.22736	1.67001
				2.1147	2.38636	1.98383			2.33136	1.11576	1.69915
				2.33489	2.00728	1.43072			2.94219	1.74759	1.93857
				0.65782	3.62682	1.49068			2.2411	2.80625	2.72082
				2.79003	1.17046	2.89302			1.44441	2.32507	2.57295
				1.69916	2.03526	1.78658			1.13653	3.07508	2.90753
				2.18307	1.99914	3.80598			1.91446	1.80099	2.32188
				1.10585	2.2285	1.37034			2.41273	2.21516	2.66093
				3.11198	2.18642	0.814103			4.08218	1.63425	2.26473
				1.02171	1.53846	1.01222			2.70417	2.09319	2.37153
				1.81751	2.25081	2.46622			1.90182	1.65644	2.85795
				0.998869	1.84432	1.51437			2.93363	2.19302	1.9549
				0.999241	2.10286	0.81894			3.70987	1.50265	1.97721
				2.16749	2.0121	2.74729			2.04556	1.58128	1.92626
				3.41013	2.22943	2.14012			1.72104	2.46919	4.6097
				1.98949	2.03966	1.25459			2.86496	1.52002	1.10009
				2.12559	1.7267	1.6751			2.86984	2.02075	0.874976
				1.65835	0.967269	2.85447			1.73447	1.43092	1.02387
				1.74012	2.00625	2.23467			3.66652	1.4351	1.43501
				1.79388	13.8689	1.17776			3.02709	0.507995	3.01823
				2.6242	0.708073	1.93594			2.29949	1.89599	2.18032
				1.89225	2.05322	2.11393			2.40556	2.58581	2.45712
				5.47714	2.88844	1.10678			2.48796	2.07476	2.6569
				2.19287	1.76123	2.30662			1.9908	2.41136	2.10544
				1.86345	1.2182	2.5776			3.02572	1.6073	2.31224
				1.12005	1.45513	1.40426			2.81507	2.86616	1.91453
				2.58824	2.21003	1.05188			2.18544	2.64897	1.90806
				1.11324	1.49382	1.54307			3.24694	1.3826	1.68211
				0.757924	1.6017	1.78637			1.74052	1.14444	2.07955
				1.06338	2.68209	2.22383			2.41017	1.70681	2.69433
				3.52562	1.80412	2.65158			2.64424	1.41853	1.0547
				1.45854	0.971718	1.62164			3.17861	1.50905	1.64072
				3.19019	1.05784	2.10119			1.08693	1.03442	1.92685
				2.16081	1.69765	1.52844			0.246637	1.47615	1.94329
				1.62626	1.97714	0.070028			2.92346	1.57881	2.70505
				2.93951	4.23843	1.99275			1.75204	1.47074	2.96403
				2.97483	3.26488	1.53985			3.17636	2.06097	2.31414
				2.77667	2.65829	2.20004			1.92927	1.25674	1.29576
				1.75633	2.1516	1.54777			5.18019	1.4585	3.00119
				2.43874	1.85444	2.32284			1.68735	1.3389	2.21858
				1.25005	1.32773	2.13591			2.15033	1.77763	2.03959
				1.5508	2.49072	2.24982			3.47896	1.55985	2.16873
				2.58323	2.27747	1.00735			2.52822	1.93919	2.27897
				1.38534	1.94839	1.54712			2.61367	1.1167	2.21359
				1.66797	4.80302	3.68262			1.08098	1.76313	1.74234
				3.71443	1.35674	1.38908			2.66895	2.78081	2.29662
				3.106	1.16813	1.19337			2.49453	1.91745	3.10525
				2.84658	1.99862	2.87467			2.46402	2.35199	1.97959
				3.35282	0.463719	2.27698			2.04805	2.20986	1.49783
				1.68628	1.62853	1.44473			4.21435	1.99011	2.523
				2.07589	1.94494	1.98855			0.706047	1.45079	2.18393
				2.47186	1.50792	1.22404			2.83349	2.73952	2.17394
				1.35658	3.15517	1.73775			4.15077	1.29409	2.19827
				2.30914	1.85204	1.93023			2.05747	1.40366	2.32122
				3.32557	2.10418	3.49206			1.53242	2.08851	2.67192
				1.36696	1.04663	3.39096			2.44161	2.1055	1.71483
				2.43106	0.970467	1.91226			2.21739	2.51481	1.8095
				1.43466	1.88255	3.69963			2.65488	2.18484	3.50484
				1.34209	2.64989	1.70276			1.81373	2.8697	2.36903
				1.08045	3.54436	2.32307			2.44935	1.76474	2.76904
				2.07186	0.89823	2.29812			2.08967	1.91496	2.30391
				3.07228	2.1667	2.37982			2.90146	2.8275	1.93002
				3.37037	1.67835	1.72288			1.17532	2.09669	2.97793
				2.01349	1.17517	2.13979			4.37926	1.5463	1.65483
				2.40931	2.19218	3.86823			0.860357	1.75185	2.04857
				2.09487	2.31562	1.74343			2.79226	1.97934	2.53668
				1.64031	1.79259	1.66228			2.87308	2.4637	3.32381
				0.803625	3.66394	1.04974			3.3914	1.49529	1.50149
				2.62788	2.4163	1.3146			3.13773	1.88121	3.00684
				1.60369	1.04746	0.937829			2.52794	3.12975	2.54005
				2.2449	2.03317	2.98709			2.76283	2.83117	2.00952
				1.68956	0.932832	1.55317			3.36061	2.26504	1.70158
				1.55433	1.18957	2.31265			2.57156	1.8239	2.67828
				1.64127	2.63163	1.098			3.06137	2.24102	1.7187
				2.13575	2.38009	1.86137			2.15183	2.3933	1.70041
				2.12478	1.93081	0.991033			2.90878	2.08577	1.61885
				2.14718	8.25628	2.21833			2.06664	2.09921	2.54172
				1.79859	1.59508	1.59788			0.823286	1.07075	1.90925
				1.43369	1.27156	1.64275			2.80097	2.38981	2.53902
				1.24367	1.65826	1.6417			1.91788	1.76663	2.39788
				4.06373	1.97413	2.06571			1.65265	2.09942	2.78592
				1.87865	1.71765	2.3383			3.07765	1.68257	2.4876
				2.74749	8.57833	3.06889			3.41257	2.27307	2.08893
				1.71646	1.89829	3.96095			1.27125	2.87486	1.82899
				3.72607	2.03235	2.77819			6.02459	1.10782	1.92422
				0.825232	1.12411	3.47884			2.06413	1.01052	1.58198
				1.30538	2.46006	1.65275			3.17449	2.22499	2.95759
				1.54771	1.84289	1.68453			2.16851	1.02363	2.28524
				1.19029	2.00046	1.42894			1.70738	2.07336	3.17923
				1.26345	1.53031	1.87695			4.27381	9.12176	2.65407
				1.13983	0.473287	0.934838			3.3526	1.25018	2.64886
				3.58388	-0.167078	1.55569			2.41132	1.64844	2.45446
				0.959359	2.0422	2.95793			1.35363	1.95578	2.58985
				1.65883	2.73621	2.23537			2.29102	2.24455	2.35034
				2.85696	1.52995	2.12894			1.51975	2.50214	3.3709
				2.18577	1.08478	2.60094			1.50607	1.61153	1.72011
				1.83113	1.96082	3.23358			2.76411	2.47204	2.73713
				0.615651	1.26306	1.63461			2.16435	1.93553	1.51088
				1.8967	1.60566	3.20681			2.5475	1.19047	2.37934
				2.03305	2.03888	2.44428			2.77945	2.8973	1.42728
				1.30465	1.35313	3.24124			1.58142	2.06923	2.79789
				2.59097	2.0865	1.28313			1.91562	2.50109	1.66298
				1.64716	3.22454	1.65848			1.86393	1.74028	2.87037
				1.3415	1.37992	1.97626			1.9324	1.70693	1.81488
				1.75958	0.906949	1.25783			2.42814	2.61564	3.01042
				2.15217	3.12287	2.39357			4.19557	1.92457	1.95417
				3.23274	2.55829	1.83588			-0.796715	2.12516	3.19375
				3.78368	1.28755	1.84546			2.96914	2.43093	1.99266
				3.29217	2.8438	1.94651			4.81092	3.36004	1.74905
				1.5974	3.64755	1.73352			2.78478	2.23567	2.38188
				2.62273	1.50953	2.2596			2.1628	2.62355	1.89947
				3.36081	1.48429	1.66394			1.86134	1.8949	2.0363
				3.03246	2.58865	1.41945			2.7679	1.22296	1.58964
				2.72632	1.99279	1.87269			1.9376	2.64985	1.50727
				0.882933	0.944861	2.46075			2.55832	1.9649	2.53737
				1.5614	0.305544	1.49476			1.59251	2.46141	2.58961
				1.92485	2.67102	1.49072			3.04211	2.39774	2.46772
				1.36795	1.06254	2.69873			1.07336	1.2217	1.75987
				1.41266	1.96675	0.98333			1.95098	1.9702	1.39598
				2.61366	1.6062	1.94926			2.28547	1.52066	1.39181
				1.53614	0.744344	1.09644			3.26865	1.53008	2.73426
				1.85722	3.94717	1.76258			2.40607	2.04346	2.54441
				2.68977	2.22701	2.9405			2.65997	2.20583	1.48168
				1.79732	2.11572	0.305349			0.647555	1.85259	2.65261
				1.69913	1.13039	1.70817			3.69771	1.63953	2.14089
				2.00715	1.34518	2.48255			1.67877	1.98151	2.48068
				0.83733	0.418217	1.48084			3.62963	2.71425	2.58554
				3.87905	2.31196	2.59021			1.47715	1.90265	2.38624
				0.632123	1.53672	2.66882			3.10187	3.08665	4.30225
				2.43168	3.26768	1.43587			1.32988	1.67437	1.46236
				1.84261	1.54299	1.49526			1.07765	1.0042	1.20136
				1.36361	3.21429	2.36065			4.53744	1.56911	2.9141
				1.72485	0.830716	0.464717			3.1634	1.31641	3.91506
				1.88519	1.85632	1.94767			2.08417	1.98394	0.748652
				1.80903	1.88817	2.59908			1.60483	1.97153	1.31763
				1.42839	1.40542	0.923461			3.2078	2.2046	1.98223
				4.68723	2.09208	2.13496			3.09989	3.1949	3.96533
				2.31118	2.20408	0.923466			1.64431	2.32621	1.2715
				1.94658	2.09028	1.60115			2.32108	1.61905	1.37377
				1.29549	1.53565	1.81747			1.68536	2.66877	2.71479
				2.26855	1.72015	1.06664			2.8521	2.34845	3.39907
				1.98723	2.7894	3.19172			1.69118	2.36251	1.79079
				0.628023	1.38417	1.98314			2.19056	2.35063	1.32843
				1.02962	2.27382	2.72371			2.78406	2.83769	1.96477
				1.90785	1.85692	1.42222			1.90166	1.90412	1.82471
				1.32481	0.588525	1.57767			2.89002	2.96699	3.14655
				0.870992	2.5903	1.71072			2.59896	3.38933	2.85261
				2.36465	2.55568	2.43168			3.65762	1.05856	2.36303
				3.98788	3.59497	1.57765			2.48623	2.89139	2.54271
				1.41882	1.90059	1.66039			1.95176	1.60452	1.43922
				1.96885	1.46974	2.86429			2.04208	2.13857	2.83713
				2.08462	1.1285	2.28127			4.26888	1.94569	2.66265
				2.6287	1.36197	4.54482			2.3025	0.534776	2.98516
				1.43703	1.93446	2.6085			2.09386	1.95471	2.69029
				2.45569	1.90941	1.91016			2.57743	1.92551	2.06141
				2.37787	1.40976	1.23656			1.65527	2.93314	1.52469
				3.18881	0.724751	2.11486			2.32727	2.05286	1.54386
				2.45825	2.46705	2.1031			2.91801	1.85282	3.25532
				2.66106	2.14175	1.83395			2.96781	2.82451	2.48407
				0.835401	1.45424	1.24698			2.96594	1.20894	1.98142
				1.73113	2.79498	2.21387			2.55802	2.59957	2.22185
				2.53627	1.42462	2.34392			1.80842	1.68179	3.30216
				1.9009	1.20048	1.7419			3.10734	2.09096	1.77918
				2.52414	2.17767	2.49361			2.08324	2.53771	1.81545
				3.48511	2.22171	3.50335			1.19532	1.15922	1.31373
				2.125	2.86007	3.62937			3.30276	2.30957	2.02114
				4.36259	2.22246	2.40197			2.11873	2.44691	2.13236
				4.01973	1.96173	2.13785			1.74815	2.63598	2.5193
				1.81882	1.03705	1.05363			4.94109	1.44243	2.06712
				1.67005	1.34351	1.52988			2.70082	1.36895	2.03157
				2.0846	2.12524	1.10088			5.10232	2.32549	2.53213
				1.45162	1.46104	2.50758			0.837432	1.60537	2.60617
				1.5481	0.979254	-0.565605			1.18044	2.2254	2.65263
				2.24019	1.50171	1.87745			1.71389	1.8215	1.34914
				2.53262	1.51438	-1.65768			0.314401	2.28054	0.762347
				0.946616	2.07093	1.25175			2.09505	2.75127	2.71832
				1.98368	1.21675	0.926148			2.58201	2.33065	1.33061
				1.99005	0.783754	1.33569			2.68229	2.30939	2.06819
				3.348	3.77607	2.4294			1.89111	2.8366	1.85324
				1.75404	2.23962	2.32945			1.56494	1.23729	2.00274
				2.08207	2.15232	1.72763			1.68286	1.82225	2.42199
				2.36561	0.917877	1.67205			1.01492	1.53886	1.94437
				3.7905	0.930415	1.8654			1.39701	1.50861	2.07881
				1.81466	1.79515	2.61305			3.5257	1.01418	3.55038
				1.72582	3.76416	1.8192			1.47773	2.03679	2.22559
				1.83875	1.94396	2.47116			3.70651	1.27194	1.85207
				1.10448	1.83224	2.23394			2.95818	1.5613	1.58167
				1.93677	-0.0038363	2.05609			2.4116	1.97104	1.84476
				1.15568	0.972359	1.11205			2.10026	2.19489	1.67383
				1.99736	1.35327	1.72001			3.00262	2.09234	0.86384
				2.13845	2.31574	1.42332			1.97911	1.53638	2.26662
				1.82265	2.48951	1.90949			2.31139	1.65301	2.1837
				1.33906	1.17958	2.06623			2.48998	2.16252	1.72202
				1.43411	-0.126484	2.60093			3.31921	2.47916	2.13392
				2.84752	3.04323	1.14815			2.12712	2.80345	1.88515
				3.52903	1.17698	1.51438			2.69971	1.30975	2.16698
				2.01304	1.19698	2.44541			3.72769	3.17048	2.28002
				0.933744	0.462445	1.58988			2.7868	2.65693	2.87897
				2.43157	2.62958	2.57135			1.2783	1.97968	2.03267
				3.3193	2.66588	5.25556			1.55678	2.06627	3.30009
				2.49358	2.35825	-0.307692			3.78421	2.13568	1.06339
				1.96509	2.72731	2.40349			2.02148	2.78566	2.87062
				0.675712	1.47183	1.50739			2.48411	2.51938	2.55641
				2.00753	2.67456	2.0985			3.59742	1.89394	1.82301
				1.63958	2.01655	1.94468			2.42889	3.21103	2.30979
				1.79135	2.25741	1.83691			0.40569	2.22925	3.4787
				1.49737	1.05218	1.74036			2.65232	1.46608	1.80256
				1.63365	2.40128	2.28293			1.26649	1.87787	2.54018
				2.55978	1.92545	2.62865			3.01017	2.36745	2.58356
				2.4749	1.02018	2.19359			3.02415	1.80624	0.644932
				1.52175	2.20634	0.765353			1.9798	2.56106	2.57306
				3.45579	1.12919	1.55147			2.3191	6.42857	0.753053
				2.60156	1.49919	1.34522			2.11928	0.93362	2.00138
				1.82623	1.33805	1.59199			2.37675	1.25784	1.83737
				2.25131	1.96393	1.04203			1.76955	1.52128	2.13505
				1.22213	1.70713	1.56372			2.39174	2.18971	1.53885
				2.94123	2.15906	1.7676			2.50589	2.21885	2.05794
				1.24799	1.87159	2.19924			2.05679	1.40182	3.6203
				1.84022	1.44493	1.54834			1.37603	1.39544	1.69538
				2.23061	1.79305	1.54356			2.25056	2.3306	2.16251
				2.03908	1.23577	1.62068			2.1091	1.42543	3.13485
				1.55144	1.5694	2.06319			3.0037	2.2707	3.2193
				1.17344	0.41018	1.3198			3.08744	3.0554	1.47227
				5.88796	1.76045	2.25101			1.02591	2.61771	1.59546
				2.2914	1.96725	2.24677			3.21592	1.17962	1.9538
				2.66685	1.62727	1.78666			1.96543	1.61396	10.5882
				3.97907	1.10462	1.82129			2.67746	1.88639	2.75236
				2.48331	1.58966	1.61266			1.93525	1.69854	3.18274
				4.76604	1.46162	1.19528			2.10676	2.00713	0.834086
				4.7359	1.6711	1.28637			1.9146	1.75888	2.50223
				2.0638	1.94099	1.94823			3.25912	1.19	2.55483
				1.47594	1.89798	2.67388			2.84236	1.32871	2.75328
				2.99588	2.64438	1.73774			1.56801	1.80401	1.67886
				1.34511	1.46185	3.30043			2.921	1.6516	3.2429
				1.06228	1.26613	3.34204			3.09241	2.36295	2.80974
				3.09268	1.21224	1.42907			2.94196	1.96984	2.01708
				4.09043	2.668	1.65837			3.15296	2.30438	2.35458
				0.495511	1.8176	1.80009			1.99276	2.03285	2.68315
				2.72631	2.15055	1.90778			2.38943	2.16716	3.38955
				1.58956	1.38602	1.68736			2.28637	1.60615	1.77105
				3.56885	1.4225	1.27636			2.9142	2.0827	1.34113
				1.8843	1.83668	1.90883			2.0627	2.68211	2.54544
				2.20343	1.68648	2.74488			2.32124	2.13249	2.31997
				2.15185	2.8414	0.767945			0.440457	1.84603	2.87671
				0.491811	2.01738	2.14318			1.72078	2.21734	1.965
				1.60956	0.36088	3.14202			2.06572	1.74123	2.46762
				1.62765	0.384723	1.90784			2.2773	1.97987	2.99111
				3.87056	2.8766	1.68829			2.4175	1.93786	2.63822
				3.62769	0.358426	2.11701			2.21807	1.33327	1.94795
				1.13402	1.92243	1.0419			2.79049	1.83936	3.37929
				2.786	2.58522	1.52747			3.12391	1.47778	2.27535
				3.742	1.61201	2.78833			1.70534	1.47341	2.09492
				5.45758	1.96416	1.03072			3.25222	2.71859	3.13137
				1.7899	0.452627	1.47019			3.32373	1.55793	2.79591
				2.28367	2.00999	2.68798			3.54305	2.32541	1.89427
				2.64925	1.65353	1.84001			2.13293	5.04775	3.30856
				1.60516	2.37141	2.96928			1.57248	1.88685	2.93621
				1.98334	2.41193	2.93324			2.73715	1.16108	2.14582
				2.21134	3.66188	1.3423			2.79107	1.36941	2.87873
				4.00756	2.07776	1.85143			2.89254	2.27635	1.10224
				1.35096	1.3774	3.86322			2.96374	2.26159	1.81452
				2.18516	2.41256	1.66201			1.39363	2.88914	0.682685
				2.7975	2.15935	1.919			2.42346	1.51781	2.14569
				2.41897	1.27216	2.73148			3.04289	2.77688	2.48543
				1.64317	2.64691	1.49631			3.19659	1.93491	2.11309
				1.22295	2.71696	1.70814			2.33002	2.74822	2.41885
				5.07021	1.47099	1.24048			3.16099	1.36268	2.67021
				3.11382	1.52476	3.47938			3.51863	2.37061	1.8079
				1.53526	2.94709	1.52402			1.63431	1.16587	0.694684
				0.910104	1.69755	2.21316			3.32171	2.29467	1.6757
				1.57007	2.97904	1.57642			4.07446	2.84909	2.64094
				2.25591	2.88903	2.32321			2.19038	1.85243	2.69773
				2.06231	2.11674	1.10194			4.5698	2.26402	1.1836
				2.65728	1.2809	3.29199			1.10002	1.23843	2.0561
				1.72989	1.10849	1.40897			2.63845	1.40514	1.86938
				1.34113	2.97052	2.79032			5.61903	1.50781	2.43993
				1.21777	1.46098	2.04782			2.65149	2.03097	3.03922
				1.8782	1.71705	2.15149			4.12054	2.56086	1.74017
				2.15418	1.88978	2.01245			1.67134	1.9897	2.85898
				1.88134	1.12076	2.78343			1.92924	1.67726	1.60743
				1.84091	2.24798	2.01868			3.74576	1.88222	2.11964
				0.303143	1.41374	1.99373			2.76572	3.26194	1.61739
				1.2582	1.57276	0.869034			3.33973	1.70123	3.43965
				1.23992	2.51563	0.609023			2.29108	1.60132	1.74767
				2.96297	3.08998	1.84335			1.38176	1.53791	1.78279
				2.77127	1.15272	2.7458			1.52109	2.71797	2.7314
				2.16015	2.81221	2.21691			1.38857	2.34215	1.66615
				2.62136	1.03703	2.02677			2.15947	1.78602	2.32893
				3.13733	1.24422	2.26278			1.42976	2.97281	1.58472
				-0.221797	3.74926	1.15946			1.98961	2.22906	2.23566
				2.46382	2.00986	1.48829			2.17938	2.23699	2.61684
				0.710101	1.31935	1.84464			2.22402	1.77018	2.23323
				1.86044	2.2554	1.14667			3.10369	2.24016	1.81604
				1.74368	1.72449	2.84064			2.11371	2.07702	1.82747
				2.12015	2.81335	4.29813			2.73731	1.92353	2.43951
				1.92306	1.74879	2.20792			2.56538	2.70663	1.24354
				4.3977	2.74311	1.07092			2.36275	1.81674	1.61642
				2.37826	4.05954	1.64798			3.2373	1.71506	1.62529
				1.18023	3.68953	0.639903			3.01279	2.41324	1.98992
				1.60828	0.850473	1.26014			2.3256	1.27794	2.44294
				1.59801	1.93936	1.69543			3.61254	2.74824	1.76514
				1.67287	0.757085	1.43247			3.82262	1.12714	1.72491
				1.35367	1.50457	2.5717			3.99977	1.98912	2.28834
				3.0974	0.724345	2.10056			2.92092	2.20071	1.65838
				0.487863	1.34353	1.38343			3.73436	3.667	2.1749
				0.369029	3.81613	1.24826			1.9709	2.48136	3.8697
				6.54713	2.54283	1.80667			3.19996	2.90088	1.85498
				1.78235	1.3693	1.51038			1.76567	1.60838	2.40066
				0.76937	2.65946	2.05964			2.55331	2.14121	1.66357
				1.36684	3.46825	1.56243			3.48214	1.38928	3.133
				2.36998	2.62345	2.57595			1.97368	2.2409	3.67163
				1.47499	2.39602	2.16778			2.71775	2.7403	1.90232
				1.51932	0.440877	3.20883			3.34997	3.0952	2.37653
				1.84425	1.60281	3.50898			0.79915	0.886042	2.43922
				2.33976	4.5	2.21438			2.38565	0.830314	2.68292
				0.931373	4.8121	3.45318			2.77638	2.46973	2.46973
				3.31328	1.90171	2.22632			2.39412	1.90061	3.08439
				1.30065	1.22344	2.71793			3.08425	2.01585	2.88525
				1.43918	1.7616	1.91388			2.09552	2.20272	1.81723
				1.55611	1.71497	2.38948			1.59649	1.82514	1.52966
				0.924693	1.57121	2.42617			1.6689	1.71581	2.33414
				3.11076	1.2337	1.83728			2.4787	3.38879	2.59596
				1.68212	1.21781	1.79542			2.27623	3.45918	1.0457
				1.88904	2.13923	1.49024			3.37726	3.14119	1.21847
				1.82991	1.12221	2.08312			1.82552	2.12586	2.1503
				1.06679	1.50014	1.8975			1.68709	2.27056	1.82835
				1.38588	1.25584	1.59649			1.51453	1.83498	1.42792
				1.80598	3.15625	2.51556			2.8678	3.07295	1.72487
				1.81372	3.03436	-1.05779			2.69195	2.14801	4.43486
				1.54071	2.5132	2.44946			2.48782	2.73806	2.14102
				0.892012	1.11416	4.83657			1.139	1.34398	1.7487
				1.28484	2.25557	0.246632			1.13194	1.18277	1.35364
				0.940582	0.724167	2.27159			3.2822	1.17798	3.19582
				2.7439	0.872035	1.91134			4.98858	1.82576	2.16156
				1.29928	1.31159	2.74258			2.25722	3.09677	2.32107
				2.88118	1.56674	1.94231			2.71905	1.3732	1.70874
				1.02679	1.78943	1.50407			1.44521	2.1827	3.5224
				0.993582	1.20398	2.37379			1.41553	0.795241	2.04463
				3.0083	4.19984	2.28049			2.16547	2.64371	2.02067
				2.76012	2.03063	2.10402			2.94791	2.20459	2.76026
				1.18533	2.85315	1.43524			3.20162	2.33504	3.49524
				0.950815	2.41773	1.23214			1.84787	1.81549	1.44531
				2.66858	1.61601	2.47024			2.32968	1.75732	2.7733
				1.46591	2.3498	1.46944			1.62943	1.71049	1.71057
				3.11355	1.7793	3.01745			2.58298	0.202755	2.13685
				1.62496	1.90867	1.06908			0.998495	0.816688	1.88823
				1.40276	1.96286	1.85228			3.89525	2.15495	2.84528
				2.80583	1.3763	2.05993			2.80792	1.71345	1.59113
				2.17665	1.00394	2.34594			2.59031	1.92761	2.30282
				1.55029	3.2708	1.42217			1.74497	1.91159	2.68169
				2.09602	1.31864	1.97447			3.21127	2.27773	3.03107
				2.56741	1.79684	1.72228			3.1951	2.21337	2.01848
				3.49846	0.890142	2.92145			3.53901	2.05738	2.4502
				1.25682	2.32337	2.21355			1.41948	1.04458	1.05406
				1.08876	2.24526	1.6807			2.7815	1.27074	1.68751
				3.00641	2.8442	2.56113			1.69789	2.63877	2.00922
				1.24612	2.34113	2.59838			3.14723	2.11876	3.03622
				0.881848	1.50026	2.52809			3.35327	2.55935	2.33774
				2.27216	3.89292	1.48511			3.5224	1.38007	1.92863
				1.00527	1.64552	1.65037			2.59182	1.50753	2.52586
				2.89733	0.898738	2.95205			1.64766	0.864688	0.174045
				0.30464	0.169219	2.3118			1.87261	2.55554	1.94497
				0.356594	0.626466	0.678489			2.17637	2.06911	3.96229
				2.3751	2.06061	0.370277			2.70926	1.65013	3.12984
				2.59717	1.22323	1.40414			2.92501	1.53027	3.14834
				2.68321	1.56647	1.68362			1.30406	1.76242	2.11526
				1.56362	1.69592	1.85171			5.07358	1.81376	1.75498
				1.24891	2.2762	2.19379			1.78355	1.2666	1.4354
				3.04113	1.67863	2.67701			1.64276	2.03025	1.80234
				2.75451	1.9626	2.03788			1.71402	1.53418	2.02102
				2.41585	3.48041	2.78229			3.19039	2.85911	2.37562
				1.16471	1.01673	2.02724			2.52072	1.87794	1.23285
				1.1343	2.29762	1.41685			2.69423	3.248	1.80827
				2.02738	1.4308	3.82616			3.92677	2.75964	1.09951
				2.27152	2.38753	2.29097			1.83461	2.10563	2.23499
				2.40403	1.83237	1.68335			4.59486	2.14121	2.55284
				1.33394	0.981326	1.82904			1.90806	1.72376	1.77843
				1.76248	1.57246	1.69196			1.75453	2.60017	2.91633
				2.34787	1.78737	1.30789			3.405	2.50893	2.172
				1.16217	2.04969	2.15333			0.609612	1.68427	3.21456
				1.23812	0.99286	1.84927			3.34157	1.95557	2.28056
				2.05533	1.87236	2.86221			1.22752	1.97077	1.28931
				1.83958	1.44164	2.27073			3.44797	1.42813	1.66144
				1.2283	2.16115	1.72768			2.39673	1.33919	2.05299
				2.88517	1.29229	0.644589			3.56094	1.83074	1.75105
				1.33055	1.56396	2.55739			1.8899	3.20131	2.19673
				2.30598	1.45262	2.02972			0.53296	2.18256	1.4668
				1.61099	2.63057	1.01748			2.04438	1.87499	1.32517
				1.52828	1.66711	2.16214			2.77297	1.68854	1.89713
				2.42488	2.06447	0.714286			1.98305	2.45572	2.51009
				1.98619	2.45833	3.27164			2.9435	1.20643	1.41675
				1.56731	1.9509	2.10307			2.11041	1.88361	3.38208
				1.99546	1.86855	2.08342			2.71752	2.06373	1.72471
				3.52094	1.72827	1.62525			2.66883	2.25049	1.63022
				2.37061	2.40375	2.78621			5.06624	1.55644	1.54238
				1.84691	1.44736	2.60584			2.75953	2.47921	1.84596
				2.74415	1.46832	1.90428			3.45944	2.42314	5.83839
				1.10455	1.72431	2.41563			2.344	2.24543	1.7442
				1.058	2.09994	2.60154			1.62594	2.05874	2.35396
				1.15683	1.94854	1.55556			1.51123	2.27588	1.24958
				1.57997	1.6535	2.32741			2.7513	2.69794	2.05454
				2.239	1.39941	1.65819			6.54665	1.62187	1.55994
				1.22658	1.6617	-0.458904			2.9087	1.90914	2.11075
				2.85973	2.27772	3.83002			3.15471	2.6124	1.85966
				2.27999	0.428307	2.30037			1.79381	1.81579	3.02576
				1.59736	2.28826	-0.765405			3.90019	1.36744	1.73952
				1.90653	1.99535	2.795			3.1486	2.98858	3.25692
				1.6465	1.07681	1.54593			3.06937	2.66219	1.96144
				2.74483	2.28059	2.32624			2.94837	2.20143	2.23893
				2.44327	1.42965	1.60804			2.02478	1.65467	0.34166
				4.10099	1.71939	0.999459			2.34058	2.00255	1.96359
				1.6398	2.14057	1.04609			2.92008	1.79065	2.94735
				0.619033	0.388388	1.96811			1.88083	1.23811	2.30682
				0.0946003	1.27321	3.31484			3.05746	1.73844	2.82774
				2.28845	2.23779	2.43779			2.85	0.877279	2.54779
				1.12481	3.64271	2.47372			3.13462	2.40504	1.74095
				1.1664	1.68169	3.39751			5.28222	1.84748	3.47696
				2.0807	0.993192	2.57915			2.33066	1.19892	2.05974
				1.75626	1.90887	1.48104			2.12391	1.96851	2.77705
				3.34684	2.80542	2.30736			3.39003	1.17658	2.42587
				3.39629	1.84314	2.23964			1.15515	1.84468	2.77739
				0.823727	2.24758	3.77915			2.60411	3.00598	1.9619
				3.18881	3.18892	2.45252			1.95476	1.84058	1.87148
				3.80285	1.99825	2.87425			1.70596	1.57782	2.58575
				1.88383	2.07059	1.74084			4.25722	2.57605	2.08556
				1.46266	3.62946	2.35189			1.42553	2.39875	2.78411
				1.98814	2.06163	0.974832			3.11909	2.13908	2.60447
				1.91063	-1.85691	1.82337			2.10023	1.85075	2.14316
				2.81137	1.86627	1.01398			2.23179	1.55924	2.33497
				1.2017	1.47823	1.45763			2.67291	2.22366	2.26586
				0.835299	0.266756	1.63605			2.22705	2.1865	2.5951
				1.90624	1.49206	0.70508			0.851214	1.60126	2.7866
				2.25817	1.57396	1.95025			3.41112	1.83197	1.73
				0.931396	1.29325	2.44139			3.46416	1.04214	3.37676
				1.07714	1.18906	3.31344			3.10204	1.2592	2.86997
				1.49793	1.31702	0.964447			2.8479	1.53354	1.35034
				1.9978	3.69274	1.2196			1.10565	1.38734	3.95685
				2.67866	1.82636	2.19488			2.2861	0.97833	1.51161
				1.92254	1.22376	1.19899			1.7838	2.70649	2.22405
				3.05244	1.94171	1.52616			1.70966	1.88421	1.85051
				3.40436	1.47575	1.418			1.17272	2.80338	2.4189
				2.42221	1.23895	2.72953			1.99556	1.47131	1.99794
				1.50754	1.51761	2.28456			1.73463	2.47364	2.3487
				2.2954	1.89503	2.24025			2.43116	2.86116	2.67441
				1.83256	0.974583	1.39703			2.7753	2.04375	2.1661
				1.62427	3.19292	2.06846			1.53912	2.1678	1.79087
				2.9327	1.11457	1.41641			1.98732	2.56095	1.5259
				1.83706	2.09721	1.22359			3.10609	1.53324	2.06275
				2.86441	1.76554	2.83489			2.22722	1.55649	1.40377
				2.63085	1.51351	1.45687			2.73685	3.09696	2.0292
				1.57062	1.55658	1.28773			1.79286	2.26123	3.48281
				1.7124	0.930464	1.69512			1.11311	2.1703	2.71186
				0.933938	2.02322	5.88131			1.14471	1.92806	1.44352
				1.70372	2.20568	1.80984			2.51711	1.02642	2.53233
				0.491601	2.17115	1.42401			3.18852	2.43873	1.9785
				3.46616	1.27851	1.58728			3.78336	2.48179	2.72882
				1.42214	2.02807	1.57343			3.23802	1.8814	2.64757
				1.42803	2.79734	1.75667			2.98344	2.28819	0.973493
				1.36393	2.61459	2.28298			2.46894	2.17647	1.21499
				1.93099	2.18703	2.25775			1.68799	2.9121	2.64851
				1.70332	1.72677	2.0029			2.79165	1.91994	0.957172
				2.24068	1.40758	2.38579			3.45184	1.97936	1.49633
				1.15438	2.66711	0.778833			2.23804	2.87251	1.70442
				0.989547	2.15322	0.851157			2.78228	2.35606	2.59503
				0.662749	1.40828	1.48511			1.65625	2.5286	2.14396
				1.81282	5.52013	1.2002			1.74101	3.58806	2.11316
				1.62142	0.487872	3.24764			1.59232	2.21317	1.80907
				2.16161	1.93027	2.63532			2.89488	1.09638	0.673001
				2.13877	1.5099	2.66695			2.05063	1.89407	2.49196
				2.55034	0.974293	2.68437			2.20656	2.22739	2.18248
				1.83462	0.999672	2.84689			2.39578	2.53817	1.7102
				3.24926	1.98826	1.42058			2.36553	2.59509	1.48053
				2.57891	2.2395	0.667686			1.33734	3.23246	1.74089
				3.60334	2.13079	1.92354			2.81122	1.67175	2.06032
				1.06221	1.87012	1.40884			4.07503	1.8185	2.44756
				0.762937	1.67897	1.7846			4.56834	1.63874	1.363
				0.98676	1.62375	1.51302			3.76407	2.31535	0.835965
				1.5428	1.33382	2.24522			1.7436	1.85699	1.08494
				1.91328	0.691184	1.7257			3.15949	1.95954	1.82952
				1.76146	2.12392	1.00876			2.62557	3.10651	3.52348
				2.17962	1.86317	2.47851			3.72138	1.91777	2.19173
				1.29588	0.659841	1.83178			1.3116	1.2832	2.05635
				1.85752	1.32864	2.04341			0.684522	1.33772	3.099
				2.47305	1.90723	3.71951			2.26107	2.52414	2.2719
				1.53109	3.4161	1.48542			1.73391	2.20722	2.23032
				1.09908	0.501603	0.779256			3.27824	1.8892	2.83747
				0.760355	2.8355	1.29945			2.74434	0.639809	4.11018
				1.09146	2.74691	1.81201			3.86864	1.48039	2.15302
				1.22168	1.80321	2.14545			1.37301	2.40093	2.75259
				2.01209	1.0415	1.05878			2.00797	2.32947	1.84877
				1.73925	2.33627	2.06855			2.32055	2.25061	1.47778
				1.8635	0.531164	1.82997			1.44293	2.83325	0.820492
				1.39274	1.43846	2.51092			3.52016	2.5586	2.61287
				2.62827	2.23267	3.3009			1.20205	2.23241	2.66896
				1.87836	1.06326	1.78962			3.42488	1.17465	4.48528
				1.53398	0.458953	2.48277			1.90987	1.92195	1.66925
				1.12245	1.10493	2.44618			3.7861	2.33571	1.69405
				2.24967	2.42765	3.54104			2.60277	2.22922	3.16216
				0.0173712	1.92753	1.46976			2.35337	2.18289	2.89694
				1.91269	2.29498	0.901991			1.71178	1.74932	2.41304
				1.38194	1.90033	2.02155			1.79226	1.12779	2.57731
				1.29576	2.39211	1.1833			4.64215	1.04144	0.657244
				2.47945	0.657863	1.66353			2.17691	2.79002	1.36969
				2.42918	1.56077	2.30447			2.75689	2.86349	2.84755
				1.91119	1.64843	0.143509			2.27312	2.10392	1.92315
				3.74446	2.24849	2.8599			3.0349	2.74759	2.14905
				2.08328	2.21569	1.35121			2.20193	1.74785	2.37313
				2.21125	1.38806	2.15877			3.92792	1.34838	1.20167
				1.86402	3.06784	1.31337			4.08034	2.30388	1.80028
				3.09889	1.94171	0.999277			2.33923	1.19019	1.20689
				3.17652	1.32754	2.53843			2.85957	1.55521	2.6769
				2.71619	1.30409	1.12847			2.03697	2.14965	0.207515
				1.01141	1.53981	1.25263			2.61007	2.23069	2.26157
				1.17261	1.7146	2.61138			0.820102	1.97099	2.3844
				1.59366	2.05127	1.95729			2.90529	1.74175	2.09876
				2.61165	1.94691	-0.399424			2.02799	1.06486	2.22389
				1.42501	2.05462	2.48724			2.67774	2.11247	1.20713
				1.73973	1.07728	1.5286			5.19119	1.65847	3.03939
				1.46836	0.794153	2.09011			2.24251	1.34484	2.85036
				1.59527	2.08043	1.52416			2.02771	1.59815	2.16859
				1.79821	2.95926	2.67468			5.88008	2.18719	1.68784
				1.73778	1.2219	1.52893			2.0265	1.4064	2.10194
				2.61903	1.24385	2.17069			2.7047	0.911881	1.56547
				1.55946	1.71714	1.47867			2.47632	2.34765	2.00969
				3.55492	2.93394	2.10121			1.64834	1.8447	2.62607
				0.879055	1.13141	2.53018			2.80459	2.32268	2.48746
				2.61791	2.27265	0.917543			3.08639	1.62057	2.05752
				2.39296	1.21371	1.94094			3.08206	1.55122	1.60829
				1.16482	2.22627	1.26193			2.65436	2.89898	2.22386
				3.32338	1.91798	2.37717			1.68494	2.32488	2.14898
				0.78666	3.80128	1.45451			2.38255	1.11132	1.51952
				2.25097	2.82721	2.08053			1.93857	2.31025	1.98011
				1.3479	3.04153	1.0031			2.94191	3.17064	2.60719
				0.603747	2.07726	2.9674			2.90911	1.73674	1.88308
				1.78658	2.18787	1.98427			1.91825	1.96474	2.18319
				1.85063	1.32334	2.87877			2.01655	2.54455	1.81846
				1.61285	1.79012	2.5294			0.414775	2.60555	1.70482
				1.38556	2.33892	4.04366			3.10659	1.96806	1.63732
				1.24565	1.73548	1.78507			4.77306	1.53309	2.21113
				5.36104	2.846	2.01961			1.80797	1.51958	1.67243
				1.21804	3.67761	1.56934			3.03455	2.3265	3.20202
				2.31434	3.60882	1.53953			3.04727	1.98773	2.21418
				1.28931	0.962648	1.62803			2.34694	1.62321	1.75283
				2.57047	2.57323	1.94484			1.89528	1.83448	2.60192
				1.5443	1.9307	3.80303			3.56504	2.81431	1.9541
				1.15239	2.12459	2.32345			3.32392	3.10917	3.11252
				1.00234	1.50996	1.40858			1.99003	1.88019	0.934616
				2.99326	1.56341	2.57466			4.12222	2.23667	2.52046
				1.85816	0.994161	2.81434			4.44094	1.41625	2.61821
				3.42612	2.8616	3.60043			1.91689	1.47684	2.96366
				1.25641	1.92467	1.30027			2.9845	1.96645	1.69978
				2.13007	2.43234	1.468			1.11843	1.7989	2.64558
				1.54755	1.37789	1.28664			1.72907	2.05612	1.75653
				2.04298	0.923699	2.55798			3.28546	1.56359	2.94581
				2.58291	2.37133	1.02772			2.90639	1.51052	2.31417
				0.793544	1.39304	3.4918			2.28936	1.68548	2.39179
				1.97792	2.07264	3.84909			2.95491	1.42931	2.51561
				1.70463	1.35491	3.69744			1.58078	2.69545	1.37967
				1.52366	2.21359	2.00919			2.09888	1.72872	2.24768
				2.66064	2.27958	1.212			2.86605	1.95673	2.41949
				3.47801	1.6593	2.23085			3.14156	1.99352	2.56598
				3.66785	1.51472	1.92665			4.07948	1.7226	1.78682
				1.96881	1.45924	1.90459			3.25803	2.11812	5.17749
				2.43714	1.30427	1.53891			1.91034	1.55909	1.72028
				1.58362	1.70935	1.93485			3.31574	1.41265	2.73876
				2.41872	2.816	1.03926			6.31392	1.54202	2.13349
				3.87726	1.49099	1.74786			2.09055	4.04692	1.54925
				0.798353	1.34499	1.81807			4.11278	0.961839	2.69177
				2.63344	1.72293	0.919244			4.33063	2.32763	2.96084
				1.43188	4.07197	2.0067			1.83003	1.43422	1.96234
				2.24006	1.62472	2.34282			2.61837	1.70761	2.77521
				0.987028	0.777744	2.57777			2.00988	1.62835	3.04498
				2.46562	1.36357	1.84211			2.28982	2.16508	2.11049
				1.71832	1.10252	1.35631			2.83796	2.34838	2.33256
				0.890853	2.64031	2.18012			2.84067	0.816404	2.1489
				1.89853	0.576828	1.63793			3.82582	2.16504	1.34376
				1.72673	2.19498	4.0931			2.1975	1.23593	2.42985
				2.26469	2.04265	2.29057			2.20398	2.22102	2.05559
				2.11926	1.5136	2.28527			1.4211	1.66805	3.81636
				1.91626	1.19199	1.68769			2.33345	1.91987	1.36261
				2.61318	1.34045	2.74966			1.53297	2.2399	2.34673
				1.83537	1.8201	2.88421			1.93037	1.87026	2.68981
				2.07029	1.68775	3.18587			1.0697	2.55251	2.38155
				1.2965	1.91614	1.44324			2.95667	1.89177	2.57732
				1.48403	1.76023	2.69307			2.58931	5.69677	1.71457
				1.61895	2.33966	3.2354			4.09522	1.63931	2.81619
				2.73743	3.79821	2.60761			2.11281	2.24108	3.02774
				1.15727	1.5758	2.11903			1.25736	2.09195	1.76265
				4.21305	2.09222	3.39685			2.38328	1.85031	1.46918
				2.35337	1.88232	2.48928			1.9885	1.84607	2.26537
				1.21765	2.17846	1.92872			3.15922	2.01899	1.33267
				1.39513	2.00119	3.46495			1.55004	1.62191	1.87344
				1.86227	2.0129	0.98817			1.1196	2.28503	2.09595
				1.31847	1.05284	1.24054			2.32352	2.12351	1.30446
				1.75904	2.00015	1.24894			3.03827	2.11063	2.05852
				2.53515	0.403377	2.64176			2.1611	2.04422	1.9744
				2.39928	2.59161	1.51838			3.62939	2.00738	2.02869
				1.56548	1.20638	2.64937			3.34955	1.85978	2.50094
				1.52585	0.545921	1.81628			2.39098	1.31651	2.42151
				2.40522	2.30191	1.45841			2.60889	3.15027	2.93991
				1.86596	2.04585	0.590153			2.3233	1.85225	4.97463
				3.04118	2.26544	1.8558			3.16241	1.58299	1.3984
				2.19199	4.10865	3.39435			2.62825	2.81638	2.4849
				1.99048	3.11927	1.91752			4.01176	3.27593	2.62898
				1.71528	1.79451	2.08873			1.3439	2.15261	2.24822
				1.89904	2.1123	2.84467			3.17957	1.50423	3.2001
				1.97255	1.85501	2.08022			2.17402	1.68225	1.73377
				2.10586	1.21195	1.55325			2.40977	3.25104	2.88917
				3.0841	1.81862	1.8804			2.8152	2.4226	1.65254
				1.28341	1.47186	2.06199			1.64966	2.01745	0.921154
				2.22914	1.62382	1.70834			3.90231	1.7206	1.67657
				1.3596	1.22199	1.2557			1.71879	0.927784	2.27041
				2.10771	1.34254	1.54355			3.9327	2.29869	1.45849
				1.93332	1.2111	1.44057			2.28181	1.6498	2.73434
				2.05951	1.74934	2.29483			2.75069	2.11644	1.89342
				0.916055	2.5844	1.85977			2.28519	1.97674	2.99652
				1.99221	2.98727	2.33024			4.4309	1.226	2.1847
				2.26063	1.25077	1.17381			2.58972	1.89954	2.83055
				1.65915	1.21792	3.0609			3.88549	1.34172	1.46772
				1.47798	3.52335	2.54898			2.32382	1.8426	2.11699
				1.96026	1.76037	1.67022			3.22186	2.18488	1.63248
				3.09327	3.0688	1.09339			2.0038	1.31244	1.50178
				2.80756	1.29656	6.91553			3.29342	2.26562	2.04823
				1.5559	1.40734	4.05452			2.7846	1.73438	2.22791
				1.39291	1.91924	1.21208			2.40925	1.81713	4.24821
				3.35655	1.49232	3.74854			2.12558	1.45274	3.32009
				2.13793	2.18874	2.94938			1.59221	2.09133	2.65632
				1.99756	2.81219	1.79941			3.9229	1.49453	1.53489
				1.21944	2.2134	1.9714			2.71434	1.72558	2.35613
				0.993566	1.7304	1.60813			3.56443	1.61641	1.67614
				2.01639	2.83822	2.053			1.84559	2.21821	2.13068
				2.3594	1.90423	2.54026			2.43555	2.05551	2.0989
				2.14627	2.14952	3.11955			2.70298	1.74275	3.65851
				1.81946	2.27648	1.88568			2.89644	1.15753	2.11926
				1.27774	1.77521	3.1394			4.25794	2.18419	2.37106
				3.62295	2.41286	0.678543			2.32616	2.27011	0.768154
				4.52229	1.5022	2.83927			0.911023	1.82619	2.59855
				1.51289	2.11023	1.52717			1.64163	1.18808	2.15537
				2.53522	1.69791	1.18735			2.28354	1.63924	0.0633037
				1.7104	2.84992	3.26932			3.29174	1.98937	2.56269
				2.21281	1.69673	1.82614			1.05363	1.72873	2.37937
				2.39215	1.66086	1			4.17964	2.30206	2.77806
				2.32126	3.30004	0.545974			1.39378	1.49763	1.28811
				2.08949	3.64434	2.94693			1.28966	3.84537	4.69578
				1.62033	4.95496	1.45903			1.54813	2.32687	2.21843
				2.73969	2.10287	2.91862			1.78522	1.56699	1.49556
				3.7222	2.30853	2.83647			1.55538	1.9573	2.9397
				1.92115	2.10252	2.70934			2.48756	2.20716	1.74974
				1.27706	3.52898	1.91887			2.65292	2.11653	1.65312
				1.78334	1.38764	1.53961			1.23911	0.0485933	1.76502
				2.08579	1.96351	1.18051			3.27395	1.67532	1.71523
				1.67148	1.87672	2.3156			1.61407	2.14657	2.74511
				2.53473	1.92417	1.49655			3.74082	1.92343	1.54559
				1.02306	2.08622	2.39768			1.66747	2.43398	1.74186
				1.60893	1.46269	1.81629			2.83229	1.99045	1.8254
				0.729582	3.18203	1.34488			2.103	2.01062	3.52028
				0.674686	2.29556	1.46989			3.28736	2.48917	1.90602
				1.8954	1.43628	1.4537			2.89274	1.64874	2.68707
				2.28738	1.56298	1.08221			2.32846	1.39597	1.35734
				0.0322008	1.95752	0.899821			1.86416	1.92877	1.97379
				1.57107	1.56166	5.47326			2.01238	1.45792	2.38756
				2.27516	2.23186	3.46659			1.74225	2.289	3.1992
				1.09601	1.18764	2.38265			3.31009	1.6184	2.5676
				2.80928	1.56953	1.61812			2.02752	1.84017	0.906034
				1.33988	2.47905	2.02163			1.59975	2.78308	1.69275
				2.32602	2.47377	1.91346			1.83769	2.68118	2.31734
				1.52067	0.675279	1.9101			4.74653	1.33402	1.785
				1.7557	2.05081	1.16075			2.24322	1.21754	2.05474
				1.22349	2.76092	1.32323			1.72411	2.63306	3.69621
				1.54635	1.11171	2.78567			0.555915	2.76485	2.05977
				3.42511	1.72631	2.08964			1.1036	2.43758	2.07988
				0.737308	1.13133	1.80874			2.83837	2.13215	1.87257
				1.6978	1.99282	1.5341			3.15711	1.83367	1.40187
				1.56838	1.17264	2.08507			2.78851	1.22115	2.22988
				2.87977	2.93386	2.54507			1.96809	1.98892	2.45762
				3.05031	1.64642	3.83537			3.21911	1.38948	4.15239
				2.10063	1.60479	0.814104			1.37349	2.2491	1.89327
				2.54612	1.85867	0.51577			1.14975	1.53824	2.44797
				2.03412	1.97977	0.683347			1.07049	1.88544	2.13915
				2.01679	1.41198	1.46319			2.19586	2.54184	2.52424
				3.6488	0.0112073	0.981252			2.34259	1.45495	1.66945
				0.774276	1.60746	1.68388			3.25805	1.73435	1.45704
				2.97155	1.97247	1.90842			3.62851	1.88673	1.43587
				2.23188	1.42985	1.78581			0.5058	2.12408	1.82838
				2.96038	1.94675	2.13278			2.57002	1.45742	2.53932
				2.45512	1.85212	1.61198			1.9575	2.694	2.69194
				4.03741	0.813603	4.64973			2.86102	1.41813	2.44423
				0.449119	1.5824	0.647431			1.32933	2.67416	1.07086
				0.298237	1.7455	2.17248			4.1562	1.63107	3.081
				1.59912	2.37046	1.45022			2.06097	1.11136	2.04157
				1.05949	2.39583	1.37073			3.00103	1.83475	2.5298
				3.01882	1.87494	7.17448			2.50592	1.85558	2.1014
				2.03535	0.69213	0.409761			2.91193	1.99639	1.92907
				2.63529	1.829	1.64553			2.47764	4.08321	2.95446
				3.22239	2.18689	2.46458			2.44377	2.27437	1.84683
				1.31466	1.85878	3.04456			2.50752	2.03536	3.5018
				1.78025	2.23904	3.46787			2.83902	2.24591	1.97318
				1.9281	2.47572	1.00424			3.84128	1.54603	2.983
				3.73221	1.70732	1.24524			3.00542	1.83428	3.95873
				1.05022	1.12137	1.51643			2.98928	1.92187	2.06208
				1.34812	3.74293	2.4826			3.90635	2.93875	1.34376
				2.36398	1.4583	2.37966			1.71988	2.28766	3.68453
				2.77442	1.31811	1.56634			2.6099	2.03305	1.39809
				3.05017	3.5443	1.90893			3.21484	2.12355	1.21752
				3.36489	2.95398	3.26552			1.4763	2.11707	3.48765
				2.14022	2.49103	1.37784			3.62866	2.32894	2.25865
				2.08806	1.28211	1.96928			1.59521	1.5259	2.26782
				2.00532	-0.106346	1.50734			-8.48908	1.45783	1.70782
				1.19659	2.24517	2.0727			2.07101	2.35325	1.77275
				1.55265	0.525154	1.31108			3.80088	1.34901	2.27513
				1.31698	1.04182	1.20823			3.06727	1.39369	1.63462
				1.47305	2.58991	1.92368			2.58823	2.35644	1.12681
				3.23222	2.81621	0.55983			1.72864	1.70605	2.70933
				1.55439	3.36825	2.23479			1.68101	1.92215	3.3358
				1.63015	2.70808	3.5439			4.07952	1.2263	2.81479
				1.008	1.02956	1.7496			2.45992	1.40878	3.26351
				1.82957	3.11658	2.57129			3.13995	1.92121	1.99071
				1.03795	1.36441	1.68886			5.48903	1.46395	1.56472
				1.98898	1.03511	2.03699			3.27699	1.82648	2.72312
				1.8334	2.33736	2.20253			1.93265	1.46532	1.79346
				1.47822	1.34186	1.94884			2.72776	2.15649	1.80935
				2.09435	2.03947	1.15463			1.90082	2.50664	2.60516
				3.2518	1.17354	1.95315			3.09092	1.91828	2.11701
				2.17372	2.72956	2.25407			1.63718	2.20962	3.90334
				0.476476	1.24752	1.9973			2.26606	2.03136	2.2449
				2.2653	1.541	2.03489			3.37841	1.43291	1.91306
				2.44147	1.80515	1.66484			2.27332	1.97972	1.64146
				1.2028	1.67634	2.70099			4.88324	2.35614	2.58331
				1.59533	1.32791	1.72345			3.2784	1.10194	1.95036
				1.99558	3.22469	2.97286			2.09394	1.2331	1.92458
				2.50416	1.6345	1.52874			0.910358	2.25898	1.28695
				2.42956	1.82997	2.14239			2.59167	5.31084	2.20386
				1.64871	1.36591	1.11007			0.825294	2.46054	2.34356
				1.24679	2.09886	1.85255			2.26563	2.87737	2.0302
				0.313266	2.62302	1.20517			3.25161	1.97798	1.87695
				2.86868	1.75198	2.14945			2.4343	1.72864	1.25506
				1.91712	1.88085	2.20061			2.51822	1.79213	2.23899
				1.79159	1.50559	2.67485			2.84166	1.53332	1.07823
				1.50528	1.61202	2.4363			4.17506	1.9372	3.12932
				1.47036	1.24126	1.88839			2.35088	2.36909	2.37839
				6.31739	2.99101	1.33644			2.16755	1.18132	3.57288
				2.14031	1.97924	1.35395			1.06879	1.97821	2.28205
				1.20559	1.2759	1.64735			1.90369	1.05657	1.47013
				3.65701	1.50468	1.61606			1.40314	1.53197	2.17988
				0.955738	1.77735	0.931015			2.36147	1.76631	2.88531
				2.0316	1.68099	0.979511			3.33369	1.18404	2.09891
				2.11804	0.88744	0.782986			2.92499	1.95711	1.00559
				2.96313	1.0007	2.36603			4.94481	1.81137	2.86783
				1.34935	2.49358	1.29666			3.28265	2.11009	1.9446
				1.4539	1.33153	1.784			3.11741	1.49844	2.65131
				3.51788	2.10855	2.24			1.21053	3.84787	2.28251
				0.818635	2.22953	1.70106			3.11364	1.38017	2.42561
				1.31031	1.72903	2.67245			2.25559	2.52053	1.83693
				2.31943	1.2015	2.38313			0.163941	1.90115	3.08491
				2.1765	1.96108	0.928655			3.44617	1.6712	1.35649
				2.38248	3.45738	1.99273			2.20839	1.82853	1.89262
				1.86518	1.26587	2.07093			2.75088	1.44972	1.42666
				1.96359	1.69574	1.97586			2.67373	1.43128	1.77562
				3.26087	1.40476	1.58167			2.44801	1.7236	3.37633
				2.33166	1.86296	2.23413			2.00478	2.38082	1.94357
				2.50672	1.36292	2.48822			2.54783	2.33431	2.67518
				2.01578	1.52759	1.78953			3.62049	1.72419	1.94328
				1.50454	2.0003	1.96885			2.60851	2.23682	2.93117
				1.43086	1.60182	2.59115			1.46446	2.52399	1.34518
				2.57446	0.62405	1.52934			2.82552	1.12526	2.57326
				2.60201	2.65922	0.65179			3.39812	1.70057	1.02476
				1.41138	1.39383	1.95935			0.937112	2.4264	3.21485
				3.43326	0.539101	3.2553			2.34127	1.84619	1.84759
				2.07683	1.87466	3.03668			1.96459	2.97462	2.13514
				3.22231	-4.03884	1.29219			3.15999	1.76164	2.21819
				3.58912	2.58404	2.04159			1.45806	1.89505	1.49242
				1.28723	1.37684	2.11326			0.797334	1.97449	3.15183
				3.54175	3.66838	1.8725			4.02083	2.2203	2.57328
				2.20511	2.38713	2.41996			2.16475	2.35739	2.50619
				1.33724	2.10943	1.3849			3.0582	2.39615	2.8316
				1.19695	2.4652	2.04328			2.96225	3.41979	1.55529
				2.02468	1.95783	2.93757			3.17729	2.32026	3.19644
				1.96647	1.50631	1.0345			3.25865	1.40512	2.48277
				2.76731	1.3601	2.27694			3.96951	2.51784	2.71669
				3.71701	3.06718	1.07918			2.60889	1.67819	1.67994
				3.3573	1.77785	2.63414			3.07635	2.17512	2.32891
				1.43528	1.38781	2.74265			5.01402	1.63225	1.95282
				2.25485	1.85934	0.769388			2.81889	1.50489	1.78824
				1.61912	3.14001	1.26788			3.23296	-7.08027	0.931889
				1.04661	1.45814	2.5708			1.95869	2.17146	2.15087
				2.17866	1.35082	1.59927			3.12974	2.06405	2.61288
				2.18876	2.15222	2.03233			2.58816	1.95527	2.53642
				0.180717	1.19065	2.65548			1.79506	1.71939	2.55391
				2.05007	1.20432	4.44561			2.43304	2.04458	3.76647
				1.96526	1.7329	1.44098			2.03694	2.67278	2.25618
				1.49268	2.82215	2.40376			2.25333	2.12454	2.95013
				2.03406	1.84286	2.51036			1.52006	1.57479	1.4064
				1.19963	0.972652	2.64329			3.03528	1.6709	2.01577
				3.45128	1.40709	1.61513			2.85381	2.67097	1.82866
				3.16053	1.89946	1.42074			1.44991	3.06733	0.803821
				1.92354	2.04715	1.59662			4.00578	2.74614	2.96032
				1.46636	2.04952	1.79938			1.91917	2.06574	1.90578
				1.10367	1.79318	1.40018			1.92307	1.27185	1.90206
				1.3261	2.09621	1.81715			3.81717	1.99692	2.41484
				2.48769	1.5253	2.04443			1.70975	0.822164	1.92767
				1.04003	1.76767	2.88662			2.65377	2.38884	1.88429
				1.41347	2.00521	2.50525			1.82075	2.3779	2.10702
				2.85353	2.60851	1.7436			4.43171	2.13145	1.60421
				2.28985	3.30277	1.28063			3.3115	2.79102	1.95026
				1.80611	1.07932	2.55385			1.30193	1.39894	2.25153
				2.93785	1.93528	1.90384			2.03844	2.4509	1.626
				1.33934	2.2835	2.36304			2.36485	1.76894	2.21402
				4.78292	2.1192	3.19901			2.48971	1.556	1.24613
				2.37919	0.481498	1.04051			2.65131	2.61658	2.66023
				2.12364	1.35223	2.88636			2.03126	1.00663	2.61763
				2.06253	1.78384	2.5808			1.2472	1.31685	1.69788
				0.830711	1.16351	1.61429			3.33904	3.37348	1.4881
				0.651196	2.80858	1.36386			2.76561	2.37683	1.85499
				1.45844	1.2972	4.46021			3.76498	1.49593	1.51649
				2.2986	1.99457	2.76374			1.86512	1.75025	2.14806
				0.869995	1.90175	3.15342			3.75939	2.60103	1.70066
				2.4459	1.48108	1.47083			1.99391	2.70882	2.90762
				0.810318	1.70178	3.08842			1.23233	4.28359	1.44261
				1.5603	1.69771	1.02266			3.55132	4.10794	2.6263
				0.282972	2.27716	1.85067			3.40175	1.38099	1.96247
				3.08839	1.3505	2.81623			1.23936	1.79278	3.46842
				2.45179	1.28482	1.8226			4.41869	1.4918	1.46024
				1.12329	1.3612	1.54159			1.9599	1.18121	2.2376
				2.03053	1.0948	2.70544			4.06406	1.78379	2.59669
				3.75238	0.688111	2.30535			2.40647	2.24827	3.6289
				1.77668	3.31076	2.95349			2.24656	2.78755	2.16895
				1.51128	2.16483	2.05568			1.38629	1.89925	2.3544
				1.53041	1.43858	1.71141			3.22575	2.2971	1.57879
				2.36502	1.6155	1.82239			2.12319	2.39739	1.46371
				1.98972	1.96913	1.57987			3.59876	3.05587	1.96919
				2.33736	2.32516	1.50759			2.53997	1.3324	1.7353
				1.42231	1.66555	0.84997			2.06364	2.52019	3.03148
				0.247947	2.67872	3.02151			3.02075	1.56113	2.27244
				0.756671	1.57041	2.32795			3.09748	2.59754	3.98097
				2.87464	2.2826	2.19934			2.36989	2.16017	2.4498
				2.16416	1.84649	1.92564			1.99573	1.89582	2.60777
				2.80513	2.03081	2.06651			2.93585	1.94387	2.02143
				0.717387	4.03662	1.84081			3.03565	4.0075	2.8375
				2.89576	1.08649	2.91907			2.13522	2.53159	1.28658
				0.961798	1.39158	2.01219			2.2456	1.348	2.683
				2.24981	2.26999	2.40403			1.50141	2.18537	1.88446
				1.29962	2.70693	1.20211			3.13955	1.45395	3.77026
				2.33034	0.944005	1.55999			2.54331	1.89101	2.02055
				1.69063	2.13385	2.59724			1.24737	3.07795	1.7326
				2.08688	2.64125	1.59978			2.71699	2.32657	1.45748
				1.29567	3.45466	0.725023			8.32129	2.67976	2.00222
				3.01901	3.21063	2.27128			3.76658	2.44292	2.16485
				1.60155	2.14974	1.71019			3.22063	1.43007	1.45426
				1.21236	1.47925	1.06598			1.29205	2.52491	2.02906
				1.79312	0.756028	2.03483			1.08166	2.04823	1.46695
				1.35319	4.95387	0.905469			1.39966	2.08449	3.17921
				3.56648	2.51449	1.56381			2.72593	2.74147	2.32364
				3.34284	1.17283	2.60381			4.13458	2.86905	2.3652
				2.15339	2.68184	2.49012			2.34392	1.37772	2.69666
				1.56132	1.4052	3.94301			3.47079	0.938481	2.67472
				2.34941	2.38701	2.43879			2.9066	2.90797	1.63115
				0.964733	2.22678	1.36205			2.95956	2.30169	1.84582
				1.60304	2.06933	1.83817			1.87507	2.16874	1.83835
				1.35231	2.10682	2.27399			2.78417	2.74561	3.95541
				3.94471	1.00971	0.824658			1.84461	2.13403	2.05943
				1.7526	3.266	1.34967			1.26092	2.18318	2.07221
				0.250749	1.65852	1.83815			3.62003	3.12763	5.88166
				1.68375	2.59513	1.19259			2.78774	2.05978	1.74117
				1.49582	1.53974	1.87398			2.10307	2.44349	4.34917
				2.64238	2.9823	1.91906			1.81147	1.88559	1.35844
				2.85073	1.51641	1.57876			2.71692	1.80863	3.16381
				2.53741	1.48153	2.67397			2.96746	0.887365	2.14616
				3.62472	2.33893	2.02886			0.634386	1.47056	2.64743
				1.4989	2.55762	2.2532			2.95553	1.81981	1.60112
				1.06043	1.40392	2.53857			2.31034	1.22662	1.59698
				1.71241	2.00404	3.09661			3.01014	2.42383	1.67015
				3.02007	1.7746	2.0148			3.67692	1.8992	2.8978
				0.152108	0.361747	0.435208			2.28751	2.42222	1.96183
				2.90113	1.78656	3.81531			2.69207	1.69979	2.5777
				-0.167067	2.46597	1.42339			1.85825	1.5472	2.66387
				1.7284	2.75354	2.36966			2.85959	2.28909	1.88842
				3.12484	1.28258	1.4742			3.66888	2.06856	1.59178
				2.39008	1.91972	2.8567			2.83118	0.987022	1.84344
				1.34496	1.88798	4.26301			1.22546	1.59996	2.7934
				0.939438	2.57023	1.95969			2.11041	0.685246	1.09252
				1.81999	1.78267	0.995516			2.312	4.70114	2.1972
				1.9238	2.83715	1.77736			1.22283	1.24253	2.52465
				1.21584	1.94061	1.761			2.55365	1.87184	2.18399
				1.96502	1.4568	9.77289			3.69354	2.00985	2.49753
				0.960649	2.45102	2.24663			2.14666	2.18024	0.98019
				1.08274	0.965144	1.69595			3.32257	2.43326	1.71986
				2.30665	1.64128	1.55506			1.88632	2.16812	2.69049
				2.11058	2.52298	1.68788			2.34481	2.51658	1.6186
				1.15191	1.96193	1.6245			2.92583	2.44181	2.97846
				2.04423	1.86755	2.30432			2.30458	1.32085	2.25087
				1.84451	1.42527	1.62421			2.0077	1.65562	2.21125
				2.11417	2.34762	1.03931			1.86635	1.18372	2.03364
				1.33487	2.13425	1.85064			2.13359	1.61248	1.54371
				3.02239	2.37797	1.30597			2.40635	1.91103	2.77176
				1.98289	1.73474	1.00402			1.6424	1.18557	3.31878
				1.4548	0.257022	0.371563			3.61421	2.24161	1.61254
				0.981814	1.37987	2.81961			1.48496	1.47292	2.40237
				1.96241	1.62086	1.45239			2.02685	2.79916	1.53982
				0.445293	2.29475	3.2494			3.60093	1.85539	1.64857
				0.107378	1.77641	2.36553			4.03997	1.22697	2.81478
				1.4927	2.14938	2.19672			3.15607	1.65933	1.98081
				2.18577	1.40745	3.52665			1.75045	2.19884	1.85535
				2.83353	2.86062	1.64035			1.91303	1.09221	0.768951
				2.19841	2.14999	1.83813			1.99686	1.64783	2.50555
				1.34699	2.3723	2.58728			1.22773	2.95718	2.55519
				0.584954	1.33525	1.1178			3.41493	1.83672	1.9637
				1.97908	2.34286	1.81002			4.12526	1.9605	3.07472
				3.01424	2.06351	1.78835			3.30065	1.42013	0.781864
				3.11966	2.07816	2.66101			4.03259	1.53288	1.90166
				1.88379	1.95664	1.05777			2.28696	1.03653	2.6826
				3.87026	2.66408	1.08082			1.80493	1.39012	2.30807
				2.15079	1.5066	0.996973			2.71199	1.71951	2.23943
				2.85671	2.07152	1.2295			1.80255	2.62575	0.313651
				2.32058	2.39496	1.22874			2.41532	2.56918	1.96078
				3.19593	1.47363	2.56991			1.13498	2.1719	1.68636
				0.41629	3.47055	1.97081			3.63622	2.29009	3.66746
				2.09873	1.37088	3.04764			2.04458	2.95797	2.17201
				3.18772	3.50111	2.63552			2.57594	3.10012	3.83788
				1.89853	0.970588	1.29268			1.43256	1.60881	1.92074
				2.71913	6.99091	2.17633			4.42716	1.89124	1.63525
				1.70534	2.21043	1.49261			2.75603	1.82521	2.266
				2.65182	1.7202	1.68765			0.828431	1.27004	2.74129
				2.24257	2.6732	1.53377			2.38112	2.10525	1.37941
				1.24813	1.32606	3.39413			3.42516	2.00237	2.33435
				3.05283	2.67167	0.892063			1.47747	1.56423	0.205954
				1.82258	2.2131	1.66305			6.04165	2.03432	3.02744
				1.9867	3.40117	2.98024			1.39407	2.47886	2.77472
				2.442	2.81463	1.96551			1.39282	1.79186	1.42612
				2.5637	2.83477	1.59954			2.13368	1.95016	3.40633
				3.48	1.47257	2.48268			2.16288	3.76724	2.94567
				1.30427	4.05509	2.43498			3.58046	1.36369	1.89283
				1.08932	1.40451	1.84952			3.47473	1.51628	1.69113
				1.69547	2.15527	2.63283			6.15069	2.43603	1.6836
				2.72109	1.98396	2.18513			2.33117	2.29376	2.60588
				1.70839	1.85	2.16007			2.90501	1.79248	2.53942
				1.41223	1.67931	1.98394			3.11999	1.55668	2.14267
				1.89343	1.82884	2.91881			2.40152	5.76132	1.26456
				1.70759	1.1901	2.29788			2.84105	1.79742	3.03071
				3.31787	2.42652	1.73499			0.553342	1.93755	2.16109
				0.33749	1.68163	2.02496			2.00971	1.1532	1.29692
				2.22743	1.93165	3.81845			3.06499	1.73179	2.94492
				0.590744	1.37421	0.527242			2.21073	1.70805	2.16237
				1.73713	2.00243	1.65456			2.58984	2.03572	2.2271
				1.96136	1.90878	2.36274			1.62937	1.77095	1.98416
				2.23721	1.68586	3.67883			2.65506	1.49473	0.256757
				2.44208	2.39723	1.54588			3.68039	2.53955	2.01395
				3.88419	-0.0691687	1.69512			3.8048	1.8633	2.65043
				2.50826	1.4998	0.865686			1.7655	1.67722	1.28633
				1.2753	1.58444	2.4825			3.23781	2.03238	1.42051
				2.51443	1.79194	2.12713			2.54323	2.45816	1.06183
				1.93679	3.0574	1.53813			2.17434	2.93533	2.13471
				3.55332	1.42603	1.36089			2.92238	2.27227	3.11383
				1.83771	2.98224	1.83202			2.55995	1.75025	2.23243
				2.50785	1.174	0.607262			2.53519	2.47604	2.73942
				1.5281	1.30172	2.27773			1.0449	2.66072	2.4098
				2.81483	1.27155	2.4357			2.35976	1.25391	2.87058
				1.48295	4.30269	1.41495			3.52963	2.47053	2.41201
				4.59296	1.06694	3.24288			2.29412	1.43954	3.0179
				1.78441	2.05608	1.55339			2.51237	2.43137	2.54162
				1.93563	1.45708	1.32128			1.70486	2.04213	3.95193
				3.33625	1.54509	3.06132			2.17131	2.98193	2.573
				2.83733	1.29162	3.17586			0.752783	1.37419	2.13908
				0.937789	3.30509	2.65814			4.47125	0.771841	1.6399
				2.99567	1.73704	2.82412			2.50026	1.08203	2.11657
				1.70976	1.93834	2.4936			4.82384	1.95338	2.26438
				2.21653	2.28839	0.650877			3.01167	1.42346	2.59267
				2.00309	2.92497	1.22242			1.62319	1.77343	1.61326
				3.32909	1.41839	1.96659			2.8481	0.95504	1.84766
				0.887482	0.346989	2.2523			1.95121	-0.553827	2.81021
				2.34191	2.72772	1.68189			2.88272	1.31106	2.01421
				2.71131	2.52791	2.37533			3.0682	1.30266	1.59431
				1.97618	1.6047	1.20358			1.91133	3.96313	2.00463
				2.0537	2.04948	1.36742			1.69726	1.23103	1.10065
				1.98936	1.76964	2.38437			1.93796	2.73524	1.32179
				0.27343	1.96802	1.8983			1.58857	2.08824	2.28052
				2.08322	2.43553	4.6615			2.73842	2.04866	3.21738
				1.7137	1.24955	0.98811			3.23661	2.56172	2.53327
				1.8595	2.02428	1.84552			2.37945	2.19299	1.41265
				1.15454	2.39464	2.98808			2.45532	2.68163	0.796151
				3.71881	1.43013	1.60901			2.29021	2.00885	2.21173
				2.52289	2.24377	1.58975			1.97356	2.37808	2.1488
				2.14455	1.37018	2.94499			1.89839	2.12932	1.66656
				1.72423	1.13839	0.418182			1.67997	0.807133	1.20694
				1.79609	3.18385	4.33574			2.25725	1.5605	3.1098
				1.76478	1.514	1.00116			2.47258	2.20124	1.45613
				3.63185	2.0605	2.92977			2.5185	0.628726	2.42853
				2.31191	1.26142	1.89902			4.92626	1.6424	3.04111
				2.49842	2.39287	2.3676			1.59598	3.18405	1.79539
				2.69631	2.99033	1.58547			4.87171	1.50921	1.98987
				1.8827	2.91672	2.74435			5.95989	1.48838	2.41018
				1.32702	2.41662	1.86769			1.53168	1.23766	3.44883
				1.00729	1.36959	1.55103			1.43751	1.4906	1.98244
				1.92343	1.93464	1.08522			2.1011	1.25527	3.57137
				1.95427	4.29944	1.63911			5.27525	2.51971	1.70492
				2.21092	1.19931	1.85464			4.77263	1.54862	1.1985
				3.7606	2.71946	1.42667			1.62978	2.53842	1.84824
				1.35216	1.85312	1.80084			2.54799	1.53867	1.2219
				3.19063	2.04028	2.36832			3.40525	0.936949	2.02871
				2.36917	1.97561	2.45018			2.36318	2.28738	3.4992
				1.96003	0.995199	1.95272			3.53279	2.13052	3.81257
				1.79464	0.981438	1.77961			4.13061	1.64525	1.4728
				1.49029	1.7248	2.0097			3.41427	1.5537	0.307022
				2.05357	3.14	2.67557			2.00275	1.42695	3.27445
				2.0843	2.35761	0.591032			3.6109	2.82865	1.78881
				3.06877	1.35622	0.586434			1.33252	1.93797	1.44797
				5.26459	1.2503	2.39283			2.49747	1.65605	2.41854
				1.10015	2.55176	2.21103			2.30146	2.12727	1.60837
				3.72875	1.95816	2.99522			1.54664	2.48947	2.45952
				1.04363	2.78948	2.19459			3.5326	1.61216	2.1439
				3.60832	2.36152	2.31922			1.93182	2.04089	1.98671
				2.55515	1.46431	0.913009			3.39078	1.14264	2.102
				2.31793	1.13306	1.55619			2.04426	1.74859	3.03495
				1.00925	1.00946	2.50698			2.99093	1.66931	2.42543
				2.26228	1.30078	3.15451			0.350616	2.06379	2.66203
				1.23877	2.19209	2.25355			2.58401	2.12018	2.46213
				2.24147	2.41063	1.72863			2.88948	2.40907	2.41067
				2.76569	0.896913	2.92013			1.61095	2.26817	4.14262
				2.53559	1.08547	2.28543			1.53354	2.51444	1.42716
				1.47922	2.30752	2.59186			2.93809	1.5495	2.88093
				2.38664	2.47776	1.49229			1.8988	2.30593	1.73165
				2.15374	2.20957	1.78503			1.75761	2.00307	2.10408
				1.62917	6.61197	2.49784			2.38844	2.26809	2.3077
				1.43126	1.8225	1.4966			2.19347	2.10934	2.76418
				2.14059	1.58776	1.73798			2.97503	2.2068	2.13509
				1.33849	1.35836	4.8823			3.2886	1.96005	1.65761
				1.71452	2.00042	2.14372			2.31539	2.53293	1.56675
				1.57991	2.4561	2.38728			1.20555	2.225	2.04259
				1.4262	3.20427	2.43783			2.55242	2.10839	2.6296
				1.52594	2.89537	2.45668			3.59858	2.35871	3.21355
				2.20084	1.73446	1.42177			1.88101	1.61311	2.36606
				1.38444	1.44485	2.87434			3.20703	1.36651	2.27772
				3.92457	0.618177	0.345065			1.03746	4.11575	2.38646
				2.32305	2.13534	2.17232			3.06543	2.48109	2.26069
				2.37731	2.04163	2.05287			3.46354	1.61695	3.07805
				4.44848	1.90555	1.29734			2.18859	1.40397	2.88742
				2.3327	1.49227	1.04556			2.66286	2.33216	1.70105
				1.99457	2.0114	1.53936			3.66025	2.3271	2.86105
				3.0561	1.3485	1.24818			2.872	1.12393	2.82858
				1.19363	1.69441	1.35478			3.40615	2.29115	3.17404
				2.77174	1.56957	1.53942			1.02299	2.38334	2.22911
				1.51777	2.15335	1.90328			3.53706	2.93846	3.17985
				0.296679	2.57131	2.40739			2.27303	2.2143	1.22586
				1.23963	1.89992	1.76621			1.8187	1.36106	1.35581
				2.62928	2.85788	1.74219			2.06263	1.47753	2.20069
				0.949328	0.831347	2.66391			2.24462	2.01801	2.29077
				2.28786	1.86546	2.95258			2.15634	1.23364	3.9207
				1.68917	1.4924	2.56383			2.67247	1.99308	1.88439
				3.38345	1.84822	0.340909			2.88704	1.88151	1.52239
				2.97611	1.67911	3.02657			2.54646	2.11111	2.60876
				1.71402	2.37522	2.84982			2.67542	2.00138	1.27243
				0.981091	1.68107	4.20713			2.87439	2.52672	3.01877
				2.36455	1.42191	1.86523			4.29174	2.11973	2.03271
				1.74157	2.76051	2.0578			2.38711	1.77997	3.16245
				2.68826	1.54966	2.54806			2.56712	1.70987	1.1302
				2.53891	3.17448	2.25715			2.83421	2.91703	2.48563
				1.38529	4.2563	2.24798			2.92416	2.07775	1.63273
				0.26774	0.976677	1.25081			3.0393	1.1069	2.38983
				2.5715	1.24924	0.903889			1.12681	1.24319	1.86295
				2.44522	2.06074	1.53857			2.83452	2.53671	2.65791
				2.41096	1.45118	1.49099			3.27757	0.416418	2.75299
				2.78362	1.52696	5.18723			1.94614	1.05016	2.09257
				0.584781	1.42336	3.04606			1.9479	2.02076	2.47212
				6.4933	2.18088	1.80505			2.39156	2.30054	0.565012
				2.60535	2.55228	2.56092			1.71429	1.45334	2.8454
				2.25599	2.34988	2.52831			3.11681	1.57432	1.66797
				2.61946	2.61614	5.62277			3.42503	1.67384	2.54887
				1.64831	1.16879	3.69899			1.12487	1.0586	1.96556
				2.91106	1.95617	2.03158			3.363	1.54043	1.81695
				4.40205	3.75581	2.11406			0.461491	1.48133	2.11146
				1.80352	0.576409	1.41332			1.17353	1.83443	1.60469
				1.2078	1.57779	1.98054			3.66784	1.5185	1.7259
				2.19077	2.57398	2.6824			3.48807	2.78377	1.7908
				2.60929	0.359064	1.96446			1.77015	2.59276	0.88878
				3.0544	2.01967	2.41593			2.41443	1.04913	1.66504
				2.18282	2.31373	1.55621			4.29102	1.65678	1.63813
				1.70175	2.39796	1.98645			2.78025	2.29161	2.18703
				1.85404	3.08301	1.271			1.7449	2.04888	2.50705
				1.64117	0.794006	2.18816			1.4562	2.024	3.64477
				1.43441	1.2897	1.71748			2.73902	2.51448	2.65201
				3.02309	2.61285	1.21692			3.63396	1.38931	3.3135
				2.29045	2.75265	2.04388			3.05921	2.0561	2.58481
				1.35197	0.78153	1.31948			2.66604	3.55288	2.25746
				1.83979	1.48494	3.12354			2.21401	2.37676	1.75407
				1.31017	1.55265	0.455669			2.50887	2.05498	1.99638
				1.7766	1.64804	1.08852			1.89222	1.58997	2.33474
				2.58953	1.38757	3.3126			2.91341	1.6846	1.52153
				1.7458	1.3607	1.82707			1.97491	1.65404	1.61138
				1.52363	1.55042	2.29234			2.85449	1.77086	1.89431
				0.871279	1.7995	1.80334			2.49497	2.16815	1.99041
				1.25681	2.72121	2.07318			3.58268	2.26957	2.75283
				3.17311	2.04142	2.72481			2.55318	2.70326	1.75775
				1.30066	2.79	3.1217			1.62205	2.23806	1.77643
				1.2151	1.13491	1.04227			1.05074	2.6556	2.05548
				1.42561	1.73182	2.28716			2.29625	1.49821	1.70376
				2.08131	1.40418	1.94844			2.21469	2.10558	1.96823
				2.3483	2.69214	2.02701			2.92891	2.49274	1.62231
				0.57762	1.48846	0.713729			1.20747	2.19754	2.30572
				1.63769	1.64356	1.95332			3.00673	1.4602	2.30462
				1.38982	2.33232	1.40398			3.54589	3.1898	2.38576
				1.65436	2.12066	1.71077			2.29821	1.96093	1.48984
				1.79801	1.28478	0.812162			1.47074	0.647059	2.03738
				2.45088	1.44231	2.12384			1.24499	2.12913	2.42795
				1.09348	1.26441	2.33657			1.82036	1.66638	11.5
				0.683988	1.23931	0.744197			1.97226	2.87717	1.45078
				2.34983	2.59917	1.95689			1.49131	1.67833	2.46931
				1.80021	1.03347	1.37415			2.63787	2.35248	1.74274
				0.743269	1.86599	1.27521			2.2141	2.68477	3.15532
				1.48426	2.4892	1.77409			1.57036	1.29253	2.29083
				2.86209	1.14841	1.75634			2.32708	1.33482	2.55705
				0.629661	2.57836	2.81393			3.64989	1.55225	1.61181
				2.67083	1.29023	2.20987			4.1946	2.58895	1.88913
				2.13319	0.745574	2.02991			2.79005	1.51373	1.98827
				0.960911	0.282488	1.85041			2.75368	1.9781	2.14719
				1.36878	1.71044	1.63632			3.398	2.31511	2.73168
				0.494156	1.54723	2.1618			2.32209	3.06616	0.956348
				1.40182	1.90875	2.22354			3.41553	1.37096	2.16514
				1.12206	0.866095	1.78192			2.11785	1.60264	3.56599
				2.59381	0.66452	1.58748			3.24011	2.48511	1.34525
				3.12923	1.64337	1.48145			2.30789	0.917222	2.85681
				0.944735	2.27013	2.40793			2.48955	2.945	1.45136
				2.76504	2.17229	1.9273			4.41626	1.44653	2.02036
				0.421571	2.21261	1.7999			1.53111	2.06227	3.23963
				2.41407	1.045	2.77409			3.5356	1.97609	2.40034
				3.56199	1.42456	3.07729			1.91363	2.7585	2.43785
				1.72218	1.59371	3.5042			1.91898	1.91265	1.96695
				1.23778	1.48914	1.32021			3.58723	1.9133	3.06786
				0.597696	2.38201	2.55395			3.65312	2.16629	1.70208
				1.76349	1.76869	2.24783			3.39028	1.38136	2.25656
				2.39263	1.64067	1.46281			1.92114	2.46896	2.15228
				0.602319	3.16341	1.20904			2.01196	2.10859	2.64048
				4.4055	2.62471	1.54908			3.41283	1.44673	2.06119
				2.77349	3.63691	1.81044			2.07965	2.29039	1.79653
				2.20392	2.32354	2.12048			2.98684	2.16293	1.78787
				1.83404	2.38049	2.14272			2.57933	2.19893	2.10042
				0.793999	2.36299	2.3337			1.5383	1.93877	1.57499
				2.3284	1.47525	2.76914			3.20348	1.35429	2.55628
				1.17096	1.05223	0.707008			2.42719	1.16323	1.92333
				2.38155	1.82141	1.69437			4.0119	2.01659	1.60691
				1.82978	2.23225	2.63362			2.85805	1.71324	1.8696
				1.08387	2.02757	1.24691			4.45995	1.35361	2.23746
				1.32251	0.716308	3.23049			2.19766	0.99123	4.40029
				2.02326	2.11426	3.58297			1.36538	1.3386	2.78723
				2.64532	1.75874	1.52479			1.60981	1.95787	3.08437
				3.14911	1.00938	2.3208			2.0293	1.58026	2.36642
				2.02943	2.7619	4.23842			2.29729	3.46889	1.84244
				1.88942	1.76059	1.73246			2.21274	2.44486	1.67602
				3.09087	2.26383	1.81684			2.78573	1.73939	2.58518
				3.88571	1.26615	0.369851			2.90333	1.78744	1.73937
				0.349733	1.18913	2.15038			5.34913	3.62574	2.60918
				1.88349	3.17148	1.90707			2.60183	0.877955	2.40494
				3.31332	1.49569	1.11127			2.54199	1.98571	1.27044
				1.11574	2.82459	1.79288			2.43246	2.47551	2.01335
				1.43131	0.971751	2.53181			3.25475	1.91645	1.51702
				2.56419	1.45662	1.69619			2.63325	1.21626	2.27324
				3.4119	2.13933	1.25235			2.10867	2.43615	1.90179
				2.47676	2.22641	2.29022			1.14878	2.11892	2.21693
				2.04788	2.06972	0.882078			3.27837	1.82278	1.10835
				2.93247	2.33154	1.66385			3.81555	2.15616	1.43417
				1.93728	1.67451	0.475457			3.57737	2.08754	1.60297
				1.86518	2.19392	3.76219			3.04618	2.04944	1.79777
				0.938878	1.69353	1.70769			2.69081	2.59911	1.6688
				2.77477	2.29648	1.71909			3.24621	1.83194	2.77358
				1.75996	1.83148	1.94398			2.02	2.21955	2.40572
				2.60272	1.41461	1.40756			3.39734	2.23632	2.01051
				1.85118	2.44703	1.77967			2.96449	2.19196	1.85142
				1.09985	2.6454	2.1938			2.40291	1.42408	0.98055
				1.46924	3.43331	0.796191			1.36459	1.39429	2.20022
				1.89525	2.33125	1.77882			2.62996	2.68707	1.37494
				1.74765	2.91525	2.47367			3.23019	1.83043	2.36466
				3.38012	1.23492	3.09745			3.11025	1.6433	3.22218
				2.9997	1.82026	-0.150391			3.02143	2.23537	3.91447
				1.92865	2.26259	2.3337			1.24393	2.82588	2.60697
				1.67787	2.25487	2.16687			1.36605	1.42841	2.47774
				1.86451	0.242578	1.96018			2.66667	2.53812	1.73801
				2.03901	1.95026	1.6427			2.38229	2.20479	1.94225
				3.77329	2.61069	1.59054			3.25679	2.63941	1.63244
				1.97695	1.01662	1.55164			-0.0632727	1.88579	1.73549
				2.50834	1.37627	1.7298			4.67441	2.1739	1.88808
				1.15987	1.89311	1.48691			2.16632	2.53222	1.25657
				0.923017	0.616685	2.22375			2.81554	0.97888	1.96204
				1.06116	0.462959	1.58222			1.41843	2.06628	1.50361
				1.6992	1.63625	2.01325			3.10802	3.17981	1.18791
				1.30864	4.55636	1.07251			2.74352	0.748946	2.05913
				3.26594	1.53447	2.1762			2.99948	2.21993	2.39882
				2.40796	1.54672	0.963216			2.03219	1.49809	2.29507
				0.479436	2.86707	1.53124			4.19058	3.01223	0.959451
				1.401	2.09111	3.06036			3.72729	1.90965	2.26943
				3.78018	0.654116	1.49922			3.4791	1.66093	1.89642
				2.19789	1.66463	1.81211			2.78636	1.61251	2.0945
				2.26022	1.63969	1.72232			2.58619	1.23617	3.32788
				1.59177	1.70332	1.34543			3.16915	1.25413	2.10084
				1.24054	1.84619	3.89222			1.48077	2.11223	2.92181
				2.50791	2.1161	2.98644			3.92276	2.06918	2.17372
				1.45792	1.11099	3.16176			3.02152	2.1448	1.8607
				1.23141	3.02104	2.22425			3.56932	3.11942	1.12867
				2.07094	1.21403	1.69395			2.30886	1.74878	2.23702
				1.75888	1.73879	1.28302			2.8115	1.60819	2.99953
				1.63438	1.5158	2.27034			2.84726	1.60378	1.8986
				0.999519	2.68845	2.01366			3.22992	1.55971	3.09774
				1.69679	1.21878	3.21006			2.69391	1.36118	1.71883
				1.87483	2.10003	2.28794			1.41638	2.01722	2.15099
				2.27129	3.15566	1.64085			1.17299	1.95515	2.67689
				0.763829	1.15439	1.79041			3.7086	2.60761	2.13393
				2.79321	2.2743	1.24166			4.36581	1.40312	2.19187
				0.702119	1.6955	1.67394			2.03966	2.37054	2.59973
				1.58078	-0.305785	1.69768			0.875055	2.10472	1.43152
				0.920397	1.43946	2.39057			4.82231	2.46557	1.70555
				1.30718	1.87322	1.72349			2.32271	0.589867	2.25635
				2.69566	1.2551	2.79535			2.26236	1.74569	2.70321
				2.6717	1.03502	3.09507			2.12681	2.05015	2.32215
				1.35359	2.94058	1.75846			2.15953	1.51649	1.34919
				1.16632	2.02391	2.56262			1.4785	2.35005	2.87283
				2.11922	1.4304	2.28767			2.58424	1.95182	2.35987
				1.98874	3.00831	2.76656			3.79132	1.82846	1.45149
				2.47779	3.25756	2.6078			2.57607	1.88357	2.25392
				1.53524	3.81231	3.14198			2.97327	2.40362	1.15863
				1.81092	2.55115	2.34531			2.65281	1.93842	2.39407
				3.50721	1.42901	1.35623			2.54107	3.12939	2.08146
				2.09305	3.76208	2.51403			3.80664	2.52058	1.49615
				2.77773	0.568149	2.30166			2.19157	2.70574	1.99182
				1.50153	1.46552	1.86219			1.50081	2.23428	1.27775
				1.64421	1.27933	1.62631			2.62153	2.16559	2.01729
				1.73546	2.19536	2.47151			2.82239	2.13826	1.18182
				1.65405	1.97579	1.73671			1.52457	3.56922	1.78263
				1.65248	2.1052	1.80572			2.27712	1.46132	2.08504
				3.29012	1.51547	1.18276			2.19691	2.33998	2.56739
				3.9904	1.27881	1.75737			2.44756	1.68207	1.7863
				2.92937	1.41045	1.53443			2.4143	2.74078	3.30627
				0.919217	1.79328	3.39563			1.63672	1.48855	2.12762
				0.418141	2.56016	1.63426			1.80219	2.2856	2.51157
				0.845	2.64882	0.659663			3.57445	2.33315	1.42305
				1.76466	1.68376	1.65622			3.34121	1.69299	2.40208
				-7.97393	0.446069	1.8615			2.27128	1.85377	2.65005
				-94.9245	0.241731	1.43593			3.12357	1.74966	2.37619
				2.44746	1.92194	1.83486			4.07883	2.0249	2.02218
				1.45278	2.39425	1.09595			2.06822	2.42235	2.11475
				0.757851	0.902823	1.96575			2.33624	2.78565	2.65894
				1.64741	1.00338	2.87063			1.80666	1.26452	1.8122
				2.29161	2.24768	1.42629			3.95823	1.55678	2.24807
				0.945083	1.8756	1.16858			1.43435	2.5814	2.42044
				4.89357	2.08517	1.62647			0.473716	2.0177	1.58072
				0.753512	1.40163	0.867516			3.13292	1.97482	3.1258
				2.53026	1.63716	2.83453			2.66982	2.02046	3.12508
				1.94834	1.06573	2.71347			2.89369	1.84317	2.02266
				1.57975	1.90734	0.487762			2.17363	2.58907	2.17158
				2.99275	2.05742	2.03815			2.20288	1.95966	1.36035
				3.38226	1.00414	1.33164			2.75868	1.38417	2.17345
				1.72203	1.91228	1.5349			3.20775	2.59396	2.61483
				1.52804	1.09947	1.28282			3.1913	1.83178	1.5103
				1.77421	2.84852	1.6902			1.49513	2.48973	2.61767
				1.76497	2.05556	1.68509			2.98865	1.94308	2.15222
				1.42987	1.13514	2.06229			3.17145	1.9713	1.31673
				2.764	2.72407	1.59227			3.05369	1.76286	2.00933
				2.04538	1.19258	2.60853			2.56631	1.80494	3.21897
				1.59247	1.47433	1.5877			2.7027	2.48416	2.33698
				1.35077	1.97667	1.42302			3.26874	1.79934	2.73081
				2.9456	2.09866	1.49206			2.93355	2.28396	1.61218
				1.15018	2.06022	1.91699			2.50271	2.92884	2.17386
				2.49238	0.393926	1.79384			2.41641	1.81373	2.86208
				3.13053	1.33485	2.50092			2.97339	1.71979	1.97297
				1.90552	1.82992	3.41006			3.09845	1.94934	3.04691
				1.57665	2.12593	2.03746			2.68501	2.36973	4.41378
				1.61937	1.05234	4.96067			3.66521	1.72143	2.22276
				0.814873	4.01616	2.07046			4.83151	1.6692	2.59128
				0.97964	1.56293	1.83597			2.74158	2.21473	2.1334
				2.76295	0.769059	1.58086			2.19156	2.69004	1.47461
				1.40916	1.07942	1.26486			2.7688	2.1974	2.11769
				1.4533	3.71474	2.12238			2.20975	2.53406	2.43714
				1.19962	2.02229	0.91006			2.53945	2.77154	1.60074
				2.3894	1.83903	2.49748			3.26213	1.48935	2.05104
				0.719711	2.97127	1.68739			1.90476	2.41012	2.98207
				2.4919	2.71139	1.31996			1.94119	2.8115	1.72634
				2.38624	2.2654	2.09799			1.05325	1.04341	2.96126
				1.43069	0.236711	2.50545			3.63086	1.91741	2.45904
				2.32455	2.32842	1.45367			2.7888	1.42215	1.48454
				2.94467	1.1674	2.83631			1.34261	1.79587	2.20006
				2.34082	1.63916	2.17578			1.4323	0.920008	1.95262
				0.456101	1.60338	2.89866			1.87251	1.6923	2.13379
				1.35018	2.97227	1.48082			2.55876	1.3289	2.54618
				1.88801	1.48267	1.31312			1.02609	2.24057	3.08492
				1.73664	3.17391	2.44299			1.11954	0.892387	1.77223
				3.09017	3.27794	1.52629			1.21458	1.78646	1.30127
				2.74428	2.50907	2.59882			4.09384	1.50645	1.55264
				2.70795	1.59978	1.52923			2.9152	2.25712	3.99201
				1.50795	2.60685	2.78431			1.34052	1.8182	0.546941
				1.15615	2.29284	1.41717			2.17057	1.76929	2.57415
				1.83925	1.45604	1.855			2.66895	2.74577	1.69205
				2.32316	1.15763	0.730057			2.51633	2.45821	3.42014
				0.97265	3.69363	1.47667			2.48056	1.82537	2.68149
				2.2273	3.59429	2.50798			1.02479	1.68236	2.36872
				1.23316	1.03412	1.40571			2.01087	1.76356	2.35008
				3.01124	2.311	1.69267			3.93515	2.43344	1.78901
				1.49432	1.41573	6.61487			2.32662	2.37496	1.89394
				2.19924	1.06745	1.94552			3.01815	3.4557	1.48394
				2.21597	0.996777	2.12735			0.783784	2.10312	1.28182
				3.04009	2.82192	2.95731			3.45577	1.96135	1.88179
				2.54552	0.88595	1.97211			2.32641	0.983252	1.86683
				2.4584	1.18954	-0.119442			2.3186	1.93519	1.80452
				2.08122	3.01901	2.28344			3.35213	1.11823	2.44111
				3.1149	1.37626	2.8125			3.31968	1.47546	2.54449
				2.1244	1.9614	1.29224			2.73542	2.01752	2.15022
				0.556057	1.15946	0.970028			3.5079	1.74705	1.52824
				1.00223	2.05899	1.52033			1.32515	2.50188	1.88498
				1.93325	3.53373	2.06382			2.09388	3.36863	2.08843
				1.5264	1.55973	2.03757			2.461	2.31474	2.36854
				3.52927	1.54943	2.05328			3.52774	1.38269	2.34196
				1.43713	1.97763	1.65414			2.94506	2.39053	1.28924
				2.48309	1.61594	2.6298			1.47917	1.84561	3.3196
				1.66207	1.64455	1.58764			2.21255	0.909722	1.70616
				2.0787	1.67985	1.66399			2.67995	2.10156	3.11748
				1.33367	2.82421	2.67536			5.20757	1.98699	2.28221
				0.698374	0.600366	2.69706			3.147	1.63486	2.70519
				3.57257	3.73402	2.0817			2.56815	1.55655	2.35413
				2.15978	1.73866	1.34657			2.68618	3.17834	1.49227
				1.4992	1.28992	1.92333			1.87308	2.38272	2.41293
				2.55362	1.83336	1.90702			1.40666	1.57556	1.65241
				2.30483	1.96917	2.35118			1.56726	2.03486	2.3393
				1.98407	2.21249	1.34508			3.14889	2.19048	1.12888
				-0.193215	2.99106	1.57076			2.80487	2.33788	2.11779
				2.61227	3.07346	1.16423			2.20848	1.86704	2.72525
				4.29815	1.58517	2.01651			1.80041	2.24031	3.76769
				2.62399	2.53416	1.3241			2.71794	2.67568	1.432
				1.13912	2.18478	1.11504			3.09724	1.64811	0.441636
				1.9097	1.23229	3.18845			5.23626	1.12638	1.84752
				1.07675	0.143282	1.50402			3.23129	2.18544	2.00035
				2.01473	1.125	2.51108			1.30329	1.53155	3.30768
				1.93178	2.09891	2.39247			2.00466	1.69705	1.93054
				1.79208	2.45057	3.11121			0.72442	1.98488	2.02048
				1.47341	1.42929	0.297642			3.97809	1.50792	3.29611
				1.97344	-0.442521	2.52301			2.77799	1.6391	1.93767
				1.4162	2.37975	1.5276			1.58993	1.81966	1.32175
				10.2567	0.966992	1.22928			2.45415	3.37225	2.09038
				2.56182	1.61496	2.39307			2.74892	2.17123	1.72405
				1.74271	2.24668	1.79666			2.04674	1.82096	1.39267
				2.29955	1.88719	2.46802			2.86334	3.13839	2.363
				2.8396	3.25565	1.57199			2.82528	1.98193	0.941511
				1.60278	1.32806	2.89611			3.02567	2.16859	3.45048
				0.366449	0.860262	1.66131			4.22856	2.02831	2.62478
				0.930536	1.84123	1.1879			2.63348	1.74081	1.55753
				1.99095	1.86613	2.80434			2.77496	2.15528	1.50388
				2.02518	1.21254	3.10244			2.48551	2.60862	0.964873
				1.60934	1.349	1.25678			1.26161	2.42423	1.87287
				2.40043	4.28457	2.4098			1.80532	2.6083	2.06803
				1.55322	1.20844	1.58601			2.29533	1.83636	3.2862
				1.88404	1.45903	1.51478			2.67587	2.81862	1.94077
				2.97453	1.26812	0.903862			3.41066	1.4331	1.90684
				2.66226	1.20613	2.68995			2.31535	2.69936	1.96717
				1.59617	3.44865	2.48295			2.63446	0.691396	2.35844
				1.82702	1.99442	1.92427			1.98488	1.47326	2.05956
				1.31229	2.67752	1.51318			3.68932	3.78588	2.66113
				1.0933	3.48178	1.26672			2.54302	1.95551	3.19098
				3.28402	1.40146	2.8578			5.617	2.57233	1.85829
				1.71772	1.34921	0.814595			1.91149	2.57494	1.26707
				1.81699	2.28691	2.66748			2.44679	2.09407	1.08804
				1.37429	1.80971	1.50916			1.87105	3.52269	1.64861
				2.42597	0.818068	1.66386			1.47057	1.58859	2.01623
				2.14118	2.28774	1.2267			3.66291	1.4934	2.15063
				1.71598	3.00662	1.89255			2.32721	2.34574	2.45502
				2.97573	2.51664	2.91398			1.47028	2.86772	2.08993
				2.14798	2.21988	2.75202			2.45312	2.36993	2.03108
				0.53771	3.8534	1.48698			2.57352	2.32545	2.35804
				1.81863	3.5911	0.613763			0.403992	2.44707	1.84953
				1.5755	2.85309	2.78975			2.5705	2.53058	1.90685
				1.91408	1.99297	3.0432			2.38954	2.45871	2.32146
				1.81279	2.06492	1.9747			3.86932	1.40465	1.5353
				2.4181	1.67181	1.78575			1.60756	1.83748	1.50112
				2.22948	2.2931	1.85253			2.32183	1.07079	1.91507
				2.47411	1.41294	0.890254			2.28922	2.13977	1.80438
				2.59537	2.37191	2.04964			4.05721	1.31115	2.01011
				1.07216	1.11244	4.06866			1.04865	3.05235	1.82119
				3.9994	1.62568	2.35827			1.344	2.12371	0.354767
				3.48889	1.61228	1.89483			2.61563	1.84307	2.74321
				1.91017	1.47926	1.61			3.06986	1.69884	1.30615
				1.72245	0.777333	1.78297			1.60838	1.46498	1.73528
				1.78089	0.889099	2.8031			3.21711	1.91826	0.985027
				1.35775	1.49767	2.03173			3.3031	1.86602	1.58354
				1.64001	2.63177	0.809904			2.56267	1.14415	1.60487
				1.93158	2.10844	1.86128			2.18532	1.6742	2.74723
				1.45228	2.17553	1.76466			2.69545	3.30009	2.58199
				0.282705	1.06091	2.34807			3.29189	2.47465	3.65257
				3.38568	1.24125	2.12005			1.14201	1.45409	3.03782
				4.36108	2.42542	1.61427			2.41292	2.24808	1.58339
				2.53145	1.15847	1.98311			2.76229	2.05821	2.61263
				3.93213	1.89193	3.04557			0.573913	1.3551	2.09117
				1.61009	0.991597	1.9765			1.58356	2.00307	1.31344
				2.76157	3.02535	2.38842			1.86112	2.06964	1.99979
				1.28594	2.44381	3.1843			1.077	0.667754	2.13177
				1.55734	2.52852	1.81654			2.62343	1.45485	3.74735
				3.80318	1.30735	1.16053			2.22299	2.13508	2.01096
				2.59799	2.3579	1.35467			1.87929	0.470115	1.4929
				3.47922	2.72923	1.60987			1.09348	1.47012	3.48685
				1.48866	1.97786	1.26155			1.95788	1.40641	1.44821
				1.33171	1.64264	2.09488			1.93214	1.89338	2.41529
				0.837383	1.58103	0.882688			1.01905	1.92191	1.89673
				2.59603	2.81601	2.49614			1.1608	1.56758	3.34025
				1.1531	1.34911	1.8006			3.04455	2.21508	2.71058
				1.44442	1.45482	0.505123			2.04442	1.94065	2.49068
				2.18245	2.11135	2.94291			2.82456	2.12425	2.32725
				1.15595	0.956921	4.00352			3.88362	0.870937	2.32911
				3.15748	1.76558	1.96657			0.668065	1.59242	2.16698
				1.75473	3.19732	2.17365			3.33905	1.4687	1.68548
				2.10494	2.32668	2.58293			2.92164	1.717	1.26026
				1.79424	2.1405	1.43186			2.3238	2.50458	2.42269
				0.926209	3.34469	2.36511			1.097	1.26911	0.892048
				1.71913	2.56702	3.2708			1.9167	2.12176	1.7768
				1.93009	2.56101	0.560584			1.36318	1.52284	2.78689
				1.03191	2.24873	2.48			4.9836	2.23842	2.59478
				0.961227	2.66172	1.00982			2.15894	2.71418	2.83023
				2.45714	2.97207	0.492074			2.21861	2.3404	2.63873
				2.64819	1.98668	3.27166			3.91431	1.56925	1.28696
				2.11572	1.53711	5.08984			3.38489	2.64674	1.69773
				1.87321	1.64092	2.31742			3.49506	2.20841	1.71946
				1.45906	2.10766	2.03328			1.75362	1.29708	2.21329
				3.36954	3.60971	1.72012			0.348154	1.40537	2.83105
				1.51399	0.586051	4.46925			3.27152	1.87162	2.34748
				1.34379	1.81268	1.94505			1.94999	1.29183	1.85396
				2	1.66965	1.45685			3.31444	2.33844	2.82681
				2.13971	1.4817	3.0852			1.60129	2.32184	1.91207
				3.04364	2.66525	1.08968			3.90325	0.419904	0.962744
				1.97121	2.30396	1.14153			0.759195	1.47575	1.47551
				1.70542	1.82463	1.19488			1.63668	1.52547	2.04678
				1.5801	1.85515	1.72112			1.68717	1.26755	2.44709
				3.51271	5.76945	1.94089			3.67579	2.45353	1.98194
				2.85559	3.1525	0.949604			1.24445	2.7931	2.35913
				1.31455	1.43266	1.93446			1.96054	1.69596	2.21439
				3.28236	2.08673	3.30214			2.04079	3.67735	2.75935
				1.09653	1.11869	3.80896			4.20684	1.78298	1.96402
				2.64372	2.62224	1.61141			2.53907	2.50377	2.30655
				2.43976	1.77442	2.16814			2.08838	2.20209	2.71743
				3.20597	3.00531	1.81318			2.89876	2.23885	3.03799
				1.12504	2.78151	1.44376			1.94525	1.83204	2.89194
				1.90472	4.82526	1.81318			2.70835	1.23301	2.61972
				1.38439	1.92702	1.91874			1.77371	1.08051	2.38852
				1.79707	1.7208	1.25803			1.70763	1.68202	1.80327
				2.07626	1.39244	1.62346			1.98611	3.96626	1.79253
				3.39964	2.63908	3.74945			2.88161	1.81737	2.94307
				1.69657	2.36059	1.1781			4.22593	1.78588	2.49269
				3.02893	1.4969	1.8013			3.27741	1.20383	0.399601
				3.0552	2.3131	1.64951			2.04985	1.6483	0.905446
				2.03956	1.32319	2.15607			0.985705	1.79573	1.69337
				0.207955	-1.92144	2.06266			2.10507	1.83606	2.26139
				1.30268	-0.260817	0.744378			1.88945	1.6385	1.53147
				0.955279	2.84428	1.57124			1.89345	1.74164	2.02976
				2.38606	1.51271	1.82745			2.51893	1.33324	2.51824
				1.52152	1.39286	1.2402			3.8805	0.592559	1.9827
				2.84481	1.42404	1.7242			1.71387	2.34405	1.39766
				2.72304	1.49895	2.96361			1.06734	2.47712	1.93218
				3.82309	1.24905	1.5584			0.499218	1.56257	3.75972
				2.28148	2.47913	2.02568			1.86305	1.7091	1.32835
				1.70466	1.91953	1.15215			3.16033	2.35736	1.80888
				1.46448	2.11213	1.65135			1.65828	1.40826	2.34741
				1.40739	1.76286	1.66622			1.48073	1.46111	2.60626
				1.56499	1.5863	2.124			4.36166	1.49795	2.30735
				1.40459	1.86072	1.51095			2.90914	2.0738	2.9386
				3.92976	1.23374	1.68394			1.7046	1.18506	2.84134
				4.52279	0.978045	2.74993			1.55096	2.45823	2.39408
				2.68346	2.13289	2.00886			1.59109	1.84271	2.4237
				1.7156	1.81349	1.0487			3.36906	1.40622	1.9566
				1.97919	1.72676	2.36936			2.79921	2.76464	2.61308
				2.05866	2.22104	2.69397			2.34803	2.09886	2.33622
				0.676504	2.92718	1.12675			3.83169	2.49265	2.03213
				1.68152	2.70798	1.80817			3.77161	1.89586	1.58401
				1.21289	2.13523	4.20944			2.06854	2.04834	2.57261
				1.47564	2.04595	3.31383			1.50515	2.766	1.72175
				1.7906	2.60084	2.21966			1.75734	1.02918	1.93201
				2.37061	2.94511	1.63039			2.98811	1.59015	1.94251
				3.34984	0.655869	1.58089			2.20064	2.36182	3.02652
				2.29167	1.41081	1.41101			2.32942	1.39029	1.77161
				2.00855	1.96558	2.22886			2.5111	2.14453	1.57588
				3.26451	2.1501	1.66382			2.05323	1.8899	1.92388
				1.67715	1.43214	1.46941			3.68373	2.22811	2.58634
				2.24005	1.31888	2.18427			2.21551	1.37458	2.43938
				2.03763	1.61541	1.58379			1.75766	2.11549	3.04334
				1.76247	1.46361	1.5944			1.77646	1.98137	1.97768
				0.370229	1.54466	1.24183			0.710415	3.38194	2.6292
				2.68964	0.702492	1.67944			2.31461	1.61104	1.19006
				1.87298	2.49439	1.45792			3.5193	1.70103	1.31121
				2.50648	1.31025	3.20195			6.2922	1.98352	2.4679
				2.51924	1.7273	1.65095			1.77965	3.00981	1.70659
				2.26779	1.72531	2.43724			2.24255	1.9458	2.85112
				2.06809	2.51433	1.92993			2.30327	1.93434	2.05103
				1.16289	0.735929	1.37015			1.00073	2.85094	1.92677
				1.75136	1.49449	3.1086			3.74853	2.38003	2.90938
				1.87869	2.29389	2.41565			1.36443	2.49615	1.09094
				0.151602	1.48627	1.80106			2.5056	2.59597	2.97058
				1.37883	0.770862	4.03931			2.4057	1.42002	2.49635
				1.32626	1.56969	3.58322			2.31722	1.72146	2.81566
				1.30603	1.90178	2.11122			3.90014	1.43378	1.0288
				0.791164	1.85191	2.1219			2.39355	2.09259	1.66724
				2.90707	2.79778	2.37221			1.12968	2.60286	1.70768
				1.37623	2.90057	2.00501			2.72925	3.07267	1.60469
				4.50999	1.7756	2.42427			1.26517	2.01805	2.23247
				1.88248	2.52548	1.35475			2.04903	2.14615	2.94235
				3.19029	2.47368	1.98164			0.654896	1.70942	0.979237
				2.99104	1.34891	1.38652			1.68657	2.23329	2.69352
				1.58791	2.5622	1.10974			2.17698	2.69779	3.26041
				2.28343	1.9248	3.25954			0.818995	1.6735	2.43381
				0.833778	1.64435	1.34611			3.0553	2.81716	1.83827
				0.893701	1.39569	2.09319			2.89742	1.98642	2.44363
				1.76849	1.0558	1.57702			3.18238	2.42678	3.78341
				1.81938	2.08641	2.66137			1.70241	2.3928	2.04774
				1.96024	1.80541	2.40667			1.50521	1.50879	1.54222
				-5.20755	2.22092	1.0969			0.885329	1.27145	2.96767
[truncated: 15,648 more rows]
