# Supplementary material for: Proteome census upon nutrient stress reveals Golgiphagy membrane receptors
Source: Nature. 2023 Sep 27;623(7985):167–74. doi: 10.1038/s41586-023-06657-6 (PMC10620096; doi:10.1038/s41586-023-06657-6)
Supplement: Supplementary file 18 — Source Data Extended Data Fig. 11 [file 41586_2023_6657_MOESM18_ESM.xlsx]

## Sheet: Extended data fig 11
Source data for Hickey et al 2023: Proteome census upon nutrient stress reveals Golgiphagy membrane receptors
	Extended data fig 11a	ATG9 vesicle quantification
	Extended Data 11b	Western Blot quantification

## Sheet: Extended data fig 11a
Extended Data Fig 11a	ATG9 vesicle quantification
				HEK293						HEK293 FIP200KO						HEK293 YIPF4KO
			objects/cell		761.278	912.905	978	991.235		703.84	594.452	899.3	729	735.526		739	654.282	575.65	704.667
			Table Analyzed	Data 1		Table Analyzed	Data 1		Table Analyzed	Data 1
			Column B	HEK293 FIP200KO		Column C	HEK293 YIPF4KO		Column C	HEK293 YIPF4KO
			vs.	vs.		vs.	vs.		vs.	vs.
			Column A	HEK293		Column A	HEK293		Column B	HEK293 FIP200KO
			Mann Whitney test			Mann Whitney test			Mann Whitney test
			P value	0.0317		P value	0.0286		P value	0.5556
			Exact or approximate P value?	Exact		Exact or approximate P value?	Exact		Exact or approximate P value?	Exact
			P value summary	*		P value summary	*		P value summary	ns
			Significantly different (P < 0.05)?	Yes		Significantly different (P < 0.05)?	Yes		Significantly different (P < 0.05)?	No
			One- or two-tailed P value?	Two-tailed		One- or two-tailed P value?	Two-tailed		One- or two-tailed P value?	Two-tailed
			Sum of ranks in column A,B	29 , 16		Sum of ranks in column A,C	26 , 10		Sum of ranks in column B,C	28 , 17
			Mann-Whitney U	1		Mann-Whitney U	0		Mann-Whitney U	7

## Sheet: Extended data fig 11b
Extended Data Fig 11b	Western Blot quantification
				tex264				yipf4				yipf3				calcoco1
				Normalized Value	Average value	Normalized to UT		Normalized Value	Average value	Normalized to UT		Normalized Value	Average value	Normalized to UT		Normalized Value	Average value	Normalized to UT
		control		0.326446	0.411941	1		0.506198	0.508227	1		0.766529	0.740957	1		0.669421	0.660352	1
				0.497436				0.510256				0.715385				0.651282
		control ebss		0.134606	0.144297	0.350287		0.262087	0.299926	0.590142		0.424936	0.490394	0.661839		0.320611	0.31589	0.478367
				0.153989				0.337766				0.555851				0.31117
		atg7		1.32588	1.19368	1		0.964856	0.816445	1		1.52716	1.31276	1		2.85623	2.32463	1
				1.06148				0.668033				1.09836				1.79303
		atg7 ebss		1.15335	1.24245	1.04086		1.42173	1.27016	1.55572		1.70927	1.76434	1.34399		2.26837	2.58971	1.11403
				1.33154				1.1186				1.81941				2.91105
		yipf3		0.504912	0.725235	1		0.628684	0.817207	1		0.0410609				0.640472	0.83313	1
				0.945559				1.00573				0.0882521				1.02579
		yipf3 ebss		0.225203	0.208214	0.287098		0.899729	0.760488	0.930594		0.0894309				0.617886	0.445202	0.534373
				0.191224				0.621247				0.0623557				0.272517
		yipf4		0.660156	0.700054	1		0.0294922				0.0744141				1.05078	1.0774	1
				0.739953				0.0222931				0.134043				1.10402
		yipf4 ebss		0.114431	0.0970841	0.138681		0.0579268				0.0465447				0.406504	0.507192	0.470755
				0.0797373				0.0358349				0.0330206				0.60788
		calcoco1		0.781538	0.732577	1		1.25538	1.19125	1		1.54154	1.50241	1		0.0409231
				0.683616				1.12712				1.46328				0.103672
		calcoco1 ebss		0.15582	0.133684	0.182485		0.650794	0.633751	0.532004		1.01323	0.837081	0.557159		0.0306878
				0.111548				0.616708				0.660934				0.0567568
