# Supplementary material for: Proteome census upon nutrient stress reveals Golgiphagy membrane receptors
Source: Nature. 2023 Sep 27;623(7985):167–74. doi: 10.1038/s41586-023-06657-6 (PMC10620096; doi:10.1038/s41586-023-06657-6)
Supplement: Supplementary file 19 — Source Data Extended Data Fig. 12 [file 41586_2023_6657_MOESM19_ESM.xlsx]

## Sheet: Extended data fig 12
Source data for Hickey et al 2023: Proteome census upon nutrient stress reveals Golgiphagy membrane receptors
	Extended data fig 12d	MS intensities for YIPF3 quantification

## Sheet: Extended data fig 12d
Extended Data Fig 12d	MS intensities for YIPF3 quantification
	control hESC			ATG12-/- hESC			YIPF4-/- hESC
	141783	165354	176755	154282	149771	162738	30448.3	34058	32276.4
	Table Analyzed	Data 1		Table Analyzed	Data 1		Table Analyzed	Data 1
	Column B	ATG12-/- hESC		Column C	YIPF4-/- hESC		Column C	YIPF4-/- hESC
	vs.	vs.		vs.	vs.		vs.	vs.
	Column A	control hESC		Column A	control hESC		Column B	ATG12-/- hESC
	Unpaired t test			Unpaired t test			Unpaired t test
	P value	0.631		P value	0.0002		P value	<0.0001
	P value summary	ns		P value summary	***		P value summary	****
	Significantly different (P < 0.05)?	No		Significantly different (P < 0.05)?	Yes		Significantly different (P < 0.05)?	Yes
	One- or two-tailed P value?	Two-tailed		One- or two-tailed P value?	Two-tailed		One- or two-tailed P value?	Two-tailed
	t, df	t=0.5193, df=4		t, df	t=12.47, df=4		t, df	t=31.30, df=4
